# Supplementary material for: The landscape of alternative polyadenylation during EMT and its regulation by the RNA-binding protein Quaking
Source: RNA Biol. 2023 Dec 19;21(1):199–209. doi: 10.1080/15476286.2023.2294222 (PMC10732628; doi:10.1080/15476286.2023.2294222)
Supplement: Supplementary_Table_10.xls [file KRNB_A_2294222_SM0806.xls]

## Sheet: Supplementary Table 10
Supplementary Table 10 - Table listing genomic regions with at least one QKI peak in one of the 7 QKI CLIP-Seq experiments.
The "QKI Motif" column list 1 if a QKI motif was present within 100 nuclotides of a peak summit.
The "PolyAsite Atlas Cluster" lists 1 if a polyA cluster was present within 100 nucleotides of a peak summit.
The "Peak Count" column lists the number of experiments where a QKI peak was called within that region.
index	QKI Motif	PolyAsite Atlas Cluster	mesHMLE_1	mesHMLE_2	HEPG2_1	HEPG2_2	K562_1	K562_2	HEK293T_PAR_CLIP	CLIP	chr	direction	end	gene	start	Peak_Count
region_ 16	1	0	1	1	1	1	1	1	1	merged_fstrand_peak_723	chr1	+	160183472	PEA15	160183325	7
region_ 19	1	1	1	1	1	1	1	1	1	merged_fstrand_peak_4019	chr14	+	104152603	KLC1	104152519	7
region_ 77	1	0	1	1	1	1	1	1	1	merged_rstrand_peak_4572	chr17	-	43003319	KIF18B	43003233	7
region_ 79	1	1	1	1	1	1	1	1	1	merged_fstrand_peak_11766	chrX	+	70794420	OGT	70794278	7
region_ 169	1	1	1	1	1	1	1	1	1	merged_fstrand_peak_569	chr1	+	117645401	TTF2	117645315	7
region_ 213	1	0	1	1	1	1	1	1	1	merged_rstrand_peak_10052	chr7	-	26231012	HNRNPA2B1	26230949	7
region_ 231	1	0	1	1	1	1	1	1	1	merged_fstrand_peak_10587	chr7	+	155573429	RBM33	155573257	7
region_ 274	1	0	1	1	1	1	1	1	1	merged_fstrand_peak_3501	chr14	+	21462077	METTL17	21462000	7
region_ 276	1	1	1	1	1	1	1	1	1	merged_fstrand_peak_7634	chr3	+	14528615	SLC6A6	14528546	7
region_ 298	1	1	1	1	1	1	1	1	1	merged_rstrand_peak_9963	chr7	-	6064131	EIF2AK1	6064065	7
region_ 459	1	1	1	1	1	1	1	1	1	merged_rstrand_peak_1725	chr11	-	22842385	SVIP	22842319	7
region_ 460	1	1	1	1	1	1	1	1	1	merged_fstrand_peak_6901	chr2	+	242291665	2002-09-01	242291521	7
region_ 716	1	1	1	1	1	1	1	1	1	merged_fstrand_peak_570	chr1	+	117645468	TTF2	117645402	7
region_ 770	1	0	1	1	1	1	1	1	1	merged_rstrand_peak_8772	chr5	-	87498176	TMEM161B	87498116	7
region_ 903	1	1	1	1	1	1	1	1	1	merged_rstrand_peak_3364	chr14	-	69256117	ZFP36L1	69256055	7
region_ 951	1	0	1	1	1	1	1	1	1	merged_fstrand_peak_10930	chr8	+	124826699	FAM91A1	124826653	7
region_ 1141	1	1	1	1	1	1	1	1	1	merged_fstrand_peak_7362	chr22	+	19956477	COMT	19956436	7
region_ 1168	1	1	1	1	1	1	1	1	1	merged_fstrand_peak_1324	chr10	+	93623084	TNKS2	93623063	7
region_ 1268	1	1	1	1	1	1	1	1	1	merged_fstrand_peak_1325	chr10	+	93623125	TNKS2	93623089	7
region_ 7	1	0	1	1	1	1	1	1	0	merged_fstrand_peak_2843	chr12	+	56555033	MYL6	56554926	6
region_ 26	1	1	1	0	1	1	1	1	1	merged_rstrand_peak_3377	chr14	-	69846989	ERH	69846896	6
region_ 44	1	0	1	1	1	1	1	1	0	merged_fstrand_peak_8737	chr4	+	77957125	2011-09-01	77956991	6
region_ 48	1	1	1	1	1	1	1	1	0	merged_fstrand_peak_3534	chr14	+	31087060	G2E3	31086918	6
region_ 49	1	0	1	1	1	1	1	1	0	merged_rstrand_peak_3286	chr14	-	53107393	ERO1L	53107250	6
region_ 60	1	0	1	1	1	1	1	1	0	merged_rstrand_peak_9923	chr7	-	2770500	GNA12	2770255	6
region_ 63	1	1	1	0	1	1	1	1	1	merged_fstrand_peak_3512	chr14	+	23794724	PABPN1	23794620	6
region_ 80	1	1	1	1	1	1	1	1	0	merged_rstrand_peak_5626	chr19	-	45910714	ERCC1	45910619	6
region_ 82	1	0	1	1	1	1	1	1	0	merged_rstrand_peak_11433	chr9	-	95475889	BICD2	95475803	6
region_ 86	1	0	1	1	1	1	1	1	0	merged_rstrand_peak_11434	chr9	-	95475981	BICD2	95475890	6
region_ 106	1	0	1	1	1	1	1	1	0	merged_fstrand_peak_6902	chr2	+	242291736	2002-09-01	242291669	6
region_ 113	1	0	1	1	1	1	1	1	0	merged_fstrand_peak_7490	chr22	+	38170442	TRIOBP	38170174	6
region_ 140	1	0	1	1	1	1	1	1	0	merged_rstrand_peak_7452	chr3	-	56655362	FAM208A	56655229	6
region_ 177	1	0	1	0	1	1	1	1	1	merged_rstrand_peak_869	chr1	-	205685071	NUCKS1	205684867	6
region_ 219	1	1	1	0	1	1	1	1	1	merged_rstrand_peak_745	chr1	-	155884256	KIAA0907	155884196	6
region_ 233	1	0	1	1	1	1	1	1	0	merged_rstrand_peak_3625	chr15	-	52839983	ARPP19	52839895	6
region_ 235	1	1	1	1	1	1	1	1	0	merged_fstrand_peak_4018	chr14	+	104152516	KLC1	104152469	6
region_ 239	1	1	1	1	1	1	1	1	0	merged_fstrand_peak_7361	chr22	+	19956428	COMT	19956361	6
region_ 244	1	1	1	1	1	1	1	1	0	merged_fstrand_peak_10908	chr8	+	98864013	LAPTM4B	98863879	6
region_ 269	1	0	1	1	1	1	1	1	0	merged_rstrand_peak_11818	chrX	-	53405733	SMC1A	53405656	6
region_ 278	1	0	1	1	1	1	1	0	1	merged_fstrand_peak_672	chr1	+	153615656	CHTOP	153615539	6
region_ 289	1	0	1	1	1	1	1	1	0	merged_rstrand_peak_7945	chr3	-	176741618	TBL1XR1	176741492	6
region_ 291	1	1	1	1	1	1	1	1	0	merged_fstrand_peak_8729	chr4	+	77955886	2011-09-01	77955797	6
region_ 296	1	1	1	1	1	1	1	1	0	merged_rstrand_peak_11353	chr9	-	36339585	RNF38	36339524	6
region_ 313	1	0	1	1	1	1	1	1	0	merged_rstrand_peak_747	chr1	-	156213572	PAQR6	156213462	6
region_ 322	1	1	1	1	1	1	1	1	0	merged_rstrand_peak_231	chr1	-	33475858	AK2	33475706	6
region_ 335	1	1	1	1	1	1	1	1	0	merged_fstrand_peak_737	chr1	+	160185155	PEA15	160185011	6
region_ 353	1	0	1	1	1	1	1	1	0	merged_rstrand_peak_7315	chr3	-	37029963	EPM2AIP1	37029901	6
region_ 413	1	0	1	1	1	1	1	1	0	merged_fstrand_peak_6035	chr19	+	48982715	CYTH2	48982646	6
region_ 440	1	1	1	1	1	1	1	1	0	merged_fstrand_peak_571	chr1	+	117645559	TTF2	117645470	6
region_ 444	1	1	1	0	1	1	1	1	1	merged_fstrand_peak_5116	chr17	+	27877948	TAOK1	27877875	6
region_ 489	1	0	1	1	1	1	1	1	0	merged_rstrand_peak_11819	chrX	-	53405802	SMC1A	53405734	6
region_ 509	1	0	1	1	1	1	1	1	0	merged_rstrand_peak_872	chr1	-	205685401	NUCKS1	205685321	6
region_ 556	1	0	1	1	1	1	1	1	0	merged_rstrand_peak_871	chr1	-	205685320	NUCKS1	205685283	6
region_ 568	1	1	1	1	1	1	1	1	0	merged_fstrand_peak_10123	chr6	+	163986356	QKI	163986265	6
region_ 576	1	0	1	0	1	1	1	1	1	merged_fstrand_peak_1166	chr10	+	60158623	TFAM	60158548	6
region_ 577	1	0	1	0	1	1	1	1	1	merged_fstrand_peak_8819	chr4	+	128607470	INTU	128607386	6
region_ 583	1	0	1	0	1	1	1	1	1	merged_fstrand_peak_3502	chr14	+	23079992	ABHD4	23079932	6
region_ 604	1	0	1	1	1	1	1	1	0	merged_rstrand_peak_228	chr1	-	33475078	AK2	33474986	6
region_ 637	1	1	1	1	1	0	1	1	1	merged_rstrand_peak_8342	chr4	-	85593556	WDFY3	85593493	6
region_ 654	1	1	1	1	1	1	1	1	0	merged_fstrand_peak_11718	chrX	+	67755215	YIPF6	67755165	6
region_ 768	1	0	1	1	1	1	1	1	0	merged_rstrand_peak_1719	chr11	-	18318155	HPS5	18318097	6
region_ 860	1	0	1	0	1	1	1	1	1	merged_rstrand_peak_5010	chr18	-	34374936	TPGS2	34374855	6
region_ 865	1	0	1	1	1	1	1	1	0	merged_fstrand_peak_2854	chr12	+	57978075	KIF5A	57978000	6
region_ 887	1	0	1	1	1	1	1	1	0	merged_fstrand_peak_5422	chr17	+	64804394	PRKCA	64804329	6
region_ 920	1	1	1	0	1	1	1	1	1	merged_rstrand_peak_4905	chr18	-	674118	ENOSF1	674050	6
region_ 961	1	1	1	1	1	1	1	1	0	merged_rstrand_peak_11352	chr9	-	36339512	RNF38	36339432	6
region_ 1047	1	0	1	1	1	1	1	1	0	merged_fstrand_peak_5159	chr17	+	29580172	NF1	29580092	6
region_ 1103	1	0	1	0	1	1	1	1	1	merged_fstrand_peak_10833	chr8	+	59363180	UBXN2B	59363125	6
region_ 1187	1	0	1	1	1	1	1	1	0	merged_rstrand_peak_870	chr1	-	205685282	NUCKS1	205685244	6
region_ 1244	1	0	1	0	1	1	1	1	1	merged_fstrand_peak_8818	chr4	+	128607385	INTU	128607332	6
region_ 1337	1	0	0	1	1	1	1	1	1	QKIpan-NM-QKI5-Be_3_4_12_13_5_6_14_15_r_peak_8463	chr9	-	86584643	HNRNPK	86584492	6
region_ 1347	1	1	0	1	1	1	1	1	1	QKIpan-NM-QKI5-Be_3_4_12_13_5_6_14_15_f_peak_14423	chr8	+	48974617	UBE2V2	48974565	6
region_ 1359	1	0	0	1	1	1	1	1	1	QKIpan-NM-QKI5-Be_3_4_12_13_5_6_14_15_r_peak_5841	chr3	-	183704641	ABCC5	183704566	6
region_ 1361	1	1	0	1	1	1	1	1	1	QKIpan-NM-QKI5-Be_3_4_12_13_5_6_14_15_r_peak_8097	chr8	-	94744171	RBM12B	94744121	6
region_ 1369	1	1	0	1	1	1	1	1	1	QKIpan-NM-QKI5-Be_3_4_12_13_5_6_14_15_r_peak_8016	chr8	-	67543616	VCPIP1	67543547	6
region_ 1416	1	0	0	1	1	1	1	1	1	QKIpan-NM-QKI5-Be_3_4_12_13_5_6_14_15_r_peak_6565	chr5	-	87498247	TMEM161B	87498197	6
region_ 1437	1	0	0	1	1	1	1	1	1	QKIpan-NM-QKI5-Be_3_4_12_13_5_6_14_15_f_peak_11057	chr4	+	57326718	PAICS	57326668	6
region_ 1490	1	0	0	1	1	1	1	1	1	QKIpan-NM-QKI5-Be_3_4_12_13_5_6_14_15_f_peak_8501	chr2	+	209170140	PIKFYVE	209170090	6
region_ 1534	1	1	0	1	1	1	1	1	1	QKIpan-NM-QKI5-Be_3_4_12_13_5_6_14_15_f_peak_10974	chr4	+	37863466	PGM2	37863416	6
region_ 1699	1	0	0	1	1	1	1	1	1	QKIpan-NM-QKI5-Be_3_4_12_13_5_6_14_15_r_peak_159	chr1	-	38277768	MTF1	38277682	6
region_ 1701	1	1	0	1	1	1	1	1	1	QKIpan-NM-QKI5-Be_3_4_12_13_5_6_14_15_r_peak_6097	chr4	-	73941236	ANKRD17	73941186	6
region_ 1729	1	1	0	1	1	1	1	1	1	QKI_HepG2_rep01_22	chr6	+	163994861	QKI	163994824	6
region_ 13697	1	1	0	1	1	1	1	1	1	CID_007999	chr3	-	56656225	FAM208A	56656201	6
region_ 1	1	0	1	1	1	1	0	0	1	merged_rstrand_peak_7451	chr3	-	56655228	FAM208A	56655026	5
region_ 23	1	0	1	0	1	1	1	1	0	merged_rstrand_peak_11396	chr9	-	86584999	HNRNPK	86584924	5
region_ 33	1	0	1	1	1	1	0	1	0	merged_rstrand_peak_7449	chr3	-	56654885	FAM208A	56654768	5
region_ 35	1	0	1	0	1	1	1	1	0	merged_rstrand_peak_3627	chr15	-	52842819	ARPP19	52842747	5
region_ 42	1	1	1	1	1	1	1	0	0	merged_fstrand_peak_11463	chr9	+	131395786	SPTAN1	131395701	5
region_ 43	0	0	1	1	1	1	0	1	0	merged_fstrand_peak_2840	chr12	+	56554664	MYL6	56554501	5
region_ 59	1	0	1	1	1	1	0	1	0	merged_rstrand_peak_7948	chr3	-	176742021	TBL1XR1	176741935	5
region_ 72	1	0	1	1	1	0	1	1	0	merged_fstrand_peak_1583	chr11	+	12284462	MICAL2	12284210	5
region_ 88	1	0	1	0	1	1	1	1	0	merged_rstrand_peak_7143	chr22	-	38881350	DDX17	38881295	5
region_ 90	1	0	1	1	1	1	0	1	0	merged_fstrand_peak_2842	chr12	+	56554925	MYL6	56554771	5
region_ 95	1	0	1	0	1	1	1	1	0	merged_fstrand_peak_6903	chr2	+	242291816	2002-09-01	242291739	5
region_ 98	1	0	1	1	1	0	1	1	0	merged_fstrand_peak_4513	chr16	+	3192576	ZNF213	3192374	5
region_ 107	1	0	1	0	1	1	1	1	0	merged_rstrand_peak_11395	chr9	-	86584922	HNRNPK	86584790	5
region_ 127	1	1	1	1	1	1	0	1	0	merged_fstrand_peak_4020	chr14	+	104152713	KLC1	104152604	5
region_ 136	1	1	1	0	1	1	1	1	0	merged_rstrand_peak_11122	chr8	-	144989653	PLEC	144989457	5
region_ 139	1	0	1	0	1	1	1	1	0	merged_rstrand_peak_6040	chr2	-	85548090	TGOLN2	85548033	5
region_ 145	1	0	1	0	1	1	1	1	0	merged_rstrand_peak_7141	chr22	-	38881209	DDX17	38881121	5
region_ 148	1	0	1	0	1	1	1	1	0	merged_rstrand_peak_2506	chr12	-	109039819	CORO1C	109039721	5
region_ 150	1	1	1	0	1	1	1	1	0	merged_fstrand_peak_732	chr1	+	160184521	PEA15	160184462	5
region_ 158	1	0	1	0	1	1	1	1	0	merged_rstrand_peak_7944	chr3	-	176741491	TBL1XR1	176741417	5
region_ 167	1	0	1	0	1	1	1	1	0	merged_rstrand_peak_7837	chr3	-	141669544	TFDP2	141669450	5
region_ 171	1	0	1	0	1	1	0	1	1	merged_rstrand_peak_7127	chr22	-	38687048	CSNK1E	38686987	5
region_ 190	1	1	1	0	1	1	1	1	0	merged_rstrand_peak_8234	chr4	-	39289739	RFC1	39289671	5
region_ 200	1	0	1	0	1	1	0	1	1	merged_rstrand_peak_2256	chr12	-	30868486	CAPRIN2	30868429	5
region_ 215	1	0	1	0	1	1	1	1	0	merged_rstrand_peak_1813	chr11	-	61171689	CPSF7	61171621	5
region_ 223	1	0	1	0	1	1	1	1	0	merged_fstrand_peak_2804	chr12	+	53869259	PCBP2	53869108	5
region_ 230	1	1	1	0	1	1	1	1	0	merged_fstrand_peak_5353	chr17	+	55758914	MSI2	55758817	5
region_ 237	1	1	1	0	1	1	1	1	0	merged_rstrand_peak_9087	chr5	-	148884756	CSNK1A1	148884636	5
region_ 279	1	1	1	0	1	1	1	1	0	merged_rstrand_peak_9	chr1	-	1326431	CCNL2	1326356	5
region_ 287	1	0	1	0	1	1	1	1	0	merged_rstrand_peak_2180	chr12	-	12273636	LRP6	12273564	5
region_ 290	1	1	1	0	1	1	1	1	0	merged_rstrand_peak_10	chr1	-	1326610	CCNL2	1326555	5
region_ 328	1	0	1	0	1	1	1	1	0	merged_rstrand_peak_9086	chr5	-	148884553	CSNK1A1	148884468	5
region_ 342	1	0	1	1	1	1	0	1	0	merged_rstrand_peak_7448	chr3	-	56654765	FAM208A	56654696	5
region_ 364	1	0	1	1	1	1	0	1	0	merged_fstrand_peak_3025	chr12	+	111886552	SH2B3	111886467	5
region_ 381	1	0	1	0	1	1	1	1	0	merged_rstrand_peak_2179	chr12	-	12273556	LRP6	12273500	5
region_ 393	1	1	1	0	1	1	1	1	0	merged_rstrand_peak_1671	chr11	-	8969487	TMEM9B	8969438	5
region_ 412	1	0	1	1	1	1	0	1	0	merged_fstrand_peak_8407	chr3	+	193386563	OPA1	193386454	5
region_ 414	1	0	1	1	1	1	1	0	0	merged_rstrand_peak_7947	chr3	-	176741835	TBL1XR1	176741788	5
region_ 446	1	0	1	1	1	1	0	1	0	merged_rstrand_peak_2867	chr13	-	46537012	ZC3H13	46536950	5
region_ 452	0	1	1	0	1	1	1	1	0	merged_rstrand_peak_3258	chr14	-	39618595	TRAPPC6B	39618499	5
region_ 461	1	0	1	0	1	1	1	1	0	merged_rstrand_peak_3630	chr15	-	52843208	ARPP19	52843154	5
region_ 487	1	1	1	1	1	0	1	1	0	merged_fstrand_peak_3229	chr13	+	53049457	CKAP2	53049333	5
region_ 492	1	1	1	0	1	1	1	1	0	merged_rstrand_peak_1339	chr10	-	74767908	P4HA1	74767851	5
region_ 520	1	1	1	1	0	1	1	1	0	merged_rstrand_peak_11693	chr9	-	138903318	NACC2	138903253	5
region_ 526	1	0	1	0	1	1	1	1	0	merged_fstrand_peak_671	chr1	+	153615534	CHTOP	153615471	5
region_ 535	1	0	1	0	1	1	1	0	1	merged_fstrand_peak_10128	chr6	+	163995211	QKI	163995147	5
region_ 561	1	1	1	0	1	1	1	1	0	merged_fstrand_peak_484	chr1	+	109243527	PRPF38B	109243466	5
region_ 566	1	1	1	1	1	1	0	1	0	merged_rstrand_peak_7461	chr3	-	56656287	FAM208A	56656234	5
region_ 662	1	1	1	0	1	1	1	1	0	merged_rstrand_peak_10464	chr7	-	158433724	NCAPG2	158433638	5
region_ 693	1	0	1	0	1	1	1	1	0	merged_fstrand_peak_7339	chr22	+	18575540	PEX26	18575462	5
region_ 783	1	0	1	1	1	1	0	1	0	merged_fstrand_peak_1913	chr11	+	57583218	CTNND1	57583101	5
region_ 817	1	0	1	1	0	1	1	1	0	merged_fstrand_peak_754	chr1	+	167387378	POU2F1	167387321	5
region_ 861	1	1	1	0	1	1	1	1	0	merged_fstrand_peak_2362	chr11	+	118267524	UBE4A	118267468	5
region_ 945	1	1	1	0	1	1	1	1	0	merged_rstrand_peak_7460	chr3	-	56656155	FAM208A	56656089	5
region_ 946	1	0	1	1	1	1	1	0	0	merged_fstrand_peak_157	chr1	+	28826348	PHACTR4	28826292	5
region_ 949	1	1	1	0	1	1	1	1	0	merged_rstrand_peak_11369	chr9	-	72324688	PTAR1	72324602	5
region_ 983	1	0	1	0	1	1	1	1	0	merged_fstrand_peak_9957	chr6	+	109003346	FOXO3	109003305	5
region_ 1014	1	0	1	1	1	1	0	1	0	merged_fstrand_peak_8772	chr4	+	95211290	SMARCAD1	95211230	5
region_ 1063	1	0	1	1	1	1	0	1	0	merged_fstrand_peak_4867	chr16	+	88928695	TRAPPC2L	88928616	5
region_ 1105	1	1	1	0	1	1	1	1	0	merged_rstrand_peak_1849	chr11	-	65622460	CFL1	65622407	5
region_ 1107	1	0	1	1	1	1	0	1	0	merged_fstrand_peak_9590	chr5	+	174951033	SFXN1	174950978	5
region_ 1115	1	0	1	0	1	1	1	1	0	merged_fstrand_peak_9320	chr5	+	96371500	LNPEP	96371445	5
region_ 1136	1	0	1	0	1	1	1	1	0	merged_fstrand_peak_917	chr1	+	204523081	MDM4	204522981	5
region_ 1142	1	1	1	0	1	1	1	1	0	merged_fstrand_peak_5066	chr17	+	17089377	MPRIP	17089318	5
region_ 1149	1	0	1	0	1	1	1	1	0	merged_fstrand_peak_7131	chr20	+	49200165	PTPN1	49200101	5
region_ 1178	1	1	1	0	1	1	1	1	0	merged_rstrand_peak_4904	chr18	-	674047	ENOSF1	674008	5
region_ 1192	1	1	1	1	1	0	1	1	0	merged_fstrand_peak_8728	chr4	+	77955794	2011-09-01	77955781	5
region_ 1215	1	0	1	0	1	1	1	1	0	merged_rstrand_peak_227	chr1	-	33474980	AK2	33474978	5
region_ 1222	1	1	1	0	1	1	1	1	0	merged_fstrand_peak_7084	chr20	+	42088030	SRSF6	42087993	5
region_ 1242	1	1	1	0	1	1	1	1	0	merged_fstrand_peak_5366	chr17	+	57771962	CLTC	57771894	5
region_ 1275	1	0	1	0	1	1	1	1	0	merged_rstrand_peak_7142	chr22	-	38881252	DDX17	38881216	5
region_ 1339	1	0	0	1	1	1	1	1	0	QKIpan-NM-QKI5-Be_3_4_12_13_5_6_14_15_f_peak_4797	chr14	+	70236965	SRSF5	70236872	5
region_ 1348	1	1	0	1	1	1	1	1	0	QKIpan-NM-QKI5-Be_3_4_12_13_5_6_14_15_f_peak_8710	chr2	+	242291948	2002-09-01	242291867	5
region_ 1356	1	0	0	1	1	1	1	1	0	QKIpan-NM-QKI5-Be_3_4_12_13_5_6_14_15_f_peak_12780	chr6	+	52318658	EFHC1	52318601	5
region_ 1370	1	1	0	1	1	1	1	1	0	QKIpan-NM-QKI5-Be_3_4_12_13_5_6_14_15_r_peak_8572	chr9	-	123943034	RAB14	123942974	5
region_ 1371	1	1	0	1	1	1	1	1	0	QKIpan-NM-QKI5-Be_3_4_12_13_5_6_14_15_r_peak_4523	chr2	-	152659214	ARL5A	152659133	5
region_ 1376	1	1	0	1	1	1	1	1	0	QKIpan-NM-QKI5-Be_3_4_12_13_5_6_14_15_f_peak_10754	chr3	+	191112382	CCDC50	191112314	5
region_ 1412	1	1	0	1	1	1	1	1	0	QKIpan-NM-QKI5-Be_3_4_12_13_5_6_14_15_f_peak_14276	chr8	+	26268137	BNIP3L	26268068	5
region_ 1414	1	1	0	1	1	1	1	1	0	QKIpan-NM-QKI5-Be_3_4_12_13_5_6_14_15_f_peak_6284	chr17	+	26673662	TNFAIP1	26673612	5
region_ 1439	1	1	0	1	1	1	1	1	0	QKIpan-NM-QKI5-Be_3_4_12_13_5_6_14_15_r_peak_8280	chr8	-	144989441	PLEC	144989353	5
region_ 1462	1	1	0	1	1	1	1	1	0	QKIpan-NM-QKI5-Be_3_4_12_13_5_6_14_15_f_peak_14723	chr8	+	124826502	FAM91A1	124826449	5
region_ 1547	1	1	0	1	1	1	1	1	0	QKIpan-NM-QKI5-Be_3_4_12_13_5_6_14_15_f_peak_12610	chr6	+	30037586	PPP1R11	30037479	5
region_ 1672	1	1	0	1	1	1	1	1	0	QKIpan-NM-QKI5-Be_3_4_12_13_5_6_14_15_f_peak_6916	chr18	+	51905646	C18orf54	51905596	5
region_ 1690	1	1	0	1	1	1	1	1	0	QKIpan-NM-QKI5-Be_3_4_12_13_5_6_14_15_f_peak_2054	chr10	+	102124564	SCD	102124498	5
region_ 1727	1	0	0	0	1	1	1	1	1	QKI_HepG2_rep01_15	chr21	+	45880838	LRRC3DN	45880811	5
region_ 1742	1	0	0	1	1	1	1	1	0	QKI_HepG2_rep01_60	chr7	-	26230947	HNRNPA2B1	26230912	5
region_ 1749	1	0	0	0	1	1	1	1	1	QKI_HepG2_rep01_82	chr14	+	31085855	G2E3	31085806	5
region_ 1752	1	0	0	0	1	1	1	1	1	QKI_HepG2_rep01_93	chr6	+	107101197	QRSL1	107101069	5
region_ 1753	1	1	0	0	1	1	1	1	1	QKI_HepG2_rep01_94	chr14	+	97001218	PAPOLA	97001154	5
region_ 1762	1	0	0	0	1	1	1	1	1	QKI_HepG2_rep01_117	chr9	-	115449298	INIP	115449222	5
region_ 1764	1	1	0	0	1	1	1	1	1	QKI_HepG2_rep01_122	chr16	+	28978281	NFATC2IP	28978178	5
region_ 1765	1	1	0	1	1	1	1	1	0	QKI_HepG2_rep01_123	chr7	-	140425035	BRAF	140424991	5
region_ 1767	1	1	0	0	1	1	1	1	1	QKI_HepG2_rep01_126	chr2	+	135816477	RAB3GAP1	135816427	5
region_ 1772	1	1	0	0	1	1	1	1	1	QKI_HepG2_rep01_133	chrX	+	103437100	FAM199X	103437016	5
region_ 1777	1	1	0	0	1	1	1	1	1	QKI_HepG2_rep01_140	chr2	-	153509057	PRPF40A	153508954	5
region_ 1783	1	0	0	0	1	1	1	1	1	QKI_HepG2_rep01_146	chr4	-	85591728	WDFY3	85591631	5
region_ 1806	1	0	0	0	1	1	1	1	1	QKI_HepG2_rep01_182	chr12	-	30872573	CAPRIN2	30872473	5
region_ 1810	1	0	0	0	1	1	1	1	1	QKI_HepG2_rep01_189	chr17	-	65335530	PSMD12	65335482	5
region_ 1812	1	0	0	0	1	1	1	1	1	QKI_HepG2_rep01_191	chr1	+	162492505	UHMK1	162492454	5
region_ 1814	1	1	0	0	1	1	1	1	1	QKI_HepG2_rep01_193	chr4	-	73941176	ANKRD17	73941127	5
region_ 1818	1	0	0	0	1	1	1	1	1	QKI_HepG2_rep01_197	chr6	-	127610236	ECHDC1	127610185	5
region_ 1820	1	0	0	1	1	1	1	1	0	QKI_HepG2_rep01_203	chr12	+	57978177	KIF5A	57978104	5
region_ 1832	1	0	0	0	1	1	1	1	1	QKI_HepG2_rep01_231	chr6	-	108365707	OSTM1	108365527	5
region_ 1843	1	1	0	1	1	1	1	1	0	QKI_HepG2_rep01_253	chr6	+	163994809	QKI	163994770	5
region_ 1846	1	1	0	0	1	1	1	1	1	QKI_HepG2_rep01_259	chr15	-	42834842	LRRC57	42834773	5
region_ 1847	1	1	0	0	1	1	1	1	1	QKI_HepG2_rep01_260	chr15	-	83685951	BTBD1	83685881	5
region_ 1858	1	1	0	0	1	1	1	1	1	QKI_HepG2_rep01_284	chr14	+	62262357	SNAPC1	62262299	5
region_ 1865	0	0	0	0	1	1	1	1	1	QKI_HepG2_rep01_291	chr8	+	41400074	GINS4	41399977	5
region_ 1869	1	0	0	0	1	1	1	1	1	QKI_HepG2_rep01_297	chr11	+	118319349	KMT2A	118319285	5
region_ 1890	1	1	0	0	1	1	1	1	1	QKI_HepG2_rep01_330	chr1	-	226172892	SDE2	226172816	5
region_ 1895	1	1	0	0	1	1	1	1	1	QKI_HepG2_rep01_339	chr1	-	22054970	USP48	22054882	5
region_ 1952	1	0	0	0	1	1	1	1	1	QKI_HepG2_rep01_413	chr7	-	127011718	ZNF800	127011649	5
region_ 1959	1	1	0	0	1	1	1	1	1	QKI_HepG2_rep01_425	chr2	+	182794715	SSFA2	182794606	5
region_ 2008	1	0	0	0	1	1	1	1	1	QKI_HepG2_rep01_498	chr1	-	47144073	EFCAB14	47144012	5
region_ 2016	1	1	0	0	1	1	1	1	1	QKI_HepG2_rep01_510	chr17	+	29701860	NF1	29701800	5
region_ 2018	1	1	0	1	1	1	1	1	0	QKI_HepG2_rep01_513	chr8	-	62588342	ASPH	62588303	5
region_ 2063	1	1	0	0	1	1	1	1	1	QKI_HepG2_rep01_569	chr11	+	111596215	SIK2	111596130	5
region_ 2066	1	1	0	0	1	1	1	1	1	QKI_HepG2_rep01_575	chr2	-	61705186	XPO1	61705092	5
region_ 2127	1	1	0	0	1	1	1	1	1	QKI_HepG2_rep01_658	chr18	+	214363	USP14	214293	5
region_ 2135	1	0	0	0	1	1	1	1	1	QKI_HepG2_rep01_670	chr4	+	175240896	CEP44	175240839	5
region_ 2186	1	0	0	0	1	1	1	1	1	QKI_HepG2_rep01_731	chr11	+	134117365	VPS26B	134117296	5
region_ 2188	1	1	0	0	1	1	1	1	1	QKI_HepG2_rep01_733	chr8	-	130853816	FAM49B	130853780	5
region_ 2204	1	1	0	0	1	1	1	1	1	QKI_HepG2_rep01_750	chr10	+	18964448	ARL5B	18964323	5
region_ 2213	1	0	0	0	1	1	1	1	1	QKI_HepG2_rep01_764	chr12	-	6857675	MLF2	6857583	5
region_ 2228	1	1	0	0	1	1	1	1	1	QKI_HepG2_rep01_780	chr12	-	110813685	ANAPC7	110813635	5
region_ 2246	1	0	0	0	1	1	1	1	1	QKI_HepG2_rep01_802	chrX	+	67756095	YIPF6	67756005	5
region_ 2274	1	1	0	0	1	1	1	1	1	QKI_HepG2_rep01_833	chr12	+	72317841	TBC1D15	72317807	5
region_ 2311	1	1	0	0	1	1	1	1	1	QKI_HepG2_rep01_881	chr1	+	16266915	SPEN	16266826	5
region_ 2424	1	1	0	0	1	1	1	1	1	QKI_HepG2_rep01_1023	chr1	-	40539674	PPT1	40539550	5
region_ 2522	1	0	0	0	1	1	1	1	1	QKI_HepG2_rep01_1138	chrX	+	153671531	GDI1	153671444	5
region_ 2525	1	0	0	0	1	1	1	1	1	QKI_HepG2_rep01_1141	chr7	-	44922485	PURB	44922409	5
region_ 2651	1	0	0	0	1	1	1	1	1	QKI_HepG2_rep01_1285	chrX	-	24005305	KLHL15	24005238	5
region_ 2710	1	1	0	0	1	1	1	1	1	QKI_HepG2_rep01_1349	chr10	-	88810338	GLUD1	88810294	5
region_ 2717	1	0	0	0	1	1	1	1	1	QKI_HepG2_rep01_1359	chr19	-	39369630	SIRT2	39369416	5
region_ 2720	1	0	0	0	1	1	1	1	1	QKI_HepG2_rep01_1362	chr1	-	21070803	HP1BP3	21070718	5
region_ 2734	1	1	0	1	1	1	1	1	0	QKI_HepG2_rep01_1386	chr7	-	6064056	EIF2AK1	6063973	5
region_ 3055	1	1	0	0	1	1	1	1	1	QKI_HepG2_rep01_1732	chr20	+	31437830	MAPRE1	31437778	5
region_ 3125	1	1	0	0	1	1	1	1	1	QKI_HepG2_rep01_1812	chr5	+	71504387	MAP1B	71504346	5
region_ 3446	1	0	0	0	1	1	1	1	1	QKI_HepG2_rep01_2173	chr11	-	65765298	EIF1AD	65765229	5
region_ 3914	1	1	0	0	1	1	1	1	1	QKI_HepG2_rep01_2694	chr1	-	25568918	C1orf63	25568904	5
region_ 4048	1	1	0	0	1	1	1	1	1	QKI_HepG2_rep01_2835	chr12	-	54632996	CBX5	54632948	5
region_ 4092	1	1	0	0	1	1	1	1	1	QKI_HepG2_rep01_2883	chr1	+	52882584	PRPF38A	52882530	5
region_ 4110	1	1	0	0	1	1	1	1	1	QKI_HepG2_rep01_2908	chr19	+	49470120	FTL	49470078	5
region_ 5126	1	1	0	0	1	1	1	1	1	QKI_HepG2_rep01_3980	chr20	+	62906286	PCMTD2	62906245	5
region_ 6012	1	1	0	0	1	1	1	1	1	QKI_HepG2_rep01_4899	chr2	-	96851118	STARD7	96851069	5
region_ 7090	1	1	0	0	1	1	1	1	1	QKI_HepG2_rep01_6003	chr19	-	47278331	SLC1A5	47278219	5
region_ 7562	1	1	0	1	1	1	1	1	0	QKI_HepG2_rep02_641	chr4	-	85593492	WDFY3	85593469	5
region_ 10002	1	0	0	1	1	1	1	1	0	QKI_K562_rep01_464	chr3	+	193386593	OPA1	193386565	5
region_ 10305	1	0	0	0	1	1	1	1	1	QKI_K562_rep01_997	chr2	-	20111380	WDR35	20111352	5
region_ 11985	1	1	0	0	1	1	1	1	1	QKI_K562_rep02_916	chr11	-	65622519	CFL1	65622504	5
region_ 13569	1	1	0	0	1	1	1	1	1	CID_006667	chr2	-	152659277	ARL5A	152659245	5
region_ 13840	1	0	0	0	1	1	1	1	1	CID_008964	chr4	+	140339879	NAA15	140339847	5
region_ 4	1	1	1	0	1	1	0	1	0	merged_fstrand_peak_7155	chr20	+	57475437	GNAS	57475230	4
region_ 10	1	0	1	0	1	1	0	1	0	merged_rstrand_peak_2503	chr12	-	109039600	CORO1C	109039477	4
region_ 20	1	0	1	1	1	1	0	0	0	merged_rstrand_peak_11445	chr9	-	95477266	BICD2	95477138	4
region_ 21	0	0	1	1	1	1	0	0	0	merged_fstrand_peak_4669	chr16	+	29826669	PRRT2	29826539	4
region_ 28	1	0	1	0	1	1	0	1	0	merged_rstrand_peak_9114	chr5	-	151042746	SPARC	151042669	4
region_ 34	1	0	1	1	0	0	1	1	0	merged_fstrand_peak_1582	chr11	+	12284209	MICAL2	12284097	4
region_ 50	1	0	1	1	1	1	0	0	0	merged_rstrand_peak_7946	chr3	-	176741783	TBL1XR1	176741705	4
region_ 124	1	0	1	0	1	1	0	1	0	merged_rstrand_peak_7128	chr22	-	38687293	CSNK1E	38687215	4
region_ 129	1	0	1	0	1	1	0	0	1	merged_rstrand_peak_5896	chr2	-	55522001	CCDC88A	55521891	4
region_ 133	1	0	1	0	1	1	0	1	0	merged_fstrand_peak_10345	chr7	+	66421746	TMEM248	66421677	4
region_ 141	1	1	1	1	0	0	1	1	0	merged_fstrand_peak_2607	chr12	+	8927263	RIMKLB	8927182	4
region_ 172	1	1	1	1	0	0	1	1	0	merged_fstrand_peak_8736	chr4	+	77956966	2011-09-01	77956804	4
region_ 174	1	0	1	0	1	0	1	1	0	merged_rstrand_peak_10128	chr7	-	44918834	PURB	44918767	4
region_ 189	1	0	1	0	1	1	0	1	0	merged_fstrand_peak_4512	chr16	+	3192372	ZNF213	3192053	4
region_ 193	1	0	1	0	1	1	1	0	0	merged_rstrand_peak_229	chr1	-	33475165	AK2	33475082	4
region_ 204	1	0	1	0	1	1	1	0	0	merged_rstrand_peak_7140	chr22	-	38881119	DDX17	38881065	4
region_ 205	1	0	1	0	1	1	1	0	0	merged_rstrand_peak_2508	chr12	-	109039981	CORO1C	109039899	4
region_ 207	1	0	1	0	1	1	1	0	0	merged_rstrand_peak_226	chr1	-	33474867	AK2	33474764	4
region_ 221	1	0	1	1	1	1	0	0	0	merged_fstrand_peak_4666	chr16	+	29826229	PRRT2	29826091	4
region_ 243	1	0	1	1	1	1	0	0	0	merged_fstrand_peak_9725	chr6	+	30611179	ATAT1	30611105	4
region_ 251	1	0	1	0	0	1	1	1	0	merged_fstrand_peak_10582	chr7	+	155571240	RBM33	155571172	4
region_ 263	1	0	1	0	1	1	0	1	0	merged_fstrand_peak_4653	chr16	+	29816020	KIF22	29815968	4
region_ 266	1	0	1	1	1	1	0	0	0	merged_fstrand_peak_7458	chr22	+	30079206	NF2	30079065	4
region_ 268	0	0	1	0	1	1	0	1	0	merged_rstrand_peak_11436	chr9	-	95476278	BICD2	95476204	4
region_ 302	0	0	1	0	1	1	1	0	0	merged_rstrand_peak_7146	chr22	-	38881580	DDX17	38881524	4
region_ 308	1	0	1	1	1	1	0	0	0	merged_fstrand_peak_11462	chr9	+	131395700	SPTAN1	131395621	4
region_ 329	1	0	1	0	0	1	1	1	0	merged_fstrand_peak_2746	chr12	+	49723527	TROAP	49723459	4
region_ 331	1	0	1	0	1	1	0	1	0	merged_fstrand_peak_5193	chr17	+	30707769	ZNF207	30707710	4
region_ 340	1	0	1	0	1	1	0	0	1	merged_rstrand_peak_6039	chr2	-	85547902	TGOLN2	85547775	4
region_ 346	0	0	1	1	1	1	0	0	0	merged_rstrand_peak_7455	chr3	-	56655640	FAM208A	56655541	4
region_ 372	1	0	1	1	1	1	0	0	0	merged_fstrand_peak_9054	chr5	+	38886603	OSMR	38886486	4
region_ 391	1	1	1	0	1	0	1	1	0	merged_fstrand_peak_8558	chr4	+	1945122	WHSC1	1945062	4
region_ 403	1	0	1	1	1	1	0	0	0	merged_fstrand_peak_735	chr1	+	160184918	PEA15	160184803	4
region_ 408	1	1	1	1	1	1	0	0	0	merged_fstrand_peak_4702	chr16	+	50264344	PAPD5	50264257	4
region_ 429	1	0	1	0	1	1	0	1	0	merged_fstrand_peak_5607	chr18	+	39629688	PIK3C3	39629617	4
region_ 443	1	0	1	0	1	1	1	0	0	merged_fstrand_peak_4277	chr15	+	63356670	TPM1	63356546	4
region_ 453	1	0	1	0	1	1	0	1	0	merged_rstrand_peak_6454	chr2	-	219140087	TMBIM1	219139979	4
region_ 464	0	0	1	0	1	1	1	0	0	merged_rstrand_peak_5009	chr18	-	34374456	TPGS2	34374368	4
region_ 474	1	1	1	1	1	1	0	0	0	merged_fstrand_peak_10125	chr6	+	163994968	QKI	163994887	4
region_ 475	1	0	1	0	1	1	0	1	0	merged_fstrand_peak_6469	chr2	+	85772230	MAT2A	85772190	4
region_ 479	1	1	1	0	0	1	1	1	0	merged_fstrand_peak_144	chr1	+	28564606	ATPIF1	28564495	4
region_ 518	1	0	1	0	1	1	1	0	0	merged_fstrand_peak_7229	chr21	+	34942180	SON	34942104	4
region_ 554	1	0	1	0	1	1	0	1	0	merged_fstrand_peak_10542	chr7	+	138988928	UBN2	138988867	4
region_ 555	1	0	1	0	1	1	0	1	0	merged_rstrand_peak_12050	chrX	-	119571275	LAMP2	119571235	4
region_ 570	1	0	1	0	1	1	1	0	0	merged_rstrand_peak_7965	chr3	-	183704218	ABCC5	183704171	4
region_ 591	1	0	1	0	1	1	0	1	0	merged_fstrand_peak_11416	chr9	+	129599755	ZBTB43	129599629	4
region_ 598	1	0	1	0	1	1	0	1	0	merged_rstrand_peak_6774	chr21	-	30378384	RWDD2B	30378327	4
region_ 616	1	0	1	0	1	1	0	1	0	merged_rstrand_peak_5119	chr18	-	45366015	SMAD2	45365958	4
region_ 624	1	1	1	0	1	0	1	1	0	merged_rstrand_peak_718	chr1	-	152005094	S100A11	152005021	4
region_ 642	1	0	1	0	1	1	0	1	0	merged_rstrand_peak_3542	chr15	-	29993174	TJP1	29993123	4
region_ 701	1	0	1	0	1	1	0	1	0	merged_fstrand_peak_10347	chr7	+	66421883	TMEM248	66421838	4
region_ 704	1	0	1	0	1	1	1	0	0	merged_rstrand_peak_9635	chr6	-	83877398	PGM3	83877320	4
region_ 713	1	0	1	1	1	0	0	1	0	merged_fstrand_peak_9724	chr6	+	30611101	ATAT1	30610993	4
region_ 719	1	1	1	0	1	1	0	1	0	merged_rstrand_peak_8871	chr5	-	110836594	STARD4	110836534	4
region_ 722	1	0	1	0	1	1	0	1	0	merged_rstrand_peak_7314	chr3	-	37029900	EPM2AIP1	37029861	4
region_ 784	0	0	1	0	1	1	1	0	0	merged_rstrand_peak_2680	chr12	-	132622145	DDX51	132622080	4
region_ 800	1	1	1	0	1	1	0	1	0	merged_rstrand_peak_1244	chr10	-	43881628	HNRNPF	43881584	4
region_ 819	1	0	1	0	1	1	0	1	0	merged_fstrand_peak_6806	chr2	+	220073596	ZFAND2B	220073531	4
region_ 836	1	0	1	0	1	0	1	1	0	merged_fstrand_peak_11236	chr9	+	37864873	DCAF10	37864808	4
region_ 840	1	0	1	0	1	1	0	1	0	merged_fstrand_peak_9413	chr5	+	137682798	FAM53C	137682721	4
region_ 847	1	0	1	0	1	0	0	1	1	merged_fstrand_peak_895	chr1	+	201850458	IPO9	201850393	4
region_ 863	0	0	1	1	1	1	0	0	0	merged_rstrand_peak_2510	chr12	-	109040200	CORO1C	109040131	4
region_ 877	1	0	1	0	1	0	1	1	0	merged_rstrand_peak_3823	chr15	-	89442412	MFGE8	89442355	4
region_ 914	1	0	1	0	1	1	0	1	0	merged_fstrand_peak_11697	chrX	+	49863595	CLCN5	49863540	4
region_ 934	1	0	1	1	1	1	0	0	0	merged_fstrand_peak_5105	chr17	+	25949089	KSR1	25949043	4
region_ 940	1	1	1	1	0	0	1	1	0	merged_rstrand_peak_10411	chr7	-	140425093	BRAF	140425042	4
region_ 960	1	1	1	0	1	1	0	1	0	merged_fstrand_peak_6387	chr2	+	54896301	SPTBN1	54896248	4
region_ 986	1	1	1	1	0	0	1	1	0	merged_fstrand_peak_11765	chrX	+	70794276	OGT	70794184	4
region_ 997	1	1	1	0	1	1	0	1	0	merged_rstrand_peak_6003	chr2	-	73172044	SFXN5	73171970	4
region_ 1000	1	0	1	0	1	1	0	1	0	merged_rstrand_peak_5763	chr2	-	20111472	WDR35	20111410	4
region_ 1010	1	0	1	1	1	1	0	0	0	merged_fstrand_peak_5254	chr17	+	38247004	THRA	38246945	4
region_ 1013	1	1	1	0	1	1	0	1	0	merged_rstrand_peak_6049	chr2	-	86251524	POLR1A	86251469	4
region_ 1025	1	1	1	0	0	1	1	1	0	merged_fstrand_peak_740	chr1	+	162492615	UHMK1	162492552	4
region_ 1030	1	0	1	0	1	1	0	0	1	merged_fstrand_peak_10210	chr7	+	2702421	TTYH3	2702354	4
region_ 1036	1	0	1	0	1	1	0	1	0	merged_fstrand_peak_3002	chr12	+	108961845	ISCU	108961779	4
region_ 1064	1	1	1	0	0	1	1	1	0	merged_rstrand_peak_8777	chr5	-	89812296	LYSMD3	89812221	4
region_ 1068	1	0	1	0	1	1	0	1	0	merged_fstrand_peak_6468	chr2	+	85772188	MAT2A	85772130	4
region_ 1083	0	0	1	0	1	1	0	1	0	merged_fstrand_peak_2771	chr12	+	51324164	METTL7A	51324078	4
region_ 1114	1	0	1	1	1	1	0	0	0	merged_fstrand_peak_9727	chr6	+	30611575	ATAT1	30611502	4
region_ 1116	1	1	1	0	1	1	0	0	1	merged_fstrand_peak_10	chr1	+	2241471	SKI	2241416	4
region_ 1181	1	1	1	0	1	1	0	1	0	merged_fstrand_peak_3031	chr12	+	112460657	ERP29	112460590	4
region_ 1227	1	0	1	0	1	1	0	1	0	merged_fstrand_peak_3798	chr14	+	69927673	SLC39A9	69927614	4
region_ 1278	1	0	1	1	1	1	0	0	0	merged_fstrand_peak_5104	chr17	+	25949042	KSR1	25948986	4
region_ 1290	1	1	1	0	1	1	0	1	0	merged_fstrand_peak_4276	chr15	+	63356540	TPM1	63356487	4
region_ 1341	1	0	0	1	1	1	0	1	0	QKIpan-NM-QKI5-Be_3_4_12_13_5_6_14_15_f_peak_8390	chr2	+	182781394	SSFA2	182781292	4
region_ 1351	1	0	0	1	1	1	0	1	0	QKIpan-NM-QKI5-Be_3_4_12_13_5_6_14_15_f_peak_11865	chr5	+	72210036	TNPO1	72209965	4
region_ 1385	1	0	0	1	0	0	1	1	1	QKIpan-NM-QKI5-Be_3_4_12_13_5_6_14_15_r_peak_7130	chr6	-	85445173	TBX18	85445107	4
region_ 1423	1	1	0	1	1	1	1	0	0	QKIpan-NM-QKI5-Be_3_4_12_13_5_6_14_15_r_peak_3383	chr17	-	47375423	ZNF652	47375373	4
region_ 1469	1	0	0	1	1	1	1	0	0	QKIpan-NM-QKI5-Be_3_4_12_13_5_6_14_15_f_peak_9807	chr3	+	40576334	ZNF621	40576267	4
region_ 1566	1	0	0	1	1	1	0	1	0	QKIpan-NM-QKI5-Be_3_4_12_13_5_6_14_15_f_peak_3674	chr12	+	68054770	DYRK2	68054720	4
region_ 1571	1	1	0	1	1	0	1	1	0	QKIpan-NM-QKI5-Be_3_4_12_13_5_6_14_15_f_peak_3847	chr12	+	110784519	ATP2A2	110784469	4
region_ 1594	1	0	0	1	1	0	1	1	0	QKIpan-NM-QKI5-Be_3_4_12_13_5_6_14_15_f_peak_4527	chr14	+	39651944	PNN	39651894	4
region_ 1665	1	0	0	1	1	1	0	1	0	QKIpan-NM-QKI5-Be_3_4_12_13_5_6_14_15_f_peak_7364	chr19	+	45913867	CD3EAP	45913817	4
region_ 1696	1	0	0	1	1	0	1	1	0	QKIpan-NM-QKI5-Be_3_4_12_13_5_6_14_15_r_peak_7192	chr6	-	108533312	SNX3	108533243	4
region_ 1726	1	0	0	0	1	1	1	1	0	QKI_HepG2_rep01_12	chr21	+	45880775	LRRC3DN	45880763	4
region_ 1728	1	0	0	0	1	1	1	1	0	QKI_HepG2_rep01_19	chr21	+	45880904	LRRC3DN	45880847	4
region_ 1731	1	0	0	0	1	1	0	1	1	QKI_HepG2_rep01_37	chr2	+	149449464	EPC2	149449411	4
region_ 1734	1	0	0	1	1	1	1	0	0	QKI_HepG2_rep01_43	chr9	-	95477348	BICD2	95477273	4
region_ 1735	1	0	0	0	1	1	0	1	1	QKI_HepG2_rep01_44	chr2	+	149449513	EPC2	149449471	4
region_ 1737	1	1	0	0	1	1	1	1	0	QKI_HepG2_rep01_49	chr5	-	148884602	CSNK1A1	148884579	4
region_ 1738	1	0	0	0	1	1	1	1	0	QKI_HepG2_rep01_50	chr4	+	140339961	NAA15	140339885	4
region_ 1740	1	0	0	0	1	1	1	1	0	QKI_HepG2_rep01_55	chr1	+	193222812	CDC73	193222778	4
region_ 1745	1	0	0	0	1	1	1	1	0	QKI_HepG2_rep01_68	chr11	+	43776584	HSD17B12	43776526	4
region_ 1748	1	0	0	0	1	1	1	1	0	QKI_HepG2_rep01_81	chr9	-	36215479	GNE	36215377	4
region_ 1754	1	0	0	0	1	1	1	1	0	QKI_HepG2_rep01_96	chr12	-	51381505	SLC11A2	51381356	4
region_ 1755	1	0	0	0	1	1	1	1	0	QKI_HepG2_rep01_97	chr5	+	276767	PDCD6	276677	4
region_ 1758	1	1	0	0	1	1	1	1	0	QKI_HepG2_rep01_108	chr10	-	70103439	RUFY2	70103336	4
region_ 1759	1	1	0	0	1	1	1	1	0	QKI_HepG2_rep01_111	chr1	+	114520312	HIPK1	114520247	4
region_ 1766	1	0	0	0	1	1	1	1	0	QKI_HepG2_rep01_124	chr3	+	178954279	PIK3CA	178954198	4
region_ 1769	1	0	0	0	1	1	0	1	1	QKI_HepG2_rep01_129	chrX	+	64723314	ZC3H12B	64723154	4
region_ 1770	1	0	0	0	1	1	0	1	1	QKI_HepG2_rep01_131	chr10	-	98278935	TM9SF3	98278891	4
region_ 1771	1	1	0	0	1	1	1	1	0	QKI_HepG2_rep01_132	chr8	-	94744106	RBM12B	94744081	4
region_ 1779	1	1	0	0	1	0	1	1	1	QKI_HepG2_rep01_142	chr3	-	49396623	RHOA	49396597	4
region_ 1780	1	1	0	0	1	1	0	1	1	QKI_HepG2_rep01_143	chr3	-	113163780	SPICE1	113163698	4
region_ 1781	1	1	0	0	1	1	0	1	1	QKI_HepG2_rep01_144	chr17	-	73496443	CASKIN2	73496343	4
region_ 1782	1	1	0	0	1	0	1	1	1	QKI_HepG2_rep01_145	chr8	+	64122638	YTHDF3	64122604	4
region_ 1784	1	0	0	0	1	1	1	1	0	QKI_HepG2_rep01_147	chr2	+	209170206	PIKFYVE	209170155	4
region_ 1786	1	1	0	0	1	1	1	1	0	QKI_HepG2_rep01_152	chr17	+	54943296	DGKE	54943206	4
region_ 1787	1	0	0	0	1	1	1	1	0	QKI_HepG2_rep01_153	chr1	-	67473641	SLC35D1	67473578	4
region_ 1790	1	0	0	0	1	1	1	1	0	QKI_HepG2_rep01_159	chr15	-	31231400	MTMR10	31231294	4
region_ 1796	1	0	0	0	1	0	1	1	1	QKI_HepG2_rep01_171	chr8	-	30643324	PPP2CB	30643261	4
region_ 1797	1	1	0	0	1	1	1	1	0	QKI_HepG2_rep01_172	chr1	+	151264368	ZNF687	151264309	4
region_ 1798	1	1	0	0	1	1	1	1	0	QKI_HepG2_rep01_173	chr5	-	89812372	LYSMD3	89812299	4
region_ 1800	1	1	0	0	1	1	1	1	0	QKI_HepG2_rep01_175	chr14	+	92629149	CPSF2	92629067	4
region_ 1803	1	1	0	0	1	1	1	1	0	QKI_HepG2_rep01_178	chr15	+	63356482	TPM1	63356401	4
region_ 1813	1	0	0	0	1	1	1	1	0	QKI_HepG2_rep01_192	chr1	+	150117402	VPS45	150117353	4
region_ 1817	1	0	0	0	1	1	1	1	0	QKI_HepG2_rep01_196	chr3	-	194997290	ACAP2	194997217	4
region_ 1823	1	0	0	0	1	1	1	1	0	QKI_HepG2_rep01_217	chr17	-	65071079	HELZ	65071041	4
region_ 1824	1	0	0	0	1	1	1	1	0	QKI_HepG2_rep01_218	chr14	+	100746537	YY1	100746428	4
region_ 1827	1	0	0	0	1	1	0	1	1	QKI_HepG2_rep01_221	chr1	-	2336294	PEX10	2336241	4
region_ 1830	1	0	0	0	1	1	1	1	0	QKI_HepG2_rep01_224	chr14	-	68114513	VTI1B	68114404	4
region_ 1831	1	0	0	0	1	1	1	1	0	QKI_HepG2_rep01_230	chr20	-	48520191	SPATA2	48520121	4
region_ 1834	1	1	0	0	1	0	1	1	1	QKI_HepG2_rep01_238	chr11	+	32999069	QSER1	32999021	4
region_ 1855	1	1	0	0	1	1	1	1	0	QKI_HepG2_rep01_274	chr2	+	131904531	PLEKHB2	131904452	4
region_ 1856	1	1	0	0	1	1	1	1	0	QKI_HepG2_rep01_280	chr2	+	101622240	RPL31	101622104	4
region_ 1857	1	0	0	0	1	1	1	1	0	QKI_HepG2_rep01_282	chr9	-	37440390	ZBTB5	37440331	4
region_ 1864	1	0	0	0	1	1	1	1	0	QKI_HepG2_rep01_290	chr8	+	92097290	OTUD6B	92097220	4
region_ 1866	1	0	0	0	1	1	1	1	0	QKI_HepG2_rep01_292	chr2	-	85548011	TGOLN2	85547980	4
region_ 1868	1	1	0	0	1	1	1	1	0	QKI_HepG2_rep01_296	chr7	+	131176057	MKLN1	131176004	4
region_ 1876	1	0	0	0	1	1	1	1	0	QKI_HepG2_rep01_307	chr8	+	124826754	FAM91A1	124826717	4
region_ 1888	1	0	0	0	1	1	1	1	0	QKI_HepG2_rep01_328	chr6	+	28123647	ZKSCAN8	28123547	4
region_ 1889	1	0	0	0	1	1	1	1	0	QKI_HepG2_rep01_329	chr14	-	68114291	VTI1B	68114155	4
region_ 1894	1	1	0	0	1	1	1	1	0	QKI_HepG2_rep01_335	chr2	+	114715952	ACTR3	114715881	4
region_ 1901	0	1	0	0	1	1	1	1	0	QKI_HepG2_rep01_347	chr14	-	75526667	ACYP1	75526633	4
region_ 1902	1	0	0	0	1	1	1	1	0	QKI_HepG2_rep01_351	chr11	+	32615916	EIF3M	32615854	4
region_ 1904	1	0	0	0	1	1	1	1	0	QKI_HepG2_rep01_354	chr7	-	17922317	SNX13	17922275	4
region_ 1905	1	1	0	0	1	1	0	1	1	QKI_HepG2_rep01_356	chr1	+	87810875	LMO4	87810809	4
region_ 1906	1	0	0	0	1	1	1	1	0	QKI_HepG2_rep01_357	chr8	+	92097666	OTUD6B	92097580	4
region_ 1910	1	0	0	0	1	1	1	1	0	QKI_HepG2_rep01_362	chr2	-	8887865	KIDINS220	8887801	4
region_ 1913	1	1	0	0	1	0	1	1	1	QKI_HepG2_rep01_366	chr11	-	10535059	RNF141	10534955	4
region_ 1914	1	1	0	0	1	1	1	1	0	QKI_HepG2_rep01_367	chr2	+	101634724	RPL31	101634626	4
region_ 1917	1	0	0	0	1	1	1	1	0	QKI_HepG2_rep01_373	chr13	-	21354622	XPO4	21354557	4
region_ 1918	1	1	0	0	1	1	1	1	0	QKI_HepG2_rep01_374	chr11	+	105969226	AASDHPPT	105969176	4
region_ 1921	1	0	0	0	1	1	1	1	0	QKI_HepG2_rep01_377	chr6	+	64388886	PHF3	64388844	4
region_ 1927	1	0	0	0	1	0	1	1	1	QKI_HepG2_rep01_384	chr1	-	85732695	BCL10	85732609	4
region_ 1930	1	0	0	0	1	1	1	1	0	QKI_HepG2_rep01_387	chr6	+	64388831	PHF3	64388826	4
region_ 1932	1	1	0	0	1	1	1	1	0	QKI_HepG2_rep01_391	chr15	-	50896984	TRPM7	50896931	4
region_ 1937	1	0	0	0	1	1	0	1	1	QKI_HepG2_rep01_396	chr17	-	58520776	APPBP2	58520714	4
region_ 1945	1	0	0	0	1	1	1	1	0	QKI_HepG2_rep01_405	chr1	-	185266447	IVNS1ABP	185266402	4
region_ 1950	1	1	0	0	1	1	1	1	0	QKI_HepG2_rep01_411	chr8	-	56652436	TMEM68	56652373	4
region_ 1953	0	0	0	0	1	1	1	1	0	QKI_HepG2_rep01_415	chr12	+	110785764	ATP2A2	110785674	4
region_ 1957	1	1	0	0	1	1	1	1	0	QKI_HepG2_rep01_423	chr2	+	32536782	YIPF4	32536606	4
region_ 1960	1	1	0	0	1	0	1	1	1	QKI_HepG2_rep01_427	chr14	-	23033879	DAD1	23033839	4
region_ 1962	1	1	0	0	1	0	1	1	1	QKI_HepG2_rep01_429	chr15	+	59387547	RNF111	59387510	4
region_ 1972	1	0	0	0	1	1	1	1	0	QKI_HepG2_rep01_441	chr7	+	120596029	ING3	120595970	4
region_ 1979	1	1	0	0	1	0	1	1	1	QKI_HepG2_rep01_449	chr11	-	17111082	PIK3C2A	17111041	4
region_ 1987	1	1	0	0	1	0	1	1	1	QKI_HepG2_rep01_468	chr1	+	25688821	TMEM50A	25688754	4
region_ 1988	1	1	0	0	1	1	1	1	0	QKI_HepG2_rep01_469	chr17	+	29701900	NF1	29701893	4
region_ 1991	1	1	0	0	1	1	1	1	0	QKI_HepG2_rep01_475	chr7	+	66421571	TMEM248	66421519	4
region_ 1994	1	1	0	0	1	0	1	1	1	QKI_HepG2_rep01_479	chr2	+	201448488	SGOL2	201448447	4
region_ 2013	1	0	0	0	1	1	1	1	0	QKI_HepG2_rep01_503	chr8	-	95942256	TP53INP1	95942179	4
region_ 2017	1	1	0	0	1	1	0	1	1	QKI_HepG2_rep01_511	chr9	-	125609325	RC3H2	125609206	4
region_ 2022	1	0	0	0	1	1	0	1	1	QKI_HepG2_rep01_520	chr6	-	8428075	SLC35B3	8428017	4
region_ 2027	1	1	0	0	1	1	1	1	0	QKI_HepG2_rep01_525	chr3	+	185348687	SENP2	185348629	4
region_ 2031	1	0	0	0	1	1	1	1	0	QKI_HepG2_rep01_529	chr1	-	67473686	SLC35D1	67473648	4
region_ 2036	1	1	0	0	1	1	1	1	0	QKI_HepG2_rep01_534	chr4	-	110634612	PLA2G12A	110634545	4
region_ 2047	1	0	0	0	1	1	1	1	0	QKI_HepG2_rep01_546	chr8	-	103839574	AZIN1	103839499	4
region_ 2065	1	1	0	0	1	1	1	1	0	QKI_HepG2_rep01_571	chr7	-	44618880	TMED4	44618783	4
region_ 2067	1	0	0	0	1	1	1	1	0	QKI_HepG2_rep01_576	chr11	-	86661796	FZD4	86661697	4
region_ 2068	1	0	0	0	1	1	1	1	0	QKI_HepG2_rep01_577	chr8	-	37716753	RAB11FIP1	37716682	4
region_ 2085	1	1	0	0	1	0	1	1	1	QKI_HepG2_rep01_599	chr8	+	48890599	MCM4	48890478	4
region_ 2089	1	0	0	0	1	1	1	1	0	QKI_HepG2_rep01_604	chr18	+	2582583	NDC80	2582551	4
region_ 2116	1	0	0	0	1	0	1	1	1	QKI_HepG2_rep01_636	chr20	+	17588316	DSTN	17588253	4
region_ 2117	1	0	0	0	1	0	1	1	1	QKI_HepG2_rep01_638	chr11	-	85669825	PICALM	85669786	4
region_ 2118	1	1	0	0	1	1	1	1	0	QKI_HepG2_rep01_640	chr1	+	109818334	CELSR2	109818230	4
region_ 2124	1	0	0	0	1	1	1	1	0	QKI_HepG2_rep01_652	chr3	-	196663095	NCBP2	196663046	4
region_ 2129	1	0	0	0	1	1	1	1	0	QKI_HepG2_rep01_662	chr6	+	36455174	KCTD20	36455066	4
region_ 2133	1	0	0	0	1	1	1	1	0	QKI_HepG2_rep01_668	chr12	-	12273469	LRP6	12273405	4
region_ 2134	0	0	0	0	1	1	1	1	0	QKI_HepG2_rep01_669	chr14	-	39618650	TRAPPC6B	39618623	4
region_ 2138	1	0	0	0	1	1	1	1	0	QKI_HepG2_rep01_673	chr6	-	136580646	BCLAF1	136580554	4
region_ 2141	1	0	0	0	1	1	1	0	1	QKI_HepG2_rep01_676	chr2	-	211296386	LANCL1	211296346	4
region_ 2147	1	1	0	0	1	0	1	1	1	QKI_HepG2_rep01_684	chr11	+	118268141	UBE4A	118268105	4
region_ 2180	1	0	0	0	1	1	0	1	1	QKI_HepG2_rep01_720	chr6	+	52269859	PAQR8	52269801	4
region_ 2185	1	0	0	0	1	1	0	1	1	QKI_HepG2_rep01_729	chr1	-	75171947	CRYZ	75171853	4
region_ 2189	1	0	0	0	1	1	1	1	0	QKI_HepG2_rep01_734	chr8	-	67544827	VCPIP1	67544750	4
region_ 2191	1	1	0	0	1	0	1	1	1	QKI_HepG2_rep01_736	chr15	-	65441300	CLPX	65441228	4
region_ 2196	1	1	0	0	1	1	1	1	0	QKI_HepG2_rep01_742	chr6	+	30037671	PPP1R11	30037596	4
region_ 2203	1	0	0	0	1	1	1	1	0	QKI_HepG2_rep01_749	chr8	+	38070156	BAG4	38070033	4
region_ 2208	1	0	0	0	1	0	1	1	1	QKI_HepG2_rep01_755	chr12	+	50870358	LARP4	50870315	4
region_ 2209	1	0	0	0	1	1	1	1	0	QKI_HepG2_rep01_758	chr13	+	53050189	CKAP2	53050127	4
region_ 2220	1	0	0	0	1	1	1	0	1	QKI_HepG2_rep01_772	chr1	+	15394087	KAZN	15394012	4
region_ 2222	1	0	0	0	1	1	0	1	1	QKI_HepG2_rep01_774	chr4	-	77081109	SCARB2	77080969	4
region_ 2223	1	0	0	0	1	1	1	1	0	QKI_HepG2_rep01_775	chr7	-	44867672	H2AFV	44867624	4
region_ 2238	1	0	0	0	1	1	1	1	0	QKI_HepG2_rep01_790	chr15	+	42861391	HAUS2	42861349	4
region_ 2271	1	1	0	0	1	1	1	1	0	QKI_HepG2_rep01_830	chr12	+	72317891	TBC1D15	72317845	4
region_ 2287	0	1	0	0	1	1	1	1	0	QKI_HepG2_rep01_852	chr12	+	21669348	GOLT1B	21669293	4
region_ 2295	1	1	0	0	1	1	1	1	0	QKI_HepG2_rep01_862	chr5	+	130536263	LYRM7	130536206	4
region_ 2296	1	1	0	0	1	0	1	1	1	QKI_HepG2_rep01_864	chr5	-	143539026	YIPF5	143538924	4
region_ 2306	1	1	0	0	1	1	1	1	0	QKI_HepG2_rep01_875	chr2	-	27875976	SUPT7L	27875800	4
region_ 2312	1	1	0	0	1	1	1	1	0	QKI_HepG2_rep01_883	chr19	-	8027331	ELAVL1	8027258	4
region_ 2313	1	0	0	0	1	1	1	1	0	QKI_HepG2_rep01_884	chr16	+	85709190	GSE1	85709109	4
region_ 2353	1	0	0	0	1	1	1	1	0	QKI_HepG2_rep01_934	chr1	-	207219142	YOD1	207219079	4
region_ 2369	1	1	0	0	1	0	1	1	1	QKI_HepG2_rep01_950	chr8	+	17078003	ZDHHC2	17077935	4
region_ 2374	1	0	0	0	1	1	0	1	1	QKI_HepG2_rep01_957	chr14	-	92530243	ATXN3	92530181	4
region_ 2392	1	0	0	0	1	1	1	1	0	QKI_HepG2_rep01_975	chrX	+	24229991	ZFX	24229906	4
region_ 2394	1	1	0	0	1	1	1	1	0	QKI_HepG2_rep01_979	chr8	+	38961676	ADAM9	38961622	4
region_ 2408	1	1	0	0	1	0	1	1	1	QKI_HepG2_rep01_1001	chr5	-	162880777	NUDCD2	162880712	4
region_ 2415	1	1	0	0	1	1	1	1	0	QKI_HepG2_rep01_1010	chr18	-	55268325	NARS	55268270	4
region_ 2416	1	1	0	0	1	1	1	1	0	QKI_HepG2_rep01_1011	chr1	+	11900988	CLCN6	11900899	4
region_ 2417	1	1	0	0	1	1	1	1	0	QKI_HepG2_rep01_1012	chr7	-	30052581	FKBP14	30052429	4
region_ 2422	1	0	0	0	1	1	1	1	0	QKI_HepG2_rep01_1021	chr22	-	22116185	MAPK1	22116086	4
region_ 2425	1	0	0	0	1	1	1	1	0	QKI_HepG2_rep01_1024	chr14	+	70237036	SRSF5	70236978	4
region_ 2426	1	0	0	0	1	1	1	1	0	QKI_HepG2_rep01_1025	chr17	-	48773258	ANKRD40	48773175	4
region_ 2441	1	0	0	0	1	1	1	1	0	QKI_HepG2_rep01_1041	chr12	+	111888968	SH2B3	111888898	4
region_ 2462	1	0	0	0	1	1	0	1	1	QKI_HepG2_rep01_1066	chr4	+	128958871	C4orf29	128958864	4
region_ 2489	1	1	0	0	1	1	1	1	0	QKI_HepG2_rep01_1097	chr9	-	74300069	TMEM2	74299997	4
region_ 2509	1	0	0	0	1	1	1	1	0	QKI_HepG2_rep01_1123	chr22	-	38881059	DDX17	38881007	4
region_ 2511	1	0	0	0	1	0	1	1	1	QKI_HepG2_rep01_1125	chr1	+	193222750	CDC73	193222729	4
region_ 2513	1	1	0	0	1	1	1	1	0	QKI_HepG2_rep01_1127	chr1	+	151264287	ZNF687	151264229	4
region_ 2521	1	0	0	0	1	1	1	1	0	QKI_HepG2_rep01_1137	chr16	-	1415380	UNKL	1415297	4
region_ 2540	1	1	0	0	1	1	1	1	0	QKI_HepG2_rep01_1157	chr14	+	60762025	PPM1A	60761979	4
region_ 2543	1	0	0	0	1	1	1	1	0	QKI_HepG2_rep01_1162	chr17	-	27588044	NUFIP2	27587977	4
region_ 2555	1	1	0	0	1	1	1	1	0	QKI_HepG2_rep01_1175	chr11	+	118268238	UBE4A	118268160	4
region_ 2560	1	0	0	0	1	1	0	1	1	QKI_HepG2_rep01_1184	chr1	-	59124357	MYSM1	59124299	4
region_ 2562	1	0	0	0	1	1	1	1	0	QKI_HepG2_rep01_1187	chr10	-	74893726	ECD	74893639	4
region_ 2648	1	0	0	0	1	0	1	1	1	QKI_HepG2_rep01_1282	chr3	-	125165763	SNX4	125165747	4
region_ 2712	1	1	0	0	1	1	1	1	0	QKI_HepG2_rep01_1351	chr5	+	179156033	CANX	179155934	4
region_ 2714	1	1	0	0	1	1	1	1	0	QKI_HepG2_rep01_1355	chr8	-	101931698	YWHAZ	101931644	4
region_ 2722	1	1	0	0	1	0	1	1	1	QKI_HepG2_rep01_1366	chr8	-	101931826	YWHAZ	101931763	4
region_ 2723	1	1	0	0	1	1	1	1	0	QKI_HepG2_rep01_1367	chr6	-	75964853	TMEM30A	75964779	4
region_ 2724	1	0	0	0	1	1	1	1	0	QKI_HepG2_rep01_1372	chr20	-	30253301	BCL2L1	30253234	4
region_ 2741	1	1	0	0	1	1	1	1	0	QKI_HepG2_rep01_1394	chr4	-	120219787	C4orf3	120219708	4
region_ 2742	1	1	0	0	1	1	1	1	0	QKI_HepG2_rep01_1395	chr17	-	73773925	H3F3B	73773869	4
region_ 2762	1	1	0	0	1	1	1	1	0	QKI_HepG2_rep01_1416	chr10	-	71962802	PPA1	71962749	4
region_ 2763	1	1	0	0	1	1	1	1	0	QKI_HepG2_rep01_1417	chr8	-	77895240	PEX2	77895155	4
region_ 2788	1	0	0	0	1	0	1	1	1	QKI_HepG2_rep01_1445	chr16	+	85709557	GSE1	85709510	4
region_ 2795	1	0	0	0	1	1	0	1	1	QKI_HepG2_rep01_1453	chr1	+	211487822	RCOR3	211487786	4
region_ 2800	1	0	0	0	1	0	1	1	1	QKI_HepG2_rep01_1460	chr1	-	52819151	CC2D1B	52819084	4
region_ 2832	1	0	0	0	1	1	1	1	0	QKI_HepG2_rep01_1500	chrX	+	119391084	ZBTB33	119391034	4
region_ 2857	1	0	0	0	1	0	1	1	1	QKI_HepG2_rep01_1525	chr5	-	132094054	2008-09-01	132094021	4
region_ 2860	1	1	0	0	1	1	1	1	0	QKI_HepG2_rep01_1528	chr5	-	150070862	RBM22	150070790	4
region_ 2993	1	1	0	0	1	1	1	1	0	QKI_HepG2_rep01_1666	chr8	+	1728980	CLN8	1728862	4
region_ 3018	1	1	0	0	1	1	1	1	0	QKI_HepG2_rep01_1691	chr12	+	72180496	RAB21	72180431	4
region_ 3051	1	1	0	0	1	1	1	1	0	QKI_HepG2_rep01_1728	chr6	-	33268122	TAPBP	33268002	4
region_ 3053	1	1	0	0	1	1	1	1	0	QKI_HepG2_rep01_1730	chr1	-	153634663	ILF2	153634538	4
region_ 3060	1	0	0	0	1	1	1	1	0	QKI_HepG2_rep01_1739	chr13	+	53050277	CKAP2	53050210	4
region_ 3062	1	0	0	0	1	0	1	1	1	QKI_HepG2_rep01_1742	chr15	-	41028598	RMDN3	41028508	4
region_ 3065	1	1	0	0	1	0	1	1	1	QKI_HepG2_rep01_1745	chr10	+	115668712	NHLRC2	115668657	4
region_ 3076	1	1	0	0	1	0	1	1	1	QKI_HepG2_rep01_1756	chr2	-	62095619	CCT4	62095582	4
region_ 3082	1	0	0	0	1	1	1	1	0	QKI_HepG2_rep01_1762	chr20	-	418357	TBC1D20	418302	4
region_ 3088	1	1	0	0	1	1	1	1	0	QKI_HepG2_rep01_1769	chr17	+	28795661	CPD	28795627	4
region_ 3099	1	0	0	0	1	1	0	1	1	QKI_HepG2_rep01_1782	chr10	-	89513278	ATAD1	89513224	4
region_ 3129	1	1	0	0	1	1	1	1	0	QKI_HepG2_rep01_1816	chr8	-	56652520	TMEM68	56652485	4
region_ 3133	1	0	0	0	1	1	0	1	1	QKI_HepG2_rep01_1820	chr3	-	15112738	ZFYVE20	15112664	4
region_ 3151	1	1	0	0	1	1	1	1	0	QKI_HepG2_rep01_1840	chr1	-	151025199	CDC42SE1	151025168	4
region_ 3161	1	1	0	0	1	1	1	1	0	QKI_HepG2_rep01_1850	chr10	+	81114112	PPIF	81113956	4
region_ 3180	1	0	0	0	1	1	1	1	0	QKI_HepG2_rep01_1875	chr2	+	202345259	STRADB	202345208	4
region_ 3200	0	1	0	0	1	1	1	1	0	QKI_HepG2_rep01_1897	chr6	+	111215500	AMD1	111215445	4
region_ 3218	1	0	0	0	1	1	1	1	0	QKI_HepG2_rep01_1923	chr9	-	72330893	PTAR1	72330793	4
region_ 3225	1	1	0	0	1	1	1	1	0	QKI_HepG2_rep01_1930	chr12	+	50158658	TMBIM6	50158589	4
region_ 3487	1	1	0	0	1	0	1	1	1	QKI_HepG2_rep01_2216	chr15	-	83685973	BTBD1	83685957	4
region_ 3514	1	0	0	0	1	1	1	1	0	QKI_HepG2_rep01_2244	chr18	-	54276661	TXNL1	54276614	4
region_ 3708	1	0	0	0	1	1	1	1	0	QKI_HepG2_rep01_2456	chr8	-	144873246	SCRIB	144873163	4
region_ 3710	1	1	0	0	1	1	1	1	0	QKI_HepG2_rep01_2461	chr4	+	177249670	SPCS3	177249604	4
region_ 3733	1	1	0	0	1	1	1	1	0	QKI_HepG2_rep01_2492	chr4	+	57326036	PAICS	57325950	4
region_ 3749	0	0	0	0	1	1	1	1	0	QKI_HepG2_rep01_2509	chr17	-	80572925	WDR45B	80572862	4
region_ 3768	1	0	0	0	1	0	1	1	1	QKI_HepG2_rep01_2532	chr17	+	34051538	AP2B1	34051495	4
region_ 3770	1	0	0	0	1	1	1	1	0	QKI_HepG2_rep01_2534	chr3	-	33430945	UBP1	33430889	4
region_ 3808	1	1	0	0	1	1	1	1	0	QKI_HepG2_rep01_2576	chr6	+	26158832	HIST1H2BD	26158781	4
region_ 3817	1	1	0	0	1	1	1	1	0	QKI_HepG2_rep01_2589	chr6	-	143816687	FUCA2	143816644	4
region_ 3919	1	0	0	0	1	1	1	1	0	QKI_HepG2_rep01_2699	chr1	-	207217909	YOD1	207217847	4
region_ 3957	1	1	0	0	1	1	1	1	0	QKI_HepG2_rep01_2738	chr6	-	33269469	TAPBP	33269414	4
region_ 3961	1	0	0	0	1	1	1	1	0	QKI_HepG2_rep01_2742	chrX	+	24231924	ZFX	24231834	4
region_ 3972	0	1	0	0	1	1	1	1	0	QKI_HepG2_rep01_2753	chr1	-	150595038	ENSA	150594994	4
region_ 3980	1	0	0	0	1	1	1	1	0	QKI_HepG2_rep01_2762	chr1	+	203822436	ZC3H11A	203822375	4
region_ 3982	1	1	0	0	1	1	1	1	0	QKI_HepG2_rep01_2765	chr1	-	182352131	GLUL	182352034	4
region_ 3995	1	1	0	0	1	1	1	1	0	QKI_HepG2_rep01_2779	chr1	-	151025132	CDC42SE1	151025101	4
region_ 4036	1	0	0	0	1	1	1	1	0	QKI_HepG2_rep01_2822	chr4	+	57326607	PAICS	57326564	4
region_ 4042	1	1	0	0	1	1	0	1	1	QKI_HepG2_rep01_2828	chr5	+	162871074	CCNG1	162870999	4
region_ 4085	1	1	0	0	1	1	1	1	0	QKI_HepG2_rep01_2875	chr18	+	9954784	VAPA	9954752	4
region_ 4094	1	1	0	0	1	0	1	1	1	QKI_HepG2_rep01_2885	chr15	-	63446201	RPS27L	63446151	4
region_ 4100	1	1	0	0	1	0	1	1	1	QKI_HepG2_rep01_2891	chr17	+	34051700	AP2B1	34051652	4
region_ 4105	0	0	0	0	1	1	1	1	0	QKI_HepG2_rep01_2899	chr19	+	54971835	LENG8	54971780	4
region_ 4112	0	0	0	0	1	1	1	1	0	QKI_HepG2_rep01_2910	chr16	+	2821167	SRRM2	2821090	4
region_ 4180	1	0	0	0	1	1	1	1	0	QKI_HepG2_rep01_2981	chr11	-	77327489	CLNS1A	77327452	4
region_ 4230	1	0	0	0	1	1	1	1	0	QKI_HepG2_rep01_3032	chr12	+	111889089	SH2B3	111889074	4
region_ 4252	1	1	0	0	1	1	1	1	0	QKI_HepG2_rep01_3054	chr14	-	69256045	ZFP36L1	69255998	4
region_ 4422	1	0	0	0	1	0	1	1	1	QKI_HepG2_rep01_3229	chr3	-	150459263	SIAH2	150459229	4
region_ 4434	1	1	0	0	1	1	1	1	0	QKI_HepG2_rep01_3246	chr7	+	142375392	MTRNR2L6	142375329	4
region_ 4443	1	1	0	0	1	1	1	1	0	QKI_HepG2_rep01_3256	chr10	+	94454737	HHEX	94454655	4
region_ 4506	1	0	0	0	1	1	1	1	0	QKI_HepG2_rep01_3327	chr7	+	66422157	TMEM248	66422101	4
region_ 4518	1	1	0	0	1	1	1	1	0	QKI_HepG2_rep01_3341	chr3	-	49397361	RHOA	49397257	4
region_ 4528	0	1	0	0	1	1	1	1	0	QKI_HepG2_rep01_3351	chr12	+	110784399	ATP2A2	110784327	4
region_ 4582	1	1	0	0	1	0	1	1	1	QKI_HepG2_rep01_3406	chr12	-	111158086	PPP1CC	111158030	4
region_ 4633	1	1	0	0	1	1	1	1	0	QKI_HepG2_rep01_3458	chr5	+	151185055	G3BP1	151185048	4
region_ 4637	1	0	0	0	1	1	1	1	0	QKI_HepG2_rep01_3463	chr3	-	49397477	RHOA	49397393	4
region_ 4639	1	1	0	0	1	1	1	1	0	QKI_HepG2_rep01_3467	chr16	+	28848485	ATXN2L	28848430	4
region_ 4640	1	1	0	0	1	1	1	1	0	QKI_HepG2_rep01_3468	chr6	-	7289428	SSR1	7289359	4
region_ 4680	1	0	0	0	1	1	1	1	0	QKI_HepG2_rep01_3512	chr6	-	7288320	SSR1	7288250	4
region_ 4689	1	0	0	0	1	1	1	1	0	QKI_HepG2_rep01_3524	chr1	+	40537705	CAP1	40537648	4
region_ 4697	1	1	0	0	1	1	1	1	0	QKI_HepG2_rep01_3533	chr6	+	43754125	VEGFA	43754035	4
region_ 5047	1	1	0	0	1	1	1	1	0	QKI_HepG2_rep01_3897	chr15	+	45009934	B2M	45009851	4
region_ 5106	1	1	0	0	1	1	1	1	0	QKI_HepG2_rep01_3958	chr12	+	110784441	ATP2A2	110784424	4
region_ 5167	1	0	0	0	1	1	0	1	1	QKI_HepG2_rep01_4022	chr1	+	46827770	NSUN4	46827729	4
region_ 5264	1	1	0	0	1	1	1	1	0	QKI_HepG2_rep01_4121	chr4	+	38699171	KLF3	38699113	4
region_ 5283	1	0	0	0	1	1	1	1	0	QKI_HepG2_rep01_4141	chr6	-	31765404	LSM2	31765344	4
region_ 5384	1	1	0	0	1	1	1	1	0	QKI_HepG2_rep01_4245	chr2	+	85770694	MAT2A	85770595	4
region_ 5461	0	1	0	0	1	1	1	1	0	QKI_HepG2_rep01_4327	chr10	+	102123992	SCD	102123923	4
region_ 5510	1	1	0	0	1	1	1	1	0	QKI_HepG2_rep01_4376	chr11	+	46405249	MDK	46405153	4
region_ 5530	1	0	0	0	1	1	1	1	0	QKI_HepG2_rep01_4399	chr19	-	14203855	PRKACA	14203765	4
region_ 5542	0	0	0	0	1	1	1	1	0	QKI_HepG2_rep01_4411	chr6	+	43752924	VEGFA	43752870	4
region_ 5645	1	1	0	0	1	0	1	1	1	QKI_HepG2_rep01_4523	chr8	+	59494969	SDCBP	59494945	4
region_ 5781	1	0	0	0	1	1	1	1	0	QKI_HepG2_rep01_4661	chr7	+	5645229	FSCN1	5645122	4
region_ 5984	0	0	0	0	1	1	1	1	0	QKI_HepG2_rep01_4870	chr1	-	43392442	SLC2A1	43392373	4
region_ 5987	1	1	0	0	1	1	1	1	0	QKI_HepG2_rep01_4874	chr17	+	40126172	CNP	40126106	4
region_ 5993	0	1	0	0	1	1	1	1	0	QKI_HepG2_rep01_4880	chr5	+	177022958	TMED9	177022911	4
region_ 5995	0	1	0	0	1	0	1	1	1	QKI_HepG2_rep01_4882	chr17	-	4849114	PFN1	4849047	4
region_ 6015	0	1	0	0	1	1	1	1	0	QKI_HepG2_rep01_4902	chr6	+	43753745	VEGFA	43753697	4
region_ 6057	1	0	0	0	1	0	1	1	1	QKI_HepG2_rep01_4948	chr11	-	118620660	DDX6	118620623	4
region_ 6058	1	1	0	0	1	1	1	1	0	QKI_HepG2_rep01_4949	chr18	+	3256139	MYL12A	3256114	4
region_ 6245	1	0	0	0	1	1	1	1	0	QKI_HepG2_rep01_5140	chr12	+	7032511	ENO2	7032481	4
region_ 6298	0	1	0	0	1	1	1	1	0	QKI_HepG2_rep01_5195	chr1	+	145442379	TXNIP	145442349	4
region_ 6353	0	0	0	0	1	1	1	1	0	QKI_HepG2_rep01_5251	chr19	+	54971453	LENG8	54971415	4
region_ 6406	1	1	0	0	1	1	1	1	0	QKI_HepG2_rep01_5304	chr22	-	38880264	DDX17	38880206	4
region_ 6412	0	0	0	0	1	1	1	1	0	QKI_HepG2_rep01_5311	chr19	-	3976366	EEF2	3976336	4
region_ 6423	1	1	0	0	1	1	1	1	0	QKI_HepG2_rep01_5322	chrX	+	152961642	SLC6A8	152961511	4
region_ 6577	1	0	0	0	1	1	1	1	0	QKI_HepG2_rep01_5480	chr11	-	118916251	HYOU1	118916179	4
region_ 6605	0	1	0	0	1	1	1	1	0	QKI_HepG2_rep01_5509	chr12	-	46752876	SLC38A2	46752831	4
region_ 6851	1	1	0	0	1	1	1	1	0	QKI_HepG2_rep01_5759	chr1	-	26227435	STMN1	26227386	4
region_ 6869	0	0	0	0	1	1	1	1	0	QKI_HepG2_rep01_5778	chr22	-	38880387	DDX17	38880367	4
region_ 6870	0	1	0	0	1	1	1	1	0	QKI_HepG2_rep01_5779	chr6	+	30692326	TUBB	30692303	4
region_ 6999	0	1	0	0	1	1	1	1	0	QKI_HepG2_rep01_5911	chr19	+	46030125	VASP	46030076	4
region_ 7003	1	1	0	0	1	1	1	1	0	QKI_HepG2_rep01_5915	chr16	+	67905145	NUTF2	67905084	4
region_ 7005	0	1	0	0	1	1	1	1	0	QKI_HepG2_rep01_5917	chrX	+	70520310	NONO	70520253	4
region_ 7014	0	1	0	0	1	1	1	1	0	QKI_HepG2_rep01_5926	chr17	-	74731474	SRSF2	74731441	4
region_ 7033	0	1	0	0	1	1	1	1	0	QKI_HepG2_rep01_5945	chrX	+	152960800	SLC6A8	152960761	4
region_ 7046	0	1	0	0	1	1	1	1	0	QKI_HepG2_rep01_5958	chr7	-	5567257	ACTB	5567168	4
region_ 7052	1	1	0	0	1	1	1	1	0	QKI_HepG2_rep01_5964	chr1	-	26227377	STMN1	26227336	4
region_ 7106	0	0	0	0	1	1	1	1	0	QKI_HepG2_rep01_6019	chr5	+	179157067	CANX	179157026	4
region_ 7108	1	1	0	0	1	1	1	1	0	QKI_HepG2_rep01_6021	chr2	+	70316227	PCBP1	70316172	4
region_ 7136	0	1	0	0	1	1	1	1	0	QKI_HepG2_rep01_6049	chr12	+	50156945	TMBIM6	50156905	4
region_ 7138	1	1	0	0	1	1	1	1	0	QKI_HepG2_rep01_6051	chr11	+	125490827	STT3A	125490785	4
region_ 7155	0	0	0	0	1	1	1	1	0	QKI_HepG2_rep01_6068	chr17	-	20904356	USP22	20904317	4
region_ 7159	0	1	0	0	1	1	1	1	0	QKI_HepG2_rep01_6072	chr19	+	13055050	CALR	13054999	4
region_ 7160	0	0	0	0	1	1	1	1	0	QKI_HepG2_rep01_6073	chr9	-	127998694	HSPA5	127998607	4
region_ 7200	0	0	0	0	1	1	1	1	0	QKI_HepG2_rep01_6115	chr19	+	17692785	COLGALT1	17692732	4
region_ 7202	0	1	0	0	1	1	1	1	0	QKI_HepG2_rep01_6117	chr10	+	102121000	SCD	102120935	4
region_ 7306	1	1	0	0	1	1	1	1	0	QKI_HepG2_rep01_6225	chr17	-	79477521	ACTG1	79477409	4
region_ 7320	0	0	0	0	1	1	1	1	0	QKI_HepG2_rep01_6239	chr19	+	47112819	CALM3	47112773	4
region_ 7322	0	1	0	0	1	1	1	1	0	QKI_HepG2_rep01_6241	chr6	+	44221506	HSP90AB1	44221450	4
region_ 7333	1	1	0	0	1	1	0	1	1	QKI_HepG2_rep01_6252	chr6	-	109688791	CD164	109688772	4
region_ 7338	0	1	0	0	1	1	1	1	0	QKI_HepG2_rep01_6257	chr19	+	13054985	CALR	13054932	4
region_ 7375	1	1	0	0	1	1	1	1	0	QKI_HepG2_rep01_6295	chr19	+	583228	BSG	583169	4
region_ 7383	0	1	0	0	1	1	1	1	0	QKI_HepG2_rep01_6303	chr19	+	1272955	CIRBP	1272902	4
region_ 7394	0	1	0	0	1	1	1	1	0	QKI_HepG2_rep01_6314	chr19	+	583036	BSG	583001	4
region_ 7397	1	1	0	0	1	1	1	1	0	QKI_HepG2_rep01_6317	chr7	-	5566939	ACTB	5566857	4
region_ 7398	0	1	0	0	1	1	1	1	0	QKI_HepG2_rep01_6318	chr17	-	79801344	P4HB	79801313	4
region_ 7411	0	1	0	0	1	1	1	1	0	QKI_HepG2_rep01_6331	chr9	+	131457100	SET	131457034	4
region_ 7412	0	0	0	0	1	1	1	1	0	QKI_HepG2_rep01_6332	chr17	+	7215309	EIF5A	7215268	4
region_ 7416	1	0	0	0	1	1	1	0	1	QKI_HepG2_rep02_8	chr9	-	95477435	BICD2	95477353	4
region_ 7417	1	0	0	0	1	1	1	1	0	QKI_HepG2_rep02_10	chr21	+	45880762	LRRC3DN	45880740	4
region_ 7428	1	1	0	0	1	1	1	1	0	QKI_HepG2_rep02_197	chr3	+	191112433	CCDC50	191112395	4
region_ 7434	1	0	0	0	1	1	1	1	0	QKI_HepG2_rep02_233	chr1	-	33474973	AK2	33474895	4
region_ 7525	1	0	0	0	1	1	1	1	0	QKI_HepG2_rep02_550	chr5	+	96371428	LNPEP	96371402	4
region_ 7533	1	0	0	0	1	1	1	1	0	QKI_HepG2_rep02_562	chr10	-	70103487	RUFY2	70103454	4
region_ 7559	1	1	0	0	1	1	1	1	0	QKI_HepG2_rep02_629	chr2	-	9628957	ADAM17	9628904	4
region_ 7877	1	0	0	0	1	1	1	1	0	QKI_HepG2_rep02_1186	chr4	-	185549834	CASP3	185549784	4
region_ 8217	1	0	0	0	1	1	1	1	0	QKI_HepG2_rep02_1717	chrX	-	135951818	RBMX	135951765	4
region_ 8872	1	1	0	0	1	1	0	1	1	QKI_HepG2_rep02_2770	chr8	-	71486571	TRAM1	71486533	4
region_ 8885	1	1	0	0	1	1	1	1	0	QKI_HepG2_rep02_2800	chr8	-	67543507	VCPIP1	67543485	4
region_ 9788	1	1	0	0	1	1	1	1	0	QKI_HepG2_rep02_4293	chr13	-	45911491	TPT1	45911449	4
region_ 10974	1	1	0	0	1	0	1	1	1	QKI_K562_rep01_2020	chr12	-	49521641	TUBA1B	49521566	4
region_ 11001	1	1	0	0	1	1	1	1	0	QKI_K562_rep01_2067	chr8	-	94744216	RBM12B	94744175	4
region_ 11128	0	0	0	0	1	1	1	1	0	QKI_K562_rep01_2275	chr22	-	38880988	DDX17	38880943	4
region_ 11624	1	1	0	0	1	1	1	1	0	QKI_K562_rep01_3066	chr12	+	6879963	PTMS	6879865	4
region_ 13269	1	0	0	0	1	1	1	1	0	QKI_K562_rep02_3053	chr5	-	110832460	STARD4	110832403	4
region_ 13722	1	0	0	0	1	0	1	1	1	CID_007383	chr20	-	48520241	SPATA2	48520217	4
region_ 29	1	0	1	0	1	1	0	0	0	merged_rstrand_peak_11123	chr8	-	144989741	PLEC	144989658	3
region_ 39	0	1	1	1	0	1	0	0	0	merged_rstrand_peak_7457	chr3	-	56655914	FAM208A	56655857	3
region_ 52	1	0	1	0	0	1	0	1	0	merged_rstrand_peak_7144	chr22	-	38881420	DDX17	38881351	3
region_ 61	1	0	1	1	0	0	0	0	1	merged_fstrand_peak_11907	chrX	+	135292932	FHL1	135292757	3
region_ 64	1	0	1	0	1	1	0	0	0	merged_fstrand_peak_3020	chr12	+	110787713	ATP2A2	110787603	3
region_ 67	1	0	1	0	1	1	0	0	0	merged_fstrand_peak_10127	chr6	+	163995089	QKI	163995026	3
region_ 84	1	0	1	1	0	1	0	0	0	merged_rstrand_peak_7450	chr3	-	56655021	FAM208A	56654887	3
region_ 87	1	0	1	0	1	1	0	0	0	merged_fstrand_peak_5164	chr17	+	29581246	NF1	29581135	3
region_ 97	1	0	1	0	1	1	0	0	0	merged_rstrand_peak_11444	chr9	-	95477134	BICD2	95477013	3
region_ 100	1	0	1	0	1	1	0	0	0	merged_rstrand_peak_7459	chr3	-	56656087	FAM208A	56655988	3
region_ 114	1	0	1	1	0	1	0	0	0	merged_rstrand_peak_7377	chr3	-	48016287	MAP4	48016237	3
region_ 121	1	0	1	0	1	1	0	0	0	merged_fstrand_peak_6377	chr2	+	54889342	SPTBN1	54889203	3
region_ 132	0	0	1	1	0	1	0	0	0	merged_fstrand_peak_725	chr1	+	160183725	PEA15	160183649	3
region_ 142	1	0	1	0	1	1	0	0	0	merged_fstrand_peak_3021	chr12	+	110787856	ATP2A2	110787719	3
region_ 144	1	1	1	0	0	0	1	1	0	merged_fstrand_peak_11768	chrX	+	70794576	OGT	70794509	3
region_ 149	1	0	1	0	1	1	0	0	0	merged_rstrand_peak_4567	chr17	-	43002525	KIF18B	43002372	3
region_ 163	1	0	1	0	1	1	0	0	0	merged_fstrand_peak_6839	chr2	+	232672741	COPS7B	232672661	3
region_ 168	0	0	1	0	1	1	0	0	0	merged_rstrand_peak_2509	chr12	-	109040129	CORO1C	109039983	3
region_ 184	0	0	1	0	1	0	1	0	0	merged_rstrand_peak_11124	chr8	-	144990118	PLEC	144990064	3
region_ 187	1	0	1	0	1	1	0	0	0	merged_fstrand_peak_3876	chr14	+	100604470	EVL	100604336	3
region_ 214	0	0	1	0	1	1	0	0	0	merged_rstrand_peak_9737	chr6	-	116573254	TSPYL4	116573078	3
region_ 224	1	0	1	0	1	1	0	0	0	merged_rstrand_peak_7138	chr22	-	38880884	DDX17	38880732	3
region_ 229	1	0	1	1	0	0	1	0	0	merged_rstrand_peak_7453	chr3	-	56655447	FAM208A	56655371	3
region_ 236	1	0	1	0	1	0	1	0	0	merged_fstrand_peak_4279	chr15	+	63356914	TPM1	63356863	3
region_ 252	1	0	1	1	0	1	0	0	0	merged_fstrand_peak_10807	chr8	+	42933405	FNTA	42933316	3
region_ 254	1	0	1	0	1	0	0	1	0	merged_rstrand_peak_7129	chr22	-	38687423	CSNK1E	38687360	3
region_ 273	1	0	1	0	1	1	0	0	0	merged_fstrand_peak_4654	chr16	+	29816091	KIF22	29816023	3
region_ 286	1	0	1	0	1	1	0	0	0	merged_fstrand_peak_6840	chr2	+	232673112	COPS7B	232672972	3
region_ 309	0	0	1	1	0	1	0	0	0	merged_fstrand_peak_3881	chr14	+	100605163	EVL	100605059	3
region_ 311	1	0	1	0	1	0	0	1	0	merged_rstrand_peak_6736	chr20	-	57609061	SLMO2	57608971	3
region_ 321	1	0	1	1	1	0	0	0	0	merged_fstrand_peak_8740	chr4	+	77957511	2011-09-01	77957414	3
region_ 323	1	0	1	0	1	1	0	0	0	merged_rstrand_peak_230	chr1	-	33475462	AK2	33475395	3
region_ 325	1	0	1	0	1	1	0	0	0	merged_fstrand_peak_11464	chr9	+	131395826	SPTAN1	131395787	3
region_ 355	1	0	1	0	0	0	1	1	0	merged_rstrand_peak_4430	chr17	-	27586598	NUFIP2	27586524	3
region_ 356	1	0	1	0	1	1	0	0	0	merged_fstrand_peak_10748	chr8	+	30402878	RBPMS	30402818	3
region_ 361	0	0	1	0	1	1	0	0	0	merged_fstrand_peak_3880	chr14	+	100605047	EVL	100604954	3
region_ 375	1	1	1	0	0	1	0	1	0	merged_rstrand_peak_710	chr1	-	151025282	CDC42SE1	151025212	3
region_ 376	1	0	1	0	1	1	0	0	0	merged_rstrand_peak_9738	chr6	-	116573551	TSPYL4	116573493	3
region_ 398	0	0	1	0	1	1	0	0	0	merged_rstrand_peak_5630	chr19	-	45911593	ERCC1	45911443	3
region_ 409	1	0	1	1	0	0	0	1	0	merged_fstrand_peak_10879	chr8	+	77777562	ZFHX4	77777504	3
region_ 421	1	0	1	0	1	1	0	0	0	merged_fstrand_peak_8557	chr4	+	1944872	WHSC1	1944725	3
region_ 439	1	0	1	0	1	1	0	0	0	merged_fstrand_peak_366	chr1	+	70697044	SRSF11	70696972	3
region_ 473	1	0	1	0	1	1	0	0	0	merged_fstrand_peak_11767	chrX	+	70794444	OGT	70794423	3
region_ 482	1	1	1	0	1	1	0	0	0	merged_rstrand_peak_10051	chr7	-	26230827	HNRNPA2B1	26230767	3
region_ 491	1	0	1	0	1	1	0	0	0	merged_rstrand_peak_9266	chr6	-	7282259	SSR1	7282191	3
region_ 499	1	1	1	1	0	1	0	0	0	merged_rstrand_peak_7458	chr3	-	56655987	FAM208A	56655916	3
region_ 507	1	0	1	1	0	0	0	0	1	merged_fstrand_peak_11906	chrX	+	135292753	FHL1	135292702	3
region_ 508	1	0	1	0	1	1	0	0	0	merged_rstrand_peak_5496	chr19	-	15364273	BRD4	15364232	3
region_ 515	1	0	1	0	1	1	0	0	0	merged_fstrand_peak_5192	chr17	+	30705977	ZNF207	30705890	3
region_ 522	1	1	1	1	0	1	0	0	0	merged_fstrand_peak_736	chr1	+	160185009	PEA15	160184980	3
region_ 567	1	0	1	0	1	1	0	0	0	merged_rstrand_peak_10745	chr8	-	95941026	TP53INP1	95940965	3
region_ 579	1	0	1	0	1	1	0	0	0	merged_rstrand_peak_7338	chr3	-	44967926	ZDHHC3	44967821	3
region_ 581	0	0	1	0	1	1	0	0	0	merged_fstrand_peak_6045	chr19	+	50028479	FCGRT	50028359	3
region_ 584	1	0	1	0	1	1	0	0	0	merged_rstrand_peak_2507	chr12	-	109039897	CORO1C	109039871	3
region_ 596	1	1	1	0	1	1	0	0	0	merged_rstrand_peak_7556	chr3	-	97663930	MINA	97663870	3
region_ 600	1	0	1	1	0	0	0	0	1	merged_fstrand_peak_11905	chrX	+	135292701	FHL1	135292641	3
region_ 617	1	0	1	0	1	1	0	0	0	merged_fstrand_peak_6000	chr19	+	47113398	CALM3	47113338	3
region_ 670	0	0	1	0	1	1	0	0	0	merged_rstrand_peak_11441	chr9	-	95476699	BICD2	95476616	3
region_ 673	1	1	1	0	1	0	1	0	0	merged_fstrand_peak_10929	chr8	+	124825040	FAM91A1	124824972	3
region_ 675	0	0	1	0	0	0	1	1	0	merged_fstrand_peak_915	chr1	+	204519361	MDM4	204519306	3
region_ 696	1	0	1	0	1	1	0	0	0	merged_rstrand_peak_7139	chr22	-	38880921	DDX17	38880898	3
region_ 710	1	0	1	0	1	1	0	0	0	merged_rstrand_peak_9734	chr6	-	116572239	TSPYL4	116572139	3
region_ 749	1	0	1	0	1	1	0	0	0	merged_rstrand_peak_9740	chr6	-	116573714	TSPYL4	116573656	3
region_ 763	1	0	1	0	1	1	0	0	0	merged_fstrand_peak_5994	chr19	+	45323431	BCAM	45323362	3
region_ 765	1	1	1	0	1	0	1	0	0	merged_rstrand_peak_3628	chr15	-	52843006	ARPP19	52842962	3
region_ 767	1	0	1	0	1	1	0	0	0	merged_fstrand_peak_4212	chr15	+	42861755	HAUS2	42861684	3
region_ 775	1	0	1	0	1	1	0	0	0	merged_fstrand_peak_5493	chr17	+	79687836	SLC25A10	79687773	3
region_ 777	1	1	1	0	1	1	0	0	0	merged_rstrand_peak_707	chr1	-	151023588	CDC42SE1	151023526	3
region_ 782	1	0	1	0	1	1	0	0	0	merged_fstrand_peak_9800	chr6	+	36568419	SRSF3	36568340	3
region_ 806	1	0	1	0	1	1	0	0	0	merged_fstrand_peak_7492	chr22	+	38202432	H1F0	38202348	3
region_ 811	1	0	1	0	1	1	0	0	0	merged_fstrand_peak_5995	chr19	+	45323688	BCAM	45323623	3
region_ 824	1	1	1	0	1	0	1	0	0	merged_rstrand_peak_3629	chr15	-	52843053	ARPP19	52843009	3
region_ 839	1	0	1	1	0	1	0	0	0	merged_rstrand_peak_8996	chr5	-	137274617	FAM13B	137274562	3
region_ 842	1	0	1	0	1	1	0	0	0	merged_rstrand_peak_5508	chr19	-	16512787	EPS15L1	16512727	3
region_ 859	1	0	1	0	1	1	0	0	0	merged_rstrand_peak_5120	chr18	-	45366311	SMAD2	45366205	3
region_ 910	1	0	1	1	0	1	0	0	0	merged_rstrand_peak_7462	chr3	-	56656382	FAM208A	56656291	3
region_ 943	1	0	1	0	1	1	0	0	0	merged_rstrand_peak_750	chr1	-	156496107	IQGAP3	156496054	3
region_ 955	1	0	1	0	1	1	0	0	0	merged_fstrand_peak_5993	chr19	+	45323197	BCAM	45323091	3
region_ 980	1	0	1	0	1	1	0	0	0	merged_fstrand_peak_3009	chr12	+	110785508	ATP2A2	110785473	3
region_ 992	1	0	1	0	1	1	0	0	0	merged_fstrand_peak_6042	chr19	+	50028260	FCGRT	50028144	3
region_ 1002	1	1	1	0	0	1	0	1	0	merged_rstrand_peak_7397	chr3	-	48731060	IP6K2	48731033	3
region_ 1003	1	0	1	0	1	1	0	0	0	merged_fstrand_peak_6917	chr2	+	242383996	FARP2	242383939	3
region_ 1016	0	0	1	0	1	0	1	0	0	merged_rstrand_peak_5012	chr18	-	34375528	TPGS2	34375465	3
region_ 1018	1	0	1	0	1	1	0	0	0	merged_fstrand_peak_10699	chr8	+	25232871	DOCK5	25232790	3
region_ 1038	0	0	1	0	1	1	0	0	0	merged_fstrand_peak_2772	chr12	+	51453367	LETMD1	51453270	3
region_ 1042	1	1	1	0	0	1	0	1	0	merged_fstrand_peak_7635	chr3	+	14528928	SLC6A6	14528845	3
region_ 1080	1	0	1	0	1	1	0	0	0	merged_fstrand_peak_11719	chrX	+	67755689	YIPF6	67755647	3
region_ 1087	1	0	1	1	0	0	0	1	0	merged_fstrand_peak_1099	chr10	+	17277716	VIM	17277657	3
region_ 1121	1	1	1	1	0	0	1	0	0	merged_fstrand_peak_2610	chr12	+	8928131	RIMKLB	8928053	3
region_ 1159	1	0	1	0	1	1	0	0	0	merged_rstrand_peak_3430	chr14	-	77803668	TMED8	77803557	3
region_ 1175	1	0	1	1	0	0	1	0	0	merged_fstrand_peak_4776	chr16	+	69733768	NFAT5	69733709	3
region_ 1202	1	1	1	1	1	0	0	0	0	merged_fstrand_peak_2805	chr12	+	53869301	PCBP2	53869261	3
region_ 1216	1	0	1	0	0	1	1	0	0	merged_fstrand_peak_7015	chr20	+	30824212	POFUT1	30824158	3
region_ 1255	1	0	1	1	1	0	0	0	0	merged_fstrand_peak_9728	chr6	+	30611657	ATAT1	30611576	3
region_ 1264	1	0	1	0	1	1	0	0	0	merged_fstrand_peak_6044	chr19	+	50028355	FCGRT	50028301	3
region_ 1296	1	0	1	0	1	0	0	1	0	merged_rstrand_peak_3543	chr15	-	29993219	TJP1	29993178	3
region_ 1331	1	0	1	0	1	1	0	0	0	merged_fstrand_peak_6043	chr19	+	50028300	FCGRT	50028261	3
region_ 1340	0	0	0	1	0	1	0	1	0	QKIpan-NM-QKI5-Be_3_4_12_13_5_6_14_15_f_peak_7198	chr19	+	18478469	PGPEP1	18478418	3
region_ 1360	1	0	0	1	1	1	0	0	0	QKIpan-NM-QKI5-Be_3_4_12_13_5_6_14_15_r_peak_6758	chr5	-	150276723	ZNF300	150276652	3
region_ 1367	1	1	0	1	1	1	0	0	0	QKIpan-NM-QKI5-Be_3_4_12_13_5_6_14_15_f_peak_8432	chr2	+	192288916	MYO1B	192288848	3
region_ 1373	1	0	0	1	0	1	0	1	0	QKIpan-NM-QKI5-Be_3_4_12_13_5_6_14_15_r_peak_3272	chr17	-	27588188	NUFIP2	27588136	3
region_ 1381	1	1	0	1	1	1	0	0	0	QKIpan-NM-QKI5-Be_3_4_12_13_5_6_14_15_r_peak_6763	chr5	-	151043022	SPARC	151042921	3
region_ 1409	1	0	0	1	1	1	0	0	0	QKIpan-NM-QKI5-Be_3_4_12_13_5_6_14_15_f_peak_15680	chrX	+	47781651	ZNF81	47781568	3
region_ 1432	1	0	0	1	1	1	0	0	0	QKIpan-NM-QKI5-Be_3_4_12_13_5_6_14_15_r_peak_4241	chr2	-	55516945	CCDC88A	55516895	3
region_ 1446	1	0	0	1	0	1	0	1	0	QKIpan-NM-QKI5-Be_3_4_12_13_5_6_14_15_f_peak_434	chr1	+	54563247	TCEANC2	54563196	3
region_ 1463	1	0	0	1	0	1	0	1	0	QKIpan-NM-QKI5-Be_3_4_12_13_5_6_14_15_f_peak_9965	chr3	+	58399659	PXK	58399592	3
region_ 1492	1	0	0	1	1	0	0	0	1	QKIpan-NM-QKI5-Be_3_4_12_13_5_6_14_15_f_peak_3500	chr12	+	50475656	ASIC1	50475606	3
region_ 1530	1	1	0	1	0	0	1	1	0	QKIpan-NM-QKI5-Be_3_4_12_13_5_6_14_15_f_peak_11053	chr4	+	56771140	EXOC1	56771068	3
region_ 1545	1	0	0	1	1	1	0	0	0	QKIpan-NM-QKI5-Be_3_4_12_13_5_6_14_15_f_peak_12224	chr5	+	141318410	KIAA0141	141318360	3
region_ 1559	1	0	0	1	1	0	0	0	1	QKIpan-NM-QKI5-Be_3_4_12_13_5_6_14_15_f_peak_13411	chr7	+	7284142	C1GALT1	7284092	3
region_ 1563	1	0	0	1	1	1	0	0	0	QKIpan-NM-QKI5-Be_3_4_12_13_5_6_14_15_f_peak_3903	chr12	+	122268508	SETD1B	122268383	3
region_ 1565	1	1	0	1	1	1	0	0	0	QKIpan-NM-QKI5-Be_3_4_12_13_5_6_14_15_f_peak_3700	chr12	+	69665378	CPSF6	69665328	3
region_ 1570	1	1	0	1	1	0	0	1	0	QKIpan-NM-QKI5-Be_3_4_12_13_5_6_14_15_f_peak_3852	chr12	+	111886872	SH2B3	111886822	3
region_ 1577	1	0	0	1	1	0	0	0	1	QKIpan-NM-QKI5-Be_3_4_12_13_5_6_14_15_f_peak_3664	chr12	+	66357371	HMGA2	66357270	3
region_ 1585	1	0	0	1	1	0	0	1	0	QKIpan-NM-QKI5-Be_3_4_12_13_5_6_14_15_f_peak_3584	chr12	+	57979762	KIF5A	57979712	3
region_ 1595	1	1	0	1	1	0	1	0	0	QKIpan-NM-QKI5-Be_3_4_12_13_5_6_14_15_f_peak_4638	chr14	+	55511652	SOCS4	55511602	3
region_ 1631	0	0	0	1	1	1	0	0	0	QKIpan-NM-QKI5-Be_3_4_12_13_5_6_14_15_f_peak_8739	chr20	+	3904810	PANK2	3904760	3
region_ 1637	1	0	0	1	0	1	1	0	0	QKIpan-NM-QKI5-Be_3_4_12_13_5_6_14_15_f_peak_8042	chr2	+	109089753	GCC2	109089695	3
region_ 1639	1	0	0	1	0	1	0	0	1	QKIpan-NM-QKI5-Be_3_4_12_13_5_6_14_15_f_peak_7965	chr2	+	86438342	MRPL35	86438236	3
region_ 1679	0	0	0	1	1	1	0	0	0	QKIpan-NM-QKI5-Be_3_4_12_13_5_6_14_15_f_peak_6415	chr17	+	38247304	THRA	38247254	3
region_ 1683	1	0	0	1	1	1	0	0	0	QKIpan-NM-QKI5-Be_3_4_12_13_5_6_14_15_f_peak_5954	chr16	+	69199923	CIRH1A	69199873	3
region_ 1708	1	1	0	1	1	1	0	0	0	QKIpan-NM-QKI5-Be_3_4_12_13_5_6_14_15_r_peak_2281	chr13	-	96232210	DZIP1	96232160	3
region_ 1733	1	0	0	1	1	1	0	0	0	QKI_HepG2_rep01_41	chr7	-	26230896	HNRNPA2B1	26230851	3
region_ 1736	1	0	0	0	1	1	0	1	0	QKI_HepG2_rep01_45	chr6	+	52269748	PAQR8	52269688	3
region_ 1743	1	1	0	0	1	0	1	1	0	QKI_HepG2_rep01_62	chr5	+	139062937	CXXC5	139062874	3
region_ 1744	1	1	0	0	1	0	1	1	0	QKI_HepG2_rep01_65	chr22	+	19956537	COMT	19956513	3
region_ 1746	1	1	0	0	1	1	1	0	0	QKI_HepG2_rep01_71	chr7	-	139246534	HIPK2	139246512	3
region_ 1756	1	0	0	0	1	1	0	1	0	QKI_HepG2_rep01_102	chr19	-	12242573	ZNF20	12242463	3
region_ 1760	1	0	0	0	1	0	1	1	0	QKI_HepG2_rep01_113	chr6	-	127610168	ECHDC1	127610139	3
region_ 1768	1	1	0	0	1	0	1	1	0	QKI_HepG2_rep01_128	chr8	-	62588249	ASPH	62588169	3
region_ 1773	1	0	0	0	1	1	0	1	0	QKI_HepG2_rep01_134	chr4	-	185549771	CASP3	185549715	3
region_ 1774	1	0	0	0	1	1	0	1	0	QKI_HepG2_rep01_135	chr2	+	135816108	RAB3GAP1	135816070	3
region_ 1775	1	1	0	0	1	0	1	1	0	QKI_HepG2_rep01_136	chr9	-	123942964	RAB14	123942903	3
region_ 1778	1	0	0	0	1	1	0	1	0	QKI_HepG2_rep01_141	chr9	-	98212461	PTCH1	98212381	3
region_ 1788	1	0	0	0	1	1	0	1	0	QKI_HepG2_rep01_154	chr10	+	116735828	TRUB1	116735737	3
region_ 1792	1	0	0	0	1	1	0	1	0	QKI_HepG2_rep01_166	chr6	-	166778771	MPC1	166778741	3
region_ 1793	1	0	0	0	1	1	0	1	0	QKI_HepG2_rep01_167	chr12	-	110813436	ANAPC7	110813363	3
region_ 1802	1	1	0	0	1	1	0	1	0	QKI_HepG2_rep01_177	chr1	-	46654819	POMGNT1	46654759	3
region_ 1804	1	1	0	0	1	0	1	1	0	QKI_HepG2_rep01_179	chr7	-	22981100	FAM126A	22981046	3
region_ 1805	1	0	0	0	1	0	1	1	0	QKI_HepG2_rep01_181	chr11	+	43776520	HSD17B12	43776472	3
region_ 1807	1	0	0	0	1	0	1	1	0	QKI_HepG2_rep01_185	chr3	+	140684978	SLC25A36	140684932	3
region_ 1819	1	0	0	1	1	1	0	0	0	QKI_HepG2_rep01_199	chr5	-	148884852	CSNK1A1	148884821	3
region_ 1821	1	0	0	0	1	1	0	1	0	QKI_HepG2_rep01_211	chr1	-	2337118	PEX10	2337034	3
region_ 1826	0	0	0	0	1	0	1	1	0	QKI_HepG2_rep01_220	chr3	+	140684846	SLC25A36	140684803	3
region_ 1833	1	0	0	0	1	0	1	1	0	QKI_HepG2_rep01_233	chr6	-	157739588	TMEM242	157739500	3
region_ 1835	1	1	0	1	1	0	0	0	1	QKI_HepG2_rep01_241	chr16	+	50264404	PAPD5	50264353	3
region_ 1837	1	1	0	0	1	0	1	1	0	QKI_HepG2_rep01_245	chr8	-	17914109	ASAH1	17914015	3
region_ 1840	1	0	0	0	1	1	0	1	0	QKI_HepG2_rep01_249	chr2	+	46613762	EPAS1	46613665	3
region_ 1844	1	1	0	0	1	0	1	0	1	QKI_HepG2_rep01_254	chr19	+	30503588	URI1	30503568	3
region_ 1845	1	0	0	0	1	0	1	1	0	QKI_HepG2_rep01_257	chr2	+	149449758	EPC2	149449729	3
region_ 1848	1	0	0	0	1	1	0	1	0	QKI_HepG2_rep01_265	chr6	-	70385980	LMBRD1	70385930	3
region_ 1851	1	0	0	0	1	1	0	1	0	QKI_HepG2_rep01_269	chr10	+	133773111	PPP2R2D	133773031	3
region_ 1859	1	0	0	0	1	1	0	1	0	QKI_HepG2_rep01_285	chr10	-	121340159	TIAL1	121340141	3
region_ 1860	1	1	0	0	1	0	1	1	0	QKI_HepG2_rep01_286	chr7	-	17922071	SNX13	17922030	3
region_ 1873	1	0	0	0	1	0	1	1	0	QKI_HepG2_rep01_304	chr12	-	30872398	CAPRIN2	30872314	3
region_ 1885	1	1	0	0	1	0	1	1	0	QKI_HepG2_rep01_325	chr8	+	38710541	TACC1	38710505	3
region_ 1887	1	0	0	0	1	0	1	1	0	QKI_HepG2_rep01_327	chr4	+	15070075	CPEB2	15070019	3
region_ 1897	1	1	0	0	1	0	1	1	0	QKI_HepG2_rep01_341	chr17	+	27878031	TAOK1	27877987	3
region_ 1908	1	1	0	0	1	1	0	1	0	QKI_HepG2_rep01_360	chr4	-	39289670	RFC1	39289638	3
region_ 1915	1	0	0	0	1	1	0	0	1	QKI_HepG2_rep01_369	chr15	-	55909667	PRTG	55909621	3
region_ 1923	1	0	0	0	1	1	0	0	1	QKI_HepG2_rep01_379	chr2	+	135816170	RAB3GAP1	135816133	3
region_ 1924	1	0	0	0	1	1	0	1	0	QKI_HepG2_rep01_380	chr14	-	21927903	RAB2B	21927816	3
region_ 1926	1	0	0	0	1	1	0	1	0	QKI_HepG2_rep01_383	chr8	+	126450249	TRIB1	126450193	3
region_ 1929	1	0	0	0	1	0	0	1	1	QKI_HepG2_rep01_386	chr12	+	27477291	STK38L	27477250	3
region_ 1931	1	0	0	0	1	1	0	1	0	QKI_HepG2_rep01_389	chr12	+	102122592	CHPT1	102122537	3
region_ 1934	1	0	0	0	1	1	0	1	0	QKI_HepG2_rep01_393	chr2	-	100019018	REV1	100018953	3
region_ 1941	1	1	0	0	1	0	0	1	1	QKI_HepG2_rep01_401	chr15	-	41601587	OIP5	41601499	3
region_ 1942	1	1	0	0	1	1	0	1	0	QKI_HepG2_rep01_402	chrX	+	119391172	ZBTB33	119391122	3
region_ 1955	1	0	0	0	1	1	0	1	0	QKI_HepG2_rep01_418	chr19	+	32974819	DPY19L3	32974736	3
region_ 1963	1	1	0	0	1	1	0	1	0	QKI_HepG2_rep01_430	chr18	-	66341052	TMX3	66340988	3
region_ 1968	1	0	0	0	1	1	0	1	0	QKI_HepG2_rep01_435	chr12	-	54576755	SMUG1	54576629	3
region_ 1970	1	0	0	0	1	0	1	1	0	QKI_HepG2_rep01_437	chr17	+	27877690	TAOK1	27877658	3
region_ 1977	1	1	0	0	1	1	0	1	0	QKI_HepG2_rep01_447	chr20	-	57601441	ATP5E	57601365	3
region_ 1978	1	0	0	0	1	0	1	0	1	QKI_HepG2_rep01_448	chr1	+	28150229	STX12	28150182	3
region_ 1981	1	1	0	0	1	0	1	1	0	QKI_HepG2_rep01_451	chr14	+	62262438	SNAPC1	62262391	3
region_ 1983	1	0	0	0	1	0	1	1	0	QKI_HepG2_rep01_460	chr15	-	52843886	ARPP19	52843844	3
region_ 1985	1	1	0	0	1	1	1	0	0	QKI_HepG2_rep01_466	chr1	+	145499135	LIX1L	145499054	3
region_ 1992	0	1	0	0	1	0	1	1	0	QKI_HepG2_rep01_476	chr18	-	34375957	TPGS2	34375912	3
region_ 1998	1	1	0	0	1	0	1	1	0	QKI_HepG2_rep01_483	chr5	+	72877648	UTP15	72877604	3
region_ 2000	1	0	0	0	1	0	1	1	0	QKI_HepG2_rep01_485	chr5	+	65476982	SREK1	65476914	3
region_ 2002	1	0	0	0	1	1	0	0	1	QKI_HepG2_rep01_488	chr9	-	86553543	C9orf64	86553444	3
region_ 2005	1	1	0	0	1	1	0	1	0	QKI_HepG2_rep01_491	chr14	+	92629064	CPSF2	92629028	3
region_ 2007	1	0	0	0	1	1	1	0	0	QKI_HepG2_rep01_497	chr6	+	111215587	AMD1	111215537	3
region_ 2010	1	0	0	0	1	1	0	1	0	QKI_HepG2_rep01_500	chr1	+	155259217	HCN3	155259117	3
region_ 2014	1	1	0	0	1	0	1	1	0	QKI_HepG2_rep01_505	chrX	-	39910697	BCOR	39910588	3
region_ 2019	1	0	0	0	1	1	0	0	1	QKI_HepG2_rep01_516	chr8	-	17502938	MTUS1	17502861	3
region_ 2020	1	0	0	0	1	1	0	0	1	QKI_HepG2_rep01_517	chr5	-	137274500	FAM13B	137274434	3
region_ 2021	1	0	0	0	1	0	1	1	0	QKI_HepG2_rep01_518	chr6	-	108533229	SNX3	108533161	3
region_ 2030	1	0	0	0	1	0	1	1	0	QKI_HepG2_rep01_528	chr9	+	107536068	NIPSNAP3B	107536023	3
region_ 2034	1	0	0	0	1	1	0	1	0	QKI_HepG2_rep01_532	chr14	+	69707983	EXD2	69707921	3
region_ 2038	1	0	0	0	1	0	1	1	0	QKI_HepG2_rep01_536	chr12	+	88443675	C12orf29	88443623	3
region_ 2040	1	1	0	0	1	1	0	1	0	QKI_HepG2_rep01_538	chr12	-	51374908	SLC11A2	51374845	3
region_ 2041	1	0	0	0	1	0	1	1	0	QKI_HepG2_rep01_539	chr3	-	141883712	GK5	141883663	3
region_ 2043	1	0	0	0	1	1	0	1	0	QKI_HepG2_rep01_541	chr10	-	75578452	CAMK2G	75578393	3
region_ 2048	1	0	0	0	1	1	1	0	0	QKI_HepG2_rep01_547	chr6	+	158931168	TULP4	158931127	3
region_ 2049	1	0	0	0	1	1	0	1	0	QKI_HepG2_rep01_549	chr2	-	192699440	SDPR	192699226	3
region_ 2051	1	1	0	0	1	0	1	1	0	QKI_HepG2_rep01_553	chr15	+	78791363	IREB2	78791312	3
region_ 2052	1	1	0	0	1	1	0	1	0	QKI_HepG2_rep01_555	chr2	+	111924784	BCL2L11	111924713	3
region_ 2057	1	1	0	0	1	1	0	1	0	QKI_HepG2_rep01_561	chr13	+	52607707	UTP14C	52607636	3
region_ 2059	1	0	0	0	1	0	1	1	0	QKI_HepG2_rep01_563	chr5	+	173386030	CPEB4	173385968	3
region_ 2062	1	1	0	0	1	1	0	1	0	QKI_HepG2_rep01_568	chr10	-	32299291	KIF5B	32299253	3
region_ 2064	1	1	0	0	1	1	1	0	0	QKI_HepG2_rep01_570	chr2	+	99234950	UNC50	99234898	3
region_ 2074	1	1	0	0	1	0	1	1	0	QKI_HepG2_rep01_583	chr3	+	14526600	SLC6A6	14526568	3
region_ 2096	1	0	0	0	1	1	0	0	1	QKI_HepG2_rep01_612	chr5	-	137274537	FAM13B	137274509	3
region_ 2111	1	0	0	0	1	1	0	1	0	QKI_HepG2_rep01_630	chr12	-	42625320	YAF2	42625292	3
region_ 2113	1	1	0	0	1	0	1	1	0	QKI_HepG2_rep01_632	chr5	+	118877928	HSD17B4	118877853	3
region_ 2115	1	0	0	0	1	1	1	0	0	QKI_HepG2_rep01_635	chr4	-	83846717	LIN54	83846638	3
region_ 2120	1	0	0	0	1	1	0	1	0	QKI_HepG2_rep01_642	chr5	-	167977301	PANK3	167977236	3
region_ 2126	0	1	0	0	1	0	1	1	0	QKI_HepG2_rep01_655	chr17	+	64804479	PRKCA	64804454	3
region_ 2143	1	0	0	0	1	0	1	1	0	QKI_HepG2_rep01_680	chr5	+	126887156	PRRC1	126887116	3
region_ 2145	1	0	0	0	1	1	0	0	1	QKI_HepG2_rep01_682	chr6	-	114258310	HDAC2	114258255	3
region_ 2146	1	0	0	0	1	0	1	0	1	QKI_HepG2_rep01_683	chr6	-	90343339	LYRM2	90343240	3
region_ 2157	1	1	0	0	1	0	0	1	1	QKI_HepG2_rep01_696	chr3	+	39137331	WDR48	39137266	3
region_ 2164	1	1	0	0	1	1	1	0	0	QKI_HepG2_rep01_704	chr3	-	155545583	SLC33A1	155545551	3
region_ 2166	1	0	0	0	1	1	0	1	0	QKI_HepG2_rep01_706	chr1	-	159999894	PIGM	159999838	3
region_ 2174	1	0	0	0	1	1	0	1	0	QKI_HepG2_rep01_714	chr1	+	249213487	PGBD2	249213407	3
region_ 2175	0	0	0	0	1	1	1	0	0	QKI_HepG2_rep01_715	chr1	+	226254949	H3F3A	226254913	3
region_ 2179	1	0	0	0	1	0	1	1	0	QKI_HepG2_rep01_719	chr1	+	11084938	TARDBP	11084851	3
region_ 2181	0	0	0	0	1	1	0	1	0	QKI_HepG2_rep01_722	chr10	-	105357585	SH3PXD2A	105357552	3
region_ 2183	1	1	0	0	1	1	0	1	0	QKI_HepG2_rep01_725	chr17	-	53470085	MMD	53470009	3
region_ 2190	1	0	0	0	1	1	0	1	0	QKI_HepG2_rep01_735	chr8	-	94744518	RBM12B	94744463	3
region_ 2194	0	0	0	0	1	1	0	1	0	QKI_HepG2_rep01_739	chr1	-	45468816	HECTD3	45468693	3
region_ 2210	1	1	0	0	1	1	1	0	0	QKI_HepG2_rep01_759	chr10	-	98279370	TM9SF3	98279322	3
region_ 2211	1	0	0	0	1	0	0	1	1	QKI_HepG2_rep01_760	chr16	+	69730447	NFAT5	69730419	3
region_ 2214	1	0	0	0	1	0	1	1	0	QKI_HepG2_rep01_765	chr2	-	208630238	FZD5	208630166	3
region_ 2215	1	1	0	0	1	0	1	1	0	QKI_HepG2_rep01_766	chr1	+	153615071	CHTOP	153615005	3
region_ 2227	1	0	0	0	1	1	0	1	0	QKI_HepG2_rep01_779	chr12	-	132621945	DDX51	132621830	3
region_ 2233	1	0	0	0	1	0	1	1	0	QKI_HepG2_rep01_785	chr10	+	65384201	REEP3	65384139	3
region_ 2236	1	0	0	0	1	1	0	1	0	QKI_HepG2_rep01_788	chr5	+	31553766	C5orf22	31553711	3
region_ 2258	1	0	0	0	1	1	0	1	0	QKI_HepG2_rep01_816	chr1	+	87810798	LMO4	87810762	3
region_ 2263	1	1	0	0	1	1	0	1	0	QKI_HepG2_rep01_821	chr3	-	122144671	KPNA1	122144649	3
region_ 2267	1	0	0	0	1	0	1	1	0	QKI_HepG2_rep01_826	chr6	+	163987303	QKI	163987274	3
region_ 2276	1	0	0	0	1	1	0	0	1	QKI_HepG2_rep01_835	chr3	+	180699011	FXR1	180698958	3
region_ 2277	1	0	0	0	1	0	1	0	1	QKI_HepG2_rep01_836	chr4	-	89647469	FAM13A	89647434	3
region_ 2288	1	0	0	0	1	0	1	1	0	QKI_HepG2_rep01_853	chr22	-	22116061	MAPK1	22116001	3
region_ 2297	1	0	0	0	1	1	0	1	0	QKI_HepG2_rep01_865	chr7	+	138984937	UBN2	138984888	3
region_ 2298	1	0	0	0	1	0	1	1	0	QKI_HepG2_rep01_866	chr22	-	26931966	TPST2	26931917	3
region_ 2307	1	0	0	0	1	1	0	1	0	QKI_HepG2_rep01_876	chr1	+	167387634	POU2F1	167387581	3
region_ 2314	1	0	0	0	1	1	0	1	0	QKI_HepG2_rep01_886	chr9	-	139099218	QSOX2	139099069	3
region_ 2352	0	1	0	0	1	0	1	1	0	QKI_HepG2_rep01_932	chr1	-	114939269	TRIM33	114939244	3
region_ 2356	1	0	0	0	1	1	0	0	1	QKI_HepG2_rep01_937	chr1	-	75171546	CRYZ	75171486	3
region_ 2371	1	0	0	0	1	1	0	1	0	QKI_HepG2_rep01_952	chr5	+	150647658	GM2A	150647514	3
region_ 2382	1	0	0	0	1	1	0	1	0	QKI_HepG2_rep01_965	chr1	+	173862864	ZBTB37	173862821	3
region_ 2387	1	0	0	0	1	1	1	0	0	QKI_HepG2_rep01_970	chr2	+	65312343	CEP68	65312295	3
region_ 2398	1	1	0	0	1	0	1	1	0	QKI_HepG2_rep01_985	chr6	+	159056250	TMEM181	159056223	3
region_ 2405	0	0	0	0	1	1	0	1	0	QKI_HepG2_rep01_997	chr1	-	211745457	SLC30A1	211745399	3
region_ 2418	1	0	0	0	1	1	0	1	0	QKI_HepG2_rep01_1013	chr1	-	59124293	MYSM1	59124169	3
region_ 2419	1	0	0	0	1	1	0	1	0	QKI_HepG2_rep01_1018	chr9	-	34616745	DCTN3	34616636	3
region_ 2420	1	1	0	0	1	0	1	1	0	QKI_HepG2_rep01_1019	chr10	-	32299329	KIF5B	32299310	3
region_ 2427	1	0	0	0	1	1	0	1	0	QKI_HepG2_rep01_1026	chr11	-	71808827	LAMTOR1	71808697	3
region_ 2428	1	0	0	0	1	1	0	1	0	QKI_HepG2_rep01_1027	chr2	-	198284381	SF3B1	198284314	3
region_ 2432	0	0	0	0	1	1	1	0	0	QKI_HepG2_rep01_1031	chr14	-	21485271	NDRG2	21485238	3
region_ 2446	1	0	0	0	1	0	1	1	0	QKI_HepG2_rep01_1048	chr5	+	173384171	CPEB4	173384137	3
region_ 2454	1	0	0	0	1	1	0	1	0	QKI_HepG2_rep01_1058	chr8	-	102210204	ZNF706	102210160	3
region_ 2457	1	1	0	0	1	1	0	1	0	QKI_HepG2_rep01_1061	chr4	+	129785132	PHF17	129785103	3
region_ 2477	1	1	0	0	1	1	0	1	0	QKI_HepG2_rep01_1084	chrX	+	70684097	TAF1	70684059	3
region_ 2478	1	0	0	0	1	0	1	1	0	QKI_HepG2_rep01_1085	chrX	+	102613032	WBP5	102612943	3
region_ 2481	1	0	0	0	1	1	0	1	0	QKI_HepG2_rep01_1088	chr16	-	1415578	UNKL	1415502	3
region_ 2495	1	0	0	0	1	1	0	1	0	QKI_HepG2_rep01_1103	chr1	-	35320285	SMIM12	35320229	3
region_ 2498	1	0	0	0	1	1	1	0	0	QKI_HepG2_rep01_1106	chr20	-	47863113	ZNFX1	47863043	3
region_ 2507	1	0	0	0	1	1	0	0	1	QKI_HepG2_rep01_1121	chr2	-	20110517	WDR35	20110457	3
region_ 2517	1	0	0	0	1	0	1	1	0	QKI_HepG2_rep01_1132	chr5	+	162918785	HMMR	162918702	3
region_ 2519	1	0	0	0	1	1	0	1	0	QKI_HepG2_rep01_1134	chrX	+	24230067	ZFX	24229995	3
region_ 2533	1	1	0	0	1	1	0	1	0	QKI_HepG2_rep01_1149	chr13	+	98117328	RAP2A	98117275	3
region_ 2535	1	1	0	0	1	1	1	0	0	QKI_HepG2_rep01_1151	chr19	+	58376461	ZNF587	58376418	3
region_ 2537	1	0	0	0	1	1	0	0	1	QKI_HepG2_rep01_1154	chr1	-	224573054	WDR26	224573024	3
region_ 2541	1	1	0	0	1	0	1	1	0	QKI_HepG2_rep01_1159	chr10	+	51589787	NCOA4	51589666	3
region_ 2545	1	1	0	0	1	0	1	1	0	QKI_HepG2_rep01_1164	chr6	+	49460241	CENPQ	49460190	3
region_ 2546	1	0	0	0	1	0	1	1	0	QKI_HepG2_rep01_1165	chr11	-	61568917	FADS1	61568866	3
region_ 2547	1	0	0	0	1	0	0	1	1	QKI_HepG2_rep01_1166	chr5	-	167981569	PANK3	167981523	3
region_ 2548	1	0	0	0	1	0	1	1	0	QKI_HepG2_rep01_1167	chr7	+	12273304	TMEM106B	12273204	3
region_ 2558	1	1	0	0	1	0	0	1	1	QKI_HepG2_rep01_1180	chr10	-	32299966	KIF5B	32299933	3
region_ 2559	1	1	0	0	1	0	1	1	0	QKI_HepG2_rep01_1181	chr2	-	152659122	ARL5A	152659114	3
region_ 2563	1	1	0	0	1	1	0	1	0	QKI_HepG2_rep01_1188	chr1	+	160328189	NCSTN	160328135	3
region_ 2564	1	0	0	0	1	1	1	0	0	QKI_HepG2_rep01_1189	chr6	-	26123751	HIST1H2BC	26123694	3
region_ 2570	1	1	0	0	1	0	1	1	0	QKI_HepG2_rep01_1197	chr6	-	33163944	RXRB	33163886	3
region_ 2579	1	1	0	0	1	0	1	1	0	QKI_HepG2_rep01_1207	chr2	+	201448422	SGOL2	201448400	3
region_ 2581	1	1	0	0	1	0	0	1	1	QKI_HepG2_rep01_1209	chr11	-	17111015	PIK3C2A	17110988	3
region_ 2587	1	0	0	0	1	1	0	1	0	QKI_HepG2_rep01_1215	chr15	-	56945965	ZNF280D	56945931	3
region_ 2599	1	0	0	0	1	0	1	1	0	QKI_HepG2_rep01_1227	chr6	+	28196348	ZSCAN9	28196302	3
region_ 2601	1	1	0	0	1	0	0	1	1	QKI_HepG2_rep01_1229	chr5	+	72877589	UTP15	72877548	3
region_ 2617	1	0	0	0	1	1	0	1	0	QKI_HepG2_rep01_1246	chr14	-	63842709	PPP2R5E	63842676	3
region_ 2623	1	0	0	0	1	0	1	1	0	QKI_HepG2_rep01_1253	chr12	-	76747367	OSBPL8	76747351	3
region_ 2641	1	0	0	0	1	1	0	0	1	QKI_HepG2_rep01_1273	chr8	+	41400744	GINS4	41400655	3
region_ 2646	1	0	0	0	1	0	1	1	0	QKI_HepG2_rep01_1278	chrX	-	135951883	RBMX	135951821	3
region_ 2684	1	0	0	0	1	0	1	1	0	QKI_HepG2_rep01_1323	chr17	-	27585720	NUFIP2	27585670	3
region_ 2704	0	0	0	0	1	1	1	0	0	QKI_HepG2_rep01_1343	chr7	-	30536646	GGCT	30536609	3
region_ 2715	1	0	0	0	1	1	1	0	0	QKI_HepG2_rep01_1356	chr16	-	46694034	VPS35	46693871	3
region_ 2739	1	1	0	0	1	1	0	1	0	QKI_HepG2_rep01_1392	chr2	+	54896244	SPTBN1	54896193	3
region_ 2740	1	1	0	0	1	0	1	1	0	QKI_HepG2_rep01_1393	chr18	-	55268074	NARS	55267968	3
region_ 2746	1	0	0	0	1	1	0	1	0	QKI_HepG2_rep01_1399	chr18	-	54276596	TXNL1	54276532	3
region_ 2751	1	0	0	0	1	0	1	0	1	QKI_HepG2_rep01_1404	chr12	-	104167316	NT5DC3	104167264	3
region_ 2783	1	1	0	0	1	0	1	1	0	QKI_HepG2_rep01_1438	chr5	-	110832591	STARD4	110832563	3
region_ 2786	1	1	0	0	1	0	1	1	0	QKI_HepG2_rep01_1442	chr12	+	110784572	ATP2A2	110784522	3
region_ 2798	1	0	0	0	1	1	0	1	0	QKI_HepG2_rep01_1456	chr9	-	36217049	GNE	36216994	3
region_ 2805	0	1	0	0	1	0	1	1	0	QKI_HepG2_rep01_1467	chr4	+	177250106	SPCS3	177250060	3
region_ 2814	1	1	0	0	1	0	1	1	0	QKI_HepG2_rep01_1480	chr10	-	126086048	OAT	126086009	3
region_ 2841	1	0	0	0	1	1	1	0	0	QKI_HepG2_rep01_1509	chr2	+	272434	ACP1	272335	3
region_ 2852	1	1	0	0	1	1	0	1	0	QKI_HepG2_rep01_1520	chr5	-	86690515	CCNH	86690412	3
region_ 2876	1	1	0	0	1	0	1	1	0	QKI_HepG2_rep01_1545	chr3	-	122144603	KPNA1	122144569	3
region_ 2883	1	0	0	0	1	1	0	0	1	QKI_HepG2_rep01_1552	chr2	-	96851709	STARD7	96851655	3
region_ 2892	1	1	0	0	1	0	1	1	0	QKI_HepG2_rep01_1561	chr1	+	114520234	HIPK1	114520228	3
region_ 2900	1	0	0	0	1	1	0	0	1	QKI_HepG2_rep01_1569	chr1	+	204522903	MDM4	204522868	3
region_ 2904	1	1	0	0	1	0	0	1	1	QKI_HepG2_rep01_1573	chr7	+	39612457	YAE1D1	39612417	3
region_ 2918	1	1	0	0	1	0	1	1	0	QKI_HepG2_rep01_1587	chr19	-	37236143	ZNF850	37236097	3
region_ 2924	1	0	0	0	1	0	1	1	0	QKI_HepG2_rep01_1593	chr1	-	36807092	STK40	36807031	3
region_ 2949	1	0	0	0	1	0	1	1	0	QKI_HepG2_rep01_1620	chr16	+	85709483	GSE1	85709436	3
region_ 2965	1	1	0	0	1	1	1	0	0	QKI_HepG2_rep01_1637	chr4	-	77968569	CCNI	77968534	3
region_ 2988	1	0	0	0	1	0	1	1	0	QKI_HepG2_rep01_1660	chr14	-	74182207	ELMSAN1	74182190	3
region_ 2994	1	0	0	0	1	1	0	1	0	QKI_HepG2_rep01_1667	chr8	+	37614043	ERLIN2	37613960	3
region_ 3045	1	0	0	0	1	0	0	1	1	QKI_HepG2_rep01_1721	chr4	+	140396821	RAB33B	140396778	3
region_ 3057	1	0	0	0	1	1	1	0	0	QKI_HepG2_rep01_1735	chr2	-	208628312	FZD5	208628243	3
region_ 3058	1	1	0	0	1	0	1	1	0	QKI_HepG2_rep01_1736	chr6	-	83878693	PGM3	83878630	3
region_ 3067	1	0	0	0	1	1	0	1	0	QKI_HepG2_rep01_1747	chr6	-	56323587	DST	56323476	3
region_ 3071	1	0	0	0	1	1	1	0	0	QKI_HepG2_rep01_1751	chr4	+	83381563	ENOPH1	83381517	3
region_ 3074	0	0	0	0	1	0	1	1	0	QKI_HepG2_rep01_1754	chr1	+	76260655	RABGGTB	76260626	3
region_ 3079	0	0	0	0	1	1	0	1	0	QKI_HepG2_rep01_1759	chr6	-	33269351	TAPBP	33269304	3
region_ 3083	1	0	0	0	1	1	0	1	0	QKI_HepG2_rep01_1763	chr6	+	36568224	SRSF3	36568185	3
region_ 3091	1	0	0	0	1	1	0	1	0	QKI_HepG2_rep01_1773	chr17	-	7572619	TP53	7572575	3
region_ 3101	1	0	0	0	1	1	1	0	0	QKI_HepG2_rep01_1784	chr17	+	27875865	TAOK1	27875778	3
region_ 3104	0	0	0	0	1	0	1	1	0	QKI_HepG2_rep01_1788	chr17	-	4175281	UBE2G1	4175254	3
region_ 3107	1	1	0	0	1	1	1	0	0	QKI_HepG2_rep01_1792	chr17	-	73774298	H3F3B	73774232	3
region_ 3108	1	1	0	0	1	1	1	0	0	QKI_HepG2_rep01_1793	chr22	-	41997015	DESI1	41996938	3
region_ 3110	1	0	0	0	1	1	0	1	0	QKI_HepG2_rep01_1797	chr4	-	44706090	GNPDA2	44706024	3
region_ 3120	1	1	0	0	1	0	1	1	0	QKI_HepG2_rep01_1807	chr15	-	42834866	LRRC57	42834850	3
region_ 3123	0	1	0	0	1	1	0	1	0	QKI_HepG2_rep01_1810	chr8	+	87571628	CPNE3	87571606	3
region_ 3141	1	0	0	0	1	1	0	1	0	QKI_HepG2_rep01_1828	chrX	-	119571020	LAMP2	119570980	3
region_ 3144	1	0	0	0	1	1	0	1	0	QKI_HepG2_rep01_1831	chr7	-	34970580	DPY19L1	34970560	3
region_ 3156	1	0	0	0	1	0	1	1	0	QKI_HepG2_rep01_1845	chr21	-	33640859	MIS18A	33640811	3
region_ 3176	1	0	0	0	1	0	1	1	0	QKI_HepG2_rep01_1867	chr6	-	108533126	SNX3	108533075	3
region_ 3177	1	0	0	0	1	1	1	0	0	QKI_HepG2_rep01_1869	chr5	-	110832388	STARD4	110832332	3
region_ 3178	1	0	0	0	1	1	0	1	0	QKI_HepG2_rep01_1870	chr9	-	5784910	ERMP1	5784845	3
region_ 3185	1	1	0	0	1	0	1	0	1	QKI_HepG2_rep01_1881	chr15	-	75713446	SIN3A	75713402	3
region_ 3187	1	0	0	0	1	0	1	1	0	QKI_HepG2_rep01_1883	chr17	-	46148342	CBX1	46148308	3
region_ 3197	1	0	0	0	1	1	0	1	0	QKI_HepG2_rep01_1893	chrX	-	119570879	LAMP2	119570837	3
region_ 3198	1	1	0	0	1	1	0	1	0	QKI_HepG2_rep01_1894	chr17	+	75213075	SEC14L1	75212977	3
region_ 3199	0	1	0	0	1	1	0	1	0	QKI_HepG2_rep01_1895	chr11	+	34121739	CAPRIN1	34121698	3
region_ 3201	1	0	0	0	1	0	1	1	0	QKI_HepG2_rep01_1898	chr2	+	135712899	CCNT2	135712837	3
region_ 3208	1	1	0	0	1	1	0	1	0	QKI_HepG2_rep01_1910	chr6	-	75964581	TMEM30A	75964542	3
region_ 3221	1	0	0	0	1	1	0	1	0	QKI_HepG2_rep01_1926	chr14	-	95553584	DICER1	95553539	3
region_ 3267	1	0	0	0	1	0	0	1	1	QKI_HepG2_rep01_1977	chr4	+	144474369	SMARCA5	144474364	3
region_ 3312	1	0	0	0	1	0	1	1	0	QKI_HepG2_rep01_2026	chr8	+	38069997	BAG4	38069910	3
region_ 3341	1	0	0	0	1	1	0	1	0	QKI_HepG2_rep01_2056	chr14	-	81940070	SEL1L	81939957	3
region_ 3351	1	0	0	0	1	0	1	1	0	QKI_HepG2_rep01_2067	chrX	+	11784579	MSL3	11784546	3
region_ 3402	1	0	0	0	1	0	0	1	1	QKI_HepG2_rep01_2125	chrX	-	24003543	KLHL15	24003521	3
region_ 3447	1	1	0	0	1	0	0	1	1	QKI_HepG2_rep01_2174	chr11	-	33766270	FBXO3	33766205	3
region_ 3496	1	1	0	0	1	0	1	1	0	QKI_HepG2_rep01_2225	chr17	-	27590622	NUFIP2	27590599	3
region_ 3544	1	1	0	0	1	1	0	0	1	QKI_HepG2_rep01_2275	chr3	+	185348972	SENP2	185348906	3
region_ 3545	1	1	0	0	1	0	1	1	0	QKI_HepG2_rep01_2276	chr1	-	84964164	GNG5	84964082	3
region_ 3603	1	1	0	0	1	1	0	1	0	QKI_HepG2_rep01_2338	chr19	-	8028090	ELAVL1	8028078	3
region_ 3612	0	1	0	0	1	0	1	1	0	QKI_HepG2_rep01_2350	chr1	+	162492718	UHMK1	162492697	3
region_ 3660	0	0	0	0	1	0	1	1	0	QKI_HepG2_rep01_2404	chr1	+	24999180	SRRM1	24999171	3
region_ 3675	1	0	0	0	1	0	1	0	1	QKI_HepG2_rep01_2421	chr16	-	46833084	C16orf87	46833051	3
region_ 3705	1	1	0	0	1	0	0	1	1	QKI_HepG2_rep01_2453	chr12	-	46752571	SLC38A2	46752532	3
region_ 3711	1	1	0	0	1	1	0	1	0	QKI_HepG2_rep01_2463	chr12	-	65110074	GNS	65110002	3
region_ 3717	1	1	0	0	1	0	1	1	0	QKI_HepG2_rep01_2472	chr9	-	113006358	TXN	113006322	3
region_ 3725	0	0	0	0	1	0	1	1	0	QKI_HepG2_rep01_2481	chr11	+	118267316	UBE4A	118267287	3
region_ 3727	1	0	0	0	1	1	1	0	0	QKI_HepG2_rep01_2483	chr3	-	37031440	EPM2AIP1	37031371	3
region_ 3730	1	0	0	0	1	1	1	0	0	QKI_HepG2_rep01_2486	chr9	-	5785566	ERMP1	5785531	3
region_ 3732	1	1	0	0	1	1	1	0	0	QKI_HepG2_rep01_2488	chr2	+	26612208	EPT1	26612136	3
region_ 3741	1	1	0	0	1	0	1	1	0	QKI_HepG2_rep01_2501	chr21	+	40769348	WRB	40769280	3
region_ 3743	1	1	0	0	1	1	0	1	0	QKI_HepG2_rep01_2503	chr12	+	95907927	METAP2	95907896	3
region_ 3752	1	0	0	0	1	0	1	1	0	QKI_HepG2_rep01_2513	chr7	-	135613023	MTPN	135612968	3
region_ 3753	1	1	0	0	1	1	0	1	0	QKI_HepG2_rep01_2514	chr10	+	72639831	SGPL1	72639772	3
region_ 3755	1	1	0	0	1	1	0	1	0	QKI_HepG2_rep01_2516	chr2	-	188331469	TFPI	188331419	3
region_ 3757	0	0	0	0	1	0	0	1	1	QKI_HepG2_rep01_2518	chr14	+	45565770	PRPF39	45565737	3
region_ 3758	1	0	0	0	1	1	0	1	0	QKI_HepG2_rep01_2519	chr14	-	54943572	GMFB	54943501	3
region_ 3762	1	1	0	0	1	1	0	1	0	QKI_HepG2_rep01_2525	chr17	+	26673599	TNFAIP1	26673557	3
region_ 3763	1	0	0	0	1	1	1	0	0	QKI_HepG2_rep01_2527	chr2	-	218668931	TNS1	218668866	3
region_ 3783	1	0	0	0	1	1	0	1	0	QKI_HepG2_rep01_2547	chr4	+	177250652	SPCS3	177250625	3
region_ 3794	1	1	0	0	1	1	0	1	0	QKI_HepG2_rep01_2559	chr1	+	52882633	PRPF38A	52882591	3
region_ 3810	1	0	0	0	1	0	1	1	0	QKI_HepG2_rep01_2578	chr1	+	237061011	MTR	237060971	3
region_ 3812	1	1	0	0	1	0	1	1	0	QKI_HepG2_rep01_2580	chr13	+	98675200	IPO5	98675146	3
region_ 3814	1	1	0	0	1	0	1	1	0	QKI_HepG2_rep01_2585	chr6	-	83878746	PGM3	83878709	3
region_ 3830	1	0	0	0	1	1	1	0	0	QKI_HepG2_rep01_2602	chr19	+	58376399	ZNF587	58376331	3
region_ 3832	1	0	0	0	1	1	0	1	0	QKI_HepG2_rep01_2604	chr11	+	64035271	PLCB3	64035207	3
region_ 3844	1	1	0	0	1	1	1	0	0	QKI_HepG2_rep01_2617	chr3	+	12624026	MKRN2	12623991	3
region_ 3912	1	1	0	0	1	1	0	1	0	QKI_HepG2_rep01_2692	chr4	+	57325908	PAICS	57325868	3
region_ 3915	1	1	0	0	1	0	1	1	0	QKI_HepG2_rep01_2695	chr22	-	38686922	CSNK1E	38686908	3
region_ 3916	1	1	0	0	1	1	0	1	0	QKI_HepG2_rep01_2696	chr5	-	137088451	HNRNPA0	137088392	3
region_ 3938	1	1	0	0	1	1	0	1	0	QKI_HepG2_rep01_2718	chr9	+	106901777	SMC2	106901700	3
region_ 3940	1	0	0	0	1	1	0	0	1	QKI_HepG2_rep01_2721	chr20	-	44995198	ELMO2	44995187	3
region_ 3964	1	0	0	0	1	1	0	1	0	QKI_HepG2_rep01_2745	chr2	-	208630027	FZD5	208629954	3
region_ 3965	1	0	0	0	1	1	1	0	0	QKI_HepG2_rep01_2746	chr9	-	123943176	RAB14	123943152	3
region_ 3981	1	1	0	0	1	0	1	1	0	QKI_HepG2_rep01_2764	chr8	-	144990195	PLEC	144990140	3
region_ 4001	1	0	0	0	1	1	1	0	0	QKI_HepG2_rep01_2786	chr6	+	96055525	MANEA	96055480	3
region_ 4006	1	0	0	0	1	0	1	1	0	QKI_HepG2_rep01_2791	chr3	-	196076280	UBXN7	196076237	3
region_ 4011	0	0	0	0	1	1	1	0	0	QKI_HepG2_rep01_2796	chr16	-	46693400	VPS35	46693366	3
region_ 4013	1	1	0	0	1	1	0	1	0	QKI_HepG2_rep01_2798	chr1	+	25894682	LDLRAP1	25894617	3
region_ 4020	1	1	0	0	1	0	1	0	1	QKI_HepG2_rep01_2805	chr1	-	204374487	PPP1R15B	204374387	3
region_ 4038	1	1	0	0	1	1	0	1	0	QKI_HepG2_rep01_2824	chr16	+	15130320	PDXDC1	15130227	3
region_ 4040	1	0	0	0	1	0	1	1	0	QKI_HepG2_rep01_2826	chr17	+	29702102	NF1	29702076	3
region_ 4049	1	1	0	0	1	0	1	1	0	QKI_HepG2_rep01_2836	chr7	-	75958118	YWHAG	75958050	3
region_ 4078	1	0	0	0	1	0	0	1	1	QKI_HepG2_rep01_2868	chr1	+	222908251	BROX	222908134	3
region_ 4083	1	1	0	0	1	1	0	1	0	QKI_HepG2_rep01_2873	chr8	+	126450370	TRIB1	126450309	3
region_ 4088	1	0	0	0	1	1	0	0	1	QKI_HepG2_rep01_2878	chr6	-	160103136	SOD2	160103070	3
region_ 4096	1	1	0	0	1	0	1	1	0	QKI_HepG2_rep01_2887	chr3	+	50296679	GNAI2	50296611	3
region_ 4097	1	1	0	0	1	1	0	1	0	QKI_HepG2_rep01_2888	chr14	+	24114755	DHRS2	24114625	3
region_ 4101	1	0	0	0	1	1	0	1	0	QKI_HepG2_rep01_2892	chr17	+	40994976	PSME3	40994913	3
region_ 4114	1	1	0	0	1	1	1	0	0	QKI_HepG2_rep01_2912	chr10	+	102124479	SCD	102124457	3
region_ 4121	1	0	0	0	1	1	1	0	0	QKI_HepG2_rep01_2920	chr5	-	150071112	RBM22	150071078	3
region_ 4126	1	0	0	0	1	1	0	1	0	QKI_HepG2_rep01_2925	chr5	+	96366637	LNPEP	96366596	3
region_ 4150	1	0	0	0	1	1	0	1	0	QKI_HepG2_rep01_2949	chr2	+	105963078	C2orf49	105963023	3
region_ 4177	1	1	0	0	1	0	0	1	1	QKI_HepG2_rep01_2978	chr5	+	134191384	C5orf24	134191356	3
region_ 4211	1	0	0	0	1	1	1	0	0	QKI_HepG2_rep01_3012	chr1	-	21102429	HP1BP3	21102358	3
region_ 4214	1	1	0	0	1	0	1	1	0	QKI_HepG2_rep01_3016	chr6	+	33258679	PFDN6	33258660	3
region_ 4237	0	0	0	0	1	1	1	0	0	QKI_HepG2_rep01_3039	chr12	+	12874321	CDKN1B	12874269	3
region_ 4250	1	0	0	0	1	1	0	1	0	QKI_HepG2_rep01_3052	chr14	-	74431066	ENTPD5	74431024	3
region_ 4311	1	1	0	0	1	0	1	1	0	QKI_HepG2_rep01_3115	chr1	-	24297515	SRSF10	24297489	3
region_ 4369	1	0	0	0	1	1	0	1	0	QKI_HepG2_rep01_3173	chr18	-	14100696	ZNF519	14100689	3
region_ 4384	1	1	0	0	1	0	1	1	0	QKI_HepG2_rep01_3190	chr17	-	4068436	ANKFY1	4068405	3
region_ 4398	1	0	0	0	1	1	1	0	0	QKI_HepG2_rep01_3204	chr17	+	27875923	TAOK1	27875905	3
region_ 4417	1	0	0	0	1	1	0	1	0	QKI_HepG2_rep01_3224	chr3	+	49570941	DAG1	49570848	3
region_ 4421	0	0	0	0	1	1	1	0	0	QKI_HepG2_rep01_3228	chr6	+	111215692	AMD1	111215643	3
region_ 4424	1	1	0	0	1	0	1	1	0	QKI_HepG2_rep01_3233	chr1	-	113456165	SLC16A1	113456113	3
region_ 4427	0	0	0	0	1	1	0	1	0	QKI_HepG2_rep01_3236	chr7	+	2702236	TTYH3	2702172	3
region_ 4431	1	1	0	0	1	1	0	1	0	QKI_HepG2_rep01_3241	chr16	+	3072367	TNFRSF12A	3072220	3
region_ 4449	1	0	0	0	1	1	0	1	0	QKI_HepG2_rep01_3263	chr11	+	61634635	FADS2	61634502	3
region_ 4462	0	1	0	0	1	0	1	1	0	QKI_HepG2_rep01_3279	chr1	+	40537557	CAP1	40537509	3
region_ 4463	1	0	0	0	1	1	0	1	0	QKI_HepG2_rep01_3280	chr1	+	11084793	TARDBP	11084758	3
region_ 4466	1	0	0	0	1	0	1	1	0	QKI_HepG2_rep01_3283	chr17	+	38327407	CASC3	38327309	3
region_ 4467	1	1	0	0	1	0	1	1	0	QKI_HepG2_rep01_3284	chr5	-	162880674	NUDCD2	162880633	3
region_ 4473	1	1	0	0	1	1	1	0	0	QKI_HepG2_rep01_3291	chr2	+	178086175	HNRNPA3	178086139	3
region_ 4476	1	0	0	0	1	1	1	0	0	QKI_HepG2_rep01_3294	chr6	+	4063582	PRPF4B	4063531	3
region_ 4488	0	0	0	0	1	1	1	0	0	QKI_HepG2_rep01_3307	chr9	-	72330263	PTAR1	72330231	3
region_ 4491	1	1	0	0	1	0	1	1	0	QKI_HepG2_rep01_3311	chr3	+	179342057	NDUFB5	179341967	3
region_ 4498	0	0	0	0	1	1	0	1	0	QKI_HepG2_rep01_3318	chr19	-	19103553	SUGP2	19103511	3
region_ 4531	0	0	0	0	1	1	0	1	0	QKI_HepG2_rep01_3355	chr14	-	53109086	ERO1L	53109042	3
region_ 4533	1	0	0	0	1	1	0	1	0	QKI_HepG2_rep01_3357	chr2	-	69551422	GFPT1	69551371	3
region_ 4561	1	0	0	0	1	0	1	1	0	QKI_HepG2_rep01_3385	chr2	+	192552999	NABP1	192552948	3
region_ 4642	1	0	0	0	1	0	0	1	1	QKI_HepG2_rep01_3470	chr19	+	39890383	MED29	39890328	3
region_ 4647	1	0	0	0	1	0	1	1	0	QKI_HepG2_rep01_3475	chr22	+	21307554	CRKL	21307498	3
region_ 4664	0	0	0	0	1	1	1	0	0	QKI_HepG2_rep01_3494	chr1	-	52818510	CC2D1B	52818464	3
region_ 4667	1	1	0	0	1	1	1	0	0	QKI_HepG2_rep01_3497	chr16	+	28885445	SH2B1	28885405	3
region_ 4688	1	1	0	0	1	1	0	1	0	QKI_HepG2_rep01_3523	chr4	+	6643630	MRFAP1	6643551	3
region_ 4691	0	0	0	0	1	0	1	1	0	QKI_HepG2_rep01_3526	chr12	+	107366697	C12orf23	107366657	3
region_ 4692	1	0	0	0	1	1	1	0	0	QKI_HepG2_rep01_3527	chr16	-	18817080	SMG1	18816951	3
region_ 4694	1	1	0	0	1	1	0	1	0	QKI_HepG2_rep01_3529	chr6	+	160199944	ACAT2	160199896	3
region_ 4700	1	0	0	0	1	1	1	0	0	QKI_HepG2_rep01_3536	chr12	-	46752436	SLC38A2	46752390	3
region_ 4777	1	0	0	0	1	1	0	0	1	QKI_HepG2_rep01_3616	chr1	-	157091651	ETV3	157091624	3
region_ 4784	1	1	0	0	1	1	0	1	0	QKI_HepG2_rep01_3624	chr1	-	174983606	MRPS14	174983588	3
region_ 4869	1	0	0	0	1	1	0	1	0	QKI_HepG2_rep01_3714	chr4	-	186081821	KIAA1430	186081789	3
region_ 4946	1	1	0	0	1	1	0	1	0	QKI_HepG2_rep01_3793	chr15	+	63422108	LACTB	63422080	3
region_ 5013	1	0	0	0	1	1	1	0	0	QKI_HepG2_rep01_3861	chr18	+	29128670	DSG2	29128637	3
region_ 5018	1	1	0	0	1	0	1	1	0	QKI_HepG2_rep01_3867	chr12	+	112460550	ERP29	112460488	3
region_ 5019	0	0	0	0	1	1	0	1	0	QKI_HepG2_rep01_3868	chr11	-	61171549	CPSF7	61171501	3
region_ 5040	0	1	0	0	1	0	1	1	0	QKI_HepG2_rep01_3890	chr5	+	151183996	G3BP1	151183959	3
region_ 5046	1	1	0	0	1	1	0	1	0	QKI_HepG2_rep01_3896	chr1	-	67877962	SERBP1	67877900	3
region_ 5078	1	1	0	0	1	1	0	1	0	QKI_HepG2_rep01_3929	chr15	+	91464361	MAN2A2	91464287	3
region_ 5089	1	1	0	0	1	1	0	1	0	QKI_HepG2_rep01_3940	chr2	+	85770320	MAT2A	85770275	3
region_ 5096	1	0	0	0	1	1	0	1	0	QKI_HepG2_rep01_3948	chr16	-	56465185	NUDT21	56465128	3
region_ 5099	1	1	0	0	1	1	0	1	0	QKI_HepG2_rep01_3951	chr5	+	139496287	PURA	139496243	3
region_ 5100	1	0	0	0	1	1	0	1	0	QKI_HepG2_rep01_3952	chr19	+	58373919	ZNF587	58373856	3
region_ 5101	0	0	0	0	1	1	1	0	0	QKI_HepG2_rep01_3953	chr16	-	66756418	DYNC1LI2	66756379	3
region_ 5102	0	0	0	0	1	1	0	1	0	QKI_HepG2_rep01_3954	chr20	-	25595618	NANP	25595562	3
region_ 5103	1	0	0	0	1	1	0	1	0	QKI_HepG2_rep01_3955	chr10	-	3820531	KLF6	3820466	3
region_ 5113	1	1	0	0	1	1	0	1	0	QKI_HepG2_rep01_3966	chr6	+	33172191	SLC39A7	33172144	3
region_ 5118	0	0	0	0	1	1	0	1	0	QKI_HepG2_rep01_3972	chr1	-	54497557	TMEM59	54497505	3
region_ 5134	0	1	0	0	1	1	0	1	0	QKI_HepG2_rep01_3988	chr10	-	1086632	IDI1	1086605	3
region_ 5208	1	1	0	0	1	0	1	1	0	QKI_HepG2_rep01_4064	chr1	-	155884314	KIAA0907	155884306	3
region_ 5261	0	0	0	0	1	0	1	1	0	QKI_HepG2_rep01_4117	chr6	+	163991986	QKI	163991943	3
region_ 5262	1	0	0	0	1	1	0	1	0	QKI_HepG2_rep01_4119	chr6	-	7289095	SSR1	7289008	3
region_ 5263	1	1	0	0	1	0	1	1	0	QKI_HepG2_rep01_4120	chr10	-	72643462	PCBD1	72643339	3
region_ 5282	1	0	0	0	1	0	1	1	0	QKI_HepG2_rep01_4140	chr11	-	27517708	LIN7C	27517655	3
region_ 5294	1	1	0	0	1	1	1	0	0	QKI_HepG2_rep01_4153	chr7	-	26231955	HNRNPA2B1	26231919	3
region_ 5328	0	0	0	0	1	0	1	1	0	QKI_HepG2_rep01_4187	chr1	-	204375085	PPP1R15B	204375036	3
region_ 5362	0	0	0	0	1	1	0	1	0	QKI_HepG2_rep01_4223	chr3	+	52515296	NISCH	52515267	3
region_ 5393	1	1	0	0	1	0	1	1	0	QKI_HepG2_rep01_4254	chr17	+	39847878	EIF1	39847835	3
region_ 5397	1	1	0	0	1	1	0	1	0	QKI_HepG2_rep01_4258	chr1	-	20978806	DDOST	20978724	3
region_ 5415	1	0	0	0	1	1	1	0	0	QKI_HepG2_rep01_4278	chr3	+	42688844	NKTR	42688832	3
region_ 5430	0	0	0	0	1	1	0	1	0	QKI_HepG2_rep01_4293	chr12	+	122214047	TMEM120B	122214010	3
region_ 5434	1	0	0	0	1	1	0	1	0	QKI_HepG2_rep01_4297	chr11	+	17395484	NCR3LG1	17395440	3
region_ 5445	1	1	0	0	1	1	0	1	0	QKI_HepG2_rep01_4308	chr18	-	32916397	ZNF24	32916352	3
region_ 5487	1	0	0	0	1	0	0	1	1	QKI_HepG2_rep01_4353	chr8	+	41368055	GOLGA7	41368016	3
region_ 5494	1	1	0	0	1	0	0	1	1	QKI_HepG2_rep01_4360	chr2	+	170668551	SSB	170668499	3
region_ 5499	1	0	0	0	1	1	0	1	0	QKI_HepG2_rep01_4365	chr2	-	98273296	ACTR1B	98273203	3
region_ 5503	1	0	0	0	1	1	0	1	0	QKI_HepG2_rep01_4369	chr7	-	158424217	NCAPG2	158424185	3
region_ 5504	1	0	0	0	1	0	1	1	0	QKI_HepG2_rep01_4370	chr12	+	53806791	SP1	53806746	3
region_ 5514	0	1	0	0	1	1	0	1	0	QKI_HepG2_rep01_4381	chr15	+	45010039	B2M	45009952	3
region_ 5519	1	0	0	0	1	1	0	1	0	QKI_HepG2_rep01_4386	chr12	-	56636150	ANKRD52	56636099	3
region_ 5527	1	1	0	0	1	0	1	1	0	QKI_HepG2_rep01_4396	chr2	+	65496313	ACTR2	65496274	3
region_ 5545	0	1	0	0	1	0	1	1	0	QKI_HepG2_rep01_4415	chr12	-	109039007	CORO1C	109038971	3
region_ 5554	1	1	0	0	1	0	0	1	1	QKI_HepG2_rep01_4424	chr8	+	48890457	MCM4	48890364	3
region_ 5557	0	0	0	0	1	0	1	1	0	QKI_HepG2_rep01_4427	chr19	+	54972386	LENG8	54972334	3
region_ 5561	1	1	0	0	1	1	1	0	0	QKI_HepG2_rep01_4432	chr12	+	124082451	TMED2	124082408	3
region_ 5565	1	1	0	0	1	0	1	1	0	QKI_HepG2_rep01_4437	chr1	-	32799510	MARCKSL1	32799467	3
region_ 5566	1	0	0	0	1	1	1	0	0	QKI_HepG2_rep01_4438	chr2	+	178087834	HNRNPA3	178087796	3
region_ 5568	0	0	0	0	1	1	0	1	0	QKI_HepG2_rep01_4440	chr11	-	65622564	CFL1	65622528	3
region_ 5570	1	1	0	0	1	1	1	0	0	QKI_HepG2_rep01_4443	chr2	-	232319760	NCL	232319662	3
region_ 5609	1	1	0	0	1	0	0	1	1	QKI_HepG2_rep01_4486	chr1	-	115249818	NRAS	115249774	3
region_ 5619	1	1	0	0	1	1	0	1	0	QKI_HepG2_rep01_4497	chr6	-	33268170	TAPBP	33268157	3
region_ 5709	1	0	0	0	1	1	1	0	0	QKI_HepG2_rep01_4587	chr1	-	156495458	IQGAP3	156495412	3
region_ 5710	1	0	0	0	1	0	1	1	0	QKI_HepG2_rep01_4589	chr9	+	129646623	ZBTB34	129646600	3
region_ 5741	1	1	0	0	1	0	1	1	0	QKI_HepG2_rep01_4621	chr3	-	47893711	MAP4	47893700	3
region_ 5756	0	0	0	0	1	0	1	1	0	QKI_HepG2_rep01_4636	chr11	-	60658533	PRPF19	60658492	3
region_ 5770	0	0	0	0	1	0	1	1	0	QKI_HepG2_rep01_4650	chr3	+	10143091	FANCD2	10143083	3
region_ 5774	0	0	0	0	1	0	1	1	0	QKI_HepG2_rep01_4654	chrX	+	153609757	EMD	153609705	3
region_ 5776	0	0	0	0	1	1	0	1	0	QKI_HepG2_rep01_4656	chr11	-	64895378	SYVN1	64895336	3
region_ 5790	0	0	0	0	1	1	0	1	0	QKI_HepG2_rep01_4670	chr15	-	52844030	ARPP19	52844013	3
region_ 5796	0	1	0	0	1	1	1	0	0	QKI_HepG2_rep01_4676	chr7	-	54820073	SEC61G	54820038	3
region_ 5808	1	1	0	0	1	0	1	1	0	QKI_HepG2_rep01_4689	chr7	-	75956520	YWHAG	75956495	3
region_ 5812	1	0	0	0	1	0	1	1	0	QKI_HepG2_rep01_4693	chr17	+	25635031	WSB1	25635008	3
region_ 5854	1	0	0	0	1	1	0	1	0	QKI_HepG2_rep01_4736	chrX	+	152961768	SLC6A8	152961764	3
region_ 5867	0	0	0	0	1	0	1	1	0	QKI_HepG2_rep01_4750	chr3	+	5025650	BHLHE40	5025580	3
region_ 5869	1	0	0	0	1	1	0	1	0	QKI_HepG2_rep01_4752	chr16	-	23475881	GGA2	23475807	3
region_ 5877	1	1	0	0	1	1	0	1	0	QKI_HepG2_rep01_4760	chrX	-	55208133	MTRNR2L10	55208071	3
region_ 5901	1	1	0	0	1	0	1	1	0	QKI_HepG2_rep01_4784	chr5	+	179156930	CANX	179156900	3
region_ 5904	1	0	0	0	1	0	1	1	0	QKI_HepG2_rep01_4787	chr3	-	150261094	SERP1	150261058	3
region_ 5913	0	1	0	0	1	1	1	0	0	QKI_HepG2_rep01_4796	chr10	+	74035475	DDIT4	74035436	3
region_ 5921	0	0	0	0	1	0	1	1	0	QKI_HepG2_rep01_4804	chr12	-	56991442	BAZ2A	56991397	3
region_ 5956	0	0	0	0	1	1	1	0	0	QKI_HepG2_rep01_4839	chr12	-	65109310	GNS	65109268	3
region_ 5990	1	1	0	0	1	1	0	1	0	QKI_HepG2_rep01_4877	chr6	-	109688273	CD164	109688206	3
region_ 5998	0	0	0	0	1	1	0	1	0	QKI_HepG2_rep01_4885	chr14	+	23794896	PABPN1	23794852	3
region_ 6001	0	0	0	0	1	1	0	1	0	QKI_HepG2_rep01_4888	chr2	+	136541112	UBXN4	136541085	3
region_ 6006	1	1	0	0	1	0	1	1	0	QKI_HepG2_rep01_4893	chr17	+	48829747	LUC7L3	48829717	3
region_ 6017	0	1	0	0	1	1	0	1	0	QKI_HepG2_rep01_4904	chr2	-	232319560	NCL	232319495	3
region_ 6045	0	1	0	0	1	1	0	1	0	QKI_HepG2_rep01_4933	chr11	-	85371241	CREBZF	85371217	3
region_ 6048	1	0	0	0	1	0	0	1	1	QKI_HepG2_rep01_4938	chr1	+	161128420	UFC1	161128356	3
region_ 6051	1	0	0	0	1	1	1	0	0	QKI_HepG2_rep01_4941	chr2	+	178087791	HNRNPA3	178087749	3
region_ 6073	0	0	0	0	1	1	0	1	0	QKI_HepG2_rep01_4964	chr16	-	66756981	DYNC1LI2	66756932	3
region_ 6076	0	1	0	0	1	0	1	1	0	QKI_HepG2_rep01_4967	chr19	-	47278702	SLC1A5	47278649	3
region_ 6091	1	0	0	0	1	1	1	0	0	QKI_HepG2_rep01_4982	chr11	-	61569628	FADS1	61569581	3
region_ 6103	1	0	0	0	1	1	0	1	0	QKI_HepG2_rep01_4994	chrX	-	153213923	HCFC1	153213864	3
region_ 6106	1	1	0	0	1	0	1	1	0	QKI_HepG2_rep01_4999	chr21	+	33040974	SOD1	33040919	3
region_ 6112	1	1	0	0	1	0	1	1	0	QKI_HepG2_rep01_5006	chr15	-	40328506	SRP14	40328407	3
region_ 6117	0	0	0	0	1	1	0	1	0	QKI_HepG2_rep01_5011	chr19	-	1009882	TMEM259	1009832	3
region_ 6119	0	0	0	0	1	1	0	1	0	QKI_HepG2_rep01_5013	chr3	-	44485630	ZNF445	44485583	3
region_ 6125	0	0	0	0	1	1	0	1	0	QKI_HepG2_rep01_5019	chr17	+	30705764	ZNF207	30705724	3
region_ 6130	1	1	0	0	1	0	1	1	0	QKI_HepG2_rep01_5024	chr11	-	61569840	FADS1	61569826	3
region_ 6145	1	0	0	0	1	1	0	1	0	QKI_HepG2_rep01_5039	chr3	+	10193125	VHL	10193070	3
region_ 6171	1	1	0	0	1	1	1	0	0	QKI_HepG2_rep01_5065	chr11	-	61568383	FADS1	61568327	3
region_ 6178	0	1	0	0	1	1	0	1	0	QKI_HepG2_rep01_5072	chr15	+	44063684	PDIA3	44063669	3
region_ 6188	0	1	0	0	1	1	0	1	0	QKI_HepG2_rep01_5082	chr19	+	54378551	MYADM	54378502	3
region_ 6189	0	1	0	0	1	0	1	1	0	QKI_HepG2_rep01_5083	chr17	+	45759966	KPNB1	45759893	3
region_ 6190	0	0	0	0	1	0	1	1	0	QKI_HepG2_rep01_5084	chr6	-	18225275	DEK	18225263	3
region_ 6200	0	1	0	0	1	0	1	1	0	QKI_HepG2_rep01_5094	chr11	+	118279890	ATP5L	118279868	3
region_ 6248	1	1	0	0	1	0	1	1	0	QKI_HepG2_rep01_5143	chr7	+	5646246	FSCN1	5646200	3
region_ 6255	1	0	0	0	1	1	0	1	0	QKI_HepG2_rep01_5150	chr16	-	11642912	LITAF	11642869	3
region_ 6282	1	1	0	0	1	0	1	1	0	QKI_HepG2_rep01_5178	chr12	-	57032076	ATP5B	57032019	3
region_ 6288	0	0	0	0	1	1	1	0	0	QKI_HepG2_rep01_5185	chr11	-	126133733	SRPR	126133651	3
region_ 6337	0	0	0	0	1	1	0	0	1	QKI_HepG2_rep01_5235	chr11	-	85374806	CREBZF	85374752	3
region_ 6352	1	0	0	0	1	1	0	1	0	QKI_HepG2_rep01_5250	chr1	-	150938193	CERS2	150938162	3
region_ 6397	1	1	0	0	1	1	0	1	0	QKI_HepG2_rep01_5295	chr2	+	128949902	UGGT1	128949854	3
region_ 6418	1	0	0	0	1	1	0	1	0	QKI_HepG2_rep01_5317	chr11	-	118620954	DDX6	118620914	3
region_ 6421	0	0	0	0	1	1	0	1	0	QKI_HepG2_rep01_5320	chr14	+	23794944	PABPN1	23794912	3
region_ 6422	0	1	0	0	1	1	1	0	0	QKI_HepG2_rep01_5321	chr2	+	85770233	MAT2A	85770199	3
region_ 6424	0	0	0	0	1	1	0	1	0	QKI_HepG2_rep01_5323	chr10	+	102121302	SCD	102121262	3
region_ 6428	0	0	0	0	1	1	0	1	0	QKI_HepG2_rep01_5327	chr17	+	36882735	MLLT6	36882630	3
region_ 6448	0	0	0	0	1	0	1	1	0	QKI_HepG2_rep01_5347	chr11	+	67053102	ADRBK1	67053046	3
region_ 6462	0	1	0	0	1	1	1	0	0	QKI_HepG2_rep01_5361	chr14	+	102517082	DYNC1H1	102517005	3
region_ 6467	1	1	0	0	1	1	0	1	0	QKI_HepG2_rep01_5366	chr14	+	70238371	SRSF5	70238299	3
region_ 6487	0	0	0	0	1	1	0	1	0	QKI_HepG2_rep01_5387	chr22	-	38880072	DDX17	38880031	3
region_ 6493	0	1	0	0	1	0	1	1	0	QKI_HepG2_rep01_5394	chr1	+	161184128	NDUFS2	161184058	3
region_ 6499	1	0	0	0	1	1	0	1	0	QKI_HepG2_rep01_5400	chr22	-	36883573	FOXRED2	36883535	3
region_ 6508	1	1	0	0	1	0	1	1	0	QKI_HepG2_rep01_5409	chr14	-	102547958	HSP90AA1	102547913	3
region_ 6527	1	0	0	0	1	1	0	1	0	QKI_HepG2_rep01_5429	chr1	-	1595228	SLC35E2B	1595168	3
region_ 6576	0	0	0	0	1	0	1	1	0	QKI_HepG2_rep01_5479	chr1	-	32799759	MARCKSL1	32799709	3
region_ 6584	0	1	0	0	1	1	1	0	0	QKI_HepG2_rep01_5488	chrX	+	153664614	ATP6AP1	153664562	3
region_ 6593	0	0	0	0	1	1	0	1	0	QKI_HepG2_rep01_5497	chr2	+	85770547	MAT2A	85770498	3
region_ 6596	1	1	0	0	1	1	0	1	0	QKI_HepG2_rep01_5500	chr14	-	102547835	HSP90AA1	102547782	3
region_ 6604	1	0	0	0	1	1	0	1	0	QKI_HepG2_rep01_5508	chr12	+	124081495	TMED2	124081397	3
region_ 6606	1	0	0	0	1	1	0	1	0	QKI_HepG2_rep01_5510	chr5	+	177022834	TMED9	177022770	3
region_ 6610	0	1	0	0	1	0	1	1	0	QKI_HepG2_rep01_5514	chr12	+	53873506	PCBP2	53873469	3
region_ 6617	0	1	0	0	1	1	0	1	0	QKI_HepG2_rep01_5521	chr12	+	50156883	TMBIM6	50156834	3
region_ 6629	0	0	0	0	1	0	1	1	0	QKI_HepG2_rep01_5533	chr1	+	204520642	MDM4	204520613	3
region_ 6642	0	1	0	0	1	1	0	1	0	QKI_HepG2_rep01_5546	chr1	+	116947277	ATP1A1	116947229	3
region_ 6643	0	1	0	0	1	0	1	1	0	QKI_HepG2_rep01_5547	chr2	+	178087184	HNRNPA3	178087150	3
region_ 6646	1	1	0	0	1	0	1	1	0	QKI_HepG2_rep01_5550	chr6	+	32148546	RNF5	32148484	3
region_ 6650	1	1	0	0	1	0	1	1	0	QKI_HepG2_rep01_5554	chr22	-	38881814	DDX17	38881780	3
region_ 6653	1	1	0	0	1	0	1	1	0	QKI_HepG2_rep01_5557	chr6	+	31797802	HSPA1B	31797666	3
region_ 6657	0	1	0	0	1	1	1	0	0	QKI_HepG2_rep01_5561	chr6	-	7289870	SSR1	7289821	3
region_ 6658	1	1	0	0	1	0	1	1	0	QKI_HepG2_rep01_5562	chr14	+	101201353	DLK1	101201282	3
region_ 6676	0	0	0	0	1	0	1	1	0	QKI_HepG2_rep01_5580	chr1	-	160967602	F11R	160967592	3
region_ 6678	1	1	0	0	1	1	0	1	0	QKI_HepG2_rep01_5582	chr5	+	34925719	BRIX1	34925687	3
region_ 6715	0	0	0	0	1	1	0	1	0	QKI_HepG2_rep01_5619	chr19	-	896669	R3HDM4	896640	3
region_ 6726	0	0	0	0	1	0	1	1	0	QKI_HepG2_rep01_5630	chr3	+	196659939	SENP5	196659906	3
region_ 6763	1	1	0	0	1	0	1	1	0	QKI_HepG2_rep01_5669	chr16	+	31202884	FUS	31202821	3
region_ 6766	1	0	0	0	1	0	1	1	0	QKI_HepG2_rep01_5672	chr12	-	57057924	PTGES3	57057910	3
region_ 6779	1	1	0	0	1	1	0	1	0	QKI_HepG2_rep01_5685	chr14	-	103986143	CKB	103986025	3
region_ 6782	1	1	0	0	1	1	1	0	0	QKI_HepG2_rep01_5688	chr9	-	127998839	HSPA5	127998738	3
region_ 6799	0	0	0	0	1	1	1	0	0	QKI_HepG2_rep01_5705	chr10	-	73577072	PSAP	73577001	3
region_ 6803	0	1	0	0	1	0	1	1	0	QKI_HepG2_rep01_5709	chr1	+	26801786	HMGN2	26801750	3
region_ 6824	0	0	0	0	1	1	0	1	0	QKI_HepG2_rep01_5731	chr19	-	48886000	KDELR1	48885908	3
region_ 6853	0	0	0	0	1	1	0	1	0	QKI_HepG2_rep01_5761	chr2	-	96851898	STARD7	96851844	3
region_ 6855	0	1	0	0	1	1	0	1	0	QKI_HepG2_rep01_5763	chr4	-	83275091	HNRNPD	83275051	3
region_ 6860	0	1	0	0	1	0	1	1	0	QKI_HepG2_rep01_5768	chr3	+	128996506	COPG1	128996461	3
region_ 6867	0	0	0	0	1	1	0	1	0	QKI_HepG2_rep01_5775	chr19	+	54972850	LENG8	54972838	3
region_ 6873	1	1	0	0	1	0	1	1	0	QKI_HepG2_rep01_5782	chr11	-	62360914	MTA2	62360873	3
region_ 6874	1	0	0	0	1	0	1	1	0	QKI_HepG2_rep01_5783	chr6	+	37142602	PIM1	37142561	3
region_ 6877	0	0	0	0	1	1	0	1	0	QKI_HepG2_rep01_5786	chr12	+	50157531	TMBIM6	50157475	3
region_ 6880	1	0	0	0	1	0	1	1	0	QKI_HepG2_rep01_5790	chr16	-	58197155	CSNK2A2	58197119	3
region_ 6885	0	1	0	0	1	0	1	1	0	QKI_HepG2_rep01_5795	chr8	-	101715582	PABPC1	101715548	3
region_ 6890	0	0	0	0	1	0	1	1	0	QKI_HepG2_rep01_5800	chr17	+	18112683	ALKBH5	18112628	3
region_ 6902	0	0	0	0	1	1	1	0	0	QKI_HepG2_rep01_5814	chr10	-	73576648	PSAP	73576607	3
region_ 6904	1	0	0	0	1	1	0	1	0	QKI_HepG2_rep01_5816	chr6	-	109688608	CD164	109688578	3
region_ 6917	0	0	0	0	1	1	0	1	0	QKI_HepG2_rep01_5829	chr6	+	43753818	VEGFA	43753781	3
region_ 6924	1	1	0	0	1	0	1	1	0	QKI_HepG2_rep01_5836	chr2	+	37429445	AC007390.5	37429421	3
region_ 6929	0	0	0	0	1	1	0	1	0	QKI_HepG2_rep01_5841	chr21	+	45180110	PDXK	45180079	3
region_ 6972	0	1	0	0	1	0	1	1	0	QKI_HepG2_rep01_5884	chr8	-	100890443	COX6C	100890417	3
region_ 6985	0	1	0	0	1	0	1	1	0	QKI_HepG2_rep01_5897	chr17	+	18111886	ALKBH5	18111846	3
region_ 7007	1	0	0	0	1	1	0	1	0	QKI_HepG2_rep01_5919	chr12	+	6880055	PTMS	6879985	3
region_ 7018	1	1	0	0	1	0	1	1	0	QKI_HepG2_rep01_5930	chr5	-	179041779	HNRNPH1	179041733	3
region_ 7019	0	0	0	0	1	0	1	1	0	QKI_HepG2_rep01_5931	chr17	+	26654196	TMEM97	26654177	3
region_ 7021	0	1	0	0	1	1	0	1	0	QKI_HepG2_rep01_5933	chr11	+	130014641	APLP2	130014573	3
region_ 7025	1	0	0	0	1	1	0	1	0	QKI_HepG2_rep01_5937	chr2	+	178084584	HNRNPA3	178084554	3
region_ 7029	0	1	0	0	1	0	1	1	0	QKI_HepG2_rep01_5941	chr16	-	11966632	GSPT1	11966578	3
region_ 7042	0	0	0	0	1	0	1	1	0	QKI_HepG2_rep01_5954	chr12	-	58217153	CTDSP2	58217094	3
region_ 7063	0	1	0	0	1	0	1	1	0	QKI_HepG2_rep01_5975	chr4	-	1205655	CTBP1	1205614	3
region_ 7088	0	1	0	0	1	0	1	1	0	QKI_HepG2_rep01_6000	chr1	-	45976924	PRDX1	45976833	3
region_ 7103	0	1	0	0	1	0	1	1	0	QKI_HepG2_rep01_6016	chr14	+	101201389	DLK1	101201364	3
region_ 7105	0	0	0	0	1	1	0	1	0	QKI_HepG2_rep01_6018	chr6	-	7288154	SSR1	7288105	3
region_ 7122	0	1	0	0	1	0	1	1	0	QKI_HepG2_rep01_6035	chr4	-	174252962	HMGB2	174252951	3
region_ 7123	1	0	0	0	1	0	1	1	0	QKI_HepG2_rep01_6036	chr12	-	56666663	CS	56666625	3
region_ 7137	0	1	0	0	1	1	0	1	0	QKI_HepG2_rep01_6050	chr6	+	32949015	BRD2	32948968	3
region_ 7142	1	1	0	0	1	0	1	1	0	QKI_HepG2_rep01_6055	chr6	+	34213561	HMGA1	34213542	3
region_ 7154	1	0	0	0	1	0	1	1	0	QKI_HepG2_rep01_6067	chr12	+	53434623	EIF4B	53434599	3
region_ 7156	0	0	0	0	1	0	1	1	0	QKI_HepG2_rep01_6069	chr11	-	2966273	NAP1L4	2966245	3
region_ 7165	0	0	0	0	1	0	1	1	0	QKI_HepG2_rep01_6078	chr19	-	2429762	LMNB2	2429724	3
region_ 7171	0	1	0	0	1	0	1	1	0	QKI_HepG2_rep01_6084	chr1	+	228285932	ARF1	228285904	3
region_ 7177	0	1	0	0	1	1	0	1	0	QKI_HepG2_rep01_6091	chr16	+	29822062	MAZ	29821991	3
region_ 7192	0	1	0	0	1	0	1	1	0	QKI_HepG2_rep01_6106	chr5	+	179263825	SQSTM1	179263797	3
region_ 7193	1	0	0	0	1	0	1	1	0	QKI_HepG2_rep01_6107	chr2	+	178087670	HNRNPA3	178087641	3
region_ 7203	0	0	0	0	1	0	1	1	0	QKI_HepG2_rep01_6118	chr1	-	1594511	SLC35E2B	1594487	3
region_ 7208	0	1	0	0	1	0	1	1	0	QKI_HepG2_rep01_6123	chr1	+	228682473	RNF187	228682445	3
region_ 7220	0	1	0	0	1	0	1	1	0	QKI_HepG2_rep01_6136	chr17	+	40995169	PSME3	40995152	3
region_ 7238	1	0	0	0	1	1	0	1	0	QKI_HepG2_rep01_6154	chr5	-	175955166	RNF44	175955122	3
region_ 7254	0	1	0	0	1	0	1	1	0	QKI_HepG2_rep01_6171	chr12	+	56555313	MYL6	56555287	3
region_ 7257	0	1	0	0	1	0	1	1	0	QKI_HepG2_rep01_6174	chr17	-	79477220	ACTG1	79477155	3
region_ 7259	1	0	0	0	1	0	1	1	0	QKI_HepG2_rep01_6177	chr17	+	76220208	BIRC5	76220156	3
region_ 7261	1	0	0	0	1	0	1	1	0	QKI_HepG2_rep01_6179	chr16	+	57505211	POLR2C	57505168	3
region_ 7283	0	1	0	0	1	1	0	1	0	QKI_HepG2_rep01_6201	chr11	+	18429246	LDHA	18429193	3
region_ 7286	0	0	0	0	1	1	0	1	0	QKI_HepG2_rep01_6205	chr22	-	19163388	SLC25A1	19163333	3
region_ 7288	1	1	0	0	1	0	1	1	0	QKI_HepG2_rep01_6207	chr20	+	57486100	GNAS	57486027	3
region_ 7289	0	0	0	0	1	1	1	0	0	QKI_HepG2_rep01_6208	chr3	-	195776928	TFRC	195776921	3
region_ 7290	0	0	0	0	1	0	1	1	0	QKI_HepG2_rep01_6209	chr17	-	80036508	FASN	80036487	3
region_ 7291	0	0	0	0	1	0	1	1	0	QKI_HepG2_rep01_6210	chr19	+	812154	PTBP1	812126	3
region_ 7297	0	0	0	0	1	0	1	1	0	QKI_HepG2_rep01_6216	chrX	+	24095251	EIF2S3	24095235	3
region_ 7298	0	1	0	0	1	0	1	1	0	QKI_HepG2_rep01_6217	chr6	+	44221416	HSP90AB1	44221370	3
region_ 7315	1	1	0	0	1	0	1	1	0	QKI_HepG2_rep01_6234	chr13	-	45911523	TPT1	45911505	3
region_ 7318	1	1	0	0	1	1	0	1	0	QKI_HepG2_rep01_6237	chr7	-	5567142	ACTB	5567039	3
region_ 7321	1	1	0	0	1	0	1	1	0	QKI_HepG2_rep01_6240	chr5	+	151183827	G3BP1	151183797	3
region_ 7331	1	0	0	0	1	0	1	1	0	QKI_HepG2_rep01_6250	chrX	+	48436136	RBM3	48436109	3
region_ 7339	0	1	0	0	1	1	0	1	0	QKI_HepG2_rep01_6258	chr20	-	23614370	CST3	23614318	3
region_ 7341	0	1	0	0	1	0	1	1	0	QKI_HepG2_rep01_6260	chr4	-	174252942	HMGB2	174252939	3
region_ 7343	0	0	0	0	1	1	0	1	0	QKI_HepG2_rep01_6262	chr11	+	61633358	FADS2	61633331	3
region_ 7345	0	1	0	0	1	0	1	1	0	QKI_HepG2_rep01_6264	chr1	+	228286001	ARF1	228285978	3
region_ 7346	0	1	0	0	1	0	1	1	0	QKI_HepG2_rep01_6265	chr15	-	72491437	PKM	72491406	3
region_ 7348	0	0	0	0	1	1	0	1	0	QKI_HepG2_rep01_6267	chr16	+	4740258	MGRN1	4740249	3
region_ 7350	1	1	0	0	1	1	0	1	0	QKI_HepG2_rep01_6269	chr11	+	18428983	LDHA	18428927	3
region_ 7352	0	1	0	0	1	1	0	0	1	QKI_HepG2_rep01_6271	chr16	+	83845238	HSBP1	83845183	3
region_ 7358	0	1	0	0	1	0	1	1	0	QKI_HepG2_rep01_6278	chr5	+	170837823	NPM1	170837795	3
region_ 7359	0	1	0	0	1	0	1	1	0	QKI_HepG2_rep01_6279	chr12	+	6647516	GAPDH	6647464	3
region_ 7371	0	0	0	0	1	0	1	1	0	QKI_HepG2_rep01_6291	chr19	-	6414055	KHSRP	6414043	3
region_ 7372	0	0	0	0	1	0	1	1	0	QKI_HepG2_rep01_6292	chr11	-	118915072	HYOU1	118915041	3
region_ 7374	0	0	0	0	1	0	1	1	0	QKI_HepG2_rep01_6294	chr12	+	121138313	MLEC	121138269	3
region_ 7386	1	1	0	0	1	0	1	1	0	QKI_HepG2_rep01_6306	chr17	+	7215575	EIF5A	7215450	3
region_ 7387	1	1	0	0	1	0	1	1	0	QKI_HepG2_rep01_6307	chr11	+	18429096	LDHA	18429027	3
region_ 7405	0	0	0	0	1	1	0	1	0	QKI_HepG2_rep01_6325	chr19	+	582986	BSG	582937	3
region_ 7410	0	1	0	0	1	0	0	1	1	QKI_HepG2_rep01_6330	chr19	+	59061999	TRIM28	59061965	3
region_ 7413	0	1	0	0	1	1	0	1	0	QKI_HepG2_rep01_6333	chr17	-	79801688	P4HB	79801657	3
region_ 7414	1	1	0	0	1	0	1	1	0	QKI_HepG2_rep01_6334	chr2	+	232577907	PTMA	232577869	3
region_ 7415	0	1	0	0	1	0	1	1	0	QKI_HepG2_rep01_6335	chr1	-	155649013	YY1AP1	155648980	3
region_ 7423	1	0	0	0	0	1	1	1	0	QKI_HepG2_rep02_128	chr7	+	32625895	AVL9	32625856	3
region_ 7515	1	0	0	0	0	1	0	1	1	QKI_HepG2_rep02_536	chr14	+	76662839	GPATCH2L	76662809	3
region_ 7560	1	0	0	0	1	1	0	0	1	QKI_HepG2_rep02_638	chr6	+	163995142	QKI	163995109	3
region_ 7628	1	0	0	0	0	1	0	1	1	QKI_HepG2_rep02_761	chr2	+	86438654	MRPL35	86438602	3
region_ 7632	1	0	0	0	0	1	1	0	1	QKI_HepG2_rep02_769	chr6	+	36568269	SRSF3	36568259	3
region_ 7646	0	0	0	0	0	1	1	1	0	QKI_HepG2_rep02_796	chr1	+	162496034	UHMK1	162495975	3
region_ 7671	1	0	0	0	0	1	0	1	1	QKI_HepG2_rep02_831	chr7	-	87463688	SLC25A40	87463664	3
region_ 7673	1	1	0	0	0	1	0	1	1	QKI_HepG2_rep02_834	chr5	-	110832692	STARD4	110832668	3
region_ 7725	1	0	0	0	1	1	1	0	0	QKI_HepG2_rep02_944	chr12	-	30872452	CAPRIN2	30872399	3
region_ 7974	1	1	0	0	1	1	1	0	0	QKI_HepG2_rep02_1319	chr11	-	8969414	TMEM9B	8969399	3
region_ 8052	1	0	0	0	1	1	0	1	0	QKI_HepG2_rep02_1417	chr14	+	69927515	SLC39A9	69927456	3
region_ 8229	1	0	0	0	1	1	0	1	0	QKI_HepG2_rep02_1761	chr2	-	198284417	SF3B1	198284382	3
region_ 8428	1	1	0	0	0	1	1	1	0	QKI_HepG2_rep02_2089	chr5	-	110832631	STARD4	110832602	3
region_ 8809	1	0	0	0	0	1	1	1	0	QKI_HepG2_rep02_2663	chr1	-	155883300	KIAA0907	155883291	3
region_ 8817	1	0	0	0	0	1	1	1	0	QKI_HepG2_rep02_2672	chr1	+	180854788	XPR1	180854758	3
region_ 8827	0	0	0	0	0	1	1	1	0	QKI_HepG2_rep02_2686	chr7	-	32907991	KBTBD2	32907979	3
region_ 8894	1	0	0	0	0	1	1	1	0	QKI_HepG2_rep02_2812	chr1	-	207219189	YOD1	207219161	3
region_ 9067	1	0	0	0	0	1	1	1	0	QKI_HepG2_rep02_3043	chr2	-	219139903	TMBIM1	219139857	3
region_ 9069	1	0	0	0	1	1	0	1	0	QKI_HepG2_rep02_3045	chr5	+	137682695	FAM53C	137682658	3
region_ 9144	0	0	0	0	0	1	1	1	0	QKI_HepG2_rep02_3164	chr22	+	21306851	CRKL	21306832	3
region_ 9217	0	1	0	0	0	1	1	1	0	QKI_HepG2_rep02_3275	chr10	+	74035684	DDIT4	74035616	3
region_ 9313	0	0	0	0	0	1	1	1	0	QKI_HepG2_rep02_3406	chr16	-	23478708	GGA2	23478674	3
region_ 9358	0	0	0	0	0	1	1	1	0	QKI_HepG2_rep02_3479	chr4	-	17804125	DCAF16	17804108	3
region_ 9380	0	0	0	0	0	1	1	1	0	QKI_HepG2_rep02_3514	chr14	+	70236411	SRSF5	70236370	3
region_ 9389	1	1	0	0	1	1	0	1	0	QKI_HepG2_rep02_3527	chr14	+	24114799	DHRS2	24114757	3
region_ 9490	0	0	0	0	0	1	1	1	0	QKI_HepG2_rep02_3694	chr17	-	27589564	NUFIP2	27589543	3
region_ 9506	0	1	0	0	0	1	1	1	0	QKI_HepG2_rep02_3724	chr1	-	150594719	ENSA	150594673	3
region_ 9536	0	1	0	0	0	1	1	1	0	QKI_HepG2_rep02_3769	chr19	+	13064069	RAD23A	13064040	3
region_ 9537	0	0	0	0	0	1	1	1	0	QKI_HepG2_rep02_3770	chrX	-	53221701	KDM5C	53221694	3
region_ 9542	0	1	0	0	0	1	1	1	0	QKI_HepG2_rep02_3778	chr1	-	40026554	PABPC4	40026544	3
region_ 9620	0	1	0	0	0	1	1	1	0	QKI_HepG2_rep02_3893	chr19	-	6413967	KHSRP	6413921	3
region_ 9648	1	0	0	0	0	1	0	1	1	QKI_HepG2_rep02_3950	chr1	-	182353394	GLUL	182353360	3
region_ 9705	1	1	0	0	0	1	1	1	0	QKI_HepG2_rep02_4067	chr2	+	120130001	DBI	120129953	3
region_ 9724	0	0	0	0	0	1	1	1	0	QKI_HepG2_rep02_4096	chr19	+	1038098	CNN2	1038063	3
region_ 9743	1	0	0	0	0	1	1	1	0	QKI_HepG2_rep02_4136	chr6	+	42854336	RPL7L1	42854303	3
region_ 9746	1	1	0	0	1	1	1	0	0	QKI_HepG2_rep02_4150	chr2	-	38972209	SRSF7	38972170	3
region_ 9779	0	1	0	0	0	1	1	1	0	QKI_HepG2_rep02_4242	chr16	+	30081682	ALDOA	30081658	3
region_ 9780	0	0	0	0	1	1	1	0	0	QKI_HepG2_rep02_4245	chr15	-	64448201	PPIB	64448154	3
region_ 9786	1	0	0	0	0	1	1	1	0	QKI_HepG2_rep02_4263	chr3	-	156260407	SSR3	156260393	3
region_ 9787	1	0	0	0	1	1	0	1	0	QKI_HepG2_rep02_4265	chr2	-	47129566	MCFD2	47129511	3
region_ 9790	1	1	0	0	0	0	1	1	1	QKI_K562_rep01_16	chr7	+	64293720	ZNF138	64293650	3
region_ 9792	1	0	0	0	0	0	1	1	1	QKI_K562_rep01_20	chr17	-	15133532	PMP22	15133461	3
region_ 9793	1	1	0	0	0	0	1	1	1	QKI_K562_rep01_23	chr15	+	66783861	MAP2K1	66783787	3
region_ 9798	1	1	0	0	0	0	1	1	1	QKI_K562_rep01_60	chr13	+	53050713	CKAP2	53050671	3
region_ 9799	1	1	0	0	0	0	1	1	1	QKI_K562_rep01_61	chr19	+	34845194	KIAA0355	34845123	3
region_ 9815	1	1	0	0	0	0	1	1	1	QKI_K562_rep01_113	chr21	+	30718338	BACH1	30718273	3
region_ 9849	1	0	0	0	0	0	1	1	1	QKI_K562_rep01_203	chr6	+	107101049	QRSL1	107101013	3
region_ 9855	1	1	0	0	0	0	1	1	1	QKI_K562_rep01_212	chr11	-	94906251	SESN3	94906176	3
region_ 9859	1	0	0	0	0	1	1	1	0	QKI_K562_rep01_217	chr1	+	54563300	TCEANC2	54563260	3
region_ 9909	1	1	0	0	1	0	1	1	0	QKI_K562_rep01_324	chr12	+	111886815	SH2B3	111886710	3
region_ 10103	1	0	0	0	0	0	1	1	1	QKI_K562_rep01_618	chr2	+	174232778	CDCA7	174232734	3
region_ 10122	0	0	0	0	0	0	1	1	1	QKI_K562_rep01_644	chr6	+	27370927	ZNF391	27370877	3
region_ 10159	1	1	0	0	0	0	1	1	1	QKI_K562_rep01_720	chr4	+	41958654	TMEM33	41958590	3
region_ 10160	1	0	0	0	0	0	1	1	1	QKI_K562_rep01_721	chr4	+	42088339	SLC30A9	42088311	3
region_ 10201	1	1	0	0	0	0	1	1	1	QKI_K562_rep01_811	chr3	-	138255802	CEP70	138255773	3
region_ 10202	1	1	0	0	1	0	1	1	0	QKI_K562_rep01_813	chr5	+	118877818	HSD17B4	118877788	3
region_ 10238	1	0	0	0	0	0	1	1	1	QKI_K562_rep01_867	chr1	-	213166141	ANGEL2	213166106	3
region_ 10268	1	1	0	0	0	0	1	1	1	QKI_K562_rep01_932	chr17	+	7560707	ATP1B2	7560602	3
region_ 10333	1	0	0	0	0	1	1	1	0	QKI_K562_rep01_1041	chr12	-	30872588	CAPRIN2	30872576	3
region_ 10430	1	1	0	0	0	0	1	1	1	QKI_K562_rep01_1189	chr1	-	204372570	PPP1R15B	204372547	3
region_ 10465	1	0	0	0	0	0	1	1	1	QKI_K562_rep01_1235	chr1	-	89401704	CCBL2	89401664	3
region_ 10513	1	1	0	0	0	0	1	1	1	QKI_K562_rep01_1315	chr20	+	33128753	DYNLRB1	33128710	3
region_ 10575	1	0	0	0	0	0	1	1	1	QKI_K562_rep01_1433	chr1	-	153781691	GATAD2B	153781646	3
region_ 10654	1	0	0	0	0	0	1	1	1	QKI_K562_rep01_1546	chr17	-	27586266	NUFIP2	27586251	3
region_ 10973	1	1	0	0	0	0	1	1	1	QKI_K562_rep01_2017	chr1	-	159888413	TAGLN2	159888352	3
region_ 11035	1	1	0	0	0	1	1	1	0	QKI_K562_rep01_2122	chr6	+	33172142	SLC39A7	33172092	3
region_ 11210	1	1	0	0	0	0	1	1	1	QKI_K562_rep01_2388	chrX	+	49031136	PLP2	49031049	3
region_ 11333	1	0	0	0	0	0	1	1	1	QKI_K562_rep01_2574	chr9	-	116169805	POLE3	116169756	3
region_ 11479	1	1	0	0	0	0	1	1	1	QKI_K562_rep01_2806	chr1	-	159888478	TAGLN2	159888425	3
region_ 11554	1	0	0	0	0	0	1	1	1	QKI_K562_rep01_2932	chr1	-	167510636	CREG1	167510596	3
region_ 11658	1	1	0	0	0	0	1	1	1	QKI_K562_rep01_3139	chr1	-	156712275	HDGF	156712240	3
region_ 11678	1	0	0	0	0	0	1	1	1	QKI_K562_rep02_165	chr15	+	59147503	FAM63B	59147462	3
region_ 11693	1	1	0	0	1	0	1	1	0	QKI_K562_rep02_221	chr6	-	75964943	TMEM30A	75964875	3
region_ 11947	1	0	0	0	1	1	0	1	0	QKI_K562_rep02_808	chr22	-	43266541	PACSIN2	43266537	3
region_ 12077	1	1	0	0	0	0	1	1	1	QKI_K562_rep02_1118	chr5	+	148732171	GRPEL2	148732143	3
region_ 12278	1	1	0	0	0	0	1	1	1	QKI_K562_rep02_1424	chr2	-	24290608	SF3B14	24290555	3
region_ 12744	1	0	0	0	1	1	0	1	0	QKI_K562_rep02_2169	chr17	+	42430232	GRN	42430209	3
region_ 12851	1	1	0	0	0	0	1	1	1	QKI_K562_rep02_2337	chrX	+	118377383	PGRMC1	118377346	3
region_ 13538	1	1	0	0	0	0	1	1	1	CID_009939	chr5	+	179155930	CANX	179155898	3
region_ 13573	1	0	0	0	0	0	1	1	1	CID_003059	chr12	-	76747402	OSBPL8	76747368	3
region_ 13583	1	0	0	0	0	0	1	1	1	CID_003344	chr13	-	21354651	XPO4	21354626	3
region_ 13608	1	0	0	0	0	0	1	1	1	CID_010809	chr6	+	163987270	QKI	163987246	3
region_ 14065	1	0	0	0	1	1	0	0	1	CID_003867	chr14	-	21927938	RAB2B	21927909	3
region_ 14102	1	0	0	0	0	0	1	1	1	CID_000972	chr1	+	180854735	XPR1	180854699	3
region_ 5	1	0	1	0	0	0	1	0	0	merged_rstrand_peak_8139	chr4	-	1813946	LETM1	1813889	2
region_ 9	1	1	1	0	0	1	0	0	0	merged_rstrand_peak_11392	chr9	-	86584166	HNRNPK	86584066	2
region_ 54	1	0	1	0	0	1	0	0	0	merged_rstrand_peak_6353	chr2	-	191829331	STAT1	191829250	2
region_ 92	1	0	1	0	0	1	0	0	0	merged_fstrand_peak_3877	chr14	+	100604588	EVL	100604475	2
region_ 94	1	0	1	1	0	0	0	0	0	merged_fstrand_peak_733	chr1	+	160184707	PEA15	160184624	2
region_ 115	1	0	1	0	1	0	0	0	0	merged_rstrand_peak_873	chr1	-	205686315	NUCKS1	205686191	2
region_ 120	1	0	1	1	0	0	0	0	0	merged_fstrand_peak_8393	chr3	+	188603648	LPP	188603593	2
region_ 123	1	0	1	0	0	1	0	0	0	merged_fstrand_peak_4673	chr16	+	29827018	PRRT2	29826958	2
region_ 146	1	1	1	0	0	0	0	1	0	merged_fstrand_peak_8733	chr4	+	77956300	2011-09-01	77956225	2
region_ 147	0	0	1	0	0	1	0	0	0	merged_rstrand_peak_5495	chr19	-	15364231	BRD4	15364141	2
region_ 152	1	0	1	0	1	0	0	0	0	merged_rstrand_peak_10650	chr8	-	62588572	ASPH	62588505	2
region_ 155	0	0	1	0	0	0	1	0	0	merged_rstrand_peak_233	chr1	-	33476347	AK2	33476288	2
region_ 162	1	0	1	1	0	0	0	0	0	merged_rstrand_peak_9088	chr5	-	148884960	CSNK1A1	148884860	2
region_ 176	1	0	1	0	0	1	0	0	0	merged_rstrand_peak_867	chr1	-	205684662	NUCKS1	205684590	2
region_ 178	1	0	1	0	0	1	0	0	0	merged_rstrand_peak_5494	chr19	-	15364140	BRD4	15364022	2
region_ 180	0	0	1	1	0	0	0	0	0	merged_rstrand_peak_5894	chr2	-	55521834	CCDC88A	55521736	2
region_ 182	1	0	1	0	0	1	0	0	0	merged_fstrand_peak_7766	chr3	+	40574709	ZNF621	40574617	2
region_ 185	1	0	1	0	0	1	0	0	0	merged_rstrand_peak_9919	chr7	-	2769872	GNA12	2769651	2
region_ 188	1	0	1	0	1	0	0	0	0	merged_fstrand_peak_6905	chr2	+	242292154	2002-09-01	242292049	2
region_ 191	1	0	1	0	0	1	0	0	0	merged_fstrand_peak_5189	chr17	+	29863309	RAB11FIP4	29863255	2
region_ 210	1	0	1	0	0	1	0	0	0	merged_rstrand_peak_868	chr1	-	205684866	NUCKS1	205684828	2
region_ 218	0	0	1	0	0	1	0	0	0	merged_fstrand_peak_11763	chrX	+	70793914	OGT	70793830	2
region_ 242	1	1	1	0	0	0	0	1	0	merged_fstrand_peak_729	chr1	+	160184413	PEA15	160184281	2
region_ 247	1	0	1	1	0	0	0	0	0	merged_fstrand_peak_8397	chr3	+	191110777	CCDC50	191110722	2
region_ 249	1	0	1	1	0	0	0	0	0	merged_fstrand_peak_11909	chrX	+	135293150	FHL1	135293076	2
region_ 255	1	0	1	1	0	0	0	0	0	merged_fstrand_peak_734	chr1	+	160184799	PEA15	160184708	2
region_ 271	1	0	1	0	0	1	0	0	0	merged_fstrand_peak_5466	chr17	+	78093363	GAA	78093234	2
region_ 275	1	1	1	0	0	1	0	0	0	merged_fstrand_peak_6738	chr2	+	202152064	CASP8	202151997	2
region_ 277	0	0	1	0	0	1	0	0	0	merged_fstrand_peak_3011	chr12	+	110785964	ATP2A2	110785818	2
region_ 281	1	0	1	0	0	0	1	0	0	merged_fstrand_peak_6910	chr2	+	242292690	2002-09-01	242292587	2
region_ 288	1	0	1	1	0	0	0	0	0	merged_fstrand_peak_724	chr1	+	160183531	PEA15	160183474	2
region_ 293	1	0	1	0	0	1	0	0	0	merged_fstrand_peak_7154	chr20	+	57475169	GNAS	57475118	2
region_ 306	1	0	1	0	0	0	1	0	0	merged_fstrand_peak_8738	chr4	+	77957301	2011-09-01	77957224	2
region_ 310	1	0	1	1	0	0	0	0	0	merged_rstrand_peak_10649	chr8	-	62588504	ASPH	62588377	2
region_ 312	1	0	1	0	1	0	0	0	0	merged_rstrand_peak_6599	chr20	-	25595500	NANP	25595411	2
region_ 316	1	1	1	1	0	0	0	0	0	merged_rstrand_peak_9614	chr6	-	75795868	COL12A1	75795751	2
region_ 320	1	0	1	0	1	0	0	0	0	merged_fstrand_peak_10227	chr7	+	6443365	RAC1	6443261	2
region_ 337	0	0	1	1	0	0	0	0	0	merged_fstrand_peak_2841	chr12	+	56554726	MYL6	56554669	2
region_ 351	1	0	1	0	0	1	0	0	0	merged_rstrand_peak_7966	chr3	-	183704540	ABCC5	183704463	2
region_ 358	1	0	1	0	0	1	0	0	0	merged_fstrand_peak_10808	chr8	+	42933609	FNTA	42933531	2
region_ 365	1	0	1	0	0	0	0	1	0	merged_fstrand_peak_2977	chr12	+	99126986	APAF1	99126926	2
region_ 366	1	0	1	0	0	1	0	0	0	merged_fstrand_peak_11417	chr9	+	129599847	ZBTB43	129599759	2
region_ 368	1	0	1	1	0	0	0	0	0	merged_fstrand_peak_11904	chrX	+	135292637	FHL1	135292581	2
region_ 369	0	0	1	1	0	0	0	0	0	merged_fstrand_peak_1889	chr11	+	47435701	SLC39A13	47435582	2
region_ 384	1	0	1	1	0	0	0	0	0	merged_rstrand_peak_9613	chr6	-	75795621	COL12A1	75795554	2
region_ 385	0	0	1	0	1	0	0	0	0	merged_rstrand_peak_3288	chr14	-	53108337	ERO1L	53108294	2
region_ 389	0	0	1	0	1	0	0	0	0	merged_fstrand_peak_7493	chr22	+	38202927	H1F0	38202860	2
region_ 395	1	0	1	0	0	0	0	1	0	merged_rstrand_peak_3782	chr15	-	75193651	FAM219B	75193531	2
region_ 399	0	0	1	0	0	1	0	0	0	merged_rstrand_peak_5631	chr19	-	45911751	ERCC1	45911595	2
region_ 402	0	1	1	0	0	1	0	0	0	merged_rstrand_peak_727	chr1	-	154140390	TPM3	154140280	2
region_ 405	0	0	1	0	0	0	0	1	0	merged_fstrand_peak_916	chr1	+	204520269	MDM4	204520206	2
region_ 419	0	0	1	0	0	1	0	0	0	merged_fstrand_peak_3015	chr12	+	110786940	ATP2A2	110786832	2
region_ 422	0	1	1	0	0	0	0	1	0	merged_rstrand_peak_5634	chr19	-	45912214	ERCC1	45912171	2
region_ 424	0	0	1	0	0	1	0	0	0	merged_fstrand_peak_4665	chr16	+	29826089	PRRT2	29825987	2
region_ 426	0	0	1	1	0	0	0	0	0	merged_rstrand_peak_2511	chr12	-	109040244	CORO1C	109040208	2
region_ 434	1	0	1	0	0	0	0	1	0	merged_rstrand_peak_4429	chr17	-	27586183	NUFIP2	27586125	2
region_ 441	1	0	1	1	0	0	0	0	0	merged_fstrand_peak_10523	chr7	+	129126932	STRIP2	129126867	2
region_ 448	1	0	1	1	0	0	0	0	0	merged_fstrand_peak_4316	chr15	+	63362330	TPM1	63362217	2
region_ 468	1	1	1	0	0	0	1	0	0	merged_rstrand_peak_744	chr1	-	155884160	KIAA0907	155884145	2
region_ 497	0	0	1	0	0	1	0	0	0	merged_rstrand_peak_6605	chr20	-	32263804	E2F1	32263720	2
region_ 512	1	0	1	0	0	1	0	0	0	merged_rstrand_peak_4205	chr17	-	2226164	TSR1	2226052	2
region_ 513	1	0	1	0	1	0	0	0	0	merged_rstrand_peak_7379	chr3	-	48016815	MAP4	48016706	2
region_ 521	0	0	1	0	0	0	0	1	0	merged_rstrand_peak_9329	chr6	-	29570785	GABBR1	29570696	2
region_ 525	1	0	1	0	0	0	0	1	0	merged_fstrand_peak_8560	chr4	+	1948060	WHSC1	1948003	2
region_ 541	1	1	1	0	1	0	0	0	0	merged_rstrand_peak_2365	chr12	-	56631747	ANKRD52	56631685	2
region_ 546	0	0	1	0	0	1	0	0	0	merged_fstrand_peak_11604	chrX	+	24231115	ZFX	24231054	2
region_ 547	0	0	1	0	0	0	0	1	0	merged_rstrand_peak_3626	chr15	-	52842307	ARPP19	52842238	2
region_ 548	1	0	1	0	0	0	1	0	0	merged_fstrand_peak_3091	chr13	+	20594071	ZMYM2	20594010	2
region_ 557	1	0	1	0	1	0	0	0	0	merged_rstrand_peak_9820	chr6	-	139248123	REPS1	139248061	2
region_ 558	0	1	1	0	0	0	0	1	0	merged_fstrand_peak_8731	chr4	+	77956072	2011-09-01	77956041	2
region_ 575	1	0	1	0	0	1	0	0	0	merged_fstrand_peak_893	chr1	+	201850310	IPO9	201850220	2
region_ 578	1	0	1	0	0	1	0	0	0	merged_rstrand_peak_7964	chr3	-	183703752	ABCC5	183703697	2
region_ 588	1	0	1	0	0	1	0	0	0	merged_rstrand_peak_9821	chr6	-	139248254	REPS1	139248204	2
region_ 595	1	0	1	0	1	0	0	0	0	merged_fstrand_peak_6907	chr2	+	242292481	2002-09-01	242292337	2
region_ 599	1	0	1	1	0	0	0	0	0	merged_fstrand_peak_10315	chr7	+	55238420	EGFR	55238354	2
region_ 601	1	1	1	1	0	0	0	0	0	merged_fstrand_peak_2806	chr12	+	53869516	PCBP2	53869403	2
region_ 605	0	0	1	0	0	0	1	0	0	merged_rstrand_peak_225	chr1	-	33474763	AK2	33474706	2
region_ 606	1	0	1	0	0	1	0	0	0	merged_rstrand_peak_4573	chr17	-	43003438	KIF18B	43003366	2
region_ 625	1	0	1	0	1	0	0	0	0	merged_rstrand_peak_1321	chr10	-	70104787	RUFY2	70104746	2
region_ 627	0	0	1	0	0	1	0	0	0	merged_rstrand_peak_6041	chr2	-	85548226	TGOLN2	85548169	2
region_ 629	1	1	1	0	1	0	0	0	0	merged_rstrand_peak_7456	chr3	-	56655735	FAM208A	56655680	2
region_ 631	0	0	1	0	0	1	0	0	0	merged_fstrand_peak_8824	chr4	+	129784162	PHF17	129784096	2
region_ 636	1	0	1	0	1	0	0	0	0	merged_rstrand_peak_5895	chr2	-	55521890	CCDC88A	55521839	2
region_ 638	0	0	1	0	1	0	0	0	0	merged_rstrand_peak_7408	chr3	-	49462130	NICN1	49462053	2
region_ 653	1	0	1	0	0	0	0	0	1	merged_fstrand_peak_6712	chr2	+	192553974	NABP1	192553916	2
region_ 659	0	0	1	0	1	0	0	0	0	merged_rstrand_peak_5635	chr19	-	45912381	ERCC1	45912321	2
region_ 660	1	1	1	0	0	0	0	1	0	merged_fstrand_peak_731	chr1	+	160184460	PEA15	160184439	2
region_ 674	1	0	1	1	0	0	0	0	0	merged_fstrand_peak_922	chr1	+	206628549	SRGAP2	206628494	2
region_ 682	0	0	1	0	0	0	1	0	0	merged_rstrand_peak_7174	chr22	-	41641891	RANGAP1	41641841	2
region_ 699	0	0	1	0	0	0	0	1	0	merged_rstrand_peak_3410	chr14	-	74184259	ELMSAN1	74184196	2
region_ 707	1	1	1	0	0	0	0	1	0	merged_rstrand_peak_7682	chr3	-	120047984	LRRC58	120047918	2
region_ 721	0	0	1	0	1	0	0	0	0	merged_fstrand_peak_1109	chr10	+	24834642	KIAA1217	24834573	2
region_ 730	1	0	1	0	1	0	0	0	0	merged_rstrand_peak_11442	chr9	-	95476883	BICD2	95476799	2
region_ 732	1	1	1	0	0	0	0	1	0	merged_fstrand_peak_8730	chr4	+	77955993	2011-09-01	77955931	2
region_ 756	1	0	1	1	0	0	0	0	0	merged_fstrand_peak_7553	chr22	+	46507410	FLJ27365	46507331	2
region_ 760	1	0	1	0	1	0	0	0	0	merged_rstrand_peak_5118	chr18	-	45365708	SMAD2	45365667	2
region_ 766	1	0	1	0	1	0	0	0	0	merged_rstrand_peak_9224	chr5	-	180218188	MGAT1	180218111	2
region_ 772	1	0	1	0	1	0	0	0	0	merged_fstrand_peak_9256	chr5	+	72210778	TNPO1	72210718	2
region_ 786	1	0	1	0	0	1	0	0	0	merged_rstrand_peak_8998	chr5	-	137274839	FAM13B	137274764	2
region_ 801	1	0	1	0	0	1	0	0	0	merged_fstrand_peak_8820	chr4	+	128607529	INTU	128607480	2
region_ 808	1	0	1	0	1	0	0	0	0	merged_rstrand_peak_712	chr1	-	151025679	CDC42SE1	151025557	2
region_ 820	1	0	1	0	0	1	0	0	0	merged_rstrand_peak_8653	chr5	-	54921900	SLC38A9	54921842	2
region_ 844	0	0	1	0	0	1	0	0	0	merged_fstrand_peak_757	chr1	+	167394676	POU2F1	167394605	2
region_ 845	1	0	1	0	0	1	0	0	0	merged_rstrand_peak_6422	chr2	-	215592368	BARD1	215592304	2
region_ 856	1	0	1	0	1	0	0	0	0	merged_rstrand_peak_3584	chr15	-	42835365	LRRC57	42835279	2
region_ 869	1	0	1	0	1	0	0	0	0	merged_fstrand_peak_75	chr1	+	14151283	PRDM2	14151126	2
region_ 873	0	0	1	0	0	1	0	0	0	merged_rstrand_peak_320	chr1	-	47143847	EFCAB14	47143810	2
region_ 878	1	0	1	0	0	1	0	0	0	merged_fstrand_peak_9916	chr6	+	76628004	MYO6	76627949	2
region_ 891	0	0	1	0	0	1	0	0	0	merged_rstrand_peak_2366	chr12	-	56632436	ANKRD52	56632385	2
region_ 899	1	1	1	0	0	1	0	0	0	merged_rstrand_peak_267	chr1	-	36068686	PSMB2	36068592	2
region_ 902	1	0	1	0	1	0	0	0	0	merged_fstrand_peak_4866	chr16	+	88928562	TRAPPC2L	88928496	2
region_ 918	0	0	1	0	0	1	0	0	0	merged_fstrand_peak_9732	chr6	+	30612333	ATAT1	30612184	2
region_ 919	1	0	1	1	0	0	0	0	0	merged_fstrand_peak_923	chr1	+	206628606	SRGAP2	206628550	2
region_ 922	1	1	1	0	0	1	0	0	0	merged_rstrand_peak_4860	chr17	-	79648372	ARL16	79648304	2
region_ 952	1	0	1	0	1	0	0	0	0	merged_fstrand_peak_11769	chrX	+	70794847	OGT	70794789	2
region_ 956	1	0	1	0	0	0	0	1	0	merged_rstrand_peak_3836	chr15	-	91510259	PRC1	91510222	2
region_ 966	1	1	1	0	1	0	0	0	0	merged_fstrand_peak_9388	chr5	+	125961044	PHAX	125960998	2
region_ 976	1	0	1	0	0	0	1	0	0	merged_rstrand_peak_9854	chr6	-	161557269	AGPAT4	161557219	2
region_ 991	1	0	1	0	0	0	1	0	0	merged_fstrand_peak_6103	chr19	+	58373359	ZNF587	58373317	2
region_ 996	1	0	1	0	1	0	0	0	0	merged_rstrand_peak_11817	chrX	-	53404265	SMC1A	53404195	2
region_ 999	1	0	1	0	0	0	0	1	0	merged_rstrand_peak_11432	chr9	-	95475571	BICD2	95475508	2
region_ 1007	1	0	1	1	0	0	0	0	0	merged_rstrand_peak_7416	chr3	-	52289235	WDR82	52289156	2
region_ 1008	1	0	1	1	0	0	0	0	0	merged_fstrand_peak_469	chr1	+	97280896	PTBP2	97280826	2
region_ 1009	1	0	1	0	1	0	0	0	0	merged_rstrand_peak_2404	chr12	-	58215193	CTDSP2	58215137	2
region_ 1017	1	0	1	0	0	1	0	0	0	merged_fstrand_peak_2408	chr11	+	120358046	ARHGEF12	120357992	2
region_ 1022	0	0	1	0	0	1	0	0	0	merged_rstrand_peak_709	chr1	-	151025002	CDC42SE1	151024929	2
region_ 1034	1	0	1	0	0	0	1	0	0	merged_rstrand_peak_2718	chr13	-	21355027	XPO4	21354963	2
region_ 1051	0	0	1	0	0	1	0	0	0	merged_fstrand_peak_5229	chr17	+	36883011	MLLT6	36882949	2
region_ 1056	1	0	1	1	0	0	0	0	0	merged_fstrand_peak_4567	chr16	+	22093623	C16orf52	22093568	2
region_ 1067	1	0	1	0	0	0	1	0	0	merged_rstrand_peak_5893	chr2	-	55517506	CCDC88A	55517435	2
region_ 1086	1	0	1	0	1	0	0	0	0	merged_rstrand_peak_5897	chr2	-	55522110	CCDC88A	55522035	2
region_ 1099	1	0	1	0	0	1	0	0	0	merged_fstrand_peak_463	chr1	+	94018425	FNBP1L	94018353	2
region_ 1102	1	1	1	0	1	0	0	0	0	merged_fstrand_peak_2209	chr11	+	69467975	CCND1	69467870	2
region_ 1106	1	0	1	1	0	0	0	0	0	merged_fstrand_peak_4207	chr15	+	42814014	SNAP23	42813924	2
region_ 1111	1	1	1	0	1	0	0	0	0	merged_fstrand_peak_4515	chr16	+	3192727	ZNF213	3192658	2
region_ 1112	1	0	1	0	0	0	1	0	0	merged_fstrand_peak_3306	chr13	+	96445803	DNAJC3	96445757	2
region_ 1118	0	0	1	0	0	0	0	1	0	merged_fstrand_peak_496	chr1	+	109817568	CELSR2	109817472	2
region_ 1131	1	0	1	1	0	0	0	0	0	merged_fstrand_peak_10752	chr8	+	32600482	NRG1	32600383	2
region_ 1132	0	0	1	0	1	0	0	0	0	merged_rstrand_peak_5431	chr19	-	8027863	ELAVL1	8027787	2
region_ 1145	0	0	1	0	1	0	0	0	0	merged_rstrand_peak_6038	chr2	-	85547334	TGOLN2	85547248	2
region_ 1148	1	0	1	0	0	1	0	0	0	merged_fstrand_peak_6916	chr2	+	242383937	FARP2	242383896	2
region_ 1152	1	0	1	0	1	0	0	0	0	merged_fstrand_peak_7459	chr22	+	30079279	NF2	30079208	2
region_ 1155	0	0	1	0	1	0	0	0	0	merged_fstrand_peak_1891	chr11	+	47435811	SLC39A13	47435757	2
region_ 1174	1	0	1	0	1	0	0	0	0	merged_fstrand_peak_5069	chr17	+	17089707	MPRIP	17089603	2
region_ 1189	1	0	1	0	1	0	0	0	0	merged_fstrand_peak_5228	chr17	+	36882946	MLLT6	36882835	2
region_ 1191	0	0	1	1	0	0	0	0	0	merged_fstrand_peak_8744	chr4	+	77957902	2011-09-01	77957822	2
region_ 1198	1	0	1	0	0	1	0	0	0	merged_fstrand_peak_10806	chr8	+	42933313	FNTA	42933190	2
region_ 1200	1	0	1	0	0	0	0	1	0	merged_rstrand_peak_8306	chr4	-	83276353	HNRNPD	83276285	2
region_ 1206	1	0	1	0	1	0	0	0	0	merged_fstrand_peak_4073	chr14	+	105861254	PACS2	105861200	2
region_ 1209	1	0	1	0	1	0	0	0	0	merged_fstrand_peak_4206	chr15	+	42813920	SNAP23	42813862	2
region_ 1219	1	0	1	1	0	0	0	0	0	merged_fstrand_peak_5854	chr19	+	18477505	PGPEP1	18477424	2
region_ 1234	1	0	1	1	0	0	0	0	0	merged_rstrand_peak_8997	chr5	-	137274697	FAM13B	137274622	2
region_ 1236	1	0	1	0	0	1	0	0	0	merged_fstrand_peak_894	chr1	+	201850351	IPO9	201850311	2
region_ 1238	1	0	1	1	0	0	0	0	0	merged_fstrand_peak_685	chr1	+	155154945	TRIM46	155154870	2
region_ 1246	1	0	1	0	0	0	0	1	0	merged_fstrand_peak_2745	chr12	+	49723458	TROAP	49723374	2
region_ 1248	1	0	1	0	1	0	0	0	0	merged_rstrand_peak_2369	chr12	-	56634179	ANKRD52	56634150	2
region_ 1250	1	0	1	0	0	1	0	0	0	merged_fstrand_peak_7337	chr22	+	18575142	PEX26	18575087	2
region_ 1252	1	0	1	0	1	0	0	0	0	merged_fstrand_peak_4072	chr14	+	105861199	PACS2	105861127	2
region_ 1258	0	0	1	0	1	0	0	0	0	merged_fstrand_peak_4511	chr16	+	3191663	ZNF213	3191593	2
region_ 1263	1	0	1	1	0	0	0	0	0	merged_fstrand_peak_760	chr1	+	167395032	POU2F1	167394989	2
region_ 1266	0	0	1	0	0	0	0	1	0	merged_fstrand_peak_1388	chr10	+	104390710	SUFU	104390620	2
region_ 1279	1	0	1	0	1	0	0	0	0	merged_fstrand_peak_5067	chr17	+	17089411	MPRIP	17089382	2
region_ 1281	1	1	1	0	0	1	0	0	0	merged_fstrand_peak_10126	chr6	+	163995016	QKI	163994973	2
region_ 1286	1	0	1	1	0	0	0	0	0	merged_fstrand_peak_8586	chr4	+	15070943	CPEB2	15070905	2
region_ 1292	1	0	1	1	0	0	0	0	0	merged_fstrand_peak_4023	chr14	+	104153137	KLC1	104153090	2
region_ 1295	0	0	1	0	0	1	0	0	0	merged_fstrand_peak_6688	chr2	+	182781645	SSFA2	182781537	2
region_ 1298	1	0	1	1	0	0	0	0	0	merged_fstrand_peak_11908	chrX	+	135293074	FHL1	135293023	2
region_ 1299	1	0	1	0	0	0	0	1	0	merged_fstrand_peak_8825	chr4	+	129784346	PHF17	129784303	2
region_ 1302	1	0	1	1	0	0	0	0	0	merged_fstrand_peak_759	chr1	+	167394986	POU2F1	167394938	2
region_ 1304	1	1	1	1	0	0	0	0	0	merged_fstrand_peak_572	chr1	+	117645605	TTF2	117645560	2
region_ 1314	1	1	1	0	0	0	0	1	0	merged_fstrand_peak_7338	chr22	+	18575455	PEX26	18575447	2
region_ 1315	1	0	1	0	0	0	1	0	0	merged_fstrand_peak_6909	chr2	+	242292586	2002-09-01	242292534	2
region_ 1319	0	0	1	0	1	0	0	0	0	merged_fstrand_peak_5068	chr17	+	17089599	MPRIP	17089585	2
region_ 1328	1	1	1	1	0	0	0	0	0	merged_fstrand_peak_11764	chrX	+	70794176	OGT	70794168	2
region_ 1350	1	0	0	1	0	0	1	0	0	QKIpan-NM-QKI5-Be_3_4_12_13_5_6_14_15_r_peak_1831	chr12	-	57396136	ZBTB39	57396084	2
region_ 1375	1	0	0	1	0	0	0	0	1	QKIpan-NM-QKI5-Be_3_4_12_13_5_6_14_15_f_peak_9749	chr3	+	33188119	CRTAP	33187981	2
region_ 1386	1	0	0	1	0	1	0	0	0	QKIpan-NM-QKI5-Be_3_4_12_13_5_6_14_15_r_peak_7146	chr6	-	90036517	UBE2J1	90036465	2
region_ 1387	1	1	0	1	0	0	0	1	0	QKIpan-NM-QKI5-Be_3_4_12_13_5_6_14_15_r_peak_858	chr10	-	27037168	ABI1	27037118	2
region_ 1389	0	0	0	1	0	1	0	0	0	QKIpan-NM-QKI5-Be_3_4_12_13_5_6_14_15_r_peak_428	chr1	-	151024235	CDC42SE1	151024183	2
region_ 1407	1	0	0	1	0	1	0	0	0	QKIpan-NM-QKI5-Be_3_4_12_13_5_6_14_15_f_peak_2977	chr11	+	108165967	ATM	108165898	2
region_ 1411	1	0	0	1	0	1	0	0	0	QKIpan-NM-QKI5-Be_3_4_12_13_5_6_14_15_f_peak_9	chr1	+	1337178	RP4-758J18.2	1337128	2
region_ 1422	1	1	0	1	0	0	0	1	0	QKIpan-NM-QKI5-Be_3_4_12_13_5_6_14_15_r_peak_8582	chr9	-	125611007	RC3H2	125610957	2
region_ 1428	1	1	0	1	0	0	0	0	1	QKIpan-NM-QKI5-Be_3_4_12_13_5_6_14_15_r_peak_5422	chr3	-	48014660	MAP4	48014605	2
region_ 1434	1	1	0	1	0	0	1	0	0	QKIpan-NM-QKI5-Be_3_4_12_13_5_6_14_15_r_peak_1552	chr11	-	110102327	RDX	110102277	2
region_ 1447	1	0	0	1	0	0	0	0	1	QKIpan-NM-QKI5-Be_3_4_12_13_5_6_14_15_f_peak_7741	chr2	+	44684025	CAMKMT	44683974	2
region_ 1448	1	0	0	1	0	0	1	0	0	QKIpan-NM-QKI5-Be_3_4_12_13_5_6_14_15_f_peak_3785	chr12	+	98988262	SLC25A3	98988212	2
region_ 1468	1	0	0	1	0	1	0	0	0	QKIpan-NM-QKI5-Be_3_4_12_13_5_6_14_15_f_peak_9382	chr22	+	30079454	NF2	30079390	2
region_ 1514	1	0	0	1	1	0	0	0	0	QKIpan-NM-QKI5-Be_3_4_12_13_5_6_14_15_r_peak_6768	chr5	-	153371681	FAM114A2	153371631	2
region_ 1527	1	0	0	1	1	0	0	0	0	QKIpan-NM-QKI5-Be_3_4_12_13_5_6_14_15_f_peak_15396	chr9	+	131150366	URM1	131150316	2
region_ 1535	1	0	0	1	0	1	0	0	0	QKIpan-NM-QKI5-Be_3_4_12_13_5_6_14_15_f_peak_11866	chr5	+	72210527	TNPO1	72210477	2
region_ 1554	1	1	0	1	1	0	0	0	0	QKIpan-NM-QKI5-Be_3_4_12_13_5_6_14_15_f_peak_11289	chr4	+	129785064	PHF17	129785005	2
region_ 1564	1	0	0	1	0	1	0	0	0	QKIpan-NM-QKI5-Be_3_4_12_13_5_6_14_15_f_peak_3708	chr12	+	74935121	ATXN7L3B	74935071	2
region_ 1569	1	1	0	1	1	0	0	0	0	QKIpan-NM-QKI5-Be_3_4_12_13_5_6_14_15_f_peak_3875	chr12	+	117290676	RNFT2	117290626	2
region_ 1579	1	0	0	1	0	0	0	1	0	QKIpan-NM-QKI5-Be_3_4_12_13_5_6_14_15_f_peak_3291	chr12	+	9029127	A2ML1	9029077	2
region_ 1596	1	1	0	1	0	0	0	1	0	QKIpan-NM-QKI5-Be_3_4_12_13_5_6_14_15_f_peak_4911	chr14	+	97001111	PAPOLA	97001050	2
region_ 1602	1	0	0	1	0	0	0	0	1	QKIpan-NM-QKI5-Be_3_4_12_13_5_6_14_15_f_peak_869	chr1	+	145512390	RBM8A	145512340	2
region_ 1607	0	0	0	1	0	1	0	0	0	QKIpan-NM-QKI5-Be_3_4_12_13_5_6_14_15_f_peak_1431	chr1	+	237064618	MTR	237064555	2
region_ 1609	1	0	0	1	0	0	0	1	0	QKIpan-NM-QKI5-Be_3_4_12_13_5_6_14_15_f_peak_88	chr1	+	11084736	TARDBP	11084684	2
region_ 1616	1	0	0	1	0	0	0	1	0	QKIpan-NM-QKI5-Be_3_4_12_13_5_6_14_15_f_peak_2355	chr11	+	12285232	MICAL2	12285164	2
region_ 1632	1	1	0	1	0	0	0	0	1	QKIpan-NM-QKI5-Be_3_4_12_13_5_6_14_15_f_peak_8711	chr2	+	242293431	2002-09-01	242293358	2
region_ 1633	1	0	0	1	1	0	0	0	0	QKIpan-NM-QKI5-Be_3_4_12_13_5_6_14_15_f_peak_8680	chr2	+	239360428	ASB1	239360378	2
region_ 1662	1	0	0	1	1	0	0	0	0	QKIpan-NM-QKI5-Be_3_4_12_13_5_6_14_15_f_peak_9936	chr3	+	56595368	CCDC66	56595318	2
region_ 1676	1	0	0	1	1	0	0	0	0	QKIpan-NM-QKI5-Be_3_4_12_13_5_6_14_15_f_peak_6905	chr18	+	47918767	SKA1	47918717	2
region_ 1705	1	0	0	1	1	0	0	0	0	QKIpan-NM-QKI5-Be_3_4_12_13_5_6_14_15_r_peak_6529	chr5	-	76370881	ZBED3	76370831	2
region_ 1706	0	0	0	1	0	0	1	0	0	QKIpan-NM-QKI5-Be_3_4_12_13_5_6_14_15_r_peak_1343	chr11	-	47491278	CELF1	47491228	2
region_ 1730	1	0	0	0	1	1	0	0	0	QKI_HepG2_rep01_27	chr4	+	79465014	FRAS1	79464996	2
region_ 1732	1	0	0	0	1	1	0	0	0	QKI_HepG2_rep01_38	chr21	+	45880716	LRRC3DN	45880688	2
region_ 1741	1	0	0	0	1	1	0	0	0	QKI_HepG2_rep01_59	chr2	-	20111330	WDR35	20111265	2
region_ 1747	0	0	0	0	1	1	0	0	0	QKI_HepG2_rep01_77	chr13	-	33091113	N4BP2L2	33091063	2
region_ 1751	1	0	0	0	1	1	0	0	0	QKI_HepG2_rep01_90	chrX	-	131507045	MBNL3	131507030	2
region_ 1761	1	1	0	0	1	0	1	0	0	QKI_HepG2_rep01_115	chr2	-	9628900	ADAM17	9628849	2
region_ 1776	0	0	0	0	1	0	0	1	0	QKI_HepG2_rep01_138	chr6	+	131996629	ENPP3	131996594	2
region_ 1785	0	0	0	0	1	1	0	0	0	QKI_HepG2_rep01_149	chr5	-	78074124	ARSB	78074083	2
region_ 1789	1	0	0	0	1	0	0	0	1	QKI_HepG2_rep01_156	chr14	+	31087149	G2E3	31087108	2
region_ 1794	1	0	0	0	1	1	0	0	0	QKI_HepG2_rep01_168	chr6	+	86204068	NT5E	86204013	2
region_ 1795	1	0	0	0	1	1	0	0	0	QKI_HepG2_rep01_169	chr4	-	110685610	CFI	110685583	2
region_ 1801	1	1	0	0	1	1	0	0	0	QKI_HepG2_rep01_176	chr14	-	24774475	CIDEB	24774409	2
region_ 1811	1	0	0	0	1	1	0	0	0	QKI_HepG2_rep01_190	chr15	-	45463817	SHF	45463762	2
region_ 1815	1	1	0	0	1	0	1	0	0	QKI_HepG2_rep01_194	chr13	+	48835982	ITM2B	48835953	2
region_ 1816	1	0	0	1	1	0	0	0	0	QKI_HepG2_rep01_195	chr3	-	176741885	TBL1XR1	176741853	2
region_ 1822	1	0	0	0	1	0	0	0	1	QKI_HepG2_rep01_215	chr16	-	51169971	SALL1	51169943	2
region_ 1825	1	1	0	0	1	1	0	0	0	QKI_HepG2_rep01_219	chr14	+	24910511	KHNYN	24910406	2
region_ 1828	1	0	0	0	1	1	0	0	0	QKI_HepG2_rep01_222	chr15	-	31233588	MTMR10	31233515	2
region_ 1829	0	0	0	0	1	1	0	0	0	QKI_HepG2_rep01_223	chr9	+	108153283	SLC44A1	108153243	2
region_ 1836	1	0	0	0	1	1	0	0	0	QKI_HepG2_rep01_244	chr4	-	100123919	ADH6	100123870	2
region_ 1841	1	0	0	0	1	1	0	0	0	QKI_HepG2_rep01_250	chr18	-	32918589	ZNF24	32918539	2
region_ 1850	0	0	0	0	1	1	0	0	0	QKI_HepG2_rep01_267	chr2	-	179971240	SESTD1	179971219	2
region_ 1854	1	0	0	0	1	0	0	1	0	QKI_HepG2_rep01_273	chr10	-	121340208	TIAL1	121340182	2
region_ 1861	1	0	0	0	1	1	0	0	0	QKI_HepG2_rep01_287	chr11	+	58392357	CNTF	58392302	2
region_ 1863	1	0	0	0	1	1	0	0	0	QKI_HepG2_rep01_289	chr2	-	206859246	INO80D	206859196	2
region_ 1871	1	0	0	0	1	0	0	1	0	QKI_HepG2_rep01_301	chr2	+	111925877	BCL2L11	111925841	2
region_ 1872	1	0	0	0	1	1	0	0	0	QKI_HepG2_rep01_302	chrX	+	106117293	TBC1D8B	106117225	2
region_ 1874	1	0	0	0	1	1	0	0	0	QKI_HepG2_rep01_305	chr18	-	48719453	MEX3C	48719369	2
region_ 1875	1	0	0	0	1	1	0	0	0	QKI_HepG2_rep01_306	chr10	+	104391130	SUFU	104391051	2
region_ 1878	1	0	0	0	1	0	0	1	0	QKI_HepG2_rep01_309	chr14	+	100746620	YY1	100746570	2
region_ 1879	1	0	0	0	1	1	0	0	0	QKI_HepG2_rep01_310	chr14	+	76680568	GPATCH2L	76680506	2
region_ 1880	1	1	0	0	1	0	1	0	0	QKI_HepG2_rep01_314	chr9	+	108153751	SLC44A1	108153679	2
region_ 1882	1	1	0	0	1	0	1	0	0	QKI_HepG2_rep01_318	chr4	-	85593457	WDFY3	85593410	2
region_ 1883	1	0	0	0	1	1	0	0	0	QKI_HepG2_rep01_319	chr3	+	180700034	FXR1	180699915	2
region_ 1884	1	0	0	0	1	1	0	0	0	QKI_HepG2_rep01_320	chr22	-	43266529	PACSIN2	43266485	2
region_ 1892	1	0	0	0	1	1	0	0	0	QKI_HepG2_rep01_333	chr7	+	73820074	CLIP2	73819995	2
region_ 1898	0	0	0	0	1	1	0	0	0	QKI_HepG2_rep01_342	chr4	+	140340216	NAA15	140340190	2
region_ 1911	1	0	0	0	1	1	0	0	0	QKI_HepG2_rep01_364	chr17	+	25949222	KSR1	25949180	2
region_ 1919	1	1	0	0	1	0	1	0	0	QKI_HepG2_rep01_375	chr10	-	134143836	STK32C	134143788	2
region_ 1925	1	1	0	0	1	1	0	0	0	QKI_HepG2_rep01_382	chr15	+	68588173	FEM1B	68588108	2
region_ 1928	1	0	0	0	1	1	0	0	0	QKI_HepG2_rep01_385	chr21	+	45878570	LRRC3	45878534	2
region_ 1933	1	0	0	0	1	1	0	0	0	QKI_HepG2_rep01_392	chr2	+	202151847	CASP8	202151747	2
region_ 1935	1	0	0	0	1	0	1	0	0	QKI_HepG2_rep01_394	chr2	-	128520606	WDR33	128520568	2
region_ 1936	0	0	0	0	1	1	0	0	0	QKI_HepG2_rep01_395	chr10	-	105358607	SH3PXD2A	105358566	2
region_ 1938	1	0	0	0	1	1	0	0	0	QKI_HepG2_rep01_397	chr3	+	53899761	IL17RB	53899694	2
region_ 1939	1	1	0	0	1	0	0	1	0	QKI_HepG2_rep01_399	chr1	-	40538661	PPT1	40538588	2
region_ 1943	1	0	0	0	1	1	0	0	0	QKI_HepG2_rep01_403	chr3	-	170714529	SLC2A2	170714443	2
region_ 1947	1	0	0	0	1	1	0	0	0	QKI_HepG2_rep01_408	chr6	+	52318190	EFHC1	52318139	2
region_ 1948	0	0	0	0	1	1	0	0	0	QKI_HepG2_rep01_409	chr2	+	202151995	CASP8	202151929	2
region_ 1956	1	0	0	0	1	1	0	0	0	QKI_HepG2_rep01_422	chr1	-	182351306	GLUL	182351204	2
region_ 1961	1	1	0	0	1	0	1	0	0	QKI_HepG2_rep01_428	chr2	+	135816533	RAB3GAP1	135816484	2
region_ 1965	1	0	0	0	1	1	0	0	0	QKI_HepG2_rep01_432	chrX	+	47344054	CXorf24	47343947	2
region_ 1966	1	0	0	0	1	0	0	1	0	QKI_HepG2_rep01_433	chr15	+	42861452	HAUS2	42861410	2
region_ 1967	1	0	0	0	1	1	0	0	0	QKI_HepG2_rep01_434	chr15	+	99673725	SYNM	99673644	2
region_ 1969	1	0	0	0	1	1	0	0	0	QKI_HepG2_rep01_436	chr2	+	220048611	FAM134A	220048547	2
region_ 1973	0	0	0	0	1	0	0	1	0	QKI_HepG2_rep01_442	chr5	-	87498545	TMEM161B	87498519	2
region_ 1975	1	0	0	0	1	1	0	0	0	QKI_HepG2_rep01_445	chr3	+	57303971	APPL1	57303918	2
region_ 1980	1	0	0	0	1	0	0	1	0	QKI_HepG2_rep01_450	chr11	-	36508812	TRAF6	36508711	2
region_ 1982	0	0	0	0	1	1	0	0	0	QKI_HepG2_rep01_452	chr11	-	2151594	IGF2	2151559	2
region_ 1984	1	0	0	0	1	1	0	0	0	QKI_HepG2_rep01_463	chr4	-	159047120	FAM198B	159047052	2
region_ 1990	1	0	0	0	1	1	0	0	0	QKI_HepG2_rep01_474	chr6	+	11577553	TMEM170B	11577453	2
region_ 1995	1	0	0	0	1	0	1	0	0	QKI_HepG2_rep01_480	chr2	+	135712825	CCNT2	135712801	2
region_ 1996	1	1	0	0	1	0	0	1	0	QKI_HepG2_rep01_481	chr19	+	11944815	ZNF440	11944719	2
region_ 1997	1	0	0	0	1	0	0	0	1	QKI_HepG2_rep01_482	chr7	-	44874990	H2AFV	44874949	2
region_ 1999	1	0	0	0	1	1	0	0	0	QKI_HepG2_rep01_484	chr5	+	151191879	G3BP1	151191844	2
region_ 2003	1	0	0	0	1	0	1	0	0	QKI_HepG2_rep01_489	chr4	-	83846823	LIN54	83846794	2
region_ 2004	1	0	0	0	1	0	0	0	1	QKI_HepG2_rep01_490	chr4	-	76856408	NAAA	76856360	2
region_ 2009	1	0	0	0	1	1	0	0	0	QKI_HepG2_rep01_499	chr14	-	94843560	SERPINA1	94843467	2
region_ 2011	0	0	0	0	1	1	0	0	0	QKI_HepG2_rep01_501	chr11	-	2151657	IGF2	2151619	2
region_ 2012	1	0	0	0	1	0	0	0	1	QKI_HepG2_rep01_502	chr1	+	101444769	SLC30A7	101444722	2
region_ 2023	1	0	0	0	1	1	0	0	0	QKI_HepG2_rep01_521	chr20	-	25595072	NANP	25595022	2
region_ 2024	1	1	0	0	1	0	1	0	0	QKI_HepG2_rep01_522	chrX	+	67755557	YIPF6	67755527	2
region_ 2025	1	0	0	0	1	1	0	0	0	QKI_HepG2_rep01_523	chr7	-	36395029	KIAA0895	36394928	2
region_ 2026	1	0	0	0	1	1	0	0	0	QKI_HepG2_rep01_524	chr9	+	108402981	FKTN	108402915	2
region_ 2029	1	0	0	0	1	1	0	0	0	QKI_HepG2_rep01_527	chr16	-	50348657	BRD7	50348604	2
region_ 2032	1	0	0	0	1	0	0	0	1	QKI_HepG2_rep01_530	chr11	+	94230485	ANKRD49	94230411	2
region_ 2037	1	0	0	0	1	1	0	0	0	QKI_HepG2_rep01_535	chr8	+	81436405	ZBTB10	81436351	2
region_ 2039	1	0	0	0	1	0	1	0	0	QKI_HepG2_rep01_537	chr12	+	111889235	SH2B3	111889173	2
region_ 2042	1	1	0	0	1	1	0	0	0	QKI_HepG2_rep01_540	chr5	+	92930269	NR2F1	92930200	2
region_ 2044	1	0	0	0	1	0	0	0	1	QKI_HepG2_rep01_543	chr17	+	53019836	TOM1L1	53019789	2
region_ 2045	0	0	0	0	1	1	0	0	0	QKI_HepG2_rep01_544	chr12	+	19353510	PLEKHA5	19353454	2
region_ 2046	1	0	0	0	1	0	0	1	0	QKI_HepG2_rep01_545	chr2	-	55516632	CCDC88A	55516547	2
region_ 2050	1	0	0	0	1	1	0	0	0	QKI_HepG2_rep01_552	chr10	-	116192046	ABLIM1	116191974	2
region_ 2054	1	1	0	0	1	0	0	1	0	QKI_HepG2_rep01_557	chr2	-	73171935	SFXN5	73171890	2
region_ 2060	1	0	0	0	1	1	0	0	0	QKI_HepG2_rep01_565	chr2	+	231914381	C2orf72	231914333	2
region_ 2061	1	1	0	0	1	0	0	1	0	QKI_HepG2_rep01_566	chr2	+	201342971	SPATS2L	201342917	2
region_ 2069	1	1	0	0	1	1	0	0	0	QKI_HepG2_rep01_578	chr17	+	7191413	SLC2A4	7191264	2
region_ 2070	0	0	0	0	1	1	0	0	0	QKI_HepG2_rep01_579	chr17	-	20767008	CCDC144NL	20766954	2
region_ 2071	1	1	0	0	1	0	0	0	1	QKI_HepG2_rep01_580	chr10	+	91163590	IFIT1	91163524	2
region_ 2073	1	1	0	0	1	0	1	0	0	QKI_HepG2_rep01_582	chr5	-	167975886	PANK3	167975853	2
region_ 2075	1	1	0	0	1	0	0	1	0	QKI_HepG2_rep01_584	chr20	+	62906377	PCMTD2	62906335	2
region_ 2076	1	1	0	0	1	1	0	0	0	QKI_HepG2_rep01_585	chr5	+	151184941	G3BP1	151184913	2
region_ 2078	1	0	0	0	1	1	0	0	0	QKI_HepG2_rep01_589	chr15	-	102194323	TARSL2	102194301	2
region_ 2079	1	1	0	0	1	0	0	1	0	QKI_HepG2_rep01_591	chr6	+	52318581	EFHC1	52318534	2
region_ 2080	1	0	0	0	1	1	0	0	0	QKI_HepG2_rep01_592	chr3	-	141669373	TFDP2	141669353	2
region_ 2083	0	0	0	0	1	1	0	0	0	QKI_HepG2_rep01_596	chr12	+	62729628	USP15	62729610	2
region_ 2087	1	0	0	0	1	0	0	1	0	QKI_HepG2_rep01_602	chr1	+	15989148	DDI2	15989110	2
region_ 2091	0	0	0	0	1	1	0	0	0	QKI_HepG2_rep01_606	chr1	+	184043270	TSEN15	184043261	2
region_ 2094	1	0	0	0	1	1	0	0	0	QKI_HepG2_rep01_609	chr2	-	218633	SH3YL1	218576	2
region_ 2097	1	0	0	0	1	1	0	0	0	QKI_HepG2_rep01_613	chr9	-	130702934	FAM102A	130702896	2
region_ 2098	0	1	0	0	1	0	0	1	0	QKI_HepG2_rep01_614	chr22	-	41996887	DESI1	41996841	2
region_ 2100	1	1	0	0	1	0	0	1	0	QKI_HepG2_rep01_617	chrX	+	134167545	FAM127A	134167484	2
region_ 2106	1	0	0	0	1	1	0	0	0	QKI_HepG2_rep01_624	chr14	-	20755029	TTC5	20754986	2
region_ 2107	0	0	0	0	1	1	0	0	0	QKI_HepG2_rep01_625	chr14	-	75526771	ACYP1	75526747	2
region_ 2108	1	0	0	0	1	1	0	0	0	QKI_HepG2_rep01_626	chr2	+	86438442	MRPL35	86438343	2
region_ 2109	1	0	0	0	1	1	0	0	0	QKI_HepG2_rep01_628	chr20	-	55933816	MTRNR2L3	55933776	2
region_ 2112	1	0	0	0	1	0	0	0	1	QKI_HepG2_rep01_631	chr1	+	28149015	STX12	28148967	2
region_ 2119	0	0	0	0	1	1	0	0	0	QKI_HepG2_rep01_641	chr9	+	80032396	VPS13A	80032330	2
region_ 2121	1	0	0	0	1	0	0	0	1	QKI_HepG2_rep01_643	chr5	-	114859221	FEM1C	114859088	2
region_ 2123	1	1	0	0	1	0	0	1	0	QKI_HepG2_rep01_651	chrX	+	149841537	MTM1	149841515	2
region_ 2125	1	0	0	0	1	1	0	0	0	QKI_HepG2_rep01_653	chr10	-	116194060	ABLIM1	116193967	2
region_ 2128	1	1	0	0	1	1	0	0	0	QKI_HepG2_rep01_660	chr17	-	4637652	CXCL16	4637543	2
region_ 2130	0	0	0	0	1	0	0	1	0	QKI_HepG2_rep01_663	chr8	-	130854059	FAM49B	130854012	2
region_ 2131	1	0	0	0	1	0	0	0	1	QKI_HepG2_rep01_664	chr16	+	69730491	NFAT5	69730459	2
region_ 2136	1	0	0	0	1	1	0	0	0	QKI_HepG2_rep01_671	chr4	+	1944569	WHSC1	1944531	2
region_ 2137	1	1	0	0	1	0	0	1	0	QKI_HepG2_rep01_672	chr4	+	1944338	WHSC1	1944307	2
region_ 2139	1	0	0	0	1	0	0	1	0	QKI_HepG2_rep01_674	chr12	-	51380490	SLC11A2	51380419	2
region_ 2142	0	0	0	0	1	1	0	0	0	QKI_HepG2_rep01_679	chr16	+	50266817	PAPD5	50266811	2
region_ 2152	0	0	0	0	1	1	0	0	0	QKI_HepG2_rep01_690	chr2	+	198417421	MOB4	198417390	2
region_ 2154	0	0	0	0	1	1	0	0	0	QKI_HepG2_rep01_692	chr2	+	233432517	EIF4E2	233432471	2
region_ 2155	1	0	0	0	1	0	1	0	0	QKI_HepG2_rep01_693	chr11	+	111846453	DIXDC1	111846408	2
region_ 2158	1	0	0	0	1	0	1	0	0	QKI_HepG2_rep01_697	chr14	+	55515663	SOCS4	55515605	2
region_ 2159	1	0	0	0	1	1	0	0	0	QKI_HepG2_rep01_698	chr7	+	64865919	ZNF92	64865877	2
region_ 2160	1	0	0	0	1	1	0	0	0	QKI_HepG2_rep01_699	chr3	+	4356066	SETMAR	4355988	2
region_ 2168	1	0	0	0	1	0	0	1	0	QKI_HepG2_rep01_708	chr1	-	185276992	IVNS1ABP	185276953	2
region_ 2169	1	0	0	0	1	1	0	0	0	QKI_HepG2_rep01_709	chr1	+	237065756	MTR	237065727	2
region_ 2172	1	0	0	0	1	0	0	1	0	QKI_HepG2_rep01_712	chr11	-	95504169	FAM76B	95504097	2
region_ 2173	1	0	0	0	1	1	0	0	0	QKI_HepG2_rep01_713	chr1	+	204521166	MDM4	204521118	2
region_ 2176	1	0	0	0	1	0	0	0	1	QKI_HepG2_rep01_716	chr5	-	76369586	ZBED3	76369540	2
region_ 2184	1	0	0	0	1	1	0	0	0	QKI_HepG2_rep01_727	chr5	-	42800340	SEPP1	42800315	2
region_ 2192	1	0	0	0	1	1	0	0	0	QKI_HepG2_rep01_737	chr1	-	224574918	WDR26	224574871	2
region_ 2193	1	0	0	0	1	1	0	0	0	QKI_HepG2_rep01_738	chr14	-	50250348	NEMF	50250297	2
region_ 2195	1	0	0	0	1	0	0	1	0	QKI_HepG2_rep01_741	chr10	+	86278115	CCSER2	86278096	2
region_ 2197	1	0	0	0	1	1	0	0	0	QKI_HepG2_rep01_743	chr12	-	79982738	PAWR	79982713	2
region_ 2198	1	0	0	0	1	0	0	1	0	QKI_HepG2_rep01_744	chr17	-	49255304	MBTD1	49255263	2
region_ 2199	0	0	0	0	1	1	0	0	0	QKI_HepG2_rep01_745	chr7	+	131177578	MKLN1	131177553	2
region_ 2202	1	0	0	0	1	1	0	0	0	QKI_HepG2_rep01_748	chr2	+	54887670	SPTBN1	54887629	2
region_ 2205	0	0	0	0	1	0	0	1	0	QKI_HepG2_rep01_752	chr6	-	7283279	SSR1	7283232	2
region_ 2206	1	0	0	0	1	1	0	0	0	QKI_HepG2_rep01_753	chr8	+	29965458	LEPROTL1	29965368	2
region_ 2207	1	0	0	0	1	1	0	0	0	QKI_HepG2_rep01_754	chr11	-	124790738	HEPACAM	124790681	2
region_ 2212	0	0	0	0	1	1	0	0	0	QKI_HepG2_rep01_762	chr6	-	11199160	NEDD9	11199110	2
region_ 2216	0	0	0	0	1	0	0	1	0	QKI_HepG2_rep01_767	chr2	-	224741671	WDFY1	224741644	2
region_ 2217	0	0	0	0	1	0	0	1	0	QKI_HepG2_rep01_768	chr18	-	45365900	SMAD2	45365844	2
region_ 2219	1	1	0	0	1	1	0	0	0	QKI_HepG2_rep01_771	chr11	+	73373841	PLEKHB1	73373796	2
region_ 2225	0	0	0	0	1	0	0	1	0	QKI_HepG2_rep01_777	chr18	+	56063787	NEDD4L	56063756	2
region_ 2229	1	0	0	0	1	1	0	0	0	QKI_HepG2_rep01_781	chr12	-	93168523	EEA1	93168493	2
region_ 2230	1	0	0	0	1	0	0	0	1	QKI_HepG2_rep01_782	chr15	-	75713505	SIN3A	75713468	2
region_ 2237	1	0	0	0	1	1	0	0	0	QKI_HepG2_rep01_789	chr4	-	146055331	OTUD4	146055309	2
region_ 2239	1	0	0	0	1	1	0	0	0	QKI_HepG2_rep01_792	chr10	-	71910938	SAR1A	71910922	2
region_ 2240	1	0	0	0	1	0	0	1	0	QKI_HepG2_rep01_793	chr15	+	44160128	WDR76	44160025	2
region_ 2241	1	0	0	0	1	1	0	0	0	QKI_HepG2_rep01_794	chr21	+	45878063	LRRC3	45877936	2
region_ 2245	1	0	0	0	1	1	0	0	0	QKI_HepG2_rep01_801	chr12	-	93169732	EEA1	93169689	2
region_ 2248	1	0	0	0	1	0	0	1	0	QKI_HepG2_rep01_804	chrX	+	21887898	MBTPS2	21887850	2
region_ 2249	1	1	0	0	1	0	0	1	0	QKI_HepG2_rep01_805	chr11	-	22842444	SVIP	22842407	2
region_ 2250	1	1	0	0	1	0	0	1	0	QKI_HepG2_rep01_806	chr22	+	21244802	SNAP29	21244712	2
region_ 2251	1	0	0	0	1	0	0	1	0	QKI_HepG2_rep01_807	chr8	+	87572506	CPNE3	87572474	2
region_ 2253	1	0	0	0	1	1	0	0	0	QKI_HepG2_rep01_809	chr13	-	32976260	N4BP2L1	32976218	2
region_ 2255	1	0	0	0	1	1	0	0	0	QKI_HepG2_rep01_811	chr2	+	203428602	BMPR2	203428577	2
region_ 2256	0	0	0	0	1	1	0	0	0	QKI_HepG2_rep01_814	chr2	+	47800812	AC138655.1	47800735	2
region_ 2260	1	0	0	0	1	0	0	0	1	QKI_HepG2_rep01_818	chr14	-	51189605	NIN	51189500	2
region_ 2264	1	0	0	0	1	0	0	1	0	QKI_HepG2_rep01_822	chr14	+	35552313	FAM177A1	35552266	2
region_ 2266	1	0	0	0	1	0	0	1	0	QKI_HepG2_rep01_824	chr21	-	15743623	HSPA13	15743541	2
region_ 2268	0	0	0	0	1	1	0	0	0	QKI_HepG2_rep01_827	chr1	-	159997948	PIGM	159997900	2
region_ 2269	1	0	0	0	1	0	1	0	0	QKI_HepG2_rep01_828	chr3	-	169813893	PHC3	169813872	2
region_ 2275	1	0	0	0	1	1	0	0	0	QKI_HepG2_rep01_834	chr17	-	5082986	ZNF594	5082930	2
region_ 2279	1	1	0	0	1	1	0	0	0	QKI_HepG2_rep01_839	chr1	-	151313189	RFX5	151313125	2
region_ 2281	1	0	0	0	1	1	0	0	0	QKI_HepG2_rep01_845	chr17	-	80572790	WDR45B	80572719	2
region_ 2282	1	1	0	0	1	0	0	1	0	QKI_HepG2_rep01_846	chr17	-	1324288	CRK	1324220	2
region_ 2283	1	0	0	0	1	1	0	0	0	QKI_HepG2_rep01_847	chr3	+	52575602	SMIM4	52575513	2
region_ 2285	0	0	0	0	1	0	1	0	0	QKI_HepG2_rep01_849	chr7	+	7287508	C1GALT1	7287486	2
region_ 2286	0	1	0	0	1	1	0	0	0	QKI_HepG2_rep01_850	chr7	+	77268757	PTPN12	77268726	2
region_ 2289	1	0	0	0	1	1	0	0	0	QKI_HepG2_rep01_854	chr9	-	125885793	STRBP	125885752	2
region_ 2291	1	1	0	0	1	1	0	0	0	QKI_HepG2_rep01_857	chr8	+	38120348	DDHD2	38120262	2
region_ 2292	1	0	0	0	1	0	0	1	0	QKI_HepG2_rep01_858	chr14	+	96999528	PAPOLA	96999472	2
region_ 2293	1	0	0	0	1	1	0	0	0	QKI_HepG2_rep01_859	chr12	+	67707232	CAND1	67707176	2
region_ 2294	1	0	0	0	1	1	0	0	0	QKI_HepG2_rep01_861	chr17	+	19580052	ALDH3A2	19580007	2
region_ 2301	0	0	0	0	1	1	0	0	0	QKI_HepG2_rep01_869	chr4	-	23797089	PPARGC1A	23797066	2
region_ 2304	1	1	0	0	1	0	0	1	0	QKI_HepG2_rep01_873	chr15	+	41673049	NUSAP1	41673013	2
region_ 2309	1	0	0	0	1	1	0	0	0	QKI_HepG2_rep01_879	chr17	+	62512006	CEP95	62511921	2
region_ 2310	1	1	0	0	1	0	1	0	0	QKI_HepG2_rep01_880	chr2	+	202152338	CASP8	202152276	2
region_ 2319	1	0	0	0	1	0	0	1	0	QKI_HepG2_rep01_892	chr17	+	40995692	PSME3	40995660	2
region_ 2321	1	1	0	0	1	0	0	1	0	QKI_HepG2_rep01_894	chr2	-	183789790	NCKAP1	183789750	2
region_ 2324	1	0	0	0	1	0	0	1	0	QKI_HepG2_rep01_898	chr7	+	138988866	UBN2	138988838	2
region_ 2325	1	0	0	0	1	1	0	0	0	QKI_HepG2_rep01_900	chrX	+	64724375	ZC3H12B	64724317	2
region_ 2327	1	0	0	0	1	1	0	0	0	QKI_HepG2_rep01_902	chrX	+	64725366	ZC3H12B	64725303	2
region_ 2329	0	0	0	0	1	1	0	0	0	QKI_HepG2_rep01_904	chr7	-	149941080	ACTR3C	149941036	2
region_ 2331	1	0	0	0	1	0	1	0	0	QKI_HepG2_rep01_907	chr6	+	97002079	UFL1	97002059	2
region_ 2332	0	0	0	0	1	1	0	0	0	QKI_HepG2_rep01_908	chr19	-	44127092	CADM4	44127067	2
region_ 2334	1	0	0	0	1	1	0	0	0	QKI_HepG2_rep01_910	chr22	+	25591101	KIAA1671	25591015	2
region_ 2335	0	0	0	0	1	0	1	0	0	QKI_HepG2_rep01_911	chr13	-	31033994	HMGB1	31033983	2
region_ 2336	1	1	0	0	1	0	1	0	0	QKI_HepG2_rep01_912	chr13	-	24995115	PARP4	24995100	2
region_ 2337	0	0	0	0	1	0	0	1	0	QKI_HepG2_rep01_913	chr6	+	52318235	EFHC1	52318204	2
region_ 2340	1	0	0	0	1	0	1	0	0	QKI_HepG2_rep01_916	chr9	-	79000682	RFK	79000623	2
region_ 2342	0	1	0	0	1	0	0	1	0	QKI_HepG2_rep01_919	chr14	+	100745674	YY1	100745638	2
region_ 2346	1	0	0	0	1	0	0	1	0	QKI_HepG2_rep01_925	chr2	+	75884630	MRPL19	75884584	2
region_ 2348	0	0	0	0	1	1	0	0	0	QKI_HepG2_rep01_928	chr20	-	35409272	SOGA1	35409247	2
region_ 2349	1	0	0	0	1	1	0	0	0	QKI_HepG2_rep01_929	chr10	-	89512544	ATAD1	89512502	2
region_ 2355	1	0	0	0	1	0	0	1	0	QKI_HepG2_rep01_936	chr1	-	183596320	ARPC5	183596225	2
region_ 2358	0	0	0	0	1	1	0	0	0	QKI_HepG2_rep01_939	chr15	-	31238536	MTMR10	31238515	2
region_ 2359	1	0	0	0	1	0	0	0	1	QKI_HepG2_rep01_940	chr20	+	31437752	MAPRE1	31437727	2
region_ 2362	1	1	0	0	1	0	1	0	0	QKI_HepG2_rep01_943	chr10	+	94414440	KIF11	94414426	2
region_ 2365	0	0	0	0	1	1	0	0	0	QKI_HepG2_rep01_946	chr1	+	15393664	KAZN	15393655	2
region_ 2367	1	0	0	0	1	0	0	0	1	QKI_HepG2_rep01_948	chr6	-	133090793	SLC18B1	133090748	2
region_ 2378	1	0	0	0	1	0	0	0	1	QKI_HepG2_rep01_961	chr18	-	32915875	ZNF24	32915834	2
region_ 2381	1	0	0	0	1	0	0	1	0	QKI_HepG2_rep01_964	chr14	+	55511747	SOCS4	55511691	2
region_ 2383	0	0	0	0	1	1	0	0	0	QKI_HepG2_rep01_966	chr2	+	65312477	CEP68	65312425	2
region_ 2388	0	0	0	0	1	1	0	0	0	QKI_HepG2_rep01_971	chr6	-	157739733	TMEM242	157739717	2
region_ 2389	0	0	0	0	1	1	0	0	0	QKI_HepG2_rep01_972	chr14	-	35179893	CFL2	35179853	2
region_ 2390	1	0	0	0	1	1	0	0	0	QKI_HepG2_rep01_973	chr5	-	1462243	LPCAT1	1462203	2
region_ 2391	0	0	0	0	1	0	0	0	1	QKI_HepG2_rep01_974	chr3	-	15112314	ZFYVE20	15112277	2
region_ 2397	1	0	0	0	1	1	0	0	0	QKI_HepG2_rep01_984	chr5	-	55233832	IL6ST	55233783	2
region_ 2400	1	0	0	0	1	1	0	0	0	QKI_HepG2_rep01_991	chr1	+	151666984	SNX27	151666942	2
region_ 2401	1	0	0	0	1	1	0	0	0	QKI_HepG2_rep01_993	chr10	-	99437302	AVPI1	99437240	2
region_ 2403	1	1	0	0	1	0	0	1	0	QKI_HepG2_rep01_995	chr18	+	9954655	VAPA	9954615	2
region_ 2404	0	1	0	0	1	1	0	0	0	QKI_HepG2_rep01_996	chr15	-	83685234	BTBD1	83685206	2
region_ 2406	1	0	0	0	1	1	0	0	0	QKI_HepG2_rep01_998	chr2	-	131806712	FAM168B	131806648	2
region_ 2407	1	0	0	0	1	1	0	0	0	QKI_HepG2_rep01_1000	chr5	+	140050428	WDR55	140050339	2
region_ 2409	1	0	0	0	1	0	0	0	1	QKI_HepG2_rep01_1003	chr12	-	110370606	GIT2	110370552	2
region_ 2411	1	1	0	0	1	0	0	1	0	QKI_HepG2_rep01_1006	chr2	+	86365220	PTCD3	86365179	2
region_ 2414	1	0	0	0	1	0	0	1	0	QKI_HepG2_rep01_1009	chr7	-	112461752	C7orf60	112461704	2
region_ 2423	1	0	0	0	1	0	0	0	1	QKI_HepG2_rep01_1022	chr6	-	138412955	PERP	138412849	2
region_ 2430	1	0	0	0	1	0	0	1	0	QKI_HepG2_rep01_1029	chr3	-	123632648	CCDC14	123632624	2
region_ 2434	1	0	0	0	1	1	0	0	0	QKI_HepG2_rep01_1033	chr10	+	104498651	SFXN2	104498539	2
region_ 2436	1	0	0	0	1	1	0	0	0	QKI_HepG2_rep01_1036	chr4	-	159047441	FAM198B	159047373	2
region_ 2437	1	0	0	0	1	1	0	0	0	QKI_HepG2_rep01_1037	chr14	-	77977540	SPTLC2	77977514	2
region_ 2439	1	0	0	0	1	0	0	1	0	QKI_HepG2_rep01_1039	chr8	+	87572466	CPNE3	87572441	2
region_ 2442	1	0	0	0	1	1	0	0	0	QKI_HepG2_rep01_1042	chr12	+	54745535	COPZ1	54745480	2
region_ 2447	1	0	0	0	1	0	1	0	0	QKI_HepG2_rep01_1049	chr5	+	134063136	SEC24A	134063104	2
region_ 2448	1	0	0	0	1	0	1	0	0	QKI_HepG2_rep01_1050	chr10	-	70105208	RUFY2	70105174	2
region_ 2449	0	0	0	0	1	1	0	0	0	QKI_HepG2_rep01_1051	chr19	-	9720053	ZNF561	9720003	2
region_ 2460	1	1	0	0	1	0	0	1	0	QKI_HepG2_rep01_1064	chr11	+	119178406	CBL	119178361	2
region_ 2466	1	0	0	0	1	1	0	0	0	QKI_HepG2_rep01_1071	chr9	+	115635694	SNX30	115635659	2
region_ 2468	0	0	0	0	1	0	0	1	0	QKI_HepG2_rep01_1074	chr13	+	53049544	CKAP2	53049512	2
region_ 2469	1	1	0	0	1	0	0	1	0	QKI_HepG2_rep01_1075	chr1	-	3730550	CEP104	3730495	2
region_ 2471	1	0	0	0	1	0	0	1	0	QKI_HepG2_rep01_1077	chr1	-	52379932	RAB3B	52379877	2
region_ 2472	0	0	0	0	1	1	0	0	0	QKI_HepG2_rep01_1078	chr3	+	101298517	PCNP	101298497	2
region_ 2474	1	0	0	0	1	1	0	0	0	QKI_HepG2_rep01_1080	chr7	-	149185091	ZNF746	149185027	2
region_ 2475	1	0	0	0	1	0	0	0	1	QKI_HepG2_rep01_1081	chrX	+	21889745	MBTPS2	21889709	2
region_ 2480	0	0	0	0	1	1	0	0	0	QKI_HepG2_rep01_1087	chr4	+	83381626	ENOPH1	83381601	2
region_ 2482	1	0	0	0	1	1	0	0	0	QKI_HepG2_rep01_1089	chr11	+	93545556	MED17	93545476	2
region_ 2483	1	0	0	0	1	1	0	0	0	QKI_HepG2_rep01_1090	chr6	+	36107754	MAPK13	36107705	2
region_ 2484	0	0	0	0	1	1	0	0	0	QKI_HepG2_rep01_1091	chr11	+	32616024	EIF3M	32615967	2
region_ 2487	0	0	0	0	1	0	0	1	0	QKI_HepG2_rep01_1095	chr9	-	135771379	TSC1	135771340	2
region_ 2493	1	0	0	0	1	1	0	0	0	QKI_HepG2_rep01_1101	chr15	-	66787467	SNAPC5	66787408	2
region_ 2494	0	0	0	0	1	1	0	0	0	QKI_HepG2_rep01_1102	chr1	+	151263965	ZNF687	151263943	2
region_ 2499	0	1	0	0	1	0	0	1	0	QKI_HepG2_rep01_1107	chr22	-	41855900	PHF5A	41855877	2
region_ 2501	1	0	0	0	1	1	0	0	0	QKI_HepG2_rep01_1109	chr1	-	23634546	HNRNPR	23634512	2
region_ 2504	1	1	0	0	1	0	0	0	1	QKI_HepG2_rep01_1114	chr8	-	71486520	TRAM1	71486462	2
region_ 2505	0	0	0	0	1	1	0	0	0	QKI_HepG2_rep01_1115	chr9	+	115381423	KIAA1958	115381371	2
region_ 2506	1	0	0	0	1	1	0	0	0	QKI_HepG2_rep01_1120	chr1	+	214210993	PROX1	214210967	2
region_ 2508	1	0	0	0	1	1	0	0	0	QKI_HepG2_rep01_1122	chr11	-	85371892	CREBZF	85371708	2
region_ 2510	1	0	0	0	1	0	0	0	1	QKI_HepG2_rep01_1124	chr22	-	43266577	PACSIN2	43266558	2
region_ 2512	1	0	0	0	1	1	0	0	0	QKI_HepG2_rep01_1126	chr5	-	96110900	ERAP1	96110831	2
region_ 2514	0	1	0	0	1	1	0	0	0	QKI_HepG2_rep01_1128	chr3	-	12876279	RPL32	12876229	2
region_ 2515	1	0	0	0	1	0	0	0	1	QKI_HepG2_rep01_1130	chr2	-	38971985	SRSF7	38971908	2
region_ 2526	1	1	0	0	1	0	1	0	0	QKI_HepG2_rep01_1142	chr8	+	124826537	FAM91A1	124826518	2
region_ 2530	1	1	0	0	1	0	0	1	0	QKI_HepG2_rep01_1146	chr2	-	37075474	STRN	37075433	2
region_ 2534	1	0	0	0	1	0	0	1	0	QKI_HepG2_rep01_1150	chr13	+	98117561	RAP2A	98117501	2
region_ 2536	1	0	0	0	1	0	0	1	0	QKI_HepG2_rep01_1152	chr12	-	105415598	ALDH1L2	105415523	2
region_ 2538	1	0	0	0	1	1	0	0	0	QKI_HepG2_rep01_1155	chr9	+	33281757	CHMP5	33281686	2
region_ 2542	1	1	0	0	1	1	0	0	0	QKI_HepG2_rep01_1160	chr2	+	46612222	EPAS1	46612147	2
region_ 2544	1	0	0	0	1	1	0	0	0	QKI_HepG2_rep01_1163	chr11	-	124789993	HEPACAM	124789816	2
region_ 2549	0	0	0	0	1	1	0	0	0	QKI_HepG2_rep01_1168	chr2	+	220048836	FAM134A	220048771	2
region_ 2551	1	1	0	0	1	0	0	1	0	QKI_HepG2_rep01_1170	chr3	-	120044053	LRRC58	120043970	2
region_ 2553	1	0	0	0	1	1	0	0	0	QKI_HepG2_rep01_1173	chr10	-	116193787	ABLIM1	116193724	2
region_ 2565	0	0	0	0	1	1	0	0	0	QKI_HepG2_rep01_1191	chr9	-	116148866	ALAD	116148805	2
region_ 2566	0	0	0	0	1	0	1	0	0	QKI_HepG2_rep01_1193	chr2	+	86438828	MRPL35	86438805	2
region_ 2567	1	1	0	0	1	0	1	0	0	QKI_HepG2_rep01_1194	chr2	+	74444627	MTHFD2	74444603	2
region_ 2573	0	0	0	0	1	1	0	0	0	QKI_HepG2_rep01_1201	chr2	+	220151015	DNAJB2	220150969	2
region_ 2574	1	0	0	0	1	0	0	0	1	QKI_HepG2_rep01_1202	chr2	+	175293929	SCRN3	175293892	2
region_ 2583	1	0	0	0	1	0	0	1	0	QKI_HepG2_rep01_1211	chr11	-	36509171	TRAF6	36509135	2
region_ 2585	0	0	0	0	1	0	1	0	0	QKI_HepG2_rep01_1213	chr11	-	18317967	HPS5	18317947	2
region_ 2588	1	0	0	0	1	1	0	0	0	QKI_HepG2_rep01_1216	chr15	-	48432735	MYEF2	48432686	2
region_ 2589	1	0	0	0	1	1	0	0	0	QKI_HepG2_rep01_1217	chr6	+	4063829	PRPF4B	4063762	2
region_ 2596	0	0	0	0	1	1	0	0	0	QKI_HepG2_rep01_1224	chr12	+	58196495	TSFM	58196471	2
region_ 2602	1	0	0	0	1	1	0	0	0	QKI_HepG2_rep01_1230	chr5	+	78622289	JMY	78622266	2
region_ 2607	0	0	0	0	1	1	0	0	0	QKI_HepG2_rep01_1235	chr12	-	46578113	SLC38A1	46578050	2
region_ 2610	0	0	0	0	1	1	0	0	0	QKI_HepG2_rep01_1238	chr14	+	24907510	KHNYN	24907479	2
region_ 2611	1	0	0	0	1	1	0	0	0	QKI_HepG2_rep01_1239	chr14	-	74430130	ENTPD5	74430064	2
region_ 2615	0	1	0	0	1	0	0	1	0	QKI_HepG2_rep01_1244	chr5	+	151184993	G3BP1	151184964	2
region_ 2616	0	1	0	0	1	0	0	1	0	QKI_HepG2_rep01_1245	chr5	+	162872004	CCNG1	162871979	2
region_ 2620	1	0	0	0	1	1	0	0	0	QKI_HepG2_rep01_1250	chr12	-	56631910	ANKRD52	56631888	2
region_ 2626	1	0	0	0	1	0	0	1	0	QKI_HepG2_rep01_1256	chr12	-	76739564	BBS10	76739517	2
region_ 2628	1	0	0	0	1	0	1	0	0	QKI_HepG2_rep01_1258	chr15	+	59147539	FAM63B	59147522	2
region_ 2629	1	0	0	0	1	0	0	1	0	QKI_HepG2_rep01_1259	chr15	+	40686264	KNSTRN	40686210	2
region_ 2633	1	1	0	0	1	0	0	0	1	QKI_HepG2_rep01_1264	chr4	-	52889927	SGCB	52889875	2
region_ 2634	1	0	0	0	1	0	0	1	0	QKI_HepG2_rep01_1265	chr4	-	100802616	LAMTOR3	100802560	2
region_ 2640	0	0	0	0	1	0	0	1	0	QKI_HepG2_rep01_1272	chr8	+	92097444	OTUD6B	92097434	2
region_ 2645	0	0	0	0	1	1	0	0	0	QKI_HepG2_rep01_1277	chr3	+	40576011	ZNF621	40575989	2
region_ 2649	0	0	0	0	1	0	1	0	0	QKI_HepG2_rep01_1283	chr3	-	69069962	TMF1	69069931	2
region_ 2653	1	0	0	0	1	0	0	0	1	QKI_HepG2_rep01_1287	chr1	-	39329347	MYCBP	39329308	2
region_ 2654	0	0	0	0	1	1	0	0	0	QKI_HepG2_rep01_1288	chr1	-	201452814	CSRP1	201452751	2
region_ 2655	1	0	0	0	1	0	0	1	0	QKI_HepG2_rep01_1289	chr3	-	39138258	GORASP1	39138210	2
region_ 2657	0	0	0	0	1	1	0	0	0	QKI_HepG2_rep01_1292	chr3	-	194343772	TMEM44	194343739	2
region_ 2658	1	0	0	0	1	1	0	0	0	QKI_HepG2_rep01_1293	chr17	+	41010080	AOC3	41010015	2
region_ 2659	0	0	0	0	1	0	0	1	0	QKI_HepG2_rep01_1294	chr2	-	37075817	STRN	37075779	2
region_ 2660	0	0	0	0	1	1	0	0	0	QKI_HepG2_rep01_1295	chr2	-	55515745	CCDC88A	55515729	2
region_ 2667	0	1	0	0	1	0	0	1	0	QKI_HepG2_rep01_1303	chr1	+	162492779	UHMK1	162492764	2
region_ 2673	1	0	0	0	1	1	0	0	0	QKI_HepG2_rep01_1311	chr3	-	120049393	LRRC58	120049335	2
region_ 2674	1	0	0	0	1	0	0	1	0	QKI_HepG2_rep01_1312	chr10	+	122665786	WDR11	122665741	2
region_ 2675	0	0	0	0	1	1	0	0	0	QKI_HepG2_rep01_1313	chr10	+	104498730	SFXN2	104498704	2
region_ 2676	1	0	0	0	1	1	0	0	0	QKI_HepG2_rep01_1314	chr10	+	76939264	SAMD8	76939211	2
region_ 2681	1	0	0	0	1	1	0	0	0	QKI_HepG2_rep01_1320	chr5	-	64965321	SGTB	64965288	2
region_ 2691	1	0	0	0	1	1	0	0	0	QKI_HepG2_rep01_1330	chr17	-	74003056	EVPL	74002969	2
region_ 2698	0	0	0	0	1	0	0	1	0	QKI_HepG2_rep01_1337	chr1	-	150548059	MCL1	150548055	2
region_ 2700	1	0	0	0	1	1	0	0	0	QKI_HepG2_rep01_1339	chrX	+	47344159	CXorf24	47344107	2
region_ 2701	0	0	0	0	1	1	0	0	0	QKI_HepG2_rep01_1340	chrX	+	13727634	RAB9A	13727601	2
region_ 2702	1	0	0	0	1	0	0	1	0	QKI_HepG2_rep01_1341	chr19	-	37003164	ZNF260	37003119	2
region_ 2703	1	1	0	0	1	0	0	1	0	QKI_HepG2_rep01_1342	chr19	-	1554985	MEX3D	1554947	2
region_ 2707	1	1	0	0	1	0	0	0	1	QKI_HepG2_rep01_1346	chr19	-	35994252	DMKN	35994220	2
region_ 2708	1	0	0	0	1	1	0	0	0	QKI_HepG2_rep01_1347	chr19	-	44126569	CADM4	44126554	2
region_ 2711	1	0	0	0	1	1	0	0	0	QKI_HepG2_rep01_1350	chr20	+	43059694	HNF4A	43059638	2
region_ 2713	0	1	0	0	1	0	0	1	0	QKI_HepG2_rep01_1354	chr2	+	54888398	SPTBN1	54888392	2
region_ 2716	1	0	0	0	1	1	0	0	0	QKI_HepG2_rep01_1358	chr10	+	102825230	KAZALD1	102825150	2
region_ 2719	1	0	0	0	1	1	0	0	0	QKI_HepG2_rep01_1361	chr5	-	151042171	SPARC	151042106	2
region_ 2727	1	0	0	0	1	1	0	0	0	QKI_HepG2_rep01_1375	chr2	+	239355507	ASB1	239355455	2
region_ 2728	0	0	0	0	1	1	0	0	0	QKI_HepG2_rep01_1376	chr2	+	136541951	UBXN4	136541929	2
region_ 2729	1	0	0	0	1	1	0	0	0	QKI_HepG2_rep01_1377	chr7	+	26250105	CBX3	26250039	2
region_ 2730	1	1	0	0	1	0	0	1	0	QKI_HepG2_rep01_1379	chr2	-	188330829	TFPI	188330776	2
region_ 2733	1	0	0	0	1	1	0	0	0	QKI_HepG2_rep01_1383	chr17	-	62498929	DDX5	62498888	2
region_ 2735	0	0	0	0	1	1	0	0	0	QKI_HepG2_rep01_1388	chr6	+	4064407	PRPF4B	4064363	2
region_ 2737	1	1	0	0	1	1	0	0	0	QKI_HepG2_rep01_1390	chr3	+	130720607	ATP2C1	130720562	2
region_ 2738	1	0	0	0	1	0	0	1	0	QKI_HepG2_rep01_1391	chr2	+	71366503	MPHOSPH10	71366436	2
region_ 2744	1	0	0	0	1	0	1	0	0	QKI_HepG2_rep01_1397	chr12	-	109039364	CORO1C	109039359	2
region_ 2748	1	0	0	0	1	0	0	1	0	QKI_HepG2_rep01_1401	chr2	+	105963618	C2orf49	105963567	2
region_ 2761	1	1	0	0	1	0	0	1	0	QKI_HepG2_rep01_1415	chr8	+	37614310	ERLIN2	37614252	2
region_ 2764	1	0	0	0	1	0	1	0	0	QKI_HepG2_rep01_1418	chr19	-	21908038	ZNF100	21907991	2
region_ 2765	1	0	0	0	1	1	0	0	0	QKI_HepG2_rep01_1419	chr4	-	186080873	KIAA1430	186080846	2
region_ 2766	0	0	0	0	1	0	1	0	0	QKI_HepG2_rep01_1420	chr16	+	2758722	KCTD5	2758676	2
region_ 2770	1	0	0	0	1	1	0	0	0	QKI_HepG2_rep01_1424	chr10	-	99218394	MMS19	99218350	2
region_ 2771	1	0	0	0	1	0	0	1	0	QKI_HepG2_rep01_1425	chr5	+	41919286	C5orf51	41919152	2
region_ 2779	1	0	0	0	1	0	1	0	0	QKI_HepG2_rep01_1433	chr14	-	21928089	RAB2B	21928058	2
region_ 2784	0	0	0	0	1	1	0	0	0	QKI_HepG2_rep01_1440	chr17	+	36883200	MLLT6	36883107	2
region_ 2789	1	0	0	0	1	1	0	0	0	QKI_HepG2_rep01_1446	chr13	+	98676198	IPO5	98676121	2
region_ 2790	0	0	0	0	1	1	0	0	0	QKI_HepG2_rep01_1447	chr4	-	23796661	PPARGC1A	23796620	2
region_ 2791	1	0	0	0	1	0	0	1	0	QKI_HepG2_rep01_1448	chrX	-	73806074	RLIM	73806018	2
region_ 2792	1	1	0	0	1	1	0	0	0	QKI_HepG2_rep01_1449	chr1	+	1376140	VWA1	1376088	2
region_ 2793	1	0	0	0	1	1	0	0	0	QKI_HepG2_rep01_1450	chr3	+	190368565	IL1RAP	190368529	2
region_ 2799	0	0	0	0	1	1	0	0	0	QKI_HepG2_rep01_1459	chrX	+	17772739	SCML1	17772673	2
region_ 2801	1	0	0	0	1	1	0	0	0	QKI_HepG2_rep01_1462	chr6	+	41067086	NFYA	41067046	2
region_ 2802	1	0	0	0	1	0	1	0	0	QKI_HepG2_rep01_1463	chr21	-	40566249	BRWD1	40566208	2
region_ 2803	1	0	0	0	1	1	0	0	0	QKI_HepG2_rep01_1465	chr20	-	17922793	SNX5	17922744	2
region_ 2804	1	0	0	0	1	1	0	0	0	QKI_HepG2_rep01_1466	chr22	-	36884946	FOXRED2	36884885	2
region_ 2806	1	0	0	0	1	1	0	0	0	QKI_HepG2_rep01_1469	chr17	+	19239138	EPN2	19239083	2
region_ 2808	1	0	0	0	1	1	0	0	0	QKI_HepG2_rep01_1471	chr16	+	66647203	CMTM3	66647100	2
region_ 2812	1	0	0	0	1	1	0	0	0	QKI_HepG2_rep01_1477	chr5	-	42800395	SEPP1	42800375	2
region_ 2813	1	0	0	0	1	1	0	0	0	QKI_HepG2_rep01_1479	chr10	-	54527273	MBL2	54527209	2
region_ 2818	0	0	0	0	1	1	0	0	0	QKI_HepG2_rep01_1484	chr10	+	76939025	SAMD8	76939001	2
region_ 2831	1	0	0	0	1	0	0	1	0	QKI_HepG2_rep01_1499	chrX	+	47779319	ZNF81	47779275	2
region_ 2834	1	0	0	0	1	1	0	0	0	QKI_HepG2_rep01_1502	chrX	+	21889616	MBTPS2	21889594	2
region_ 2846	0	1	0	0	1	0	0	1	0	QKI_HepG2_rep01_1514	chr10	-	50664460	ERCC6	50664443	2
region_ 2848	0	0	0	0	1	1	0	0	0	QKI_HepG2_rep01_1516	chr19	+	45323509	BCAM	45323491	2
region_ 2851	1	1	0	0	1	0	0	1	0	QKI_HepG2_rep01_1519	chr13	+	98675253	IPO5	98675220	2
region_ 2854	0	0	0	0	1	0	1	0	0	QKI_HepG2_rep01_1522	chr18	+	51821307	POLI	51821294	2
region_ 2856	1	0	0	0	1	0	0	0	1	QKI_HepG2_rep01_1524	chr17	-	53039774	COX11	53039734	2
region_ 2858	1	0	0	0	1	0	0	1	0	QKI_HepG2_rep01_1526	chr5	-	126382516	C5orf63	126382455	2
region_ 2871	0	0	0	0	1	1	0	0	0	QKI_HepG2_rep01_1540	chr18	-	54276167	TXNL1	54276156	2
region_ 2877	1	0	0	0	1	0	0	1	0	QKI_HepG2_rep01_1546	chr13	-	41702403	KBTBD6	41702324	2
region_ 2884	1	1	0	0	1	0	0	1	0	QKI_HepG2_rep01_1553	chr3	-	112251484	ATG3	112251418	2
region_ 2888	1	1	0	0	1	0	0	1	0	QKI_HepG2_rep01_1557	chr3	+	50296540	GNAI2	50296522	2
region_ 2893	1	0	0	0	1	1	0	0	0	QKI_HepG2_rep01_1562	chr1	+	3545839	TPRG1L	3545799	2
region_ 2905	1	0	0	0	1	1	0	0	0	QKI_HepG2_rep01_1574	chr1	+	67454149	MIER1	67454128	2
region_ 2906	1	0	0	0	1	0	0	1	0	QKI_HepG2_rep01_1575	chr1	+	109243662	PRPF38B	109243630	2
region_ 2908	1	0	0	0	1	0	1	0	0	QKI_HepG2_rep01_1577	chr3	-	37032011	EPM2AIP1	37032000	2
region_ 2912	1	1	0	0	1	0	1	0	0	QKI_HepG2_rep01_1581	chr1	-	179810990	TOR1AIP2	179810949	2
region_ 2921	1	0	0	0	1	1	0	0	0	QKI_HepG2_rep01_1590	chr1	-	146627905	PRKAB2	146627808	2
region_ 2926	0	1	0	0	1	0	0	1	0	QKI_HepG2_rep01_1595	chr3	-	44482171	ZNF445	44482133	2
region_ 2932	0	0	0	0	1	1	0	0	0	QKI_HepG2_rep01_1601	chr3	-	23933357	NKIRAS1	23933328	2
region_ 2934	0	0	0	0	1	1	0	0	0	QKI_HepG2_rep01_1603	chr16	+	88928802	TRAPPC2L	88928780	2
region_ 2944	1	0	0	0	1	0	0	1	0	QKI_HepG2_rep01_1613	chr6	-	2889246	SERPINB9	2889207	2
region_ 2945	1	0	0	0	1	1	0	0	0	QKI_HepG2_rep01_1614	chr5	+	41917659	C5orf51	41917635	2
region_ 2946	1	0	0	0	1	1	0	0	0	QKI_HepG2_rep01_1615	chr8	+	146071652	ZNF7	146071595	2
region_ 2948	1	0	0	0	1	0	1	0	0	QKI_HepG2_rep01_1618	chr5	+	130540046	LYRM7	130540005	2
region_ 2953	0	1	0	0	1	0	0	1	0	QKI_HepG2_rep01_1624	chr8	-	101932568	YWHAZ	101932555	2
region_ 2962	1	0	0	0	1	1	0	0	0	QKI_HepG2_rep01_1634	chr9	+	40032150	AL353791.1	40032110	2
region_ 2968	1	0	0	0	1	1	0	0	0	QKI_HepG2_rep01_1640	chr12	-	133696499	ZNF891	133696457	2
region_ 2970	1	0	0	0	1	1	0	0	0	QKI_HepG2_rep01_1642	chr14	+	57881017	NAA30	57880969	2
region_ 2976	1	0	0	0	1	1	0	0	0	QKI_HepG2_rep01_1648	chr11	+	120357825	ARHGEF12	120357784	2
region_ 2983	1	1	0	0	1	1	0	0	0	QKI_HepG2_rep01_1655	chr11	+	69466481	CCND1	69466393	2
region_ 2984	0	0	0	0	1	1	0	0	0	QKI_HepG2_rep01_1656	chr21	-	40564769	BRWD1	40564740	2
region_ 2985	1	0	0	0	1	0	1	0	0	QKI_HepG2_rep01_1657	chr14	-	54941365	GMFB	54941321	2
region_ 2995	0	0	0	0	1	0	0	1	0	QKI_HepG2_rep01_1668	chr5	+	180002934	CNOT6	180002926	2
region_ 2997	1	0	0	0	1	1	0	0	0	QKI_HepG2_rep01_1670	chr11	+	709877	EPS8L2	709776	2
region_ 2999	1	1	0	0	1	0	0	1	0	QKI_HepG2_rep01_1672	chr14	-	35222049	BAZ1A	35222047	2
region_ 3006	0	0	0	0	1	0	0	1	0	QKI_HepG2_rep01_1679	chr6	+	27370873	ZNF391	27370837	2
region_ 3007	1	0	0	0	1	1	0	0	0	QKI_HepG2_rep01_1680	chr9	-	13106817	MPDZ	13106777	2
region_ 3008	1	0	0	0	1	0	0	1	0	QKI_HepG2_rep01_1681	chr2	+	201688055	BZW1	201687955	2
region_ 3012	1	0	0	0	1	1	0	0	0	QKI_HepG2_rep01_1685	chr11	-	111165023	COLCA1	111164984	2
region_ 3017	0	1	0	0	1	0	0	1	0	QKI_HepG2_rep01_1690	chr12	+	64842389	XPOT	64842349	2
region_ 3020	1	0	0	0	1	1	0	0	0	QKI_HepG2_rep01_1693	chr12	+	67708749	CAND1	67708700	2
region_ 3031	1	1	0	0	1	0	0	0	1	QKI_HepG2_rep01_1704	chr20	+	43120240	TTPAL	43120202	2
region_ 3035	1	0	0	0	1	1	0	0	0	QKI_HepG2_rep01_1710	chr6	-	82457476	FAM46A	82457440	2
region_ 3037	0	0	0	0	1	0	1	0	0	QKI_HepG2_rep01_1712	chr12	+	8249767	NECAP1	8249759	2
region_ 3050	1	0	0	0	1	0	0	1	0	QKI_HepG2_rep01_1726	chr2	+	174232819	CDCA7	174232798	2
region_ 3066	0	0	0	0	1	0	1	0	0	QKI_HepG2_rep01_1746	chr6	+	111215875	AMD1	111215841	2
region_ 3069	1	0	0	0	1	1	0	0	0	QKI_HepG2_rep01_1749	chr8	-	17502656	MTUS1	17502642	2
region_ 3070	1	0	0	0	1	0	0	0	1	QKI_HepG2_rep01_1750	chr12	-	51374586	SLC11A2	51374522	2
region_ 3073	0	0	0	0	1	1	0	0	0	QKI_HepG2_rep01_1753	chr1	+	151667090	SNX27	151667035	2
region_ 3078	0	0	0	0	1	1	0	0	0	QKI_HepG2_rep01_1758	chr2	+	75883659	MRPL19	75883618	2
region_ 3081	1	1	0	0	1	0	0	1	0	QKI_HepG2_rep01_1761	chr11	-	86661684	FZD4	86661640	2
region_ 3084	1	1	0	0	1	1	0	0	0	QKI_HepG2_rep01_1764	chr20	+	5171979	CDS2	5171899	2
region_ 3087	0	0	0	0	1	0	0	1	0	QKI_HepG2_rep01_1768	chr22	-	22117374	MAPK1	22117348	2
region_ 3089	0	0	0	0	1	1	0	0	0	QKI_HepG2_rep01_1771	chr5	+	141318699	KIAA0141	141318652	2
region_ 3092	0	0	0	0	1	1	0	0	0	QKI_HepG2_rep01_1774	chr17	+	48831179	LUC7L3	48831152	2
region_ 3094	0	0	0	0	1	0	0	1	0	QKI_HepG2_rep01_1776	chr1	-	59121759	MYSM1	59121748	2
region_ 3095	0	0	0	0	1	0	0	1	0	QKI_HepG2_rep01_1777	chr3	+	140684744	SLC25A36	140684727	2
region_ 3096	1	0	0	0	1	1	0	0	0	QKI_HepG2_rep01_1779	chr14	+	21461463	METTL17	21461392	2
region_ 3100	0	0	0	0	1	1	0	0	0	QKI_HepG2_rep01_1783	chr18	-	54275994	TXNL1	54275911	2
region_ 3105	1	0	0	0	1	1	0	0	0	QKI_HepG2_rep01_1789	chr4	-	100124614	ADH6	100124567	2
region_ 3106	0	0	0	0	1	1	0	0	0	QKI_HepG2_rep01_1790	chr1	-	109856333	SORT1	109856278	2
region_ 3109	1	1	0	0	1	1	0	0	0	QKI_HepG2_rep01_1796	chr4	+	74286965	ALB	74286929	2
region_ 3119	0	1	0	0	1	0	0	1	0	QKI_HepG2_rep01_1806	chr15	-	74702096	SEMA7A	74702053	2
region_ 3121	1	0	0	0	1	1	0	0	0	QKI_HepG2_rep01_1808	chr19	-	58489069	ZNF606	58489020	2
region_ 3122	1	1	0	0	1	0	1	0	0	QKI_HepG2_rep01_1809	chr19	+	1435152	DAZAP1	1435104	2
region_ 3127	0	0	0	0	1	1	0	0	0	QKI_HepG2_rep01_1814	chr14	+	103809336	EIF5	103809286	2
region_ 3128	1	0	0	0	1	1	0	0	0	QKI_HepG2_rep01_1815	chr14	-	74430017	ENTPD5	74429967	2
region_ 3131	1	1	0	0	1	0	0	1	0	QKI_HepG2_rep01_1818	chr10	-	1087008	IDI1	1086946	2
region_ 3132	1	0	0	0	1	1	0	0	0	QKI_HepG2_rep01_1819	chr5	+	41918659	C5orf51	41918611	2
region_ 3134	0	1	0	0	1	0	1	0	0	QKI_HepG2_rep01_1821	chr3	-	196663367	NCBP2	196663322	2
region_ 3137	0	0	0	0	1	1	0	0	0	QKI_HepG2_rep01_1824	chr20	+	3905105	PANK2	3905068	2
region_ 3138	1	0	0	0	1	0	0	1	0	QKI_HepG2_rep01_1825	chr4	+	1947655	WHSC1	1947640	2
region_ 3142	1	1	0	0	1	0	0	1	0	QKI_HepG2_rep01_1829	chr8	-	144990253	PLEC	144990233	2
[truncated: 12,393 more rows]
