# Supplementary material for: The landscape of alternative polyadenylation during EMT and its regulation by the RNA-binding protein Quaking
Source: RNA Biol. 2023 Dec 19;21(1):199–209. doi: 10.1080/15476286.2023.2294222 (PMC10732628; doi:10.1080/15476286.2023.2294222)
Supplement: Supplementary_Table_9.xls [file KRNB_A_2294222_SM0805.xls]

## Sheet: Supplementary Table 9
Supplementary Table 9 - Table listing QKI 3`UTR peaks from the HITS-CLIP-mesHMLE-rep-2 experiment
gene	region	QKI Motif	PolyAsite Atlas Cluster	chr	start	end	CLIP	direction	fold-change	p	q	rel_sum
TBL1XR1	3PUTR	TRUE	0	chr3	176741669	176742011	QKIpan-NM-QKI5-Be_3_4_12_13_5_6_14_15_r_peak_5812a	-	32.7897	91.344	86.3861	79
PEA15	3PUTR	TRUE	2	chr1	160184989	160185064	QKIpan-NM-QKI5-Be_3_4_12_13_5_6_14_15_f_peak_960	+	23.4388	62.7017	57.9423	42
HNRNPA2B1	3PUTR	TRUE	0	chr7	26230846	26231065	QKIpan-NM-QKI5-Be_3_4_12_13_5_6_14_15_r_peak_7462	-	22.4886	57.7785	52.988	143
QKI	3PUTR	TRUE	2	chr6	163994793	163994953	QKIpan-NM-QKI5-Be_3_4_12_13_5_6_14_15_f_peak_13290a	+	21.4855	56.7182	51.9965	34
2002-09-01	3PUTR	TRUE	0	chr2	242291597	242291724	QKIpan-NM-QKI5-Be_3_4_12_13_5_6_14_15_f_peak_8709	+	20.7625	81.0015	76.1475	89
HNRNPK	3PUTR	TRUE	0	chr9	86584492	86584643	QKIpan-NM-QKI5-Be_3_4_12_13_5_6_14_15_r_peak_8463	-	20.6955	52	47.2452	58
AMDHD2	3PUTR	FALSE	0	chr16	2580922	2580973	QKIpan-NM-QKI5-Be_3_4_12_13_5_6_14_15_f_peak_5631	+	19.9698	46.7867	42.1517	24
RNF38	3PUTR	TRUE	1	chr9	36339473	36339599	QKIpan-NM-QKI5-Be_3_4_12_13_5_6_14_15_r_peak_8417	-	19.799	49.1406	44.4036	77
QKI	3PUTR	TRUE	2	chr6	163994793	163994953	QKIpan-NM-QKI5-Be_3_4_12_13_5_6_14_15_f_peak_13290b	+	19.5323	50.8119	46.1335	129
KIF18B	3PUTR	TRUE	0	chr17	43003223	43003358	QKIpan-NM-QKI5-Be_3_4_12_13_5_6_14_15_r_peak_3350	-	18.9025	46.3025	41.5829	47
MYL6	3PUTR	TRUE	0	chr12	56554948	56555043	QKIpan-NM-QKI5-Be_3_4_12_13_5_6_14_15_f_peak_3566	+	18.3933	41.9485	37.3657	58
ASPH	3PUTR	TRUE	0	chr8	62588273	62588460	QKIpan-NM-QKI5-Be_3_4_12_13_5_6_14_15_r_peak_8001	-	16.2129	37.9265	33.2796	66
OGT	3PUTR	TRUE	0	chrX	70794162	70794379	QKIpan-NM-QKI5-Be_3_4_12_13_5_6_14_15_f_peak_15765	+	15.6822	43.8982	39.2909	180
NF1	3PUTR	TRUE	0	chr17	29580088	29580238	QKIpan-NM-QKI5-Be_3_4_12_13_5_6_14_15_f_peak_6340	+	15.6258	39.2631	34.6879	37
KLC1	3PUTR	TRUE	1	chr14	104152304	104152621	QKIpan-NM-QKI5-Be_3_4_12_13_5_6_14_15_f_peak_5021b	+	14.6836	109.879	104.9	249
SRSF5	3PUTR	TRUE	0	chr14	70236872	70236965	QKIpan-NM-QKI5-Be_3_4_12_13_5_6_14_15_f_peak_4797	+	14.6492	36.4381	31.893	52
PGPEP1	3PUTR	FALSE	0	chr19	18478418	18478469	QKIpan-NM-QKI5-Be_3_4_12_13_5_6_14_15_f_peak_7198	+	14.6492	36.4381	31.893	7
PRRT2	3PUTR	FALSE	0	chr16	29826569	29826652	QKIpan-NM-QKI5-Be_3_4_12_13_5_6_14_15_f_peak_5782	+	13.6726	33.6412	29.1292	28
TTF2	3PUTR	FALSE	1	chr1	117645317	117645627	QKIpan-NM-QKI5-Be_3_4_12_13_5_6_14_15_f_peak_826c	+	13.6726	33.6412	29.1292	276
SSFA2	3PUTR	TRUE	0	chr2	182781292	182781394	QKIpan-NM-QKI5-Be_3_4_12_13_5_6_14_15_f_peak_8390	+	13.6726	33.6412	29.1292	41
FAM208A	3PUTR	TRUE	0	chr3	56654599	56654899	QKIpan-NM-QKI5-Be_3_4_12_13_5_6_14_15_r_peak_5455c	-	12.032	24.2093	19.7785	264
NDUFA5	3PUTR	TRUE	0	chr7	123178716	123178766	QKIpan-NM-QKI5-Be_3_4_12_13_5_6_14_15_r_peak_7712	-	12.0191	31.578	27.008	10
MICAL2	3PUTR	FALSE	0	chr11	12284377	12284427	QKIpan-NM-QKI5-Be_3_4_12_13_5_6_14_15_f_peak_2353	+	11.7194	28.1395	23.702	23
COMT	3PUTR	TRUE	2	chr22	19956355	19956498	QKIpan-NM-QKI5-Be_3_4_12_13_5_6_14_15_f_peak_9305b	+	11.5615	22.4018	18.1022	108
GNA12	3PUTR	TRUE	0	chr7	2770298	2770421	QKIpan-NM-QKI5-Be_3_4_12_13_5_6_14_15_r_peak_7381	-	11.1095	21.4658	17.0915	70
PAQR6	3PUTR	TRUE	0	chr1	156213471	156213571	QKIpan-NM-QKI5-Be_3_4_12_13_5_6_14_15_r_peak_446	-	10.8337	24.5211	20.0572	36
FAM208A	3PUTR	FALSE	1	chr3	56655804	56655950	QKIpan-NM-QKI5-Be_3_4_12_13_5_6_14_15_r_peak_5459	-	10.8337	24.5211	20.0572	92
SETD7	3PUTR	TRUE	0	chr4	140429573	140429666	QKIpan-NM-QKI5-Be_3_4_12_13_5_6_14_15_r_peak_6254	-	10.8337	24.5211	20.0572	31
TTF2	3PUTR	TRUE	2	chr1	117645317	117645627	QKIpan-NM-QKI5-Be_3_4_12_13_5_6_14_15_f_peak_826a	+	10.7428	25.4394	21.0459	38
TBL1XR1	3PUTR	TRUE	0	chr3	176741669	176742011	QKIpan-NM-QKI5-Be_3_4_12_13_5_6_14_15_r_peak_5812c	-	10.6482	20.1225	15.754	304
FAM208A	3PUTR	TRUE	0	chr3	56654599	56654899	QKIpan-NM-QKI5-Be_3_4_12_13_5_6_14_15_r_peak_5455b	-	10.1869	18.7993	14.4808	115
FAM13B	3PUTR	TRUE	0	chr5	137274560	137274629	QKIpan-NM-QKI5-Be_3_4_12_13_5_6_14_15_r_peak_6706	-	9.93712	21.9425	17.5222	31
FAM208A	3PUTR	TRUE	0	chr3	56655295	56655446	QKIpan-NM-QKI5-Be_3_4_12_13_5_6_14_15_r_peak_5457a	-	9.93712	21.9425	17.5222	28
FAM208A	3PUTR	FALSE	0	chr3	56655295	56655446	QKIpan-NM-QKI5-Be_3_4_12_13_5_6_14_15_r_peak_5457b	-	9.93712	21.9425	17.5222	137
AADACL3	3PUTR	TRUE	0	chr1	12788429	12788482	QKIpan-NM-QKI5-Be_3_4_12_13_5_6_14_15_f_peak_102	+	9.76615	22.7771	18.4348	26
POU2F1	3PUTR	TRUE	0	chr1	167387321	167387407	QKIpan-NM-QKI5-Be_3_4_12_13_5_6_14_15_f_peak_1015	+	9.76615	22.7771	18.4348	34
SLC11A1	3PUTR	FALSE	1	chr2	219261521	219261574	QKIpan-NM-QKI5-Be_3_4_12_13_5_6_14_15_f_peak_8554	+	9.76615	22.7771	18.4348	26
PDPR	3PUTR	TRUE	0	chr16	70193110	70193160	QKIpan-NM-QKI5-Be_3_4_12_13_5_6_14_15_f_peak_5979	+	9.76615	22.7771	18.4348	24
PRRT2	3PUTR	TRUE	0	chr16	29826161	29826285	QKIpan-NM-QKI5-Be_3_4_12_13_5_6_14_15_f_peak_5781	+	9.76615	22.7771	18.4348	83
UBE2V2	3PUTR	TRUE	0	chr8	48974565	48974617	QKIpan-NM-QKI5-Be_3_4_12_13_5_6_14_15_f_peak_14423	+	9.76615	22.7771	18.4348	25
TTF2	3PUTR	TRUE	1	chr1	117645317	117645627	QKIpan-NM-QKI5-Be_3_4_12_13_5_6_14_15_f_peak_826b	+	9.76615	22.7771	18.4348	138
2002-09-01	3PUTR	TRUE	1	chr2	242291867	242291948	QKIpan-NM-QKI5-Be_3_4_12_13_5_6_14_15_f_peak_8710	+	9.76615	22.7771	18.4348	46
ZNF678	3PUTR	TRUE	0	chr1	227847589	227847673	QKIpan-NM-QKI5-Be_3_4_12_13_5_6_14_15_f_peak_1370	+	9.76615	22.7771	18.4348	34
ERCC1	3PUTR	TRUE	1	chr19	45910631	45910709	QKIpan-NM-QKI5-Be_3_4_12_13_5_6_14_15_r_peak_3988	-	9.72562	17.4972	13.185	47
ZBTB39	3PUTR	TRUE	0	chr12	57396084	57396136	QKIpan-NM-QKI5-Be_3_4_12_13_5_6_14_15_r_peak_1831	-	9.04059	19.4052	15.0413	26
NUCKS1	3PUTR	TRUE	0	chr1	205685202	205685357	QKIpan-NM-QKI5-Be_3_4_12_13_5_6_14_15_r_peak_601	-	9.04059	19.4052	15.0413	128
NACC2	3PUTR	TRUE	2	chr9	138903243	138903310	QKIpan-NM-QKI5-Be_3_4_12_13_5_6_14_15_r_peak_8646	-	9.04059	19.4052	15.0413	32
ZFHX4	3PUTR	TRUE	0	chr8	77777494	77777556	QKIpan-NM-QKI5-Be_3_4_12_13_5_6_14_15_f_peak_14543	+	8.93388	15.6753	11.5173	26
TNPO1	3PUTR	TRUE	0	chr5	72209965	72210036	QKIpan-NM-QKI5-Be_3_4_12_13_5_6_14_15_f_peak_11865	+	8.78954	20.1563	15.8665	28
ATF6	3PUTR	TRUE	0	chr1	161929518	161929568	QKIpan-NM-QKI5-Be_3_4_12_13_5_6_14_15_f_peak_975	+	8.78954	20.1563	15.8665	25
EGFR	3PUTR	TRUE	0	chr7	55238362	55238414	QKIpan-NM-QKI5-Be_3_4_12_13_5_6_14_15_f_peak_13629	+	8.78954	20.1563	15.8665	33
RIF1	3PUTR	TRUE	0	chr2	152337979	152338030	QKIpan-NM-QKI5-Be_3_4_12_13_5_6_14_15_f_peak_8234	+	8.78954	20.1563	15.8665	28
NPAP1	3PUTR	TRUE	0	chr15	24928094	24928144	QKIpan-NM-QKI5-Be_3_4_12_13_5_6_14_15_f_peak_5059	+	8.78954	20.1563	15.8665	16
RNF114	3PUTR	FALSE	0	chr20	48570011	48570061	QKIpan-NM-QKI5-Be_3_4_12_13_5_6_14_15_f_peak_9020	+	8.78954	20.1563	15.8665	25
2011-09-01	3PUTR	TRUE	0	chr4	77956792	77956970	QKIpan-NM-QKI5-Be_3_4_12_13_5_6_14_15_f_peak_11109	+	8.78954	20.1563	15.8665	153
EFHC1	3PUTR	TRUE	0	chr6	52318601	52318658	QKIpan-NM-QKI5-Be_3_4_12_13_5_6_14_15_f_peak_12780	+	8.78954	20.1563	15.8665	27
TBL1XR1	3PUTR	TRUE	0	chr3	176741523	176741611	QKIpan-NM-QKI5-Be_3_4_12_13_5_6_14_15_r_peak_5811	-	8.55305	23.5121	19.0851	41
TNPO2	3PUTR	FALSE	0	chr19	12811903	12811954	QKIpan-NM-QKI5-Be_3_4_12_13_5_6_14_15_r_peak_3867	-	8.34177	13.7287	9.54655	26
LAPTM4B	3PUTR	TRUE	0	chr8	98863849	98863962	QKIpan-NM-QKI5-Be_3_4_12_13_5_6_14_15_f_peak_14621	+	8.28092	57.2184	52.4956	44
PARP16	3PUTR	TRUE	0	chr15	65550600	65550652	QKIpan-NM-QKI5-Be_3_4_12_13_5_6_14_15_r_peak_2792	-	8.14406	16.9137	12.6072	25
ABCC5	3PUTR	TRUE	0	chr3	183704566	183704641	QKIpan-NM-QKI5-Be_3_4_12_13_5_6_14_15_r_peak_5841	-	8.14406	16.9137	12.6072	33
ZNF300	3PUTR	TRUE	0	chr5	150276652	150276723	QKIpan-NM-QKI5-Be_3_4_12_13_5_6_14_15_r_peak_6758	-	8.14406	16.9137	12.6072	40
BICD2	3PUTR	TRUE	0	chr9	95475853	95476032	QKIpan-NM-QKI5-Be_3_4_12_13_5_6_14_15_r_peak_8482	-	8.14406	16.9137	12.6072	42
RBM12B	3PUTR	TRUE	0	chr8	94744121	94744171	QKIpan-NM-QKI5-Be_3_4_12_13_5_6_14_15_r_peak_8097	-	8.14406	16.9137	12.6072	7
MAP4	3PUTR	TRUE	0	chr3	48016226	48016282	QKIpan-NM-QKI5-Be_3_4_12_13_5_6_14_15_r_peak_5423	-	7.88049	12.5229	8.35009	34
C12orf61	3PUTR	TRUE	0	chr12	62995820	62995870	QKIpan-NM-QKI5-Be_3_4_12_13_5_6_14_15_r_peak_1845	-	7.88049	12.5229	8.35009	24
OSMR	3PUTR	TRUE	0	chr5	38886510	38886566	QKIpan-NM-QKI5-Be_3_4_12_13_5_6_14_15_f_peak_11670	+	7.84107	16.1532	11.9934	24
G2E3	3PUTR	TRUE	1	chr14	31086906	31087019	QKIpan-NM-QKI5-Be_3_4_12_13_5_6_14_15_f_peak_4483	+	7.81292	17.5811	13.3523	77
CYP46A1	3PUTR	TRUE	0	chr14	100178439	100178489	QKIpan-NM-QKI5-Be_3_4_12_13_5_6_14_15_f_peak_4929	+	7.81292	17.5811	13.3523	25
RASL11B	3PUTR	TRUE	0	chr4	53732758	53732808	QKIpan-NM-QKI5-Be_3_4_12_13_5_6_14_15_f_peak_11038	+	7.81292	17.5811	13.3523	25
FAM91A1	3PUTR	TRUE	0	chr8	124826612	124826716	QKIpan-NM-QKI5-Be_3_4_12_13_5_6_14_15_f_peak_14724	+	7.81292	17.5811	13.3523	41
FETUB	3PUTR	TRUE	0	chr3	186370564	186370616	QKIpan-NM-QKI5-Be_3_4_12_13_5_6_14_15_f_peak_10701	+	7.81292	17.5811	13.3523	24
CKAP2	3PUTR	TRUE	1	chr13	53049376	53049431	QKIpan-NM-QKI5-Be_3_4_12_13_5_6_14_15_f_peak_4166	+	7.81292	17.5811	13.3523	27
RPS3A	3PUTR	FALSE	0	chr4	152024744	152024805	QKIpan-NM-QKI5-Be_3_4_12_13_5_6_14_15_f_peak_11354	+	7.81292	17.5811	13.3523	31
MYO1B	3PUTR	TRUE	1	chr2	192288848	192288916	QKIpan-NM-QKI5-Be_3_4_12_13_5_6_14_15_f_peak_8432	+	7.81292	17.5811	13.3523	32
MYL6	3PUTR	FALSE	0	chr12	56554686	56554736	QKIpan-NM-QKI5-Be_3_4_12_13_5_6_14_15_f_peak_3564	+	7.81292	17.5811	13.3523	17
TRAPPC2L	3PUTR	TRUE	0	chr16	88928620	88928703	QKIpan-NM-QKI5-Be_3_4_12_13_5_6_14_15_f_peak_6091	+	7.81292	17.5811	13.3523	52
PTBP2	3PUTR	TRUE	0	chr1	97284732	97284864	QKIpan-NM-QKI5-Be_3_4_12_13_5_6_14_15_f_peak_682	+	7.81292	17.5811	13.3523	93
COMT	3PUTR	TRUE	1	chr22	19956355	19956498	QKIpan-NM-QKI5-Be_3_4_12_13_5_6_14_15_f_peak_9305a	+	7.43515	24.5974	20.2473	44
TNKS2	3PUTR	TRUE	0	chr10	93623033	93623124	QKIpan-NM-QKI5-Be_3_4_12_13_5_6_14_15_f_peak_1976	+	7.35731	11.9269	7.97649	26
VCPIP1	3PUTR	TRUE	0	chr8	67543547	67543616	QKIpan-NM-QKI5-Be_3_4_12_13_5_6_14_15_r_peak_8016	-	7.24752	14.4733	10.229	32
WDFY3	3PUTR	TRUE	1	chr4	85593466	85593561	QKIpan-NM-QKI5-Be_3_4_12_13_5_6_14_15_r_peak_6135	-	7.24752	14.4733	10.229	55
RAB14	3PUTR	TRUE	1	chr9	123942974	123943034	QKIpan-NM-QKI5-Be_3_4_12_13_5_6_14_15_r_peak_8572	-	7.24752	14.4733	10.229	28
TBL1XR1	3PUTR	TRUE	0	chr3	176741669	176742011	QKIpan-NM-QKI5-Be_3_4_12_13_5_6_14_15_r_peak_5812b	-	7.24752	14.4733	10.229	193
ARL5A	3PUTR	TRUE	1	chr2	152659133	152659214	QKIpan-NM-QKI5-Be_3_4_12_13_5_6_14_15_r_peak_4523	-	7.24752	14.4733	10.229	50
FAM208A	3PUTR	TRUE	0	chr3	56656293	56656346	QKIpan-NM-QKI5-Be_3_4_12_13_5_6_14_15_r_peak_5461	-	7.24752	14.4733	10.229	26
CPEB3	3PUTR	TRUE	0	chr10	93806543	93806622	QKIpan-NM-QKI5-Be_3_4_12_13_5_6_14_15_r_peak_1068	-	7.24752	14.4733	10.229	43
NUFIP2	3PUTR	TRUE	0	chr17	27588136	27588188	QKIpan-NM-QKI5-Be_3_4_12_13_5_6_14_15_r_peak_3272	-	7.24752	14.4733	10.229	25
DTWD2	3PUTR	TRUE	0	chr5	118173370	118173422	QKIpan-NM-QKI5-Be_3_4_12_13_5_6_14_15_r_peak_6650	-	7.09878	14.2141	10.0299	35
CRTAP	3PUTR	TRUE	0	chr3	33187981	33188119	QKIpan-NM-QKI5-Be_3_4_12_13_5_6_14_15_f_peak_9749	+	6.83631	15.0571	10.9046	24
CCDC50	3PUTR	TRUE	2	chr3	191112314	191112382	QKIpan-NM-QKI5-Be_3_4_12_13_5_6_14_15_f_peak_10754	+	6.83631	15.0571	10.9046	36
MRPL44	3PUTR	TRUE	1	chr2	224831949	224832030	QKIpan-NM-QKI5-Be_3_4_12_13_5_6_14_15_f_peak_8589	+	6.83631	15.0571	10.9046	45
PTBP2	3PUTR	TRUE	0	chr1	97280834	97280894	QKIpan-NM-QKI5-Be_3_4_12_13_5_6_14_15_f_peak_681	+	6.83631	15.0571	10.9046	32
FHL1	3PUTR	TRUE	0	chrX	135293023	135293143	QKIpan-NM-QKI5-Be_3_4_12_13_5_6_14_15_f_peak_15995	+	6.83631	15.0571	10.9046	86
AKAP6	3PUTR	FALSE	0	chr14	33203697	33203749	QKIpan-NM-QKI5-Be_3_4_12_13_5_6_14_15_f_peak_4496	+	6.83631	15.0571	10.9046	25
METAP1	3PUTR	FALSE	1	chr4	99982718	99982768	QKIpan-NM-QKI5-Be_3_4_12_13_5_6_14_15_f_peak_11201	+	6.83631	15.0571	10.9046	24
RIMKLB	3PUTR	TRUE	0	chr12	8928046	8928172	QKIpan-NM-QKI5-Be_3_4_12_13_5_6_14_15_f_peak_3287	+	6.83631	15.0571	10.9046	26
CHD3	3PUTR	FALSE	0	chr17	7815298	7815362	QKIpan-NM-QKI5-Be_3_4_12_13_5_6_14_15_f_peak_6166	+	6.83179	10.7345	6.792	37
KLC1	3PUTR	TRUE	1	chr14	104152304	104152621	QKIpan-NM-QKI5-Be_3_4_12_13_5_6_14_15_f_peak_5021a	+	6.77184	12.952	8.89233	149
EIF2AK1	3PUTR	TRUE	1	chr7	6064011	6064138	QKIpan-NM-QKI5-Be_3_4_12_13_5_6_14_15_r_peak_7396	-	6.49665	9.08008	5.11058	76
BRAF	3PUTR	TRUE	0	chr7	140424998	140425101	QKIpan-NM-QKI5-Be_3_4_12_13_5_6_14_15_r_peak_7763	-	6.35099	12.0909	7.9222	82
CSNK1A1	3PUTR	TRUE	0	chr5	148884823	148884966	QKIpan-NM-QKI5-Be_3_4_12_13_5_6_14_15_r_peak_6749	-	6.35099	12.0909	7.9222	115
SPARC	3PUTR	TRUE	1	chr5	151042921	151043022	QKIpan-NM-QKI5-Be_3_4_12_13_5_6_14_15_r_peak_6763	-	6.35099	12.0909	7.9222	8
SMC1A	3PUTR	TRUE	0	chrX	53405690	53405803	QKIpan-NM-QKI5-Be_3_4_12_13_5_6_14_15_r_peak_8794	-	6.35099	12.0909	7.9222	24
ARRDC5	3PUTR	TRUE	0	chr19	4890492	4890542	QKIpan-NM-QKI5-Be_3_4_12_13_5_6_14_15_r_peak_3819	-	6.35099	12.0909	7.9222	24
EMB	3PUTR	TRUE	0	chr5	49692417	49692518	QKIpan-NM-QKI5-Be_3_4_12_13_5_6_14_15_r_peak_6478	-	6.35099	12.0909	7.9222	25
PSG1	3PUTR	TRUE	0	chr19	43371624	43371674	QKIpan-NM-QKI5-Be_3_4_12_13_5_6_14_15_r_peak_3977	-	6.35099	12.0909	7.9222	25
TBX18	3PUTR	TRUE	0	chr6	85445107	85445173	QKIpan-NM-QKI5-Be_3_4_12_13_5_6_14_15_r_peak_7130	-	6.35099	12.0909	7.9222	33
UBE2J1	3PUTR	TRUE	0	chr6	90036465	90036517	QKIpan-NM-QKI5-Be_3_4_12_13_5_6_14_15_r_peak_7146	-	6.35099	12.0909	7.9222	32
FAM208A	3PUTR	TRUE	0	chr3	56655023	56655205	QKIpan-NM-QKI5-Be_3_4_12_13_5_6_14_15_r_peak_5456a	-	6.35099	12.0909	7.9222	41
ABI1	3PUTR	TRUE	1	chr10	27037118	27037168	QKIpan-NM-QKI5-Be_3_4_12_13_5_6_14_15_r_peak_858	-	6.35099	12.0909	7.9222	24
MYLK	3PUTR	TRUE	0	chr3	123332194	123332244	QKIpan-NM-QKI5-Be_3_4_12_13_5_6_14_15_r_peak_5641	-	6.35099	12.0909	7.9222	24
CDC42SE1	3PUTR	FALSE	0	chr1	151024183	151024235	QKIpan-NM-QKI5-Be_3_4_12_13_5_6_14_15_r_peak_428	-	6.35099	12.0909	7.9222	46
NRG1	3PUTR	TRUE	0	chr8	32600357	32600493	QKIpan-NM-QKI5-Be_3_4_12_13_5_6_14_15_f_peak_14328	+	6.30627	9.57386	5.78503	85
2011-09-01	3PUTR	TRUE	0	chr4	77957011	77957193	QKIpan-NM-QKI5-Be_3_4_12_13_5_6_14_15_f_peak_11110	+	6.30627	9.57386	5.78503	60
ZNF213	3PUTR	TRUE	0	chr16	3192464	3192531	QKIpan-NM-QKI5-Be_3_4_12_13_5_6_14_15_f_peak_5638	+	6.05901	10.9265	6.98233	34
CCDC88A	3PUTR	FALSE	0	chr2	55521739	55521792	QKIpan-NM-QKI5-Be_3_4_12_13_5_6_14_15_r_peak_4242	-	6.03537	9.08008	5.11058	30
ERO1L	3PUTR	TRUE	0	chr14	53107280	53107474	QKIpan-NM-QKI5-Be_3_4_12_13_5_6_14_15_r_peak_2467	-	6.03537	9.08008	5.11058	61
CORO1C	3PUTR	FALSE	0	chr12	109040156	109040218	QKIpan-NM-QKI5-Be_3_4_12_13_5_6_14_15_r_peak_1955	-	6.03537	9.08008	5.11058	7
KSR1	3PUTR	TRUE	0	chr17	25949027	25949103	QKIpan-NM-QKI5-Be_3_4_12_13_5_6_14_15_f_peak_6273	+	5.85969	12.591	8.53455	40
SOCS5	3PUTR	TRUE	0	chr2	46988637	46988688	QKIpan-NM-QKI5-Be_3_4_12_13_5_6_14_15_f_peak_7761	+	5.85969	12.591	8.53455	25
ATAT1	3PUTR	TRUE	0	chr6	30610998	30611056	QKIpan-NM-QKI5-Be_3_4_12_13_5_6_14_15_f_peak_12615	+	5.85969	12.591	8.53455	28
KIAA1468	3PUTR	TRUE	0	chr18	59974081	59974131	QKIpan-NM-QKI5-Be_3_4_12_13_5_6_14_15_f_peak_6957	+	5.85969	12.591	8.53455	24
FLJ27365	3PUTR	TRUE	0	chr22	46507327	46507402	QKIpan-NM-QKI5-Be_3_4_12_13_5_6_14_15_f_peak_9490	+	5.85969	12.591	8.53455	45
NMT1	3PUTR	TRUE	2	chr17	43186254	43186304	QKIpan-NM-QKI5-Be_3_4_12_13_5_6_14_15_f_peak_6437	+	5.85969	12.591	8.53455	23
CENPQ	3PUTR	TRUE	0	chr6	49460008	49460066	QKIpan-NM-QKI5-Be_3_4_12_13_5_6_14_15_f_peak_12772	+	5.85969	12.591	8.53455	28
FBXO9	3PUTR	TRUE	0	chr6	52965037	52965088	QKIpan-NM-QKI5-Be_3_4_12_13_5_6_14_15_f_peak_12785	+	5.85969	12.591	8.53455	24
PRKCA	3PUTR	TRUE	0	chr17	64804282	64804346	QKIpan-NM-QKI5-Be_3_4_12_13_5_6_14_15_f_peak_6592	+	5.85969	12.591	8.53455	35
ZNF524	3PUTR	FALSE	0	chr19	56114299	56114349	QKIpan-NM-QKI5-Be_3_4_12_13_5_6_14_15_f_peak_7454	+	5.85969	12.591	8.53455	25
IL16	3PUTR	TRUE	0	chr15	81602042	81602093	QKIpan-NM-QKI5-Be_3_4_12_13_5_6_14_15_f_peak_5454	+	5.85969	12.591	8.53455	26
TPM1	3PUTR	TRUE	0	chr15	63356756	63356810	QKIpan-NM-QKI5-Be_3_4_12_13_5_6_14_15_f_peak_5305	+	5.85969	12.591	8.53455	24
KLC1	3PUTR	TRUE	0	chr14	104153060	104153129	QKIpan-NM-QKI5-Be_3_4_12_13_5_6_14_15_f_peak_5022	+	5.85969	12.591	8.53455	37
GDF7	3PUTR	FALSE	0	chr2	20872053	20872103	QKIpan-NM-QKI5-Be_3_4_12_13_5_6_14_15_f_peak_7583	+	5.85969	12.591	8.53455	25
XRCC5	3PUTR	TRUE	3	chr2	217070897	217070979	QKIpan-NM-QKI5-Be_3_4_12_13_5_6_14_15_f_peak_8542	+	5.85969	12.591	8.53455	37
NFAT5	3PUTR	TRUE	0	chr16	69734634	69734703	QKIpan-NM-QKI5-Be_3_4_12_13_5_6_14_15_f_peak_5975	+	5.85969	12.591	8.53455	4
TCF21	3PUTR	FALSE	0	chr6	134215221	134215271	QKIpan-NM-QKI5-Be_3_4_12_13_5_6_14_15_f_peak_13088	+	5.85969	12.591	8.53455	25
CYTH2	3PUTR	TRUE	0	chr19	48982619	48982669	QKIpan-NM-QKI5-Be_3_4_12_13_5_6_14_15_f_peak_7398	+	5.85969	12.591	8.53455	32
JAKMIP3	3PUTR	TRUE	0	chr10	133996667	133996717	QKIpan-NM-QKI5-Be_3_4_12_13_5_6_14_15_f_peak_2262	+	5.85969	12.591	8.53455	25
DOCK8	3PUTR	TRUE	0	chr9	464725	464775	QKIpan-NM-QKI5-Be_3_4_12_13_5_6_14_15_f_peak_14841	+	5.85969	12.591	8.53455	25
STX17	3PUTR	TRUE	1	chr9	102731627	102731678	QKIpan-NM-QKI5-Be_3_4_12_13_5_6_14_15_f_peak_15219	+	5.85969	12.591	8.53455	24
VIM	3PUTR	TRUE	0	chr10	17277620	17277732	QKIpan-NM-QKI5-Be_3_4_12_13_5_6_14_15_f_peak_1580	+	5.85969	12.591	8.53455	3
TET2	3PUTR	TRUE	0	chr4	106160001	106160062	QKIpan-NM-QKI5-Be_3_4_12_13_5_6_14_15_f_peak_11215	+	5.85969	12.591	8.53455	29
OTUD6B	3PUTR	TRUE	0	chr8	92097844	92097895	QKIpan-NM-QKI5-Be_3_4_12_13_5_6_14_15_f_peak_14589	+	5.85969	12.591	8.53455	24
SMARCAD1	3PUTR	TRUE	0	chr4	95211228	95211285	QKIpan-NM-QKI5-Be_3_4_12_13_5_6_14_15_f_peak_11186	+	5.85969	12.591	8.53455	30
ATM	3PUTR	TRUE	0	chr11	108165898	108165967	QKIpan-NM-QKI5-Be_3_4_12_13_5_6_14_15_f_peak_2977	+	5.85969	12.591	8.53455	33
PTBP2	3PUTR	TRUE	2	chr1	97280421	97280485	QKIpan-NM-QKI5-Be_3_4_12_13_5_6_14_15_f_peak_680	+	5.85969	12.591	8.53455	21
ZNF81	3PUTR	TRUE	0	chrX	47781568	47781651	QKIpan-NM-QKI5-Be_3_4_12_13_5_6_14_15_f_peak_15680	+	5.85969	12.591	8.53455	47
MFN2	3PUTR	FALSE	0	chr1	12073216	12073266	QKIpan-NM-QKI5-Be_3_4_12_13_5_6_14_15_f_peak_96	+	5.85969	12.591	8.53455	25
RP4-758J18.2	3PUTR	TRUE	0	chr1	1337128	1337178	QKIpan-NM-QKI5-Be_3_4_12_13_5_6_14_15_f_peak_9	+	5.85969	12.591	8.53455	43
BNIP3L	3PUTR	TRUE	0	chr8	26268068	26268137	QKIpan-NM-QKI5-Be_3_4_12_13_5_6_14_15_f_peak_14276	+	5.85969	12.591	8.53455	37
LEMD3	3PUTR	TRUE	1	chr12	65641024	65641074	QKIpan-NM-QKI5-Be_3_4_12_13_5_6_14_15_f_peak_3625	+	5.85969	12.591	8.53455	25
PEA15	3PUTR	FALSE	0	chr1	160183631	160183718	QKIpan-NM-QKI5-Be_3_4_12_13_5_6_14_15_f_peak_957	+	5.85969	12.591	8.53455	44
PEA15	3PUTR	TRUE	0	chr1	160183354	160183515	QKIpan-NM-QKI5-Be_3_4_12_13_5_6_14_15_f_peak_956	+	5.85969	12.591	8.53455	47
TRIM46	3PUTR	TRUE	0	chr1	155154879	155154931	QKIpan-NM-QKI5-Be_3_4_12_13_5_6_14_15_f_peak_920	+	5.85969	12.591	8.53455	25
CHTOP	3PUTR	TRUE	0	chr1	153615535	153615685	QKIpan-NM-QKI5-Be_3_4_12_13_5_6_14_15_f_peak_903	+	5.85969	12.591	8.53455	112
RBM33	3PUTR	TRUE	0	chr7	155573258	155573337	QKIpan-NM-QKI5-Be_3_4_12_13_5_6_14_15_f_peak_14093	+	5.78074	8.44764	4.66643	40
MYL6	3PUTR	FALSE	0	chr12	56554498	56554627	QKIpan-NM-QKI5-Be_3_4_12_13_5_6_14_15_f_peak_3563	+	5.78074	8.44764	4.66643	44
TNFAIP1	3PUTR	TRUE	1	chr17	26673612	26673662	QKIpan-NM-QKI5-Be_3_4_12_13_5_6_14_15_f_peak_6284	+	5.7026	9.94993	6.15958	24
DTNBP1	3PUTR	TRUE	0	chr6	15523801	15523851	QKIpan-NM-QKI5-Be_3_4_12_13_5_6_14_15_r_peak_6911	-	5.45445	9.77531	5.70181	29
TMEM161B	3PUTR	TRUE	0	chr5	87498197	87498247	QKIpan-NM-QKI5-Be_3_4_12_13_5_6_14_15_r_peak_6565	-	5.45445	9.77531	5.70181	24
PDE1C	3PUTR	TRUE	0	chr7	31828158	31828208	QKIpan-NM-QKI5-Be_3_4_12_13_5_6_14_15_r_peak_7483	-	5.45445	9.77531	5.70181	24
YWHAZ	3PUTR	TRUE	1	chr8	101932037	101932103	QKIpan-NM-QKI5-Be_3_4_12_13_5_6_14_15_r_peak_8117	-	5.45445	9.77531	5.70181	24
ZFP36L1	3PUTR	TRUE	0	chr14	69256063	69256154	QKIpan-NM-QKI5-Be_3_4_12_13_5_6_14_15_r_peak_2504	-	5.45445	9.77531	5.70181	21
GPR83	3PUTR	TRUE	0	chr11	94112187	94112237	QKIpan-NM-QKI5-Be_3_4_12_13_5_6_14_15_r_peak_1521	-	5.45445	9.77531	5.70181	24
YAF2	3PUTR	TRUE	0	chr12	42625861	42625911	QKIpan-NM-QKI5-Be_3_4_12_13_5_6_14_15_r_peak_1777	-	5.45445	9.77531	5.70181	24
RBM4B	3PUTR	TRUE	0	chr11	66432632	66432682	QKIpan-NM-QKI5-Be_3_4_12_13_5_6_14_15_r_peak_1407	-	5.45445	9.77531	5.70181	24
FAM208A	3PUTR	TRUE	0	chr3	56656166	56656246	QKIpan-NM-QKI5-Be_3_4_12_13_5_6_14_15_r_peak_5460	-	5.45445	9.77531	5.70181	38
RC3H2	3PUTR	TRUE	0	chr9	125610957	125611007	QKIpan-NM-QKI5-Be_3_4_12_13_5_6_14_15_r_peak_8582	-	5.45445	9.77531	5.70181	23
ZNF652	3PUTR	TRUE	0	chr17	47375373	47375423	QKIpan-NM-QKI5-Be_3_4_12_13_5_6_14_15_r_peak_3383	-	5.45445	9.77531	5.70181	24
CGGBP1	3PUTR	FALSE	1	chr3	88104540	88104590	QKIpan-NM-QKI5-Be_3_4_12_13_5_6_14_15_r_peak_5536	-	5.45445	9.77531	5.70181	25
KRT76	3PUTR	FALSE	0	chr12	53162139	53162189	QKIpan-NM-QKI5-Be_3_4_12_13_5_6_14_15_r_peak_1812	-	5.45445	9.77531	5.70181	25
BRAF	3PUTR	FALSE	1	chr7	140424810	140424912	QKIpan-NM-QKI5-Be_3_4_12_13_5_6_14_15_r_peak_7762	-	5.45445	9.77531	5.70181	64
WDR35	3PUTR	TRUE	0	chr2	20111176	20111247	QKIpan-NM-QKI5-Be_3_4_12_13_5_6_14_15_r_peak_4114	-	5.45445	9.77531	5.70181	25
MAP4	3PUTR	TRUE	1	chr3	48014605	48014660	QKIpan-NM-QKI5-Be_3_4_12_13_5_6_14_15_r_peak_5422	-	5.45445	9.77531	5.70181	25
CAPRIN2	3PUTR	TRUE	0	chr12	30872928	30872978	QKIpan-NM-QKI5-Be_3_4_12_13_5_6_14_15_r_peak_1751	-	5.45445	9.77531	5.70181	32
DACH1	3PUTR	TRUE	0	chr13	72014723	72014773	QKIpan-NM-QKI5-Be_3_4_12_13_5_6_14_15_r_peak_2222	-	5.45445	9.77531	5.70181	24
RNF41	3PUTR	TRUE	1	chr12	56598321	56598371	QKIpan-NM-QKI5-Be_3_4_12_13_5_6_14_15_r_peak_1828	-	5.45445	9.77531	5.70181	38
CCDC88A	3PUTR	TRUE	0	chr2	55516895	55516945	QKIpan-NM-QKI5-Be_3_4_12_13_5_6_14_15_r_peak_4241	-	5.45445	9.77531	5.70181	23
SAR1A	3PUTR	TRUE	0	chr10	71910339	71910389	QKIpan-NM-QKI5-Be_3_4_12_13_5_6_14_15_r_peak_973	-	5.45445	9.77531	5.70181	25
RDX	3PUTR	TRUE	1	chr11	110102277	110102327	QKIpan-NM-QKI5-Be_3_4_12_13_5_6_14_15_r_peak_1552	-	5.45445	9.77531	5.70181	23
TBCCD1	3PUTR	FALSE	0	chr3	186264534	186264584	QKIpan-NM-QKI5-Be_3_4_12_13_5_6_14_15_r_peak_5864	-	5.45445	9.77531	5.70181	44
RBM28	3PUTR	TRUE	0	chr7	127949262	127949319	QKIpan-NM-QKI5-Be_3_4_12_13_5_6_14_15_r_peak_7722	-	5.45445	9.77531	5.70181	30
PAICS	3PUTR	TRUE	0	chr4	57326668	57326718	QKIpan-NM-QKI5-Be_3_4_12_13_5_6_14_15_f_peak_11057	+	5.39286	10.848	6.90501	23
RUNX2	3PUTR	TRUE	0	chr6	45517979	45518061	QKIpan-NM-QKI5-Be_3_4_12_13_5_6_14_15_f_peak_12760	+	5.34619	8.9993	5.21537	26
FHL1	3PUTR	TRUE	0	chrX	135292623	135292834	QKIpan-NM-QKI5-Be_3_4_12_13_5_6_14_15_f_peak_15993b	+	5.34619	8.9993	5.21537	185
MICAL2	3PUTR	TRUE	0	chr11	12284159	12284246	QKIpan-NM-QKI5-Be_3_4_12_13_5_6_14_15_f_peak_2352	+	5.20441	11.9094	7.96142	32
PLEC	3PUTR	TRUE	1	chr8	144989353	144989441	QKIpan-NM-QKI5-Be_3_4_12_13_5_6_14_15_r_peak_8280	-	4.96845	16.3077	12.053	45
EXD1	3PUTR	TRUE	0	chr15	41475408	41475464	QKIpan-NM-QKI5-Be_3_4_12_13_5_6_14_15_r_peak_2693	-	4.94614	7.53305	3.58664	53
SRGAP2	3PUTR	FALSE	0	chr1	206628509	206628631	QKIpan-NM-QKI5-Be_3_4_12_13_5_6_14_15_f_peak_1262	+	4.88308	10.1918	6.25469	87
PLEKHG7	3PUTR	TRUE	0	chr12	93165255	93165305	QKIpan-NM-QKI5-Be_3_4_12_13_5_6_14_15_f_peak_3748	+	4.88308	10.1918	6.25469	25
SLC6A6	3PUTR	TRUE	0	chr3	14528530	14528597	QKIpan-NM-QKI5-Be_3_4_12_13_5_6_14_15_f_peak_9624	+	4.88308	10.1918	6.25469	28
MYCN	3PUTR	TRUE	0	chr2	16086745	16086805	QKIpan-NM-QKI5-Be_3_4_12_13_5_6_14_15_f_peak_7564	+	4.88308	10.1918	6.25469	28
REEP2	3PUTR	FALSE	0	chr5	137781580	137781631	QKIpan-NM-QKI5-Be_3_4_12_13_5_6_14_15_f_peak_12170	+	4.88308	10.1918	6.25469	25
PQLC3	3PUTR	TRUE	0	chr2	11318605	11318655	QKIpan-NM-QKI5-Be_3_4_12_13_5_6_14_15_f_peak_7551	+	4.88308	10.1918	6.25469	24
HIF3A	3PUTR	FALSE	0	chr19	46846299	46846349	QKIpan-NM-QKI5-Be_3_4_12_13_5_6_14_15_f_peak_7374	+	4.88308	10.1918	6.25469	25
OPA1	3PUTR	TRUE	0	chr3	193386480	193386580	QKIpan-NM-QKI5-Be_3_4_12_13_5_6_14_15_f_peak_10764	+	4.88308	10.1918	6.25469	69
TCEANC2	3PUTR	TRUE	0	chr1	54563196	54563247	QKIpan-NM-QKI5-Be_3_4_12_13_5_6_14_15_f_peak_434	+	4.88308	10.1918	6.25469	25
CAMKMT	3PUTR	TRUE	0	chr2	44683974	44684025	QKIpan-NM-QKI5-Be_3_4_12_13_5_6_14_15_f_peak_7741	+	4.88308	10.1918	6.25469	32
SLC25A3	3PUTR	TRUE	0	chr12	98988212	98988262	QKIpan-NM-QKI5-Be_3_4_12_13_5_6_14_15_f_peak_3785	+	4.88308	10.1918	6.25469	28
FAM213B	3PUTR	FALSE	0	chr1	2521808	2521859	QKIpan-NM-QKI5-Be_3_4_12_13_5_6_14_15_f_peak_20	+	4.88308	10.1918	6.25469	25
DFFB	3PUTR	TRUE	0	chr1	3800829	3800879	QKIpan-NM-QKI5-Be_3_4_12_13_5_6_14_15_f_peak_26	+	4.88308	10.1918	6.25469	25
ATP2B3	3PUTR	TRUE	0	chrX	152846029	152846079	QKIpan-NM-QKI5-Be_3_4_12_13_5_6_14_15_f_peak_16038	+	4.88308	10.1918	6.25469	25
PHACTR4	3PUTR	TRUE	0	chr1	28826288	28826342	QKIpan-NM-QKI5-Be_3_4_12_13_5_6_14_15_f_peak_219	+	4.88308	10.1918	6.25469	28
EHD3	3PUTR	FALSE	0	chr2	31489617	31489669	QKIpan-NM-QKI5-Be_3_4_12_13_5_6_14_15_f_peak_7654	+	4.88308	10.1918	6.25469	25
TP63	3PUTR	TRUE	0	chr3	189613048	189613098	QKIpan-NM-QKI5-Be_3_4_12_13_5_6_14_15_f_peak_10739	+	4.88308	10.1918	6.25469	25
CDC42	3PUTR	TRUE	0	chr1	22416775	22416827	QKIpan-NM-QKI5-Be_3_4_12_13_5_6_14_15_f_peak_163	+	4.88308	10.1918	6.25469	24
SH2B3	3PUTR	TRUE	0	chr12	111886500	111886670	QKIpan-NM-QKI5-Be_3_4_12_13_5_6_14_15_f_peak_3851	+	4.88308	10.1918	6.25469	46
TTF2	3PUTR	FALSE	0	chr1	117645670	117645725	QKIpan-NM-QKI5-Be_3_4_12_13_5_6_14_15_f_peak_827	+	4.88308	10.1918	6.25469	28
SLC14A2	3PUTR	FALSE	0	chr18	43262924	43262988	QKIpan-NM-QKI5-Be_3_4_12_13_5_6_14_15_f_peak_6877	+	4.88308	10.1918	6.25469	8
LRCH3	3PUTR	TRUE	0	chr3	197608576	197608649	QKIpan-NM-QKI5-Be_3_4_12_13_5_6_14_15_f_peak_10796	+	4.88308	10.1918	6.25469	40
RBM8A	3PUTR	TRUE	0	chr1	145512020	145512078	QKIpan-NM-QKI5-Be_3_4_12_13_5_6_14_15_f_peak_868	+	4.88308	10.1918	6.25469	31
PEA15	3PUTR	TRUE	0	chr1	160184670	160184749	QKIpan-NM-QKI5-Be_3_4_12_13_5_6_14_15_f_peak_958	+	4.88308	10.1918	6.25469	11
RPL31	3PUTR	TRUE	1	chr2	101622276	101622326	QKIpan-NM-QKI5-Be_3_4_12_13_5_6_14_15_f_peak_7995	+	4.88308	10.1918	6.25469	23
ZNF492	3PUTR	TRUE	0	chr19	22849864	22849947	QKIpan-NM-QKI5-Be_3_4_12_13_5_6_14_15_f_peak_7223	+	4.88308	10.1918	6.25469	37
BTN3A1	3PUTR	TRUE	0	chr6	26413012	26413062	QKIpan-NM-QKI5-Be_3_4_12_13_5_6_14_15_f_peak_12579	+	4.88308	10.1918	6.25469	25
CTNND1	3PUTR	FALSE	0	chr11	57583175	57583253	QKIpan-NM-QKI5-Be_3_4_12_13_5_6_14_15_f_peak_2654	+	4.88308	10.1918	6.25469	26
FAM91A1	3PUTR	TRUE	1	chr8	124826449	124826502	QKIpan-NM-QKI5-Be_3_4_12_13_5_6_14_15_f_peak_14723	+	4.88308	10.1918	6.25469	23
PXK	3PUTR	TRUE	0	chr3	58399592	58399659	QKIpan-NM-QKI5-Be_3_4_12_13_5_6_14_15_f_peak_9965	+	4.88308	10.1918	6.25469	47
IL18BP	3PUTR	TRUE	0	chr11	71713132	71713182	QKIpan-NM-QKI5-Be_3_4_12_13_5_6_14_15_f_peak_2826	+	4.88308	10.1918	6.25469	25
EVL	3PUTR	FALSE	1	chr14	100610324	100610374	QKIpan-NM-QKI5-Be_3_4_12_13_5_6_14_15_f_peak_4937	+	4.88308	10.1918	6.25469	25
EVL	3PUTR	FALSE	0	chr14	100605120	100605172	QKIpan-NM-QKI5-Be_3_4_12_13_5_6_14_15_f_peak_4936	+	4.88308	10.1918	6.25469	23
CDH6	3PUTR	TRUE	0	chr5	31325916	31325966	QKIpan-NM-QKI5-Be_3_4_12_13_5_6_14_15_f_peak_11626	+	4.88308	10.1918	6.25469	25
TRIOBP	3PUTR	TRUE	0	chr22	38170376	38170493	QKIpan-NM-QKI5-Be_3_4_12_13_5_6_14_15_f_peak_9431	+	4.88308	10.1918	6.25469	4
2011-09-01	3PUTR	TRUE	0	chr4	77957442	77957590	QKIpan-NM-QKI5-Be_3_4_12_13_5_6_14_15_f_peak_11111	+	4.88308	10.1918	6.25469	96
2011-09-01	3PUTR	FALSE	0	chr4	77957799	77957854	QKIpan-NM-QKI5-Be_3_4_12_13_5_6_14_15_f_peak_11112	+	4.88308	10.1918	6.25469	26
G2E3	3PUTR	TRUE	0	chr14	31086368	31086429	QKIpan-NM-QKI5-Be_3_4_12_13_5_6_14_15_f_peak_4482	+	4.88308	10.1918	6.25469	28
NF2	3PUTR	TRUE	0	chr22	30079390	30079454	QKIpan-NM-QKI5-Be_3_4_12_13_5_6_14_15_f_peak_9382	+	4.88308	10.1918	6.25469	31
ZNF621	3PUTR	TRUE	0	chr3	40576267	40576334	QKIpan-NM-QKI5-Be_3_4_12_13_5_6_14_15_f_peak_9807	+	4.88308	10.1918	6.25469	36
MIPOL1	3PUTR	TRUE	0	chr14	38020064	38020118	QKIpan-NM-QKI5-Be_3_4_12_13_5_6_14_15_f_peak_4522	+	4.88308	10.1918	6.25469	26
RAP1GDS1	3PUTR	TRUE	0	chr4	99317445	99317505	QKIpan-NM-QKI5-Be_3_4_12_13_5_6_14_15_f_peak_11200	+	4.88308	10.1918	6.25469	28
RIMKLB	3PUTR	TRUE	0	chr12	8927115	8927224	QKIpan-NM-QKI5-Be_3_4_12_13_5_6_14_15_f_peak_3286	+	4.88308	10.1918	6.25469	79
GPR180	3PUTR	TRUE	0	chr13	95283667	95283722	QKIpan-NM-QKI5-Be_3_4_12_13_5_6_14_15_f_peak_4295	+	4.88308	10.1918	6.25469	29
RASSF8	3PUTR	TRUE	0	chr12	26232484	26232534	QKIpan-NM-QKI5-Be_3_4_12_13_5_6_14_15_f_peak_3365	+	4.88308	10.1918	6.25469	21
STK38L	3PUTR	TRUE	2	chr12	27477896	27477946	QKIpan-NM-QKI5-Be_3_4_12_13_5_6_14_15_f_peak_3376	+	4.88308	10.1918	6.25469	25
ALPK1	3PUTR	TRUE	0	chr4	113363626	113363678	QKIpan-NM-QKI5-Be_3_4_12_13_5_6_14_15_f_peak_11240	+	4.88308	10.1918	6.25469	28
CUL4A	3PUTR	TRUE	1	chr13	113918815	113918866	QKIpan-NM-QKI5-Be_3_4_12_13_5_6_14_15_f_peak_4412	+	4.88308	10.1918	6.25469	25
NF2	3PUTR	TRUE	0	chr22	30079086	30079154	QKIpan-NM-QKI5-Be_3_4_12_13_5_6_14_15_f_peak_9381	+	4.88308	10.1918	6.25469	32
TET2	3PUTR	TRUE	0	chr4	106160917	106160981	QKIpan-NM-QKI5-Be_3_4_12_13_5_6_14_15_f_peak_11216	+	4.88308	10.1918	6.25469	28
KIAA1467	3PUTR	TRUE	0	chr12	13294639	13294690	QKIpan-NM-QKI5-Be_3_4_12_13_5_6_14_15_f_peak_3309	+	4.88308	10.1918	6.25469	25
ANKRD49	3PUTR	TRUE	0	chr11	94231841	94231891	QKIpan-NM-QKI5-Be_3_4_12_13_5_6_14_15_f_peak_2921	+	4.88308	10.1918	6.25469	25
GATAD1	3PUTR	TRUE	0	chr7	92086518	92086593	QKIpan-NM-QKI5-Be_3_4_12_13_5_6_14_15_f_peak_13769	+	4.88308	10.1918	6.25469	42
GCNT1	3PUTR	FALSE	0	chr9	79120016	79120068	QKIpan-NM-QKI5-Be_3_4_12_13_5_6_14_15_f_peak_15091	+	4.88308	10.1918	6.25469	25
AGFG1	3PUTR	TRUE	0	chr2	228420308	228420362	QKIpan-NM-QKI5-Be_3_4_12_13_5_6_14_15_f_peak_8606	+	4.88308	10.1918	6.25469	26
KIAA1045	3PUTR	TRUE	0	chr9	34978490	34978540	QKIpan-NM-QKI5-Be_3_4_12_13_5_6_14_15_f_peak_15011	+	4.88308	10.1918	6.25469	22
TNKS2	3PUTR	TRUE	0	chr10	93623459	93623510	QKIpan-NM-QKI5-Be_3_4_12_13_5_6_14_15_f_peak_1977	+	4.88308	10.1918	6.25469	24
PPP1R14C	3PUTR	TRUE	0	chr6	150570113	150570164	QKIpan-NM-QKI5-Be_3_4_12_13_5_6_14_15_f_peak_13186	+	4.88308	10.1918	6.25469	25
2002-09-01	3PUTR	TRUE	0	chr2	242291435	242291511	QKIpan-NM-QKI5-Be_3_4_12_13_5_6_14_15_f_peak_8708	+	4.88308	10.1918	6.25469	47
ALDH1B1	3PUTR	TRUE	1	chr9	38398498	38398555	QKIpan-NM-QKI5-Be_3_4_12_13_5_6_14_15_f_peak_15058	+	4.88308	10.1918	6.25469	29
RGR	3PUTR	TRUE	0	chr10	86018840	86018896	QKIpan-NM-QKI5-Be_3_4_12_13_5_6_14_15_f_peak_1916	+	4.88308	10.1918	6.25469	28
HEBP2	3PUTR	TRUE	0	chr6	138735419	138735469	QKIpan-NM-QKI5-Be_3_4_12_13_5_6_14_15_f_peak_13104	+	4.88308	10.1918	6.25469	25
PIKFYVE	3PUTR	TRUE	0	chr2	209170090	209170140	QKIpan-NM-QKI5-Be_3_4_12_13_5_6_14_15_f_peak_8501	+	4.88308	10.1918	6.25469	47
EREG	3PUTR	TRUE	0	chr4	75252514	75252564	QKIpan-NM-QKI5-Be_3_4_12_13_5_6_14_15_f_peak_11091	+	4.88308	10.1918	6.25469	26
ASIC1	3PUTR	TRUE	0	chr12	50475606	50475656	QKIpan-NM-QKI5-Be_3_4_12_13_5_6_14_15_f_peak_3500	+	4.88308	10.1918	6.25469	25
DGKH	3PUTR	TRUE	0	chr13	42805639	42805753	QKIpan-NM-QKI5-Be_3_4_12_13_5_6_14_15_f_peak_4096	+	4.88308	10.1918	6.25469	48
ATAT1	3PUTR	TRUE	0	chr6	30611517	30611587	QKIpan-NM-QKI5-Be_3_4_12_13_5_6_14_15_f_peak_12618	+	4.7297	6.31053	2.77537	34
SPTAN1	3PUTR	TRUE	0	chr9	131395616	131395718	QKIpan-NM-QKI5-Be_3_4_12_13_5_6_14_15_f_peak_15401	+	4.7297	6.31053	2.77537	89
HPS5	3PUTR	TRUE	0	chr11	18318109	18318159	QKIpan-NM-QKI5-Be_3_4_12_13_5_6_14_15_r_peak_1269	-	4.65153	5.94877	2.1551	32
FAM208A	3PUTR	TRUE	0	chr3	56655023	56655205	QKIpan-NM-QKI5-Be_3_4_12_13_5_6_14_15_r_peak_5456b	-	4.65153	5.94877	2.1551	139
FAM208A	3PUTR	TRUE	0	chr3	56654599	56654899	QKIpan-NM-QKI5-Be_3_4_12_13_5_6_14_15_r_peak_5455a	-	4.65153	5.94877	2.1551	27
BICD2	3PUTR	TRUE	0	chr9	95477252	95477304	QKIpan-NM-QKI5-Be_3_4_12_13_5_6_14_15_r_peak_8483	-	4.65153	5.94877	2.1551	42
PCBP2	3PUTR	TRUE	1	chr12	53869401	53869473	QKIpan-NM-QKI5-Be_3_4_12_13_5_6_14_15_f_peak_3535	+	4.63336	7.18263	3.64277	62
FHL1	3PUTR	TRUE	0	chrX	135292623	135292834	QKIpan-NM-QKI5-Be_3_4_12_13_5_6_14_15_f_peak_15993a	+	4.63336	7.18263	3.64277	49
ZC3H12D	3PUTR	FALSE	0	chr6	149771633	149771683	QKIpan-NM-QKI5-Be_3_4_12_13_5_6_14_15_r_peak_7315	-	4.6283	10.2238	6.14383	27
COL12A1	3PUTR	TRUE	2	chr6	75795803	75795863	QKIpan-NM-QKI5-Be_3_4_12_13_5_6_14_15_r_peak_7114	-	4.62387	13.0386	8.86286	45
PLA2G12A	3PUTR	TRUE	0	chr4	110633134	110633184	QKIpan-NM-QKI5-Be_3_4_12_13_5_6_14_15_r_peak_6195	-	4.55792	7.53879	3.58664	24
DGKQ	3PUTR	FALSE	0	chr4	953824	953874	QKIpan-NM-QKI5-Be_3_4_12_13_5_6_14_15_r_peak_5918	-	4.55792	7.53879	3.58664	25
EPM2AIP1	3PUTR	TRUE	0	chr3	37029946	37030016	QKIpan-NM-QKI5-Be_3_4_12_13_5_6_14_15_r_peak_5385	-	4.55792	7.53879	3.58664	34
EMB	3PUTR	TRUE	0	chr5	49692306	49692356	QKIpan-NM-QKI5-Be_3_4_12_13_5_6_14_15_r_peak_6477	-	4.55792	7.53879	3.58664	27
FAM208A	3PUTR	FALSE	0	chr3	56655537	56655587	QKIpan-NM-QKI5-Be_3_4_12_13_5_6_14_15_r_peak_5458	-	4.55792	7.53879	3.58664	24
KPNA1	3PUTR	TRUE	0	chr3	122145144	122145194	QKIpan-NM-QKI5-Be_3_4_12_13_5_6_14_15_r_peak_5632	-	4.55792	7.53879	3.58664	23
OLA1	3PUTR	FALSE	0	chr2	174937813	174937863	QKIpan-NM-QKI5-Be_3_4_12_13_5_6_14_15_r_peak_4599	-	4.55792	7.53879	3.58664	24
WDR82	3PUTR	TRUE	0	chr3	52289173	52289223	QKIpan-NM-QKI5-Be_3_4_12_13_5_6_14_15_r_peak_5444	-	4.55792	7.53879	3.58664	22
CLOCK	3PUTR	TRUE	0	chr4	56299532	56299582	QKIpan-NM-QKI5-Be_3_4_12_13_5_6_14_15_r_peak_6074	-	4.55792	7.53879	3.58664	24
TBX18	3PUTR	TRUE	0	chr6	85445286	85445336	QKIpan-NM-QKI5-Be_3_4_12_13_5_6_14_15_r_peak_7131	-	4.55792	7.53879	3.58664	23
LSM12	3PUTR	TRUE	0	chr17	42113336	42113386	QKIpan-NM-QKI5-Be_3_4_12_13_5_6_14_15_r_peak_3336	-	4.55792	7.53879	3.58664	25
PIP5KL1	3PUTR	TRUE	0	chr9	130684063	130684113	QKIpan-NM-QKI5-Be_3_4_12_13_5_6_14_15_r_peak_8604	-	4.55792	7.53879	3.58664	25
POU4F1	3PUTR	FALSE	0	chr13	79175466	79175516	QKIpan-NM-QKI5-Be_3_4_12_13_5_6_14_15_r_peak_2247	-	4.55792	7.53879	3.58664	25
CMTR2	3PUTR	TRUE	0	chr16	71317261	71317311	QKIpan-NM-QKI5-Be_3_4_12_13_5_6_14_15_r_peak_3105	-	4.55792	7.53879	3.58664	25
RAB27A	3PUTR	TRUE	0	chr15	55496956	55497006	QKIpan-NM-QKI5-Be_3_4_12_13_5_6_14_15_r_peak_2737	-	4.55792	7.53879	3.58664	25
ZFYVE1	3PUTR	FALSE	0	chr14	73436899	73436949	QKIpan-NM-QKI5-Be_3_4_12_13_5_6_14_15_r_peak_2511	-	4.55792	7.53879	3.58664	36
ARPP19	3PUTR	TRUE	0	chr15	52839936	52839986	QKIpan-NM-QKI5-Be_3_4_12_13_5_6_14_15_r_peak_2731	-	4.55792	7.53879	3.58664	23
SLC24A2	3PUTR	FALSE	0	chr9	19508227	19508277	QKIpan-NM-QKI5-Be_3_4_12_13_5_6_14_15_r_peak_8342	-	4.55792	7.53879	3.58664	44
FAM126A	3PUTR	TRUE	0	chr7	22981271	22981321	QKIpan-NM-QKI5-Be_3_4_12_13_5_6_14_15_r_peak_7446	-	4.55792	7.53879	3.58664	24
PRC1	3PUTR	TRUE	0	chr15	91509962	91510012	QKIpan-NM-QKI5-Be_3_4_12_13_5_6_14_15_r_peak_2866	-	4.55792	7.53879	3.58664	31
ZSCAN12	3PUTR	TRUE	0	chr6	28347155	28347205	QKIpan-NM-QKI5-Be_3_4_12_13_5_6_14_15_r_peak_6951	-	4.55792	7.53879	3.58664	36
ATP6V1H	3PUTR	FALSE	2	chr8	54628180	54628230	QKIpan-NM-QKI5-Be_3_4_12_13_5_6_14_15_r_peak_7973	-	4.55792	7.53879	3.58664	22
MBP	3PUTR	FALSE	0	chr18	74692581	74692631	QKIpan-NM-QKI5-Be_3_4_12_13_5_6_14_15_r_peak_3774	-	4.55792	7.53879	3.58664	25
FAM114A2	3PUTR	TRUE	0	chr5	153371631	153371681	QKIpan-NM-QKI5-Be_3_4_12_13_5_6_14_15_r_peak_6768	-	4.55792	7.53879	3.58664	25
AK2	3PUTR	TRUE	0	chr1	33474987	33475081	QKIpan-NM-QKI5-Be_3_4_12_13_5_6_14_15_r_peak_141	-	4.55792	7.53879	3.58664	6
AK2	3PUTR	TRUE	0	chr1	33475834	33475884	QKIpan-NM-QKI5-Be_3_4_12_13_5_6_14_15_r_peak_142	-	4.55792	7.53879	3.58664	8
ZC3H13	3PUTR	TRUE	0	chr13	46536974	46537061	QKIpan-NM-QKI5-Be_3_4_12_13_5_6_14_15_r_peak_2157	-	4.55792	7.53879	3.58664	46
BRCA1	3PUTR	FALSE	0	chr17	41196826	41196876	QKIpan-NM-QKI5-Be_3_4_12_13_5_6_14_15_r_peak_3329	-	4.3311	5.86499	2.07712	26
PEA15	3PUTR	TRUE	0	chr1	160184846	160184946	QKIpan-NM-QKI5-Be_3_4_12_13_5_6_14_15_f_peak_959	+	4.27695	6.32053	2.7844	22
IQSEC3	3PUTR	TRUE	0	chr12	284477	284527	QKIpan-NM-QKI5-Be_3_4_12_13_5_6_14_15_f_peak_3172	+	4.20418	5.30724	2.11959	23
FHL1	3PUTR	TRUE	0	chrX	135292883	135292969	QKIpan-NM-QKI5-Be_3_4_12_13_5_6_14_15_f_peak_15994	+	4.20418	5.30724	2.11959	0
KIF5A	3PUTR	TRUE	0	chr12	57978025	57978125	QKIpan-NM-QKI5-Be_3_4_12_13_5_6_14_15_f_peak_3583	+	4.20418	5.30724	2.11959	10
TMEM161B	3PUTR	TRUE	0	chr5	87498036	87498118	QKIpan-NM-QKI5-Be_3_4_12_13_5_6_14_15_r_peak_6564	-	4.02358	5.86499	2.07712	30
TM4SF18	3PUTR	TRUE	0	chr3	149036451	149036504	QKIpan-NM-QKI5-Be_3_4_12_13_5_6_14_15_r_peak_5748	-	3.92331	36.1954	31.57	27
SRRM4	3PUTR	FALSE	0	chr12	119598062	119598112	QKIpan-NM-QKI5-Be_3_4_12_13_5_6_14_15_f_peak_3891	+	3.92054	5.49234	2.11959	21
YTHDF3	3PUTR	FALSE	2	chr8	64123254	64123304	QKIpan-NM-QKI5-Be_3_4_12_13_5_6_14_15_f_peak_14500	+	3.90646	7.8717	4.09733	25
2011-09-01	3PUTR	TRUE	0	chr4	77952182	77952235	QKIpan-NM-QKI5-Be_3_4_12_13_5_6_14_15_f_peak_11103	+	3.90646	7.8717	4.09733	27
GPR124	3PUTR	FALSE	0	chr8	37700633	37700683	QKIpan-NM-QKI5-Be_3_4_12_13_5_6_14_15_f_peak_14347	+	3.90646	7.8717	4.09733	24
PLEKHA2	3PUTR	TRUE	0	chr8	38829949	38829999	QKIpan-NM-QKI5-Be_3_4_12_13_5_6_14_15_f_peak_14365	+	3.90646	7.8717	4.09733	33
FNTA	3PUTR	TRUE	0	chr8	42933341	42933391	QKIpan-NM-QKI5-Be_3_4_12_13_5_6_14_15_f_peak_14409	+	3.90646	7.8717	4.09733	22
USP53	3PUTR	TRUE	0	chr4	120214768	120214818	QKIpan-NM-QKI5-Be_3_4_12_13_5_6_14_15_f_peak_11256	+	3.90646	7.8717	4.09733	25
CHRAC1	3PUTR	TRUE	0	chr8	141527088	141527138	QKIpan-NM-QKI5-Be_3_4_12_13_5_6_14_15_f_peak_14813	+	3.90646	7.8717	4.09733	24
ANK2	3PUTR	TRUE	0	chr4	114304325	114304375	QKIpan-NM-QKI5-Be_3_4_12_13_5_6_14_15_f_peak_11242	+	3.90646	7.8717	4.09733	25
YIPF6	3PUTR	TRUE	0	chrX	67755151	67755201	QKIpan-NM-QKI5-Be_3_4_12_13_5_6_14_15_f_peak_15734	+	3.90646	7.8717	4.09733	23
FAM73B	3PUTR	TRUE	0	chr9	131834062	131834112	QKIpan-NM-QKI5-Be_3_4_12_13_5_6_14_15_f_peak_15405	+	3.90646	7.8717	4.09733	37
URM1	3PUTR	TRUE	0	chr9	131150316	131150366	QKIpan-NM-QKI5-Be_3_4_12_13_5_6_14_15_f_peak_15396	+	3.90646	7.8717	4.09733	24
WHSC1	3PUTR	TRUE	0	chr4	1944573	1944623	QKIpan-NM-QKI5-Be_3_4_12_13_5_6_14_15_f_peak_10842	+	3.90646	7.8717	4.09733	28
LPP	3PUTR	TRUE	0	chr3	188603589	188603639	QKIpan-NM-QKI5-Be_3_4_12_13_5_6_14_15_f_peak_10734	+	3.90646	7.8717	4.09733	26
IL1RAP	3PUTR	TRUE	0	chr3	190366646	190366713	QKIpan-NM-QKI5-Be_3_4_12_13_5_6_14_15_f_peak_10748	+	3.90646	7.8717	4.09733	21
CCDC50	3PUTR	TRUE	0	chr3	191110729	191110779	QKIpan-NM-QKI5-Be_3_4_12_13_5_6_14_15_f_peak_10753	+	3.90646	7.8717	4.09733	21
EXOC1	3PUTR	TRUE	1	chr4	56771068	56771140	QKIpan-NM-QKI5-Be_3_4_12_13_5_6_14_15_f_peak_11053	+	3.90646	7.8717	4.09733	34
CNTLN	3PUTR	TRUE	0	chr9	17299356	17299406	QKIpan-NM-QKI5-Be_3_4_12_13_5_6_14_15_f_peak_14931	+	3.90646	7.8717	4.09733	40
IL11RA	3PUTR	TRUE	0	chr9	34660668	34660718	QKIpan-NM-QKI5-Be_3_4_12_13_5_6_14_15_f_peak_15009	+	3.90646	7.8717	4.09733	25
CPEB2	3PUTR	TRUE	0	chr4	15070911	15070961	QKIpan-NM-QKI5-Be_3_4_12_13_5_6_14_15_f_peak_10909	+	3.90646	7.8717	4.09733	21
FAM120A	3PUTR	TRUE	1	chr9	96327746	96327796	QKIpan-NM-QKI5-Be_3_4_12_13_5_6_14_15_f_peak_15171	+	3.90646	7.8717	4.09733	23
PGM2	3PUTR	TRUE	1	chr4	37863416	37863466	QKIpan-NM-QKI5-Be_3_4_12_13_5_6_14_15_f_peak_10974	+	3.90646	7.8717	4.09733	25
TNPO1	3PUTR	TRUE	0	chr5	72210477	72210527	QKIpan-NM-QKI5-Be_3_4_12_13_5_6_14_15_f_peak_11866	+	3.90646	7.8717	4.09733	24
SENP6	3PUTR	TRUE	1	chr6	76426437	76426487	QKIpan-NM-QKI5-Be_3_4_12_13_5_6_14_15_f_peak_12877	+	3.90646	7.8717	4.09733	25
TFAP2B	3PUTR	FALSE	0	chr6	50813126	50813176	QKIpan-NM-QKI5-Be_3_4_12_13_5_6_14_15_f_peak_12773	+	3.90646	7.8717	4.09733	25
EFHC1	3PUTR	TRUE	2	chr6	52318439	52318489	QKIpan-NM-QKI5-Be_3_4_12_13_5_6_14_15_f_peak_12779	+	3.90646	7.8717	4.09733	22
FBXO9	3PUTR	TRUE	0	chr6	52965290	52965346	QKIpan-NM-QKI5-Be_3_4_12_13_5_6_14_15_f_peak_12786	+	3.90646	7.8717	4.09733	27
PPP1R14C	3PUTR	TRUE	0	chr6	150571319	150571369	QKIpan-NM-QKI5-Be_3_4_12_13_5_6_14_15_f_peak_13187	+	3.90646	7.8717	4.09733	25
MAP1B	3PUTR	TRUE	0	chr5	71503898	71503948	QKIpan-NM-QKI5-Be_3_4_12_13_5_6_14_15_f_peak_11835	+	3.90646	7.8717	4.09733	24
GTF2H2C	3PUTR	TRUE	0	chr5	68888610	68888660	QKIpan-NM-QKI5-Be_3_4_12_13_5_6_14_15_f_peak_11827	+	3.90646	7.8717	4.09733	34
SFXN1	3PUTR	TRUE	0	chr5	174950985	174951035	QKIpan-NM-QKI5-Be_3_4_12_13_5_6_14_15_f_peak_12399	+	3.90646	7.8717	4.09733	24
G3BP1	3PUTR	TRUE	0	chr5	151187353	151187403	QKIpan-NM-QKI5-Be_3_4_12_13_5_6_14_15_f_peak_12282	+	3.90646	7.8717	4.09733	21
G3BP1	3PUTR	FALSE	0	chr5	151186308	151186364	QKIpan-NM-QKI5-Be_3_4_12_13_5_6_14_15_f_peak_12281	+	3.90646	7.8717	4.09733	24
KIAA0141	3PUTR	TRUE	0	chr5	141318360	141318410	QKIpan-NM-QKI5-Be_3_4_12_13_5_6_14_15_f_peak_12224	+	3.90646	7.8717	4.09733	28
MFAP3	3PUTR	TRUE	1	chr5	153434987	153435037	QKIpan-NM-QKI5-Be_3_4_12_13_5_6_14_15_f_peak_12292	+	3.90646	7.8717	4.09733	20
ATAT1	3PUTR	FALSE	0	chr6	30611642	30611692	QKIpan-NM-QKI5-Be_3_4_12_13_5_6_14_15_f_peak_12619	+	3.90646	7.8717	4.09733	25
ATAT1	3PUTR	TRUE	0	chr6	30611104	30611154	QKIpan-NM-QKI5-Be_3_4_12_13_5_6_14_15_f_peak_12616	+	3.90646	7.8717	4.09733	24
PPP1R11	3PUTR	TRUE	0	chr6	30037479	30037586	QKIpan-NM-QKI5-Be_3_4_12_13_5_6_14_15_f_peak_12610	+	3.90646	7.8717	4.09733	27
DCP2	3PUTR	FALSE	0	chr5	112349855	112349910	QKIpan-NM-QKI5-Be_3_4_12_13_5_6_14_15_f_peak_12045	+	3.90646	7.8717	4.09733	27
DCP2	3PUTR	TRUE	0	chr5	112351961	112352011	QKIpan-NM-QKI5-Be_3_4_12_13_5_6_14_15_f_peak_12046	+	3.90646	7.8717	4.09733	25
ZKSCAN8	3PUTR	FALSE	0	chr6	28126150	28126200	QKIpan-NM-QKI5-Be_3_4_12_13_5_6_14_15_f_peak_12596	+	3.90646	7.8717	4.09733	24
STRIP2	3PUTR	TRUE	0	chr7	129126898	129126948	QKIpan-NM-QKI5-Be_3_4_12_13_5_6_14_15_f_peak_13940	+	3.90646	7.8717	4.09733	24
CUX1	3PUTR	TRUE	0	chr7	101897193	101897243	QKIpan-NM-QKI5-Be_3_4_12_13_5_6_14_15_f_peak_13808	+	3.90646	7.8717	4.09733	31
VPS37A	3PUTR	TRUE	1	chr8	17153034	17153084	QKIpan-NM-QKI5-Be_3_4_12_13_5_6_14_15_f_peak_14202	+	3.90646	7.8717	4.09733	24
NAA15	3PUTR	FALSE	0	chr4	140340058	140340108	QKIpan-NM-QKI5-Be_3_4_12_13_5_6_14_15_f_peak_11313	+	3.90646	7.8717	4.09733	24
PHF17	3PUTR	TRUE	1	chr4	129785005	129785064	QKIpan-NM-QKI5-Be_3_4_12_13_5_6_14_15_f_peak_11289	+	3.90646	7.8717	4.09733	24
PPP2R2A	3PUTR	TRUE	1	chr8	26230091	26230141	QKIpan-NM-QKI5-Be_3_4_12_13_5_6_14_15_f_peak_14275	+	3.90646	7.8717	4.09733	25
FHDC1	3PUTR	TRUE	0	chr4	153898790	153898840	QKIpan-NM-QKI5-Be_3_4_12_13_5_6_14_15_f_peak_11362	+	3.90646	7.8717	4.09733	26
RBM33	3PUTR	FALSE	0	chr7	155573387	155573483	QKIpan-NM-QKI5-Be_3_4_12_13_5_6_14_15_f_peak_14094	+	3.90646	7.8717	4.09733	50
HHIP	3PUTR	TRUE	0	chr4	145663561	145663611	QKIpan-NM-QKI5-Be_3_4_12_13_5_6_14_15_f_peak_11326	+	3.90646	7.8717	4.09733	35
CCDC152	3PUTR	TRUE	0	chr5	42800655	42800705	QKIpan-NM-QKI5-Be_3_4_12_13_5_6_14_15_f_peak_11682	+	3.90646	7.8717	4.09733	25
C1GALT1	3PUTR	TRUE	0	chr7	7284092	7284142	QKIpan-NM-QKI5-Be_3_4_12_13_5_6_14_15_f_peak_13411	+	3.90646	7.8717	4.09733	23
QKI	3PUTR	TRUE	0	chr6	163986258	163986334	QKIpan-NM-QKI5-Be_3_4_12_13_5_6_14_15_f_peak_13288	+	3.90646	7.8717	4.09733	49
PTPN12	3PUTR	TRUE	1	chr7	77268667	77268717	QKIpan-NM-QKI5-Be_3_4_12_13_5_6_14_15_f_peak_13708	+	3.90646	7.8717	4.09733	43
ATP6V0A2	3PUTR	TRUE	1	chr12	124243672	124243722	QKIpan-NM-QKI5-Be_3_4_12_13_5_6_14_15_f_peak_3918	+	3.90646	7.8717	4.09733	25
COG6	3PUTR	FALSE	0	chr13	40363639	40363689	QKIpan-NM-QKI5-Be_3_4_12_13_5_6_14_15_f_peak_4079	+	3.90646	7.8717	4.09733	23
SETD1B	3PUTR	TRUE	0	chr12	122268383	122268508	QKIpan-NM-QKI5-Be_3_4_12_13_5_6_14_15_f_peak_3903	+	3.90646	7.8717	4.09733	87
ATXN7L3B	3PUTR	TRUE	0	chr12	74935071	74935121	QKIpan-NM-QKI5-Be_3_4_12_13_5_6_14_15_f_peak_3708	+	3.90646	7.8717	4.09733	25
CPSF6	3PUTR	TRUE	1	chr12	69665328	69665378	QKIpan-NM-QKI5-Be_3_4_12_13_5_6_14_15_f_peak_3700	+	3.90646	7.8717	4.09733	23
DYRK2	3PUTR	TRUE	0	chr12	68054720	68054770	QKIpan-NM-QKI5-Be_3_4_12_13_5_6_14_15_f_peak_3674	+	3.90646	7.8717	4.09733	24
CAND1	3PUTR	TRUE	2	chr12	67707998	67708080	QKIpan-NM-QKI5-Be_3_4_12_13_5_6_14_15_f_peak_3672	+	3.90646	7.8717	4.09733	39
CAND1	3PUTR	TRUE	0	chr12	67707294	67707344	QKIpan-NM-QKI5-Be_3_4_12_13_5_6_14_15_f_peak_3671	+	3.90646	7.8717	4.09733	30
RNFT2	3PUTR	TRUE	1	chr12	117290626	117290676	QKIpan-NM-QKI5-Be_3_4_12_13_5_6_14_15_f_peak_3875	+	3.90646	7.8717	4.09733	22
SH2B3	3PUTR	TRUE	0	chr12	111886822	111886872	QKIpan-NM-QKI5-Be_3_4_12_13_5_6_14_15_f_peak_3852	+	3.90646	7.8717	4.09733	33
ATP2A2	3PUTR	TRUE	1	chr12	110784469	110784519	QKIpan-NM-QKI5-Be_3_4_12_13_5_6_14_15_f_peak_3847	+	3.90646	7.8717	4.09733	28
RIC8B	3PUTR	TRUE	0	chr12	107273632	107273682	QKIpan-NM-QKI5-Be_3_4_12_13_5_6_14_15_f_peak_3829	+	3.90646	7.8717	4.09733	32
METTL17	3PUTR	TRUE	0	chr14	21462019	21462069	QKIpan-NM-QKI5-Be_3_4_12_13_5_6_14_15_f_peak_4434	+	3.90646	7.8717	4.09733	25
DGKH	3PUTR	TRUE	0	chr13	42812753	42812803	QKIpan-NM-QKI5-Be_3_4_12_13_5_6_14_15_f_peak_4097	+	3.90646	7.8717	4.09733	26
SUGT1	3PUTR	TRUE	0	chr13	53264736	53264793	QKIpan-NM-QKI5-Be_3_4_12_13_5_6_14_15_f_peak_4168	+	3.90646	7.8717	4.09733	25
HMGA2	3PUTR	TRUE	1	chr12	66359862	66359932	QKIpan-NM-QKI5-Be_3_4_12_13_5_6_14_15_f_peak_3666	+	3.90646	7.8717	4.09733	25
HMGA2	3PUTR	TRUE	0	chr12	66358630	66358680	QKIpan-NM-QKI5-Be_3_4_12_13_5_6_14_15_f_peak_3665	+	3.90646	7.8717	4.09733	26
HMGA2	3PUTR	TRUE	0	chr12	66357270	66357371	QKIpan-NM-QKI5-Be_3_4_12_13_5_6_14_15_f_peak_3664	+	3.90646	7.8717	4.09733	52
TEAD4	3PUTR	FALSE	1	chr12	3149673	3149723	QKIpan-NM-QKI5-Be_3_4_12_13_5_6_14_15_f_peak_3235	+	3.90646	7.8717	4.09733	24
A2ML1	3PUTR	TRUE	0	chr12	9029077	9029127	QKIpan-NM-QKI5-Be_3_4_12_13_5_6_14_15_f_peak_3291	+	3.90646	7.8717	4.09733	27
TMEM136	3PUTR	TRUE	0	chr11	120203574	120203624	QKIpan-NM-QKI5-Be_3_4_12_13_5_6_14_15_f_peak_3071	+	3.90646	7.8717	4.09733	24
TMEM136	3PUTR	FALSE	0	chr11	120203444	120203494	QKIpan-NM-QKI5-Be_3_4_12_13_5_6_14_15_f_peak_3070	+	3.90646	7.8717	4.09733	21
CBL	3PUTR	TRUE	0	chr11	119178228	119178278	QKIpan-NM-QKI5-Be_3_4_12_13_5_6_14_15_f_peak_3066	+	3.90646	7.8717	4.09733	30
JAM3	3PUTR	TRUE	1	chr11	134021563	134021613	QKIpan-NM-QKI5-Be_3_4_12_13_5_6_14_15_f_peak_3161	+	3.90646	7.8717	4.09733	32
ADAMTS15	3PUTR	FALSE	0	chr11	130344363	130344413	QKIpan-NM-QKI5-Be_3_4_12_13_5_6_14_15_f_peak_3145	+	3.90646	7.8717	4.09733	24
KIF5A	3PUTR	TRUE	0	chr12	57979712	57979762	QKIpan-NM-QKI5-Be_3_4_12_13_5_6_14_15_f_peak_3584	+	3.90646	7.8717	4.09733	28
CDK2	3PUTR	FALSE	0	chr12	56361023	56361073	QKIpan-NM-QKI5-Be_3_4_12_13_5_6_14_15_f_peak_3559	+	3.90646	7.8717	4.09733	23
HMGA2	3PUTR	TRUE	0	chr12	66350199	66350249	QKIpan-NM-QKI5-Be_3_4_12_13_5_6_14_15_f_peak_3662	+	3.90646	7.8717	4.09733	24
PAQR5	3PUTR	TRUE	0	chr15	69699170	69699220	QKIpan-NM-QKI5-Be_3_4_12_13_5_6_14_15_f_peak_5388	+	3.90646	7.8717	4.09733	25
SNAP23	3PUTR	TRUE	0	chr15	42813941	42814069	QKIpan-NM-QKI5-Be_3_4_12_13_5_6_14_15_f_peak_5187	+	3.90646	7.8717	4.09733	24
TPM1	3PUTR	TRUE	0	chr15	63362225	63362312	QKIpan-NM-QKI5-Be_3_4_12_13_5_6_14_15_f_peak_5313	+	3.90646	7.8717	4.09733	49
C16orf52	3PUTR	TRUE	0	chr16	22093609	22093663	QKIpan-NM-QKI5-Be_3_4_12_13_5_6_14_15_f_peak_5725	+	3.90646	7.8717	4.09733	28
PAPD5	3PUTR	TRUE	1	chr16	50264344	50264394	QKIpan-NM-QKI5-Be_3_4_12_13_5_6_14_15_f_peak_5846	+	3.90646	7.8717	4.09733	25
CNEP1R1	3PUTR	TRUE	0	chr16	50070240	50070290	QKIpan-NM-QKI5-Be_3_4_12_13_5_6_14_15_f_peak_5841	+	3.90646	7.8717	4.09733	24
ZG16	3PUTR	FALSE	0	chr16	29792550	29792600	QKIpan-NM-QKI5-Be_3_4_12_13_5_6_14_15_f_peak_5777	+	3.90646	7.8717	4.09733	25
SNN	3PUTR	TRUE	1	chr16	11770454	11770504	QKIpan-NM-QKI5-Be_3_4_12_13_5_6_14_15_f_peak_5679	+	3.90646	7.8717	4.09733	37
NAA30	3PUTR	TRUE	0	chr14	57879310	57879360	QKIpan-NM-QKI5-Be_3_4_12_13_5_6_14_15_f_peak_4665	+	3.90646	7.8717	4.09733	24
ZBTB1	3PUTR	TRUE	0	chr14	64999844	64999894	QKIpan-NM-QKI5-Be_3_4_12_13_5_6_14_15_f_peak_4730	+	3.90646	7.8717	4.09733	42
PNN	3PUTR	TRUE	0	chr14	39651894	39651944	QKIpan-NM-QKI5-Be_3_4_12_13_5_6_14_15_f_peak_4527	+	3.90646	7.8717	4.09733	21
SOCS4	3PUTR	TRUE	1	chr14	55511602	55511652	QKIpan-NM-QKI5-Be_3_4_12_13_5_6_14_15_f_peak_4638	+	3.90646	7.8717	4.09733	22
PAPOLA	3PUTR	TRUE	0	chr14	97001050	97001111	QKIpan-NM-QKI5-Be_3_4_12_13_5_6_14_15_f_peak_4911	+	3.90646	7.8717	4.09733	32
PAPOLA	3PUTR	TRUE	0	chr14	97000664	97000714	QKIpan-NM-QKI5-Be_3_4_12_13_5_6_14_15_f_peak_4910	+	3.90646	7.8717	4.09733	43
POU2F1	3PUTR	TRUE	0	chr1	167394956	167395050	QKIpan-NM-QKI5-Be_3_4_12_13_5_6_14_15_f_peak_1017	+	3.90646	7.8717	4.09733	68
POU2F1	3PUTR	TRUE	0	chr1	167392539	167392589	QKIpan-NM-QKI5-Be_3_4_12_13_5_6_14_15_f_peak_1016	+	3.90646	7.8717	4.09733	42
POU2F1	3PUTR	FALSE	0	chr1	167386960	167387010	QKIpan-NM-QKI5-Be_3_4_12_13_5_6_14_15_f_peak_1014	+	3.90646	7.8717	4.09733	25
SOAT1	3PUTR	FALSE	0	chr1	179325669	179325719	QKIpan-NM-QKI5-Be_3_4_12_13_5_6_14_15_f_peak_1099	+	3.90646	7.8717	4.09733	21
TTF2	3PUTR	TRUE	0	chr1	117644408	117644458	QKIpan-NM-QKI5-Be_3_4_12_13_5_6_14_15_f_peak_825	+	3.90646	7.8717	4.09733	22
RBM8A	3PUTR	TRUE	0	chr1	145512340	145512390	QKIpan-NM-QKI5-Be_3_4_12_13_5_6_14_15_f_peak_869	+	3.90646	7.8717	4.09733	42
SEMA4A	3PUTR	TRUE	1	chr1	156147472	156147522	QKIpan-NM-QKI5-Be_3_4_12_13_5_6_14_15_f_peak_928	+	3.90646	7.8717	4.09733	26
VPS45	3PUTR	TRUE	1	chr1	150117427	150117477	QKIpan-NM-QKI5-Be_3_4_12_13_5_6_14_15_f_peak_883	+	3.90646	7.8717	4.09733	29
MDM4	3PUTR	TRUE	0	chr1	204506081	204506131	QKIpan-NM-QKI5-Be_3_4_12_13_5_6_14_15_f_peak_1249	+	3.90646	7.8717	4.09733	29
SNRPE	3PUTR	TRUE	1	chr1	203839436	203839486	QKIpan-NM-QKI5-Be_3_4_12_13_5_6_14_15_f_peak_1243	+	3.90646	7.8717	4.09733	21
MTR	3PUTR	FALSE	0	chr1	237064555	237064618	QKIpan-NM-QKI5-Be_3_4_12_13_5_6_14_15_f_peak_1431	+	3.90646	7.8717	4.09733	15
MMACHC	3PUTR	FALSE	0	chr1	45975600	45975683	QKIpan-NM-QKI5-Be_3_4_12_13_5_6_14_15_f_peak_373	+	3.90646	7.8717	4.09733	40
TARDBP	3PUTR	TRUE	0	chr1	11084684	11084736	QKIpan-NM-QKI5-Be_3_4_12_13_5_6_14_15_f_peak_88	+	3.90646	7.8717	4.09733	24
UBE4B	3PUTR	TRUE	1	chr1	10240621	10240671	QKIpan-NM-QKI5-Be_3_4_12_13_5_6_14_15_f_peak_76	+	3.90646	7.8717	4.09733	25
KLHDC7A	3PUTR	FALSE	0	chr1	18811444	18811494	QKIpan-NM-QKI5-Be_3_4_12_13_5_6_14_15_f_peak_131	+	3.90646	7.8717	4.09733	25
FBLIM1	3PUTR	FALSE	0	chr1	16101611	16101661	QKIpan-NM-QKI5-Be_3_4_12_13_5_6_14_15_f_peak_120	+	3.90646	7.8717	4.09733	25
FNBP1L	3PUTR	TRUE	0	chr1	94017031	94017081	QKIpan-NM-QKI5-Be_3_4_12_13_5_6_14_15_f_peak_660	+	3.90646	7.8717	4.09733	24
GPSM2	3PUTR	TRUE	0	chr1	109472692	109472746	QKIpan-NM-QKI5-Be_3_4_12_13_5_6_14_15_f_peak_741	+	3.90646	7.8717	4.09733	27
SLC17A6	3PUTR	TRUE	0	chr11	22399901	22399951	QKIpan-NM-QKI5-Be_3_4_12_13_5_6_14_15_f_peak_2507	+	3.90646	7.8717	4.09733	25
MICAL2	3PUTR	TRUE	0	chr11	12285164	12285232	QKIpan-NM-QKI5-Be_3_4_12_13_5_6_14_15_f_peak_2355	+	3.90646	7.8717	4.09733	33
DNAJC24	3PUTR	TRUE	0	chr11	31452860	31452910	QKIpan-NM-QKI5-Be_3_4_12_13_5_6_14_15_f_peak_2550	+	3.90646	7.8717	4.09733	41
LRRC27	3PUTR	TRUE	0	chr10	134193736	134193786	QKIpan-NM-QKI5-Be_3_4_12_13_5_6_14_15_f_peak_2263	+	3.90646	7.8717	4.09733	25
CDH23	3PUTR	FALSE	0	chr10	73473426	73473476	QKIpan-NM-QKI5-Be_3_4_12_13_5_6_14_15_f_peak_1814	+	3.90646	7.8717	4.09733	24
PRR26	3PUTR	TRUE	0	chr10	698493	698543	QKIpan-NM-QKI5-Be_3_4_12_13_5_6_14_15_f_peak_1496	+	3.90646	7.8717	4.09733	24
KIAA1217	3PUTR	TRUE	0	chr10	24835599	24835649	QKIpan-NM-QKI5-Be_3_4_12_13_5_6_14_15_f_peak_1614	+	3.90646	7.8717	4.09733	23
ZEB1	3PUTR	TRUE	0	chr10	31817864	31817914	QKIpan-NM-QKI5-Be_3_4_12_13_5_6_14_15_f_peak_1651	+	3.90646	7.8717	4.09733	28
ZEB1	3PUTR	TRUE	0	chr10	31816904	31816954	QKIpan-NM-QKI5-Be_3_4_12_13_5_6_14_15_f_peak_1650	+	3.90646	7.8717	4.09733	32
RAB18	3PUTR	TRUE	0	chr10	27830655	27830730	QKIpan-NM-QKI5-Be_3_4_12_13_5_6_14_15_f_peak_1626	+	3.90646	7.8717	4.09733	49
RAB18	3PUTR	TRUE	1	chr10	27827807	27827857	QKIpan-NM-QKI5-Be_3_4_12_13_5_6_14_15_f_peak_1625	+	3.90646	7.8717	4.09733	21
ZRANB1	3PUTR	TRUE	0	chr10	126674846	126674896	QKIpan-NM-QKI5-Be_3_4_12_13_5_6_14_15_f_peak_2205	+	3.90646	7.8717	4.09733	26
ACADSB	3PUTR	TRUE	0	chr10	124815033	124815083	QKIpan-NM-QKI5-Be_3_4_12_13_5_6_14_15_f_peak_2195	+	3.90646	7.8717	4.09733	38
NHLRC2	3PUTR	TRUE	0	chr10	115674326	115674376	QKIpan-NM-QKI5-Be_3_4_12_13_5_6_14_15_f_peak_2148	+	3.90646	7.8717	4.09733	45
PCGF5	3PUTR	TRUE	1	chr10	93040786	93040836	QKIpan-NM-QKI5-Be_3_4_12_13_5_6_14_15_f_peak_1970	+	3.90646	7.8717	4.09733	20
C10orf12	3PUTR	TRUE	0	chr10	98745334	98745384	QKIpan-NM-QKI5-Be_3_4_12_13_5_6_14_15_f_peak_2030	+	3.90646	7.8717	4.09733	24
PANK2	3PUTR	FALSE	0	chr20	3904760	3904810	QKIpan-NM-QKI5-Be_3_4_12_13_5_6_14_15_f_peak_8739	+	3.90646	7.8717	4.09733	24
2002-09-01	3PUTR	TRUE	3	chr2	242293358	242293431	QKIpan-NM-QKI5-Be_3_4_12_13_5_6_14_15_f_peak_8711	+	3.90646	7.8717	4.09733	44
ASB1	3PUTR	TRUE	0	chr2	239360378	239360428	QKIpan-NM-QKI5-Be_3_4_12_13_5_6_14_15_f_peak_8680	+	3.90646	7.8717	4.09733	42
DGKD	3PUTR	FALSE	0	chr2	234378526	234378576	QKIpan-NM-QKI5-Be_3_4_12_13_5_6_14_15_f_peak_8649	+	3.90646	7.8717	4.09733	25
CTLA4	3PUTR	FALSE	0	chr2	204738381	204738431	QKIpan-NM-QKI5-Be_3_4_12_13_5_6_14_15_f_peak_8482	+	3.90646	7.8717	4.09733	28
L3MBTL1	3PUTR	FALSE	0	chr20	42178783	42178833	QKIpan-NM-QKI5-Be_3_4_12_13_5_6_14_15_f_peak_8969	+	3.90646	7.8717	4.09733	23
GCC2	3PUTR	TRUE	0	chr2	109089695	109089753	QKIpan-NM-QKI5-Be_3_4_12_13_5_6_14_15_f_peak_8042	+	3.90646	7.8717	4.09733	31
SLC9A4	3PUTR	TRUE	0	chr2	103150045	103150143	QKIpan-NM-QKI5-Be_3_4_12_13_5_6_14_15_f_peak_8015	+	3.90646	7.8717	4.09733	21
MRPL35	3PUTR	TRUE	0	chr2	86438236	86438342	QKIpan-NM-QKI5-Be_3_4_12_13_5_6_14_15_f_peak_7965	+	3.90646	7.8717	4.09733	23
EHBP1	3PUTR	TRUE	0	chr2	63273269	63273319	QKIpan-NM-QKI5-Be_3_4_12_13_5_6_14_15_f_peak_7840	+	3.90646	7.8717	4.09733	25
MTHFD2	3PUTR	TRUE	0	chr2	74443833	74443887	QKIpan-NM-QKI5-Be_3_4_12_13_5_6_14_15_f_peak_7930	+	3.90646	7.8717	4.09733	1
NABP1	3PUTR	TRUE	0	chr2	192553677	192553727	QKIpan-NM-QKI5-Be_3_4_12_13_5_6_14_15_f_peak_8433	+	3.90646	7.8717	4.09733	46
KIF5C	3PUTR	TRUE	0	chr2	149880994	149881044	QKIpan-NM-QKI5-Be_3_4_12_13_5_6_14_15_f_peak_8228	+	3.90646	7.8717	4.09733	37
PKP4	3PUTR	TRUE	1	chr2	159537683	159537733	QKIpan-NM-QKI5-Be_3_4_12_13_5_6_14_15_f_peak_8274	+	3.90646	7.8717	4.09733	25
DTX3L	3PUTR	TRUE	0	chr3	122292672	122292722	QKIpan-NM-QKI5-Be_3_4_12_13_5_6_14_15_f_peak_10249	+	3.90646	7.8717	4.09733	31
SLC15A2	3PUTR	TRUE	0	chr3	121662653	121662743	QKIpan-NM-QKI5-Be_3_4_12_13_5_6_14_15_f_peak_10246	+	3.90646	7.8717	4.09733	47
MAP3K13	3PUTR	TRUE	0	chr3	185010233	185010302	QKIpan-NM-QKI5-Be_3_4_12_13_5_6_14_15_f_peak_10690	+	3.90646	7.8717	4.09733	34
ATP11B	3PUTR	TRUE	0	chr3	182638063	182638113	QKIpan-NM-QKI5-Be_3_4_12_13_5_6_14_15_f_peak_10651	+	3.90646	7.8717	4.09733	27
SAMD7	3PUTR	TRUE	0	chr3	169656461	169656511	QKIpan-NM-QKI5-Be_3_4_12_13_5_6_14_15_f_peak_10578	+	3.90646	7.8717	4.09733	25
OXNAD1	3PUTR	TRUE	0	chr3	16346616	16346666	QKIpan-NM-QKI5-Be_3_4_12_13_5_6_14_15_f_peak_9640	+	3.90646	7.8717	4.09733	40
RBMS3	3PUTR	TRUE	0	chr3	30049413	30049463	QKIpan-NM-QKI5-Be_3_4_12_13_5_6_14_15_f_peak_9728	+	3.90646	7.8717	4.09733	25
XPNPEP3	3PUTR	TRUE	0	chr22	41326311	41326361	QKIpan-NM-QKI5-Be_3_4_12_13_5_6_14_15_f_peak_9452	+	3.90646	7.8717	4.09733	22
TRIOBP	3PUTR	FALSE	0	chr22	38170652	38170702	QKIpan-NM-QKI5-Be_3_4_12_13_5_6_14_15_f_peak_9432	+	3.90646	7.8717	4.09733	24
APOL6	3PUTR	TRUE	0	chr22	36063989	36064048	QKIpan-NM-QKI5-Be_3_4_12_13_5_6_14_15_f_peak_9416	+	3.90646	7.8717	4.09733	26
APOL6	3PUTR	FALSE	0	chr22	36062360	36062410	QKIpan-NM-QKI5-Be_3_4_12_13_5_6_14_15_f_peak_9415	+	3.90646	7.8717	4.09733	20
NF2	3PUTR	TRUE	0	chr22	30092922	30092972	QKIpan-NM-QKI5-Be_3_4_12_13_5_6_14_15_f_peak_9385	+	3.90646	7.8717	4.09733	35
NF2	3PUTR	FALSE	0	chr22	30079547	30079597	QKIpan-NM-QKI5-Be_3_4_12_13_5_6_14_15_f_peak_9383	+	3.90646	7.8717	4.09733	37
FAM118A	3PUTR	TRUE	1	chr22	45736683	45736733	QKIpan-NM-QKI5-Be_3_4_12_13_5_6_14_15_f_peak_9483	+	3.90646	7.8717	4.09733	24
IRAK2	3PUTR	TRUE	0	chr3	10284694	10284744	QKIpan-NM-QKI5-Be_3_4_12_13_5_6_14_15_f_peak_9584	+	3.90646	7.8717	4.09733	35
PXK	3PUTR	TRUE	0	chr3	58399261	58399311	QKIpan-NM-QKI5-Be_3_4_12_13_5_6_14_15_f_peak_9964	+	3.90646	7.8717	4.09733	23
SLMAP	3PUTR	TRUE	0	chr3	57913609	57913659	QKIpan-NM-QKI5-Be_3_4_12_13_5_6_14_15_f_peak_9947	+	3.90646	7.8717	4.09733	26
CCDC66	3PUTR	TRUE	0	chr3	56595318	56595368	QKIpan-NM-QKI5-Be_3_4_12_13_5_6_14_15_f_peak_9936	+	3.90646	7.8717	4.09733	29
PGPEP1	3PUTR	TRUE	0	chr19	18477469	18477519	QKIpan-NM-QKI5-Be_3_4_12_13_5_6_14_15_f_peak_7197	+	3.90646	7.8717	4.09733	22
ZNF793	3PUTR	TRUE	0	chr19	38024670	38024720	QKIpan-NM-QKI5-Be_3_4_12_13_5_6_14_15_f_peak_7285	+	3.90646	7.8717	4.09733	21
SLC5A10	3PUTR	TRUE	2	chr17	18923886	18923936	QKIpan-NM-QKI5-Be_3_4_12_13_5_6_14_15_f_peak_6243	+	3.90646	7.8717	4.09733	25
CD3EAP	3PUTR	TRUE	0	chr19	45913817	45913867	QKIpan-NM-QKI5-Be_3_4_12_13_5_6_14_15_f_peak_7364	+	3.90646	7.8717	4.09733	24
ALKBH5	3PUTR	TRUE	0	chr17	18112792	18112842	QKIpan-NM-QKI5-Be_3_4_12_13_5_6_14_15_f_peak_6241	+	3.90646	7.8717	4.09733	26
MPRIP	3PUTR	TRUE	1	chr17	17088889	17088993	QKIpan-NM-QKI5-Be_3_4_12_13_5_6_14_15_f_peak_6230	+	3.90646	7.8717	4.09733	78
HIF3A	3PUTR	FALSE	0	chr19	46843486	46843536	QKIpan-NM-QKI5-Be_3_4_12_13_5_6_14_15_f_peak_7373	+	3.90646	7.8717	4.09733	25
SAMD4B	3PUTR	TRUE	0	chr19	39874183	39874233	QKIpan-NM-QKI5-Be_3_4_12_13_5_6_14_15_f_peak_7316	+	3.90646	7.8717	4.09733	48
EPN2	3PUTR	TRUE	0	chr17	19238099	19238149	QKIpan-NM-QKI5-Be_3_4_12_13_5_6_14_15_f_peak_6249	+	3.90646	7.8717	4.09733	25
PTPRM	3PUTR	TRUE	1	chr18	8406615	8406665	QKIpan-NM-QKI5-Be_3_4_12_13_5_6_14_15_f_peak_6735	+	3.90646	7.8717	4.09733	47
C18orf54	3PUTR	TRUE	0	chr18	51905596	51905646	QKIpan-NM-QKI5-Be_3_4_12_13_5_6_14_15_f_peak_6916	+	3.90646	7.8717	4.09733	27
CTIF	3PUTR	FALSE	0	chr18	46388034	46388084	QKIpan-NM-QKI5-Be_3_4_12_13_5_6_14_15_f_peak_6896	+	3.90646	7.8717	4.09733	25
CTIF	3PUTR	FALSE	0	chr18	46388801	46388851	QKIpan-NM-QKI5-Be_3_4_12_13_5_6_14_15_f_peak_6897	+	3.90646	7.8717	4.09733	25
LIPG	3PUTR	TRUE	0	chr18	47119048	47119098	QKIpan-NM-QKI5-Be_3_4_12_13_5_6_14_15_f_peak_6900	+	3.90646	7.8717	4.09733	25
SKA1	3PUTR	TRUE	0	chr18	47918717	47918767	QKIpan-NM-QKI5-Be_3_4_12_13_5_6_14_15_f_peak_6905	+	3.90646	7.8717	4.09733	25
ZNF554	3PUTR	TRUE	0	chr19	2835306	2835356	QKIpan-NM-QKI5-Be_3_4_12_13_5_6_14_15_f_peak_7060	+	3.90646	7.8717	4.09733	24
ZNF207	3PUTR	TRUE	0	chr17	30701760	30701810	QKIpan-NM-QKI5-Be_3_4_12_13_5_6_14_15_f_peak_6360	+	3.90646	7.8717	4.09733	30
THRA	3PUTR	FALSE	0	chr17	38247254	38247304	QKIpan-NM-QKI5-Be_3_4_12_13_5_6_14_15_f_peak_6415	+	3.90646	7.8717	4.09733	37
THRA	3PUTR	TRUE	0	chr17	38246926	38246976	QKIpan-NM-QKI5-Be_3_4_12_13_5_6_14_15_f_peak_6414	+	3.90646	7.8717	4.09733	20
MLLT6	3PUTR	TRUE	1	chr17	36883337	36883387	QKIpan-NM-QKI5-Be_3_4_12_13_5_6_14_15_f_peak_6395	+	3.90646	7.8717	4.09733	29
NFAT5	3PUTR	TRUE	0	chr16	69733680	69733730	QKIpan-NM-QKI5-Be_3_4_12_13_5_6_14_15_f_peak_5974	+	3.90646	7.8717	4.09733	33
CIRH1A	3PUTR	TRUE	0	chr16	69200227	69200277	QKIpan-NM-QKI5-Be_3_4_12_13_5_6_14_15_f_peak_5955	+	3.90646	7.8717	4.09733	24
PLB1	3PUTR	TRUE	0	chr2	28817151	28817201	QKIpan-NM-QKI5-Be_3_4_12_13_5_6_14_15_f_peak_7636	+	3.90646	7.8717	4.09733	24
CIRH1A	3PUTR	TRUE	0	chr16	69199873	69199923	QKIpan-NM-QKI5-Be_3_4_12_13_5_6_14_15_f_peak_5954	+	3.90646	7.8717	4.09733	39
SOCS5	3PUTR	TRUE	1	chr2	46989802	46989852	QKIpan-NM-QKI5-Be_3_4_12_13_5_6_14_15_f_peak_7762	+	3.90646	7.8717	4.09733	44
SPTBN1	3PUTR	TRUE	0	chr2	54888611	54888661	QKIpan-NM-QKI5-Be_3_4_12_13_5_6_14_15_f_peak_7792	+	3.90646	7.8717	4.09733	38
DNAH17-AS1	3PUTR	FALSE	0	chr17	76497342	76497392	QKIpan-NM-QKI5-Be_3_4_12_13_5_6_14_15_f_peak_6649	+	3.90646	7.8717	4.09733	25
RPS7	3PUTR	TRUE	1	chr2	3627913	3627963	QKIpan-NM-QKI5-Be_3_4_12_13_5_6_14_15_f_peak_7494	+	3.90646	7.8717	4.09733	26
CENPO	3PUTR	FALSE	0	chr2	25043253	25043303	QKIpan-NM-QKI5-Be_3_4_12_13_5_6_14_15_f_peak_7602	+	3.90646	7.8717	4.09733	21
ZNF525	3PUTR	FALSE	0	chr19	53889375	53889425	QKIpan-NM-QKI5-Be_3_4_12_13_5_6_14_15_f_peak_7437	+	3.90646	7.8717	4.09733	25
2011-09-01	3PUTR	TRUE	0	chr4	77955777	77955891	QKIpan-NM-QKI5-Be_3_4_12_13_5_6_14_15_f_peak_11108	+	3.775	5.97305	2.44251	47
SCD	3PUTR	TRUE	4	chr10	102124498	102124564	QKIpan-NM-QKI5-Be_3_4_12_13_5_6_14_15_f_peak_2054	+	3.68941	11.585	7.63868	27
SPTBN1	3PUTR	TRUE	0	chr2	54889112	54889163	QKIpan-NM-QKI5-Be_3_4_12_13_5_6_14_15_f_peak_7793	+	3.68646	6.54298	3.00571	23
SCRN1	3PUTR	TRUE	0	chr7	29960160	29960210	QKIpan-NM-QKI5-Be_3_4_12_13_5_6_14_15_r_peak_7479	-	3.66139	5.39898	1.61663	25
LRRC2	3PUTR	FALSE	0	chr3	46558263	46558313	QKIpan-NM-QKI5-Be_3_4_12_13_5_6_14_15_r_peak_5410	-	3.66139	5.39898	1.61663	25
SLC25A53	3PUTR	FALSE	0	chrX	103348483	103348533	QKIpan-NM-QKI5-Be_3_4_12_13_5_6_14_15_r_peak_8902	-	3.66139	5.39898	1.61663	25
CHM	3PUTR	TRUE	0	chrX	85117923	85117973	QKIpan-NM-QKI5-Be_3_4_12_13_5_6_14_15_r_peak_8875	-	3.66139	5.39898	1.61663	25
SNX3	3PUTR	TRUE	0	chr6	108533243	108533312	QKIpan-NM-QKI5-Be_3_4_12_13_5_6_14_15_r_peak_7192	-	3.66139	5.39898	1.61663	12
NLRC3	3PUTR	TRUE	2	chr16	3589064	3589114	QKIpan-NM-QKI5-Be_3_4_12_13_5_6_14_15_r_peak_2925	-	3.66139	5.39898	1.61663	25
KLHL6	3PUTR	FALSE	0	chr3	183206188	183206238	QKIpan-NM-QKI5-Be_3_4_12_13_5_6_14_15_r_peak_5838	-	3.66139	5.39898	1.61663	25
MTF1	3PUTR	TRUE	0	chr1	38277682	38277768	QKIpan-NM-QKI5-Be_3_4_12_13_5_6_14_15_r_peak_159	-	3.66139	5.39898	1.61663	29
KCNJ10	3PUTR	FALSE	0	chr1	160008165	160008215	QKIpan-NM-QKI5-Be_3_4_12_13_5_6_14_15_r_peak_464	-	3.66139	5.39898	1.61663	25
ANKRD17	3PUTR	TRUE	0	chr4	73941186	73941236	QKIpan-NM-QKI5-Be_3_4_12_13_5_6_14_15_r_peak_6097	-	3.66139	5.39898	1.61663	22
COL12A1	3PUTR	TRUE	0	chr6	75795573	75795623	QKIpan-NM-QKI5-Be_3_4_12_13_5_6_14_15_r_peak_7113	-	3.66139	5.39898	1.61663	35
CTSK	3PUTR	TRUE	0	chr1	150768868	150768918	QKIpan-NM-QKI5-Be_3_4_12_13_5_6_14_15_r_peak_426	-	3.66139	5.39898	1.61663	25
SESTD1	3PUTR	TRUE	0	chr2	179973251	179973301	QKIpan-NM-QKI5-Be_3_4_12_13_5_6_14_15_r_peak_4617	-	3.66139	5.39898	1.61663	22
TENM4	3PUTR	FALSE	0	chr11	78364598	78364648	QKIpan-NM-QKI5-Be_3_4_12_13_5_6_14_15_r_peak_1471	-	3.66139	5.39898	1.61663	25
ZBED3	3PUTR	TRUE	0	chr5	76370831	76370881	QKIpan-NM-QKI5-Be_3_4_12_13_5_6_14_15_r_peak_6529	-	3.66139	5.39898	1.61663	25
SVIP	3PUTR	TRUE	0	chr11	22842314	22842364	QKIpan-NM-QKI5-Be_3_4_12_13_5_6_14_15_r_peak_1279	-	3.66139	5.39898	1.61663	22
CELF1	3PUTR	FALSE	0	chr11	47491228	47491278	QKIpan-NM-QKI5-Be_3_4_12_13_5_6_14_15_r_peak_1343	-	3.66139	5.39898	1.61663	25
DCT	3PUTR	TRUE	1	chr13	95091998	95092048	QKIpan-NM-QKI5-Be_3_4_12_13_5_6_14_15_r_peak_2277	-	3.66139	5.39898	1.61663	25
DZIP1	3PUTR	TRUE	1	chr13	96232160	96232210	QKIpan-NM-QKI5-Be_3_4_12_13_5_6_14_15_r_peak_2281	-	3.66139	5.39898	1.61663	15
PRKD3	3PUTR	FALSE	0	chr2	37479132	37479182	QKIpan-NM-QKI5-Be_3_4_12_13_5_6_14_15_r_peak_4171	-	3.66139	5.39898	1.61663	25
CPM	3PUTR	TRUE	0	chr12	69249179	69249229	QKIpan-NM-QKI5-Be_3_4_12_13_5_6_14_15_r_peak_1860	-	3.66139	5.39898	1.61663	25
STARD13	3PUTR	TRUE	0	chr13	33679481	33679531	QKIpan-NM-QKI5-Be_3_4_12_13_5_6_14_15_r_peak_2103	-	3.66139	5.39898	1.61663	21
TSPEAR	3PUTR	FALSE	0	chr21	45918598	45918648	QKIpan-NM-QKI5-Be_3_4_12_13_5_6_14_15_r_peak_5092	-	3.66139	5.39898	1.61663	25
GLUD1	3PUTR	TRUE	0	chr10	88810378	88810439	QKIpan-NM-QKI5-Be_3_4_12_13_5_6_14_15_r_peak_1054	-	3.66139	5.39898	1.61663	11
BEND7	3PUTR	FALSE	0	chr10	13484307	13484357	QKIpan-NM-QKI5-Be_3_4_12_13_5_6_14_15_r_peak_811	-	3.66139	5.39898	1.61663	25
ERP44	3PUTR	TRUE	0	chr9	102743304	102743354	QKIpan-NM-QKI5-Be_3_4_12_13_5_6_14_15_r_peak_8500	-	3.66139	5.39898	1.61663	25
LDOC1L	3PUTR	FALSE	0	chr22	44889287	44889337	QKIpan-NM-QKI5-Be_3_4_12_13_5_6_14_15_r_peak_5260	-	3.66139	5.39898	1.61663	25
ELMSAN1	3PUTR	TRUE	0	chr14	74183226	74183276	QKIpan-NM-QKI5-Be_3_4_12_13_5_6_14_15_r_peak_2517	-	3.66139	5.39898	1.61663	21
TMED8	3PUTR	TRUE	0	chr14	77805884	77805934	QKIpan-NM-QKI5-Be_3_4_12_13_5_6_14_15_r_peak_2538	-	3.66139	5.39898	1.61663	25
BCL2	3PUTR	FALSE	0	chr18	60794487	60794537	QKIpan-NM-QKI5-Be_3_4_12_13_5_6_14_15_r_peak_3728	-	3.66139	5.39898	1.61663	25
ZDHHC21	3PUTR	TRUE	0	chr9	14616784	14616834	QKIpan-NM-QKI5-Be_3_4_12_13_5_6_14_15_r_peak_8317	-	3.66139	5.39898	1.61663	2
RNF141	3PUTR	TRUE	0	chr11	10536009	10536059	QKIpan-NM-QKI5-Be_3_4_12_13_5_6_14_15_r_peak_1254	-	3.66139	5.39898	1.61663	25
CHRNA4	3PUTR	FALSE	0	chr20	61975980	61976030	QKIpan-NM-QKI5-Be_3_4_12_13_5_6_14_15_r_peak_4992	-	3.66139	5.39898	1.61663	25
KIAA2022	3PUTR	TRUE	0	chrX	73957627	73957680	QKIpan-NM-QKI5-Be_3_4_12_13_5_6_14_15_r_peak_8853	-	3.64785	177.109	171.936	26
TMOD2	3PUTR	TRUE	0	chr15	52105804	52105854	QKIpan-NM-QKI5-Be_3_4_12_13_5_6_14_15_f_peak_5232	+	3.58411	7.77861	4.09733	24
MYL6	3PUTR	TRUE	0	chr12	56554816	56554903	QKIpan-NM-QKI5-Be_3_4_12_13_5_6_14_15_f_peak_3565	+	3.56412	4.70087	1.61012	53
PCBP2	3PUTR	TRUE	2	chr12	53869297	53869347	QKIpan-NM-QKI5-Be_3_4_12_13_5_6_14_15_f_peak_3534	+	3.56412	4.70087	1.61012	15
SLC39A13	3PUTR	FALSE	0	chr11	47435636	47435692	QKIpan-NM-QKI5-Be_3_4_12_13_5_6_14_15_f_peak_2637	+	3.56412	4.70087	1.61012	20
MPRIP	3PUTR	TRUE	0	chr17	17093773	17093823	QKIpan-NM-QKI5-Be_3_4_12_13_5_6_14_15_f_peak_6231	+	3.14204	6.61	3.07253	23
