# Supplementary material for: The landscape of alternative polyadenylation during EMT and its regulation by the RNA-binding protein Quaking
Source: RNA Biol. 2023 Dec 19;21(1):199–209. doi: 10.1080/15476286.2023.2294222 (PMC10732628; doi:10.1080/15476286.2023.2294222)
Supplement: Supplementary Table 3.xls [file KRNB_A_2294222_SM0804.xls]

## Sheet: Supplementary Table 3
Supplementary Table 3 - Table depicting gene expression changes in mesHMLE and HMLE PAT-Seq samples
id	gene	product	HMLE	mesHMLE	FDR	AveExpr	P value	HMLE-R1	HMLE-R2	HMLE-R3	mesHMLE-R1	mesHMLE-R2	mesHMLE-R3	mesHMLE-QKI-kd-R1	mesHMLE-QKI-kd-R2	mesHMLE-QKI-kd-R3	HMLE-R1 CPM	HMLE-R2 CPM	HMLE-R3 CPM	mesHMLE-R1 CPM	mesHMLE-R2 CPM	mesHMLE-R3 CPM	mesHMLE-QKI-kd-R1 CPM	mesHMLE-QKI-kd-R2 CPM	mesHMLE-QKI-kd-R3 CPM
ENSG00000186081	KRT5	keratin 5 [Source:HGNC Symbol;Acc:HGNC:6442]	0	-7.01396	2.73661e-09	6.69063	1.70974e-13	27537	15199	20085	196	133	90	87	97	78	3305.47	2230.11	2469.41	24.769	29.98	19.124	15.171	18.424	17.997
ENSG00000189334	S100A14	S100 calcium binding protein A14 [Source:HGNC Symbol;Acc:HGNC:18901]	0	-7.34833	5.1179e-09	4.41528	9.59246e-13	5665	4236	5581	56	16	16	17	17	14	680.012	621.539	686.173	7.077	3.607	3.4	2.964	3.229	3.23
ENSG00000205420	KRT6A	keratin 6A [Source:HGNC Symbol;Acc:HGNC:6443]	0	-7.5225	5.1179e-09	6.01138	7.53195e-13	19485	15822	13151	176	39	46	60	58	41	2338.93	2321.53	1616.89	22.242	8.791	9.774	10.462	11.016	9.46
ENSG00000196754	S100A2	S100 calcium binding protein A2 [Source:HGNC Symbol;Acc:HGNC:10492]	0	-5.18095	2.13453e-08	9.11347	5.33432e-12	59340	43573	38421	2043	718	834	1072	946	396	7123.02	6393.37	4723.79	258.181	161.846	177.216	186.93	179.683	91.37
ENSG00000186847	KRT14	keratin 14 [Source:HGNC Symbol;Acc:HGNC:6416]	0	-5.81238	3.69232e-08	7.94209	1.3841e-11	42823	21739	25797	744	338	318	305	437	127	5140.36	3189.71	3171.69	94.022	76.19	67.571	53.184	83.004	29.303
ENSG00000137440	FGFBP1	fibroblast growth factor binding protein 1 [Source:HGNC Symbol;Acc:HGNC:19695]	0	-7.6764	3.69232e-08	3.24336	1.26228e-11	2267	2235	2360	19	6	5	8	11	7	272.125	327.936	290.157	2.401	1.352	1.062	1.395	2.089	1.615
ENSG00000132470	ITGB4	integrin subunit beta 4 [Source:HGNC Symbol;Acc:HGNC:6158]	0	-5.03876	6.01933e-08	5.90522	2.63247e-11	5490	3067	4527	152	80	107	98	88	113	659.005	450.014	556.586	19.209	18.033	22.736	17.089	16.715	26.073
ENSG00000150782	IL18	interleukin 18 [Source:HGNC Symbol;Acc:HGNC:5986]	0	-4.87224	1.79012e-07	4.6961	9.87855e-11	1166	1107	1299	39	26	43	128	108	49	139.964	162.428	159.709	4.929	5.861	9.137	22.32	20.513	11.306
ENSG00000167642	SPINT2	serine peptidase inhibitor, Kunitz type 2 [Source:HGNC Symbol;Acc:HGNC:11247]	0	-4.39903	1.79012e-07	4.23538	1.00656e-10	1150	966	1517	72	32	45	20	31	25	138.043	141.739	186.512	9.099	7.213	9.562	3.487	5.888	5.768
ENSG00000181885	CLDN7	claudin 7 [Source:HGNC Symbol;Acc:HGNC:2049]	0	-4.76788	4.37246e-07	3.6085	3.00494e-10	1041	734	941	39	30	18	16	26	8	124.959	107.698	115.694	4.929	6.762	3.825	2.79	4.938	1.846
ENSG00000173801	JUP	junction plakoglobin [Source:HGNC Symbol;Acc:HGNC:6207]	0	-3.92065	4.37246e-07	5.22691	2.80395e-10	1798	1247	1464	113	79	65	100	74	99	215.827	182.969	179.996	14.28	17.808	13.812	17.437	14.056	22.842
ENSG00000272398	CD24	CD24 molecule [Source:HGNC Symbol;Acc:HGNC:1645]	0	-4.69187	5.88566e-07	4.22894	4.41259e-10	1242	1971	1274	82	40	30	20	19	22	149.086	289.2	156.636	10.363	9.017	6.375	3.487	3.609	5.076
ENSG00000117595	IRF6	interferon regulatory factor 6 [Source:HGNC Symbol;Acc:HGNC:6121]	0	-4.36155	9.85648e-07	4.17157	8.00539e-10	1396	807	930	69	31	31	41	32	20	167.572	118.409	114.342	8.72	6.988	6.587	7.149	6.078	4.615
ENSG00000184292	TACSTD2	tumor associated calcium signal transducer 2 [Source:HGNC Symbol;Acc:HGNC:11530]	0	-3.08185	1.39749e-06	4.7113	1.33992e-09	762	956	901	109	87	72	46	57	47	91.468	140.272	110.776	13.775	19.611	15.299	8.021	10.827	10.844
ENSG00000206075	SERPINB5	serpin family B member 5 [Source:HGNC Symbol;Acc:HGNC:8949]	0	-3.24004	1.39749e-06	6.23993	1.39697e-09	1909	2007	1781	308	119	126	257	311	314	229.151	294.482	218.97	38.923	26.824	26.774	44.814	59.071	72.45
ENSG00000161249	DMKN	dermokine [Source:HGNC Symbol;Acc:HGNC:25063]	0	-4.1594	1.39749e-06	4.80515	1.31171e-09	1494	1229	1653	95	82	42	35	41	69	179.336	180.328	203.233	12.005	18.484	8.925	6.103	7.788	15.92
ENSG00000118971	CCND2	cyclin D2 [Source:HGNC Symbol;Acc:HGNC:1583]	0	-4.07376	1.53982e-06	4.765	1.73165e-09	1409	1481	1875	165	47	55	64	54	13	169.133	217.304	230.528	20.852	10.594	11.687	11.16	10.257	3
ENSG00000226145	KRT16P6	keratin 16 pseudogene 6 [Source:HGNC Symbol;Acc:HGNC:50719]	0	-5.53216	1.53982e-06	4.51463	1.64598e-09	3266	1990	1681	72	37	22	30	57	14	392.042	291.988	206.676	9.099	8.34	4.675	5.231	10.827	3.23
ENSG00000159166	LAD1	ladinin 1 [Source:HGNC Symbol;Acc:HGNC:6472]	0	-6.9124	2.65575e-06	2.87158	3.15252e-09	1515	1237	1698	32	2	8	13	4	4	181.857	181.502	208.766	4.044	0.451	1.7	2.267	0.76	0.923
ENSG00000171345	KRT19	keratin 19 [Source:HGNC Symbol;Acc:HGNC:6436]	0	-4.63519	3.4455e-06	5.94402	4.73579e-09	2933	2326	3420	86	99	125	154	124	261	352.07	341.289	420.482	10.868	22.316	26.561	26.854	23.552	60.221
ENSG00000121552	CSTA	cystatin A [Source:HGNC Symbol;Acc:HGNC:2481]	0	-4.73458	3.4455e-06	4.41788	4.48823e-09	1705	1338	1271	75	28	40	56	68	9	204.664	196.322	156.267	9.478	6.312	8.5	9.765	12.916	2.077
ENSG00000112378	PERP	PERP, TP53 apoptosis effector [Source:HGNC Symbol;Acc:HGNC:17637]	0	-4.24926	3.4455e-06	5.52745	4.58537e-09	2933	1994	2771	186	93	79	57	50	144	352.07	292.575	340.689	23.505	20.963	16.787	9.939	9.497	33.225
ENSG00000230937	MIR205HG	MIR205 host gene [Source:HGNC Symbol;Acc:HGNC:43562]	0	-7.30711	4.0011e-06	3.13716	5.79853e-09	3628	1755	2225	35	5	7	4	4	7	435.496	257.507	273.559	4.423	1.127	1.487	0.697	0.76	1.615
ENSG00000185479	KRT6B	keratin 6B [Source:HGNC Symbol;Acc:HGNC:6444]	0	-7.77977	4.0011e-06	3.43179	6.24938e-09	4814	3776	2154	28	9	6	5	9	5	577.86	554.044	264.83	3.538	2.029	1.275	0.872	1.709	1.154
ENSG00000091409	ITGA6	integrin subunit alpha 6 [Source:HGNC Symbol;Acc:HGNC:6142]	0	-3.72152	4.0011e-06	4.78199	6.02198e-09	825	1183	980	73	60	62	56	65	91	99.031	173.579	120.489	9.225	13.525	13.174	9.765	12.346	20.997
ENSG00000058085	LAMC2	laminin subunit gamma 2 [Source:HGNC Symbol;Acc:HGNC:6493]	0	-4.57047	4.3481e-06	6.40619	7.06301e-09	5354	8135	3269	422	99	137	140	152	128	642.68	1193.63	401.917	53.33	22.316	29.111	24.412	28.871	29.534
ENSG00000134757	DSG3	desmoglein 3 [Source:HGNC Symbol;Acc:HGNC:3050]	0	-6.236	4.42216e-06	2.47285	7.55922e-09	742	634	548	15	5	3	9	6	10	89.068	93.025	67.376	1.896	1.127	0.637	1.569	1.14	2.307
ENSG00000119888	EPCAM	epithelial cell adhesion molecule [Source:HGNC Symbol;Acc:HGNC:11529]	0	-5.80812	4.42216e-06	2.95067	8.01216e-09	647	651	1018	20	5	11	7	11	20	77.664	95.52	125.161	2.527	1.127	2.337	1.221	2.089	4.615
ENSG00000101311	FERMT1	fermitin family member 1 [Source:HGNC Symbol;Acc:HGNC:15889]	0	-3.6697	4.42216e-06	3.662	7.85304e-09	514	497	430	41	22	36	25	24	35	61.699	72.924	52.868	5.181	4.959	7.65	4.359	4.559	8.076
ENSG00000109321	AREG	amphiregulin [Source:HGNC Symbol;Acc:HGNC:651]	0	-3.976	5.04985e-06	7.02084	9.78041e-09	7393	6581	3701	650	146	272	324	376	183	887.436	965.615	455.031	82.143	32.91	57.797	56.497	71.417	42.224
ENSG00000138772	ANXA3	annexin A3 [Source:HGNC Symbol;Acc:HGNC:541]	0	-4.62073	5.04985e-06	3.75817	9.72256e-09	606	881	722	29	23	25	23	19	48	72.743	129.267	88.768	3.665	5.184	5.312	4.011	3.609	11.075
ENSG00000062038	CDH3	cadherin 3 [Source:HGNC Symbol;Acc:HGNC:1762]	0	-5.47947	5.16738e-06	4.71585	1.05603e-08	2972	2513	2083	69	63	24	22	16	95	356.751	368.727	256.101	8.72	14.201	5.1	3.836	3.039	21.919
ENSG00000073282	TP63	tumor protein p63 [Source:HGNC Symbol;Acc:HGNC:15979]	0	-7.36426	5.16738e-06	1.79722	1.06537e-08	922	632	613	5	3	2	3	3	3	110.674	92.732	75.367	0.632	0.676	0.425	0.523	0.57	0.692
ENSG00000134762	DSC3	desmocollin 3 [Source:HGNC Symbol;Acc:HGNC:3037]	0	-3.97332	5.8185e-06	3.56363	1.23597e-08	587	488	545	42	16	34	20	50	11	70.462	71.603	67.007	5.308	3.607	7.225	3.487	9.497	2.538
ENSG00000096696	DSP	desmoplakin [Source:HGNC Symbol;Acc:HGNC:3052]	0	-2.99448	6.30163e-06	7.51253	1.37796e-08	6035	4698	6052	1324	345	425	563	547	218	724.426	689.327	744.081	167.319	77.767	90.308	98.173	103.897	50.299
ENSG00000065618	COL17A1	collagen type XVII alpha 1 chain [Source:HGNC Symbol;Acc:HGNC:2194]	0	-6.89078	6.36823e-06	2.27993	1.43231e-08	975	619	646	8	3	4	4	7	8	117.036	90.824	79.424	1.011	0.676	0.85	0.697	1.33	1.846
ENSG00000039068	CDH1	cadherin 1 [Source:HGNC Symbol;Acc:HGNC:1748]	0	-6.30471	6.49101e-06	2.01596	1.50048e-08	789	764	624	17	8	2	2	1	5	94.709	112.1	76.72	2.148	1.803	0.425	0.349	0.19	1.154
ENSG00000053747	LAMA3	laminin subunit alpha 3 [Source:HGNC Symbol;Acc:HGNC:6483]	0	-6.2671	7.55488e-06	3.83711	1.79361e-08	1666	2769	1238	35	16	11	31	31	6	199.982	406.289	152.21	4.423	3.607	2.337	5.406	5.888	1.384
ENSG00000231878	SNRPFP1	small nuclear ribonucleoprotein polypeptide F pseudogene 1 [Source:HGNC Symbol;Acc:HGNC:16551]	0	-4.22618	8.76827e-06	2.31828	2.13646e-08	278	272	309	16	11	12	3	11	8	33.37	39.91	37.991	2.022	2.48	2.55	0.523	2.089	1.846
ENSG00000197614	MFAP5	microfibril associated protein 5 [Source:HGNC Symbol;Acc:HGNC:29673]	0	-7.78409	9.11572e-06	1.15541	2.27807e-08	606	393	642	2	1	2	2	2	1	72.743	57.664	78.933	0.253	0.225	0.425	0.349	0.38	0.231
ENSG00000197256	KANK2	KN motif and ankyrin repeat domains 2 [Source:HGNC Symbol;Acc:HGNC:29300]	0	2.01759	9.35459e-06	6.11684	2.39621e-08	204	183	216	1152	468	596	604	585	402	24.488	26.851	26.557	145.582	105.493	126.643	105.322	111.115	92.754
ENSG00000117472	TSPAN1	tetraspanin 1 [Source:HGNC Symbol;Acc:HGNC:20657]	0	-4.87881	1.19295e-05	2.28025	3.13033e-08	379	284	290	14	6	7	15	12	3	45.494	41.671	35.655	1.769	1.352	1.487	2.616	2.279	0.692
ENSG00000135525	MAP7	microtubule associated protein 7 [Source:HGNC Symbol;Acc:HGNC:6869]	0	-5.02338	1.34174e-05	2.2359	3.60457e-08	360	273	416	16	4	8	8	4	11	43.213	40.057	51.146	2.022	0.902	1.7	1.395	0.76	2.538
ENSG00000147676	MAL2	mal, T cell differentiation protein 2 (gene/pseudogene) [Source:HGNC Symbol;Acc:HGNC:13634]	0	-7.79928	1.47715e-05	2.17899	4.06063e-08	967	1071	1790	17	1	2	7	2	3	116.076	157.145	220.077	2.148	0.225	0.425	1.221	0.38	0.692
ENSG00000115008	IL1A	interleukin 1 alpha [Source:HGNC Symbol;Acc:HGNC:5991]	0	-6.62588	1.73994e-05	2.30016	4.89176e-08	1045	619	574	12	3	4	6	5	6	125.439	90.824	70.572	1.516	0.676	0.85	1.046	0.95	1.384
ENSG00000186832	KRT16	keratin 16 [Source:HGNC Symbol;Acc:HGNC:6423]	0	-5.57765	1.8838e-05	2.11837	5.41389e-08	445	363	324	7	3	12	5	5	10	53.417	53.262	39.835	0.885	0.676	2.55	0.872	0.95	2.307
ENSG00000128422	KRT17	keratin 17 [Source:HGNC Symbol;Acc:HGNC:6427]	0	-5.11905	1.88396e-05	8.98872	5.64977e-08	51152	26988	22303	2078	472	420	849	886	2349	6140.15	3959.89	2742.11	262.604	106.395	89.245	148.044	168.286	541.988
ENSG00000180921	FAM83H	family with sequence similarity 83 member H [Source:HGNC Symbol;Acc:HGNC:24797]	0	-2.33833	1.88396e-05	4.73144	5.63484e-08	530	396	539	127	59	68	122	91	99	63.62	58.104	66.269	16.049	13.299	14.449	21.274	17.284	22.842
ENSG00000169242	EFNA1	ephrin A1 [Source:HGNC Symbol;Acc:HGNC:3221]	0	-2.56432	2.05204e-05	3.73687	6.28203e-08	285	302	284	76	28	29	48	47	36	34.211	44.312	34.917	9.604	6.312	6.162	8.37	8.927	8.306
ENSG00000135549	PKIB	cAMP-dependent protein kinase inhibitor beta [Source:HGNC Symbol;Acc:HGNC:9018]	0	-5.20151	2.34353e-05	1.93382	7.32079e-08	230	215	203	9	2	4	12	9	13	27.609	31.546	24.958	1.137	0.451	0.85	2.092	1.709	3
ENSG00000223572	CKMT1A	creatine kinase, mitochondrial 1A [Source:HGNC Symbol;Acc:HGNC:31736]	0	-4.66112	2.52607e-05	3.15479	8.04884e-08	493	267	487	18	14	9	20	39	26	59.178	39.176	59.876	2.275	3.156	1.912	3.487	7.408	5.999
ENSG00000143162	CREG1	cellular repressor of E1A stimulated genes 1 [Source:HGNC Symbol;Acc:HGNC:2351]	0	-2.0171	3.0628e-05	5.05601	9.95035e-08	746	529	859	209	124	120	99	77	60	89.548	77.619	105.612	26.412	27.951	25.499	17.263	14.625	13.844
ENSG00000136943	CTSV	cathepsin V [Source:HGNC Symbol;Acc:HGNC:2538]	0	-3.81116	3.09163e-05	2.95836	1.02372e-07	319	282	328	33	18	9	11	35	14	38.292	41.377	40.327	4.17	4.057	1.912	1.918	6.648	3.23
ENSG00000142910	TINAGL1	tubulointerstitial nephritis antigen like 1 [Source:HGNC Symbol;Acc:HGNC:19168]	0	-2.89244	3.15236e-05	4.92183	1.06352e-07	926	592	857	128	75	72	86	62	120	111.155	86.863	105.366	16.176	16.906	15.299	14.996	11.776	27.688
ENSG00000196878	LAMB3	laminin subunit beta 3 [Source:HGNC Symbol;Acc:HGNC:6490]	0	-5.17826	3.22928e-05	4.57577	1.10965e-07	1750	2109	1097	63	24	30	42	25	119	210.065	309.449	134.874	7.962	5.41	6.375	7.324	4.748	27.457
ENSG00000126822	PLEKHG3	pleckstrin homology and RhoGEF domain containing G3 [Source:HGNC Symbol;Acc:HGNC:20364]	0	-2.52634	3.4053e-05	4.3379	1.19141e-07	594	358	436	110	52	48	58	74	49	71.302	52.529	53.605	13.901	11.721	10.199	10.114	14.056	11.306
ENSG00000090776	EFNB1	ephrin B1 [Source:HGNC Symbol;Acc:HGNC:3226]	0	-2.11091	3.46278e-05	3.8531	1.23315e-07	313	261	306	93	42	45	44	44	30	37.572	38.296	37.622	11.753	9.467	9.562	7.672	8.357	6.922
ENSG00000057294	PKP2	plakophilin 2 [Source:HGNC Symbol;Acc:HGNC:9024]	0	-5.30118	3.73484e-05	1.50162	1.35337e-07	185	160	206	5	2	4	6	4	10	22.207	23.476	25.327	0.632	0.451	0.85	1.046	0.76	2.307
ENSG00000188910	GJB3	gap junction protein beta 3 [Source:HGNC Symbol;Acc:HGNC:4285]	0	-5.6815	3.76771e-05	1.53154	1.38882e-07	344	238	309	13	2	2	2	7	3	41.293	34.921	37.991	1.643	0.451	0.425	0.349	1.33	0.692
ENSG00000167754	KLK5	kallikrein related peptidase 5 [Source:HGNC Symbol;Acc:HGNC:6366]	0	-5.91304	3.84938e-05	2.29533	1.44298e-07	1054	428	1028	18	5	11	4	4	1	126.519	62.799	126.391	2.275	1.127	2.337	0.697	0.76	0.231
ENSG00000157613	CREB3L1	cAMP responsive element binding protein 3 like 1 [Source:HGNC Symbol;Acc:HGNC:18856]	0	4.26179	3.87168e-05	4.81736	1.47552e-07	32	66	18	1127	372	368	336	368	146	3.841	9.684	2.213	142.423	83.854	78.196	58.59	69.898	33.687
ENSG00000125731	SH2D3A	SH2 domain containing 3A [Source:HGNC Symbol;Acc:HGNC:16885]	0	-4.76347	4.44516e-05	1.63745	1.72185e-07	241	213	300	12	5	6	1	2	10	28.929	31.253	36.884	1.516	1.127	1.275	0.174	0.38	2.307
ENSG00000123892	RAB38	RAB38, member RAS oncogene family [Source:HGNC Symbol;Acc:HGNC:9776]	0	-2.82272	4.59388e-05	3.39473	1.80816e-07	381	289	317	43	43	36	23	32	8	45.734	42.404	38.975	5.434	9.693	7.65	4.011	6.078	1.846
ENSG00000131746	TNS4	tensin 4 [Source:HGNC Symbol;Acc:HGNC:24352]	0	-4.97811	4.61999e-05	4.34197	1.8473e-07	1657	1383	1386	66	26	32	9	29	113	198.902	202.924	170.406	8.341	5.861	6.8	1.569	5.508	26.073
ENSG00000105699	LSR	lipolysis stimulated lipoprotein receptor [Source:HGNC Symbol;Acc:HGNC:29572]	0	-3.14724	4.97738e-05	4.29435	2.0213e-07	794	497	626	55	60	77	45	28	51	95.31	72.924	76.965	6.951	13.525	16.362	7.847	5.318	11.767
ENSG00000148344	PTGES	prostaglandin E synthase [Source:HGNC Symbol;Acc:HGNC:9599]	0	-3.29259	4.98527e-05	6.02427	2.05565e-07	2210	1151	3356	250	103	214	182	137	175	265.283	168.884	412.614	31.593	23.218	45.473	31.736	26.022	40.378
ENSG00000151651	ADAM8	ADAM metallopeptidase domain 8 [Source:HGNC Symbol;Acc:HGNC:215]	0	-4.36974	5.38053e-05	2.20238	2.25225e-07	390	244	212	12	12	10	6	9	4	46.815	35.802	26.065	1.516	2.705	2.125	1.046	1.709	0.923
ENSG00000166833	NAV2	neuron navigator 2 [Source:HGNC Symbol;Acc:HGNC:15997]	0	2.12489	6.01572e-05	5.92069	2.55572e-07	149	139	137	583	503	508	872	658	445	17.886	20.395	16.844	73.676	113.383	107.944	152.055	124.98	102.675
ENSG00000142273	CBLC	Cbl proto-oncogene C [Source:HGNC Symbol;Acc:HGNC:15961]	0	-5.1459	6.45181e-05	1.44253	2.82161e-07	345	184	240	7	3	8	3	4	1	41.413	26.998	29.508	0.885	0.676	1.7	0.523	0.76	0.231
ENSG00000075618	FSCN1	fascin actin-bundling protein 1 [Source:HGNC Symbol;Acc:HGNC:11148]	0	-1.77071	6.45181e-05	7.61962	2.80061e-07	3000	2173	3086	1143	489	540	984	830	882	360.112	318.839	379.418	144.445	110.227	114.744	171.585	157.65	203.505
ENSG00000149573	MPZL2	myelin protein zero like 2 [Source:HGNC Symbol;Acc:HGNC:3496]	0	-5.93453	7.39703e-05	0.936209	3.3231e-07	470	261	317	12	2	2	1	0	1	56.418	38.296	38.975	1.516	0.451	0.425	0.174	0	0.231
ENSG00000114541	FRMD4B	FERM domain containing 4B [Source:HGNC Symbol;Acc:HGNC:24886]	0	-4.82551	7.39703e-05	1.72954	3.32742e-07	179	192	221	12	5	2	15	9	2	21.487	28.172	27.172	1.516	1.127	0.425	2.616	1.709	0.461
ENSG00000117407	ARTN	artemin [Source:HGNC Symbol;Acc:HGNC:727]	0	-4.63876	7.49244e-05	3.31729	3.46395e-07	755	500	607	18	27	23	4	21	36	90.628	73.364	74.629	2.275	6.086	4.887	0.697	3.989	8.306
ENSG00000101335	MYL9	myosin light chain 9 [Source:HGNC Symbol;Acc:HGNC:15754]	0	3.00332	7.49244e-05	6.32304	3.44091e-07	167	133	121	2358	540	623	1250	810	616	20.046	19.515	14.877	297.989	121.723	132.38	217.968	153.851	142.131
ENSG00000134013	LOXL2	lysyl oxidase like 2 [Source:HGNC Symbol;Acc:HGNC:6666]	0	2.38848	7.67462e-05	5.87448	3.6428e-07	120	157	172	767	743	516	521	372	438	14.404	23.036	21.147	96.929	167.482	109.644	90.849	70.657	101.06
ENSG00000104413	ESRP1	epithelial splicing regulatory protein 1 [Source:HGNC Symbol;Acc:HGNC:25966]	0	-6.45101	7.67462e-05	0.917037	3.64408e-07	449	227	403	4	3	2	1	0	2	53.897	33.307	49.548	0.505	0.676	0.425	0.174	0	0.461
ENSG00000196562	SULF2	sulfatase 2 [Source:HGNC Symbol;Acc:HGNC:20392]	0	-3.81361	8.08826e-05	2.39868	3.89101e-07	191	178	274	29	4	11	13	15	10	22.927	26.118	33.688	3.665	0.902	2.337	2.267	2.849	2.307
ENSG00000175793	SFN	stratifin [Source:HGNC Symbol;Acc:HGNC:10773]	0	-3.45166	8.36242e-05	8.60267	4.07515e-07	12749	11629	10414	1612	509	847	978	804	2391	1530.36	1706.3	1280.38	203.714	114.735	179.978	170.538	152.711	551.679
ENSG00000129194	SOX15	SRY-box 15 [Source:HGNC Symbol;Acc:HGNC:11196]	0	-3.96174	8.38718e-05	3.58328	4.13962e-07	514	433	546	41	22	20	14	20	73	61.699	63.533	67.13	5.181	4.959	4.25	2.441	3.799	16.843
ENSG00000167644	C19orf33	chromosome 19 open reading frame 33 [Source:HGNC Symbol;Acc:HGNC:16668]	0	-2.46613	8.47302e-05	7.54496	4.23492e-07	4575	4012	4078	933	319	898	426	683	471	549.171	588.672	501.382	117.907	71.907	190.815	74.284	129.729	108.674
ENSG00000168528	SERINC2	serine incorporator 2 [Source:HGNC Symbol;Acc:HGNC:23231]	0	-2.2483	8.5182e-05	5.97259	4.32691e-07	2190	1482	1886	592	186	301	90	162	50	262.882	217.45	231.88	74.813	41.927	63.959	15.694	30.77	11.537
ENSG00000281991	TMEM265	transmembrane protein 265 [Source:HGNC Symbol;Acc:HGNC:51241]	0	-3.1102	8.5182e-05	3.53279	4.36394e-07	357	308	270	48	23	23	25	33	54	42.853	45.192	33.196	6.066	5.184	4.887	4.359	6.268	12.459
ENSG00000159164	SV2A	synaptic vesicle glycoprotein 2A [Source:HGNC Symbol;Acc:HGNC:20566]	0	2.44443	8.66043e-05	3.86759	4.65324e-07	40	60	31	313	153	149	95	98	57	4.801	8.804	3.811	39.555	34.488	31.661	16.566	18.614	13.152
ENSG00000168003	SLC3A2	solute carrier family 3 member 2 [Source:HGNC Symbol;Acc:HGNC:11026]	0	-1.40303	8.66043e-05	7.17805	4.57415e-07	1374	1514	1571	719	340	435	1045	1114	687	164.931	222.146	193.151	90.863	76.64	92.433	182.221	211.592	158.512
ENSG00000177494	ZBED2	zinc finger BED-type containing 2 [Source:HGNC Symbol;Acc:HGNC:20710]	0	-7.19519	8.66043e-05	1.41406	4.49252e-07	444	510	329	1	2	5	1	4	6	53.297	74.831	40.45	0.126	0.451	1.062	0.174	0.76	1.384
ENSG00000164741	DLC1	DLC1 Rho GTPase activating protein [Source:HGNC Symbol;Acc:HGNC:2897]	0	2.93329	8.66043e-05	5.5771	4.63888e-07	66	119	80	784	500	438	788	656	225	7.922	17.461	9.836	99.077	112.706	93.07	137.407	124.6	51.915
ENSG00000120162	MOB3B	MOB kinase activator 3B [Source:HGNC Symbol;Acc:HGNC:23825]	0	-5.22653	8.75422e-05	1.05645	4.75832e-07	126	136	120	4	3	1	6	3	6	15.125	19.955	14.754	0.505	0.676	0.212	1.046	0.57	1.384
ENSG00000154217	PITPNC1	phosphatidylinositol transfer protein cytoplasmic 1 [Source:HGNC Symbol;Acc:HGNC:21045]	0	-3.12025	9.14494e-05	2.80172	5.08496e-07	250	173	280	41	14	16	16	9	20	30.009	25.384	34.425	5.181	3.156	3.4	2.79	1.709	4.615
ENSG00000105426	PTPRS	protein tyrosine phosphatase, receptor type S [Source:HGNC Symbol;Acc:HGNC:9681]	0	3.05574	9.14494e-05	4.05081	5.08107e-07	48	30	32	380	230	189	187	124	50	5.762	4.402	3.934	48.022	51.845	40.16	32.608	23.552	11.537
ENSG00000198729	PPP1R14C	protein phosphatase 1 regulatory inhibitor subunit 14C [Source:HGNC Symbol;Acc:HGNC:14952]	0	-4.14915	9.45709e-05	0.703555	5.31762e-07	126	117	174	10	7	3	0	1	1	15.125	17.167	21.393	1.264	1.578	0.637	0	0.19	0.231
ENSG00000114993	RTKN	rhotekin [Source:HGNC Symbol;Acc:HGNC:10466]	0	-2.08773	9.66948e-05	5.10541	5.49746e-07	731	618	626	194	136	84	95	97	114	87.747	90.678	76.965	24.516	30.656	17.849	16.566	18.424	26.303
ENSG00000261116	AL049555.1		0	-7.64953	9.79467e-05	0.130334	5.62983e-07	225	184	256	0	0	4	2	1	0	27.008	26.998	31.475	0	0	0.85	0.349	0.19	0
ENSG00000139343	SNRPF	small nuclear ribonucleoprotein polypeptide F [Source:HGNC Symbol;Acc:HGNC:11162]	0	-1.60062	9.88153e-05	6.49392	5.80572e-07	1188	1134	1339	467	236	358	384	401	354	142.604	166.389	164.627	59.016	53.197	76.071	66.96	76.166	81.679
ENSG00000166145	SPINT1	serine peptidase inhibitor, Kunitz type 1 [Source:HGNC Symbol;Acc:HGNC:11246]	0	-2.05625	9.88153e-05	4.56243	5.80169e-07	499	411	613	119	107	89	50	53	58	59.899	60.305	75.367	15.038	24.119	18.911	8.719	10.067	13.382
ENSG00000124466	LYPD3	LY6/PLAUR domain containing 3 [Source:HGNC Symbol;Acc:HGNC:24880]	0	-3.68858	9.88153e-05	2.36811	5.90276e-07	186	117	196	13	13	7	26	14	11	22.327	17.167	24.098	1.643	2.93	1.487	4.534	2.659	2.538
ENSG00000184368	MAP7D2	MAP7 domain containing 2 [Source:HGNC Symbol;Acc:HGNC:25899]	0	-3.75593	9.88153e-05	2.2782	5.92669e-07	166	123	258	13	9	11	13	16	8	19.926	18.048	31.721	1.643	2.029	2.337	2.267	3.039	1.846
ENSG00000134247	PTGFRN	prostaglandin F2 receptor inhibitor [Source:HGNC Symbol;Acc:HGNC:9601]	0	-2.26203	0.000105287	4.67503	6.43479e-07	674	662	691	195	76	109	37	99	24	80.905	97.134	84.957	24.643	17.131	23.161	6.452	18.804	5.538
ENSG00000049283	EPN3	epsin 3 [Source:HGNC Symbol;Acc:HGNC:18235]	0	-5.0432	0.000105287	1.41047	6.50067e-07	220	279	161	8	5	3	2	6	2	26.408	40.937	19.795	1.011	1.127	0.637	0.349	1.14	0.461
ENSG00000123143	PKN1	protein kinase N1 [Source:HGNC Symbol;Acc:HGNC:9405]	0	2.08965	0.000105287	5.65724	6.51218e-07	165	109	95	667	304	390	729	492	429	19.806	15.993	11.68	84.291	68.525	82.871	127.119	93.45	98.984
ENSG00000183287	CCBE1	collagen and calcium binding EGF domains 1 [Source:HGNC Symbol;Acc:HGNC:29426]	0	2.32274	0.000106409	6.34208	6.64805e-07	165	351	199	1190	956	782	617	713	333	19.806	51.501	24.467	150.385	215.495	166.166	107.589	135.427	76.834
ENSG00000101443	WFDC2	WAP four-disulfide core domain 2 [Source:HGNC Symbol;Acc:HGNC:15939]	0	-4.57488	0.000108273	0.99648	6.8322e-07	146	145	143	15	2	2	2	4	1	17.525	21.276	17.582	1.896	0.451	0.425	0.349	0.76	0.231
ENSG00000130545	CRB3	crumbs 3, cell polarity complex component [Source:HGNC Symbol;Acc:HGNC:20237]	0	-7.49462	0.000109504	-1.00601	6.97829e-07	136	88	99	0	0	0	0	0	0	16.325	12.912	12.172	0	0	0	0	0	0
ENSG00000089356	FXYD3	FXYD domain containing ion transport regulator 3 [Source:HGNC Symbol;Acc:HGNC:4027]	0	-7.15512	0.000109769	2.27466	7.06375e-07	1651	550	1080	13	3	3	5	6	2	198.182	80.7	132.784	1.643	0.676	0.637	0.872	1.14	0.461
ENSG00000129455	KLK8	kallikrein related peptidase 8 [Source:HGNC Symbol;Acc:HGNC:6369]	0	-5.17794	0.000110824	-0.231178	7.20087e-07	90	78	94	2	2	1	0	1	0	10.803	11.445	11.557	0.253	0.451	0.212	0	0.19	0
ENSG00000149418	ST14	suppression of tumorigenicity 14 [Source:HGNC Symbol;Acc:HGNC:11344]	0	-6.13025	0.000110882	0.829325	7.27392e-07	283	143	251	2	2	3	3	1	1	33.971	20.982	30.86	0.253	0.451	0.637	0.523	0.19	0.231
ENSG00000184363	PKP3	plakophilin 3 [Source:HGNC Symbol;Acc:HGNC:9025]	0	-3.09244	0.000111319	4.80183	7.3721e-07	935	513	926	80	70	86	60	62	123	112.235	75.271	113.85	10.11	15.779	18.274	10.462	11.776	28.38
ENSG00000137699	TRIM29	tripartite motif containing 29 [Source:HGNC Symbol;Acc:HGNC:17274]	0	-5.39872	0.000114831	2.22898	7.67643e-07	652	263	497	17	7	4	3	6	9	78.264	38.589	61.105	2.148	1.578	0.85	0.523	1.14	2.077
ENSG00000123080	CDKN2C	cyclin dependent kinase inhibitor 2C [Source:HGNC Symbol;Acc:HGNC:1789]	0	1.86652	0.000122324	4.74206	8.25377e-07	82	64	77	296	201	208	277	301	163	9.843	9.391	9.467	37.407	45.308	44.198	48.302	57.172	37.609
ENSG00000237289	CKMT1B	creatine kinase, mitochondrial 1B [Source:HGNC Symbol;Acc:HGNC:1995]	0	-4.9823	0.000123763	2.56434	8.4282e-07	408	276	349	9	8	11	16	4	32	48.975	40.497	42.909	1.137	1.803	2.337	2.79	0.76	7.383
ENSG00000143061	IGSF3	immunoglobulin superfamily member 3 [Source:HGNC Symbol;Acc:HGNC:5950]	0	-2.83473	0.000128538	2.3741	8.8337e-07	171	201	178	44	11	16	14	5	6	20.526	29.492	21.885	5.56	2.48	3.4	2.441	0.95	1.384
ENSG00000010278	CD9	CD9 molecule [Source:HGNC Symbol;Acc:HGNC:1709]	0	-2.42515	0.000129298	5.51387	9.04102e-07	986	1366	1206	197	188	183	59	113	115	118.357	200.43	148.275	24.896	42.378	38.885	10.288	21.463	26.534
ENSG00000134363	FST	follistatin [Source:HGNC Symbol;Acc:HGNC:3971]	0	-4.69961	0.000129298	4.68799	9.04744e-07	1315	2723	663	54	39	40	91	74	35	157.849	399.54	81.515	6.824	8.791	8.5	15.868	14.056	8.076
ENSG00000189280	GJB5	gap junction protein beta 5 [Source:HGNC Symbol;Acc:HGNC:4287]	0	-4.56907	0.000136284	1.34894	1.00313e-06	224	147	226	18	5	2	1	4	3	26.888	21.569	27.786	2.275	1.127	0.425	0.174	0.76	0.692
ENSG00000163220	S100A9	S100 calcium binding protein A9 [Source:HGNC Symbol;Acc:HGNC:10499]	0	-7.53811	0.000136284	1.48077	9.62633e-07	1097	447	733	7	2	1	4	4	0	131.681	65.587	90.121	0.885	0.451	0.212	0.697	0.76	0
ENSG00000167306	MYO5B	myosin VB [Source:HGNC Symbol;Acc:HGNC:7603]	0	-5.72195	0.000136284	1.19055	9.94348e-07	161	156	163	7	3	0	7	5	7	19.326	22.89	20.041	0.885	0.676	0	1.221	0.95	1.615
ENSG00000197971	MBP	myelin basic protein [Source:HGNC Symbol;Acc:HGNC:6925]	0	-2.88013	0.000136284	2.83969	1.00471e-06	163	164	175	27	21	12	18	23	32	19.566	24.063	21.516	3.412	4.734	2.55	3.139	4.369	7.383
ENSG00000124102	PI3	peptidase inhibitor 3 [Source:HGNC Symbol;Acc:HGNC:8947]	0	-6.97457	0.000136284	0.472852	9.9352e-07	365	174	283	2	1	1	2	1	0	43.814	25.531	34.794	0.253	0.225	0.212	0.349	0.19	0
ENSG00000111907	TPD52L1	tumor protein D52 like 1 [Source:HGNC Symbol;Acc:HGNC:12006]	0	-3.71891	0.000136284	2.16857	9.90605e-07	224	156	268	30	7	8	4	16	5	26.888	22.89	32.95	3.791	1.578	1.7	0.697	3.039	1.154
ENSG00000176485	PLA2G16	phospholipase A2 group XVI [Source:HGNC Symbol;Acc:HGNC:17825]	0	3.35744	0.000141888	4.63449	1.0549e-06	28	45	40	325	285	391	215	286	304	3.361	6.603	4.918	41.071	64.243	83.083	37.491	54.323	70.142
ENSG00000117525	F3	coagulation factor III, tissue factor [Source:HGNC Symbol;Acc:HGNC:3541]	0	-2.76957	0.000142373	7.23766	1.08316e-06	3491	5199	2813	537	466	401	817	534	180	419.05	762.837	345.853	67.863	105.042	85.208	142.464	101.428	41.532
ENSG00000169469	SPRR1B	small proline rich protein 1B [Source:HGNC Symbol;Acc:HGNC:11260]	0	-7.73431	0.000142373	0.581998	1.08519e-06	393	207	312	0	3	1	2	1	1	47.175	30.373	38.36	0	0.676	0.212	0.349	0.19	0.231
ENSG00000214548	MEG3	maternally expressed 3 (non-protein coding) [Source:HGNC Symbol;Acc:HGNC:14575]	0	4.70946	0.000142373	3.46721	1.07133e-06	6	34	4	279	159	230	172	169	81	0.72	4.989	0.492	35.258	35.841	48.872	29.992	32.1	18.689
ENSG00000170558	CDH2	cadherin 2 [Source:HGNC Symbol;Acc:HGNC:1759]	0	3.38098	0.000143883	5.11577	1.10569e-06	42	112	28	898	319	295	508	509	241	5.042	16.434	3.443	113.484	71.907	62.684	88.582	96.679	55.606
ENSG00000177706	FAM20C	FAM20C, golgi associated secretory pathway kinase [Source:HGNC Symbol;Acc:HGNC:22140]	0	5.4824	0.00014423	4.44992	1.11736e-06	23	36	4	942	396	492	259	169	363	2.761	5.282	0.492	119.044	89.263	104.544	45.163	32.1	83.755
ENSG00000264230	ANXA8L1	annexin A8 like 1 [Source:HGNC Symbol;Acc:HGNC:23334]	0	-3.56765	0.000147382	4.27724	1.15099e-06	1214	1405	728	242	35	38	19	17	27	145.725	206.152	89.506	30.582	7.889	8.075	3.313	3.229	6.23
ENSG00000197632	SERPINB2	serpin family B member 2 [Source:HGNC Symbol;Acc:HGNC:8584]	0	-7.03351	0.000153911	2.45319	1.21159e-06	1287	2028	669	16	3	6	3	3	5	154.488	297.564	82.252	2.022	0.676	1.275	0.523	0.57	1.154
ENSG00000115648	MLPH	melanophilin [Source:HGNC Symbol;Acc:HGNC:29643]	0	3.56723	0.000157347	4.81743	1.24847e-06	36	87	21	553	257	462	370	428	156	4.321	12.765	2.582	69.885	57.931	98.17	64.519	81.294	35.994
ENSG00000102554	KLF5	Kruppel like factor 5 [Source:HGNC Symbol;Acc:HGNC:6349]	0	-2.75914	0.00015881	3.42546	1.27723e-06	330	237	247	54	19	33	22	27	44	39.612	34.774	30.368	6.824	4.283	7.012	3.836	5.128	10.152
ENSG00000275342	PRAG1	PEAK1 related, kinase-activating pseudokinase 1 [Source:HGNC Symbol;Acc:HGNC:25438]	0	-2.0572	0.00015881	3.5184	1.27993e-06	209	180	285	65	35	39	31	32	33	25.088	26.411	35.04	8.214	7.889	8.287	5.406	6.078	7.614
ENSG00000144810	COL8A1	collagen type VIII alpha 1 chain [Source:HGNC Symbol;Acc:HGNC:2215]	0	2.82327	0.000160386	5.70661	1.30265e-06	96	129	65	587	465	655	862	743	306	11.524	18.928	7.992	74.181	104.817	139.18	150.311	141.125	70.604
ENSG00000135750	KCNK1	potassium two pore domain channel subfamily K member 1 [Source:HGNC Symbol;Acc:HGNC:6272]	0	-2.94535	0.000163184	2.36494	1.34328e-06	193	179	201	40	10	18	9	19	2	23.167	26.264	24.713	5.055	2.254	3.825	1.569	3.609	0.461
ENSG00000154146	NRGN	neurogranin [Source:HGNC Symbol;Acc:HGNC:8000]	0	1.85311	0.000163184	4.79895	1.34576e-06	110	129	77	449	262	265	179	161	99	13.204	18.928	9.467	56.742	59.058	56.309	31.213	30.58	22.842
ENSG00000101670	LIPG	lipase G, endothelial type [Source:HGNC Symbol;Acc:HGNC:6623]	0	-3.48276	0.000167435	2.0525	1.40174e-06	150	136	136	26	7	4	16	13	6	18.006	19.955	16.721	3.286	1.578	0.85	2.79	2.469	1.384
ENSG00000145247	OCIAD2	OCIA domain containing 2 [Source:HGNC Symbol;Acc:HGNC:28685]	0	-1.62371	0.000167435	5.43586	1.39187e-06	528	694	632	282	129	127	165	197	150	63.38	101.829	77.703	35.637	29.078	26.986	28.772	37.418	34.61
ENSG00000166963	MAP1A	microtubule associated protein 1A [Source:HGNC Symbol;Acc:HGNC:6835]	0	2.76389	0.000167624	2.64528	1.4138e-06	16	11	22	152	78	67	45	41	22	1.921	1.614	2.705	19.209	17.582	14.237	7.847	7.788	5.076
ENSG00000099812	MISP	mitotic spindle positioning [Source:HGNC Symbol;Acc:HGNC:27000]	0	-4.61176	0.000168205	1.12248	1.42921e-06	188	202	285	15	5	4	0	0	10	22.567	29.639	35.04	1.896	1.127	0.85	0	0	2.307
ENSG00000163347	CLDN1	claudin 1 [Source:HGNC Symbol;Acc:HGNC:2032]	0	-3.15648	0.000174682	3.24226	1.49515e-06	303	247	223	31	17	27	16	32	44	36.371	36.242	27.417	3.918	3.832	5.737	2.79	6.078	10.152
ENSG00000052344	PRSS8	serine protease 8 [Source:HGNC Symbol;Acc:HGNC:9491]	0	-5.65603	0.000175221	1.38822	1.51072e-06	390	223	337	12	2	3	6	0	5	46.815	32.72	41.433	1.516	0.451	0.637	1.046	0	1.154
ENSG00000163624	CDS1	CDP-diacylglycerol synthase 1 [Source:HGNC Symbol;Acc:HGNC:1800]	0	-3.08536	0.000181519	1.78371	1.57636e-06	98	121	119	23	7	6	7	8	6	11.764	17.754	14.631	2.907	1.578	1.275	1.221	1.52	1.384
ENSG00000135046	ANXA1	annexin A1 [Source:HGNC Symbol;Acc:HGNC:533]	0	-1.42643	0.000181712	8.64502	1.58938e-06	4584	4815	5490	2087	1220	1500	1561	2273	1602	550.251	706.494	674.985	263.742	275.004	318.733	272.199	431.732	369.632
ENSG00000204580	DDR1	discoidin domain receptor tyrosine kinase 1 [Source:HGNC Symbol;Acc:HGNC:2730]	0	-2.54677	0.000196093	5.16425	1.72742e-06	822	612	733	130	111	81	104	104	204	98.671	89.797	90.121	16.429	25.021	17.212	18.135	19.754	47.069
ENSG00000140022	STON2	stonin 2 [Source:HGNC Symbol;Acc:HGNC:30652]	0	-4.01309	0.000207389	0.977075	1.83989e-06	105	91	89	8	5	2	6	4	1	12.604	13.352	10.942	1.011	1.127	0.425	1.046	0.76	0.231
ENSG00000128805	ARHGAP22	Rho GTPase activating protein 22 [Source:HGNC Symbol;Acc:HGNC:30320]	0	2.2404	0.000212721	4.67297	1.90048e-06	88	90	43	470	196	227	232	185	144	10.563	13.205	5.287	59.396	44.181	48.235	40.455	35.139	33.225
ENSG00000178363	CALML3	calmodulin like 3 [Source:HGNC Symbol;Acc:HGNC:1452]	0	-5.15948	0.000222731	3.2322	2.00383e-06	1671	879	612	77	7	12	15	22	2	200.582	128.974	75.244	9.731	1.578	2.55	2.616	4.179	0.461
ENSG00000006453	BAIAP2L1	BAI1 associated protein 2 like 1 [Source:HGNC Symbol;Acc:HGNC:21649]	0	-2.09686	0.000223313	3.4555	2.02302e-06	218	188	209	60	43	25	31	34	36	26.168	27.585	25.696	7.582	9.693	5.312	5.406	6.458	8.306
ENSG00000115594	IL1R1	interleukin 1 receptor type 1 [Source:HGNC Symbol;Acc:HGNC:5993]	0	2.18153	0.000233095	4.4858	2.12619e-06	74	92	56	374	260	225	157	168	62	8.883	13.499	6.885	47.264	58.607	47.81	27.377	31.91	14.305
ENSG00000060558	GNA15	G protein subunit alpha 15 [Source:HGNC Symbol;Acc:HGNC:4383]	0	-2.1695	0.000249197	3.92953	2.28864e-06	358	260	261	94	46	34	57	75	27	42.973	38.149	32.089	11.879	10.369	7.225	9.939	14.245	6.23
ENSG00000111186	WNT5B	Wnt family member 5B [Source:HGNC Symbol;Acc:HGNC:16265]	0	2.99404	0.000249643	5.99856	2.30833e-06	90	178	79	765	710	737	1215	866	328	10.803	26.118	9.713	96.676	160.043	156.604	211.865	164.487	75.68
ENSG00000163191	S100A11	S100 calcium binding protein A11 [Source:HGNC Symbol;Acc:HGNC:10488]	0	-1.50207	0.000251861	10.2695	2.34458e-06	21375	12099	16935	8179	3301	4292	5169	5966	4238	2565.8	1775.26	2082.12	1033.61	744.088	912.001	901.342	1133.18	977.84
ENSG00000087494	PTHLH	parathyroid hormone like hormone [Source:HGNC Symbol;Acc:HGNC:9607]	0	-3.26342	0.000259933	2.86752	2.4522e-06	277	412	217	50	14	19	6	14	17	33.25	60.452	26.68	6.319	3.156	4.037	1.046	2.659	3.922
ENSG00000164078	MST1R	macrophage stimulating 1 receptor [Source:HGNC Symbol;Acc:HGNC:7381]	0	-2.56119	0.000259933	3.02794	2.4489e-06	138	128	183	30	22	14	41	28	41	16.565	18.781	22.499	3.791	4.959	2.975	7.149	5.318	9.46
ENSG00000178531	CTXN1	cortexin 1 [Source:HGNC Symbol;Acc:HGNC:31108]	0	2.13889	0.000262314	4.85692	2.49105e-06	95	80	81	450	336	215	284	147	167	11.404	11.738	9.959	56.868	75.739	45.685	49.522	27.921	38.532
ENSG00000122641	INHBA	inhibin subunit beta A [Source:HGNC Symbol;Acc:HGNC:6066]	0	-3.11542	0.000264547	5.49133	2.52878e-06	1596	1624	1067	480	58	71	139	120	80	191.58	238.286	131.186	60.659	13.074	15.087	24.238	22.793	18.459
ENSG00000158769	F11R	F11 receptor [Source:HGNC Symbol;Acc:HGNC:14685]	0	-2.18272	0.000275584	4.73236	2.66872e-06	506	421	533	117	93	70	81	70	130	60.739	61.772	65.531	14.786	20.963	14.874	14.124	13.296	29.995
ENSG00000099204	ABLIM1	actin binding LIM protein 1 [Source:HGNC Symbol;Acc:HGNC:78]	0	-4.17487	0.000275584	2.63741	2.66033e-06	311	172	256	11	16	9	47	21	5	37.332	25.237	31.475	1.39	3.607	1.912	8.196	3.989	1.154
ENSG00000104419	NDRG1	N-myc downstream regulated 1 [Source:HGNC Symbol;Acc:HGNC:7679]	0	-2.87371	0.00027623	6.83187	2.69224e-06	4259	3146	2288	433	455	247	244	189	464	511.239	461.605	281.305	54.72	102.563	52.485	42.547	35.899	107.059
ENSG00000163235	TGFA	transforming growth factor alpha [Source:HGNC Symbol;Acc:HGNC:11765]	0	-4.54495	0.000287582	1.63704	2.8388e-06	272	258	179	27	2	5	2	3	6	32.65	37.856	22.008	3.412	0.451	1.062	0.349	0.57	1.384
ENSG00000240509	RPL34P18	ribosomal protein L34 pseudogene 18 [Source:HGNC Symbol;Acc:HGNC:35968]	0	-2.1801	0.000287582	4.0037	2.82938e-06	349	304	327	95	27	82	51	41	43	41.893	44.605	40.204	12.005	6.086	17.424	8.893	7.788	9.921
ENSG00000086300	SNX10	sorting nexin 10 [Source:HGNC Symbol;Acc:HGNC:14974]	0	-2.97458	0.000293242	3.28356	2.913e-06	277	222	408	56	38	13	48	17	12	33.25	32.574	50.163	7.077	8.566	2.762	8.37	3.229	2.769
ENSG00000140832	MARVELD3	MARVEL domain containing 3 [Source:HGNC Symbol;Acc:HGNC:30525]	0	-7.87679	0.000293542	-0.0989822	2.93432e-06	232	151	279	0	2	0	0	0	3	27.849	22.156	34.302	0	0.451	0	0	0	0.692
ENSG00000069020	MAST4	microtubule associated serine/threonine kinase family member 4 [Source:HGNC Symbol;Acc:HGNC:19037]	0	-2.68134	0.000294274	3.5006	2.96002e-06	346	183	211	46	29	22	37	39	49	41.533	26.851	25.942	5.813	6.537	4.675	6.452	7.408	11.306
ENSG00000129354	AP1M2	adaptor related protein complex 1 subunit mu 2 [Source:HGNC Symbol;Acc:HGNC:558]	0	-6.69105	0.000300558	2.15982	3.04201e-06	747	336	668	10	0	13	11	11	4	89.668	49.301	82.129	1.264	0	2.762	1.918	2.089	0.923
ENSG00000182795	C1orf116	chromosome 1 open reading frame 116 [Source:HGNC Symbol;Acc:HGNC:28667]	0	-7.42455	0.000302615	0.815727	3.08174e-06	354	269	222	6	0	0	2	2	7	42.493	39.47	27.294	0.758	0	0	0.349	0.38	1.615
ENSG00000160216	AGPAT3	1-acylglycerol-3-phosphate O-acyltransferase 3 [Source:HGNC Symbol;Acc:HGNC:326]	0	1.33306	0.000305343	6.82204	3.14767e-06	441	372	426	1246	614	890	1108	949	602	52.936	54.583	52.376	157.462	138.403	189.115	193.207	180.252	138.9
ENSG00000128591	FLNC	filamin C [Source:HGNC Symbol;Acc:HGNC:3756]	0	2.6268	0.000305343	3.88673	3.13307e-06	26	28	52	286	116	170	191	88	88	3.121	4.108	6.393	36.143	26.148	36.123	33.306	16.715	20.304
ENSG00000154229	PRKCA	protein kinase C alpha [Source:HGNC Symbol;Acc:HGNC:9393]	0	1.93633	0.000307957	4.40303	3.24757e-06	58	74	43	269	128	181	235	213	141	6.962	10.858	5.287	33.995	28.853	38.46	40.978	40.457	32.533
ENSG00000090554	FLT3LG	fms related tyrosine kinase 3 ligand [Source:HGNC Symbol;Acc:HGNC:3766]	0	2.0285	0.000307957	3.6925	3.23787e-06	48	27	38	190	115	96	117	96	81	5.762	3.962	4.672	24.011	25.922	20.399	20.402	18.234	18.689
ENSG00000118503	TNFAIP3	TNF alpha induced protein 3 [Source:HGNC Symbol;Acc:HGNC:11896]	0	-2.39874	0.000307957	4.5324	3.20616e-06	508	487	364	134	43	57	59	103	101	60.979	71.456	44.753	16.934	9.693	12.112	10.288	19.564	23.304
ENSG00000119138	KLF9	Kruppel like factor 9 [Source:HGNC Symbol;Acc:HGNC:1123]	0	2.45791	0.000307957	4.11673	3.25157e-06	38	36	36	230	168	135	275	213	89	4.561	5.282	4.426	29.066	37.869	28.686	47.953	40.457	20.535
ENSG00000132849	PATJ	PATJ, crumbs cell polarity complex component [Source:HGNC Symbol;Acc:HGNC:28881]	0	-2.75963	0.000308406	2.90632	3.2765e-06	199	130	213	37	14	18	33	14	27	23.887	19.075	26.188	4.676	3.156	3.825	5.754	2.659	6.23
ENSG00000271447	MMP28	matrix metallopeptidase 28 [Source:HGNC Symbol;Acc:HGNC:14366]	0	-5.03995	0.000308406	-0.395257	3.29486e-06	109	61	99	4	1	1	0	0	0	13.084	8.95	12.172	0.505	0.225	0.212	0	0	0
ENSG00000253506	NACA2	nascent polypeptide associated complex subunit alpha 2 [Source:HGNC Symbol;Acc:HGNC:23290]	0	-3.91678	0.000311697	1.04494	3.38844e-06	90	66	79	8	3	2	4	6	6	10.803	9.684	9.713	1.011	0.676	0.425	0.697	1.14	1.384
ENSG00000136732	GYPC	glycophorin C (Gerbich blood group) [Source:HGNC Symbol;Acc:HGNC:4704]	0	3.27042	0.000311697	4.09606	3.37112e-06	27	75	18	456	159	263	98	176	97	3.241	11.005	2.213	57.626	35.841	55.885	17.089	33.429	22.381
ENSG00000171867	PRNP	prion protein [Source:HGNC Symbol;Acc:HGNC:9449]	0	-1.34519	0.000311697	7.74247	3.38013e-06	2757	2622	2787	1238	797	761	1132	1120	491	330.943	384.72	342.656	156.451	179.654	161.704	197.392	212.732	113.289
ENSG00000165474	GJB2	gap junction protein beta 2 [Source:HGNC Symbol;Acc:HGNC:4284]	0	-5.28984	0.000313961	0.0620499	3.43266e-06	102	136	91	1	3	3	2	0	0	12.244	19.955	11.188	0.126	0.676	0.637	0.349	0	0
ENSG00000171517	LPAR3	lysophosphatidic acid receptor 3 [Source:HGNC Symbol;Acc:HGNC:14298]	0	-3.06599	0.000322656	2.52236	3.60836e-06	184	148	174	45	6	11	27	14	10	22.087	21.716	21.393	5.687	1.352	2.337	4.708	2.659	2.307
ENSG00000186205	2001-03-01	mitochondrial amidoxime reducing component 1 [Source:HGNC Symbol;Acc:HGNC:26189]	0	-3.57115	0.000322656	1.66342	3.59186e-06	81	94	124	6	5	12	7	9	10	9.723	13.792	15.246	0.758	1.127	2.55	1.221	1.709	2.307
ENSG00000244398	AC116533.1		0	-1.29985	0.000322656	9.30185	3.55586e-06	9819	5829	8772	3713	2305	2403	2990	2628	1953	1178.65	855.276	1078.5	469.225	519.577	510.61	521.38	499.161	450.618
ENSG00000157992	KRTCAP3	keratinocyte associated protein 3 [Source:HGNC Symbol;Acc:HGNC:28943]	0	-6.32595	0.000322656	0.00506504	3.5779e-06	152	102	112	2	1	0	0	2	2	18.246	14.966	13.77	0.253	0.225	0	0	0.38	0.461
ENSG00000264644	KRT18P8	keratin 18 pseudogene 8 [Source:HGNC Symbol;Acc:HGNC:31093]	0	-2.53194	0.000333689	2.79213	3.75259e-06	138	181	169	27	22	24	16	12	27	16.565	26.558	20.778	3.412	4.959	5.1	2.79	2.279	6.23
ENSG00000069812	HES2	hes family bHLH transcription factor 2 [Source:HGNC Symbol;Acc:HGNC:16005]	0	-6.67633	0.000334355	0.585631	3.86453e-06	252	209	183	5	1	0	0	5	3	30.249	30.666	22.499	0.632	0.225	0	0	0.95	0.692
ENSG00000111057	KRT18	keratin 18 [Source:HGNC Symbol;Acc:HGNC:6430]	0	-2.74907	0.000334355	10.1914	3.83443e-06	20250	27531	28474	3886	2974	2783	3474	2801	8202	2430.76	4039.56	3500.82	491.088	670.378	591.356	605.777	532.02	1892.46
ENSG00000065989	PDE4A	phosphodiesterase 4A [Source:HGNC Symbol;Acc:HGNC:8780]	0	2.87304	0.000334355	2.63082	3.80487e-06	24	11	11	151	63	75	39	56	25	2.881	1.614	1.352	19.082	14.201	15.937	6.801	10.637	5.768
ENSG00000152291	TGOLN2	trans-golgi network protein 2 [Source:HGNC Symbol;Acc:HGNC:15450]	0	1.37459	0.000334355	8.54405	3.83473e-06	1200	1463	1643	5560	1985	2725	3415	2675	1768	144.045	214.663	202.004	702.637	447.444	579.032	595.489	508.088	407.933
ENSG00000175040	CHST2	carbohydrate sulfotransferase 2 [Source:HGNC Symbol;Acc:HGNC:1970]	0	2.59855	0.000334355	4.17663	3.85176e-06	27	44	35	194	210	152	277	231	118	3.241	6.456	4.303	24.516	47.337	32.298	48.302	43.876	27.226
ENSG00000111077	TNS2	tensin 2 [Source:HGNC Symbol;Acc:HGNC:19737]	0	3.30402	0.00033751	2.89142	3.95639e-06	30	12	6	174	94	81	71	55	51	3.601	1.761	0.738	21.989	21.189	17.212	12.381	10.447	11.767
ENSG00000035862	TIMP2	TIMP metallopeptidase inhibitor 2 [Source:HGNC Symbol;Acc:HGNC:11821]	0	1.9378	0.00033751	6.82839	3.98874e-06	257	401	545	1742	1296	863	777	554	665	30.85	58.838	67.007	220.143	292.135	183.378	135.489	105.226	153.436
ENSG00000115641	FHL2	four and a half LIM domains 2 [Source:HGNC Symbol;Acc:HGNC:3703]	0	1.29455	0.00033751	6.18973	4.02752e-06	298	217	294	765	453	498	663	578	462	35.771	31.84	36.147	96.676	102.112	105.819	115.61	109.785	106.598
ENSG00000248405	PRR5-ARHGAP8	PRR5-ARHGAP8 readthrough [Source:HGNC Symbol;Acc:HGNC:34512]	0	-5.40115	0.00033751	-0.668653	3.92729e-06	91	51	77	1	1	1	0	0	0	10.923	7.483	9.467	0.126	0.225	0.212	0	0	0
ENSG00000137285	TUBB2B	tubulin beta 2B class IIb [Source:HGNC Symbol;Acc:HGNC:30829]	0	4.42515	0.00033751	3.00406	4.00936e-06	13	23	5	383	232	105	39	69	30	1.56	3.375	0.615	48.401	52.296	22.311	6.801	13.106	6.922
ENSG00000170873	MTSS1	MTSS1, I-BAR domain containing [Source:HGNC Symbol;Acc:HGNC:20443]	0	-2.6743	0.00033751	3.03785	4.02116e-06	297	275	204	55	21	30	8	38	8	35.651	40.35	25.081	6.951	4.734	6.375	1.395	7.218	1.846
ENSG00000131711	MAP1B	microtubule associated protein 1B [Source:HGNC Symbol;Acc:HGNC:6836]	0	2.43707	0.000344659	5.56015	4.13436e-06	82	218	78	625	439	495	372	424	379	9.843	31.987	9.59	78.984	98.956	105.182	64.867	80.534	87.447
ENSG00000100504	PYGL	glycogen phosphorylase L [Source:HGNC Symbol;Acc:HGNC:9725]	0	-1.46046	0.000351527	6.08457	4.2387e-06	985	853	1232	451	246	272	191	224	225	118.237	125.159	151.472	56.995	55.452	57.797	33.306	42.546	51.915
ENSG00000164171	ITGA2	integrin subunit alpha 2 [Source:HGNC Symbol;Acc:HGNC:6137]	0	-3.19911	0.000361507	3.38786	4.38163e-06	352	427	210	51	32	13	24	23	36	42.253	62.653	25.819	6.445	7.213	2.762	4.185	4.369	8.306
ENSG00000182107	TMEM30B	transmembrane protein 30B [Source:HGNC Symbol;Acc:HGNC:27254]	0	-6.56324	0.000363557	-0.289721	4.4519e-06	86	56	113	1	0	0	3	1	1	10.323	8.217	13.893	0.126	0	0	0.523	0.19	0.231
ENSG00000125538	IL1B	interleukin 1 beta [Source:HGNC Symbol;Acc:HGNC:5992]	0	-4.69244	0.000363557	1.39234	4.44454e-06	320	285	178	24	4	3	7	2	0	38.412	41.817	21.885	3.033	0.902	0.637	1.221	0.38	0
ENSG00000239559	RPL37P2	ribosomal protein L37 pseudogene 2 [Source:HGNC Symbol;Acc:HGNC:17092]	0	-1.20782	0.000387797	7.528	4.77296e-06	2530	2280	2171	1149	637	847	705	793	569	303.695	334.539	266.92	145.203	143.588	179.978	122.934	150.622	131.286
ENSG00000177311	ZBTB38	zinc finger and BTB domain containing 38 [Source:HGNC Symbol;Acc:HGNC:26636]	0	1.4156	0.000387957	7.13706	4.79916e-06	457	730	498	1852	910	1129	1076	992	638	54.857	107.111	61.228	234.044	205.126	239.9	187.627	188.42	147.207
ENSG00000166147	FBN1	fibrillin 1 [Source:HGNC Symbol;Acc:HGNC:3603]	0	2.7644	0.000394185	4.40635	4.90084e-06	59	72	23	425	216	195	243	222	87	7.082	10.564	2.828	53.709	48.689	41.435	42.373	42.167	20.074
ENSG00000178585	CTNNBIP1	catenin beta interacting protein 1 [Source:HGNC Symbol;Acc:HGNC:16913]	0	-1.56089	0.000404274	5.42385	5.06959e-06	580	581	617	336	122	111	183	229	122	69.622	85.249	75.859	42.462	27.5	23.586	31.911	43.496	28.149
ENSG00000197747	S100A10	S100 calcium binding protein A10 [Source:HGNC Symbol;Acc:HGNC:10487]	0	-1.34281	0.000404274	9.68964	5.1273e-06	11757	8597	10881	4493	2769	3316	3033	4727	2738	1411.28	1261.42	1337.8	567.797	624.168	704.612	528.878	897.843	631.743
ENSG00000184731	FAM110C	family with sequence similarity 110 member C [Source:HGNC Symbol;Acc:HGNC:33340]	0	-5.82446	0.000404274	-1.23584	5.11808e-06	49	41	46	0	0	1	0	0	0	5.882	6.016	5.656	0	0	0.212	0	0	0
ENSG00000163947	ARHGEF3	Rho guanine nucleotide exchange factor 3 [Source:HGNC Symbol;Acc:HGNC:683]	0	-2.78545	0.000404274	2.42457	5.08342e-06	125	171	117	27	7	20	20	13	12	15.005	25.09	14.385	3.412	1.578	4.25	3.487	2.469	2.769
ENSG00000146072	TNFRSF21	TNF receptor superfamily member 21 [Source:HGNC Symbol;Acc:HGNC:13469]	0	-2.25523	0.000408385	3.98893	5.20496e-06	323	411	503	77	50	106	23	23	41	38.772	60.305	61.843	9.731	11.271	22.524	4.011	4.369	9.46
ENSG00000148426	PROSER2	proline and serine rich 2 [Source:HGNC Symbol;Acc:HGNC:23728]	0	-2.16864	0.000408715	4.36002	5.2347e-06	441	316	339	110	37	72	65	70	98	52.936	46.366	41.679	13.901	8.34	15.299	11.334	13.296	22.612
ENSG00000182585	EPGN	epithelial mitogen [Source:HGNC Symbol;Acc:HGNC:17470]	0	-3.15718	0.000409739	2.96997	5.27341e-06	284	276	188	30	10	40	19	39	7	34.091	40.497	23.114	3.791	2.254	8.5	3.313	7.408	1.615
ENSG00000184226	PCDH9	protocadherin 9 [Source:HGNC Symbol;Acc:HGNC:8661]	0	2.8707	0.000415633	4.46028	5.37524e-06	29	61	28	206	244	259	321	290	191	3.481	8.95	3.443	26.033	55.001	55.035	55.974	55.082	44.07
ENSG00000265190	ANXA8	annexin A8 [Source:HGNC Symbol;Acc:HGNC:546]	0	-3.67902	0.000419423	4.26816	5.45046e-06	1218	1404	724	256	27	34	13	18	48	146.206	206.006	89.014	32.352	6.086	7.225	2.267	3.419	11.075
ENSG00000204196	RPL12P16	ribosomal protein L12 pseudogene 16 [Source:HGNC Symbol;Acc:HGNC:36926]	0	-1.75906	0.000424639	4.57995	5.54476e-06	513	293	477	178	63	94	77	81	52	61.579	42.991	58.646	22.495	14.201	19.974	13.427	15.385	11.998
ENSG00000082438	COBLL1	cordon-bleu WH2 repeat protein like 1 [Source:HGNC Symbol;Acc:HGNC:23571]	0	-2.76589	0.000434692	2.13793	5.70319e-06	97	94	89	25	7	6	22	18	14	11.644	13.792	10.942	3.159	1.578	1.275	3.836	3.419	3.23
ENSG00000100292	HMOX1	heme oxygenase 1 [Source:HGNC Symbol;Acc:HGNC:5013]	0	2.60381	0.000439824	4.44897	5.798e-06	24	61	26	298	108	156	551	343	294	2.881	8.95	3.197	37.659	24.345	33.148	96.08	65.149	67.835
ENSG00000225383	SFTA1P	surfactant associated 1, pseudogene [Source:HGNC Symbol;Acc:HGNC:18383]	0	-4.33185	0.000443748	2.71971	5.87746e-06	165	195	348	4	17	21	31	23	16	19.806	28.612	42.786	0.505	3.832	4.462	5.406	4.369	3.692
ENSG00000149260	CAPN5	calpain 5 [Source:HGNC Symbol;Acc:HGNC:1482]	0	2.61853	0.000445805	2.38417	5.93256e-06	17	18	15	157	68	60	21	35	11	2.041	2.641	1.844	19.841	15.328	12.749	3.662	6.648	2.538
ENSG00000176658	MYO1D	myosin ID [Source:HGNC Symbol;Acc:HGNC:7598]	0	-2.78931	0.000450982	2.48304	6.02963e-06	181	135	148	43	12	9	9	20	14	21.727	19.808	18.196	5.434	2.705	1.912	1.569	3.799	3.23
ENSG00000102471	NDFIP2	Nedd4 family interacting protein 2 [Source:HGNC Symbol;Acc:HGNC:18537]	0	-1.41682	0.000451906	5.47897	6.0702e-06	651	456	584	291	144	128	209	201	175	78.144	66.908	71.802	36.775	32.459	27.199	36.444	38.178	40.378
ENSG00000083307	GRHL2	grainyhead like transcription factor 2 [Source:HGNC Symbol;Acc:HGNC:2799]	0	-5.89526	0.000454473	-0.577234	6.13308e-06	60	62	102	1	0	1	2	0	0	7.202	9.097	12.541	0.126	0	0.212	0.349	0	0
ENSG00000170006	TMEM154	transmembrane protein 154 [Source:HGNC Symbol;Acc:HGNC:26489]	0	-2.09284	0.000466898	4.4606	6.32994e-06	366	518	324	101	75	65	78	126	39	43.934	76.005	39.835	12.764	16.906	13.812	13.601	23.932	8.999
ENSG00000235750	KIAA0040	KIAA0040 [Source:HGNC Symbol;Acc:HGNC:28950]	0	-5.54854	0.000467029	0.290637	6.36088e-06	129	95	164	5	0	3	0	2	2	15.485	13.939	20.163	0.632	0	0.637	0	0.38	0.461
ENSG00000071242	RPS6KA2	ribosomal protein S6 kinase A2 [Source:HGNC Symbol;Acc:HGNC:10431]	0	1.81176	0.000467817	4.49692	6.40084e-06	79	84	76	289	164	290	142	162	92	9.483	12.325	9.344	36.522	36.968	61.622	24.761	30.77	21.227
ENSG00000135480	KRT7	keratin 7 [Source:HGNC Symbol;Acc:HGNC:6445]	0	-1.68638	0.000480365	10.6515	6.60254e-06	16567	24080	19814	8208	4080	4272	7487	7941	10697	1988.66	3533.2	2436.09	1037.28	919.684	907.751	1305.54	1508.31	2468.13
ENSG00000132718	SYT11	synaptotagmin 11 [Source:HGNC Symbol;Acc:HGNC:19239]	0	4.11589	0.000481378	1.82247	6.64654e-06	6	8	2	96	78	57	31	36	12	0.72	1.174	0.246	12.132	17.582	12.112	5.406	6.838	2.769
ENSG00000113645	WWC1	WW and C2 domain containing 1 [Source:HGNC Symbol;Acc:HGNC:29435]	0	-1.35634	0.000492173	4.73834	6.82634e-06	326	342	352	148	97	101	127	100	92	39.132	50.181	43.278	18.703	21.865	21.461	22.146	18.994	21.227
ENSG00000124107	SLPI	secretory leukocyte peptidase inhibitor [Source:HGNC Symbol;Acc:HGNC:11092]	0	-7.03382	0.000504062	0.438521	7.02274e-06	327	206	163	1	1	1	0	1	5	39.252	30.226	20.041	0.126	0.225	0.212	0	0.19	1.154
ENSG00000154764	WNT7A	Wnt family member 7A [Source:HGNC Symbol;Acc:HGNC:12786]	0	-6.185	0.00051479	-0.768021	7.20436e-06	100	108	69	3	0	0	0	0	0	12.004	15.847	8.483	0.379	0	0	0	0	0
ENSG00000153363	LINC00467	long intergenic non-protein coding RNA 467 [Source:HGNC Symbol;Acc:HGNC:28227]	0	-1.52766	0.000515105	4.26489	7.24094e-06	245	201	264	113	49	56	96	104	85	29.409	29.492	32.458	14.28	11.045	11.899	16.74	19.754	19.612
ENSG00000137642	SORL1	sortilin related receptor 1 [Source:HGNC Symbol;Acc:HGNC:11185]	0	-4.08001	0.000525633	1.26577	7.42178e-06	163	83	126	6	11	3	9	2	2	19.566	12.178	15.491	0.758	2.48	0.637	1.569	0.38	0.461
ENSG00000253250	C8orf88	chromosome 8 open reading frame 88 [Source:HGNC Symbol;Acc:HGNC:44672]	0	3.68622	0.000526854	2.33677	7.47194e-06	5	19	4	118	68	73	34	49	43	0.6	2.788	0.492	14.912	15.328	15.512	5.929	9.307	9.921
ENSG00000103067	ESRP2	epithelial splicing regulatory protein 2 [Source:HGNC Symbol;Acc:HGNC:26152]	0	-2.48113	0.000533687	3.42088	7.61603e-06	275	234	289	48	47	31	25	11	46	33.01	34.334	35.532	6.066	10.594	6.587	4.359	2.089	10.614
ENSG00000141753	IGFBP4	insulin like growth factor binding protein 4 [Source:HGNC Symbol;Acc:HGNC:5473]	0	2.66199	0.000533687	8.58382	7.63553e-06	814	1551	433	4473	3737	5090	2892	4135	3226	97.71	227.575	53.236	565.269	842.368	1081.57	504.291	785.399	744.339
ENSG00000240747	KRBOX1	KRAB box domain containing 1 [Source:HGNC Symbol;Acc:HGNC:38708]	0	-1.66893	0.000533901	3.77551	7.70499e-06	265	193	255	104	46	48	33	53	30	31.81	28.318	31.352	13.143	10.369	10.199	5.754	10.067	6.922
ENSG00000164251	F2RL1	F2R like trypsin receptor 1 [Source:HGNC Symbol;Acc:HGNC:3538]	0	-2.22445	0.000533901	3.6259	7.7053e-06	205	267	184	67	38	21	49	43	54	24.608	39.176	22.622	8.467	8.566	4.462	8.544	8.167	12.459
ENSG00000134709	HOOK1	hook microtubule tethering protein 1 [Source:HGNC Symbol;Acc:HGNC:19884]	0	-6.61385	0.00054375	-1.3026	8.139e-06	75	35	70	0	0	0	0	0	0	9.003	5.135	8.606	0	0	0	0	0	0
ENSG00000158023	WDR66	WD repeat domain 66 [Source:HGNC Symbol;Acc:HGNC:28506]	0	-2.80796	0.00054375	3.69921	8.02949e-06	166	329	223	39	36	15	91	55	75	19.926	48.273	27.417	4.929	8.115	3.187	15.868	10.447	17.305
ENSG00000119865	CNRIP1	cannabinoid receptor interacting protein 1 [Source:HGNC Symbol;Acc:HGNC:24546]	0	3.20236	0.00054375	2.81515	8.03924e-06	10	25	5	147	63	65	90	85	60	1.2	3.668	0.615	18.577	14.201	13.812	15.694	16.145	13.844
ENSG00000087495	PHACTR3	phosphatase and actin regulator 3 [Source:HGNC Symbol;Acc:HGNC:15833]	0	-7.98027	0.00054375	0.00219712	8.15319e-06	189	328	495	3	0	0	0	1	0	22.687	48.127	60.859	0.379	0	0	0	0.19	0
ENSG00000132563	REEP2	receptor accessory protein 2 [Source:HGNC Symbol;Acc:HGNC:17975]	0	2.52989	0.00054375	3.50662	7.93295e-06	59	20	20	226	97	126	72	88	70	7.082	2.935	2.459	28.56	21.865	26.774	12.555	16.715	16.151
ENSG00000197043	ANXA6	annexin A6 [Source:HGNC Symbol;Acc:HGNC:544]	0	2.81758	0.00054375	6.55097	8.05481e-06	167	473	105	2254	804	927	938	1016	416	20.046	69.402	12.91	284.846	181.232	196.977	163.563	192.978	95.984
ENSG00000156711	MAPK13	mitogen-activated protein kinase 13 [Source:HGNC Symbol;Acc:HGNC:6875]	0	-2.40603	0.00054375	3.00374	7.96461e-06	154	182	174	27	36	24	26	14	29	18.486	26.704	21.393	3.412	8.115	5.1	4.534	2.659	6.691
ENSG00000183742	MACC1	MACC1, MET transcriptional regulator [Source:HGNC Symbol;Acc:HGNC:30215]	0	-4.97814	0.00054375	-0.081714	8.14305e-06	79	77	75	5	0	2	2	0	1	9.483	11.298	9.221	0.632	0	0.425	0.349	0	0.231
ENSG00000198467	TPM2	tropomyosin 2 [Source:HGNC Symbol;Acc:HGNC:12011]	0	1.05987	0.00054375	9.25996	8.07544e-06	3053	2565	2496	7929	3515	3817	4716	4180	2977	366.474	376.357	306.878	1002.02	792.326	811.069	822.35	793.947	686.887
ENSG00000106070	GRB10	growth factor receptor bound protein 10 [Source:HGNC Symbol;Acc:HGNC:4564]	0	2.93137	0.000549973	2.67337	8.28087e-06	12	19	8	135	49	75	79	62	33	1.44	2.788	0.984	17.06	11.045	15.937	13.776	11.776	7.614
ENSG00000244486	SCARF2	scavenger receptor class F member 2 [Source:HGNC Symbol;Acc:HGNC:19869]	0	3.24812	0.00055396	2.26518	8.3755e-06	8	9	8	92	72	55	58	49	18	0.96	1.321	0.984	11.626	16.23	11.687	10.114	9.307	4.153
ENSG00000184502	GAST	gastrin [Source:HGNC Symbol;Acc:HGNC:4164]	0	-5.56774	0.000559807	-1.6506	8.49888e-06	24	25	34	0	0	0	0	0	0	2.881	3.668	4.18	0	0	0	0	0	0
ENSG00000104892	KLC3	kinesin light chain 3 [Source:HGNC Symbol;Acc:HGNC:20717]	0	-3.15718	0.000563162	2.53775	8.585e-06	275	160	217	50	22	5	12	10	9	33.01	23.476	26.68	6.319	4.959	1.062	2.092	1.899	2.077
ENSG00000118242	MREG	melanoregulin [Source:HGNC Symbol;Acc:HGNC:25478]	0	-2.24655	0.0005632	2.88466	8.62076e-06	133	140	138	30	23	22	19	22	35	15.965	20.542	16.967	3.791	5.184	4.675	3.313	4.179	8.076
ENSG00000109861	CTSC	cathepsin C [Source:HGNC Symbol;Acc:HGNC:2528]	0	-1.98191	0.000570993	7.7737	8.77573e-06	3501	5005	3114	810	801	861	1044	982	366	420.251	734.372	382.86	102.363	180.556	182.953	182.047	186.52	84.448
ENSG00000197712	FAM114A1	family with sequence similarity 114 member A1 [Source:HGNC Symbol;Acc:HGNC:25087]	0	1.41525	0.000573362	6.43212	8.84796e-06	262	410	317	1172	621	533	729	710	386	31.45	60.158	38.975	148.11	139.981	113.256	127.119	134.857	89.062
ENSG00000108479	GALK1	galactokinase 1 [Source:HGNC Symbol;Acc:HGNC:4118]	0	1.74896	0.000574052	4.40292	8.89447e-06	92	73	57	340	185	137	161	163	94	11.043	10.711	7.008	42.967	41.701	29.111	28.074	30.96	21.689
ENSG00000182492	BGN	biglycan [Source:HGNC Symbol;Acc:HGNC:1044]	0	4.70272	0.000579749	3.32302	9.01896e-06	14	15	7	603	180	145	171	67	32	1.681	2.201	0.861	76.203	40.574	30.811	29.818	12.726	7.383
ENSG00000099250	NRP1	neuropilin 1 [Source:HGNC Symbol;Acc:HGNC:8004]	0	1.67767	0.000581021	5.91855	9.07505e-06	162	251	165	573	521	462	506	598	381	19.446	36.829	20.286	72.412	117.44	98.17	88.234	113.584	87.909
ENSG00000183696	UPP1	uridine phosphorylase 1 [Source:HGNC Symbol;Acc:HGNC:12576]	0	-1.94682	0.000591412	5.68709	9.2743e-06	539	1123	844	189	171	178	276	236	131	64.7	164.775	103.768	23.885	38.546	37.823	48.127	44.826	30.226
ENSG00000178184	PARD6G	par-6 family cell polarity regulator gamma [Source:HGNC Symbol;Acc:HGNC:16076]	0	-2.8877	0.000602041	2.69634	9.47858e-06	211	133	176	49	9	11	38	18	10	25.328	19.515	21.639	6.192	2.029	2.337	6.626	3.419	2.307
ENSG00000027075	PRKCH	protein kinase C eta [Source:HGNC Symbol;Acc:HGNC:9403]	0	-2.73514	0.000607598	1.74246	9.67815e-06	73	56	78	13	7	6	18	11	11	8.763	8.217	9.59	1.643	1.578	1.275	3.139	2.089	2.538
ENSG00000127824	TUBA4A	tubulin alpha 4a [Source:HGNC Symbol;Acc:HGNC:12407]	0	-1.46706	0.000607598	6.05542	9.67997e-06	924	925	807	423	192	239	277	230	294	110.915	135.723	99.219	53.456	43.279	50.785	48.302	43.686	67.835
ENSG00000156463	SH3RF2	SH3 domain containing ring finger 2 [Source:HGNC Symbol;Acc:HGNC:26299]	0	-3.27881	0.000607598	3.62414	9.67832e-06	275	242	259	26	34	14	52	44	122	33.01	35.508	31.844	3.286	7.664	2.975	9.067	8.357	28.149
ENSG00000158125	XDH	xanthine dehydrogenase [Source:HGNC Symbol;Acc:HGNC:12805]	0	-3.20169	0.000619252	1.15548	9.90432e-06	58	64	66	8	3	6	4	9	6	6.962	9.391	8.115	1.011	0.676	1.275	0.697	1.709	1.384
ENSG00000131620	ANO1	anoctamin 1 [Source:HGNC Symbol;Acc:HGNC:21625]	0	-5.13035	0.000621279	-0.127734	1.00133e-05	169	100	110	8	0	4	0	0	0	20.286	14.673	13.524	1.011	0	0.85	0	0	0
ENSG00000185275	CD24P4	CD24 molecule pseudogene 4 [Source:HGNC Symbol;Acc:HGNC:1649]	0	-4.50194	0.000621279	0.795476	1.00144e-05	83	162	90	8	2	2	2	3	2	9.963	23.77	11.065	1.011	0.451	0.425	0.349	0.57	0.461
ENSG00000124191	TOX2	TOX high mobility group box family member 2 [Source:HGNC Symbol;Acc:HGNC:16095]	0	2.56157	0.000635134	3.17518	1.02774e-05	12	34	20	165	74	85	113	63	59	1.44	4.989	2.459	20.852	16.681	18.062	19.704	11.966	13.613
ENSG00000276043	UHRF1	ubiquitin like with PHD and ring finger domains 1 [Source:HGNC Symbol;Acc:HGNC:12556]	0	1.26878	0.000638826	5.99486	1.04169e-05	224	258	329	783	411	506	528	397	265	26.888	37.856	40.45	98.951	92.645	107.519	92.07	75.406	61.144
ENSG00000101000	PROCR	protein C receptor [Source:HGNC Symbol;Acc:HGNC:9452]	0	-1.45137	0.000638826	5.31534	1.03804e-05	765	671	650	275	213	173	94	77	100	91.829	98.454	79.916	34.753	48.013	36.761	16.391	14.625	23.073
ENSG00000116661	FBXO2	F-box protein 2 [Source:HGNC Symbol;Acc:HGNC:13581]	0	-3.46689	0.000653813	4.01344	1.07367e-05	1200	513	870	215	23	32	26	8	37	144.045	75.271	106.965	27.17	5.184	6.8	4.534	1.52	8.537
ENSG00000105185	PDCD5	programmed cell death 5 [Source:HGNC Symbol;Acc:HGNC:8764]	0	-1.14988	0.000653813	7.1536	1.0743e-05	1382	1694	1802	987	443	529	659	812	457	165.892	248.557	221.552	124.731	99.858	112.406	114.913	154.231	105.444
ENSG00000164086	DUSP7	dual specificity phosphatase 7 [Source:HGNC Symbol;Acc:HGNC:3073]	0	-1.75233	0.000665038	5.55737	1.09941e-05	749	694	717	185	187	184	260	210	86	89.908	101.829	88.154	23.379	42.152	39.098	45.337	39.887	19.843
ENSG00000260418	AL023284.4		0	-5.67756	0.000665038	-1.61507	1.10106e-05	32	21	38	0	0	0	0	0	0	3.841	3.081	4.672	0	0	0	0	0	0
ENSG00000111348	ARHGDIB	Rho GDP dissociation inhibitor beta [Source:HGNC Symbol;Acc:HGNC:679]	0	-2.25145	0.000671077	4.46042	1.11944e-05	258	315	596	76	53	73	148	110	50	30.97	46.219	73.277	9.604	11.947	15.512	25.807	20.893	11.537
ENSG00000086570	FAT2	FAT atypical cadherin 2 [Source:HGNC Symbol;Acc:HGNC:3596]	0	-6.51321	0.000671077	-0.456315	1.11826e-05	158	68	126	1	1	0	1	0	0	18.966	9.977	15.491	0.126	0.225	0	0.174	0	0
ENSG00000050438	SLC4A8	solute carrier family 4 member 8 [Source:HGNC Symbol;Acc:HGNC:11034]	0	3.04516	0.000676123	1.81819	1.13208e-05	6	12	5	76	43	44	24	33	15	0.72	1.761	0.615	9.604	9.693	9.35	4.185	6.268	3.461
ENSG00000136379	ABHD17C	abhydrolase domain containing 17C [Source:HGNC Symbol;Acc:HGNC:26925]	0	-1.62939	0.00067859	4.1656	1.14045e-05	286	243	331	135	40	80	66	58	48	34.331	35.655	40.696	17.06	9.017	16.999	11.509	11.016	11.075
ENSG00000154096	THY1	Thy-1 cell surface antigen [Source:HGNC Symbol;Acc:HGNC:11801]	0	2.85531	0.000690054	7.73189	1.16467e-05	438	923	322	4086	2508	2912	2218	2256	453	52.576	135.43	39.589	516.363	565.335	618.767	386.763	428.503	104.521
ENSG00000137843	PAK6	p21 (RAC1) activated kinase 6 [Source:HGNC Symbol;Acc:HGNC:16061]	0	-4.10913	0.000690054	1.15572	1.16834e-05	93	106	118	10	2	4	2	2	15	11.163	15.553	14.508	1.264	0.451	0.85	0.349	0.38	3.461
ENSG00000134755	DSC2	desmocollin 2 [Source:HGNC Symbol;Acc:HGNC:3036]	0	-3.6369	0.000691239	1.49555	1.17467e-05	132	154	191	19	3	15	3	15	0	15.845	22.596	23.483	2.401	0.676	3.187	0.523	2.849	0
ENSG00000118523	CTGF	connective tissue growth factor [Source:HGNC Symbol;Acc:HGNC:2500]	0	2.66642	0.000708013	4.87397	1.20759e-05	57	127	27	588	220	217	344	328	248	6.842	18.634	3.32	74.308	49.591	46.11	59.985	62.3	57.221
ENSG00000070190	DAPP1	dual adaptor of phosphotyrosine and 3-phosphoinositides 1 [Source:HGNC Symbol;Acc:HGNC:16500]	0	-6.02123	0.000714901	-1.17137	1.22828e-05	70	36	55	0	0	1	0	0	0	8.403	5.282	6.762	0	0	0.212	0	0	0
ENSG00000136810	TXN	thioredoxin [Source:HGNC Symbol;Acc:HGNC:12435]	0	-1.31615	0.000714901	9.2225	1.22687e-05	6038	8403	7174	3340	2012	2138	2257	3146	2601	724.786	1232.95	882.029	422.088	453.531	454.301	393.563	597.549	600.132
ENSG00000227051	C14orf132	chromosome 14 open reading frame 132 [Source:HGNC Symbol;Acc:HGNC:20346]	0	4.52814	0.000730227	2.48446	1.25917e-05	4	13	4	227	88	91	70	86	17	0.48	1.907	0.492	28.687	19.836	19.336	12.206	16.335	3.922
ENSG00000169992	NLGN2	neuroligin 2 [Source:HGNC Symbol;Acc:HGNC:14290]	0	1.69557	0.000756691	4.00876	1.30953e-05	67	69	47	267	145	113	119	95	64	8.043	10.124	5.779	33.742	32.685	24.011	20.751	18.044	14.767
ENSG00000181467	RAP2B	RAP2B, member of RAS oncogene family [Source:HGNC Symbol;Acc:HGNC:9862]	0	-1.2975	0.000767694	5.50368	1.33337e-05	615	612	468	297	141	168	209	211	146	73.823	89.797	57.54	37.533	31.783	35.698	36.444	40.077	33.687
ENSG00000130635	COL5A1	collagen type V alpha 1 chain [Source:HGNC Symbol;Acc:HGNC:2209]	0	3.39639	0.000778798	3.94367	1.35752e-05	12	66	26	538	222	118	123	151	82	1.44	9.684	3.197	67.989	50.042	25.074	21.448	28.681	18.92
ENSG00000167670	CHAF1A	chromatin assembly factor 1 subunit A [Source:HGNC Symbol;Acc:HGNC:1910]	0	1.17453	0.000780881	6.90997	1.37392e-05	591	435	598	1580	874	776	881	635	566	70.942	63.827	73.523	199.67	197.011	164.891	153.624	120.611	130.594
ENSG00000055163	CYFIP2	cytoplasmic FMR1 interacting protein 2 [Source:HGNC Symbol;Acc:HGNC:13760]	0	2.7274	0.000780881	2.96925	1.36795e-05	32	9	14	116	67	104	69	71	60	3.841	1.321	1.721	14.659	15.103	22.099	12.032	13.486	13.844
ENSG00000160360	GPSM1	G protein signaling modulator 1 [Source:HGNC Symbol;Acc:HGNC:17858]	0	2.01567	0.000780881	2.9913	1.37579e-05	36	27	20	137	84	69	45	42	39	4.321	3.962	2.459	17.313	18.935	14.662	7.847	7.977	8.999
ENSG00000113721	PDGFRB	platelet derived growth factor receptor beta [Source:HGNC Symbol;Acc:HGNC:8804]	0	3.43709	0.000782561	1.2464	1.38364e-05	4	6	5	74	40	40	12	21	4	0.48	0.88	0.615	9.352	9.017	8.5	2.092	3.989	0.923
ENSG00000115884	SDC1	syndecan 1 [Source:HGNC Symbol;Acc:HGNC:10658]	0	-2.4492	0.00078662	5.83325	1.39766e-05	1439	1627	1305	447	171	139	87	84	262	172.734	238.726	160.447	56.489	38.546	29.536	15.171	15.955	60.452
ENSG00000173706	HEG1	heart development protein with EGF like domains 1 [Source:HGNC Symbol;Acc:HGNC:29227]	0	1.87444	0.00078662	4.21294	1.40064e-05	57	60	34	246	132	104	243	200	129	6.842	8.804	4.18	31.088	29.754	22.099	42.373	37.988	29.764
ENSG00000145431	PDGFC	platelet derived growth factor C [Source:HGNC Symbol;Acc:HGNC:8801]	0	1.83639	0.000787543	5.03232	1.40721e-05	76	157	82	494	247	216	312	226	230	9.123	23.036	10.082	62.429	55.677	45.898	54.405	42.926	53.068
ENSG00000065361	ERBB3	erb-b2 receptor tyrosine kinase 3 [Source:HGNC Symbol;Acc:HGNC:3431]	0	-2.7956	0.000794055	2.17953	1.4238e-05	84	103	202	18	14	13	11	14	7	10.083	15.113	24.836	2.275	3.156	2.762	1.918	2.659	1.615
ENSG00000134072	CAMK1	calcium/calmodulin dependent protein kinase I [Source:HGNC Symbol;Acc:HGNC:1459]	0	1.88447	0.000795055	3.70886	1.43056e-05	35	44	35	147	101	118	130	137	62	4.201	6.456	4.303	18.577	22.767	25.074	22.669	26.022	14.305
ENSG00000125848	FLRT3	fibronectin leucine rich transmembrane protein 3 [Source:HGNC Symbol;Acc:HGNC:3762]	0	-3.32719	0.00079899	2.29106	1.44263e-05	199	132	144	23	13	6	13	5	27	23.887	19.368	17.705	2.907	2.93	1.275	2.267	0.95	6.23
ENSG00000172818	OVOL1	ovo like transcriptional repressor 1 [Source:HGNC Symbol;Acc:HGNC:8525]	0	-5.54576	0.000804724	-1.65522	1.45801e-05	36	22	25	0	0	0	0	0	0	4.321	3.228	3.074	0	0	0	0	0	0
ENSG00000253313	C1orf210	chromosome 1 open reading frame 210 [Source:HGNC Symbol;Acc:HGNC:28755]	0	-5.25316	0.00081508	-1.38719	1.48243e-05	26	39	35	1	0	0	0	0	0	3.121	5.722	4.303	0.126	0	0	0	0	0
ENSG00000171130	ATP6V0E2	ATPase H+ transporting V0 subunit e2 [Source:HGNC Symbol;Acc:HGNC:21723]	0	2.22519	0.00081508	3.93134	1.4919e-05	49	24	33	188	95	141	186	133	173	5.882	3.521	4.057	23.758	21.414	29.961	32.434	25.262	39.917
ENSG00000165025	SYK	spleen associated tyrosine kinase [Source:HGNC Symbol;Acc:HGNC:11491]	0	-5.84776	0.00081508	-0.886848	1.49206e-05	68	49	106	3	0	0	0	0	0	8.163	7.19	13.032	0.379	0	0	0	0	0
ENSG00000137393	RNF144B	ring finger protein 144B [Source:HGNC Symbol;Acc:HGNC:21578]	0	-3.63322	0.000857827	2.00297	1.57567e-05	102	62	98	4	8	7	19	26	28	12.244	9.097	12.049	0.505	1.803	1.487	3.313	4.938	6.46
ENSG00000169474	SPRR1A	small proline rich protein 1A [Source:HGNC Symbol;Acc:HGNC:11259]	0	-5.85546	0.000862504	-1.38069	1.59503e-05	29	26	49	0	0	0	0	0	1	3.481	3.815	6.024	0	0	0	0	0	0.231
ENSG00000148516	ZEB1	zinc finger E-box binding homeobox 1 [Source:HGNC Symbol;Acc:HGNC:11642]	0	3.50671	0.000862504	4.58197	1.5939e-05	36	121	12	587	267	280	203	370	140	4.321	17.754	1.475	74.181	60.185	59.497	35.398	70.278	32.302
ENSG00000105971	CAV2	caveolin 2 [Source:HGNC Symbol;Acc:HGNC:1528]	0	-1.3339	0.000876063	6.78452	1.62558e-05	1385	1673	1765	679	395	587	361	490	209	166.252	245.475	217.003	85.808	89.038	124.731	62.949	93.07	48.223
ENSG00000182809	CRIP2	cysteine rich protein 2 [Source:HGNC Symbol;Acc:HGNC:2361]	0	1.0488	0.000876636	6.31385	1.63212e-05	362	358	340	908	509	512	577	514	408	43.454	52.529	41.802	114.747	114.735	108.794	100.614	97.629	94.138
ENSG00000013297	CLDN11	claudin 11 [Source:HGNC Symbol;Acc:HGNC:8514]	0	2.2695	0.000876802	4.53513	1.63791e-05	69	104	35	275	241	267	195	191	112	8.283	15.26	4.303	34.753	54.324	56.734	34.003	36.278	25.842
ENSG00000143556	S100A7	S100 calcium binding protein A7 [Source:HGNC Symbol;Acc:HGNC:10497]	0	-6.02388	0.000876828	-0.518055	1.64902e-05	102	93	58	0	2	1	0	1	0	12.244	13.646	7.131	0	0.451	0.212	0	0.19	0
ENSG00000179361	ARID3B	AT-rich interaction domain 3B [Source:HGNC Symbol;Acc:HGNC:14350]	0	-2.14893	0.000876828	2.55256	1.64914e-05	103	88	120	30	12	19	27	15	23	12.364	12.912	14.754	3.791	2.705	4.037	4.708	2.849	5.307
ENSG00000140682	TGFB1I1	transforming growth factor beta 1 induced transcript 1 [Source:HGNC Symbol;Acc:HGNC:11767]	0	1.59213	0.000876828	5.69073	1.65439e-05	233	147	121	672	279	359	509	567	319	27.969	21.569	14.877	84.923	62.89	76.283	88.757	107.696	73.603
ENSG00000196743	GM2A	GM2 ganglioside activator [Source:HGNC Symbol;Acc:HGNC:4367]	0	-1.69469	0.000880854	5.24488	1.66749e-05	751	397	540	281	86	109	191	168	116	90.148	58.251	66.392	35.511	19.386	23.161	33.306	31.91	26.765
ENSG00000115339	GALNT3	polypeptide N-acetylgalactosaminyltransferase 3 [Source:HGNC Symbol;Acc:HGNC:4125]	0	-2.51178	0.000889278	3.40698	1.689e-05	200	238	247	45	32	27	50	73	9	24.007	34.921	30.368	5.687	7.213	5.737	8.719	13.866	2.077
ENSG00000132164	SLC6A11	solute carrier family 6 member 11 [Source:HGNC Symbol;Acc:HGNC:11044]	0	-5.31188	0.000901494	-1.032	1.71783e-05	66	34	49	1	1	0	0	0	0	7.922	4.989	6.024	0.126	0.225	0	0	0	0
ENSG00000103257	SLC7A5	solute carrier family 7 member 5 [Source:HGNC Symbol;Acc:HGNC:11063]	0	-1.85279	0.000906057	6.8725	1.73513e-05	1543	1727	2029	636	233	463	328	604	561	185.218	253.399	249.462	80.374	52.521	98.382	57.195	114.723	129.44
ENSG00000125730	C3	complement C3 [Source:HGNC Symbol;Acc:HGNC:1318]	0	-1.94881	0.000906057	4.83074	1.74604e-05	769	446	398	188	97	75	108	65	90	92.309	65.441	48.933	23.758	21.865	15.937	18.832	12.346	20.766
ENSG00000163219	ARHGAP25	Rho GTPase activating protein 25 [Source:HGNC Symbol;Acc:HGNC:28951]	0	-4.84824	0.000906057	0.190714	1.74917e-05	66	63	61	3	3	0	1	2	5	7.922	9.244	7.5	0.379	0.676	0	0.174	0.38	1.154
ENSG00000115590	IL1R2	interleukin 1 receptor type 2 [Source:HGNC Symbol;Acc:HGNC:5994]	0	-4.26106	0.000906057	0.547284	1.74608e-05	100	123	64	3	4	5	2	3	0	12.004	18.048	7.869	0.379	0.902	1.062	0.349	0.57	0
ENSG00000143546	S100A8	S100 calcium binding protein A8 [Source:HGNC Symbol;Acc:HGNC:10498]	0	-7.37853	0.000913843	0.453923	1.76991e-05	508	236	204	3	0	1	3	1	0	60.979	34.628	25.081	0.379	0	0.212	0.523	0.19	0
ENSG00000132669	RIN2	Ras and Rab interactor 2 [Source:HGNC Symbol;Acc:HGNC:18750]	0	-1.62288	0.000943041	4.27013	1.83235e-05	248	277	267	85	56	85	70	83	82	29.769	40.644	32.827	10.742	12.623	18.062	12.206	15.765	18.92
ENSG00000110328	GALNT18	polypeptide N-acetylgalactosaminyltransferase 18 [Source:HGNC Symbol;Acc:HGNC:30488]	0	-2.29616	0.000988735	1.9394	1.92731e-05	100	89	84	28	9	12	16	6	6	12.004	13.059	10.328	3.538	2.029	2.55	2.79	1.14	1.384
ENSG00000179913	B3GNT3	UDP-GlcNAc:betaGal beta-1,3-N-acetylglucosaminyltransferase 3 [Source:HGNC Symbol;Acc:HGNC:13528]	0	-5.68988	0.000989156	1.26724	1.93431e-05	275	139	378	5	3	3	0	6	8	33.01	20.395	46.474	0.632	0.676	0.637	0	1.14	1.846
ENSG00000205105	COX17P1	COX17, cytochrome c oxidase copper chaperone pseudogene 1 [Source:HGNC Symbol;Acc:HGNC:24341]	0	-2.31082	0.000996335	4.52538	1.95457e-05	401	429	468	92	55	82	44	87	136	48.135	62.946	57.54	11.626	12.398	17.424	7.672	16.525	31.379
ENSG00000129451	KLK10	kallikrein related peptidase 10 [Source:HGNC Symbol;Acc:HGNC:6358]	0	-6.50179	0.000997388	-0.794144	1.9691e-05	128	59	65	1	0	0	0	1	0	15.365	8.657	7.992	0.126	0	0	0	0.19	0
ENSG00000131016	AKAP12	A-kinase anchoring protein 12 [Source:HGNC Symbol;Acc:HGNC:370]	0	2.10641	0.000997388	7.73929	1.96653e-05	520	1153	330	3397	1486	1857	1749	2060	1381	62.419	169.177	40.573	429.291	334.963	394.591	304.981	391.275	318.64
ENSG00000184922	FMNL1	formin like 1 [Source:HGNC Symbol;Acc:HGNC:1212]	0	1.55208	0.00101954	5.11237	2.03194e-05	159	124	93	482	230	248	313	302	145	19.086	18.194	11.434	60.912	51.845	52.697	54.579	57.362	33.456
ENSG00000122678	POLM	DNA polymerase mu [Source:HGNC Symbol;Acc:HGNC:9185]	0	-1.89615	0.00101954	4.12753	2.02449e-05	176	344	310	108	39	47	77	74	68	21.127	50.474	38.114	13.648	8.791	9.987	13.427	14.056	15.69
ENSG00000176406	RIMS2	regulating synaptic membrane exocytosis 2 [Source:HGNC Symbol;Acc:HGNC:17283]	0	-3.59194	0.00101954	0.351962	2.03101e-05	65	42	48	4	4	2	3	1	2	7.802	6.163	5.902	0.505	0.902	0.425	0.523	0.19	0.461
ENSG00000265107	GJA5	gap junction protein alpha 5 [Source:HGNC Symbol;Acc:HGNC:4279]	0	-5.60629	0.00102458	-1.63373	2.05263e-05	21	40	27	0	0	0	0	0	0	2.521	5.869	3.32	0	0	0	0	0	0
ENSG00000172638	EFEMP2	EGF containing fibulin extracellular matrix protein 2 [Source:HGNC Symbol;Acc:HGNC:3219]	0	2.49168	0.00102458	4.36231	2.06689e-05	80	71	33	415	208	229	144	230	51	9.603	10.418	4.057	52.445	46.886	48.66	25.11	43.686	11.767
ENSG00000111012	CYP27B1	cytochrome P450 family 27 subfamily B member 1 [Source:HGNC Symbol;Acc:HGNC:2606]	0	-2.41638	0.00102458	3.57171	2.06759e-05	365	231	274	45	53	45	20	16	54	43.814	33.894	33.688	5.687	11.947	9.562	3.487	3.039	12.459
ENSG00000091986	CCDC80	coiled-coil domain containing 80 [Source:HGNC Symbol;Acc:HGNC:30649]	0	3.11973	0.00102458	7.58532	2.05555e-05	300	480	243	2737	2679	1933	4147	3060	560	36.011	70.429	29.876	345.885	603.881	410.741	723.131	581.214	129.21
ENSG00000241794	SPRR2A	small proline rich protein 2A [Source:HGNC Symbol;Acc:HGNC:11261]	0	-5.06924	0.00102828	-1.27162	2.08452e-05	27	32	28	1	0	0	0	1	0	3.241	4.695	3.443	0.126	0	0	0	0.19	0
ENSG00000137203	TFAP2A	transcription factor AP-2 alpha [Source:HGNC Symbol;Acc:HGNC:11742]	0	-1.1627	0.00102828	5.3752	2.08984e-05	437	383	435	201	138	146	277	233	188	52.456	56.197	53.482	25.401	31.107	31.023	48.302	44.256	43.378
ENSG00000136237	RAPGEF5	Rap guanine nucleotide exchange factor 5 [Source:HGNC Symbol;Acc:HGNC:16862]	0	-6.41336	0.00102828	-0.86574	2.09434e-05	92	42	81	0	1	0	0	0	1	11.043	6.163	9.959	0	0.225	0	0	0	0.231
ENSG00000198682	PAPSS2	3'-phosphoadenosine 5'-phosphosulfate synthase 2 [Source:HGNC Symbol;Acc:HGNC:8604]	0	2.334	0.00103829	4.75513	2.1212e-05	82	104	44	469	268	227	353	221	88	9.843	15.26	5.41	59.269	60.411	48.235	61.554	41.977	20.304
ENSG00000135905	DOCK10	dedicator of cytokinesis 10 [Source:HGNC Symbol;Acc:HGNC:23479]	0	3.39591	0.0010418	2.7245	2.13489e-05	4	29	8	123	82	77	92	84	34	0.48	4.255	0.984	15.544	18.484	16.362	16.042	15.955	7.845
ENSG00000102890	ELMO3	engulfment and cell motility 3 [Source:HGNC Symbol;Acc:HGNC:17289]	0	-3.71051	0.0010478	0.945494	2.15769e-05	135	59	77	6	6	4	2	3	3	16.205	8.657	9.467	0.758	1.352	0.85	0.349	0.57	0.692
ENSG00000154102	C16orf74	chromosome 16 open reading frame 74 [Source:HGNC Symbol;Acc:HGNC:23362]	0	-1.9345	0.0010478	4.28073	2.16228e-05	292	331	433	106	69	63	35	67	83	35.051	48.567	53.236	13.396	15.553	13.387	6.103	12.726	19.151
ENSG00000162981	FAM84A	family with sequence similarity 84 member A [Source:HGNC Symbol;Acc:HGNC:20743]	0	-2.77041	0.0010478	1.27674	2.16682e-05	83	104	95	16	8	11	4	9	0	9.963	15.26	11.68	2.022	1.803	2.337	0.697	1.709	0
ENSG00000162757	C1orf74	chromosome 1 open reading frame 74 [Source:HGNC Symbol;Acc:HGNC:26319]	0	-1.62095	0.00109259	3.87355	2.26628e-05	222	229	171	74	48	52	83	50	44	26.648	33.601	21.024	9.352	10.82	11.049	14.473	9.497	10.152
ENSG00000159335	PTMS	parathymosin [Source:HGNC Symbol;Acc:HGNC:9629]	0	1.32795	0.00109662	7.07451	2.28149e-05	735	583	460	2061	925	975	966	889	463	88.227	85.542	56.556	260.456	208.507	207.176	168.446	168.856	106.829
ENSG00000110811	P3H3	prolyl 3-hydroxylase 3 [Source:HGNC Symbol;Acc:HGNC:19318]	0	1.83722	0.00110188	4.5732	2.32286e-05	104	84	62	386	224	171	202	200	73	12.484	12.325	7.623	48.78	50.492	36.336	35.224	37.988	16.843
ENSG00000270168	AC004233.2		0	-5.61087	0.00110188	-0.186069	2.3187e-05	84	63	153	4	0	1	1	0	1	10.083	9.244	18.811	0.505	0	0.212	0.174	0	0.231
ENSG00000105514	RAB3D	RAB3D, member RAS oncogene family [Source:HGNC Symbol;Acc:HGNC:9779]	0	-1.40431	0.00110188	4.65167	2.32685e-05	416	276	421	167	92	103	70	100	72	49.936	40.497	51.761	21.104	20.738	21.886	12.206	18.994	16.613
ENSG00000113083	LOX	lysyl oxidase [Source:HGNC Symbol;Acc:HGNC:6664]	0	2.8369	0.00110188	3.58626	2.30979e-05	29	45	14	217	152	125	160	106	37	3.481	6.603	1.721	27.423	34.263	26.561	27.9	20.134	8.537
ENSG00000076554	TPD52	tumor protein D52 [Source:HGNC Symbol;Acc:HGNC:12005]	0	-1.32294	0.00110188	5.12717	2.32623e-05	365	401	460	162	148	115	211	164	118	43.814	58.838	56.556	20.473	33.361	24.436	36.793	31.15	27.226
ENSG00000004399	PLXND1	plexin D1 [Source:HGNC Symbol;Acc:HGNC:9107]	0	3.25634	0.00111031	1.78183	2.35158e-05	7	15	4	123	43	43	20	25	10	0.84	2.201	0.492	15.544	9.693	9.137	3.487	4.748	2.307
ENSG00000100558	PLEK2	pleckstrin 2 [Source:HGNC Symbol;Acc:HGNC:19238]	0	-2.42203	0.00111645	4.52922	2.37329e-05	537	650	486	266	39	48	43	81	60	64.46	95.373	59.753	33.615	8.791	10.199	7.498	15.385	13.844
ENSG00000102024	PLS3	plastin 3 [Source:HGNC Symbol;Acc:HGNC:9091]	0	-1.47703	0.00111645	6.50299	2.37854e-05	1143	1532	1716	760	281	385	223	249	299	137.203	224.787	210.979	96.044	63.341	81.808	38.886	47.295	68.989
ENSG00000088002	SULT2B1	sulfotransferase family 2B member 1 [Source:HGNC Symbol;Acc:HGNC:11459]	0	-6.04254	0.00112232	0.2196	2.39806e-05	97	72	135	2	1	0	12	3	0	11.644	10.564	16.598	0.253	0.225	0	2.092	0.57	0
ENSG00000189143	CLDN4	claudin 4 [Source:HGNC Symbol;Acc:HGNC:2046]	0	-5.32182	0.00116685	-1.36622	2.50051e-05	23	40	44	1	0	0	0	0	0	2.761	5.869	5.41	0.126	0	0	0	0	0
ENSG00000103044	HAS3	hyaluronan synthase 3 [Source:HGNC Symbol;Acc:HGNC:4820]	0	-4.80481	0.00117224	1.45087	2.51936e-05	180	131	103	2	3	11	9	2	14	21.607	19.221	12.664	0.253	0.676	2.337	1.569	0.38	3.23
ENSG00000122378	FAM213A	family with sequence similarity 213 member A [Source:HGNC Symbol;Acc:HGNC:28651]	0	-3.36163	0.00117939	1.88312	2.5421e-05	218	89	162	26	5	9	13	8	2	26.168	13.059	19.918	3.286	1.127	1.912	2.267	1.52	0.461
ENSG00000165929	TC2N	tandem C2 domains, nuclear [Source:HGNC Symbol;Acc:HGNC:19859]	0	-5.81831	0.0011841	-0.838092	2.58726e-05	89	41	61	2	0	0	0	1	0	10.683	6.016	7.5	0.253	0	0	0	0.19	0
ENSG00000184347	SLIT3	slit guidance ligand 3 [Source:HGNC Symbol;Acc:HGNC:11087]	0	3.40608	0.0011841	1.65099	2.58552e-05	5	7	4	56	65	40	27	23	16	0.6	1.027	0.492	7.077	14.652	8.5	4.708	4.369	3.692
ENSG00000137312	FLOT1	flotillin 1 [Source:HGNC Symbol;Acc:HGNC:3757]	0	1.21238	0.0011841	6.29372	2.57753e-05	318	285	273	774	475	513	723	555	594	38.172	41.817	33.565	97.813	107.071	109.007	126.073	105.416	137.054
ENSG00000106537	TSPAN13	tetraspanin 13 [Source:HGNC Symbol;Acc:HGNC:21643]	0	-2.57081	0.0011841	2.56781	2.58925e-05	154	119	155	36	11	17	10	11	35	18.486	17.461	19.057	4.549	2.48	3.612	1.744	2.089	8.076
ENSG00000164695	CHMP4C	charged multivesicular body protein 4C [Source:HGNC Symbol;Acc:HGNC:30599]	0	-3.31912	0.0011841	1.034	2.56244e-05	81	61	61	12	3	3	3	4	8	9.723	8.95	7.5	1.516	0.676	0.637	0.523	0.76	1.846
ENSG00000165959	CLMN	calmin [Source:HGNC Symbol;Acc:HGNC:19972]	0	-1.58018	0.00118864	3.45831	2.60919e-05	295	187	275	108	62	50	26	22	7	35.411	27.438	33.811	13.648	13.976	10.624	4.534	4.179	1.615
ENSG00000169554	ZEB2	zinc finger E-box binding homeobox 2 [Source:HGNC Symbol;Acc:HGNC:14881]	0	3.51459	0.00118864	3.69959	2.61403e-05	13	36	13	196	197	159	231	206	53	1.56	5.282	1.598	24.769	44.406	33.786	40.281	39.128	12.229
ENSG00000050327	ARHGEF5	Rho guanine nucleotide exchange factor 5 [Source:HGNC Symbol;Acc:HGNC:13209]	0	-2.50801	0.00120335	2.5975	2.65389e-05	168	105	154	24	27	15	8	17	25	20.166	15.406	18.934	3.033	6.086	3.187	1.395	3.229	5.768
ENSG00000099219	ERMP1	endoplasmic reticulum metallopeptidase 1 [Source:HGNC Symbol;Acc:HGNC:23703]	0	-3.13478	0.00120665	2.47197	2.66872e-05	142	115	190	13	16	16	6	22	29	17.045	16.874	23.36	1.643	3.607	3.4	1.046	4.179	6.691
ENSG00000148346	LCN2	lipocalin 2 [Source:HGNC Symbol;Acc:HGNC:6526]	0	-7.44677	0.00122602	-0.399375	2.71922e-05	245	89	160	1	0	0	0	0	2	29.409	13.059	19.672	0.126	0	0	0	0	0.461
ENSG00000183971	NPW	neuropeptide W [Source:HGNC Symbol;Acc:HGNC:30509]	0	2.31858	0.00123016	2.65785	2.73607e-05	22	15	20	114	85	56	59	38	17	2.641	2.201	2.459	14.407	19.16	11.899	10.288	7.218	3.922
ENSG00000153904	DDAH1	dimethylarginine dimethylaminohydrolase 1 [Source:HGNC Symbol;Acc:HGNC:2715]	0	1.53848	0.00123179	4.66171	2.7474e-05	72	110	127	293	205	263	183	154	92	8.643	16.14	15.614	37.027	46.21	55.885	31.911	29.251	21.227
ENSG00000185989	RASA3	RAS p21 protein activator 3 [Source:HGNC Symbol;Acc:HGNC:20331]	0	1.9315	0.00125014	3.47659	2.79614e-05	24	43	27	124	79	102	128	111	61	2.881	6.309	3.32	15.67	17.808	21.674	22.32	21.083	14.075
ENSG00000138771	SHROOM3	shroom family member 3 [Source:HGNC Symbol;Acc:HGNC:30422]	0	-2.09293	0.0012518	2.71925	2.80767e-05	94	104	106	35	15	13	55	27	19	11.284	15.26	13.032	4.423	3.381	2.762	9.591	5.128	4.384
ENSG00000117152	RGS4	regulator of G protein signaling 4 [Source:HGNC Symbol;Acc:HGNC:10000]	0	3.96983	0.00125976	4.10006	2.84887e-05	10	27	21	163	307	333	278	229	192	1.2	3.962	2.582	20.599	69.202	70.759	48.476	43.496	44.3
ENSG00000169594	BNC1	basonuclin 1 [Source:HGNC Symbol;Acc:HGNC:1081]	0	-1.55535	0.00125976	4.47469	2.84571e-05	303	449	322	141	78	95	60	105	44	36.371	65.881	39.589	17.819	17.582	20.186	10.462	19.944	10.152
ENSG00000105419	MEIS3	Meis homeobox 3 [Source:HGNC Symbol;Acc:HGNC:29537]	0	3.9513	0.00125976	1.12038	2.86262e-05	3	7	3	106	42	40	7	24	3	0.36	1.027	0.369	13.396	9.467	8.5	1.221	4.559	0.692
ENSG00000163704	PRRT3	proline rich transmembrane protein 3 [Source:HGNC Symbol;Acc:HGNC:26591]	0	2.03376	0.00125976	2.78915	2.86527e-05	24	13	23	102	56	56	73	47	40	2.881	1.907	2.828	12.89	12.623	11.899	12.729	8.927	9.229
ENSG00000160991	ORAI2	ORAI calcium release-activated calcium modulator 2 [Source:HGNC Symbol;Acc:HGNC:21667]	0	1.27711	0.00125976	5.72828	2.85497e-05	225	257	235	787	347	424	273	262	289	27.008	37.709	28.893	99.456	78.218	90.095	47.604	49.764	66.681
ENSG00000254087	LYN	LYN proto-oncogene, Src family tyrosine kinase [Source:HGNC Symbol;Acc:HGNC:6735]	0	-1.82735	0.00125976	3.24998	2.87276e-05	186	168	151	61	32	31	43	42	11	22.327	24.65	18.565	7.709	7.213	6.587	7.498	7.977	2.538
ENSG00000135932	CAB39	calcium binding protein 39 [Source:HGNC Symbol;Acc:HGNC:20292]	0	-1.443	0.00126137	5.57425	2.88431e-05	618	915	789	318	193	222	139	209	70	74.183	134.256	97.006	40.187	43.505	47.172	24.238	39.697	16.151
ENSG00000108821	COL1A1	collagen type I alpha 1 chain [Source:HGNC Symbol;Acc:HGNC:2197]	0	3.66135	0.00126888	7.20497	2.90939e-05	320	471	103	4875	2174	1727	2107	2040	268	38.412	69.109	12.664	616.071	490.047	366.968	367.407	387.476	61.836
ENSG00000115221	ITGB6	integrin subunit beta 6 [Source:HGNC Symbol;Acc:HGNC:6161]	0	-5.30818	0.00131304	-0.00631183	3.02179e-05	43	48	39	0	0	4	6	4	3	5.162	7.043	4.795	0	0	0.85	1.046	0.76	0.692
ENSG00000151090	THRB	thyroid hormone receptor beta [Source:HGNC Symbol;Acc:HGNC:11799]	0	-5.04799	0.00131304	-1.49417	3.02706e-05	23	29	27	0	1	0	0	0	0	2.761	4.255	3.32	0	0.225	0	0	0	0
ENSG00000134986	NREP	neuronal regeneration related protein [Source:HGNC Symbol;Acc:HGNC:16834]	0	2.47049	0.00134761	5.56453	3.11517e-05	122	182	53	1035	268	405	575	611	250	14.645	26.704	6.516	130.797	60.411	86.058	100.265	116.053	57.683
ENSG00000257084	MIR200CHG	MIR200C and MIR141 host gene [Source:HGNC Symbol;Acc:HGNC:53161]	0	-5.40177	0.00135722	-1.37426	3.14969e-05	46	31	27	0	1	0	0	0	0	5.522	4.549	3.32	0	0.225	0	0	0	0
ENSG00000178726	THBD	thrombomodulin [Source:HGNC Symbol;Acc:HGNC:11784]	0	-3.55304	0.00135722	0.474364	3.15436e-05	56	99	60	11	2	3	1	2	1	6.722	14.526	7.377	1.39	0.451	0.637	0.174	0.38	0.231
ENSG00000183580	FBXL7	F-box and leucine rich repeat protein 7 [Source:HGNC Symbol;Acc:HGNC:13604]	0	5.7007	0.00137627	0.839184	3.20723e-05	3	0	0	64	28	38	53	36	15	0.36	0	0	8.088	6.312	8.075	9.242	6.838	3.461
ENSG00000163207	IVL	involucrin [Source:HGNC Symbol;Acc:HGNC:6187]	0	-4.81603	0.00138361	0.124376	3.25027e-05	41	36	49	5	0	0	8	5	4	4.922	5.282	6.024	0.632	0	0	1.395	0.95	0.923
ENSG00000151474	FRMD4A	FERM domain containing 4A [Source:HGNC Symbol;Acc:HGNC:25491]	0	1.44859	0.00138361	4.66805	3.24852e-05	96	86	67	279	132	184	309	234	158	11.524	12.619	8.238	35.258	29.754	39.098	53.882	44.446	36.456
ENSG00000188293	IGFL1	IGF like family member 1 [Source:HGNC Symbol;Acc:HGNC:24093]	0	-5.53763	0.00138361	-1.66358	3.23439e-05	30	16	39	0	0	0	0	0	0	3.601	2.348	4.795	0	0	0	0	0	0
ENSG00000103145	HCFC1R1	host cell factor C1 regulator 1 [Source:HGNC Symbol;Acc:HGNC:21198]	0	1.64543	0.00140278	6.13989	3.30995e-05	296	155	175	953	408	374	911	590	677	35.531	22.743	21.516	120.434	91.968	79.471	158.855	112.064	156.205
ENSG00000136002	ARHGEF4	Rho guanine nucleotide exchange factor 4 [Source:HGNC Symbol;Acc:HGNC:684]	0	-2.87619	0.00140278	1.13119	3.31282e-05	52	47	81	10	4	6	4	5	7	6.242	6.896	9.959	1.264	0.902	1.275	0.697	0.95	1.615
ENSG00000196352	CD55	CD55 molecule (Cromer blood group) [Source:HGNC Symbol;Acc:HGNC:2665]	0	-2.46088	0.00140508	2.31962	3.34615e-05	99	78	99	24	5	18	18	32	16	11.884	11.445	12.172	3.033	1.127	3.825	3.139	6.078	3.692
ENSG00000173432	SAA1	serum amyloid A1 [Source:HGNC Symbol;Acc:HGNC:10513]	0	-2.95554	0.00140508	7.30933	3.33106e-05	11231	4918	3136	2085	287	334	282	267	241	1348.14	721.607	385.565	263.489	64.693	70.971	49.174	50.714	55.606
ENSG00000147689	FAM83A	family with sequence similarity 83 member A [Source:HGNC Symbol;Acc:HGNC:28210]	0	-3.63655	0.00140508	5.58369	3.34105e-05	2070	2317	1524	336	74	78	36	63	401	248.477	339.968	187.373	42.462	16.681	16.574	6.277	11.966	92.523
ENSG00000101849	TBL1X	transducin beta like 1 X-linked [Source:HGNC Symbol;Acc:HGNC:11585]	0	4.94081	0.00140508	0.940285	3.35338e-05	1	3	0	53	21	36	34	28	32	0.12	0.44	0	6.698	4.734	7.65	5.929	5.318	7.383
ENSG00000171914	TLN2	talin 2 [Source:HGNC Symbol;Acc:HGNC:15447]	0	1.70765	0.00140868	4.09724	3.37075e-05	37	60	73	202	146	123	189	117	92	4.441	8.804	8.975	25.527	32.91	26.136	32.957	22.223	21.227
ENSG00000162706	CADM3	cell adhesion molecule 3 [Source:HGNC Symbol;Acc:HGNC:17601]	0	4.56274	0.0014173	5.35799	3.40024e-05	64	93	15	1258	819	672	883	693	82	7.682	13.646	1.844	158.978	184.613	142.792	153.973	131.628	18.92
ENSG00000100592	DAAM1	dishevelled associated activator of morphogenesis 1 [Source:HGNC Symbol;Acc:HGNC:18142]	0	-1.66792	0.00142403	3.7532	3.4253e-05	159	187	196	82	23	52	86	62	45	19.086	27.438	24.098	10.363	5.184	11.049	14.996	11.776	10.383
ENSG00000109475	RPL34	ribosomal protein L34 [Source:HGNC Symbol;Acc:HGNC:10340]	0	-0.836368	0.00143924	9.73384	3.47087e-05	8435	9441	8892	5675	3552	3765	3864	3827	2953	1012.51	1385.26	1093.25	717.17	800.666	800.02	673.783	726.898	681.35
ENSG00000156804	FBXO32	F-box protein 32 [Source:HGNC Symbol;Acc:HGNC:16731]	0	2.37785	0.00144896	4.09069	3.50335e-05	39	27	32	230	100	126	445	176	148	4.681	3.962	3.934	29.066	22.541	26.774	77.597	33.429	34.148
ENSG00000216490	IFI30	IFI30, lysosomal thiol reductase [Source:HGNC Symbol;Acc:HGNC:5398]	0	-2.34635	0.00145061	4.49674	3.51642e-05	738	238	474	134	46	56	78	72	90	88.588	34.921	58.277	16.934	10.369	11.899	13.601	13.676	20.766
ENSG00000168140	VASN	vasorin [Source:HGNC Symbol;Acc:HGNC:18517]	0	2.464	0.00145202	3.55633	3.5289e-05	12	32	33	192	65	105	213	133	83	1.44	4.695	4.057	24.264	14.652	22.311	37.142	25.262	19.151
ENSG00000164294	GPX8	glutathione peroxidase 8 (putative) [Source:HGNC Symbol;Acc:HGNC:33100]	0	1.16258	0.00147776	6.26514	3.6007e-05	274	375	297	901	457	501	700	621	340	32.89	55.023	36.516	113.863	103.014	106.457	122.062	117.952	78.449
ENSG00000285128	AC092306.1		0	-5.11025	0.00149065	-1.29768	3.6443e-05	33	23	27	0	0	1	0	1	0	3.961	3.375	3.32	0	0	0.212	0	0.19	0
ENSG00000182541	LIMK2	LIM domain kinase 2 [Source:HGNC Symbol;Acc:HGNC:6614]	0	-1.8005	0.00149065	3.92378	3.65072e-05	258	190	188	101	26	42	70	75	75	30.97	27.878	23.114	12.764	5.861	8.925	12.206	14.245	17.305
ENSG00000232858	RPL34P27	ribosomal protein L34 pseudogene 27 [Source:HGNC Symbol;Acc:HGNC:36369]	0	-2.64224	0.00152268	1.85714	3.74796e-05	95	80	69	17	4	15	9	16	10	11.404	11.738	8.483	2.148	0.902	3.187	1.569	3.039	2.307
ENSG00000171587	DSCAM	DS cell adhesion molecule [Source:HGNC Symbol;Acc:HGNC:3039]	0	-5.38155	0.00152268	-1.71135	3.76394e-05	36	16	24	0	0	0	0	0	0	4.321	2.348	2.951	0	0	0	0	0	0
ENSG00000171604	CXXC5	CXXC finger protein 5 [Source:HGNC Symbol;Acc:HGNC:26943]	0	2.29007	0.00152268	4.34272	3.76723e-05	40	74	49	312	185	181	311	181	65	4.801	10.858	6.024	39.429	41.701	38.46	54.23	34.379	14.998
ENSG00000107104	KANK1	KN motif and ankyrin repeat domains 1 [Source:HGNC Symbol;Acc:HGNC:19309]	0	-1.77173	0.00152268	3.78627	3.75255e-05	183	212	197	58	64	34	59	90	33	21.967	31.106	24.221	7.33	14.426	7.225	10.288	17.095	7.614
ENSG00000146904	EPHA1	EPH receptor A1 [Source:HGNC Symbol;Acc:HGNC:3385]	0	-5.19253	0.00152472	-0.428358	3.78179e-05	80	36	79	1	1	1	3	0	0	9.603	5.282	9.713	0.126	0.225	0.212	0.523	0	0
ENSG00000091073	DTX2	deltex E3 ubiquitin ligase 2 [Source:HGNC Symbol;Acc:HGNC:15973]	0	-1.34428	0.00153502	4.16712	3.81692e-05	240	177	217	93	56	67	115	88	57	28.809	25.971	26.68	11.753	12.623	14.237	20.053	16.715	13.152
ENSG00000077684	JADE1	jade family PHD finger 1 [Source:HGNC Symbol;Acc:HGNC:30027]	0	1.76529	0.00155237	4.22321	3.86976e-05	65	70	35	216	121	145	236	171	108	7.802	10.271	4.303	27.297	27.275	30.811	41.152	32.48	24.919
ENSG00000137747	TMPRSS13	transmembrane serine protease 13 [Source:HGNC Symbol;Acc:HGNC:29808]	0	-5.0132	0.00155753	-1.50948	3.93636e-05	24	20	34	0	0	1	0	0	0	2.881	2.935	4.18	0	0	0.212	0	0	0
ENSG00000182379	NXPH4	neurexophilin 4 [Source:HGNC Symbol;Acc:HGNC:8078]	0	2.35233	0.00155753	2.31035	3.93157e-05	13	20	13	113	59	41	29	40	14	1.56	2.935	1.598	14.28	13.299	8.712	5.057	7.598	3.23
ENSG00000169715	MT1E	metallothionein 1E [Source:HGNC Symbol;Acc:HGNC:7397]	0	1.08054	0.00155753	9.87618	3.90933e-05	5506	4179	5223	11570	6785	8852	3650	5011	3734	660.926	613.175	642.158	1462.14	1529.43	1880.95	636.467	951.786	861.551
ENSG00000129235	TXNDC17	thioredoxin domain containing 17 [Source:HGNC Symbol;Acc:HGNC:28218]	0	-1.21916	0.00155753	6.068	3.90575e-05	822	1081	724	515	229	255	267	295	178	98.671	158.613	89.014	65.082	51.62	54.185	46.558	56.032	41.07
ENSG00000166396	SERPINB7	serpin family B member 7 [Source:HGNC Symbol;Acc:HGNC:13902]	0	-3.09975	0.00155753	1.91582	3.94102e-05	96	97	91	10	14	6	7	8	28	11.524	14.233	11.188	1.264	3.156	1.275	1.221	1.52	6.46
ENSG00000226887	ERVMER34-1	endogenous retrovirus group MER34 member 1, envelope [Source:HGNC Symbol;Acc:HGNC:42970]	0	-3.25415	0.00155753	0.159632	3.92935e-05	67	51	58	10	1	7	1	1	0	8.043	7.483	7.131	1.264	0.225	1.487	0.174	0.19	0
ENSG00000056972	TRAF3IP2	TRAF3 interacting protein 2 [Source:HGNC Symbol;Acc:HGNC:1343]	0	-1.37393	0.0015594	4.22341	3.95551e-05	288	180	264	123	67	56	87	80	60	34.571	26.411	32.458	15.544	15.103	11.899	15.171	15.195	13.844
ENSG00000162733	DDR2	discoidin domain receptor tyrosine kinase 2 [Source:HGNC Symbol;Acc:HGNC:2731]	0	4.03935	0.0015666	2.20059	3.99259e-05	5	8	2	131	37	53	81	105	34	0.6	1.174	0.246	16.555	8.34	11.262	14.124	19.944	7.845
ENSG00000051620	HEBP2	heme binding protein 2 [Source:HGNC Symbol;Acc:HGNC:15716]	0	-1.22382	0.0015666	5.74935	3.99334e-05	520	783	721	407	174	191	236	207	191	62.419	114.888	88.646	51.434	39.222	40.585	41.152	39.317	44.07
ENSG00000092096	SLC22A17	solute carrier family 22 member 17 [Source:HGNC Symbol;Acc:HGNC:23095]	0	2.8943	0.00157553	3.51155	4.06316e-05	40	28	29	438	143	123	100	84	14	4.801	4.108	3.565	55.352	32.234	26.136	17.437	15.955	3.23
ENSG00000244274	DBNDD2	dysbindin domain containing 2 [Source:HGNC Symbol;Acc:HGNC:15881]	0	-1.75394	0.00157553	5.78394	4.05972e-05	849	585	930	163	255	198	254	269	177	101.912	85.836	114.342	20.599	57.48	42.073	44.291	51.094	40.839
ENSG00000160284	SPATC1L	spermatogenesis and centriole associated 1 like [Source:HGNC Symbol;Acc:HGNC:1298]	0	1.24604	0.00157553	5.30825	4.05653e-05	199	124	165	522	242	258	349	284	179	23.887	18.194	20.286	65.967	54.55	54.822	60.857	53.943	41.301
ENSG00000186654	PRR5	proline rich 5 [Source:HGNC Symbol;Acc:HGNC:31682]	0	-2.41165	0.00157553	1.50843	4.0653e-05	69	62	86	21	9	6	11	8	2	8.283	9.097	10.574	2.654	2.029	1.275	1.918	1.52	0.461
ENSG00000065534	MYLK	myosin light chain kinase [Source:HGNC Symbol;Acc:HGNC:7590]	0	1.84856	0.00157553	4.50536	4.06019e-05	95	59	56	238	206	192	249	228	92	11.404	8.657	6.885	30.077	46.435	40.798	43.419	43.306	21.227
ENSG00000132698	RAB25	RAB25, member RAS oncogene family [Source:HGNC Symbol;Acc:HGNC:18238]	0	-8.40038	0.00157778	0.348178	4.08097e-05	588	190	617	1	1	0	1	1	0	70.582	27.878	75.859	0.126	0.225	0	0.174	0.19	0
ENSG00000169169	CPT1C	carnitine palmitoyltransferase 1C [Source:HGNC Symbol;Acc:HGNC:18540]	0	3.20113	0.0016008	2.93588	4.15053e-05	14	15	15	166	115	86	120	73	17	1.681	2.201	1.844	20.978	25.922	18.274	20.925	13.866	3.922
ENSG00000197622	CDC42SE1	CDC42 small effector 1 [Source:HGNC Symbol;Acc:HGNC:17719]	0	-1.27965	0.00161092	4.80457	4.20695e-05	300	313	370	197	92	77	124	135	124	36.011	45.926	45.491	24.896	20.738	16.362	21.622	25.642	28.611
ENSG00000161642	ZNF385A	zinc finger protein 385A [Source:HGNC Symbol;Acc:HGNC:17521]	0	-1.93396	0.00161092	4.21496	4.20009e-05	506	200	324	131	51	48	76	61	51	60.739	29.346	39.835	16.555	11.496	10.199	13.252	11.586	11.767
ENSG00000226525	RPS7P10	ribosomal protein S7 pseudogene 10 [Source:HGNC Symbol;Acc:HGNC:39903]	0	-2.40317	0.00161092	2.29612	4.20421e-05	77	105	106	13	20	17	11	18	18	9.243	15.406	13.032	1.643	4.508	3.612	1.918	3.419	4.153
ENSG00000271614	ATP2B1-AS1	ATP2B1 antisense RNA 1 [Source:HGNC Symbol;Acc:HGNC:27883]	0	2.64731	0.00164489	2.691	4.30593e-05	7	18	14	83	70	54	93	88	36	0.84	2.641	1.721	10.489	15.779	11.474	16.217	16.715	8.306
ENSG00000189431	RASSF10	Ras association domain family member 10 [Source:HGNC Symbol;Acc:HGNC:33984]	0	-3.50865	0.00166092	-0.577515	4.36459e-05	33	29	43	4	2	1	1	0	0	3.961	4.255	5.287	0.505	0.451	0.212	0.174	0	0
ENSG00000108375	RNF43	ring finger protein 43 [Source:HGNC Symbol;Acc:HGNC:18505]	0	-5.29068	0.00166092	-1.41346	4.37796e-05	45	23	29	0	1	0	0	0	0	5.402	3.375	3.565	0	0.225	0	0	0	0
ENSG00000163683	SMIM14	small integral membrane protein 14 [Source:HGNC Symbol;Acc:HGNC:27321]	0	1.37942	0.00166092	5.2692	4.37903e-05	150	119	169	571	211	261	330	368	160	18.006	17.461	20.778	72.159	47.562	55.46	57.544	69.898	36.917
ENSG00000112972	HMGCS1	3-hydroxy-3-methylglutaryl-CoA synthase 1 [Source:HGNC Symbol;Acc:HGNC:5007]	0	-1.98179	0.00167324	5.94454	4.42196e-05	584	1513	1301	340	178	185	320	295	103	70.102	221.999	159.955	42.967	40.123	39.31	55.8	56.032	23.765
ENSG00000125850	OVOL2	ovo like zinc finger 2 [Source:HGNC Symbol;Acc:HGNC:15804]	0	-5.08975	0.00167837	-1.48193	4.446e-05	19	31	33	0	0	1	0	0	0	2.281	4.549	4.057	0	0	0.212	0	0	0
ENSG00000105270	CLIP3	CAP-Gly domain containing linker protein 3 [Source:HGNC Symbol;Acc:HGNC:24314]	0	4.42864	0.00168196	2.90627	4.46603e-05	9	15	7	361	127	131	120	80	11	1.08	2.201	0.861	45.621	28.627	27.836	20.925	15.195	2.538
ENSG00000129521	EGLN3	egl-9 family hypoxia inducible factor 3 [Source:HGNC Symbol;Acc:HGNC:14661]	0	-5.31697	0.00168641	-1.24224	4.48838e-05	18	31	22	0	0	0	3	1	0	2.161	4.549	2.705	0	0	0	0.523	0.19	0
ENSG00000162723	SLAMF9	SLAM family member 9 [Source:HGNC Symbol;Acc:HGNC:18430]	0	-4.91675	0.00168698	-1.86936	4.50043e-05	15	14	24	0	0	0	0	0	0	1.801	2.054	2.951	0	0	0	0	0	0
ENSG00000154553	PDLIM3	PDZ and LIM domain 3 [Source:HGNC Symbol;Acc:HGNC:20767]	0	4.02864	0.00168925	1.84049	4.51704e-05	2	5	6	120	51	34	45	63	17	0.24	0.734	0.738	15.165	11.496	7.225	7.847	11.966	3.922
ENSG00000204839	MROH6	maestro heat like repeat family member 6 [Source:HGNC Symbol;Acc:HGNC:27814]	0	-4.79494	0.00170126	0.163295	4.55979e-05	64	67	126	1	3	4	0	8	0	7.682	9.831	15.491	0.126	0.676	0.85	0	1.52	0
ENSG00000130066	SAT1	spermidine/spermine N1-acetyltransferase 1 [Source:HGNC Symbol;Acc:HGNC:10540]	0	-1.82416	0.00171088	6.35822	4.59628e-05	2350	1029	1287	526	395	204	250	208	242	282.088	150.983	158.234	66.473	89.038	43.348	43.594	39.507	55.837
ENSG00000109667	SLC2A9	solute carrier family 2 member 9 [Source:HGNC Symbol;Acc:HGNC:13446]	0	-2.22818	0.00171221	1.50795	4.61053e-05	78	86	82	18	10	18	3	11	1	9.363	12.619	10.082	2.275	2.254	3.825	0.523	2.089	0.231
ENSG00000203837	PNLIPRP3	pancreatic lipase related protein 3 [Source:HGNC Symbol;Acc:HGNC:23492]	0	-6.77274	0.00172231	-1.24367	4.65925e-05	119	52	43	0	0	0	0	0	0	14.284	7.63	5.287	0	0	0	0	0	0
ENSG00000155066	PROM2	prominin 2 [Source:HGNC Symbol;Acc:HGNC:20685]	0	-2.59083	0.00172231	2.58954	4.65557e-05	228	108	286	35	23	25	3	13	14	27.369	15.847	35.163	4.423	5.184	5.312	0.523	2.469	3.23
ENSG00000230439	AL512488.1		0	-5.61595	0.00173026	1.64474	4.69158e-05	118	249	339	3	7	2	3	4	27	14.164	36.535	41.679	0.379	1.578	0.425	0.523	0.76	6.23
ENSG00000279806	AC018629.1		0	-5.07777	0.00175491	1.138	4.78033e-05	136	185	99	6	1	3	2	2	22	16.325	27.145	12.172	0.758	0.225	0.637	0.349	0.38	5.076
ENSG00000170791	CHCHD7	coiled-coil-helix-coiled-coil-helix domain containing 7 [Source:HGNC Symbol;Acc:HGNC:28314]	0	-1.40527	0.00175491	4.03167	4.77362e-05	168	185	204	65	56	63	102	85	63	20.166	27.145	25.081	8.214	12.623	13.387	17.786	16.145	14.536
ENSG00000136689	IL1RN	interleukin 1 receptor antagonist [Source:HGNC Symbol;Acc:HGNC:6000]	0	-5.29078	0.00175816	-1.56554	4.80018e-05	31	16	23	0	0	0	0	0	1	3.721	2.348	2.828	0	0	0	0	0	0.231
ENSG00000230777	RPS29P5	ribosomal protein S29 pseudogene 5 [Source:HGNC Symbol;Acc:HGNC:35584]	0	-1.66096	0.00178041	3.63612	4.88794e-05	278	193	271	99	32	84	30	37	15	33.37	28.318	33.319	12.511	7.213	17.849	5.231	7.028	3.461
ENSG00000130005	GAMT	guanidinoacetate N-methyltransferase [Source:HGNC Symbol;Acc:HGNC:4136]	0	2.34965	0.00178041	3.86202	4.88501e-05	75	35	26	280	156	124	179	91	45	9.003	5.135	3.197	35.385	35.164	26.349	31.213	17.284	10.383
ENSG00000169228	RAB24	RAB24, member RAS oncogene family [Source:HGNC Symbol;Acc:HGNC:9765]	0	1.7006	0.00178041	3.6772	4.89428e-05	55	43	36	172	87	120	123	99	46	6.602	6.309	4.426	21.736	19.611	25.499	21.448	18.804	10.614
ENSG00000227992	AC108463.1		0	2.71917	0.00178599	2.25175	4.92079e-05	8	14	7	80	33	56	41	43	49	0.96	2.054	0.861	10.11	7.439	11.899	7.149	8.167	11.306
ENSG00000109906	ZBTB16	zinc finger and BTB domain containing 16 [Source:HGNC Symbol;Acc:HGNC:12930]	0	3.23053	0.00179029	3.21155	4.9486e-05	16	14	8	109	106	92	237	156	61	1.921	2.054	0.984	13.775	23.894	19.549	41.327	29.631	14.075
ENSG00000137767	SQOR	sulfide quinone oxidoreductase [Source:HGNC Symbol;Acc:HGNC:20390]	0	-1.3751	0.00179029	6.1639	4.95501e-05	842	823	844	271	269	298	376	468	221	101.071	120.757	103.768	34.247	60.636	63.322	65.565	88.892	50.992
ENSG00000142765	SYTL1	synaptotagmin like 1 [Source:HGNC Symbol;Acc:HGNC:15584]	0	-2.51982	0.00179785	2.17473	4.98717e-05	138	71	152	31	14	9	21	8	6	16.565	10.418	18.688	3.918	3.156	1.912	3.662	1.52	1.384
ENSG00000152284	TCF7L1	transcription factor 7 like 1 [Source:HGNC Symbol;Acc:HGNC:11640]	0	-3.67179	0.00181298	1.63534	5.04047e-05	126	122	153	12	4	12	16	19	0	15.125	17.901	18.811	1.516	0.902	2.55	2.79	3.609	0
ENSG00000137269	LRRC1	leucine rich repeat containing 1 [Source:HGNC Symbol;Acc:HGNC:14307]	0	-1.489	0.00181501	3.22781	5.05745e-05	147	114	131	48	35	38	46	34	23	17.645	16.727	16.106	6.066	7.889	8.075	8.021	6.458	5.307
ENSG00000008988	RPS20	ribosomal protein S20 [Source:HGNC Symbol;Acc:HGNC:10405]	0	-0.95648	0.00181763	9.72905	5.0761e-05	8385	10227	7546	5353	2969	3380	4164	4668	3371	1006.51	1500.58	927.766	676.478	669.251	718.212	726.096	886.637	777.796
ENSG00000077782	FGFR1	fibroblast growth factor receptor 1 [Source:HGNC Symbol;Acc:HGNC:3688]	0	3.34069	0.00182453	3.3785	5.10678e-05	12	47	16	201	184	170	31	74	97	1.44	6.896	1.967	25.401	41.476	36.123	5.406	14.056	22.381
ENSG00000105559	PLEKHA4	pleckstrin homology domain containing A4 [Source:HGNC Symbol;Acc:HGNC:14339]	0	1.60077	0.00182714	5.36954	5.12932e-05	269	134	161	723	324	416	272	241	93	32.29	19.662	19.795	91.368	73.034	88.395	47.43	45.775	21.458
ENSG00000112559	MDFI	MyoD family inhibitor [Source:HGNC Symbol;Acc:HGNC:6967]	0	-1.73371	0.00182714	3.29387	5.13692e-05	230	133	267	97	37	33	27	19	15	27.609	19.515	32.827	12.258	8.34	7.012	4.708	3.609	3.461
ENSG00000113739	STC2	stanniocalcin 2 [Source:HGNC Symbol;Acc:HGNC:11374]	0	2.05266	0.00184461	5.74692	5.19754e-05	59	194	85	425	266	381	1164	1279	581	7.082	28.465	10.451	53.709	59.96	80.958	202.972	242.932	134.055
ENSG00000133112	TPT1	tumor protein, translationally-controlled 1 [Source:HGNC Symbol;Acc:HGNC:12022]	0	-0.728652	0.00184462	10.5261	5.2111e-05	14580	13421	13970	10477	5963	5834	8156	7458	5426	1750.14	1969.23	1717.58	1324.02	1344.14	1239.66	1422.2	1416.57	1251.95
ENSG00000237187	NR2F1-AS1	NR2F1 antisense RNA 1 [Source:HGNC Symbol;Acc:HGNC:48622]	0	3.85792	0.00184462	1.01579	5.22063e-05	2	4	1	37	25	34	21	32	14	0.24	0.587	0.123	4.676	5.635	7.225	3.662	6.078	3.23
ENSG00000161791	FMNL3	formin like 3 [Source:HGNC Symbol;Acc:HGNC:23698]	0	1.67393	0.00185908	3.1932	5.27316e-05	30	42	25	128	76	64	75	66	42	3.601	6.163	3.074	16.176	17.131	13.599	13.078	12.536	9.691
ENSG00000113140	SPARC	secreted protein acidic and cysteine rich [Source:HGNC Symbol;Acc:HGNC:11219]	0	1.62965	0.00187378	8.17917	5.32657e-05	946	1384	825	5144	2093	1757	2572	2788	981	113.555	203.071	101.432	650.066	471.789	373.343	448.491	529.551	226.347
ENSG00000130768	SMPDL3B	sphingomyelin phosphodiesterase acid like 3B [Source:HGNC Symbol;Acc:HGNC:21416]	0	-3.05895	0.00189112	1.09143	5.4201e-05	94	44	80	6	8	8	6	2	3	11.284	6.456	9.836	0.758	1.803	1.7	1.046	0.38	0.692
ENSG00000134668	SPOCD1	SPOC domain containing 1 [Source:HGNC Symbol;Acc:HGNC:26338]	0	1.86773	0.00189112	3.55927	5.40651e-05	36	42	21	125	90	87	104	135	93	4.321	6.163	2.582	15.797	20.287	18.487	18.135	25.642	21.458
ENSG00000120256	LRP11	LDL receptor related protein 11 [Source:HGNC Symbol;Acc:HGNC:16936]	0	-1.30912	0.00189112	4.75955	5.38876e-05	246	292	373	167	81	76	135	148	138	29.529	42.844	45.86	21.104	18.258	16.149	23.541	28.111	31.841
ENSG00000095303	PTGS1	prostaglandin-endoperoxide synthase 1 [Source:HGNC Symbol;Acc:HGNC:9604]	0	-2.04964	0.00189112	2.82676	5.42312e-05	139	176	267	87	25	20	17	7	11	16.685	25.824	32.827	10.995	5.635	4.25	2.964	1.33	2.538
ENSG00000158716	DUSP23	dual specificity phosphatase 23 [Source:HGNC Symbol;Acc:HGNC:21480]	0	0.995883	0.00190122	6.57898	5.46406e-05	406	410	481	1090	537	658	789	707	384	48.735	60.158	59.138	137.747	121.047	139.818	137.582	134.287	88.601
ENSG00000180287	PLD5	phospholipase D family member 5 [Source:HGNC Symbol;Acc:HGNC:26879]	0	-4.96526	0.00190122	0.434708	5.48772e-05	139	95	65	7	3	0	3	1	2	16.685	13.939	7.992	0.885	0.676	0	0.523	0.19	0.461
ENSG00000213598	AL049873.1		0	-0.997317	0.00190122	9.56817	5.47887e-05	10599	6859	9613	4977	2773	3891	3147	3151	2243	1272.28	1006.4	1181.9	628.961	625.07	826.793	548.757	598.499	517.531
ENSG00000177707	NECTIN3	nectin cell adhesion molecule 3 [Source:HGNC Symbol;Acc:HGNC:17664]	0	1.95401	0.00191981	4.13947	5.55336e-05	39	80	30	170	135	151	203	203	116	4.681	11.738	3.688	21.484	30.431	32.086	35.398	38.558	26.765
ENSG00000130762	ARHGEF16	Rho guanine nucleotide exchange factor 16 [Source:HGNC Symbol;Acc:HGNC:15515]	0	-2.97729	0.00192044	1.10613	5.5672e-05	55	45	95	11	5	4	3	7	5	6.602	6.603	11.68	1.39	1.127	0.85	0.523	1.33	1.154
ENSG00000159079	CFAP298	cilia and flagella associated protein 298 [Source:HGNC Symbol;Acc:HGNC:1301]	0	-0.935963	0.00192272	7.79925	5.58581e-05	2079	2027	2536	1237	960	794	1293	1140	904	249.558	297.417	311.796	156.324	216.396	168.716	225.466	216.531	208.581
ENSG00000170017	ALCAM	activated leukocyte cell adhesion molecule [Source:HGNC Symbol;Acc:HGNC:400]	0	1.22532	0.00193128	6.24754	5.62274e-05	249	416	269	880	493	496	619	638	352	29.889	61.039	33.073	111.209	111.129	105.394	107.938	121.181	81.217
ENSG00000006555	TTC22	tetratricopeptide repeat domain 22 [Source:HGNC Symbol;Acc:HGNC:26067]	0	-5.50663	0.00196935	-1.23657	5.74588e-05	17	31	34	0	0	0	0	1	2	2.041	4.549	4.18	0	0	0	0	0.19	0.461
ENSG00000023902	PLEKHO1	pleckstrin homology domain containing O1 [Source:HGNC Symbol;Acc:HGNC:24310]	0	2.74609	0.00199594	4.39782	5.83595e-05	47	62	23	318	191	202	438	266	81	5.642	9.097	2.828	40.187	43.054	42.923	76.376	50.524	18.689
ENSG00000149489	ROM1	retinal outer segment membrane protein 1 [Source:HGNC Symbol;Acc:HGNC:10254]	0	1.56699	0.00210397	3.34357	6.16496e-05	49	32	30	131	76	76	88	70	48	5.882	4.695	3.688	16.555	17.131	16.149	15.345	13.296	11.075
ENSG00000101132	PFDN4	prefoldin subunit 4 [Source:HGNC Symbol;Acc:HGNC:8868]	0	-1.18377	0.00212017	6.09512	6.22914e-05	631	920	894	558	198	232	351	298	231	75.744	134.989	109.916	70.516	44.632	49.297	61.205	56.602	53.299
ENSG00000102243	VGLL1	vestigial like family member 1 [Source:HGNC Symbol;Acc:HGNC:20985]	0	-6.03354	0.00212017	-0.119819	6.2389e-05	127	52	143	2	0	1	3	0	1	15.245	7.63	17.582	0.253	0	0.212	0.523	0	0.231
ENSG00000184903	IMMP2L	inner mitochondrial membrane peptidase subunit 2 [Source:HGNC Symbol;Acc:HGNC:14598]	0	-1.72516	0.00213748	3.33218	6.3032e-05	214	113	164	66	23	40	35	41	28	25.688	16.58	20.163	8.341	5.184	8.5	6.103	7.788	6.46
ENSG00000213445	SIPA1	signal-induced proliferation-associated 1 [Source:HGNC Symbol;Acc:HGNC:10885]	0	1.72594	0.00214132	3.12906	6.3325e-05	44	23	25	131	72	59	68	66	43	5.282	3.375	3.074	16.555	16.23	12.537	11.857	12.536	9.921
ENSG00000142279	WTIP	WT1 interacting protein [Source:HGNC Symbol;Acc:HGNC:20964]	0	2.15404	0.00214132	2.33473	6.36355e-05	18	20	13	123	44	43	30	36	15	2.161	2.935	1.598	15.544	9.918	9.137	5.231	6.838	3.461
ENSG00000115935	WIPF1	WAS/WASL interacting protein family member 1 [Source:HGNC Symbol;Acc:HGNC:12736]	0	2.49827	0.00214132	3.87743	6.36805e-05	29	101	30	374	111	219	79	121	39	3.481	14.819	3.688	47.264	25.021	46.535	13.776	22.983	8.999
ENSG00000152939	MARVELD2	MARVEL domain containing 2 [Source:HGNC Symbol;Acc:HGNC:26401]	0	-2.61604	0.00214132	2.5017	6.36707e-05	176	84	138	31	13	11	18	10	30	21.127	12.325	16.967	3.918	2.93	2.337	3.139	1.899	6.922
ENSG00000116251	RPL22	ribosomal protein L22 [Source:HGNC Symbol;Acc:HGNC:10315]	0	-0.782604	0.00214975	7.90547	6.40887e-05	2441	2249	2450	1706	962	977	1265	1152	829	293.011	329.991	301.223	215.593	216.847	207.601	220.584	218.81	191.276
ENSG00000176845	METRNL	meteorin like, glial cell differentiation regulator [Source:HGNC Symbol;Acc:HGNC:27584]	0	2.51207	0.00214975	4.1063	6.4334e-05	52	30	36	289	119	186	273	228	56	6.242	4.402	4.426	36.522	26.824	39.523	47.604	43.306	12.921
ENSG00000243279	PRAF2	PRA1 domain family member 2 [Source:HGNC Symbol;Acc:HGNC:28911]	0	1.55954	0.00214975	5.62054	6.43095e-05	296	140	143	688	411	324	437	360	194	35.531	20.542	17.582	86.945	92.645	68.846	76.202	68.378	44.762
ENSG00000116741	RGS2	regulator of G protein signaling 2 [Source:HGNC Symbol;Acc:HGNC:9998]	0	-1.9197	0.00219911	3.23001	6.62232e-05	198	122	117	53	22	24	61	50	21	23.767	17.901	14.385	6.698	4.959	5.1	10.637	9.497	4.845
ENSG00000152217	SETBP1	SET binding protein 1 [Source:HGNC Symbol;Acc:HGNC:15573]	0	-2.6171	0.00219911	1.3741	6.61907e-05	63	76	60	9	18	5	4	7	5	7.562	11.151	7.377	1.137	4.057	1.062	0.697	1.33	1.154
ENSG00000284570	MIR7705	microRNA 7705 [Source:HGNC Symbol;Acc:HGNC:50143]	0	-1.65475	0.00219911	3.23819	6.61876e-05	174	186	190	82	23	57	16	33	15	20.887	27.291	23.36	10.363	5.184	12.112	2.79	6.268	3.461
ENSG00000142227	EMP3	epithelial membrane protein 3 [Source:HGNC Symbol;Acc:HGNC:3335]	0	1.07169	0.00220498	7.1695	6.6538e-05	698	696	618	1680	899	1122	920	1131	498	83.786	102.122	75.982	212.308	202.646	238.412	160.425	214.821	114.904
ENSG00000136867	SLC31A2	solute carrier family 31 member 2 [Source:HGNC Symbol;Acc:HGNC:11017]	0	-1.6007	0.00220633	4.41212	6.67165e-05	279	337	285	174	48	60	74	90	96	33.49	49.447	35.04	21.989	10.82	12.749	12.904	17.095	22.15
ENSG00000133216	EPHB2	EPH receptor B2 [Source:HGNC Symbol;Acc:HGNC:3393]	0	1.64189	0.00221591	4.78309	6.71445e-05	84	135	106	501	191	224	147	264	88	10.083	19.808	13.032	63.313	43.054	47.597	25.633	50.144	20.304
ENSG00000110400	NECTIN1	nectin cell adhesion molecule 1 [Source:HGNC Symbol;Acc:HGNC:9706]	0	-2.05999	0.00223236	4.06916	6.77825e-05	477	214	269	113	33	54	106	47	36	57.258	31.4	33.073	14.28	7.439	11.474	18.484	8.927	8.306
ENSG00000156113	KCNMA1	potassium calcium-activated channel subfamily M alpha 1 [Source:HGNC Symbol;Acc:HGNC:6284]	0	2.89209	0.00224702	6.34178	6.83682e-05	86	352	66	639	842	961	1154	1067	1171	10.323	51.648	8.115	80.753	189.798	204.202	201.228	202.665	270.186
ENSG00000165905	LARGE2	LARGE xylosyl- and glucuronyltransferase 2 [Source:HGNC Symbol;Acc:HGNC:16522]	0	-4.60688	0.00225319	-0.209903	6.86964e-05	75	45	51	2	6	0	0	2	1	9.003	6.603	6.27	0.253	1.352	0	0	0.38	0.231
ENSG00000129673	AANAT	aralkylamine N-acetyltransferase [Source:HGNC Symbol;Acc:HGNC:19]	0	4.92958	0.00226174	-0.286837	6.92379e-05	0	0	1	36	13	11	10	11	6	0	0	0.123	4.549	2.93	2.337	1.744	2.089	1.384
ENSG00000144048	DUSP11	dual specificity phosphatase 11 [Source:HGNC Symbol;Acc:HGNC:3066]	0	-1.27074	0.00226174	5.75167	6.92397e-05	543	838	835	328	282	182	194	206	147	65.18	122.958	102.662	41.451	63.566	38.673	33.829	39.128	33.918
ENSG00000116771	AGMAT	agmatinase [Source:HGNC Symbol;Acc:HGNC:18407]	0	-1.71737	0.00228125	2.72004	7.01223e-05	106	100	146	35	24	34	20	28	8	12.724	14.673	17.95	4.423	5.41	7.225	3.487	5.318	1.846
ENSG00000142459	EVI5L	ecotropic viral integration site 5 like [Source:HGNC Symbol;Acc:HGNC:30464]	0	1.38914	0.00228125	4.39584	7.01187e-05	89	60	98	322	132	131	134	165	121	10.683	8.804	12.049	40.692	29.754	27.836	23.366	31.34	27.918
ENSG00000107738	VSIR	V-set immunoregulatory receptor [Source:HGNC Symbol;Acc:HGNC:30085]	0	2.39069	0.00228844	3.93218	7.0486e-05	62	21	32	157	164	161	128	118	161	7.442	3.081	3.934	19.841	36.968	34.211	22.32	22.413	37.148
ENSG00000033100	CHPF2	chondroitin polymerizing factor 2 [Source:HGNC Symbol;Acc:HGNC:29270]	0	1.30038	0.00229844	4.0743	7.10814e-05	62	92	64	209	128	125	117	104	70	7.442	13.499	7.869	26.412	28.853	26.561	20.402	19.754	16.151
ENSG00000254285	KRT8P3	keratin 8 pseudogene 3 [Source:HGNC Symbol;Acc:HGNC:31056]	0	-2.37457	0.00229844	4.98925	7.097e-05	537	725	578	169	88	62	69	88	252	64.46	106.378	71.064	21.357	19.836	13.174	12.032	16.715	58.144
ENSG00000169129	AFAP1L2	actin filament associated protein 1 like 2 [Source:HGNC Symbol;Acc:HGNC:25901]	0	-2.13476	0.00234653	2.93011	7.27153e-05	137	192	140	31	49	20	15	16	28	16.445	28.172	17.213	3.918	11.045	4.25	2.616	3.039	6.46
ENSG00000148841	ITPRIP	inositol 1,4,5-trisphosphate receptor interacting protein [Source:HGNC Symbol;Acc:HGNC:29370]	0	1.41232	0.00235187	4.79618	7.31935e-05	104	108	64	291	153	183	346	248	190	12.484	15.847	7.869	36.775	34.488	38.885	60.334	47.105	43.839
ENSG00000257591	ZNF625	zinc finger protein 625 [Source:HGNC Symbol;Acc:HGNC:30571]	0	1.76499	0.00235187	3.87146	7.33213e-05	55	53	31	187	93	123	185	100	81	6.602	7.777	3.811	23.632	20.963	26.136	32.259	18.994	18.689
ENSG00000132623	ANKEF1	ankyrin repeat and EF-hand domain containing 1 [Source:HGNC Symbol;Acc:HGNC:15803]	0	-5.25202	0.00235187	0.874628	7.31979e-05	61	85	152	5	0	2	4	6	14	7.322	12.472	18.688	0.632	0	0.425	0.697	1.14	3.23
ENSG00000153292	ADGRF1	adhesion G protein-coupled receptor F1 [Source:HGNC Symbol;Acc:HGNC:18990]	0	-5.11691	0.00237126	-0.726698	7.40742e-05	31	50	68	0	3	1	0	0	1	3.721	7.336	8.36	0	0.676	0.212	0	0	0.231
ENSG00000142192	APP	amyloid beta precursor protein [Source:HGNC Symbol;Acc:HGNC:620]	0	-1.14156	0.00238631	6.45328	7.46934e-05	1306	943	1087	716	383	270	309	360	273	156.769	138.364	133.645	90.484	86.333	57.372	53.882	68.378	62.99
ENSG00000137975	CLCA2	chloride channel accessory 2 [Source:HGNC Symbol;Acc:HGNC:2016]	0	-4.99328	0.00241745	0.954658	7.58712e-05	124	57	145	8	3	0	6	4	8	14.885	8.363	17.827	1.011	0.676	0	1.046	0.76	1.846
ENSG00000101444	AHCY	adenosylhomocysteinase [Source:HGNC Symbol;Acc:HGNC:343]	0	-1.15783	0.00241745	6.84159	7.59702e-05	1550	1271	1645	910	463	415	599	477	210	186.058	186.491	202.25	115	104.366	88.183	104.45	90.601	48.454
ENSG00000176697	BDNF	brain derived neurotrophic factor [Source:HGNC Symbol;Acc:HGNC:1033]	0	3.54106	0.00241818	2.10072	7.61442e-05	5	11	2	62	39	62	97	56	36	0.6	1.614	0.246	7.835	8.791	13.174	16.914	10.637	8.306
ENSG00000166311	SMPD1	sphingomyelin phosphodiesterase 1 [Source:HGNC Symbol;Acc:HGNC:11120]	0	1.69085	0.0024765	3.98802	7.81352e-05	42	55	44	191	78	139	167	119	144	5.042	8.07	5.41	24.137	17.582	29.536	29.121	22.603	33.225
ENSG00000072041	SLC6A15	solute carrier family 6 member 15 [Source:HGNC Symbol;Acc:HGNC:13621]	0	-1.53893	0.00248983	3.51291	7.87112e-05	186	248	184	87	49	48	24	51	14	22.327	36.388	22.622	10.995	11.045	10.199	4.185	9.687	3.23
ENSG00000170786	SDR16C5	short chain dehydrogenase/reductase family 16C member 5 [Source:HGNC Symbol;Acc:HGNC:30311]	0	-4.78451	0.00250054	-0.928192	7.92062e-05	28	21	42	2	0	0	1	2	0	3.361	3.081	5.164	0.253	0	0	0.174	0.38	0
ENSG00000225614	ZNF469	zinc finger protein 469 [Source:HGNC Symbol;Acc:HGNC:23216]	0	3.47699	0.00250987	1.59846	7.98153e-05	2	11	4	80	34	35	33	43	11	0.24	1.614	0.492	10.11	7.664	7.437	5.754	8.167	2.538
ENSG00000197641	SERPINB13	serpin family B member 13 [Source:HGNC Symbol;Acc:HGNC:8944]	0	-5.07309	0.00250987	-1.48954	7.97893e-05	35	16	33	0	0	1	0	0	0	4.201	2.348	4.057	0	0	0.212	0	0	0
ENSG00000160200	CBS	cystathionine-beta-synthase [Source:HGNC Symbol;Acc:HGNC:1550]	0	2.23108	0.00253476	2.98948	8.07652e-05	17	36	27	169	80	77	51	79	16	2.041	5.282	3.32	21.357	18.033	16.362	8.893	15.005	3.692
ENSG00000014216	CAPN1	calpain 1 [Source:HGNC Symbol;Acc:HGNC:1476]	0	-1.26637	0.00253999	6.51255	8.10904e-05	1375	937	1187	667	229	426	450	308	316	165.051	137.484	145.939	84.291	51.62	90.52	78.469	58.501	72.911
ENSG00000168672	FAM84B	family with sequence similarity 84 member B [Source:HGNC Symbol;Acc:HGNC:24166]	0	-4.60851	0.00255856	1.51566	8.18432e-05	145	100	139	6	1	8	8	2	35	17.405	14.673	17.09	0.758	0.225	1.7	1.395	0.38	8.076
ENSG00000169509	CRCT1	cysteine rich C-terminal 1 [Source:HGNC Symbol;Acc:HGNC:29875]	0	-4.9663	0.0025925	-1.84511	8.3091e-05	14	28	15	0	0	0	0	0	0	1.681	4.108	1.844	0	0	0	0	0	0
ENSG00000198561	CTNND1	catenin delta 1 [Source:HGNC Symbol;Acc:HGNC:2515]	0	-0.902703	0.00259515	5.93324	8.33378e-05	685	622	713	439	231	278	256	259	206	82.226	91.265	87.662	55.478	52.07	59.072	44.64	49.194	47.531
ENSG00000104369	JPH1	junctophilin 1 [Source:HGNC Symbol;Acc:HGNC:14201]	0	-2.9495	0.00260039	-0.680869	8.36687e-05	34	28	29	4	2	3	0	0	0	4.081	4.108	3.565	0.505	0.451	0.637	0	0	0
ENSG00000178878	APOLD1	apolipoprotein L domain containing 1 [Source:HGNC Symbol;Acc:HGNC:25268]	0	1.25703	0.00260303	4.3379	8.42416e-05	61	75	96	208	130	140	158	153	135	7.322	11.005	11.803	26.286	29.304	29.748	27.551	29.061	31.149
ENSG00000183876	ARSI	arylsulfatase family member I [Source:HGNC Symbol;Acc:HGNC:32521]	0	1.6493	0.00260303	4.03695	8.4026e-05	49	50	59	244	90	120	147	101	145	5.882	7.336	7.254	30.835	20.287	25.499	25.633	19.184	33.456
ENSG00000210077	MT-TV	mitochondrially encoded tRNA valine [Source:HGNC Symbol;Acc:HGNC:7500]	0	-1.24678	0.00260303	9.8461	8.42295e-05	10161	8461	5856	4413	2231	2302	10212	6326	6413	1219.7	1241.46	719.984	557.687	502.896	489.149	1780.71	1201.56	1479.68
ENSG00000196683	TOMM7	translocase of outer mitochondrial membrane 7 [Source:HGNC Symbol;Acc:HGNC:21648]	0	-0.87773	0.00262499	8.45739	8.51161e-05	3974	2696	3511	2212	1250	1334	2184	1862	1446	477.029	395.578	431.671	279.538	281.766	283.46	380.834	353.667	333.638
ENSG00000137166	FOXP4	forkhead box P4 [Source:HGNC Symbol;Acc:HGNC:20842]	0	1.15614	0.00264751	4.55892	8.60119e-05	94	79	100	230	138	162	231	203	121	11.284	11.591	12.295	29.066	31.107	34.423	40.281	38.558	27.918
ENSG00000154721	JAM2	junctional adhesion molecule 2 [Source:HGNC Symbol;Acc:HGNC:14686]	0	5.22821	0.00265951	-0.246413	8.6568e-05	0	4	0	61	22	21	9	4	1	0	0.587	0	7.709	4.959	4.462	1.569	0.76	0.231
ENSG00000169174	PCSK9	proprotein convertase subtilisin/kexin type 9 [Source:HGNC Symbol;Acc:HGNC:20001]	0	-4.67959	0.00266186	0.732948	8.68105e-05	57	43	128	1	2	4	7	9	2	6.842	6.309	15.737	0.126	0.451	0.85	1.221	1.709	0.461
ENSG00000233493	TMEM238	transmembrane protein 238 [Source:HGNC Symbol;Acc:HGNC:40042]	0	-2.91861	0.00267925	2.84127	8.77127e-05	265	92	160	25	12	17	18	27	44	31.81	13.499	19.672	3.159	2.705	3.612	3.139	5.128	10.152
ENSG00000131459	GFPT2	glutamine-fructose-6-phosphate transaminase 2 [Source:HGNC Symbol;Acc:HGNC:4242]	0	2.33751	0.00267925	3.39281	8.77032e-05	40	107	30	327	172	174	33	54	6	4.801	15.7	3.688	41.324	38.771	36.973	5.754	10.257	1.384
ENSG00000175707	KDF1	keratinocyte differentiation factor 1 [Source:HGNC Symbol;Acc:HGNC:26624]	0	-4.66447	0.0026859	0.560771	8.81512e-05	121	74	131	10	6	0	2	0	6	14.525	10.858	16.106	1.264	1.352	0	0.349	0	1.384
ENSG00000164815	ORC5	origin recognition complex subunit 5 [Source:HGNC Symbol;Acc:HGNC:8491]	0	-1.13982	0.0026859	4.69974	8.82657e-05	238	286	304	137	108	82	156	142	94	28.569	41.964	37.376	17.313	24.345	17.424	27.202	26.971	21.689
ENSG00000197070	ARRDC1	arrestin domain containing 1 [Source:HGNC Symbol;Acc:HGNC:28633]	0	-1.6876	0.00270099	3.9293	8.89305e-05	347	156	334	123	50	49	43	49	36	41.653	22.89	41.065	15.544	11.271	10.412	7.498	9.307	8.306
ENSG00000123496	IL13RA2	interleukin 13 receptor subunit alpha 2 [Source:HGNC Symbol;Acc:HGNC:5975]	0	-4.79437	0.00272178	-1.39983	8.97851e-05	22	27	18	0	1	0	1	0	0	2.641	3.962	2.213	0	0.225	0	0.174	0	0
ENSG00000166619	BLCAP	BLCAP, apoptosis inducing factor [Source:HGNC Symbol;Acc:HGNC:1055]	0	-1.2915	0.00275614	4.64048	9.12887e-05	276	292	468	157	94	108	131	83	55	33.13	42.844	57.54	19.841	21.189	22.949	22.843	15.765	12.69
ENSG00000226287	TMEM191A	transmembrane protein 191A (pseudogene) [Source:HGNC Symbol;Acc:HGNC:25317]	0	-3.52417	0.00275614	1.28203	9.14351e-05	52	47	52	2	3	8	20	8	17	6.242	6.896	6.393	0.253	0.676	1.7	3.487	1.52	3.922
ENSG00000104332	SFRP1	secreted frizzled related protein 1 [Source:HGNC Symbol;Acc:HGNC:10776]	0	-3.55883	0.00275614	5.2031	9.11767e-05	849	940	1434	32	247	82	183	51	173	101.912	137.924	176.307	4.044	55.677	17.424	31.911	9.687	39.917
ENSG00000168280	KIF5C	kinesin family member 5C [Source:HGNC Symbol;Acc:HGNC:6325]	0	4.15533	0.00275877	1.70268	9.16947e-05	2	6	4	88	41	68	14	34	44	0.24	0.88	0.492	11.121	9.242	14.449	2.441	6.458	10.152
ENSG00000272189	AL024508.2		0	-4.65026	0.00276076	-1.9561	9.19334e-05	10	16	18	0	0	0	0	0	0	1.2	2.348	2.213	0	0	0	0	0	0
ENSG00000139146	SINHCAF	SIN3-HDAC complex associated factor [Source:HGNC Symbol;Acc:HGNC:30702]	0	-1.07736	0.00277193	5.0747	9.24786e-05	414	405	378	253	141	112	178	133	91	49.695	59.425	46.474	31.973	31.783	23.799	31.039	25.262	20.997
ENSG00000163362	INAVA	innate immunity activator [Source:HGNC Symbol;Acc:HGNC:25599]	0	-2.31798	0.00280237	2.18425	9.3844e-05	114	100	119	48	9	10	21	16	3	13.684	14.673	14.631	6.066	2.029	2.125	3.662	3.039	0.692
ENSG00000171451	DSEL	dermatan sulfate epimerase like [Source:HGNC Symbol;Acc:HGNC:18144]	0	1.64698	0.00280237	5.03588	9.37517e-05	95	142	82	339	234	266	419	324	135	11.404	20.835	10.082	42.841	52.747	56.522	73.063	61.54	31.149
ENSG00000167552	TUBA1A	tubulin alpha 1a [Source:HGNC Symbol;Acc:HGNC:20766]	0	2.38081	0.00280787	5.76456	9.42038e-05	154	394	88	1308	584	575	246	192	367	18.486	57.811	10.819	165.297	131.641	122.181	42.896	36.468	84.678
ENSG00000020181	ADGRA2	adhesion G protein-coupled receptor A2 [Source:HGNC Symbol;Acc:HGNC:17849]	0	4.51257	0.00281438	0.671577	9.45981e-05	2	1	1	74	19	22	24	22	6	0.24	0.147	0.123	9.352	4.283	4.675	4.185	4.179	1.384
ENSG00000176092	CRYBG2	crystallin beta-gamma domain containing 2 [Source:HGNC Symbol;Acc:HGNC:17295]	0	-3.72402	0.00281513	1.10276	9.47991e-05	65	51	69	1	12	6	6	9	5	7.802	7.483	8.483	0.126	2.705	1.275	1.046	1.709	1.154
ENSG00000162616	DNAJB4	DnaJ heat shock protein family (Hsp40) member B4 [Source:HGNC Symbol;Acc:HGNC:14886]	0	1.72112	0.00281927	4.7415	9.54086e-05	69	150	67	404	228	159	282	182	130	8.283	22.009	8.238	51.055	51.394	33.786	49.174	34.569	29.995
ENSG00000183780	SLC35F3	solute carrier family 35 member F3 [Source:HGNC Symbol;Acc:HGNC:23616]	0	-5.56281	0.00281927	0.566744	9.54668e-05	109	100	69	2	3	0	3	1	19	13.084	14.673	8.483	0.253	0.676	0	0.523	0.19	4.384
ENSG00000153310	FAM49B	family with sequence similarity 49 member B [Source:HGNC Symbol;Acc:HGNC:25216]	0	-1.01854	0.00281927	5.43619	9.52855e-05	506	528	627	307	190	213	158	187	85	60.739	77.472	77.088	38.797	42.828	45.26	27.551	35.519	19.612
ENSG00000175745	NR2F1	nuclear receptor subfamily 2 group F member 1 [Source:HGNC Symbol;Acc:HGNC:7975]	0	5.89053	0.00282228	4.52035	9.57453e-05	7	23	11	418	817	807	710	489	90	0.84	3.375	1.352	52.824	184.162	171.478	123.806	92.88	20.766
ENSG00000137074	APTX	aprataxin [Source:HGNC Symbol;Acc:HGNC:15984]	0	-0.986478	0.00282772	5.50986	9.61065e-05	386	460	450	304	134	148	314	273	201	46.334	67.495	55.327	38.418	30.205	31.448	54.754	51.853	46.377
ENSG00000145592	RPL37	ribosomal protein L37 [Source:HGNC Symbol;Acc:HGNC:10347]	0	-0.778438	0.00286108	10.0273	9.74192e-05	9832	10718	9608	7723	3565	4396	5503	5189	4185	1180.21	1572.63	1181.29	975.983	803.597	934.1	959.583	985.595	965.611
ENSG00000169403	PTAFR	platelet activating factor receptor [Source:HGNC Symbol;Acc:HGNC:9582]	0	-5.10929	0.0028772	0.729238	9.8476e-05	198	78	123	6	2	1	3	0	11	23.767	11.445	15.123	0.758	0.451	0.212	0.523	0	2.538
ENSG00000111678	C12orf57	chromosome 12 open reading frame 57 [Source:HGNC Symbol;Acc:HGNC:29521]	0	1.28836	0.0028772	6.84022	9.85073e-05	563	338	376	1511	572	716	1356	812	692	67.581	49.594	46.228	190.951	128.936	152.142	236.452	154.231	159.666
ENSG00000281162	LINC01127	long intergenic non-protein coding RNA 1127 [Source:HGNC Symbol;Acc:HGNC:49292]	0	-6.22964	0.0028772	-1.09509	9.81977e-05	94	70	34	0	1	0	0	0	0	11.284	10.271	4.18	0	0.225	0	0	0	0
ENSG00000184524	CEND1	cell cycle exit and neuronal differentiation 1 [Source:HGNC Symbol;Acc:HGNC:24153]	0	4.54792	0.00288907	0.181255	9.9094e-05	3	1	0	35	15	36	9	9	6	0.36	0.147	0	4.423	3.381	7.65	1.569	1.709	1.384
ENSG00000116711	PLA2G4A	phospholipase A2 group IVA [Source:HGNC Symbol;Acc:HGNC:9035]	0	-2.9577	0.00289103	2.17913	9.96519e-05	156	113	74	17	6	14	11	37	8	18.726	16.58	9.098	2.148	1.352	2.975	1.918	7.028	1.846
ENSG00000005001	PRSS22	serine protease 22 [Source:HGNC Symbol;Acc:HGNC:14368]	0	-4.49802	0.00289103	-1.45496	9.93968e-05	31	17	26	2	0	0	0	0	0	3.721	2.494	3.197	0.253	0	0	0	0	0
ENSG00000204618	RNF39	ring finger protein 39 [Source:HGNC Symbol;Acc:HGNC:18064]	0	-5.12945	0.00289103	-1.42975	9.97032e-05	50	18	30	1	0	0	0	0	0	6.002	2.641	3.688	0.126	0	0	0	0	0
ENSG00000105855	ITGB8	integrin subunit beta 8 [Source:HGNC Symbol;Acc:HGNC:6163]	0	-2.72067	0.00291807	1.66846	0.000100818	58	87	95	6	18	14	11	7	4	6.962	12.765	11.68	0.758	4.057	2.975	1.918	1.33	0.923
ENSG00000163216	SPRR2D	small proline rich protein 2D [Source:HGNC Symbol;Acc:HGNC:11264]	0	-5.42702	0.00293991	-1.68821	0.000102003	26	41	15	0	0	0	0	0	0	3.121	6.016	1.844	0	0	0	0	0	0
ENSG00000170421	KRT8	keratin 8 [Source:HGNC Symbol;Acc:HGNC:6446]	0	-2.29852	0.00293991	8.28413	0.000102079	4945	7050	6325	1666	1027	651	757	643	2313	593.585	1034.43	777.646	210.538	231.499	138.33	132.002	122.131	533.682
ENSG00000109452	INPP4B	inositol polyphosphate-4-phosphatase type II B [Source:HGNC Symbol;Acc:HGNC:6075]	0	-1.7719	0.00293991	4.34205	0.000102124	190	397	267	83	87	45	111	125	61	22.807	58.251	32.827	10.489	19.611	9.562	19.356	23.742	14.075
ENSG00000105255	FSD1	fibronectin type III and SPRY domain containing 1 [Source:HGNC Symbol;Acc:HGNC:13745]	0	1.48384	0.0029404	3.25175	0.000102324	35	38	31	104	71	79	77	76	42	4.201	5.576	3.811	13.143	16.004	16.787	13.427	14.435	9.691
ENSG00000166086	JAM3	junctional adhesion molecule 3 [Source:HGNC Symbol;Acc:HGNC:15532]	0	2.59993	0.0029808	3.74609	0.000104289	56	45	10	184	170	112	116	115	109	6.722	6.603	1.229	23.253	38.32	23.799	20.227	21.843	25.15
ENSG00000184986	TMEM121	transmembrane protein 121 [Source:HGNC Symbol;Acc:HGNC:20511]	0	3.38522	0.0029808	2.17292	0.000103918	6	8	7	138	47	37	88	41	20	0.72	1.174	0.861	17.44	10.594	7.862	15.345	7.788	4.615
ENSG00000154227	CERS3	ceramide synthase 3 [Source:HGNC Symbol;Acc:HGNC:23752]	0	-4.63424	0.0029808	-1.07979	0.000104138	40	18	37	1	0	1	0	1	0	4.801	2.641	4.549	0.126	0	0.212	0	0.19	0
ENSG00000146386	ABRACL	ABRA C-terminal like [Source:HGNC Symbol;Acc:HGNC:21230]	0	-1.02406	0.00300133	5.65179	0.000105195	453	568	575	302	168	212	278	218	209	54.377	83.341	70.695	38.165	37.869	45.048	48.476	41.407	48.223
ENSG00000131504	DIAPH1	diaphanous related formin 1 [Source:HGNC Symbol;Acc:HGNC:2876]	0	-0.927869	0.00301306	6.99669	0.000105794	1440	1293	1615	1017	410	628	541	502	419	172.854	189.719	198.561	128.522	92.419	133.443	94.337	95.35	96.676
ENSG00000237352	LINC01358	long intergenic non-protein coding RNA 1358 [Source:HGNC Symbol;Acc:HGNC:50589]	0	4.26888	0.00303659	-0.280204	0.000107139	0	1	1	20	17	15	9	6	4	0	0.147	0.123	2.527	3.832	3.187	1.569	1.14	0.923
ENSG00000058056	USP13	ubiquitin specific peptidase 13 [Source:HGNC Symbol;Acc:HGNC:12611]	0	1.00097	0.00303659	5.36977	0.000106938	197	199	231	600	275	262	259	242	141	23.647	29.199	28.401	75.824	61.989	55.672	45.163	45.965	32.533
ENSG00000178172	SPINK6	serine peptidase inhibitor, Kazal type 6 [Source:HGNC Symbol;Acc:HGNC:29486]	0	-5.81652	0.00303659	-1.56057	0.000107189	62	29	20	0	0	0	0	0	0	7.442	4.255	2.459	0	0	0	0	0	0
ENSG00000119285	HEATR1	HEAT repeat containing 1 [Source:HGNC Symbol;Acc:HGNC:25517]	0	-0.93342	0.00303926	6.33054	0.000107473	774	901	856	476	309	360	375	391	302	92.909	132.202	105.244	60.154	69.653	76.496	65.39	74.266	69.681
ENSG00000187867	PALM3	paralemmin 3 [Source:HGNC Symbol;Acc:HGNC:33274]	0	4.12184	0.00306436	2.06243	0.000108553	9	15	3	112	128	119	28	43	3	1.08	2.201	0.369	14.154	28.853	25.286	4.882	8.167	0.692
ENSG00000167641	PPP1R14A	protein phosphatase 1 regulatory inhibitor subunit 14A [Source:HGNC Symbol;Acc:HGNC:14871]	0	-1.71197	0.00308349	2.79735	0.000109423	192	168	209	68	32	53	14	21	1	23.047	24.65	25.696	8.593	7.213	11.262	2.441	3.989	0.231
ENSG00000043514	TRIT1	tRNA isopentenyltransferase 1 [Source:HGNC Symbol;Acc:HGNC:20286]	0	-1.24846	0.00309103	3.96562	0.000109883	202	191	209	82	78	62	56	68	43	24.248	28.025	25.696	10.363	17.582	13.174	9.765	12.916	9.921
ENSG00000080824	HSP90AA1	heat shock protein 90 alpha family class A member 1 [Source:HGNC Symbol;Acc:HGNC:5253]	0	-0.890339	0.0031091	11.091	0.000110914	17884	24079	28834	13226	8839	10236	10199	10391	7086	2146.75	3533.06	3545.08	1671.42	1992.42	2175.03	1778.45	1973.66	1634.96
ENSG00000204314	PRRT1	proline rich transmembrane protein 1 [Source:HGNC Symbol;Acc:HGNC:13943]	0	3.34349	0.0031091	0.624127	0.00011088	4	5	1	49	23	17	10	9	6	0.48	0.734	0.123	6.192	5.184	3.612	1.744	1.709	1.384
ENSG00000165675	ENOX2	ecto-NOX disulfide-thiol exchanger 2 [Source:HGNC Symbol;Acc:HGNC:2259]	0	-1.67923	0.00316195	2.75629	0.000112997	80	84	112	34	19	21	23	42	26	9.603	12.325	13.77	4.297	4.283	4.462	4.011	7.977	5.999
ENSG00000100097	LGALS1	galectin 1 [Source:HGNC Symbol;Acc:HGNC:6561]	0	1.33655	0.00317795	10.7462	0.000113768	9328	7333	5851	28425	10114	13385	13683	12558	4907	1119.71	1075.95	719.369	3592.17	2279.82	2844.16	2385.97	2385.26	1132.2
ENSG00000217041	AL512430.2		0	2.24794	0.00320568	3.92818	0.000114961	29	58	21	255	59	139	188	204	144	3.481	8.51	2.582	32.225	13.299	29.536	32.782	38.748	33.225
ENSG00000182118	FAM89A	family with sequence similarity 89 member A [Source:HGNC Symbol;Acc:HGNC:25057]	0	-3.52438	0.003209	1.16744	0.000115726	97	73	97	9	2	11	14	10	0	11.644	10.711	11.926	1.137	0.451	2.337	2.441	1.899	0
ENSG00000073350	LLGL2	LLGL2, scribble cell polarity complex component [Source:HGNC Symbol;Acc:HGNC:6629]	0	-3.2983	0.003209	1.78764	0.000115882	167	66	97	22	6	3	9	8	15	20.046	9.684	11.926	2.78	1.352	0.637	1.569	1.52	3.461
ENSG00000052802	MSMO1	methylsterol monooxygenase 1 [Source:HGNC Symbol;Acc:HGNC:10545]	0	-1.39768	0.003209	6.12508	0.000115819	614	992	929	469	178	216	461	476	173	73.703	145.554	114.219	59.269	40.123	45.898	80.387	90.411	39.917
ENSG00000233901	LINC01503	long intergenic non-protein coding RNA 1503 [Source:HGNC Symbol;Acc:HGNC:51184]	0	-2.98996	0.003209	1.01621	0.000115579	60	46	119	14	4	5	7	2	2	7.202	6.749	14.631	1.769	0.902	1.062	1.221	0.38	0.461
ENSG00000181333	HEPHL1	hephaestin like 1 [Source:HGNC Symbol;Acc:HGNC:30477]	0	-4.54632	0.00321221	-1.65868	0.000116198	20	21	15	0	0	1	0	0	0	2.401	3.081	1.844	0	0	0.212	0	0	0
ENSG00000185238	PRMT3	protein arginine methyltransferase 3 [Source:HGNC Symbol;Acc:HGNC:30163]	0	-1.27671	0.00324574	3.58575	0.000117817	161	138	200	71	48	59	39	51	27	19.326	20.248	24.59	8.973	10.82	12.537	6.801	9.687	6.23
ENSG00000149100	EIF3M	eukaryotic translation initiation factor 3 subunit M [Source:HGNC Symbol;Acc:HGNC:24460]	0	-0.838213	0.00324574	6.94948	0.000117698	992	1106	1223	746	409	468	738	807	585	119.077	162.281	150.365	94.275	92.194	99.445	128.688	153.281	134.978
ENSG00000187601	MAGEH1	MAGE family member H1 [Source:HGNC Symbol;Acc:HGNC:24092]	0	3.12992	0.00329859	2.7209	0.000119941	7	34	5	130	82	48	73	55	77	0.84	4.989	0.615	16.429	18.484	10.199	12.729	10.447	17.766
ENSG00000117298	ECE1	endothelin converting enzyme 1 [Source:HGNC Symbol;Acc:HGNC:3146]	0	1.11781	0.00330059	5.62928	0.00012022	253	188	205	697	264	319	430	328	217	30.369	27.585	25.204	88.082	59.509	67.784	74.981	62.3	50.069
ENSG00000187244	BCAM	basal cell adhesion molecule (Lutheran blood group) [Source:HGNC Symbol;Acc:HGNC:6722]	0	-2.54368	0.00330665	2.5698	0.000120648	227	73	169	25	26	14	23	16	8	27.248	10.711	20.778	3.159	5.861	2.975	4.011	3.039	1.846
ENSG00000113356	POLR3G	RNA polymerase III subunit G [Source:HGNC Symbol;Acc:HGNC:30075]	0	-1.29684	0.003323	3.63257	0.000121452	153	146	202	72	59	46	47	38	41	18.366	21.422	24.836	9.099	13.299	9.774	8.196	7.218	9.46
ENSG00000225950	NTF4	neurotrophin 4 [Source:HGNC Symbol;Acc:HGNC:8024]	0	-4.26466	0.0033328	-0.411682	0.000122018	50	33	58	5	2	0	0	4	0	6.002	4.842	7.131	0.632	0.451	0	0	0.76	0
ENSG00000139200	PIANP	PILR alpha associated neural protein [Source:HGNC Symbol;Acc:HGNC:25338]	0	5.11569	0.00334923	-1.01148	0.000122829	1	0	0	36	20	11	4	2	0	0.12	0	0	4.549	4.508	2.337	0.697	0.38	0
ENSG00000173156	RHOD	ras homolog family member D [Source:HGNC Symbol;Acc:HGNC:670]	0	-2.02271	0.00335065	5.30491	0.000123188	944	747	717	288	116	130	52	94	213	113.315	109.606	88.154	36.396	26.148	27.624	9.067	17.854	49.146
ENSG00000135414	GDF11	growth differentiation factor 11 [Source:HGNC Symbol;Acc:HGNC:4216]	0	1.27051	0.00335065	5.30781	0.000123509	189	239	155	621	288	327	269	213	100	22.687	35.068	19.057	78.478	64.919	69.484	46.907	40.457	23.073
ENSG00000153071	DAB2	DAB2, clathrin adaptor protein [Source:HGNC Symbol;Acc:HGNC:2662]	0	2.18649	0.00335065	3.95882	0.000123501	63	77	22	247	179	137	118	145	45	7.562	11.298	2.705	31.214	40.349	29.111	20.576	27.541	10.383
ENSG00000050405	LIMA1	LIM domain and actin binding 1 [Source:HGNC Symbol;Acc:HGNC:24636]	0	-1.69751	0.00339139	6.47553	0.000125223	1187	1629	975	416	334	245	492	235	466	142.484	239.019	119.874	52.571	75.288	52.06	85.792	44.636	107.521
ENSG00000088726	TMEM40	transmembrane protein 40 [Source:HGNC Symbol;Acc:HGNC:25620]	0	-4.76002	0.00341994	4.56686	0.00012649	1236	1078	1154	51	57	16	27	20	555	148.366	158.172	141.882	6.445	12.849	3.4	4.708	3.799	128.056
ENSG00000148468	FAM171A1	family with sequence similarity 171 member A1 [Source:HGNC Symbol;Acc:HGNC:23522]	0	2.35825	0.00342946	2.8692	0.000127445	12	46	13	106	72	83	46	77	32	1.44	6.749	1.598	13.396	16.23	17.637	8.021	14.625	7.383
ENSG00000127152	BCL11B	B cell CLL/lymphoma 11B [Source:HGNC Symbol;Acc:HGNC:13222]	0	-4.44913	0.00342946	-1.65402	0.000127079	27	15	16	1	0	0	0	0	0	3.241	2.201	1.967	0.126	0	0	0	0	0
ENSG00000171903	CYP4F11	cytochrome P450 family 4 subfamily F member 11 [Source:HGNC Symbol;Acc:HGNC:13265]	0	-4.63421	0.00342946	-1.15908	0.0001277	47	24	26	0	2	1	0	0	0	5.642	3.521	3.197	0	0.451	0.212	0	0	0
ENSG00000138821	SLC39A8	solute carrier family 39 member 8 [Source:HGNC Symbol;Acc:HGNC:20862]	0	-3.23981	0.00342946	2.18152	0.000127566	209	158	178	32	11	9	24	31	0	25.088	23.183	21.885	4.044	2.48	1.912	4.185	5.888	0
ENSG00000142871	CYR61	cysteine rich angiogenic inducer 61 [Source:HGNC Symbol;Acc:HGNC:2654]	0	2.1598	0.00346253	6.85948	0.000129358	312	661	142	2262	871	764	1025	902	932	37.452	96.987	17.459	285.857	196.335	162.341	178.734	171.325	215.042
ENSG00000123933	MXD4	MAX dimerization protein 4 [Source:HGNC Symbol;Acc:HGNC:13906]	0	1.3958	0.00346253	5.57529	0.000129363	167	265	153	527	352	410	339	426	168	20.046	38.883	18.811	66.599	79.345	87.12	59.113	80.914	38.763
ENSG00000135587	SMPD2	sphingomyelin phosphodiesterase 2 [Source:HGNC Symbol;Acc:HGNC:11121]	0	-1.27618	0.00347019	3.41517	0.000129867	126	151	153	64	46	44	46	45	21	15.125	22.156	18.811	8.088	10.369	9.35	8.021	8.547	4.845
ENSG00000026025	VIM	vimentin [Source:HGNC Symbol;Acc:HGNC:12692]	0	2.19697	0.00349996	9.7125	0.000131199	2451	4672	971	13411	6361	7488	7725	10325	3625	294.212	685.512	119.383	1694.8	1433.85	1591.12	1347.04	1961.12	836.401
ENSG00000115112	TFCP2L1	transcription factor CP2 like 1 [Source:HGNC Symbol;Acc:HGNC:17925]	0	-4.4628	0.00350078	0.14885	0.000131449	97	46	100	6	0	6	0	3	1	11.644	6.749	12.295	0.758	0	1.275	0	0.57	0.231
ENSG00000136997	MYC	MYC proto-oncogene, bHLH transcription factor [Source:HGNC Symbol;Acc:HGNC:7553]	0	-0.919126	0.00352979	5.39787	0.000132758	504	450	503	329	176	175	180	194	102	60.499	66.027	61.843	41.577	39.673	37.186	31.387	36.848	23.535
ENSG00000275234	AC010503.4		0	-4.35974	0.00360216	-1.68692	0.000135706	23	12	19	1	0	0	0	0	0	2.761	1.761	2.336	0.126	0	0	0	0	0
ENSG00000122862	SRGN	serglycin [Source:HGNC Symbol;Acc:HGNC:9361]	0	1.94667	0.00362305	6.51931	0.000136719	226	509	144	916	876	729	1108	904	468	27.128	74.684	17.705	115.758	197.462	154.904	193.207	171.705	107.982
ENSG00000029153	ARNTL2	aryl hydrocarbon receptor nuclear translocator like 2 [Source:HGNC Symbol;Acc:HGNC:18984]	0	-1.26816	0.00362922	4.63537	0.000137384	259	347	298	143	82	100	84	131	101	31.09	50.915	36.639	18.071	18.484	21.249	14.647	24.882	23.304
ENSG00000277258	PCGF2	polycomb group ring finger 2 [Source:HGNC Symbol;Acc:HGNC:12929]	0	1.06145	0.00362922	4.88336	0.000137632	161	112	169	400	176	238	169	165	116	19.326	16.434	20.778	50.549	39.673	50.572	29.469	31.34	26.765
ENSG00000173166	RAPH1	Ras association (RalGDS/AF-6) and pleckstrin homology domains 1 [Source:HGNC Symbol;Acc:HGNC:14436]	0	1.22257	0.00362922	3.90371	0.00013754	71	67	74	170	144	118	87	72	56	8.523	9.831	9.098	21.484	32.459	25.074	15.171	13.676	12.921
ENSG00000157625	TAB3	TGF-beta activated kinase 1 (MAP3K7) binding protein 3 [Source:HGNC Symbol;Acc:HGNC:30681]	0	-1.19406	0.00363001	3.99592	0.000137889	197	182	199	104	72	48	71	59	59	23.647	26.704	24.467	13.143	16.23	10.199	12.381	11.206	13.613
ENSG00000163661	PTX3	pentraxin 3 [Source:HGNC Symbol;Acc:HGNC:9692]	0	4.19012	0.0036365	5.54125	0.000138362	26	146	26	584	1065	618	1452	1023	174	3.121	21.422	3.197	73.802	240.065	131.318	253.192	194.308	40.147
ENSG00000070731	ST6GALNAC2	ST6 N-acetylgalactosaminide alpha-2,6-sialyltransferase 2 [Source:HGNC Symbol;Acc:HGNC:10867]	0	-3.68783	0.00365304	1.26161	0.00013922	237	66	137	14	11	3	1	5	2	28.449	9.684	16.844	1.769	2.48	0.637	0.174	0.95	0.461
ENSG00000102349	KLF8	Kruppel like factor 8 [Source:HGNC Symbol;Acc:HGNC:6351]	0	-4.5087	0.00366094	-1.99718	0.00013975	13	17	10	0	0	0	0	0	0	1.56	2.494	1.229	0	0	0	0	0	0
ENSG00000124429	POF1B	POF1B, actin binding protein [Source:HGNC Symbol;Acc:HGNC:13711]	0	-5.60418	0.00366125	-1.28747	0.00013999	47	14	33	0	0	0	0	1	1	5.642	2.054	4.057	0	0	0	0	0.19	0.231
ENSG00000127955	GNAI1	G protein subunit alpha i1 [Source:HGNC Symbol;Acc:HGNC:4384]	0	-1.30176	0.00366281	3.82701	0.000140279	155	164	174	67	69	42	73	73	48	18.606	24.063	21.393	8.467	15.553	8.925	12.729	13.866	11.075
ENSG00000227744	LINC01940	long intergenic non-protein coding RNA 1940 [Source:HGNC Symbol;Acc:HGNC:52763]	0	-4.38648	0.00368582	-2.04337	0.000141621	9	13	14	0	0	0	0	0	0	1.08	1.907	1.721	0	0	0	0	0	0
ENSG00000216775	AL109918.1		0	2.49903	0.00368582	2.47074	0.000141537	13	14	12	66	54	83	37	34	51	1.56	2.054	1.475	8.341	12.172	17.637	6.452	6.458	11.767
ENSG00000149257	SERPINH1	serpin family H member 1 [Source:HGNC Symbol;Acc:HGNC:1546]	0	0.860878	0.00369757	7.61511	0.000142303	1096	1005	959	2581	1135	1293	1150	1288	718	131.561	147.461	117.907	326.17	255.844	274.748	200.531	244.642	165.665
ENSG00000174564	IL20RB	interleukin 20 receptor subunit beta [Source:HGNC Symbol;Acc:HGNC:6004]	0	-2.55841	0.00372535	2.28649	0.000143605	77	119	98	23	12	8	11	15	38	9.243	17.461	12.049	2.907	2.705	1.7	1.918	2.849	8.768
ENSG00000164070	HSPA4L	heat shock protein family A (Hsp70) member 4 like [Source:HGNC Symbol;Acc:HGNC:17041]	0	-1.43963	0.00374056	4.86592	0.000144425	426	305	465	180	93	109	81	114	145	51.136	44.752	57.171	22.747	20.963	23.161	14.124	21.653	33.456
ENSG00000188643	S100A16	S100 calcium binding protein A16 [Source:HGNC Symbol;Acc:HGNC:20441]	0	-0.849313	0.00378311	8.37006	0.000146541	3520	3441	3427	2003	1383	1580	1518	1379	1244	422.532	504.89	421.343	253.126	311.746	335.732	264.701	261.926	287.03
ENSG00000173068	BNC2	basonuclin 2 [Source:HGNC Symbol;Acc:HGNC:30988]	0	4.7956	0.00378311	1.31133	0.000146442	3	4	0	44	47	53	59	34	19	0.36	0.587	0	5.56	10.594	11.262	10.288	6.458	4.384
ENSG00000186472	PCLO	piccolo presynaptic cytomatrix protein [Source:HGNC Symbol;Acc:HGNC:13406]	0	-2.35113	0.00378661	2.17397	0.000146913	85	42	86	17	8	9	29	21	27	10.203	6.163	10.574	2.148	1.803	1.912	5.057	3.989	6.23
ENSG00000145220	LYAR	Ly1 antibody reactive [Source:HGNC Symbol;Acc:HGNC:26021]	0	-1.01393	0.00379789	7.20283	0.000147588	1193	1636	1776	806	485	664	733	763	645	143.205	240.047	218.356	101.857	109.325	141.092	127.817	144.924	148.822
ENSG00000205426	KRT81	keratin 81 [Source:HGNC Symbol;Acc:HGNC:6458]	0	-2.89602	0.0038048	7.37356	0.000148332	2531	4629	3527	817	252	278	474	389	2155	303.815	679.202	433.638	103.247	56.804	59.072	82.654	73.886	497.226
ENSG00000161638	ITGA5	integrin subunit alpha 5 [Source:HGNC Symbol;Acc:HGNC:6141]	0	1.36581	0.0038048	7.78432	0.000148326	803	883	628	2171	1394	1540	1556	1682	2252	96.39	129.561	77.211	274.357	314.225	327.233	271.327	319.478	519.607
ENSG00000006757	PNPLA4	patatin like phospholipase domain containing 4 [Source:HGNC Symbol;Acc:HGNC:24887]	0	-1.24275	0.00380818	4.18566	0.000148701	188	213	194	108	64	50	131	78	76	22.567	31.253	23.852	13.648	14.426	10.624	22.843	14.815	17.536
ENSG00000135472	FAIM2	Fas apoptotic inhibitory molecule 2 [Source:HGNC Symbol;Acc:HGNC:17067]	0	5.91132	0.00383534	-0.72692	0.000150013	0	0	0	36	26	17	7	13	0	0	0	0	4.549	5.861	3.612	1.221	2.469	0
ENSG00000074047	GLI2	GLI family zinc finger 2 [Source:HGNC Symbol;Acc:HGNC:4318]	0	4.35345	0.00383534	0.830989	0.000150241	2	5	0	43	33	23	24	32	9	0.24	0.734	0	5.434	7.439	4.887	4.185	6.078	2.077
ENSG00000182179	UBA7	ubiquitin like modifier activating enzyme 7 [Source:HGNC Symbol;Acc:HGNC:12471]	0	2.29423	0.00384851	2.75069	0.000150997	41	13	13	118	54	81	64	56	19	4.922	1.907	1.598	14.912	12.172	17.212	11.16	10.637	4.384
ENSG00000171051	FPR1	formyl peptide receptor 1 [Source:HGNC Symbol;Acc:HGNC:3826]	0	3.06334	0.0038643	1.13052	0.000151858	2	10	4	57	22	29	22	17	6	0.24	1.467	0.492	7.203	4.959	6.162	3.836	3.229	1.384
ENSG00000136068	FLNB	filamin B [Source:HGNC Symbol;Acc:HGNC:3755]	0	-0.77995	0.0038734	8.01435	0.000152458	2477	2277	2421	1789	820	1109	1486	1422	1095	297.333	334.099	297.657	226.082	184.839	235.65	259.121	270.094	252.651
ENSG00000157350	ST3GAL2	ST3 beta-galactoside alpha-2,3-sialyltransferase 2 [Source:HGNC Symbol;Acc:HGNC:10863]	0	1.3481	0.00388693	4.44369	0.000153233	91	111	78	298	128	204	105	141	116	10.923	16.287	9.59	37.659	28.853	43.348	18.309	26.781	26.765
ENSG00000174307	PHLDA3	pleckstrin homology like domain family A member 3 [Source:HGNC Symbol;Acc:HGNC:8934]	0	-1.16855	0.0038894	4.88451	0.000153574	364	291	265	207	77	87	202	182	116	43.694	42.698	32.581	26.159	17.357	18.487	35.224	34.569	26.765
ENSG00000165458	INPPL1	inositol polyphosphate phosphatase like 1 [Source:HGNC Symbol;Acc:HGNC:6080]	0	1.24266	0.0038926	5.07627	0.000154673	158	129	127	452	207	218	324	271	119	18.966	18.928	15.614	57.121	46.66	46.323	56.497	51.474	27.457
ENSG00000018236	CNTN1	contactin 1 [Source:HGNC Symbol;Acc:HGNC:2171]	0	-4.68107	0.0038926	-0.806069	0.000154248	48	21	53	2	1	0	0	2	0	5.762	3.081	6.516	0.253	0.225	0	0	0.38	0
ENSG00000157470	FAM81A	family with sequence similarity 81 member A [Source:HGNC Symbol;Acc:HGNC:28379]	0	-1.87525	0.0038926	2.17705	0.000153947	50	56	68	19	8	14	30	22	24	6.002	8.217	8.36	2.401	1.803	2.975	5.231	4.179	5.538
ENSG00000152952	PLOD2	procollagen-lysine,2-oxoglutarate 5-dioxygenase 2 [Source:HGNC Symbol;Acc:HGNC:9082]	0	1.64354	0.0038926	6.64707	0.000154503	302	629	258	1198	1141	671	858	634	413	36.251	92.292	31.721	151.396	257.196	142.58	149.613	120.422	95.292
ENSG00000189433	GJB4	gap junction protein beta 4 [Source:HGNC Symbol;Acc:HGNC:4286]	0	-4.34617	0.00391456	-2.05838	0.00015579	9	11	15	0	0	0	0	0	0	1.08	1.614	1.844	0	0	0	0	0	0
ENSG00000150551	LYPD1	LY6/PLAUR domain containing 1 [Source:HGNC Symbol;Acc:HGNC:28431]	0	5.24363	0.00399404	1.8678	0.000159202	1	1	3	89	38	78	172	90	34	0.12	0.147	0.369	11.247	8.566	16.574	29.992	17.095	7.845
ENSG00000175352	NRIP3	nuclear receptor interacting protein 3 [Source:HGNC Symbol;Acc:HGNC:1167]	0	1.67653	0.00400353	2.76384	0.000159831	28	39	33	173	63	61	17	33	20	3.361	5.722	4.057	21.863	14.201	12.962	2.964	6.268	4.615
ENSG00000105963	ADAP1	ArfGAP with dual PH domains 1 [Source:HGNC Symbol;Acc:HGNC:16486]	0	-3.94503	0.00401204	-0.732379	0.000160421	29	27	49	2	0	5	1	0	0	3.481	3.962	6.024	0.253	0	1.062	0.174	0	0
ENSG00000141905	NFIC	nuclear factor I C [Source:HGNC Symbol;Acc:HGNC:7786]	0	0.989443	0.00401752	6.3	0.000160891	440	295	328	771	487	546	655	556	364	52.816	43.285	40.327	97.434	109.776	116.019	114.215	105.606	83.986
ENSG00000049759	NEDD4L	neural precursor cell expressed, developmentally down-regulated 4-like, E3 ubiquitin protein ligase [Source:HGNC Symbol;Acc:HGNC:7728]	0	-1.21737	0.00402418	5.62221	0.00016141	529	594	528	224	230	164	233	223	230	63.5	87.156	64.917	28.308	51.845	34.848	40.629	42.356	53.068
ENSG00000128335	APOL2	apolipoprotein L2 [Source:HGNC Symbol;Acc:HGNC:619]	0	1.16887	0.00404659	4.38471	0.000162562	80	90	91	242	145	130	128	141	135	9.603	13.205	11.188	30.582	32.685	27.624	22.32	26.781	31.149
ENSG00000108561	C1QBP	complement C1q binding protein [Source:HGNC Symbol;Acc:HGNC:1243]	0	-0.856827	0.00405129	7.56528	0.000163143	1736	1800	2280	1108	811	827	899	1025	639	208.385	264.11	280.322	140.022	182.81	175.728	156.763	194.688	147.437
ENSG00000198918	RPL39	ribosomal protein L39 [Source:HGNC Symbol;Acc:HGNC:10350]	0	-0.738675	0.00405129	10.3149	0.000163256	12891	13041	12977	10122	5850	4798	5934	6423	3729	1547.4	1913.48	1595.5	1279.15	1318.66	1019.52	1034.74	1219.98	860.397
ENSG00000135454	B4GALNT1	beta-1,4-N-acetyl-galactosaminyltransferase 1 [Source:HGNC Symbol;Acc:HGNC:4117]	0	1.97985	0.00408791	3.26913	0.000164987	55	32	15	154	74	84	63	63	65	6.602	4.695	1.844	19.462	16.681	17.849	10.986	11.966	14.998
ENSG00000184792	OSBP2	oxysterol binding protein 2 [Source:HGNC Symbol;Acc:HGNC:8504]	0	-1.45456	0.00412956	2.92425	0.000166926	95	99	96	37	33	23	35	28	30	11.404	14.526	11.803	4.676	7.439	4.887	6.103	5.318	6.922
ENSG00000243509	TNFRSF6B	TNF receptor superfamily member 6b [Source:HGNC Symbol;Acc:HGNC:11921]	0	-1.59995	0.00415414	4.78521	0.00016818	865	399	590	295	146	98	66	77	20	103.832	58.544	72.539	37.28	32.91	20.824	11.509	14.625	4.615
ENSG00000119314	PTBP3	polypyrimidine tract binding protein 3 [Source:HGNC Symbol;Acc:HGNC:10253]	0	-0.930499	0.00418583	5.27599	0.000169724	434	505	576	320	157	220	124	118	94	52.096	74.097	70.818	40.44	35.39	46.748	21.622	22.413	21.689
ENSG00000134504	KCTD1	potassium channel tetramerization domain containing 1 [Source:HGNC Symbol;Acc:HGNC:18249]	0	-1.92408	0.00419073	3.78512	0.000170527	186	192	206	57	53	28	62	41	106	22.327	28.172	25.327	7.203	11.947	5.95	10.811	7.788	24.458
ENSG00000198478	SH3BGRL2	SH3 domain binding glutamate rich protein like 2 [Source:HGNC Symbol;Acc:HGNC:15567]	0	-2.20105	0.00419073	1.11121	0.00017034	51	41	66	11	10	8	8	5	1	6.122	6.016	8.115	1.39	2.254	1.7	1.395	0.95	0.231
ENSG00000104689	TNFRSF10A	TNF receptor superfamily member 10a [Source:HGNC Symbol;Acc:HGNC:11904]	0	-1.64517	0.00419073	3.5768	0.000170708	169	125	147	54	24	47	110	68	32	20.286	18.341	18.073	6.824	5.41	9.987	19.181	12.916	7.383
ENSG00000112414	ADGRG6	adhesion G protein-coupled receptor G6 [Source:HGNC Symbol;Acc:HGNC:13841]	0	-1.74216	0.00419088	2.81763	0.000170976	128	109	92	33	29	23	16	32	26	15.365	15.993	11.311	4.17	6.537	4.887	2.79	6.078	5.999
ENSG00000066468	FGFR2	fibroblast growth factor receptor 2 [Source:HGNC Symbol;Acc:HGNC:3689]	0	-3.70992	0.00424973	-0.982873	0.000173643	35	28	30	7	0	1	0	0	0	4.201	4.108	3.688	0.885	0	0.212	0	0	0
ENSG00000105894	PTN	pleiotrophin [Source:HGNC Symbol;Acc:HGNC:9630]	0	3.98848	0.00426836	0.624149	0.00017467	2	2	0	23	20	16	35	28	19	0.24	0.293	0	2.907	4.508	3.4	6.103	5.318	4.384
ENSG00000270607	AC009549.1		0	2.59021	0.00432183	1.62043	0.000177158	8	4	6	39	33	27	46	31	18	0.96	0.587	0.738	4.929	7.439	5.737	8.021	5.888	4.153
ENSG00000119125	GDA	guanine deaminase [Source:HGNC Symbol;Acc:HGNC:4212]	0	-4.96977	0.00432183	-1.67974	0.000177398	12	13	35	0	0	0	1	0	0	1.44	1.907	4.303	0	0	0	0.174	0	0
ENSG00000103540	CCP110	centriolar coiled-coil protein 110 [Source:HGNC Symbol;Acc:HGNC:24342]	0	1.01247	0.00437857	5.44677	0.000180001	183	160	242	518	235	289	303	283	262	21.967	23.476	29.753	65.462	52.972	61.409	52.835	53.753	60.452
ENSG00000117228	GBP1	guanylate binding protein 1 [Source:HGNC Symbol;Acc:HGNC:4182]	0	1.2641	0.00439168	6.09872	0.000181089	239	295	182	818	310	412	722	871	390	28.689	43.285	22.377	103.374	69.878	87.545	125.898	165.437	89.985
ENSG00000131018	SYNE1	spectrin repeat containing nuclear envelope protein 1 [Source:HGNC Symbol;Acc:HGNC:17089]	0	1.90375	0.00439168	2.27469	0.000180948	14	12	13	70	39	26	48	49	33	1.681	1.761	1.598	8.846	8.791	5.525	8.37	9.307	7.614
ENSG00000130741	EIF2S3	eukaryotic translation initiation factor 2 subunit gamma [Source:HGNC Symbol;Acc:HGNC:3267]	0	-0.69547	0.00441407	7.97374	0.000182288	2466	2419	2684	1958	1047	1114	1212	1078	835	296.012	354.934	329.993	247.44	236.007	236.712	211.342	204.755	192.661
ENSG00000168522	FNTA	farnesyltransferase, CAAX box, alpha [Source:HGNC Symbol;Acc:HGNC:3782]	0	-0.982049	0.00445486	5.26788	0.000184251	441	337	419	245	143	140	174	222	155	52.936	49.447	51.515	30.962	32.234	29.748	30.341	42.167	35.763
ENSG00000101166	PRELID3B	PRELI domain containing 3B [Source:HGNC Symbol;Acc:HGNC:15892]	0	-0.983512	0.00447007	6.62721	0.000185159	893	949	1365	641	357	399	653	416	311	107.193	139.245	167.824	81.005	80.472	84.783	113.867	79.015	71.757
ENSG00000242071	RPL7AP6	ribosomal protein L7a pseudogene 6 [Source:HGNC Symbol;Acc:HGNC:19785]	0	-0.942164	0.00451749	5.77323	0.000187683	681	564	682	427	188	276	266	187	149	81.745	82.754	83.851	53.962	42.378	58.647	46.384	35.519	34.379
ENSG00000144677	CTDSPL	CTD small phosphatase like [Source:HGNC Symbol;Acc:HGNC:16890]	0	-1.25966	0.00451749	4.41788	0.000187908	253	278	380	160	79	92	96	96	31	30.369	40.79	46.72	20.22	17.808	19.549	16.74	18.234	7.153
ENSG00000154175	ABI3BP	ABI family member 3 binding protein [Source:HGNC Symbol;Acc:HGNC:17265]	0	2.97118	0.00451749	2.97042	0.00018797	16	29	8	170	124	52	127	66	28	1.921	4.255	0.984	21.484	27.951	11.049	22.146	12.536	6.46
ENSG00000008441	NFIX	nuclear factor I X [Source:HGNC Symbol;Acc:HGNC:7788]	0	1.37629	0.00453886	4.78074	0.000189143	100	82	102	250	192	195	362	253	121	12.004	12.032	12.541	31.593	43.279	41.435	63.124	48.055	27.918
ENSG00000119705	SLIRP	SRA stem-loop interacting RNA binding protein [Source:HGNC Symbol;Acc:HGNC:20495]	0	-0.987986	0.00456489	7.09846	0.000190513	1240	1530	1529	722	533	601	626	655	615	148.846	224.493	187.988	91.242	120.145	127.706	109.158	124.41	141.9
ENSG00000259207	ITGB3	integrin subunit beta 3 [Source:HGNC Symbol;Acc:HGNC:6156]	0	5.04758	0.00458109	0.310275	0.000191761	0	2	0	42	24	11	26	15	22	0	0.293	0	5.308	5.41	2.337	4.534	2.849	5.076
ENSG00000105137	SYDE1	synapse defective Rho GTPase homolog 1 [Source:HGNC Symbol;Acc:HGNC:25824]	0	2.11493	0.00458109	4.24075	0.000191502	57	62	36	273	134	170	282	230	57	6.842	9.097	4.426	34.5	30.205	36.123	49.174	43.686	13.152
ENSG00000198892	SHISA4	shisa family member 4 [Source:HGNC Symbol;Acc:HGNC:27139]	0	1.35906	0.00458259	3.90079	0.00019211	96	44	66	198	118	126	80	74	72	11.524	6.456	8.115	25.022	26.599	26.774	13.95	14.056	16.613
ENSG00000143344	RGL1	ral guanine nucleotide dissociation stimulator like 1 [Source:HGNC Symbol;Acc:HGNC:30281]	0	2.73419	0.00460331	1.8132	0.000195054	7	11	3	53	25	37	43	56	21	0.84	1.614	0.369	6.698	5.635	7.862	7.498	10.637	4.845
ENSG00000152766	ANKRD22	ankyrin repeat domain 22 [Source:HGNC Symbol;Acc:HGNC:28321]	0	-4.63304	0.00460331	-0.924482	0.000194941	32	16	35	2	0	0	1	3	0	3.841	2.348	4.303	0.253	0	0	0.174	0.57	0
ENSG00000186907	RTN4RL2	reticulon 4 receptor like 2 [Source:HGNC Symbol;Acc:HGNC:23053]	0	3.92331	0.00460331	1.98139	0.000193765	3	10	3	102	58	42	88	59	13	0.36	1.467	0.369	12.89	13.074	8.925	15.345	11.206	3
ENSG00000151491	EPS8	epidermal growth factor receptor pathway substrate 8 [Source:HGNC Symbol;Acc:HGNC:3420]	0	1.44765	0.00460331	4.75985	0.000193797	65	112	88	214	192	206	334	280	150	7.802	16.434	10.819	27.044	43.279	43.773	58.241	53.183	34.61
ENSG00000139926	FRMD6	FERM domain containing 6 [Source:HGNC Symbol;Acc:HGNC:19839]	0	1.28797	0.00460331	6.18158	0.000195048	293	399	199	809	522	486	636	612	297	35.171	58.544	24.467	102.236	117.665	103.269	110.902	116.243	68.527
ENSG00000178038	ALS2CL	ALS2 C-terminal like [Source:HGNC Symbol;Acc:HGNC:20605]	0	-4.72688	0.00460331	-0.0906896	0.000194723	102	67	55	10	1	0	0	7	0	12.244	9.831	6.762	1.264	0.225	0	0	1.33	0
ENSG00000134352	IL6ST	interleukin 6 signal transducer [Source:HGNC Symbol;Acc:HGNC:6021]	0	1.37607	0.00460331	5.26924	0.000194416	159	218	130	452	348	310	291	272	106	19.086	31.987	15.983	57.121	78.444	65.871	50.743	51.664	24.458
ENSG00000269293	ZSCAN16-AS1	ZSCAN16 antisense RNA 1 [Source:HGNC Symbol;Acc:HGNC:48982]	0	1.31305	0.00460331	3.65758	0.00019528	60	36	57	176	87	74	92	97	61	7.202	5.282	7.008	22.242	19.611	15.724	16.042	18.424	14.075
ENSG00000178078	STAP2	signal transducing adaptor family member 2 [Source:HGNC Symbol;Acc:HGNC:30430]	0	-1.19061	0.00462286	4.44188	0.000196398	355	226	243	166	79	72	87	90	72	42.613	33.16	29.876	20.978	17.808	15.299	15.171	17.095	16.613
ENSG00000196569	LAMA2	laminin subunit alpha 2 [Source:HGNC Symbol;Acc:HGNC:6482]	0	-3.58067	0.00468726	-0.282318	0.000199427	22	22	25	1	2	1	3	1	4	2.641	3.228	3.074	0.126	0.451	0.212	0.523	0.19	0.923
ENSG00000117069	ST6GALNAC5	ST6 N-acetylgalactosaminide alpha-2,6-sialyltransferase 5 [Source:HGNC Symbol;Acc:HGNC:19342]	0	-4.6184	0.00474264	-1.95808	0.000202391	15	21	9	0	0	0	0	0	0	1.801	3.081	1.107	0	0	0	0	0	0
ENSG00000137857	DUOX1	dual oxidase 1 [Source:HGNC Symbol;Acc:HGNC:3062]	0	-2.02256	0.00474264	1.49539	0.000202412	88	47	82	27	10	9	7	3	4	10.563	6.896	10.082	3.412	2.254	1.912	1.221	0.57	0.923
ENSG00000070729	CNGB1	cyclic nucleotide gated channel beta 1 [Source:HGNC Symbol;Acc:HGNC:2151]	0	-3.8196	0.00474264	-1.04857	0.000202672	25	25	22	3	1	0	0	0	1	3.001	3.668	2.705	0.379	0.225	0	0	0	0.231
ENSG00000112773	TENT5A	terminal nucleotidyltransferase 5A [Source:HGNC Symbol;Acc:HGNC:18345]	0	1.43676	0.00474399	3.37402	0.000203619	35	31	41	101	70	83	114	84	51	4.201	4.549	5.041	12.764	15.779	17.637	19.879	15.955	11.767
ENSG00000157168	NRG1	neuregulin 1 [Source:HGNC Symbol;Acc:HGNC:7997]	0	-1.48786	0.00474399	3.76465	0.000203551	145	188	175	50	59	52	52	78	50	17.405	27.585	21.516	6.319	13.299	11.049	9.067	14.815	11.537
ENSG00000137547	MRPL15	mitochondrial ribosomal protein L15 [Source:HGNC Symbol;Acc:HGNC:14054]	0	-0.958077	0.00474399	5.79365	0.000203364	486	619	588	325	178	256	302	322	192	58.338	90.824	72.293	41.071	40.123	54.397	52.661	61.16	44.3
ENSG00000186197	EDARADD	EDAR associated death domain [Source:HGNC Symbol;Acc:HGNC:14341]	0	-1.65581	0.00474432	3.4372	0.000203929	230	139	190	73	45	35	40	60	11	27.609	20.395	23.36	9.225	10.144	7.437	6.975	11.396	2.538
ENSG00000151917	BEND6	BEN domain containing 6 [Source:HGNC Symbol;Acc:HGNC:20871]	0	2.05961	0.00478633	2.32624	0.000206034	11	12	12	54	46	33	45	59	48	1.32	1.761	1.475	6.824	10.369	7.012	7.847	11.206	11.075
ENSG00000002587	HS3ST1	heparan sulfate-glucosamine 3-sulfotransferase 1 [Source:HGNC Symbol;Acc:HGNC:5194]	0	-4.4079	0.00479902	-0.79364	0.00020688	46	33	21	2	1	0	0	1	1	5.522	4.842	2.582	0.253	0.225	0	0	0.19	0.231
ENSG00000234009	RPL5P34	ribosomal protein L5 pseudogene 34 [Source:HGNC Symbol;Acc:HGNC:36463]	0	-1.42372	0.00482832	3.99049	0.000208445	234	134	250	71	65	59	89	62	52	28.089	19.662	30.737	8.973	14.652	12.537	15.519	11.776	11.998
ENSG00000008394	MGST1	microsomal glutathione S-transferase 1 [Source:HGNC Symbol;Acc:HGNC:7061]	0	-1.08286	0.00484203	8.14464	0.000209929	3328	2771	3704	1404	1206	1331	1401	1606	669	399.484	406.582	455.399	177.429	271.848	282.822	244.299	305.043	154.359
ENSG00000171863	RPS7	ribosomal protein S7 [Source:HGNC Symbol;Acc:HGNC:10440]	0	-0.854886	0.00484203	9.62101	0.000209813	7974	8807	9083	5079	3550	3668	2993	3026	3038	957.178	1292.23	1116.74	641.852	800.215	779.408	521.903	574.757	700.962
ENSG00000149633	KIAA1755	KIAA1755 [Source:HGNC Symbol;Acc:HGNC:29372]	0	4.62518	0.00484203	0.125416	0.000209944	0	3	0	25	15	20	25	10	11	0	0.44	0	3.159	3.381	4.25	4.359	1.899	2.538
ENSG00000100350	FOXRED2	FAD dependent oxidoreductase domain containing 2 [Source:HGNC Symbol;Acc:HGNC:26264]	0	1.06383	0.00485229	5.64517	0.000210692	240	147	286	533	307	349	402	360	232	28.809	21.569	35.163	67.357	69.202	74.159	70.099	68.378	53.53
ENSG00000164574	GALNT10	polypeptide N-acetylgalactosaminyltransferase 10 [Source:HGNC Symbol;Acc:HGNC:19873]	0	1.16622	0.00485406	4.70245	0.000211072	108	118	92	354	144	151	220	231	116	12.964	17.314	11.311	44.736	32.459	32.086	38.362	43.876	26.765
ENSG00000162069	BICDL2	BICD family like cargo adaptor 2 [Source:HGNC Symbol;Acc:HGNC:33584]	0	-4.45551	0.00489475	-1.75974	0.000213148	16	11	11	0	0	0	2	0	0	1.921	1.614	1.352	0	0	0	0.349	0	0
ENSG00000198780	FAM169A	family with sequence similarity 169 member A [Source:HGNC Symbol;Acc:HGNC:29138]	0	-1.45444	0.00492241	2.83388	0.00021466	113	80	103	40	24	29	23	39	18	13.564	11.738	12.664	5.055	5.41	6.162	4.011	7.408	4.153
ENSG00000166313	APBB1	amyloid beta precursor protein binding family B member 1 [Source:HGNC Symbol;Acc:HGNC:581]	0	1.84261	0.00493675	2.70675	0.000215593	18	26	21	77	82	50	37	53	31	2.161	3.815	2.582	9.731	18.484	10.624	6.452	10.067	7.153
ENSG00000185483	ROR1	receptor tyrosine kinase like orphan receptor 1 [Source:HGNC Symbol;Acc:HGNC:10256]	0	2.32313	0.00496547	3.79691	0.000217468	24	55	32	134	172	160	173	142	47	2.881	8.07	3.934	16.934	38.771	33.998	30.167	26.971	10.844
ENSG00000135378	PRRG4	proline rich and Gla domain 4 [Source:HGNC Symbol;Acc:HGNC:30799]	0	-3.60744	0.00496547	0.990318	0.000217366	153	53	92	16	1	7	6	3	1	18.366	7.777	11.311	2.022	0.225	1.487	1.046	0.57	0.231
ENSG00000135390	ATP5MC2	ATP synthase membrane subunit c locus 2 [Source:HGNC Symbol;Acc:HGNC:842]	0	1.01751	0.00497177	6.29782	0.000218054	350	282	366	1011	345	509	748	565	421	42.013	41.377	44.999	127.764	77.767	108.157	130.432	107.316	97.138
ENSG00000185436	IFNLR1	interferon lambda receptor 1 [Source:HGNC Symbol;Acc:HGNC:18584]	0	-2.7192	0.00499565	1.06448	0.000219414	69	66	59	15	13	2	2	2	8	8.283	9.684	7.254	1.896	2.93	0.425	0.349	0.38	1.846
ENSG00000142694	EVA1B	eva-1 homolog B [Source:HGNC Symbol;Acc:HGNC:25558]	0	1.12264	0.00502299	4.81098	0.000220929	116	125	116	354	148	197	272	195	114	13.924	18.341	14.262	44.736	33.361	41.86	47.43	37.038	26.303
ENSG00000105696	TMEM59L	transmembrane protein 59 like [Source:HGNC Symbol;Acc:HGNC:13237]	0	4.84374	0.00506068	-0.806534	0.000223174	0	0	0	16	15	7	14	7	2	0	0	0	2.022	3.381	1.487	2.441	1.33	0.461
ENSG00000102226	USP11	ubiquitin specific peptidase 11 [Source:HGNC Symbol;Acc:HGNC:12609]	0	1.04518	0.00506068	4.97323	0.000223219	183	120	139	357	195	236	195	183	162	21.967	17.607	17.09	45.115	43.955	50.147	34.003	34.759	37.378
ENSG00000100290	BIK	BCL2 interacting killer [Source:HGNC Symbol;Acc:HGNC:1051]	0	-4.2	0.00509436	-1.04997	0.000225023	25	17	45	2	1	0	0	1	0	3.001	2.494	5.533	0.253	0.225	0	0	0.19	0
ENSG00000138443	ABI2	abl interactor 2 [Source:HGNC Symbol;Acc:HGNC:24011]	0	1.09884	0.00509566	5.88643	0.000226035	295	323	356	993	434	462	349	306	121	35.411	47.393	43.769	125.489	97.829	98.17	60.857	58.121	27.918
ENSG00000106367	AP1S1	adaptor related protein complex 1 subunit sigma 1 [Source:HGNC Symbol;Acc:HGNC:559]	0	-0.916789	0.00509566	5.04316	0.00022579	379	366	470	262	155	145	109	107	100	45.494	53.702	57.786	33.11	34.939	30.811	19.007	20.324	23.073
ENSG00000253661	ZFHX4-AS1	ZFHX4 antisense RNA 1 [Source:HGNC Symbol;Acc:HGNC:44165]	0	4.75862	0.00509566	0.573148	0.000225991	1	2	0	24	37	30	23	16	17	0.12	0.293	0	3.033	8.34	6.375	4.011	3.039	3.922
ENSG00000204389	HSPA1A	heat shock protein family A (Hsp70) member 1A [Source:HGNC Symbol;Acc:HGNC:5232]	0	-1.45721	0.00512177	6.97982	0.000227513	936	2094	1914	586	408	471	479	825	483	112.355	307.248	235.323	74.055	91.968	100.082	83.525	156.7	111.443
ENSG00000138606	SHF	Src homology 2 domain containing F [Source:HGNC Symbol;Acc:HGNC:25116]	0	2.54309	0.00515423	0.889166	0.000229277	8	3	8	44	33	21	9	9	3	0.96	0.44	0.984	5.56	7.439	4.462	1.569	1.709	0.692
ENSG00000262160	AC020978.5		0	-3.03482	0.00516332	0.210046	0.000230004	50	35	43	2	12	4	1	1	1	6.002	5.135	5.287	0.253	2.705	0.85	0.174	0.19	0.231
ENSG00000109738	GLRB	glycine receptor beta [Source:HGNC Symbol;Acc:HGNC:4329]	0	2.48421	0.00517535	2.30059	0.000231153	15	10	8	90	50	29	82	43	25	1.801	1.467	0.984	11.374	11.271	6.162	14.299	8.167	5.768
ENSG00000180190	TDRP	testis development related protein [Source:HGNC Symbol;Acc:HGNC:26951]	0	-1.34657	0.00517535	3.54421	0.000231187	148	104	164	61	51	31	65	51	46	17.766	15.26	20.163	7.709	11.496	6.587	11.334	9.687	10.614
ENSG00000051596	THOC3	THO complex 3 [Source:HGNC Symbol;Acc:HGNC:19072]	0	-0.832924	0.00518399	6.21587	0.000231897	904	759	1083	625	368	348	262	281	156	108.514	111.366	133.153	78.984	82.952	73.946	45.686	53.373	35.994
ENSG00000115232	ITGA4	integrin subunit alpha 4 [Source:HGNC Symbol;Acc:HGNC:6140]	0	3.39466	0.0051871	1.21139	0.00023236	6	13	1	66	32	38	16	23	4	0.72	1.907	0.123	8.341	7.213	8.075	2.79	4.369	0.923
ENSG00000143674	MAP3K21	mitogen-activated protein kinase kinase kinase 21 [Source:HGNC Symbol;Acc:HGNC:29798]	0	-2.54331	0.00521894	1.69982	0.000235111	59	54	68	6	8	18	13	7	17	7.082	7.923	8.36	0.758	1.803	3.825	2.267	1.33	3.922
ENSG00000148848	ADAM12	ADAM metallopeptidase domain 12 [Source:HGNC Symbol;Acc:HGNC:190]	0	4.38577	0.00521894	1.18626	0.000235416	3	7	0	54	32	38	29	16	37	0.36	1.027	0	6.824	7.213	8.075	5.057	3.039	8.537
ENSG00000121067	SPOP	speckle type BTB/POZ protein [Source:HGNC Symbol;Acc:HGNC:11254]	0	0.819352	0.00521894	6.68223	0.000235153	419	477	539	1177	516	584	806	726	563	50.296	69.989	66.269	148.742	116.313	124.093	140.546	137.896	129.902
ENSG00000122694	GLIPR2	GLI pathogenesis related 2 [Source:HGNC Symbol;Acc:HGNC:18007]	0	1.29695	0.00521894	4.39435	0.0002345	97	93	68	302	133	132	147	197	82	11.644	13.646	8.36	38.165	29.98	28.049	25.633	37.418	18.92
ENSG00000158290	CUL4B	cullin 4B [Source:HGNC Symbol;Acc:HGNC:2555]	0	1.1393	0.00521894	5.79857	0.00023534	228	218	301	531	452	422	491	346	196	27.369	31.987	37.007	67.104	101.887	89.67	85.618	65.719	45.223
ENSG00000116132	PRRX1	paired related homeobox 1 [Source:HGNC Symbol;Acc:HGNC:9142]	0	4.11549	0.00525126	3.70656	0.000237355	16	52	9	505	99	458	114	198	25	1.921	7.63	1.107	63.819	22.316	97.32	19.879	37.608	5.768
ENSG00000187024	PTRH1	peptidyl-tRNA hydrolase 1 homolog [Source:HGNC Symbol;Acc:HGNC:27039]	0	-0.860347	0.00525126	5.77315	0.000237858	625	588	702	438	222	268	177	219	165	75.023	86.276	86.31	55.352	50.042	56.947	30.864	41.597	38.071
ENSG00000169093	ASMTL	acetylserotonin O-methyltransferase like [Source:HGNC Symbol;Acc:HGNC:751]	0	1.3734	0.00525126	4.7079	0.000237796	96	84	127	293	225	171	213	123	182	11.524	12.325	15.614	37.027	50.718	36.336	37.142	23.363	41.993
ENSG00000130813	C19orf66	chromosome 19 open reading frame 66 [Source:HGNC Symbol;Acc:HGNC:25649]	0	1.19044	0.00525576	4.01399	0.000238719	83	77	56	216	103	113	114	112	62	9.963	11.298	6.885	27.297	23.218	24.011	19.879	21.273	14.305
ENSG00000130508	PXDN	peroxidasin [Source:HGNC Symbol;Acc:HGNC:14966]	0	0.896885	0.00525576	6.46267	0.000238685	349	438	458	821	584	584	650	667	376	41.893	64.267	56.31	103.753	131.641	124.093	113.343	126.69	86.755
ENSG00000241484	ARHGAP8	Rho GTPase activating protein 8 [Source:HGNC Symbol;Acc:HGNC:677]	0	-3.77419	0.00527227	-0.899675	0.000240128	20	31	36	5	0	1	1	0	0	2.401	4.549	4.426	0.632	0	0.212	0.174	0	0
ENSG00000172037	LAMB2	laminin subunit beta 2 [Source:HGNC Symbol;Acc:HGNC:6487]	0	1.4547	0.00527227	4.17069	0.000240077	85	91	60	259	143	156	125	138	41	10.203	13.352	7.377	32.731	32.234	33.148	21.797	26.212	9.46
ENSG00000092068	SLC7A8	solute carrier family 7 member 8 [Source:HGNC Symbol;Acc:HGNC:11066]	0	-3.86291	0.00528911	0.983908	0.000241225	154	69	87	19	2	2	9	8	0	18.486	10.124	10.696	2.401	0.451	0.425	1.569	1.52	0
ENSG00000214087	ARL16	ADP ribosylation factor like GTPase 16 [Source:HGNC Symbol;Acc:HGNC:27902]	0	1.18523	0.00530185	5.64504	0.000242138	173	257	215	676	265	373	493	279	220	20.766	37.709	26.434	85.429	59.734	79.258	85.967	52.993	50.761
ENSG00000091127	PUS7	pseudouridylate synthase 7 [Source:HGNC Symbol;Acc:HGNC:26033]	0	-1.3596	0.00530555	3.52493	0.000242638	142	129	187	63	48	43	37	71	28	17.045	18.928	22.991	7.962	10.82	9.137	6.452	13.486	6.46
ENSG00000159346	ADIPOR1	adiponectin receptor 1 [Source:HGNC Symbol;Acc:HGNC:24040]	0	-0.880861	0.00530577	6.0465	0.00024328	755	608	704	504	248	247	301	380	208	90.628	89.21	86.555	63.692	55.902	52.485	52.487	72.177	47.992
ENSG00000183578	TNFAIP8L3	TNF alpha induced protein 8 like 3 [Source:HGNC Symbol;Acc:HGNC:20620]	0	2.28225	0.00530577	2.78801	0.000243311	26	38	12	172	46	96	39	55	16	3.121	5.576	1.475	21.736	10.369	20.399	6.801	10.447	3.692
ENSG00000102265	TIMP1	TIMP metallopeptidase inhibitor 1 [Source:HGNC Symbol;Acc:HGNC:11820]	0	0.924484	0.0053585	8.60205	0.000246064	2721	1667	2083	5806	2551	2617	2257	2056	1184	326.622	244.595	256.101	733.725	575.028	556.083	393.563	390.515	273.186
ENSG00000173418	NAA20	N(alpha)-acetyltransferase 20, NatB catalytic subunit [Source:HGNC Symbol;Acc:HGNC:15908]	0	-1.05751	0.00536498	5.48854	0.000246697	494	456	510	242	173	191	210	176	214	59.298	66.908	62.703	30.582	38.996	40.585	36.619	33.429	49.377
ENSG00000100612	DHRS7	dehydrogenase/reductase 7 [Source:HGNC Symbol;Acc:HGNC:21524]	0	-1.79476	0.00536593	4.37084	0.000247075	365	304	294	110	63	68	75	41	140	43.814	44.605	36.147	13.901	14.201	14.449	13.078	7.788	32.302
ENSG00000074964	ARHGEF10L	Rho guanine nucleotide exchange factor 10 like [Source:HGNC Symbol;Acc:HGNC:25540]	0	1.60024	0.00540258	3.51312	0.000249678	23	61	37	145	86	71	116	102	56	2.761	8.95	4.549	18.324	19.386	15.087	20.227	19.374	12.921
ENSG00000260916	CCPG1	cell cycle progression 1 [Source:HGNC Symbol;Acc:HGNC:24227]	0	1.37474	0.00540258	5.49221	0.000249776	123	155	185	603	233	259	561	540	191	14.765	22.743	22.745	76.203	52.521	55.035	97.824	102.567	44.07
ENSG00000159231	CBR3	carbonyl reductase 3 [Source:HGNC Symbol;Acc:HGNC:1549]	0	1.08495	0.00540258	4.76534	0.000249708	123	99	95	267	146	173	290	197	177	14.765	14.526	11.68	33.742	32.91	36.761	50.569	37.418	40.839
ENSG00000181163	NPM1	nucleophosmin 1 [Source:HGNC Symbol;Acc:HGNC:7910]	0	-0.751773	0.00543404	10.5577	0.00025157	13269	14548	17069	10173	6111	6774	6770	6717	6349	1592.78	2134.59	2098.6	1285.6	1377.5	1439.4	1180.52	1275.82	1464.91
ENSG00000183779	ZNF703	zinc finger protein 703 [Source:HGNC Symbol;Acc:HGNC:25883]	0	1.83571	0.00553197	3.97897	0.000256449	43	56	40	202	85	155	210	185	57	5.162	8.217	4.918	25.527	19.16	32.936	36.619	35.139	13.152
ENSG00000180035	ZNF48	zinc finger protein 48 [Source:HGNC Symbol;Acc:HGNC:13114]	0	1.39952	0.00555141	3.48166	0.000257697	32	45	44	140	70	72	129	87	50	3.841	6.603	5.41	17.692	15.779	15.299	22.494	16.525	11.537
ENSG00000212864	RNF208	ring finger protein 208 [Source:HGNC Symbol;Acc:HGNC:25420]	0	1.55464	0.00557208	3.13133	0.000259005	26	22	55	116	74	61	70	52	46	3.121	3.228	6.762	14.659	16.681	12.962	12.206	9.877	10.614
ENSG00000157483	MYO1E	myosin IE [Source:HGNC Symbol;Acc:HGNC:7599]	0	-1.24603	0.00559837	5.36952	0.000260577	433	589	486	226	218	118	249	183	105	51.976	86.423	59.753	28.56	49.14	25.074	43.419	34.759	24.227
ENSG00000072062	PRKACA	protein kinase cAMP-activated catalytic subunit alpha [Source:HGNC Symbol;Acc:HGNC:9380]	0	0.860251	0.00560548	5.72004	0.000261257	273	242	289	607	315	363	292	306	261	32.77	35.508	35.532	76.709	71.005	77.133	50.917	58.121	60.221
ENSG00000082482	KCNK2	potassium two pore domain channel subfamily K member 2 [Source:HGNC Symbol;Acc:HGNC:6277]	0	2.79698	0.00565143	3.19388	0.000264998	17	39	8	103	104	115	170	82	43	2.041	5.722	0.984	13.016	23.443	24.436	29.644	15.575	9.921
ENSG00000076706	MCAM	melanoma cell adhesion molecule [Source:HGNC Symbol;Acc:HGNC:6934]	0	1.19804	0.00565143	5.38003	0.000264688	182	161	177	629	196	296	341	225	254	21.847	23.623	21.762	79.489	44.181	62.897	59.462	42.736	58.606
ENSG00000246695	RASSF8-AS1	RASSF8 antisense RNA 1 [Source:HGNC Symbol;Acc:HGNC:48637]	0	1.43128	0.00565143	3.96194	0.000265773	51	66	61	203	111	109	99	81	127	6.122	9.684	7.5	25.654	25.021	23.161	17.263	15.385	29.303
ENSG00000166780	C16orf45	chromosome 16 open reading frame 45 [Source:HGNC Symbol;Acc:HGNC:19213]	0	2.26531	0.00565143	2.04763	0.000264761	9	24	7	72	39	38	25	43	16	1.08	3.521	0.861	9.099	8.791	8.075	4.359	8.167	3.692
ENSG00000167900	TK1	thymidine kinase 1 [Source:HGNC Symbol;Acc:HGNC:11830]	0	0.872558	0.00565143	6.89144	0.000266174	614	584	678	1364	744	897	613	570	601	73.703	85.689	83.359	172.374	167.707	190.602	106.892	108.265	138.67
ENSG00000104884	ERCC2	ERCC excision repair 2, TFIIH core complex helicase subunit [Source:HGNC Symbol;Acc:HGNC:3434]	0	1.16443	0.00565143	5.05908	0.000266123	123	179	150	337	252	276	280	172	133	14.765	26.264	18.442	42.588	56.804	58.647	48.825	32.67	30.687
ENSG00000138376	BARD1	BRCA1 associated RING domain 1 [Source:HGNC Symbol;Acc:HGNC:952]	0	0.894836	0.00565143	4.91563	0.000266224	162	143	207	383	223	222	145	146	105	19.446	20.982	25.45	48.401	50.267	47.172	25.284	27.731	24.227
ENSG00000123576	ESX1	ESX homeobox 1 [Source:HGNC Symbol;Acc:HGNC:14865]	0	-4.47007	0.00565143	-1.70394	0.000263797	14	10	14	0	0	0	0	3	0	1.681	1.467	1.721	0	0	0	0	0.57	0
ENSG00000139998	RAB15	RAB15, member RAS oncogene family [Source:HGNC Symbol;Acc:HGNC:20150]	0	1.88417	0.0056694	2.64905	0.000267425	15	35	19	82	69	60	48	47	17	1.801	5.135	2.336	10.363	15.553	12.749	8.37	8.927	3.922
ENSG00000106852	LHX6	LIM homeobox 6 [Source:HGNC Symbol;Acc:HGNC:21735]	0	-4.20093	0.00567942	-1.78112	0.000268252	13	11	20	0	1	0	0	0	0	1.56	1.614	2.459	0	0.225	0	0	0	0
ENSG00000084207	GSTP1	glutathione S-transferase pi 1 [Source:HGNC Symbol;Acc:HGNC:4638]	0	-0.95495	0.00568522	9.03217	0.000268881	7302	5033	5700	5106	1711	1946	2393	2332	1482	876.513	738.48	700.804	645.264	385.681	413.503	417.278	442.939	341.944
ENSG00000021355	SERPINB1	serpin family B member 1 [Source:HGNC Symbol;Acc:HGNC:3311]	0	-1.79832	0.00568729	4.15305	0.00026969	517	247	186	94	59	62	63	53	62	62.059	36.242	22.868	11.879	13.299	13.174	10.986	10.067	14.305
ENSG00000106278	PTPRZ1	protein tyrosine phosphatase, receptor type Z1 [Source:HGNC Symbol;Acc:HGNC:9685]	0	-4.32946	0.00568729	-1.58821	0.000269551	22	19	14	0	2	0	0	0	0	2.641	2.788	1.721	0	0.451	0	0	0	0
ENSG00000120694	HSPH1	heat shock protein family H (Hsp110) member 1 [Source:HGNC Symbol;Acc:HGNC:16969]	0	-0.938973	0.00569355	7.27292	0.000270342	1208	1839	1794	1009	487	698	895	825	498	145.005	269.832	220.569	127.511	109.776	148.317	156.065	156.7	114.904
ENSG00000092969	TGFB2	transforming growth factor beta 2 [Source:HGNC Symbol;Acc:HGNC:11768]	0	2.29587	0.00576702	3.28591	0.000274191	11	46	15	166	51	59	187	126	79	1.32	6.749	1.844	20.978	11.496	12.537	32.608	23.932	18.228
ENSG00000139974	SLC38A6	solute carrier family 38 member 6 [Source:HGNC Symbol;Acc:HGNC:19863]	0	1.38784	0.00577666	3.43074	0.00027501	39	75	54	151	97	123	44	58	25	4.681	11.005	6.639	19.082	21.865	26.136	7.672	11.016	5.768
ENSG00000179222	MAGED1	MAGE family member D1 [Source:HGNC Symbol;Acc:HGNC:6813]	0	1.11162	0.00578886	5.80575	0.000275953	362	255	249	870	445	357	262	242	262	43.454	37.416	30.614	109.945	100.309	75.858	45.686	45.965	60.452
ENSG00000259630	AC104046.1		0	-1.10951	0.00581161	3.89092	0.0002774	208	167	187	99	52	77	64	64	31	24.968	24.504	22.991	12.511	11.721	16.362	11.16	12.156	7.153
ENSG00000137936	BCAR3	BCAR3, NSP family adaptor protein [Source:HGNC Symbol;Acc:HGNC:973]	0	-1.0114	0.00583162	4.93143	0.00027872	250	372	349	206	103	111	185	156	101	30.009	54.583	42.909	26.033	23.218	23.586	32.259	29.631	23.304
ENSG00000266529	MTCYBP13	mitochondrially encoded cytochrome b pseudogene 13 [Source:HGNC Symbol;Acc:HGNC:51975]	0	-1.44343	0.00583384	4.4257	0.00027919	231	160	266	65	82	65	141	147	133	27.729	23.476	32.704	8.214	18.484	13.812	24.587	27.921	30.687
ENSG00000173153	ESRRA	estrogen related receptor alpha [Source:HGNC Symbol;Acc:HGNC:3471]	0	-1.11818	0.00585422	3.93458	0.000280531	210	165	172	117	47	60	83	60	44	25.208	24.21	21.147	14.786	10.594	12.749	14.473	11.396	10.152
ENSG00000269989	AC036176.3		0	-1.84516	0.00589983	2.6248	0.000283086	90	89	110	47	11	17	16	42	21	10.803	13.059	13.524	5.94	2.48	3.612	2.79	7.977	4.845
ENSG00000100297	MCM5	minichromosome maintenance complex component 5 [Source:HGNC Symbol;Acc:HGNC:6948]	0	0.949348	0.00590246	5.49953	0.000283581	172	192	275	452	318	284	326	297	217	20.646	28.172	33.811	57.121	71.681	60.347	56.846	56.412	50.069
ENSG00000213694	S1PR3	sphingosine-1-phosphate receptor 3 [Source:HGNC Symbol;Acc:HGNC:3167]	0	2.32658	0.00591275	3.6429	0.000284444	35	74	21	150	130	232	67	112	37	4.201	10.858	2.582	18.956	29.304	49.297	11.683	21.273	8.537
ENSG00000278514	AC068831.6		0	-4.09769	0.00598066	-0.220212	0.000288085	40	24	34	0	3	4	1	2	2	4.801	3.521	4.18	0	0.676	0.85	0.174	0.38	0.461
ENSG00000067704	IARS2	isoleucyl-tRNA synthetase 2, mitochondrial [Source:HGNC Symbol;Acc:HGNC:29685]	0	-1.08183	0.00600461	4.86989	0.000289614	390	288	399	214	123	108	129	156	59	46.815	42.258	49.056	27.044	27.726	22.949	22.494	29.631	13.613
ENSG00000175318	GRAMD2A	GRAM domain containing 2A [Source:HGNC Symbol;Acc:HGNC:27287]	0	-5.09883	0.00600963	-0.0908	0.000290231	41	38	65	0	3	1	0	7	5	4.922	5.576	7.992	0	0.676	0.212	0	1.33	1.154
ENSG00000161544	CYGB	cytoglobin [Source:HGNC Symbol;Acc:HGNC:16505]	0	-4.61544	0.00602881	1.48725	0.000291534	107	277	164	31	0	6	3	13	4	12.844	40.644	20.163	3.918	0	1.275	0.523	2.469	0.923
ENSG00000262714	AC007342.5		0	-4.12396	0.0060294	-2.12898	0.00029194	13	8	9	0	0	0	0	0	0	1.56	1.174	1.107	0	0	0	0	0	0
ENSG00000078114	NEBL	nebulette [Source:HGNC Symbol;Acc:HGNC:16932]	0	2.28791	0.00605238	1.3812	0.000294775	7	5	8	50	18	24	18	27	13	0.84	0.734	0.984	6.319	4.057	5.1	3.139	5.128	3
ENSG00000140563	MCTP2	multiple C2 and transmembrane domain containing 2 [Source:HGNC Symbol;Acc:HGNC:25636]	0	-2.30553	0.00605238	0.646242	0.000293986	47	43	49	9	9	6	2	7	0	5.642	6.309	6.024	1.137	2.029	1.275	0.349	1.33	0
ENSG00000109099	PMP22	peripheral myelin protein 22 [Source:HGNC Symbol;Acc:HGNC:9118]	0	1.70012	0.00605238	3.75016	0.000294792	30	63	39	176	81	107	149	158	51	3.601	9.244	4.795	22.242	18.258	22.736	25.982	30.01	11.767
ENSG00000167165/ENSG00000240224/ENSG00000241119/ENSG00000242366/ENSG00000242515/ENSG00000244122/ENSG00000244474	UGT1A4/UGT1A5/etc	UDP glucuronosyltransferase family 1 member A4 [Source:HGNC Symbol;Acc:HGNC:12536]/UDP glucuronosyltransferase family 1 member A5 [Source:HGNC Symbol;Acc:HGNC:12537]/UDP glucuronosyltransferase family 1 member A6 [Source:HGNC Symbol;Acc:HGNC:12538]/UDP glucuronosyltransferase family 1 member A7 [Source:HGNC Symbol;Acc:HGNC:12539]/UDP glucuronosyltransferase family 1 member A8 [Source:HGNC Symbol;…	0	-4.08426	0.00605238	-1.81882	0.000294952	12	11	17	0	0	1	0	0	0	1.44	1.614	2.09	0	0	0.212	0	0	0
ENSG00000164687	FABP5	fatty acid binding protein 5 [Source:HGNC Symbol;Acc:HGNC:3560]	0	-1.19197	0.00605238	5.30562	0.000293689	554	584	507	301	136	201	148	199	58	66.501	85.689	62.335	38.038	30.656	42.71	25.807	37.798	13.382
ENSG00000147027	TMEM47	transmembrane protein 47 [Source:HGNC Symbol;Acc:HGNC:18515]	0	3.03029	0.00605238	2.43259	0.000295321	5	18	5	69	88	31	70	76	66	0.6	2.641	0.615	8.72	19.836	6.587	12.206	14.435	15.228
ENSG00000112245	PTP4A1	protein tyrosine phosphatase type IVA, member 1 [Source:HGNC Symbol;Acc:HGNC:9634]	0	-0.934755	0.00607975	6.68632	0.000297036	862	1239	1083	636	388	410	653	563	300	103.472	181.796	133.153	80.374	87.46	87.12	113.867	106.936	69.219
ENSG00000068078	FGFR3	fibroblast growth factor receptor 3 [Source:HGNC Symbol;Acc:HGNC:3690]	0	-3.61393	0.00609767	0.798525	0.000298293	119	44	102	11	5	2	13	2	0	14.284	6.456	12.541	1.39	1.127	0.425	2.267	0.38	0
ENSG00000196465	MYL6B	myosin light chain 6B [Source:HGNC Symbol;Acc:HGNC:29823]	0	0.817121	0.0061342	7.18483	0.000300463	725	576	712	1471	810	829	1393	957	741	87.027	84.515	87.539	185.896	182.584	176.153	242.904	181.772	170.972
ENSG00000069482	GAL	galanin and GMAP prepropeptide [Source:HGNC Symbol;Acc:HGNC:4114]	0	-2.6696	0.00617023	2.16076	0.000302778	269	89	222	64	9	14	9	10	1	32.29	13.059	27.294	8.088	2.029	2.975	1.569	1.899	0.231
ENSG00000106789	CORO2A	coronin 2A [Source:HGNC Symbol;Acc:HGNC:2255]	0	-1.20202	0.00617023	4.76379	0.000302999	315	387	360	252	68	116	92	131	74	37.812	56.784	44.261	31.846	15.328	24.649	16.042	24.882	17.074
ENSG00000167880	EVPL	envoplakin [Source:HGNC Symbol;Acc:HGNC:3503]	0	-4.18649	0.00617499	-0.875859	0.000303618	37	15	34	2	1	0	1	0	1	4.441	2.201	4.18	0.253	0.225	0	0.174	0	0.231
ENSG00000138193	PLCE1	phospholipase C epsilon 1 [Source:HGNC Symbol;Acc:HGNC:17175]	0	2.87636	0.00620153	2.34072	0.000305311	4	16	12	71	65	52	39	34	70	0.48	2.348	1.475	8.973	14.652	11.049	6.801	6.458	16.151
ENSG00000163032	VSNL1	visinin like 1 [Source:HGNC Symbol;Acc:HGNC:12722]	0	-4.38239	0.00621349	-1.33946	0.000306288	46	17	20	1	1	0	0	0	0	5.522	2.494	2.459	0.126	0.225	0	0	0	0
ENSG00000125845	BMP2	bone morphogenetic protein 2 [Source:HGNC Symbol;Acc:HGNC:1069]	0	-3.87114	0.00621508	-0.715617	0.000306755	26	17	23	2	0	1	4	2	0	3.121	2.494	2.828	0.253	0	0.212	0.697	0.38	0
ENSG00000183386	FHL3	four and a half LIM domains 3 [Source:HGNC Symbol;Acc:HGNC:3704]	0	1.4236	0.00623147	6.02486	0.000309121	365	191	269	1257	308	543	556	368	257	43.814	28.025	33.073	158.852	69.427	115.381	96.952	69.898	59.298
ENSG00000170439	METTL7B	methyltransferase like 7B [Source:HGNC Symbol;Acc:HGNC:28276]	0	3.22484	0.00623147	1.12944	0.000308228	3	6	5	35	59	37	14	14	5	0.36	0.88	0.615	4.423	13.299	7.862	2.441	2.659	1.154
ENSG00000256458	AC080075.1		0	3.53585	0.00623147	-0.146212	0.000308643	1	1	1	24	11	10	13	8	3	0.12	0.147	0.123	3.033	2.48	2.125	2.267	1.52	0.692
ENSG00000164292	RHOBTB3	Rho related BTB domain containing 3 [Source:HGNC Symbol;Acc:HGNC:18757]	0	1.98836	0.00623147	3.64878	0.000308824	27	29	74	191	130	96	135	119	32	3.241	4.255	9.098	24.137	29.304	20.399	23.541	22.603	7.383
ENSG00000119421	NDUFA8	NADH:ubiquinone oxidoreductase subunit A8 [Source:HGNC Symbol;Acc:HGNC:7692]	0	-0.740936	0.00630361	7.42598	0.000313093	1583	1464	1917	1226	641	735	1054	796	607	190.019	214.809	235.691	154.934	144.49	156.179	183.791	151.192	140.054
ENSG00000171680	PLEKHG5	pleckstrin homology and RhoGEF domain containing G5 [Source:HGNC Symbol;Acc:HGNC:29105]	0	-2.07028	0.00635793	2.52339	0.000316586	176	70	113	37	23	12	14	13	22	21.127	10.271	13.893	4.676	5.184	2.55	2.441	2.469	5.076
ENSG00000111490	TBC1D30	TBC1 domain family member 30 [Source:HGNC Symbol;Acc:HGNC:29164]	0	-4.63335	0.00635793	-1.78955	0.000316253	8	14	24	0	0	0	0	0	1	0.96	2.054	2.951	0	0	0	0	0	0.231
ENSG00000105928	GSDME	gasdermin E [Source:HGNC Symbol;Acc:HGNC:2810]	0	-1.24915	0.0063593	3.56768	0.000317051	187	158	134	97	48	35	45	41	36	22.447	23.183	16.475	12.258	10.82	7.437	7.847	7.788	8.306
ENSG00000224411	HSP90AA2P	heat shock protein 90 alpha family class A member 2, pseudogene [Source:HGNC Symbol;Acc:HGNC:5256]	0	-0.862079	0.00640742	10.0223	0.000319851	8098	12390	13709	6616	4250	4993	4697	4771	3279	972.063	1817.96	1685.49	836.088	958.004	1060.96	819.037	906.201	756.568
ENSG00000104408	EIF3E	eukaryotic translation initiation factor 3 subunit E [Source:HGNC Symbol;Acc:HGNC:3277]	0	-0.687806	0.00642378	7.87769	0.000321068	2170	2347	2539	1916	890	1093	1107	1105	743	260.481	344.37	312.165	242.132	200.617	232.25	193.033	209.883	171.433
ENSG00000131469	RPL27	ribosomal protein L27 [Source:HGNC Symbol;Acc:HGNC:10328]	0	-0.599427	0.00643501	10.6902	0.000322434	14440	12941	15340	11195	6637	6752	9906	9078	7078	1733.34	1898.8	1886.02	1414.75	1496.07	1434.72	1727.36	1724.27	1633.12
ENSG00000156482	RPL30	ribosomal protein L30 [Source:HGNC Symbol;Acc:HGNC:10333]	0	-0.644619	0.00643501	9.85826	0.000322123	8402	8752	8612	6989	3787	3792	4573	5249	3343	1008.55	1284.16	1058.83	883.225	853.638	805.757	797.415	996.992	771.335
ENSG00000124839	RAB17	RAB17, member RAS oncogene family [Source:HGNC Symbol;Acc:HGNC:16523]	0	-2.23525	0.00643576	1.88429	0.000322874	59	91	63	18	14	7	6	22	12	7.082	13.352	7.746	2.275	3.156	1.487	1.046	4.179	2.769
ENSG00000240668	KRT8P36	keratin 8 pseudogene 36 [Source:HGNC Symbol;Acc:HGNC:39870]	0	-2.32616	0.0064653	1.71168	0.00032476	50	72	56	16	6	8	8	11	23	6.002	10.564	6.885	2.022	1.352	1.7	1.395	2.089	5.307
ENSG00000102531	FNDC3A	fibronectin type III domain containing 3A [Source:HGNC Symbol;Acc:HGNC:20296]	0	0.950736	0.00652163	6.33026	0.000327996	369	315	434	844	496	534	776	507	315	44.294	46.219	53.359	106.659	111.805	113.469	135.315	96.299	72.68
ENSG00000132688	NES	nestin [Source:HGNC Symbol;Acc:HGNC:7756]	0	3.41378	0.00655703	0.721697	0.000330494	3	4	2	46	32	18	27	8	3	0.36	0.587	0.246	5.813	7.213	3.825	4.708	1.52	0.692
ENSG00000081842/ENSG00000204970/ENSG00000239389/ENSG00000243232/ENSG00000248383/ENSG00000249158/ENSG00000250120/ENSG00000251664	PCDHA1/PCDHA6/etc	protocadherin alpha 1 [Source:HGNC Symbol;Acc:HGNC:8663]/protocadherin alpha 6 [Source:HGNC Symbol;Acc:HGNC:8672]/protocadherin alpha 10 [Source:HGNC Symbol;Acc:HGNC:8664]/protocadherin alpha 11 [Source:HGNC Symbol;Acc:HGNC:8665]/protocadherin alpha 12 [Source:HGNC Symbol;Acc:HGNC:8666]/protocadherin alpha 13 [Source:HGNC Symbol;Acc:HGNC:8667]/protocadherin alpha subfamily C, 1 [Source:HGNC Symbo…	0	-3.2705	0.00655703	0.1964	0.000330877	41	19	47	3	1	5	3	2	3	4.922	2.788	5.779	0.379	0.225	1.062	0.523	0.38	0.692
ENSG00000106366	SERPINE1	serpin family E member 1 [Source:HGNC Symbol;Acc:HGNC:8583]	0	2.476	0.00655703	9.63129	0.000331006	1387	4480	830	15734	5946	5577	12519	12799	2869	166.492	657.34	102.047	1988.36	1340.31	1185.05	2182.99	2431.03	661.968
ENSG00000122420	PTGFR	prostaglandin F receptor [Source:HGNC Symbol;Acc:HGNC:9600]	0	4.04801	0.00657645	1.22477	0.000332397	6	5	0	42	31	36	40	43	13	0.72	0.734	0	5.308	6.988	7.65	6.975	8.167	3
ENSG00000279917	AC079331.2		0	-4.45983	0.00657978	-1.00029	0.000332976	28	10	18	0	0	1	2	2	1	3.361	1.467	2.213	0	0	0.212	0.349	0.38	0.231
ENSG00000229994	RPL5P4	ribosomal protein L5 pseudogene 4 [Source:HGNC Symbol;Acc:HGNC:36095]	0	-1.55621	0.00659413	2.75882	0.000334527	81	82	99	23	29	29	28	35	21	9.723	12.032	12.172	2.907	6.537	6.162	4.882	6.648	4.845
ENSG00000116962	NID1	nidogen 1 [Source:HGNC Symbol;Acc:HGNC:7821]	0	1.8912	0.00659413	3.84154	0.000334279	48	70	45	181	140	198	100	126	25	5.762	10.271	5.533	22.874	31.558	42.073	17.437	23.932	5.768
ENSG00000256940	AP001453.2		0	-1.50616	0.00659426	3.55628	0.000334945	130	137	177	55	39	41	75	87	22	15.605	20.102	21.762	6.951	8.791	8.712	13.078	16.525	5.076
ENSG00000074527	NTN4	netrin 4 [Source:HGNC Symbol;Acc:HGNC:13658]	0	2.35807	0.00660478	4.42037	0.000336405	33	106	32	195	164	308	235	330	105	3.961	15.553	3.934	24.643	36.968	65.447	40.978	62.68	24.227
ENSG00000214432	VPS33B-DT	VPS33B divergent transcript [Source:HGNC Symbol;Acc:HGNC:51413]	0	-2.44711	0.00660478	1.64402	0.000336717	83	44	71	18	5	8	5	14	15	9.963	6.456	8.729	2.275	1.127	1.7	0.872	2.659	3.461
ENSG00000137076	TLN1	talin 1 [Source:HGNC Symbol;Acc:HGNC:11845]	0	0.762233	0.00660478	7.96564	0.000336562	1441	1143	1198	2723	1565	1367	1702	1540	1259	172.974	167.71	147.292	344.115	352.771	290.472	296.786	292.507	290.491
ENSG00000149557	FEZ1	fasciculation and elongation protein zeta 1 [Source:HGNC Symbol;Acc:HGNC:3659]	0	-2.2143	0.00661615	3.97656	0.00033771	666	396	271	204	27	59	47	49	10	79.945	58.104	33.319	25.78	6.086	12.537	8.196	9.307	2.307
ENSG00000186866	POFUT2	protein O-fucosyltransferase 2 [Source:HGNC Symbol;Acc:HGNC:14683]	0	1.42912	0.00665759	3.35791	0.000340242	26	45	38	143	68	52	102	88	57	3.121	6.603	4.672	18.071	15.328	11.049	17.786	16.715	13.152
ENSG00000176890	TYMS	thymidylate synthetase [Source:HGNC Symbol;Acc:HGNC:12441]	0	0.856091	0.00666633	6.46542	0.000341105	488	407	420	1046	466	610	526	654	381	58.578	59.718	51.638	132.187	105.042	129.618	91.721	124.22	87.909
ENSG00000188157	AGRN	agrin [Source:HGNC Symbol;Acc:HGNC:329]	0	-1.0406	0.00667583	4.33345	0.000342425	277	238	282	205	82	71	68	79	44	33.25	34.921	34.671	25.907	18.484	15.087	11.857	15.005	10.152
ENSG00000213088	ACKR1	atypical chemokine receptor 1 (Duffy blood group) [Source:HGNC Symbol;Acc:HGNC:4035]	0	4.79103	0.00667583	1.06722	0.000342211	6	5	0	95	50	41	30	28	2	0.72	0.734	0	12.005	11.271	8.712	5.231	5.318	0.461
ENSG00000169035	KLK7	kallikrein related peptidase 7 [Source:HGNC Symbol;Acc:HGNC:6368]	0	-5.47705	0.00675331	-1.34653	0.000347243	75	29	21	0	0	1	0	0	0	9.003	4.255	2.582	0	0	0.212	0	0	0
ENSG00000087842	PIR	pirin [Source:HGNC Symbol;Acc:HGNC:30048]	0	-0.922892	0.00675331	4.99589	0.000347086	296	277	290	186	108	105	229	173	168	35.531	40.644	35.655	23.505	24.345	22.311	39.932	32.86	38.763
ENSG00000116161	CACYBP	calcyclin binding protein [Source:HGNC Symbol;Acc:HGNC:30423]	0	-0.90968	0.00676277	6.64311	0.000348152	820	1262	1230	674	384	453	491	489	275	98.431	185.17	151.226	85.176	86.559	96.257	85.618	92.88	63.451
ENSG00000215845	TSTD1	thiosulfate sulfurtransferase like domain containing 1 [Source:HGNC Symbol;Acc:HGNC:35410]	0	-1.73661	0.00678063	5.62477	0.000349495	1499	658	1421	535	173	237	53	68	152	179.936	96.547	174.709	67.61	38.996	50.36	9.242	12.916	35.071
ENSG00000141526	SLC16A3	solute carrier family 16 member 3 [Source:HGNC Symbol;Acc:HGNC:10924]	0	0.909317	0.00683423	7.88889	0.000352685	937	1346	1193	2439	1654	1513	1608	1222	1302	112.475	197.495	146.677	308.225	372.833	321.495	280.394	232.106	300.412
ENSG00000177875	CCDC184	coiled-coil domain containing 184 [Source:HGNC Symbol;Acc:HGNC:33749]	0	4.57256	0.00683725	-1.06873	0.000353268	0	0	0	13	12	6	6	9	1	0	0	0	1.643	2.705	1.275	1.046	1.709	0.231
ENSG00000111424	VDR	vitamin D receptor [Source:HGNC Symbol;Acc:HGNC:12679]	0	-1.8964	0.00694722	3.66831	0.000359593	311	213	294	142	20	63	20	23	49	37.332	31.253	36.147	17.945	4.508	13.387	3.487	4.369	11.306
ENSG00000267139	AC005262.2		0	-4.34362	0.00694722	-1.51628	0.000359818	28	10	18	1	0	0	0	1	0	3.361	1.467	2.213	0.126	0	0	0	0.19	0
ENSG00000251603/ENSG00000278978	AC092611.2/AC092611.3		0	-3.49397	0.00698091	-0.0456611	0.000361999	20	22	31	1	1	3	2	3	7	2.401	3.228	3.811	0.126	0.225	0.637	0.349	0.57	1.615
ENSG00000071082	RPL31	ribosomal protein L31 [Source:HGNC Symbol;Acc:HGNC:10334]	0	-0.629212	0.00699569	9.79635	0.000363202	7315	7753	8251	6334	3552	3408	4903	5513	3574	878.073	1137.58	1014.44	800.45	800.666	724.161	854.959	1047.14	824.634
ENSG00000117602	RCAN3	RCAN family member 3 [Source:HGNC Symbol;Acc:HGNC:3042]	0	-1.23885	0.00703844	3.73704	0.000365861	142	154	232	71	70	52	49	57	34	17.045	22.596	28.524	8.973	15.779	11.049	8.544	10.827	7.845
ENSG00000078804	TP53INP2	tumor protein p53 inducible nuclear protein 2 [Source:HGNC Symbol;Acc:HGNC:16104]	0	1.63108	0.00708198	2.54131	0.000368567	20	18	16	78	40	33	65	59	29	2.401	2.641	1.967	9.857	9.017	7.012	11.334	11.206	6.691
ENSG00000102230	PCYT1B	phosphate cytidylyltransferase 1, choline, beta [Source:HGNC Symbol;Acc:HGNC:8755]	0	-3.13852	0.00708231	1.32063	0.000369027	68	89	54	15	1	9	10	19	2	8.163	13.059	6.639	1.896	0.225	1.912	1.744	3.609	0.461
ENSG00000154545	MAGED4	MAGE family member D4 [Source:HGNC Symbol;Acc:HGNC:23793]	0	4.9816	0.00708396	-0.0229166	0.000369556	0	2	0	27	32	14	18	16	3	0	0.293	0	3.412	7.213	2.975	3.139	3.039	0.692
ENSG00000178401	DNAJC22	DnaJ heat shock protein family (Hsp40) member C22 [Source:HGNC Symbol;Acc:HGNC:25802]	0	2.4409	0.0071005	1.81854	0.000370862	10	10	5	67	31	24	55	27	17	1.2	1.467	0.615	8.467	6.988	5.1	9.591	5.128	3.922
ENSG00000117385	P3H1	prolyl 3-hydroxylase 1 [Source:HGNC Symbol;Acc:HGNC:19316]	0	1.58065	0.00714817	3.84347	0.000373799	51	83	30	208	92	102	112	139	63	6.122	12.178	3.688	26.286	20.738	21.674	19.53	26.402	14.536
ENSG00000170465	KRT6C	keratin 6C [Source:HGNC Symbol;Acc:HGNC:20406]	0	-4.30082	0.00716197	-2.07405	0.000374968	17	6	13	0	0	0	0	0	0	2.041	0.88	1.598	0	0	0	0	0	0
ENSG00000105875	WDR91	WD repeat domain 91 [Source:HGNC Symbol;Acc:HGNC:24997]	0	-1.41404	0.00716327	3.11627	0.000375483	118	113	122	68	22	30	29	28	42	14.164	16.58	15	8.593	4.959	6.375	5.057	5.318	9.691
ENSG00000124813	RUNX2	runt related transcription factor 2 [Source:HGNC Symbol;Acc:HGNC:10472]	0	2.44926	0.0071812	2.10336	0.000376872	6	11	13	99	33	25	31	53	34	0.72	1.614	1.598	12.511	7.439	5.312	5.406	10.067	7.845
ENSG00000027869	SH2D2A	SH2 domain containing 2A [Source:HGNC Symbol;Acc:HGNC:10821]	0	-3.82957	0.00721715	-0.552793	0.000379209	46	23	40	8	1	0	1	0	1	5.522	3.375	4.918	1.011	0.225	0	0.174	0	0.231
ENSG00000170464	DNAJC18	DnaJ heat shock protein family (Hsp40) member C18 [Source:HGNC Symbol;Acc:HGNC:28429]	0	1.0933	0.00721994	4.44631	0.000379807	146	85	93	312	139	153	130	128	84	17.525	12.472	11.434	39.429	31.332	32.511	22.669	24.312	19.381
ENSG00000113621	TXNDC15	thioredoxin domain containing 15 [Source:HGNC Symbol;Acc:HGNC:20652]	0	1.28984	0.00722666	4.72401	0.000380612	113	143	84	347	193	177	141	150	179	13.564	20.982	10.328	43.852	43.505	37.61	24.587	28.491	41.301
ENSG00000198542	ITGBL1	integrin subunit beta like 1 [Source:HGNC Symbol;Acc:HGNC:6164]	0	1.92288	0.00723285	5.36484	0.000381842	65	172	163	332	433	463	396	435	160	7.802	25.237	20.041	41.956	97.604	98.382	69.052	82.624	36.917
ENSG00000215113	CXorf49B	chromosome X open reading frame 49B [Source:HGNC Symbol;Acc:HGNC:34229]	0	-4.09432	0.00723285	-2.14473	0.000381598	7	8	15	0	0	0	0	0	0	0.84	1.174	1.844	0	0	0	0	0	0
ENSG00000213015	ZNF580	zinc finger protein 580 [Source:HGNC Symbol;Acc:HGNC:29473]	0	1.25495	0.00723537	5.86767	0.000382427	384	138	230	650	394	398	464	436	309	46.094	20.248	28.278	82.143	88.813	84.57	80.91	82.814	71.296
ENSG00000215606	KRT18P35	keratin 18 pseudogene 35 [Source:HGNC Symbol;Acc:HGNC:33404]	0	-2.57187	0.007254	1.03631	0.000384318	37	39	42	5	7	5	13	3	9	4.441	5.722	5.164	0.632	1.578	1.062	2.267	0.57	2.077
ENSG00000106633	GCK	glucokinase [Source:HGNC Symbol;Acc:HGNC:4195]	0	4.49886	0.007254	-1.20164	0.000384109	0	3	0	27	10	19	4	0	0	0	0.44	0	3.412	2.254	4.037	0.697	0	0
ENSG00000227615	AP001324.1		0	-0.859111	0.00726958	7.95141	0.000385597	3006	2066	2910	2107	888	966	1176	962	939	360.832	303.139	357.779	266.269	200.167	205.264	205.065	182.722	216.657
ENSG00000013306	SLC25A39	solute carrier family 25 member 39 [Source:HGNC Symbol;Acc:HGNC:24279]	0	-0.853526	0.00730816	7.73014	0.000388101	2297	1637	2318	1426	649	967	1255	990	900	275.726	240.193	284.994	180.209	146.293	205.477	218.84	188.04	207.658
ENSG00000120992	LYPLA1	lysophospholipase I [Source:HGNC Symbol;Acc:HGNC:6737]	0	-1.03835	0.00731409	5.80309	0.000388872	572	700	770	371	306	194	206	285	130	68.661	102.709	94.67	46.885	68.976	41.223	35.921	54.133	29.995
ENSG00000169926	KLF13	Kruppel like factor 13 [Source:HGNC Symbol;Acc:HGNC:13672]	0	-1.1982	0.00734611	3.46081	0.000391251	130	142	136	91	33	37	57	55	25	15.605	20.835	16.721	11.5	7.439	7.862	9.939	10.447	5.768
ENSG00000140479	PCSK6	proprotein convertase subtilisin/kexin type 6 [Source:HGNC Symbol;Acc:HGNC:8569]	0	-5.06651	0.00734611	-1.14653	0.000391507	22	17	60	1	0	0	0	3	0	2.641	2.494	7.377	0.126	0	0	0	0.57	0
ENSG00000112473	SLC39A7	solute carrier family 39 member 7 [Source:HGNC Symbol;Acc:HGNC:4927]	0	1.00032	0.00734611	6.01125	0.000391952	234	313	317	598	420	461	586	359	337	28.089	45.926	38.975	75.571	94.673	97.957	102.184	68.188	77.756
ENSG00000136630	HLX	H2.0 like homeobox [Source:HGNC Symbol;Acc:HGNC:4978]	0	4.30175	0.00736088	0.239499	0.000393199	0	6	0	33	11	16	24	18	9	0	0.88	0	4.17	2.48	3.4	4.185	3.419	2.077
ENSG00000215089	KRT18P11	keratin 18 pseudogene 11 [Source:HGNC Symbol;Acc:HGNC:6431]	0	-3.04149	0.00736909	0.00363629	0.000394098	26	29	24	3	2	2	1	2	6	3.121	4.255	2.951	0.379	0.451	0.425	0.174	0.38	1.384
ENSG00000116514	RNF19B	ring finger protein 19B [Source:HGNC Symbol;Acc:HGNC:26886]	0	-1.48774	0.00738984	3.33968	0.000395897	171	101	103	64	23	29	49	56	49	20.526	14.819	12.664	8.088	5.184	6.162	8.544	10.637	11.306
ENSG00000143502	SUSD4	sushi domain containing 4 [Source:HGNC Symbol;Acc:HGNC:25470]	0	-3.94496	0.00738984	-1.86355	0.000397517	10	12	14	0	0	1	0	0	0	1.2	1.761	1.721	0	0	0.212	0	0	0
ENSG00000110375	UPK2	uroplakin 2 [Source:HGNC Symbol;Acc:HGNC:12579]	0	-4.96954	0.00738984	-1.41554	0.000397176	22	13	20	0	0	0	0	0	7	2.641	1.907	2.459	0	0	0	0	0	1.615
ENSG00000105497	ZNF175	zinc finger protein 175 [Source:HGNC Symbol;Acc:HGNC:12964]	0	1.82365	0.00738984	2.24984	0.000397044	12	25	11	70	43	30	37	36	26	1.44	3.668	1.352	8.846	9.693	6.375	6.452	6.838	5.999
ENSG00000205356	TECPR1	tectonin beta-propeller repeat containing 1 [Source:HGNC Symbol;Acc:HGNC:22214]	0	1.33517	0.00738984	3.17033	0.000396584	52	47	34	160	56	85	44	47	27	6.242	6.896	4.18	20.22	12.623	18.062	7.672	8.927	6.23
ENSG00000260549	MT1L	metallothionein 1L, pseudogene [Source:HGNC Symbol;Acc:HGNC:7404]	0	1.03959	0.00740439	5.87461	0.000398762	432	316	298	1021	400	513	255	296	126	51.856	46.366	36.639	129.027	90.165	109.007	44.466	56.222	29.072
ENSG00000178826	TMEM139	transmembrane protein 139 [Source:HGNC Symbol;Acc:HGNC:22058]	0	-2.55439	0.00740822	1.23632	0.000399431	38	34	69	11	6	3	7	8	14	4.561	4.989	8.483	1.39	1.352	0.637	1.221	1.52	3.23
ENSG00000119938	PPP1R3C	protein phosphatase 1 regulatory subunit 3C [Source:HGNC Symbol;Acc:HGNC:9293]	0	2.53293	0.00745987	2.38384	0.000402682	10	21	6	69	60	41	35	50	62	1.2	3.081	0.738	8.72	13.525	8.712	6.103	9.497	14.305
ENSG00000100353	EIF3D	eukaryotic translation initiation factor 3 subunit D [Source:HGNC Symbol;Acc:HGNC:3278]	0	-0.784743	0.00748981	6.49741	0.000404766	977	967	842	686	372	367	408	398	328	117.277	141.886	103.522	86.692	83.854	77.983	71.145	75.596	75.68
ENSG00000100605	ITPK1	inositol-tetrakisphosphate 1-kinase [Source:HGNC Symbol;Acc:HGNC:6177]	0	-0.955565	0.00752346	6.0669	0.000407055	772	530	788	423	226	282	383	424	191	92.669	77.766	96.883	53.456	50.943	59.922	66.785	80.534	44.07
ENSG00000122870	BICC1	BicC family RNA binding protein 1 [Source:HGNC Symbol;Acc:HGNC:19351]	0	1.92805	0.00756763	2.96604	0.000410157	19	53	15	114	76	59	78	57	28	2.281	7.777	1.844	14.407	17.131	12.537	13.601	10.827	6.46
ENSG00000184384	MAML2	mastermind like transcriptional coactivator 2 [Source:HGNC Symbol;Acc:HGNC:16259]	0	1.86974	0.00756763	2.98108	0.00041039	26	31	19	127	60	58	80	89	22	3.121	4.549	2.336	16.049	13.525	12.324	13.95	16.905	5.076
ENSG00000123689	G0S2	G0/G1 switch 2 [Source:HGNC Symbol;Acc:HGNC:30229]	0	-2.80937	0.00759695	4.33478	0.000412455	404	1484	277	121	74	29	43	52	54	48.495	217.744	34.057	15.291	16.681	6.162	7.498	9.877	12.459
ENSG00000131094	C1QL1	complement C1q like 1 [Source:HGNC Symbol;Acc:HGNC:24182]	0	2.52168	0.00765484	3.03377	0.000416076	27	15	19	133	160	46	89	39	56	3.241	2.201	2.336	16.808	36.066	9.774	15.519	7.408	12.921
ENSG00000104381	GDAP1	ganglioside induced differentiation associated protein 1 [Source:HGNC Symbol;Acc:HGNC:15968]	0	-1.4046	0.00768107	2.99616	0.000417981	106	72	98	41	17	34	43	53	29	12.724	10.564	12.049	5.181	3.832	7.225	7.498	10.067	6.691
ENSG00000213064	SFT2D2	SFT2 domain containing 2 [Source:HGNC Symbol;Acc:HGNC:25140]	0	-1.04275	0.00774268	3.96609	0.000421942	191	250	237	159	59	78	53	36	33	22.927	36.682	29.139	20.093	13.299	16.574	9.242	6.838	7.614
ENSG00000171444	MCC	mutated in colorectal cancers [Source:HGNC Symbol;Acc:HGNC:6935]	0	-1.49782	0.00774268	2.99636	0.000422302	166	140	126	64	37	32	16	45	7	19.926	20.542	15.491	8.088	8.34	6.8	2.79	8.547	1.615
ENSG00000174684	B4GAT1	beta-1,4-glucuronyltransferase 1 [Source:HGNC Symbol;Acc:HGNC:15685]	0	1.21023	0.00778425	4.0121	0.000425055	76	51	66	159	141	91	131	117	88	9.123	7.483	8.115	20.093	31.783	19.336	22.843	22.223	20.304
ENSG00000268144	NIFKP6	nucleolar protein interacting with the FHA domain of MKI67 pseudogene 6 [Source:HGNC Symbol;Acc:HGNC:44954]	0	-3.82047	0.00779946	-0.403175	0.000426373	22	24	25	7	0	0	2	3	3	2.641	3.521	3.074	0.885	0	0	0.349	0.57	0.692
ENSG00000166831	RBPMS2	RNA binding protein, mRNA processing factor 2 [Source:HGNC Symbol;Acc:HGNC:19098]	0	4.32132	0.00781032	0.341066	0.000427455	0	3	4	60	18	31	11	17	1	0	0.44	0.492	7.582	4.057	6.587	1.918	3.229	0.231
ENSG00000121742	GJB6	gap junction protein beta 6 [Source:HGNC Symbol;Acc:HGNC:4288]	0	-4.31835	0.00783183	-1.51582	0.000429276	23	22	10	1	0	0	1	0	0	2.761	3.228	1.229	0.126	0	0	0.174	0	0
ENSG00000023892	DEF6	DEF6, guanine nucleotide exchange factor [Source:HGNC Symbol;Acc:HGNC:2760]	0	-2.1104	0.00783183	1.10748	0.00042961	41	46	63	18	4	9	7	2	5	4.922	6.749	7.746	2.275	0.902	1.912	1.221	0.38	1.154
ENSG00000183914	DNAH2	dynein axonemal heavy chain 2 [Source:HGNC Symbol;Acc:HGNC:2948]	0	-4.16302	0.00785261	-0.880709	0.000431241	28	18	20	1	0	1	0	1	4	3.361	2.641	2.459	0.126	0	0.212	0	0.19	0.923
ENSG00000160345	C9orf116	chromosome 9 open reading frame 116 [Source:HGNC Symbol;Acc:HGNC:28435]	0	1.47239	0.00785563	2.88544	0.000431898	33	19	30	86	50	61	73	56	29	3.961	2.788	3.688	10.868	11.271	12.962	12.729	10.637	6.691
ENSG00000184860	SDR42E1	short chain dehydrogenase/reductase family 42E, member 1 [Source:HGNC Symbol;Acc:HGNC:29834]	0	-1.6755	0.00786564	2.29522	0.000432939	69	74	66	30	14	13	13	30	19	8.283	10.858	8.115	3.791	3.156	2.762	2.267	5.698	4.384
ENSG00000188100	FAM25A	family with sequence similarity 25 member A [Source:HGNC Symbol;Acc:HGNC:23436]	0	-5.31408	0.00787819	-0.957788	0.000434162	58	19	36	1	0	0	0	0	6	6.962	2.788	4.426	0.126	0	0	0	0	1.384
ENSG00000282034	AC106886.5		0	-3.46495	0.00787819	-0.647372	0.000435107	15	22	20	3	0	1	2	1	2	1.801	3.228	2.459	0.379	0	0.212	0.349	0.19	0.461
ENSG00000132481	TRIM47	tripartite motif containing 47 [Source:HGNC Symbol;Acc:HGNC:19020]	0	-1.51494	0.00787819	3.97397	0.000434941	294	174	180	83	37	78	53	62	76	35.291	25.531	22.131	10.489	8.34	16.574	9.242	11.776	17.536
ENSG00000157551	KCNJ15	potassium voltage-gated channel subfamily J member 15 [Source:HGNC Symbol;Acc:HGNC:6261]	0	-4.23594	0.00789235	-0.541572	0.000436382	14	25	18	0	3	0	6	3	2	1.681	3.668	2.213	0	0.676	0	1.046	0.57	0.461
ENSG00000129474	AJUBA	ajuba LIM protein [Source:HGNC Symbol;Acc:HGNC:20250]	0	-1.30648	0.00789436	5.02332	0.000437439	396	470	360	216	110	110	90	153	164	47.535	68.962	44.261	27.297	24.795	23.374	15.694	29.061	37.84
ENSG00000140263	SORD	sorbitol dehydrogenase [Source:HGNC Symbol;Acc:HGNC:11184]	0	-1.14406	0.00789436	3.76951	0.00043808	144	143	210	80	54	59	57	76	32	17.285	20.982	25.819	10.11	12.172	12.537	9.939	14.435	7.383
ENSG00000128833	MYO5C	myosin VC [Source:HGNC Symbol;Acc:HGNC:7604]	0	-2.87648	0.00789436	-0.0907268	0.000438294	31	36	26	3	3	4	4	0	1	3.721	5.282	3.197	0.379	0.676	0.85	0.697	0	0.231
ENSG00000099864	PALM	paralemmin [Source:HGNC Symbol;Acc:HGNC:8594]	0	4.89042	0.00789436	-0.039961	0.000438466	0	2	2	67	36	18	9	11	0	0	0.293	0.246	8.467	8.115	3.825	1.569	2.089	0
ENSG00000179178	TMEM125	transmembrane protein 125 [Source:HGNC Symbol;Acc:HGNC:28275]	0	-3.45111	0.00792602	0.282259	0.00044072	22	21	50	2	1	3	11	3	4	2.641	3.081	6.147	0.253	0.225	0.637	1.918	0.57	0.923
ENSG00000250834	KRT18P54	keratin 18 pseudogene 54 [Source:HGNC Symbol;Acc:HGNC:39425]	0	-3.67241	0.00795603	0.414457	0.000442885	32	33	43	1	5	2	2	3	15	3.841	4.842	5.287	0.126	1.127	0.425	0.349	0.57	3.461
ENSG00000075213	SEMA3A	semaphorin 3A [Source:HGNC Symbol;Acc:HGNC:10723]	0	-2.71937	0.00802215	1.32788	0.000447067	48	97	57	6	13	9	15	7	1	5.762	14.233	7.008	0.758	2.93	1.912	2.616	1.33	0.231
ENSG00000117640	MTFR1L	mitochondrial fission regulator 1 like [Source:HGNC Symbol;Acc:HGNC:28836]	0	1.3529	0.00804067	4.27711	0.000448602	51	94	82	230	105	166	140	115	146	6.122	13.792	10.082	29.066	23.668	35.273	24.412	21.843	33.687
ENSG00000223573	TINCR	TINCR ubiquitin domain containing [Source:HGNC Symbol;Acc:HGNC:14607]	0	-3.63677	0.00806254	-0.0232591	0.000450829	43	24	41	3	8	0	2	1	3	5.162	3.521	5.041	0.379	1.803	0	0.349	0.19	0.692
ENSG00000129596	CDO1	cysteine dioxygenase type 1 [Source:HGNC Symbol;Acc:HGNC:1795]	0	4.17582	0.00806254	-0.67191	0.00045072	0	2	0	20	9	10	4	10	2	0	0.293	0	2.527	2.029	2.125	0.697	1.899	0.461
ENSG00000223784	LINP1	lncRNA in non-homologous end joining pathway 1 [Source:HGNC Symbol;Acc:HGNC:53170]	0	-2.36978	0.00807975	2.80314	0.000452558	101	121	135	10	31	38	23	21	36	12.124	17.754	16.598	1.264	6.988	8.075	4.011	3.989	8.306
ENSG00000168143	FAM83B	family with sequence similarity 83 member B [Source:HGNC Symbol;Acc:HGNC:21357]	0	-4.67481	0.00807975	-1.95476	0.000452801	19	6	25	0	0	0	0	0	0	2.281	0.88	3.074	0	0	0	0	0	0
ENSG00000142949	PTPRF	protein tyrosine phosphatase, receptor type F [Source:HGNC Symbol;Acc:HGNC:9670]	0	-1.27831	0.00811609	5.14778	0.000455656	478	462	563	359	148	92	101	103	136	57.378	67.788	69.22	45.368	33.361	19.549	17.612	19.564	31.379
ENSG00000131797	CLUHP3	clustered mitochondria homolog pseudogene 3 [Source:HGNC Symbol;Acc:HGNC:28447]	0	-1.66097	0.00811609	2.05185	0.000456863	60	42	50	19	9	13	26	20	20	7.202	6.163	6.147	2.401	2.029	2.762	4.534	3.799	4.615
ENSG00000171346	KRT15	keratin 15 [Source:HGNC Symbol;Acc:HGNC:6421]	0	-4.71962	0.00811609	0.738435	0.000456866	185	51	94	2	3	4	0	7	7	22.207	7.483	11.557	0.253	0.676	0.85	0	1.33	1.615
ENSG00000168785	TSPAN5	tetraspanin 5 [Source:HGNC Symbol;Acc:HGNC:17753]	0	1.32104	0.00811609	5.06551	0.000456709	113	186	123	350	282	256	286	276	100	13.564	27.291	15.123	44.231	63.566	54.397	49.871	52.423	23.073
ENSG00000235034	C19orf81	chromosome 19 open reading frame 81 [Source:HGNC Symbol;Acc:HGNC:40041]	0	4.0083	0.00822516	-0.578573	0.000463519	0	1	0	14	8	7	10	13	5	0	0.147	0	1.769	1.803	1.487	1.744	2.469	1.154
ENSG00000150787	PTS	6-pyruvoyltetrahydropterin synthase [Source:HGNC Symbol;Acc:HGNC:9689]	0	-0.851745	0.00823469	5.23464	0.000465086	407	399	385	271	140	169	150	190	130	48.855	58.544	47.335	34.247	31.558	35.911	26.156	36.088	29.995
ENSG00000177464	GPR4	G protein-coupled receptor 4 [Source:HGNC Symbol;Acc:HGNC:4497]	0	3.59661	0.00823469	0.225769	0.000464661	4	0	2	24	14	18	15	7	9	0.48	0	0.246	3.033	3.156	3.825	2.616	1.33	2.077
ENSG00000147697	GSDMC	gasdermin C [Source:HGNC Symbol;Acc:HGNC:7151]	0	-3.81729	0.0082604	-0.840615	0.000467054	32	20	22	2	2	0	0	4	0	3.841	2.935	2.705	0.253	0.451	0	0	0.76	0
ENSG00000100342	APOL1	apolipoprotein L1 [Source:HGNC Symbol;Acc:HGNC:618]	0	1.77092	0.00830979	3.0897	0.000470366	55	21	18	98	70	79	66	81	35	6.602	3.081	2.213	12.385	15.779	16.787	11.509	15.385	8.076
ENSG00000065357	DGKA	diacylglycerol kinase alpha [Source:HGNC Symbol;Acc:HGNC:2849]	0	-1.24832	0.00840001	4.18215	0.000475997	307	292	228	131	81	88	36	44	67	36.851	42.844	28.032	16.555	18.258	18.699	6.277	8.357	15.459
ENSG00000130940	CASZ1	castor zinc finger 1 [Source:HGNC Symbol;Acc:HGNC:26002]	0	-2.25684	0.00841237	1.23983	0.000477679	41	28	46	9	7	4	8	10	14	4.922	4.108	5.656	1.137	1.578	0.85	1.395	1.899	3.23
ENSG00000178425	NT5DC1	5'-nucleotidase domain containing 1 [Source:HGNC Symbol;Acc:HGNC:21556]	0	-0.944525	0.00841237	4.86044	0.000477749	298	235	312	195	100	93	167	147	147	35.771	34.481	38.36	24.643	22.541	19.761	29.121	27.921	33.918
ENSG00000142156	COL6A1	collagen type VI alpha 1 chain [Source:HGNC Symbol;Acc:HGNC:2211]	0	2.50157	0.00846739	5.49327	0.000481402	119	369	53	1099	446	494	391	416	81	14.284	54.143	6.516	138.885	100.534	104.969	68.18	79.015	18.689
ENSG00000257698	AC084033.3		0	1.3889	0.00851536	3.15783	0.000485033	28	39	30	107	60	56	56	87	57	3.361	5.722	3.688	13.522	13.525	11.899	9.765	16.525	13.152
ENSG00000151135	TMEM263	transmembrane protein 263 [Source:HGNC Symbol;Acc:HGNC:28281]	0	0.978899	0.00851536	5.36574	0.000485193	153	218	201	533	253	226	358	248	186	18.366	31.987	24.713	67.357	57.029	48.022	62.426	47.105	42.916
ENSG00000115128	SF3B6	splicing factor 3b subunit 6 [Source:HGNC Symbol;Acc:HGNC:30096]	0	-0.791287	0.00853004	5.69926	0.000486563	431	481	560	363	180	206	320	303	179	51.736	70.576	68.851	45.874	40.574	43.773	55.8	57.552	41.301
ENSG00000165338	HECTD2	HECT domain E3 ubiquitin protein ligase 2 [Source:HGNC Symbol;Acc:HGNC:26736]	0	1.45297	0.00854739	2.94068	0.000488621	30	33	21	91	57	51	62	46	53	3.601	4.842	2.582	11.5	12.849	10.837	10.811	8.737	12.229
ENSG00000087303	NID2	nidogen 2 [Source:HGNC Symbol;Acc:HGNC:13389]	0	-1.65922	0.00854739	2.49847	0.000488499	95	71	90	26	31	16	23	34	8	11.404	10.418	11.065	3.286	6.988	3.4	4.011	6.458	1.846
ENSG00000150687	PRSS23	serine protease 23 [Source:HGNC Symbol;Acc:HGNC:14370]	0	1.60308	0.00855288	6.76125	0.000490003	291	592	377	1239	877	1036	954	1127	262	34.931	86.863	46.351	156.577	197.687	220.138	166.353	214.062	60.452
ENSG00000197249	SERPINA1	serpin family A member 1 [Source:HGNC Symbol;Acc:HGNC:8941]	0	-1.70813	0.00855288	3.4767	0.000489762	384	197	155	103	51	35	21	18	29	46.094	28.905	19.057	13.016	11.496	7.437	3.662	3.419	6.691
ENSG00000198804	MT-CO1	mitochondrially encoded cytochrome c oxidase I [Source:HGNC Symbol;Acc:HGNC:7419]	0	-1.13381	0.0086098	11.1901	0.000493802	31246	16998	25149	11553	8115	8270	11880	11171	15070	3750.69	2494.08	3092.02	1459.99	1829.22	1757.28	2071.57	2121.81	3477.12
ENSG00000167930	FAM234A	family with sequence similarity 234 member A [Source:HGNC Symbol;Acc:HGNC:14163]	0	1.10407	0.00863118	5.26936	0.000495567	240	110	166	455	236	246	312	240	213	28.809	16.14	20.409	57.5	53.197	52.272	54.405	45.585	49.146
ENSG00000031081	ARHGAP31	Rho GTPase activating protein 31 [Source:HGNC Symbol;Acc:HGNC:29216]	0	1.78736	0.00865946	3.04882	0.000498273	48	41	24	180	81	77	17	41	44	5.762	6.016	2.951	22.747	18.258	16.362	2.964	7.788	10.152
ENSG00000174469/ENSG00000226857	CNTNAP2/DUTP3	contactin associated protein like 2 [Source:HGNC Symbol;Acc:HGNC:13830]/deoxyuridine triphosphatase pseudogene 3 [Source:HGNC Symbol;Acc:HGNC:39516]	0	-4.13898	0.00865946	-1.18968	0.000497805	14	27	35	4	0	0	0	1	0	1.681	3.962	4.303	0.505	0	0	0	0.19	0
ENSG00000111863	ADTRP	androgen dependent TFPI regulating protein [Source:HGNC Symbol;Acc:HGNC:21214]	0	-2.42143	0.00872301	2.08025	0.000502475	79	101	52	32	4	7	18	24	20	9.483	14.819	6.393	4.044	0.902	1.487	3.139	4.559	4.615
ENSG00000156535	CD109	CD109 molecule [Source:HGNC Symbol;Acc:HGNC:21685]	0	-1.56295	0.00880813	3.03459	0.000508134	97	112	170	62	23	27	19	52	21	11.644	16.434	20.901	7.835	5.184	5.737	3.313	9.877	4.845
ENSG00000159167	STC1	stanniocalcin 1 [Source:HGNC Symbol;Acc:HGNC:11373]	0	1.76416	0.00880813	4.49733	0.000508479	106	116	34	237	198	217	212	145	112	12.724	17.02	4.18	29.951	44.632	46.11	36.967	27.541	25.842
ENSG00000137207	YIPF3	Yip1 domain family member 3 [Source:HGNC Symbol;Acc:HGNC:21023]	0	0.953323	0.00883174	6.15164	0.000510394	400	317	387	1062	407	489	354	339	368	48.015	46.513	47.581	134.209	91.743	103.907	61.729	64.389	84.909
ENSG00000164403	SHROOM1	shroom family member 1 [Source:HGNC Symbol;Acc:HGNC:24084]	0	1.07227	0.00884451	4.61796	0.000511684	139	117	93	296	144	199	130	147	128	16.685	17.167	11.434	37.407	32.459	42.285	22.669	27.921	29.534
ENSG00000256663	AC112777.1		0	1.19533	0.00885636	3.85354	0.000512923	40	63	83	159	92	109	101	117	66	4.801	9.244	10.205	20.093	20.738	23.161	17.612	22.223	15.228
ENSG00000187624	C17orf97	chromosome 17 open reading frame 97 [Source:HGNC Symbol;Acc:HGNC:33800]	0	1.79307	0.00886522	2.27933	0.00051399	10	27	11	60	37	36	45	40	29	1.2	3.962	1.352	7.582	8.34	7.65	7.847	7.598	6.691
ENSG00000019549	SNAI2	snail family transcriptional repressor 2 [Source:HGNC Symbol;Acc:HGNC:11094]	0	-1.24721	0.00886989	5.94422	0.000514815	805	948	625	541	188	200	357	306	118	96.63	139.098	76.843	68.368	42.378	42.498	62.252	58.121	27.226
ENSG00000116667	C1orf21	chromosome 1 open reading frame 21 [Source:HGNC Symbol;Acc:HGNC:15494]	0	-0.969105	0.00892874	4.33451	0.000519346	292	240	236	148	101	91	59	83	48	35.051	35.215	29.016	18.703	22.767	19.336	10.288	15.765	11.075
ENSG00000049323	LTBP1	latent transforming growth factor beta binding protein 1 [Source:HGNC Symbol;Acc:HGNC:6714]	0	1.66952	0.00892874	4.87758	0.000519102	187	120	85	428	210	418	150	246	60	22.447	17.607	10.451	54.088	47.337	88.82	26.156	46.725	13.844
ENSG00000176692	FOXC2	forkhead box C2 [Source:HGNC Symbol;Acc:HGNC:3801]	0	2.7843	0.00893808	4.61995	0.000521006	52	70	30	369	196	301	440	506	59	6.242	10.271	3.688	46.632	44.181	63.959	76.725	96.109	13.613
ENSG00000142173	COL6A2	collagen type VI alpha 2 chain [Source:HGNC Symbol;Acc:HGNC:2212]	0	2.72607	0.00893808	5.68832	0.00052099	177	424	45	1747	594	527	406	389	86	21.247	62.213	5.533	220.775	133.895	111.982	70.796	73.886	19.843
ENSG00000151376	ME3	malic enzyme 3 [Source:HGNC Symbol;Acc:HGNC:6985]	0	1.97622	0.00895421	2.50595	0.000522771	30	23	9	88	36	73	33	44	25	3.601	3.375	1.107	11.121	8.115	15.512	5.754	8.357	5.768
ENSG00000198796	ALPK2	alpha kinase 2 [Source:HGNC Symbol;Acc:HGNC:20565]	0	4.98242	0.00895421	0.519337	0.000523066	0	3	0	64	12	14	39	43	14	0	0.44	0	8.088	2.705	2.975	6.801	8.167	3.23
ENSG00000167232	ZNF91	zinc finger protein 91 [Source:HGNC Symbol;Acc:HGNC:13166]	0	1.53724	0.00896357	4.59943	0.000524173	105	33	124	299	140	157	274	227	158	12.604	4.842	15.246	37.786	31.558	33.361	47.779	43.116	36.456
ENSG00000126249	PDCD2L	programmed cell death 2 like [Source:HGNC Symbol;Acc:HGNC:28194]	0	-0.82818	0.00898588	5.14779	0.000526038	382	408	484	289	191	149	117	129	92	45.854	59.865	59.507	36.522	43.054	31.661	20.402	24.502	21.227
ENSG00000165799	RNASE7	ribonuclease A family member 7 [Source:HGNC Symbol;Acc:HGNC:19278]	0	-5.12499	0.00900899	-1.17252	0.00052908	62	16	27	1	0	0	0	0	2	7.442	2.348	3.32	0.126	0	0	0	0	0.461
ENSG00000164050	PLXNB1	plexin B1 [Source:HGNC Symbol;Acc:HGNC:9103]	0	-1.61277	0.00900899	2.42457	0.00052904	95	55	85	23	20	23	25	14	19	11.404	8.07	10.451	2.907	4.508	4.887	4.359	2.659	4.384
ENSG00000153294	ADGRF4	adhesion G protein-coupled receptor F4 [Source:HGNC Symbol;Acc:HGNC:19011]	0	-3.57149	0.00900899	-1.42819	0.000527968	16	15	12	1	0	1	0	1	0	1.921	2.201	1.475	0.126	0	0.212	0	0.19	0
ENSG00000149527	PLCH2	phospholipase C eta 2 [Source:HGNC Symbol;Acc:HGNC:29037]	0	-2.63943	0.00904007	1.29746	0.00053147	124	62	61	14	11	7	9	11	0	14.885	9.097	7.5	1.769	2.48	1.487	1.569	2.089	0
ENSG00000163170	BOLA3	bolA family member 3 [Source:HGNC Symbol;Acc:HGNC:24415]	0	-0.972958	0.00907828	5.28963	0.000534283	345	441	495	218	157	184	155	190	150	41.413	64.707	60.859	27.549	35.39	39.098	27.028	36.088	34.61
ENSG00000274276	CBSL	cystathionine-beta-synthase like [Source:HGNC Symbol;Acc:HGNC:51829]	0	2.33936	0.00908855	2.90393	0.000535455	15	33	22	163	66	79	68	92	11	1.801	4.842	2.705	20.599	14.877	16.787	11.857	17.474	2.538
ENSG00000119862	LGALSL	galectin like [Source:HGNC Symbol;Acc:HGNC:25012]	0	-1.23307	0.00914958	2.94201	0.000539623	101	99	125	47	42	32	28	17	22	12.124	14.526	15.369	5.94	9.467	6.8	4.882	3.229	5.076
ENSG00000165821	SALL2	spalt like transcription factor 2 [Source:HGNC Symbol;Acc:HGNC:10526]	0	2.85217	0.00918564	2.59977	0.000542323	21	12	20	186	59	108	79	46	4	2.521	1.761	2.459	23.505	13.299	22.949	13.776	8.737	0.923
ENSG00000141682	PMAIP1	phorbol-12-myristate-13-acetate-induced protein 1 [Source:HGNC Symbol;Acc:HGNC:9108]	0	-1.03009	0.00919647	5.18759	0.000543537	340	266	334	226	97	93	265	251	270	40.813	39.03	41.065	28.56	21.865	19.761	46.209	47.675	62.297
ENSG00000119042	SATB2	SATB homeobox 2 [Source:HGNC Symbol;Acc:HGNC:21637]	0	2.75129	0.00923093	1.3859	0.000546151	7	9	2	35	26	37	31	15	18	0.84	1.321	0.246	4.423	5.861	7.862	5.406	2.849	4.153
ENSG00000173267	SNCG	synuclein gamma [Source:HGNC Symbol;Acc:HGNC:11141]	0	-1.62981	0.00925968	4.39961	0.000548494	357	253	320	107	81	71	58	52	148	42.853	37.122	39.343	13.522	18.258	15.087	10.114	9.877	34.148
ENSG00000065308	TRAM2	translocation associated membrane protein 2 [Source:HGNC Symbol;Acc:HGNC:16855]	0	2.05147	0.00925968	4.68185	0.000549009	78	125	65	390	256	278	234	289	39	9.363	18.341	7.992	49.286	57.706	59.072	40.804	54.892	8.999
ENSG00000111653	ING4	inhibitor of growth family member 4 [Source:HGNC Symbol;Acc:HGNC:19423]	0	1.26859	0.00927661	3.61467	0.000550592	50	53	45	179	88	61	113	80	56	6.002	7.777	5.533	22.621	19.836	12.962	19.704	15.195	12.921
ENSG00000261092	LINC02178	long intergenic non-protein coding RNA 2178 [Source:HGNC Symbol;Acc:HGNC:53040]	0	-4.17652	0.00929436	-1.61149	0.000552227	9	16	19	0	1	0	0	0	1	1.08	2.348	2.336	0	0.225	0	0	0	0.231
ENSG00000075340	ADD2	adducin 2 [Source:HGNC Symbol;Acc:HGNC:244]	0	-3.00407	0.00930251	0.234808	0.000553292	45	63	37	13	1	4	2	0	3	5.402	9.244	4.549	1.643	0.225	0.85	0.349	0	0.692
ENSG00000165424	ZCCHC24	zinc finger CCHC-type containing 24 [Source:HGNC Symbol;Acc:HGNC:26911]	0	2.15042	0.00934265	3.71719	0.000556263	55	48	37	346	115	122	164	82	17	6.602	7.043	4.549	43.725	25.922	25.924	28.597	15.575	3.922
ENSG00000162174	ASRGL1	asparaginase like 1 [Source:HGNC Symbol;Acc:HGNC:16448]	0	1.81264	0.00935175	2.52938	0.000558413	23	11	23	102	42	35	51	62	22	2.761	1.614	2.828	12.89	9.467	7.437	8.893	11.776	5.076
ENSG00000189067	LITAF	lipopolysaccharide induced TNF factor [Source:HGNC Symbol;Acc:HGNC:16841]	0	-0.80474	0.00935175	7.76831	0.000558557	2277	2180	2212	1580	1025	772	921	961	911	273.325	319.866	271.961	199.67	231.048	164.041	160.599	182.532	210.196
ENSG00000006062	MAP3K14	mitogen-activated protein kinase kinase kinase 14 [Source:HGNC Symbol;Acc:HGNC:6853]	0	1.27708	0.00935175	4.28754	0.000558215	73	59	69	156	128	139	271	170	104	8.763	8.657	8.483	19.714	28.853	29.536	47.256	32.29	23.996
ENSG00000177030	DEAF1	DEAF1, transcription factor [Source:HGNC Symbol;Acc:HGNC:14677]	0	0.995666	0.00937993	4.77855	0.000560827	151	89	163	301	192	188	166	175	124	18.126	13.059	20.041	38.038	43.279	39.948	28.946	33.239	28.611
ENSG00000175274	TP53I11	tumor protein p53 inducible protein 11 [Source:HGNC Symbol;Acc:HGNC:16842]	0	1.61661	0.0094423	3.06678	0.000565146	33	48	21	120	96	51	61	44	35	3.961	7.043	2.582	15.165	21.64	10.837	10.637	8.357	8.076
ENSG00000166535	A2ML1	alpha-2-macroglobulin like 1 [Source:HGNC Symbol;Acc:HGNC:23336]	0	-4.26339	0.00947829	-1.90597	0.000567892	20	7	9	0	0	0	0	1	0	2.401	1.027	1.107	0	0	0	0	0.19	0
ENSG00000111674	ENO2	enolase 2 [Source:HGNC Symbol;Acc:HGNC:3353]	0	2.18233	0.00948622	4.24057	0.00056896	97	52	40	282	266	158	93	63	209	11.644	7.63	4.918	35.637	59.96	33.573	16.217	11.966	48.223
ENSG00000078747	ITCH	itchy E3 ubiquitin protein ligase [Source:HGNC Symbol;Acc:HGNC:13890]	0	-1.06321	0.00954487	4.3938	0.000573074	171	225	219	104	71	79	109	125	115	20.526	33.014	26.926	13.143	16.004	16.787	19.007	23.742	26.534
ENSG00000134780	DAGLA	diacylglycerol lipase alpha [Source:HGNC Symbol;Acc:HGNC:1165]	0	3.56139	0.00955478	0.636001	0.000574266	2	2	2	39	17	21	24	26	3	0.24	0.293	0.246	4.929	3.832	4.462	4.185	4.938	0.692
ENSG00000163702	IL17RC	interleukin 17 receptor C [Source:HGNC Symbol;Acc:HGNC:18358]	0	1.2567	0.00960091	3.39742	0.000577638	37	48	39	120	62	78	64	80	72	4.441	7.043	4.795	15.165	13.976	16.574	11.16	15.195	16.613
ENSG00000081277	PKP1	plakophilin 1 [Source:HGNC Symbol;Acc:HGNC:9023]	0	-1.03456	0.00962625	4.88615	0.000580233	353	307	433	298	88	116	106	135	82	42.373	45.045	53.236	37.659	19.836	24.649	18.484	25.642	18.92
ENSG00000077238	IL4R	interleukin 4 receptor [Source:HGNC Symbol;Acc:HGNC:6015]	0	-1.18611	0.00962625	3.65718	0.000580746	226	149	156	121	42	47	49	37	33	27.128	21.862	19.18	15.291	9.467	9.987	8.544	7.028	7.614
ENSG00000172716	SLFN11	schlafen family member 11 [Source:HGNC Symbol;Acc:HGNC:26633]	0	1.49967	0.00962625	4.55046	0.000580967	120	113	78	358	218	185	191	167	42	14.404	16.58	9.59	45.242	49.14	39.31	33.306	31.72	9.691
ENSG00000078687	TNRC6C	trinucleotide repeat containing 6C [Source:HGNC Symbol;Acc:HGNC:29318]	0	1.16853	0.00969348	4.20139	0.00058563	75	56	52	206	81	85	242	234	131	9.003	8.217	6.393	26.033	18.258	18.062	42.199	44.446	30.226
ENSG00000162407	PLPP3	phospholipid phosphatase 3 [Source:HGNC Symbol;Acc:HGNC:9229]	0	3.87095	0.00969524	2.58443	0.000586342	9	12	3	86	68	142	88	143	22	1.08	1.761	0.369	10.868	15.328	30.173	15.345	27.161	5.076
ENSG00000128656	CHN1	chimerin 1 [Source:HGNC Symbol;Acc:HGNC:1943]	0	2.16758	0.00970819	3.27701	0.000587732	19	43	25	162	75	93	123	114	21	2.281	6.309	3.074	20.473	16.906	19.761	21.448	21.653	4.845
ENSG00000173264	GPR137	G protein-coupled receptor 137 [Source:HGNC Symbol;Acc:HGNC:24300]	0	0.929408	0.00972255	4.49758	0.000589209	104	85	138	261	130	152	143	152	108	12.484	12.472	16.967	32.984	29.304	32.298	24.936	28.871	24.919
ENSG00000171862	PTEN	phosphatase and tensin homolog [Source:HGNC Symbol;Acc:HGNC:9588]	0	0.875001	0.00973324	6.05185	0.000590751	314	332	259	629	391	414	584	533	287	37.692	48.714	31.844	79.489	88.136	87.97	101.835	101.238	66.22
ENSG00000139725	RHOF	ras homolog family member F, filopodia associated [Source:HGNC Symbol;Acc:HGNC:15703]	0	-1.90645	0.00973324	2.91838	0.000591681	62	130	196	30	25	27	33	25	27	7.442	19.075	24.098	3.791	5.635	5.737	5.754	4.748	6.23
ENSG00000090674	MCOLN1	mucolipin 1 [Source:HGNC Symbol;Acc:HGNC:13356]	0	1.42269	0.00973324	2.71137	0.00059123	27	19	28	68	54	52	57	48	26	3.241	2.788	3.443	8.593	12.172	11.049	9.939	9.117	5.999
ENSG00000109814	UGDH	UDP-glucose 6-dehydrogenase [Source:HGNC Symbol;Acc:HGNC:12525]	0	1.30903	0.00973603	5.35198	0.000592459	135	234	145	465	234	391	276	405	142	16.205	34.334	17.827	58.764	52.747	83.083	48.127	76.925	32.764
ENSG00000136490	LIMD2	LIM domain containing 2 [Source:HGNC Symbol;Acc:HGNC:28142]	0	1.9585	0.00975064	3.6051	0.000593957	35	62	37	250	111	99	107	120	19	4.201	9.097	4.549	31.593	25.021	21.036	18.658	22.793	4.384
ENSG00000099337	KCNK6	potassium two pore domain channel subfamily K member 6 [Source:HGNC Symbol;Acc:HGNC:6281]	0	-1.22713	0.0098107	5.4784	0.000598569	649	751	498	446	145	165	199	191	69	77.904	110.192	61.228	56.363	32.685	35.061	34.701	36.278	15.92
ENSG00000197279	ZNF165	zinc finger protein 165 [Source:HGNC Symbol;Acc:HGNC:12953]	0	-3.83343	0.0098107	0.101047	0.000598871	26	29	28	1	1	2	10	1	9	3.121	4.255	3.443	0.126	0.225	0.425	1.744	0.19	2.077
ENSG00000153317	ASAP1	ArfGAP with SH3 domain, ankyrin repeat and PH domain 1 [Source:HGNC Symbol;Acc:HGNC:2720]	0	0.868726	0.0098107	6.96875	0.000599454	537	669	658	1193	798	934	809	984	450	64.46	98.161	80.9	150.764	179.879	198.464	141.069	186.9	103.829
ENSG00000261183	SPINT1-AS1	SPINT1 antisense RNA 1 [Source:HGNC Symbol;Acc:HGNC:53162]	0	-2.9384	0.00983941	0.846838	0.000601823	52	54	60	5	6	8	6	0	11	6.242	7.923	7.377	0.632	1.352	1.7	1.046	0	2.538
ENSG00000204381	LAYN	layilin [Source:HGNC Symbol;Acc:HGNC:29471]	0	1.39531	0.00987954	3.77264	0.000605512	57	75	33	153	98	105	124	107	53	6.842	11.005	4.057	19.335	22.09	22.311	21.622	20.324	12.229
ENSG00000063180	CA11	carbonic anhydrase 11 [Source:HGNC Symbol;Acc:HGNC:1370]	0	2.08046	0.00987954	2.21844	0.000604923	33	6	20	89	43	53	35	29	10	3.961	0.88	2.459	11.247	9.693	11.262	6.103	5.508	2.307
ENSG00000114021	NIT2	nitrilase family member 2 [Source:HGNC Symbol;Acc:HGNC:29878]	0	-0.748331	0.00995621	5.94673	0.000610833	603	514	591	406	258	225	342	333	259	72.383	75.418	72.662	51.308	58.157	47.81	59.636	63.25	59.759
ENSG00000173926	2003-03-01	membrane associated ring-CH-type finger 3 [Source:HGNC Symbol;Acc:HGNC:28728]	0	2.26558	0.0100318	2.98327	0.0006161	31	38	6	119	56	70	87	95	38	3.721	5.576	0.738	15.038	12.623	14.874	15.171	18.044	8.768
ENSG00000173947	PIFO	primary cilia formation [Source:HGNC Symbol;Acc:HGNC:27009]	0	-4.42526	0.0100791	-1.13904	0.000620119	11	6	25	0	0	0	5	2	2	1.32	0.88	3.074	0	0	0	0.872	0.38	0.461
ENSG00000120738	EGR1	early growth response 1 [Source:HGNC Symbol;Acc:HGNC:3238]	0	1.50363	0.0100791	5.36522	0.000620891	486	182	217	1196	529	408	139	124	39	58.338	26.704	26.68	151.143	119.243	86.695	24.238	23.552	8.999
ENSG00000104267	CA2	carbonic anhydrase 2 [Source:HGNC Symbol;Acc:HGNC:1373]	0	-4.10762	0.0100791	0.3215	0.000620675	147	146	46	13	2	2	0	3	0	17.645	21.422	5.656	1.643	0.451	0.425	0	0.57	0
ENSG00000060138	YBX3	Y-box binding protein 3 [Source:HGNC Symbol;Acc:HGNC:2428]	0	-0.733466	0.0100999	7.87149	0.000623036	2770	2048	2485	1873	1009	981	966	965	865	332.504	300.498	305.526	236.698	227.442	208.451	168.446	183.291	199.583
ENSG00000101977	MCF2	MCF.2 cell line derived transforming sequence [Source:HGNC Symbol;Acc:HGNC:6940]	0	-4.25495	0.0100999	-2.08812	0.000623437	5	16	15	0	0	0	0	0	0	0.6	2.348	1.844	0	0	0	0	0	0
ENSG00000181264	TMEM136	transmembrane protein 136 [Source:HGNC Symbol;Acc:HGNC:28280]	0	1.394	0.0101194	3.51969	0.00062527	73	30	31	130	74	79	102	96	63	8.763	4.402	3.811	16.429	16.681	16.787	17.786	18.234	14.536
ENSG00000160570	DEDD2	death effector domain containing 2 [Source:HGNC Symbol;Acc:HGNC:24450]	0	-0.970985	0.0101281	4.66363	0.000626438	247	220	296	185	93	72	181	127	91	29.649	32.28	36.393	23.379	20.963	15.299	31.562	24.122	20.997
ENSG00000104833	TUBB4A	tubulin beta 4A class IVa [Source:HGNC Symbol;Acc:HGNC:20774]	0	4.79903	0.0102018	0.306807	0.00063164	0	2	2	38	51	24	14	20	1	0	0.293	0.246	4.802	11.496	5.1	2.441	3.799	0.231
ENSG00000122691	TWIST1	twist family bHLH transcription factor 1 [Source:HGNC Symbol;Acc:HGNC:12428]	0	1.93138	0.0102415	4.56615	0.000634735	71	107	44	276	162	255	301	293	67	8.523	15.7	5.41	34.879	36.517	54.185	52.487	55.652	15.459
ENSG00000158321	AUTS2	AUTS2, activator of transcription and developmental regulator [Source:HGNC Symbol;Acc:HGNC:14262]	0	-2.94704	0.0102459	0.215622	0.000635648	20	26	52	6	1	3	2	4	3	2.401	3.815	6.393	0.758	0.225	0.637	0.349	0.76	0.692
ENSG00000065427	KARS	lysyl-tRNA synthetase [Source:HGNC Symbol;Acc:HGNC:6215]	0	-0.807167	0.0102739	7.08174	0.000638026	1089	1328	1433	829	509	562	625	794	625	130.721	194.854	176.185	104.764	114.735	119.419	108.984	150.812	144.207
ENSG00000177106	EPS8L2	EPS8 like 2 [Source:HGNC Symbol;Acc:HGNC:21296]	0	-1.28289	0.0102758	4.11994	0.000639832	291	149	274	132	59	61	77	48	66	34.931	21.862	33.688	16.681	13.299	12.962	13.427	9.117	15.228
ENSG00000203722	RAET1G	retinoic acid early transcript 1G [Source:HGNC Symbol;Acc:HGNC:16795]	0	-2.12058	0.0102758	1.76106	0.00064007	50	93	78	17	23	7	16	12	2	6.002	13.646	9.59	2.148	5.184	1.487	2.79	2.279	0.461
ENSG00000261437	AC108860.2		0	-3.97026	0.0102758	-2.18731	0.000639208	9	5	14	0	0	0	0	0	0	1.08	0.734	1.721	0	0	0	0	0	0
ENSG00000143819	EPHX1	epoxide hydrolase 1 [Source:HGNC Symbol;Acc:HGNC:3401]	0	1.24649	0.0103043	5.01326	0.000644906	199	96	110	419	151	263	303	218	161	23.887	14.086	13.524	52.951	34.037	55.885	52.835	41.407	37.148
ENSG00000107551	RASSF4	Ras association domain family member 4 [Source:HGNC Symbol;Acc:HGNC:20793]	0	1.94166	0.0103043	2.93712	0.000645068	26	25	16	152	58	36	65	52	72	3.121	3.668	1.967	19.209	13.074	7.65	11.334	9.877	16.613
ENSG00000224853	LINC00393	long intergenic non-protein coding RNA 393 [Source:HGNC Symbol;Acc:HGNC:42721]	0	-4.41953	0.0103043	-1.51006	0.000643364	19	12	8	0	0	0	2	0	2	2.281	1.761	0.984	0	0	0	0.349	0	0.461
ENSG00000053254	FOXN3	forkhead box N3 [Source:HGNC Symbol;Acc:HGNC:1928]	0	1.67127	0.0103043	3.97193	0.00064465	44	58	33	165	109	93	297	173	75	5.282	8.51	4.057	20.852	24.57	19.761	51.789	32.86	17.305
ENSG00000121410	A1BG	alpha-1-B glycoprotein [Source:HGNC Symbol;Acc:HGNC:5]	0	1.45237	0.0103043	4.42556	0.000643821	89	64	63	238	137	138	359	172	94	10.683	9.391	7.746	30.077	30.882	29.323	62.6	32.67	21.689
ENSG00000234964	FABP5P7	fatty acid binding protein 5 pseudogene 7 [Source:HGNC Symbol;Acc:HGNC:31070]	0	-1.1137	0.0103184	5.44034	0.000647658	548	624	563	306	140	270	142	223	76	65.78	91.558	69.22	38.67	31.558	57.372	24.761	42.356	17.536
ENSG00000249992	TMEM158	transmembrane protein 158 (gene/pseudogene) [Source:HGNC Symbol;Acc:HGNC:30293]	0	1.37508	0.0103184	4.75697	0.000647073	60	136	90	214	183	212	330	211	176	7.202	19.955	11.065	27.044	41.251	45.048	57.544	40.077	40.609
ENSG00000124784	RIOK1	RIO kinase 1 [Source:HGNC Symbol;Acc:HGNC:18656]	0	-0.769576	0.0103184	6.27082	0.000647883	690	613	846	480	337	275	454	408	327	82.826	89.944	104.014	60.659	75.964	58.434	79.166	77.495	75.449
ENSG00000178773	CPNE7	copine 7 [Source:HGNC Symbol;Acc:HGNC:2320]	0	3.69492	0.0103334	0.829048	0.00064947	5	6	0	29	24	34	14	16	16	0.6	0.88	0	3.665	5.41	7.225	2.441	3.039	3.692
ENSG00000260944	FOXC2-AS1	FOXC2 antisense RNA 1 [Source:HGNC Symbol;Acc:HGNC:50665]	0	2.45164	0.0103519	1.64531	0.000651654	7	14	3	36	31	35	24	29	25	0.84	2.054	0.369	4.549	6.988	7.437	4.185	5.508	5.768
ENSG00000090263	MRPS33	mitochondrial ribosomal protein S33 [Source:HGNC Symbol;Acc:HGNC:16634]	0	-1.03403	0.0103519	5.24866	0.000651924	309	321	436	218	113	123	226	209	262	37.092	47.1	53.605	27.549	25.472	26.136	39.409	39.697	60.452
ENSG00000170153	RNF150	ring finger protein 150 [Source:HGNC Symbol;Acc:HGNC:23138]	0	6.29582	0.0103607	0.379788	0.000653128	0	0	0	42	29	31	94	30	7	0	0	0	5.308	6.537	6.587	16.391	5.698	1.615
ENSG00000148219	ASTN2	astrotactin 2 [Source:HGNC Symbol;Acc:HGNC:17021]	0	2.99917	0.0103761	1.09011	0.000654747	2	4	4	53	14	16	30	16	27	0.24	0.587	0.492	6.698	3.156	3.4	5.231	3.039	6.23
ENSG00000111144	LTA4H	leukotriene A4 hydrolase [Source:HGNC Symbol;Acc:HGNC:6710]	0	-0.999778	0.0103853	4.7619	0.000655975	344	243	265	196	103	80	151	121	118	41.293	35.655	32.581	24.769	23.218	16.999	26.331	22.983	27.226
ENSG00000103415	HMOX2	heme oxygenase 2 [Source:HGNC Symbol;Acc:HGNC:5014]	0	-0.824382	0.0104118	6.76557	0.00065895	873	1205	1043	678	396	449	591	526	515	104.793	176.807	128.235	85.681	89.263	95.407	103.055	99.908	118.827
ENSG00000207083	RNU6-22P	RNA, U6 small nuclear 22, pseudogene [Source:HGNC Symbol;Acc:HGNC:34266]	0	-3.163	0.0104118	0.050781	0.000658369	27	19	30	1	5	2	2	2	6	3.241	2.788	3.688	0.126	1.127	0.425	0.349	0.38	1.384
ENSG00000162614	NEXN	nexilin F-actin binding protein [Source:HGNC Symbol;Acc:HGNC:29557]	0	1.83405	0.0104263	5.1719	0.000660521	54	133	55	191	247	253	860	705	348	6.482	19.515	6.762	24.137	55.677	53.76	149.962	133.907	80.295
ENSG00000121350	PYROXD1	pyridine nucleotide-disulphide oxidoreductase domain 1 [Source:HGNC Symbol;Acc:HGNC:26162]	0	-1.2767	0.0104634	3.02061	0.000664218	80	82	102	38	32	25	46	35	42	9.603	12.032	12.541	4.802	7.213	5.312	8.021	6.648	9.691
ENSG00000138685	FGF2	fibroblast growth factor 2 [Source:HGNC Symbol;Acc:HGNC:3676]	0	1.46659	0.0104634	5.21268	0.000664713	106	168	88	546	173	198	561	427	184	12.724	24.65	10.819	69	38.996	42.073	97.824	81.104	42.455
ENSG00000164300	SERINC5	serine incorporator 5 [Source:HGNC Symbol;Acc:HGNC:18825]	0	-1.6616	0.0104634	2.80047	0.000664833	141	96	108	58	20	20	18	14	39	16.925	14.086	13.278	7.33	4.508	4.25	3.139	2.659	8.999
ENSG00000136802	LRRC8A	leucine rich repeat containing 8 VRAC subunit A [Source:HGNC Symbol;Acc:HGNC:19027]	0	-0.887768	0.0105076	5.5429	0.000668295	496	491	432	314	153	208	237	196	209	59.539	72.043	53.114	39.681	34.488	44.198	41.327	37.228	48.223
ENSG00000136153	LMO7	LIM domain 7 [Source:HGNC Symbol;Acc:HGNC:6646]	0	1.77869	0.0106053	5.44489	0.000675561	135	163	120	444	401	379	622	461	108	16.205	23.917	14.754	56.11	90.391	80.533	108.461	87.562	24.919
ENSG00000141639	MAPK4	mitogen-activated protein kinase 4 [Source:HGNC Symbol;Acc:HGNC:6878]	0	-4.50901	0.0106053	-1.82549	0.000676494	6	22	16	0	0	0	0	0	1	0.72	3.228	1.967	0	0	0	0	0	0.231
ENSG00000125898	FAM110A	family with sequence similarity 110 member A [Source:HGNC Symbol;Acc:HGNC:16188]	0	-1.45702	0.0106053	3.13164	0.000676308	157	81	170	57	40	28	44	32	14	18.846	11.885	20.901	7.203	9.017	5.95	7.672	6.078	3.23
ENSG00000184208	C22orf46	chromosome 22 open reading frame 46 [Source:HGNC Symbol;Acc:HGNC:26294]	0	1.13647	0.0106099	3.78247	0.000677454	47	53	67	165	79	82	106	142	62	5.642	7.777	8.238	20.852	17.808	17.424	18.484	26.971	14.305
ENSG00000131174	COX7B	cytochrome c oxidase subunit 7B [Source:HGNC Symbol;Acc:HGNC:2291]	0	-0.708359	0.0106396	7.01336	0.000680011	1282	1377	1233	977	606	511	608	632	393	153.888	202.044	151.595	123.467	136.6	108.582	106.02	120.042	90.677
ENSG00000163435	ELF3	E74 like ETS transcription factor 3 [Source:HGNC Symbol;Acc:HGNC:3318]	0	-3.52274	0.010659	-0.453885	0.000684626	47	16	30	1	2	3	2	0	1	5.642	2.348	3.688	0.126	0.451	0.637	0.349	0	0.231
ENSG00000135424	ITGA7	integrin subunit alpha 7 [Source:HGNC Symbol;Acc:HGNC:6143]	0	4.52151	0.010659	0.593115	0.00068536	1	3	0	21	45	25	27	19	11	0.12	0.44	0	2.654	10.144	5.312	4.708	3.609	2.538
ENSG00000046604	DSG2	desmoglein 2 [Source:HGNC Symbol;Acc:HGNC:3049]	0	-0.849509	0.010659	6.41868	0.000684271	954	1096	1325	1002	398	348	275	268	171	114.516	160.814	162.906	126.626	89.714	73.946	47.953	50.904	39.455
ENSG00000124532	MRS2	MRS2, magnesium transporter [Source:HGNC Symbol;Acc:HGNC:13785]	0	-0.965442	0.010659	4.49178	0.000682231	168	245	270	131	82	86	128	123	88	20.166	35.948	33.196	16.555	18.484	18.274	22.32	23.363	20.304
ENSG00000096384	HSP90AB1	heat shock protein 90 alpha family class B member 1 [Source:HGNC Symbol;Acc:HGNC:5258]	0	-0.60829	0.010659	9.70274	0.000684178	7117	7528	8221	5962	3345	3793	4327	3876	3459	854.306	1104.57	1010.76	753.44	754.006	805.969	754.519	736.205	798.1
ENSG00000005020	SKAP2	src kinase associated phosphoprotein 2 [Source:HGNC Symbol;Acc:HGNC:15687]	0	1.03976	0.010659	4.71696	0.000683902	143	147	148	430	138	268	109	120	90	17.165	21.569	18.196	54.341	31.107	56.947	19.007	22.793	20.766
ENSG00000126524	SBDS	SBDS, ribosome maturation factor [Source:HGNC Symbol;Acc:HGNC:19440]	0	-0.967932	0.010659	5.29399	0.000685914	303	447	378	204	160	131	226	221	197	36.371	65.587	46.474	25.78	36.066	27.836	39.409	41.977	45.454
ENSG00000168575	SLC20A2	solute carrier family 20 member 2 [Source:HGNC Symbol;Acc:HGNC:10947]	0	-1.18531	0.0106985	4.07378	0.000689127	197	233	161	95	65	63	100	97	37	23.647	34.188	19.795	12.005	14.652	13.387	17.437	18.424	8.537
ENSG00000145911	N4BP3	NEDD4 binding protein 3 [Source:HGNC Symbol;Acc:HGNC:29852]	0	-3.25167	0.0107032	-1.07425	0.000690096	18	17	24	5	0	1	0	1	0	2.161	2.494	2.951	0.632	0	0.212	0	0.19	0
ENSG00000148187	MRRF	mitochondrial ribosome recycling factor [Source:HGNC Symbol;Acc:HGNC:7234]	0	-0.965238	0.0107532	4.29482	0.000693993	163	191	236	116	60	87	114	120	68	19.566	28.025	29.016	14.659	13.525	18.487	19.879	22.793	15.69
ENSG00000205476	CCDC85C	coiled-coil domain containing 85C [Source:HGNC Symbol;Acc:HGNC:35459]	0	-1.10434	0.0107794	4.15929	0.000696357	217	192	227	139	48	81	96	97	37	26.048	28.172	27.909	17.566	10.82	17.212	16.74	18.424	8.537
ENSG00000227500	SCAMP4	secretory carrier membrane protein 4 [Source:HGNC Symbol;Acc:HGNC:30385]	0	0.950462	0.0108043	4.33543	0.000698642	116	88	99	230	125	156	102	133	87	13.924	12.912	12.172	29.066	28.177	33.148	17.786	25.262	20.074
ENSG00000119411	BSPRY	B-box and SPRY domain containing [Source:HGNC Symbol;Acc:HGNC:18232]	0	-3.65461	0.0108169	-1.61314	0.000700133	11	20	16	3	0	0	0	0	0	1.32	2.935	1.967	0.379	0	0	0	0	0
ENSG00000174951	FUT1	fucosyltransferase 1 (H blood group) [Source:HGNC Symbol;Acc:HGNC:4012]	0	-2.01331	0.0108216	1.77989	0.000701115	83	53	71	16	12	16	8	3	20	9.963	7.777	8.729	2.022	2.705	3.4	1.395	0.57	4.615
ENSG00000174775	HRAS	HRas proto-oncogene, GTPase [Source:HGNC Symbol;Acc:HGNC:5173]	0	-0.77301	0.0108782	6.41495	0.000705535	633	762	886	502	277	378	559	501	377	75.984	111.807	108.932	63.44	62.439	80.321	97.475	95.16	86.986
ENSG00000174206	C12orf66	chromosome 12 open reading frame 66 [Source:HGNC Symbol;Acc:HGNC:26517]	0	-1.4244	0.0108782	2.71987	0.000706818	63	62	98	29	23	19	31	39	35	7.562	9.097	12.049	3.665	5.184	4.037	5.406	7.408	8.076
ENSG00000054179	ENTPD2	ectonucleoside triphosphate diphosphohydrolase 2 [Source:HGNC Symbol;Acc:HGNC:3364]	0	-4.88766	0.0108782	1.82977	0.000706491	397	81	334	9	2	10	1	9	23	47.655	11.885	41.065	1.137	0.451	2.125	0.174	1.709	5.307
ENSG00000121900	TMEM54	transmembrane protein 54 [Source:HGNC Symbol;Acc:HGNC:24143]	0	-1.2287	0.0108917	4.9544	0.000708375	491	390	500	305	107	130	131	141	34	58.938	57.224	61.474	38.544	24.119	27.624	22.843	26.781	7.845
ENSG00000173705	SUSD5	sushi domain containing 5 [Source:HGNC Symbol;Acc:HGNC:29061]	0	3.9849	0.0108962	0.684168	0.000709346	0	4	2	28	27	19	23	41	8	0	0.587	0.246	3.538	6.086	4.037	4.011	7.788	1.846
ENSG00000164181	ELOVL7	ELOVL fatty acid elongase 7 [Source:HGNC Symbol;Acc:HGNC:26292]	0	-3.52897	0.0109135	0.015679	0.000711154	46	35	41	5	0	8	0	5	2	5.522	5.135	5.041	0.632	0	1.7	0	0.95	0.461
ENSG00000157680	DGKI	diacylglycerol kinase iota [Source:HGNC Symbol;Acc:HGNC:2855]	0	4.38566	0.0109276	0.407737	0.000712759	0	7	0	29	25	13	30	12	17	0	1.027	0	3.665	5.635	2.762	5.231	2.279	3.922
ENSG00000172260	NEGR1	neuronal growth regulator 1 [Source:HGNC Symbol;Acc:HGNC:17302]	0	3.58286	0.0109966	3.2754	0.000718182	17	20	8	165	137	141	196	198	19	2.041	2.935	0.984	20.852	30.882	29.961	34.177	37.608	4.384
ENSG00000226005	AL513303.1		0	-3.99974	0.0109966	-1.81977	0.000720697	13	6	9	0	0	0	1	0	1	1.56	0.88	1.107	0	0	0	0.174	0	0.231
ENSG00000186212	SOWAHB	sosondowah ankyrin repeat domain family member B [Source:HGNC Symbol;Acc:HGNC:32958]	0	-4.24826	0.0109966	-1.78158	0.000719976	13	6	15	0	0	0	0	3	0	1.56	0.88	1.844	0	0	0	0	0.57	0
ENSG00000203499	IQANK1	IQ motif and ankyrin repeat containing 1 [Source:HGNC Symbol;Acc:HGNC:49576]	0	-3.97826	0.0109966	-0.332414	0.000720144	25	15	39	0	3	2	1	3	3	3.001	2.201	4.795	0	0.676	0.425	0.174	0.57	0.692
ENSG00000234779	BNC2-AS1	BNC2 antisense RNA 1 [Source:HGNC Symbol;Acc:HGNC:53727]	0	3.91939	0.0109966	-0.803748	0.000719678	0	1	0	16	5	7	10	5	4	0	0.147	0	2.022	1.127	1.487	1.744	0.95	0.923
ENSG00000131979	GCH1	GTP cyclohydrolase 1 [Source:HGNC Symbol;Acc:HGNC:4193]	0	-2.06295	0.0110397	2.41422	0.000724211	78	52	104	19	8	23	17	31	37	9.363	7.63	12.787	2.401	1.803	4.887	2.964	5.888	8.537
ENSG00000148677	ANKRD1	ankyrin repeat domain 1 [Source:HGNC Symbol;Acc:HGNC:15819]	0	4.36078	0.0110424	1.08849	0.000725716	0	3	1	49	9	23	58	67	77	0	0.44	0.123	6.192	2.029	4.887	10.114	12.726	17.766
ENSG00000145284	SCD5	stearoyl-CoA desaturase 5 [Source:HGNC Symbol;Acc:HGNC:21088]	0	-1.18258	0.0110424	3.7306	0.000725768	220	189	144	97	41	76	58	42	27	26.408	27.732	17.705	12.258	9.242	16.149	10.114	7.977	6.23
ENSG00000142675	CNKSR1	connector enhancer of kinase suppressor of Ras 1 [Source:HGNC Symbol;Acc:HGNC:19700]	0	-1.50193	0.0110611	1.91733	0.000728378	72	49	49	25	14	12	14	12	10	8.643	7.19	6.024	3.159	3.156	2.55	2.441	2.279	2.307
ENSG00000100036	SLC35E4	solute carrier family 35 member E4 [Source:HGNC Symbol;Acc:HGNC:17058]	0	1.15496	0.0110611	4.87841	0.000728099	104	145	101	268	185	212	205	205	238	12.484	21.276	12.418	33.868	41.701	45.048	35.747	38.938	54.914
ENSG00000185818	NAT8L	N-acetyltransferase 8 like [Source:HGNC Symbol;Acc:HGNC:26742]	0	3.86473	0.0111574	0.46682	0.000735415	5	4	0	37	27	21	4	8	17	0.6	0.587	0	4.676	6.086	4.462	0.697	1.52	3.922
ENSG00000117480	FAAH	fatty acid amide hydrolase [Source:HGNC Symbol;Acc:HGNC:3553]	0	-2.61063	0.0111658	0.59679	0.000738065	47	23	63	9	3	5	8	2	1	5.642	3.375	7.746	1.137	0.676	1.062	1.395	0.38	0.231
ENSG00000143977	SNRPG	small nuclear ribonucleoprotein polypeptide G [Source:HGNC Symbol;Acc:HGNC:11163]	0	-0.879547	0.0111658	6.95986	0.000737821	1034	1436	1590	812	442	648	510	532	478	124.119	210.701	195.487	102.615	99.632	137.693	88.931	101.048	110.29
ENSG00000100154	TTC28	tetratricopeptide repeat domain 28 [Source:HGNC Symbol;Acc:HGNC:29179]	0	3.73886	0.0111658	0.319443	0.000736697	0	6	2	24	32	17	12	11	4	0	0.88	0.246	3.033	7.213	3.612	2.092	2.089	0.923
ENSG00000243479	MNX1-AS1	MNX1 antisense RNA 1 (head to head) [Source:HGNC Symbol;Acc:HGNC:48954]	0	-3.87717	0.0112387	-2.21659	0.000743583	5	8	13	0	0	0	0	0	0	0.6	1.174	1.598	0	0	0	0	0	0
ENSG00000135919	SERPINE2	serpin family E member 2 [Source:HGNC Symbol;Acc:HGNC:8951]	0	1.60929	0.011303	6.16736	0.000748742	216	634	250	1099	492	1090	308	451	180	25.928	93.025	30.737	138.885	110.903	231.613	53.707	85.663	41.532
ENSG00000172548	NIPAL4	NIPA like domain containing 4 [Source:HGNC Symbol;Acc:HGNC:28018]	0	-2.30136	0.011303	1.79423	0.000749248	128	53	57	13	8	20	16	13	3	15.365	7.777	7.008	1.643	1.803	4.25	2.79	2.469	0.692
ENSG00000214049	UCA1	urothelial cancer associated 1 (non-protein coding) [Source:HGNC Symbol;Acc:HGNC:37126]	0	-4.67932	0.0113249	-0.890442	0.00075141	17	40	77	2	1	0	0	0	1	2.041	5.869	9.467	0.253	0.225	0	0	0	0.231
ENSG00000276170	AC244153.1		0	-1.20121	0.0113592	4.30564	0.000754397	175	129	276	100	44	70	157	163	90	21.007	18.928	33.934	12.637	9.918	14.874	27.377	30.96	20.766
ENSG00000166341	DCHS1	dachsous cadherin-related 1 [Source:HGNC Symbol;Acc:HGNC:13681]	0	5.07229	0.0113805	-1.1593	0.000757939	0	0	0	36	7	7	7	7	0	0	0	0	4.549	1.578	1.487	1.221	1.33	0
ENSG00000100906	NFKBIA	NFKB inhibitor alpha [Source:HGNC Symbol;Acc:HGNC:7797]	0	-0.912932	0.0113805	6.71148	0.000757683	1320	815	1184	887	362	350	592	440	405	158.449	119.583	145.57	112.093	81.599	74.371	103.23	83.573	93.446
ENSG00000183688	RFLNB	refilin B [Source:HGNC Symbol;Acc:HGNC:28705]	0	1.58254	0.0113805	5.34066	0.000756762	135	265	83	487	325	304	414	363	134	16.205	38.883	10.205	61.544	73.259	64.597	72.191	68.948	30.918
ENSG00000141401	IMPA2	inositol monophosphatase 2 [Source:HGNC Symbol;Acc:HGNC:6051]	0	-1.37063	0.011381	2.8361	0.000758688	99	61	121	34	28	30	30	31	22	11.884	8.95	14.877	4.297	6.312	6.375	5.231	5.888	5.076
ENSG00000141738	GRB7	growth factor receptor bound protein 7 [Source:HGNC Symbol;Acc:HGNC:4567]	0	-1.73635	0.0114036	4.00848	0.000760905	332	130	282	70	56	55	75	39	89	39.852	19.075	34.671	8.846	12.623	11.687	13.078	7.408	20.535
ENSG00000065809	FAM107B	family with sequence similarity 107 member B [Source:HGNC Symbol;Acc:HGNC:23726]	0	-2.48514	0.0115364	0.353324	0.000771112	26	42	58	15	2	4	1	3	1	3.121	6.163	7.131	1.896	0.451	0.85	0.174	0.57	0.231
ENSG00000167645	YIF1B	Yip1 interacting factor homolog B, membrane trafficking protein [Source:HGNC Symbol;Acc:HGNC:30511]	0	0.857551	0.0115364	5.18608	0.000771207	180	166	197	429	218	226	250	280	126	21.607	24.357	24.221	54.214	49.14	48.022	43.594	53.183	29.072
ENSG00000100644	HIF1A	hypoxia inducible factor 1 subunit alpha [Source:HGNC Symbol;Acc:HGNC:4910]	0	0.919461	0.0115604	7.13615	0.000773535	926	653	711	1679	973	1086	846	924	359	111.155	95.813	87.416	212.181	219.327	230.763	147.521	175.504	82.833
ENSG00000150760	DOCK1	dedicator of cytokinesis 1 [Source:HGNC Symbol;Acc:HGNC:2987]	0	0.93106	0.0115941	4.91076	0.000776511	186	129	139	317	240	189	179	192	119	22.327	18.928	17.09	40.06	54.099	40.16	31.213	36.468	27.457
ENSG00000243449	C4orf48	chromosome 4 open reading frame 48 [Source:HGNC Symbol;Acc:HGNC:34437]	0	1.09961	0.0116197	7.07018	0.000778957	646	532	594	2053	573	1004	1347	838	521	77.544	78.059	73.031	259.445	129.162	213.339	234.883	159.169	120.211
ENSG00000178921	PFAS	phosphoribosylformylglycinamidine synthase [Source:HGNC Symbol;Acc:HGNC:8863]	0	0.895412	0.0116431	4.63318	0.000781248	100	147	139	270	164	184	160	135	96	12.004	21.569	17.09	34.121	36.968	39.098	27.9	25.642	22.15
ENSG00000176387	HSD11B2	hydroxysteroid 11-beta dehydrogenase 2 [Source:HGNC Symbol;Acc:HGNC:5209]	0	-2.69614	0.0116508	0.0543904	0.000782494	21	19	28	2	2	5	3	6	1	2.521	2.788	3.443	0.253	0.451	1.062	0.523	1.14	0.231
ENSG00000101003	GINS1	GINS complex subunit 1 [Source:HGNC Symbol;Acc:HGNC:28980]	0	-1.14703	0.0116654	3.96483	0.000784201	297	238	333	143	112	85	23	16	43	35.651	34.921	40.942	18.071	25.246	18.062	4.011	3.039	9.921
ENSG00000184916	JAG2	jagged 2 [Source:HGNC Symbol;Acc:HGNC:6189]	0	-1.99621	0.0116768	1.10746	0.000785703	38	44	79	24	6	6	4	3	4	4.561	6.456	9.713	3.033	1.352	1.275	0.697	0.57	0.923
ENSG00000176971	FIBIN	fin bud initiation factor homolog (zebrafish) [Source:HGNC Symbol;Acc:HGNC:33747]	0	3.8104	0.0116984	-0.370075	0.000787883	1	3	0	34	7	12	5	8	2	0.12	0.44	0	4.297	1.578	2.55	0.872	1.52	0.461
ENSG00000237550	RPL9P9	ribosomal protein L9 pseudogene 9 [Source:HGNC Symbol;Acc:HGNC:17251]	0	-0.886094	0.0117113	5.8541	0.000789483	581	678	485	393	208	222	268	364	211	69.742	99.481	59.63	49.665	46.886	47.172	46.732	69.138	48.684
ENSG00000115694	STK25	serine/threonine kinase 25 [Source:HGNC Symbol;Acc:HGNC:11404]	0	0.785626	0.0117296	5.28153	0.000791452	198	190	220	405	237	272	246	266	141	23.767	27.878	27.049	51.181	53.423	57.797	42.896	50.524	32.533
ENSG00000186318	BACE1	beta-secretase 1 [Source:HGNC Symbol;Acc:HGNC:933]	0	1.58174	0.0117595	4.46437	0.000794206	146	98	63	411	176	195	64	102	144	17.525	14.379	7.746	51.94	39.673	41.435	11.16	19.374	33.225
ENSG00000106003	LFNG	LFNG O-fucosylpeptide 3-beta-N-acetylglucosaminyltransferase [Source:HGNC Symbol;Acc:HGNC:6560]	0	1.48363	0.0118217	2.19987	0.000799145	24	22	26	100	44	40	31	11	9	2.881	3.228	3.197	12.637	9.918	8.5	5.406	2.089	2.077
ENSG00000151632	AKR1C2	aldo-keto reductase family 1 member C2 [Source:HGNC Symbol;Acc:HGNC:385]	0	-2.71581	0.0119241	-0.170771	0.000808356	38	39	19	5	2	4	1	2	0	4.561	5.722	2.336	0.632	0.451	0.85	0.174	0.38	0
ENSG00000205488	CALML3-AS1	CALML3 antisense RNA 1 [Source:HGNC Symbol;Acc:HGNC:44682]	0	-3.02187	0.0119241	-0.712272	0.000809042	33	17	20	2	2	2	0	0	2	3.961	2.494	2.459	0.253	0.451	0.425	0	0	0.461
ENSG00000069329	VPS35	VPS35, retromer complex component [Source:HGNC Symbol;Acc:HGNC:13487]	0	-0.727108	0.0119241	6.54828	0.000807882	873	1017	1010	679	458	389	383	405	324	104.793	149.222	124.178	85.808	103.239	82.658	66.785	76.925	74.757
ENSG00000035115	SH3YL1	SH3 and SYLF domain containing 1 [Source:HGNC Symbol;Acc:HGNC:29546]	0	-1.42698	0.0119241	3.2361	0.000807901	168	83	169	60	35	35	52	39	15	20.166	12.178	20.778	7.582	7.889	7.437	9.067	7.408	3.461
ENSG00000185101	ANO9	anoctamin 9 [Source:HGNC Symbol;Acc:HGNC:20679]	0	-3.48206	0.0119292	-1.51055	0.000810139	17	14	18	5	0	0	0	0	0	2.041	2.054	2.213	0.632	0	0	0	0	0
ENSG00000140950	TLDC1	TBC/LysM-associated domain containing 1 [Source:HGNC Symbol;Acc:HGNC:29325]	0	-1.17827	0.0119513	4.27244	0.000812381	215	253	245	119	66	90	51	83	90	25.808	37.122	30.122	15.038	14.877	19.124	8.893	15.765	20.766
ENSG00000172927	MYEOV	myeloma overexpressed [Source:HGNC Symbol;Acc:HGNC:7563]	0	2.8957	0.0120265	2.52043	0.000818597	5	12	20	102	37	94	70	106	17	0.6	1.761	2.459	12.89	8.34	19.974	12.206	20.134	3.922
ENSG00000092295	TGM1	transglutaminase 1 [Source:HGNC Symbol;Acc:HGNC:11777]	0	-5.49933	0.0120265	-0.936041	0.000818997	98	28	26	0	0	2	0	2	0	11.764	4.108	3.197	0	0	0.425	0	0.38	0
ENSG00000078124	ACER3	alkaline ceramidase 3 [Source:HGNC Symbol;Acc:HGNC:16066]	0	-0.94693	0.0120335	4.56828	0.000823226	299	230	324	170	119	95	96	116	48	35.891	33.747	39.835	21.484	26.824	20.186	16.74	22.033	11.075
ENSG00000100968	NFATC4	nuclear factor of activated T cells 4 [Source:HGNC Symbol;Acc:HGNC:7778]	0	2.29637	0.0120335	3.56815	0.000821881	29	49	28	244	98	116	189	107	19	3.481	7.19	3.443	30.835	22.09	24.649	32.957	20.324	4.384
ENSG00000099365	STX1B	syntaxin 1B [Source:HGNC Symbol;Acc:HGNC:18539]	0	2.39651	0.0120335	0.865979	0.000823234	6	5	3	45	13	14	13	15	9	0.72	0.734	0.369	5.687	2.93	2.975	2.267	2.849	2.077
ENSG00000196526	AFAP1	actin filament associated protein 1 [Source:HGNC Symbol;Acc:HGNC:24017]	0	1.07332	0.0120335	4.76222	0.000822618	88	183	131	310	207	189	162	183	102	10.563	26.851	16.106	39.176	46.66	40.16	28.249	34.759	23.535
ENSG00000226870	BX276092.2		0	-3.99191	0.0120335	-1.81466	0.000820441	7	13	25	1	0	0	0	0	0	0.84	1.907	3.074	0.126	0	0	0	0	0
ENSG00000011028	MRC2	mannose receptor C type 2 [Source:HGNC Symbol;Acc:HGNC:16875]	0	2.00364	0.0120617	5.80695	0.000825917	557	190	91	1327	628	433	365	314	133	66.861	27.878	11.188	167.698	141.559	92.008	63.647	59.641	30.687
ENSG00000161016	RPL8	ribosomal protein L8 [Source:HGNC Symbol;Acc:HGNC:10368]	0	-0.537786	0.0120864	12.3293	0.000828364	48200	40744	44113	39093	20363	21535	31963	26208	20314	5785.8	5978.27	5423.61	4940.32	4590.08	4575.94	5573.53	4977.93	4687.08
ENSG00000118939	UCHL3	ubiquitin C-terminal hydrolase L3 [Source:HGNC Symbol;Acc:HGNC:12515]	0	-1.24687	0.0120977	7.28693	0.000829893	1605	1721	2209	830	763	447	477	785	848	192.66	252.518	271.592	104.89	171.99	94.982	83.177	149.102	195.66
ENSG00000251361	AC012625.1		0	5.1604	0.0121064	0.415781	0.000831248	1	0	3	37	60	43	27	12	1	0.12	0	0.369	4.676	13.525	9.137	4.708	2.279	0.231
ENSG00000177409	SAMD9L	sterile alpha motif domain containing 9 like [Source:HGNC Symbol;Acc:HGNC:1349]	0	2.46909	0.0121473	2.56901	0.00083481	37	10	8	128	31	73	50	80	22	4.441	1.467	0.984	16.176	6.988	15.512	8.719	15.195	5.076
ENSG00000181513	ACBD4	acyl-CoA binding domain containing 4 [Source:HGNC Symbol;Acc:HGNC:23337]	0	1.57371	0.0122083	1.74866	0.000839768	17	12	12	59	25	26	18	18	14	2.041	1.761	1.475	7.456	5.635	5.525	3.139	3.419	3.23
ENSG00000184584	TMEM173	transmembrane protein 173 [Source:HGNC Symbol;Acc:HGNC:27962]	0	1.02831	0.0122286	4.38796	0.000842693	128	79	94	283	123	137	117	161	87	15.365	11.591	11.557	35.764	27.726	29.111	20.402	30.58	20.074
ENSG00000076770	MBNL3	muscleblind like splicing regulator 3 [Source:HGNC Symbol;Acc:HGNC:20564]	0	-2.58831	0.0122286	0.531259	0.000842457	41	22	26	8	1	4	6	8	3	4.922	3.228	3.197	1.011	0.225	0.85	1.046	1.52	0.692
ENSG00000143771	CNIH4	cornichon family AMPA receptor auxiliary protein 4 [Source:HGNC Symbol;Acc:HGNC:25013]	0	-0.721584	0.0122829	6.14355	0.0008472	687	774	685	530	325	286	344	339	208	82.466	113.567	84.219	66.978	73.259	60.772	59.985	64.389	47.992
ENSG00000142552	RCN3	reticulocalbin 3 [Source:HGNC Symbol;Acc:HGNC:21145]	0	3.41859	0.0124081	2.22915	0.000856613	11	4	7	155	47	32	87	86	15	1.32	0.587	0.861	19.588	10.594	6.8	15.171	16.335	3.461
ENSG00000095970	TREM2	triggering receptor expressed on myeloid cells 2 [Source:HGNC Symbol;Acc:HGNC:17761]	0	-3.73682	0.0124184	0.137963	0.000858099	133	33	52	5	4	2	6	0	0	15.965	4.842	6.393	0.632	0.902	0.425	1.046	0	0
ENSG00000150347	ARID5B	AT-rich interaction domain 5B [Source:HGNC Symbol;Acc:HGNC:17362]	0	1.30472	0.0124296	5.25677	0.000859652	144	130	130	309	335	228	276	287	375	17.285	19.075	15.983	39.049	75.513	48.447	48.127	54.513	86.524
ENSG00000115993	TRAK2	trafficking kinesin protein 2 [Source:HGNC Symbol;Acc:HGNC:13206]	0	1.38094	0.0124578	4.31088	0.000862378	61	106	56	180	138	164	232	167	80	7.322	15.553	6.885	22.747	31.107	34.848	40.455	31.72	18.459
ENSG00000234442	BX276092.5		0	-4.17998	0.0124864	-2.12102	0.000865142	6	7	23	0	0	0	0	0	0	0.72	1.027	2.828	0	0	0	0	0	0
ENSG00000082014	SMARCD3	SWI/SNF related, matrix associated, actin dependent regulator of chromatin, subfamily d, member 3 [Source:HGNC Symbol;Acc:HGNC:11108]	0	1.81312	0.0125091	2.50869	0.000867494	55	28	15	150	69	55	25	26	6	6.602	4.108	1.844	18.956	15.553	11.687	4.359	4.938	1.384
ENSG00000011332	DPF1	double PHD fingers 1 [Source:HGNC Symbol;Acc:HGNC:20225]	0	1.34309	0.0125146	2.768	0.000868656	31	29	36	127	40	59	26	41	27	3.721	4.255	4.426	16.049	9.017	12.537	4.534	7.788	6.23
ENSG00000110723	EXPH5	exophilin 5 [Source:HGNC Symbol;Acc:HGNC:30578]	0	-3.21751	0.0125431	-0.701381	0.000871422	29	19	38	5	5	0	0	1	0	3.481	2.788	4.672	0.632	1.127	0	0	0.19	0
ENSG00000067606	PRKCZ	protein kinase C zeta [Source:HGNC Symbol;Acc:HGNC:9412]	0	-1.07954	0.0125534	3.2234	0.000873705	120	109	140	67	46	39	27	25	33	14.404	15.993	17.213	8.467	10.369	8.287	4.708	4.748	7.614
ENSG00000204959	ARHGEF34P	Rho guanine nucleotide exchange factor 34, pseudogene [Source:HGNC Symbol;Acc:HGNC:38086]	0	-3.89277	0.0125534	-0.79686	0.000873235	30	20	17	0	4	1	1	0	2	3.601	2.935	2.09	0	0.902	0.212	0.174	0	0.461
ENSG00000138018	SELENOI	selenoprotein I [Source:HGNC Symbol;Acc:HGNC:29361]	0	-1.13921	0.012559	3.89275	0.000874874	140	200	186	77	76	55	67	82	36	16.805	29.346	22.868	9.731	17.131	11.687	11.683	15.575	8.306
ENSG00000100321	SYNGR1	synaptogyrin 1 [Source:HGNC Symbol;Acc:HGNC:11498]	0	1.49507	0.0125723	3.53389	0.00087659	54	49	50	156	155	79	81	77	22	6.482	7.19	6.147	19.714	34.939	16.787	14.124	14.625	5.076
ENSG00000101384	JAG1	jagged 1 [Source:HGNC Symbol;Acc:HGNC:6188]	0	-1.80288	0.0125905	3.59065	0.000878648	271	165	126	94	16	41	74	73	26	32.53	24.21	15.491	11.879	3.607	8.712	12.904	13.866	5.999
ENSG00000156587	UBE2L6	ubiquitin conjugating enzyme E2 L6 [Source:HGNC Symbol;Acc:HGNC:12490]	0	1.40475	0.0126003	5.98801	0.000880118	414	161	209	808	368	526	635	589	202	49.695	23.623	25.696	102.11	82.952	111.769	110.728	111.874	46.608
ENSG00000213722	DDAH2	dimethylarginine dimethylaminohydrolase 2 [Source:HGNC Symbol;Acc:HGNC:2716]	0	1.01543	0.0126536	5.13453	0.00088463	220	118	159	495	187	216	241	216	185	26.408	17.314	19.549	62.555	42.152	45.898	42.024	41.027	42.685
ENSG00000249353	NPM1P27	nucleophosmin 1 pseudogene 27 [Source:HGNC Symbol;Acc:HGNC:45206]	0	-0.885829	0.012726	5.07043	0.000890487	267	391	382	266	107	129	183	164	121	32.05	57.371	46.966	33.615	24.119	27.411	31.911	31.15	27.918
ENSG00000152465	NMT2	N-myristoyltransferase 2 [Source:HGNC Symbol;Acc:HGNC:7858]	0	0.978632	0.0127907	6.59731	0.000897411	558	441	402	1081	611	697	501	517	628	66.981	64.707	49.425	136.61	137.727	148.105	87.362	98.199	144.899
ENSG00000179593	ALOX15B	arachidonate 15-lipoxygenase, type B [Source:HGNC Symbol;Acc:HGNC:434]	0	-3.15702	0.0127907	1.35059	0.000896256	455	89	114	26	16	8	3	0	1	54.617	13.059	14.016	3.286	3.607	1.7	0.523	0	0.231
ENSG00000138002	IFT172	intraflagellar transport 172 [Source:HGNC Symbol;Acc:HGNC:30391]	0	1.17916	0.0127907	3.4563	0.000897187	37	41	72	138	73	79	94	61	43	4.441	6.016	8.852	17.44	16.455	16.787	16.391	11.586	9.921
ENSG00000125826	RBCK1	RANBP2-type and C3HC4-type zinc finger containing 1 [Source:HGNC Symbol;Acc:HGNC:15864]	0	-0.734542	0.012837	7.12025	0.000902261	1361	1203	1613	961	570	641	580	629	573	163.371	176.513	198.315	121.445	128.485	136.205	101.137	119.472	132.209
ENSG00000114638	UPK1B	uroplakin 1B [Source:HGNC Symbol;Acc:HGNC:12578]	0	-5.82943	0.012837	-1.37718	0.000901554	86	29	15	0	0	0	0	1	0	10.323	4.255	1.844	0	0	0	0	0.19	0
ENSG00000164162	ANAPC10	anaphase promoting complex subunit 10 [Source:HGNC Symbol;Acc:HGNC:24077]	0	-1.08601	0.0128691	3.60839	0.000905323	129	110	157	65	54	43	50	65	51	15.485	16.14	19.303	8.214	12.172	9.137	8.719	12.346	11.767
ENSG00000236105	PRELID3BP10	PRELI domain containing 3B pseudogene 10 [Source:HGNC Symbol;Acc:HGNC:49072]	0	-1.2628	0.012892	3.61511	0.000907738	102	154	174	82	49	28	56	80	42	12.244	22.596	21.393	10.363	11.045	5.95	9.765	15.195	9.691
ENSG00000183347	GBP6	guanylate binding protein family member 6 [Source:HGNC Symbol;Acc:HGNC:25395]	0	-3.82166	0.0129351	-2.22446	0.000911586	9	11	5	0	0	0	0	0	0	1.08	1.614	0.615	0	0	0	0	0	0
ENSG00000167371	PRRT2	proline rich transmembrane protein 2 [Source:HGNC Symbol;Acc:HGNC:30500]	0	4.53572	0.0130204	-0.390882	0.000918408	0	1	0	12	19	15	18	9	3	0	0.147	0	1.516	4.283	3.187	3.139	1.709	0.692
ENSG00000181126	HLA-V	major histocompatibility complex, class I, V (pseudogene) [Source:HGNC Symbol;Acc:HGNC:23482]	0	-3.71063	0.0131046	-1.94128	0.000925168	7	12	12	0	1	0	0	0	0	0.84	1.761	1.475	0	0.225	0	0	0	0
ENSG00000166825	ANPEP	alanyl aminopeptidase, membrane [Source:HGNC Symbol;Acc:HGNC:500]	0	1.55938	0.0131241	7.45498	0.000927365	552	1247	631	2509	1131	2380	948	1509	373	66.261	182.969	77.58	317.071	254.942	505.723	165.307	286.619	86.063
ENSG00000180818	HOXC10	homeobox C10 [Source:HGNC Symbol;Acc:HGNC:5122]	0	3.77587	0.0131322	1.3484	0.000929578	4	10	0	40	37	23	68	30	25	0.48	1.467	0	5.055	8.34	4.887	11.857	5.698	5.768
ENSG00000171155	C1GALT1C1	C1GALT1 specific chaperone 1 [Source:HGNC Symbol;Acc:HGNC:24338]	0	0.951164	0.0131322	4.50441	0.000929235	88	129	107	257	155	134	157	174	87	10.563	18.928	13.155	32.478	34.939	28.473	27.377	33.049	20.074
ENSG00000041353	RAB27B	RAB27B, member RAS oncogene family [Source:HGNC Symbol;Acc:HGNC:9767]	0	-2.09105	0.0131617	1.37045	0.000933727	33	42	49	8	9	8	12	5	15	3.961	6.163	6.024	1.011	2.029	1.7	2.092	0.95	3.461
ENSG00000234409	CCDC188	coiled-coil domain containing 188 [Source:HGNC Symbol;Acc:HGNC:51899]	0	4.29321	0.0131617	-0.510095	0.00093413	0	3	0	26	10	12	16	5	1	0	0.44	0	3.286	2.254	2.55	2.79	0.95	0.231
ENSG00000012171	SEMA3B	semaphorin 3B [Source:HGNC Symbol;Acc:HGNC:10724]	0	-1.35439	0.0131617	3.53095	0.000933445	186	118	136	57	54	38	70	31	45	22.327	17.314	16.721	7.203	12.172	8.075	12.206	5.888	10.383
ENSG00000141232	TOB1	transducer of ERBB2, 1 [Source:HGNC Symbol;Acc:HGNC:11979]	0	-0.901047	0.0132318	4.13559	0.000940038	165	187	181	108	77	64	99	96	54	19.806	27.438	22.254	13.648	17.357	13.599	17.263	18.234	12.459
ENSG00000186468	RPS23	ribosomal protein S23 [Source:HGNC Symbol;Acc:HGNC:10410]	0	-0.550226	0.0132318	10.8073	0.000941295	18143	14589	17874	15257	7352	8118	9063	8165	5962	2177.84	2140.61	2197.57	1928.08	1657.23	1724.98	1580.36	1550.86	1375.62
ENSG00000128596	CCDC136	coiled-coil domain containing 136 [Source:HGNC Symbol;Acc:HGNC:22225]	0	1.51706	0.0132318	3.24112	0.000941583	52	34	38	158	110	55	39	38	58	6.242	4.989	4.672	19.967	24.795	11.687	6.801	7.218	13.382
ENSG00000196220	SRGAP3	SLIT-ROBO Rho GTPase activating protein 3 [Source:HGNC Symbol;Acc:HGNC:19744]	0	-2.80685	0.0132391	0.621654	0.000942935	62	32	71	17	7	1	7	1	1	7.442	4.695	8.729	2.148	1.578	0.212	1.221	0.19	0.231
ENSG00000115677	HDLBP	high density lipoprotein binding protein [Source:HGNC Symbol;Acc:HGNC:4857]	0	0.728942	0.0132669	7.89628	0.000946465	1185	1199	1152	2582	1287	1351	1970	1876	906	142.244	175.927	141.636	326.297	290.106	287.072	343.518	356.326	209.043
ENSG00000151914	DST	dystonin [Source:HGNC Symbol;Acc:HGNC:1090]	0	-1.19168	0.0132669	6.26538	0.000946569	769	711	1041	273	326	355	429	539	224	92.309	104.323	127.989	34.5	73.485	75.433	74.807	102.377	51.684
ENSG00000106028	SSBP1	single stranded DNA binding protein 1 [Source:HGNC Symbol;Acc:HGNC:11317]	0	-0.939971	0.0132774	7.29389	0.000948151	1224	1882	1785	1020	528	656	661	744	802	146.926	276.142	219.462	128.901	119.018	139.393	115.262	141.315	185.047
ENSG00000181192	DHTKD1	dehydrogenase E1 and transketolase domain containing 1 [Source:HGNC Symbol;Acc:HGNC:23537]	0	-1.09509	0.0132888	4.38053	0.000949919	292	151	251	148	67	66	100	111	88	35.051	22.156	30.86	18.703	15.103	14.024	17.437	21.083	20.304
ENSG00000263266	RPS7P1	ribosomal protein S7 pseudogene 1 [Source:HGNC Symbol;Acc:HGNC:17081]	0	-0.746473	0.0132888	6.66776	0.000950623	905	1121	992	764	410	410	456	459	425	108.634	164.482	121.964	96.549	92.419	87.12	79.515	87.182	98.061
ENSG00000243364	EFNA4	ephrin A4 [Source:HGNC Symbol;Acc:HGNC:3224]	0	-1.25297	0.0132972	3.376	0.000952695	118	80	120	52	45	22	78	69	41	14.164	11.738	14.754	6.571	10.144	4.675	13.601	13.106	9.46
ENSG00000179750	APOBEC3B	apolipoprotein B mRNA editing enzyme catalytic subunit 3B [Source:HGNC Symbol;Acc:HGNC:17352]	0	1.78794	0.0132972	2.8663	0.000952887	15	30	30	109	83	39	50	83	26	1.801	4.402	3.688	13.775	18.709	8.287	8.719	15.765	5.999
ENSG00000054965	FAM168A	family with sequence similarity 168 member A [Source:HGNC Symbol;Acc:HGNC:28999]	0	1.18993	0.013414	4.64007	0.00096214	132	93	136	385	176	175	205	161	55	15.845	13.646	16.721	48.654	39.673	37.186	35.747	30.58	12.69
ENSG00000104140	RHOV	ras homolog family member V [Source:HGNC Symbol;Acc:HGNC:18313]	0	-2.5352	0.013414	1.20277	0.00096293	81	29	50	9	12	3	14	5	4	9.723	4.255	6.147	1.137	2.705	0.637	2.441	0.95	0.923
ENSG00000151892	GFRA1	GDNF family receptor alpha 1 [Source:HGNC Symbol;Acc:HGNC:4243]	0	3.94087	0.0134349	1.41126	0.00096527	2	3	1	29	61	19	85	43	38	0.24	0.44	0.123	3.665	13.75	4.037	14.822	8.167	8.768
ENSG00000188487	INSC	INSC, spindle orientation adaptor protein [Source:HGNC Symbol;Acc:HGNC:33116]	0	2.78094	0.0134579	1.01194	0.000967767	5	5	4	26	35	36	6	14	12	0.6	0.734	0.492	3.286	7.889	7.65	1.046	2.659	2.769
ENSG00000142687	KIAA0319L	KIAA0319 like [Source:HGNC Symbol;Acc:HGNC:30071]	0	0.807841	0.0134697	5.61563	0.0009703	265	185	198	486	257	251	417	413	307	31.81	27.145	24.344	61.418	57.931	53.335	72.714	78.445	70.835
ENSG00000042286	AIFM2	apoptosis inducing factor, mitochondria associated 2 [Source:HGNC Symbol;Acc:HGNC:21411]	0	0.914994	0.0134697	4.93182	0.000970067	111	132	123	232	175	189	303	246	217	13.324	19.368	15.123	29.319	39.447	40.16	52.835	46.725	50.069
ENSG00000104976	SNAPC2	small nuclear RNA activating complex polypeptide 2 [Source:HGNC Symbol;Acc:HGNC:11135]	0	0.966946	0.0134916	4.91378	0.000972716	172	107	124	308	210	162	215	209	186	20.646	15.7	15.246	38.923	47.337	34.423	37.491	39.697	42.916
ENSG00000064547	LPAR2	lysophosphatidic acid receptor 2 [Source:HGNC Symbol;Acc:HGNC:3168]	0	-2.85279	0.013496	1.87925	0.000974717	82	56	94	11	12	5	18	4	42	9.843	8.217	11.557	1.39	2.705	1.062	3.139	0.76	9.691
ENSG00000144642	RBMS3	RNA binding motif single stranded interacting protein 3 [Source:HGNC Symbol;Acc:HGNC:13427]	0	1.44393	0.013496	2.9714	0.000974133	40	29	22	107	74	39	64	54	37	4.801	4.255	2.705	13.522	16.681	8.287	11.16	10.257	8.537
ENSG00000140400	MAN2C1	mannosidase alpha class 2C member 1 [Source:HGNC Symbol;Acc:HGNC:6827]	0	0.913189	0.0135233	5.05286	0.000977534	245	165	161	514	207	240	161	151	118	29.409	24.21	19.795	64.956	46.66	50.997	28.074	28.681	27.226
ENSG00000137522	RNF121	ring finger protein 121 [Source:HGNC Symbol;Acc:HGNC:21070]	0	1.05851	0.013542	4.76205	0.00097982	126	134	99	357	131	188	261	155	130	15.125	19.662	12.172	45.115	29.529	39.948	45.512	29.441	29.995
ENSG00000090932	DLL3	delta like canonical Notch ligand 3 [Source:HGNC Symbol;Acc:HGNC:2909]	0	-1.32264	0.013542	2.36735	0.00098058	70	52	88	38	14	21	24	21	12	8.403	7.63	10.819	4.802	3.156	4.462	4.185	3.989	2.769
ENSG00000125691	RPL23	ribosomal protein L23 [Source:HGNC Symbol;Acc:HGNC:10316]	0	-0.603138	0.0135866	10.2233	0.000984662	9406	11151	10514	8180	4529	5160	7934	5942	5004	1129.07	1636.16	1292.68	1033.74	1020.89	1096.44	1383.49	1128.62	1154.58
ENSG00000188603	CLN3	CLN3, battenin [Source:HGNC Symbol;Acc:HGNC:2074]	0	1.71053	0.0136458	2.44197	0.000989799	9	28	17	82	37	29	57	49	33	1.08	4.108	2.09	10.363	8.34	6.162	9.939	9.307	7.614
ENSG00000161682	FAM171A2	family with sequence similarity 171 member A2 [Source:HGNC Symbol;Acc:HGNC:30480]	0	2.21263	0.0136603	1.70269	0.000992248	15	8	11	77	43	25	32	21	4	1.801	1.174	1.352	9.731	9.693	5.312	5.58	3.989	0.923
ENSG00000136861	CDK5RAP2	CDK5 regulatory subunit associated protein 2 [Source:HGNC Symbol;Acc:HGNC:18672]	0	0.642445	0.0136603	7.14029	0.000992564	853	785	814	1613	840	926	780	851	484	102.392	115.181	100.08	203.841	189.347	196.764	136.012	161.638	111.674
ENSG00000117593	DARS2	aspartyl-tRNA synthetase 2, mitochondrial [Source:HGNC Symbol;Acc:HGNC:25538]	0	-0.910185	0.0136983	4.71386	0.000997486	263	301	397	200	108	134	82	84	91	31.57	44.165	48.81	25.275	24.345	28.473	14.299	15.955	20.997
ENSG00000282826	FRG1CP	FSHD region gene 1 family member C, pseudogene [Source:HGNC Symbol;Acc:HGNC:51762]	0	0.988161	0.0136983	4.28963	0.000997887	79	78	106	233	126	105	166	160	75	9.483	11.445	13.032	29.445	28.402	22.311	28.946	30.39	17.305
ENSG00000114251	WNT5A	Wnt family member 5A [Source:HGNC Symbol;Acc:HGNC:12784]	0	2.10429	0.0136983	3.83578	0.000996355	39	108	22	276	113	134	134	147	30	4.681	15.847	2.705	34.879	25.472	28.473	23.366	27.921	6.922
ENSG00000089123	TASP1	taspase 1 [Source:HGNC Symbol;Acc:HGNC:15859]	0	-1.37954	0.013746	2.27683	0.00100222	57	49	76	36	12	14	23	23	18	6.842	7.19	9.344	4.549	2.705	2.975	4.011	4.369	4.153
ENSG00000065675	PRKCQ	protein kinase C theta [Source:HGNC Symbol;Acc:HGNC:9410]	0	-2.44399	0.0138496	0.153644	0.00101386	40	30	24	5	3	6	5	2	0	4.801	4.402	2.951	0.632	0.676	1.275	0.872	0.38	0
ENSG00000170802	FOXN2	forkhead box N2 [Source:HGNC Symbol;Acc:HGNC:5281]	0	-1.21205	0.0138496	3.09223	0.00101411	87	129	124	67	41	23	32	38	20	10.443	18.928	15.246	8.467	9.242	4.887	5.58	7.218	4.615
ENSG00000128266	GNAZ	G protein subunit alpha z [Source:HGNC Symbol;Acc:HGNC:4395]	0	2.80946	0.0138496	1.33479	0.0010113	4	12	7	116	34	16	11	13	9	0.48	1.761	0.861	14.659	7.664	3.4	1.918	2.469	2.077
ENSG00000047579	DTNBP1	dystrobrevin binding protein 1 [Source:HGNC Symbol;Acc:HGNC:17328]	0	0.714639	0.0138496	5.93315	0.00101263	278	291	303	659	286	343	485	488	312	33.37	42.698	37.253	83.28	64.468	72.884	84.572	92.69	71.988
ENSG00000180211	FO393411.1		0	-0.726075	0.0138496	6.24653	0.00101388	655	724	627	443	291	314	489	424	332	78.624	106.231	77.088	55.984	65.595	66.721	85.269	80.534	76.603
ENSG00000106266	SNX8	sorting nexin 8 [Source:HGNC Symbol;Acc:HGNC:14972]	0	0.712696	0.0139299	6.72556	0.00102085	396	378	408	782	403	519	1524	1151	941	47.535	55.463	50.163	98.824	90.841	110.282	265.747	218.62	217.118
ENSG00000101236	RNF24	ring finger protein 24 [Source:HGNC Symbol;Acc:HGNC:13779]	0	1.27113	0.0139482	3.98504	0.00102307	56	78	65	158	158	104	104	76	102	6.722	11.445	7.992	19.967	35.615	22.099	18.135	14.435	23.535
ENSG00000159733	ZFYVE28	zinc finger FYVE-type containing 28 [Source:HGNC Symbol;Acc:HGNC:29334]	0	2.34509	0.0139724	1.03564	0.00102571	5	4	12	39	21	31	8	5	16	0.6	0.587	1.475	4.929	4.734	6.587	1.395	0.95	3.692
ENSG00000166920	C15orf48	chromosome 15 open reading frame 48 [Source:HGNC Symbol;Acc:HGNC:29898]	0	-2.0088	0.0139903	0.605398	0.0010279	29	55	33	8	9	7	2	3	1	3.481	8.07	4.057	1.011	2.029	1.487	0.349	0.57	0.231
ENSG00000094916	CBX5	chromobox 5 [Source:HGNC Symbol;Acc:HGNC:1555]	0	0.705761	0.0139969	7.00478	0.00103013	818	784	912	1686	844	1083	468	489	457	98.191	115.035	112.129	213.066	190.248	230.125	81.607	92.88	105.444
ENSG00000152229	PSTPIP2	proline-serine-threonine phosphatase interacting protein 2 [Source:HGNC Symbol;Acc:HGNC:9581]	0	-1.21299	0.0139969	4.1314	0.00103002	285	172	244	170	42	71	95	61	42	34.211	25.237	29.999	21.484	9.467	15.087	16.566	11.586	9.691
ENSG00000105755	ETHE1	ETHE1, persulfide dioxygenase [Source:HGNC Symbol;Acc:HGNC:23287]	0	-0.783029	0.0140407	6.23542	0.00103424	928	615	734	581	288	294	438	337	254	111.395	90.238	90.244	73.423	64.919	62.472	76.376	64.01	58.606
ENSG00000153976	HS3ST3A1	heparan sulfate-glucosamine 3-sulfotransferase 3A1 [Source:HGNC Symbol;Acc:HGNC:5196]	0	1.2922	0.0140523	5.36044	0.00103597	156	186	146	736	262	183	465	265	177	18.726	27.291	17.95	93.011	59.058	38.885	81.084	50.334	40.839
ENSG00000136695	IL36RN	interleukin 36 receptor antagonist [Source:HGNC Symbol;Acc:HGNC:15561]	0	-3.67106	0.0141014	-2.28529	0.00104047	5	6	11	0	0	0	0	0	0	0.6	0.88	1.352	0	0	0	0	0	0
ENSG00000173546	CSPG4	chondroitin sulfate proteoglycan 4 [Source:HGNC Symbol;Acc:HGNC:2466]	0	1.2276	0.0141027	3.3056	0.00104144	48	38	36	130	57	67	101	70	36	5.762	5.576	4.426	16.429	12.849	14.237	17.612	13.296	8.306
ENSG00000197381	ADARB1	adenosine deaminase, RNA specific B1 [Source:HGNC Symbol;Acc:HGNC:226]	0	-1.03595	0.0141184	3.66736	0.00104349	138	144	153	93	57	39	76	58	29	16.565	21.129	18.811	11.753	12.849	8.287	13.252	11.016	6.691
ENSG00000075790	BCAP29	B cell receptor associated protein 29 [Source:HGNC Symbol;Acc:HGNC:24131]	0	-0.891656	0.0141473	4.81274	0.00104651	270	286	247	145	114	115	166	140	126	32.41	41.964	30.368	18.324	25.697	24.436	28.946	26.592	29.072
ENSG00000258588/ENSG00000258659	TRIM6-TRIM34/TRIM34	TRIM6-TRIM34 readthrough [Source:HGNC Symbol;Acc:HGNC:33440]/tripartite motif containing 34 [Source:HGNC Symbol;Acc:HGNC:10063]	0	-1.4774	0.0142197	1.93392	0.00105275	44	41	50	25	8	10	24	21	15	5.282	6.016	6.147	3.159	1.803	2.125	4.185	3.989	3.461
ENSG00000233859	ADH5P4	alcohol dehydrogenase 5 (class III), chi polypeptide, pseudogene 4 [Source:HGNC Symbol;Acc:HGNC:21377]	0	-0.950738	0.0142409	4.65493	0.0010561	199	294	270	160	109	76	134	128	110	23.887	43.138	33.196	20.22	24.57	16.149	23.366	24.312	25.38
ENSG00000135541	AHI1	Abelson helper integration site 1 [Source:HGNC Symbol;Acc:HGNC:21575]	0	1.0849	0.0142409	4.25476	0.00105562	64	70	100	172	144	112	155	124	135	7.682	10.271	12.295	21.736	32.459	23.799	27.028	23.552	31.149
ENSG00000232134	RPS15AP12	ribosomal protein S15a pseudogene 12 [Source:HGNC Symbol;Acc:HGNC:36759]	0	-1.74098	0.0142428	1.12697	0.00105969	32	27	35	10	5	9	10	9	6	3.841	3.962	4.303	1.264	1.127	1.912	1.744	1.709	1.384
ENSG00000126603	GLIS2	GLIS family zinc finger 2 [Source:HGNC Symbol;Acc:HGNC:29450]	0	1.09221	0.0142428	3.46404	0.00105983	48	38	57	143	52	80	86	77	55	5.762	5.576	7.008	18.071	11.721	16.999	14.996	14.625	12.69
ENSG00000103490	PYCARD	PYD and CARD domain containing [Source:HGNC Symbol;Acc:HGNC:16608]	0	-0.874739	0.0142428	5.09104	0.00106069	466	451	426	316	174	158	139	116	48	55.937	66.174	52.376	39.934	39.222	33.573	24.238	22.033	11.075
ENSG00000171703	TCEA2	transcription elongation factor A2 [Source:HGNC Symbol;Acc:HGNC:11614]	0	0.810066	0.0142428	5.49637	0.00105768	249	195	278	565	324	240	283	250	182	29.889	28.612	34.18	71.401	73.034	50.997	49.348	47.485	41.993
ENSG00000134996	OSTF1	osteoclast stimulating factor 1 [Source:HGNC Symbol;Acc:HGNC:8510]	0	-0.90907	0.0142428	6.0759	0.0010586	709	638	797	563	194	292	287	277	312	85.106	93.612	97.99	71.148	43.73	62.047	50.046	52.613	71.988
ENSG00000116793	PHTF1	putative homeodomain transcription factor 1 [Source:HGNC Symbol;Acc:HGNC:8939]	0	1.01486	0.0142749	4.82427	0.00106608	99	167	112	347	143	181	255	177	152	11.884	24.504	13.77	43.852	32.234	38.46	44.466	33.619	35.071
ENSG00000236333	TRHDE-AS1	TRHDE antisense RNA 1 [Source:HGNC Symbol;Acc:HGNC:27471]	0	-1.49902	0.0142749	2.34545	0.00106539	67	63	50	20	22	14	22	29	23	8.043	9.244	6.147	2.527	4.959	2.975	3.836	5.508	5.307
ENSG00000105472	CLEC11A	C-type lectin domain containing 11A [Source:HGNC Symbol;Acc:HGNC:10576]	0	3.01305	0.0142749	0.512541	0.00106727	2	2	2	38	13	7	15	22	11	0.24	0.293	0.246	4.802	2.93	1.487	2.616	4.179	2.538
ENSG00000166265	CYYR1	cysteine and tyrosine rich 1 [Source:HGNC Symbol;Acc:HGNC:16274]	0	-4.19575	0.0142749	-1.77377	0.00106459	30	11	9	0	0	1	0	0	0	3.601	1.614	1.107	0	0	0.212	0	0	0
ENSG00000078269	SYNJ2	synaptojanin 2 [Source:HGNC Symbol;Acc:HGNC:11504]	0	1.06347	0.0142749	4.56279	0.00106754	70	125	95	270	103	161	188	210	151	8.403	18.341	11.68	34.121	23.218	34.211	32.782	39.887	34.84
ENSG00000196975	ANXA4	annexin A4 [Source:HGNC Symbol;Acc:HGNC:542]	0	-1.13117	0.0142782	4.40059	0.00106883	232	276	232	149	65	85	71	81	114	27.849	40.497	28.524	18.83	14.652	18.062	12.381	15.385	26.303
ENSG00000047230	CTPS2	CTP synthase 2 [Source:HGNC Symbol;Acc:HGNC:2520]	0	-1.09709	0.0142782	3.6522	0.00106957	139	104	165	60	47	58	76	55	45	16.685	15.26	20.286	7.582	10.594	12.324	13.252	10.447	10.383
ENSG00000184497	TMEM255B	transmembrane protein 255B [Source:HGNC Symbol;Acc:HGNC:28297]	0	1.9971	0.0142922	2.6754	0.00107151	11	16	15	42	49	67	93	91	49	1.32	2.348	1.844	5.308	11.045	14.237	16.217	17.284	11.306
ENSG00000160588	MPZL3	myelin protein zero like 3 [Source:HGNC Symbol;Acc:HGNC:27279]	0	-2.97714	0.0143225	0.0929213	0.00107539	35	23	42	6	2	2	0	4	5	4.201	3.375	5.164	0.758	0.451	0.425	0	0.76	1.154
ENSG00000163359	COL6A3	collagen type VI alpha 3 chain [Source:HGNC Symbol;Acc:HGNC:2213]	0	3.81276	0.0143225	1.09294	0.00107557	2	2	4	66	30	21	52	31	4	0.24	0.293	0.492	8.341	6.762	4.462	9.067	5.888	0.923
ENSG00000132589	FLOT2	flotillin 2 [Source:HGNC Symbol;Acc:HGNC:3758]	0	-0.868526	0.0143486	5.62717	0.00107843	643	473	494	387	198	192	205	186	205	77.184	69.402	60.736	48.907	44.632	40.798	35.747	35.329	47.3
ENSG00000136327	NKX2-8	NK2 homeobox 8 [Source:HGNC Symbol;Acc:HGNC:16364]	0	-4.22167	0.0143496	-1.45273	0.00107941	13	10	9	0	0	0	5	0	2	1.56	1.467	1.107	0	0	0	0.872	0	0.461
ENSG00000079150	FKBP7	FK506 binding protein 7 [Source:HGNC Symbol;Acc:HGNC:3723]	0	1.47518	0.0144172	2.30629	0.00108629	20	27	15	76	44	31	38	26	18	2.401	3.962	1.844	9.604	9.918	6.587	6.626	4.938	4.153
ENSG00000114353	GNAI2	G protein subunit alpha i2 [Source:HGNC Symbol;Acc:HGNC:4385]	0	0.626904	0.0144172	10.4552	0.0010856	7484	7676	7567	14368	8776	7710	8262	8063	7509	898.36	1126.28	930.348	1815.74	1978.22	1638.29	1440.68	1531.48	1732.56
ENSG00000134138	MEIS2	Meis homeobox 2 [Source:HGNC Symbol;Acc:HGNC:7001]	0	1.31335	0.0144327	3.12178	0.00108836	31	40	41	102	61	81	35	56	52	3.721	5.869	5.041	12.89	13.75	17.212	6.103	10.637	11.998
ENSG00000188488	SERPINA5	serpin family A member 5 [Source:HGNC Symbol;Acc:HGNC:8723]	0	4.37269	0.0144439	-0.360073	0.00109176	2	0	0	24	7	16	24	6	3	0.24	0	0	3.033	1.578	3.4	4.185	1.14	0.692
ENSG00000101210	EEF1A2	eukaryotic translation elongation factor 1 alpha 2 [Source:HGNC Symbol;Acc:HGNC:3192]	0	1.7359	0.0144439	3.79209	0.00109191	49	51	90	314	233	69	72	43	50	5.882	7.483	11.065	39.681	52.521	14.662	12.555	8.167	11.537
ENSG00000165689	ENTR1	endosome associated trafficking regulator 1 [Source:HGNC Symbol;Acc:HGNC:10667]	0	-0.781825	0.0144439	5.92968	0.00109158	500	542	710	391	235	253	424	286	211	60.019	79.526	87.293	49.412	52.972	53.76	73.935	54.323	48.684
ENSG00000102221	JADE3	jade family PHD finger 3 [Source:HGNC Symbol;Acc:HGNC:22982]	0	-1.12335	0.0144538	2.79563	0.00109356	89	78	105	53	34	23	25	31	14	10.683	11.445	12.91	6.698	7.664	4.887	4.359	5.888	3.23
ENSG00000182774	RPS17	ribosomal protein S17 [Source:HGNC Symbol;Acc:HGNC:10397]	0	-0.595453	0.0144735	10.069	0.00109596	9685	9875	13058	9259	4828	4908	4361	5218	3046	1162.56	1448.94	1605.45	1170.09	1088.29	1042.89	760.448	991.104	702.808
ENSG00000167978	SRRM2	serine/arginine repetitive matrix 2 [Source:HGNC Symbol;Acc:HGNC:16639]	0	0.647935	0.0144978	9.00222	0.0010996	2990	2253	3130	5220	2926	3235	3779	3260	1904	358.912	330.577	384.827	659.67	659.558	687.401	658.962	619.202	439.313
ENSG00000163508	EOMES	eomesodermin [Source:HGNC Symbol;Acc:HGNC:3372]	0	-3.61374	0.0144978	-0.848902	0.00109912	14	16	25	2	1	0	0	2	3	1.681	2.348	3.074	0.253	0.225	0	0	0.38	0.692
ENSG00000055211	GINM1	glycoprotein integral membrane 1 [Source:HGNC Symbol;Acc:HGNC:21074]	0	0.763111	0.0145775	7.13681	0.00110656	671	620	660	1478	675	809	1375	848	832	80.545	90.971	81.146	186.78	152.154	171.903	239.765	161.069	191.969
ENSG00000166923	GREM1	gremlin 1, DAN family BMP antagonist [Source:HGNC Symbol;Acc:HGNC:2001]	0	2.74663	0.0145838	6.53111	0.00110795	128	645	62	2168	496	801	1261	2191	399	15.365	94.639	7.623	273.978	111.805	170.203	219.886	416.157	92.062
ENSG00000122026	RPL21	ribosomal protein L21 [Source:HGNC Symbol;Acc:HGNC:10313]	0	-0.636507	0.0145867	9.26477	0.00110909	6517	4880	6328	4654	2640	2649	3653	2604	2018	782.284	716.031	778.015	588.143	595.09	562.882	636.99	494.602	465.616
ENSG00000162909	CAPN2	calpain 2 [Source:HGNC Symbol;Acc:HGNC:1479]	0	-0.891007	0.0146216	7.34786	0.00111427	1285	1729	1501	864	568	656	820	936	974	154.248	253.692	184.545	109.187	128.034	139.393	142.987	177.783	224.732
ENSG00000274173	AL035661.1		0	-3.80909	0.0146216	-1.91474	0.00111387	11	6	18	0	0	1	0	0	0	1.32	0.88	2.213	0	0	0.212	0	0	0
ENSG00000144893	MED12L	mediator complex subunit 12 like [Source:HGNC Symbol;Acc:HGNC:16050]	0	2.71426	0.0146216	1.56127	0.00111572	31	6	2	73	42	24	21	17	11	3.721	0.88	0.246	9.225	9.467	5.1	3.662	3.229	2.538
ENSG00000201217	RF00019		0	1.41046	0.0146216	3.49912	0.00111631	48	21	34	92	54	86	142	165	81	5.762	3.081	4.18	11.626	12.172	18.274	24.761	31.34	18.689
ENSG00000128595	CALU	calumenin [Source:HGNC Symbol;Acc:HGNC:1458]	0	1.00826	0.0146216	7.99357	0.00111513	1409	1745	1314	4415	2148	1654	1380	1328	486	169.133	256.04	161.554	557.94	484.187	351.456	240.637	252.239	112.135
ENSG00000159899	NPR2	natriuretic peptide receptor 2 [Source:HGNC Symbol;Acc:HGNC:7944]	0	1.61948	0.0146339	3.00517	0.00111816	36	47	21	126	77	64	54	69	15	4.321	6.896	2.582	15.923	17.357	13.599	9.416	13.106	3.461
ENSG00000182901	RGS7	regulator of G protein signaling 7 [Source:HGNC Symbol;Acc:HGNC:10003]	0	3.73673	0.0147197	-0.380796	0.00112563	0	1	0	12	7	5	23	21	9	0	0.147	0	1.516	1.578	1.062	4.011	3.989	2.077
ENSG00000167397	VKORC1	vitamin K epoxide reductase complex subunit 1 [Source:HGNC Symbol;Acc:HGNC:23663]	0	0.780651	0.0147904	8.36945	0.00113197	1760	1610	1692	3057	2379	2058	2234	1613	1823	211.266	236.232	208.028	386.324	536.257	437.302	389.553	306.372	420.623
ENSG00000131242	RAB11FIP4	RAB11 family interacting protein 4 [Source:HGNC Symbol;Acc:HGNC:30267]	0	-3.1431	0.0148328	-0.00641594	0.00113613	40	21	51	4	6	1	0	1	6	4.801	3.081	6.27	0.505	1.352	0.212	0	0.19	1.384
ENSG00000138594	TMOD3	tropomodulin 3 [Source:HGNC Symbol;Acc:HGNC:11873]	0	-0.876442	0.0149312	7.20845	0.00114648	1196	1800	2036	929	663	713	596	777	377	143.565	264.11	250.322	117.401	149.449	151.504	103.927	147.583	86.986
ENSG00000101213	PTK6	protein tyrosine kinase 6 [Source:HGNC Symbol;Acc:HGNC:9617]	0	-4.25908	0.0149312	-1.1283	0.00114616	19	12	36	0	0	4	0	3	0	2.281	1.761	4.426	0	0	0.85	0	0.57	0
ENSG00000198034	RPS4X	ribosomal protein S4 X-linked [Source:HGNC Symbol;Acc:HGNC:10424]	0	-0.505898	0.0149312	10.8761	0.00114553	16735	14837	17678	14914	7818	7962	10719	9678	6906	2008.83	2177	2173.47	1884.74	1762.28	1691.84	1869.12	1838.23	1593.43
ENSG00000143499	SMYD2	SET and MYND domain containing 2 [Source:HGNC Symbol;Acc:HGNC:20982]	0	-0.84675	0.0149346	5.0724	0.00114953	346	428	416	336	125	145	124	150	77	41.533	62.799	51.146	42.462	28.177	30.811	21.622	28.491	17.766
ENSG00000171858	RPS21	ribosomal protein S21 [Source:HGNC Symbol;Acc:HGNC:10409]	0	-0.509629	0.0149346	12.4368	0.00114856	47158	46480	56198	45749	21465	26303	29433	25720	20515	5660.72	6819.9	6909.43	5781.47	4838.49	5589.09	5132.37	4885.24	4733.45
ENSG00000137411	VARS2	valyl-tRNA synthetase 2, mitochondrial [Source:HGNC Symbol;Acc:HGNC:21642]	0	-1.25066	0.0149346	3.50619	0.00114932	93	120	148	67	35	30	68	50	74	11.163	17.607	18.196	8.467	7.889	6.375	11.857	9.497	17.074
ENSG00000071054	MAP4K4	mitogen-activated protein kinase kinase kinase kinase 4 [Source:HGNC Symbol;Acc:HGNC:6866]	0	0.747723	0.0149622	7.30543	0.00115259	882	782	772	1557	857	1154	1151	1141	572	105.873	114.741	94.916	196.764	193.179	245.212	200.705	216.721	131.978
ENSG00000125965	GDF5	growth differentiation factor 5 [Source:HGNC Symbol;Acc:HGNC:4220]	0	3.49629	0.0149991	-0.454697	0.00115637	1	3	0	13	14	13	4	7	2	0.12	0.44	0	1.643	3.156	2.762	0.697	1.33	0.461
ENSG00000188820	CALHM6	calcium homeostasis modulator family member 6 [Source:HGNC Symbol;Acc:HGNC:33391]	0	-2.20955	0.0150251	1.09656	0.00115932	38	58	62	24	10	2	5	7	2	4.561	8.51	7.623	3.033	2.254	0.425	0.872	1.33	0.461
ENSG00000138271	GPR87	G protein-coupled receptor 87 [Source:HGNC Symbol;Acc:HGNC:4538]	0	-3.15787	0.0150572	2.96494	0.00116359	252	143	183	38	18	6	19	12	143	30.249	20.982	22.499	4.802	4.057	1.275	3.313	2.279	32.995
ENSG00000026297	RNASET2	ribonuclease T2 [Source:HGNC Symbol;Acc:HGNC:21686]	0	-1.43225	0.0150572	4.90158	0.00116367	422	236	472	130	142	85	238	175	60	50.656	34.628	58.031	16.429	32.009	18.062	41.501	33.239	13.844
ENSG00000180263	FGD6	FYVE, RhoGEF and PH domain containing 6 [Source:HGNC Symbol;Acc:HGNC:21740]	0	-1.85816	0.0151597	2.51194	0.00117323	87	100	76	27	18	17	9	32	34	10.443	14.673	9.344	3.412	4.057	3.612	1.569	6.078	7.845
ENSG00000170458	CD14	CD14 molecule [Source:HGNC Symbol;Acc:HGNC:1628]	0	1.9978	0.0151597	2.26614	0.00117349	13	8	17	56	25	57	34	47	50	1.56	1.174	2.09	7.077	5.635	12.112	5.929	8.927	11.537
ENSG00000163472	TMEM79	transmembrane protein 79 [Source:HGNC Symbol;Acc:HGNC:28196]	0	-1.6011	0.0151712	1.87584	0.00117661	73	38	56	21	14	11	17	18	6	8.763	5.576	6.885	2.654	3.156	2.337	2.964	3.419	1.384
ENSG00000073712	FERMT2	fermitin family member 2 [Source:HGNC Symbol;Acc:HGNC:15767]	0	1.49234	0.0151712	5.2858	0.00117757	88	185	122	410	274	242	511	540	137	10.563	27.145	15	51.813	61.763	51.422	89.105	102.567	31.61
ENSG00000126460	PRRG2	proline rich and Gla domain 2 [Source:HGNC Symbol;Acc:HGNC:9470]	0	-3.86972	0.0151712	-0.674334	0.00117817	36	16	21	0	3	2	1	0	3	4.321	2.348	2.582	0	0.676	0.425	0.174	0	0.692
ENSG00000171150	SOCS5	suppressor of cytokine signaling 5 [Source:HGNC Symbol;Acc:HGNC:16852]	0	1.26985	0.0151712	3.59147	0.00117563	34	68	53	121	117	80	77	92	51	4.081	9.977	6.516	15.291	26.373	16.999	13.427	17.474	11.767
ENSG00000133794	ARNTL	aryl hydrocarbon receptor nuclear translocator like [Source:HGNC Symbol;Acc:HGNC:701]	0	-1.148	0.0151938	3.11182	0.00118183	112	80	116	63	25	34	36	32	38	13.444	11.738	14.262	7.962	5.635	7.225	6.277	6.078	8.768
ENSG00000246223	LINC01550	long intergenic non-protein coding RNA 1550 [Source:HGNC Symbol;Acc:HGNC:20111]	0	-4.10125	0.0151938	-1.64242	0.00118108	16	6	23	0	0	1	0	1	0	1.921	0.88	2.828	0	0	0.212	0	0.19	0
ENSG00000185614	INKA1	inka box actin regulator 1 [Source:HGNC Symbol;Acc:HGNC:32480]	0	-1.93636	0.0152225	1.81894	0.00118501	95	64	53	26	9	12	22	14	2	11.404	9.391	6.516	3.286	2.029	2.55	3.836	2.659	0.461
ENSG00000067064	IDI1	isopentenyl-diphosphate delta isomerase 1 [Source:HGNC Symbol;Acc:HGNC:5387]	0	-1.04146	0.0153369	5.9687	0.00119679	517	834	636	411	191	239	398	451	158	62.059	122.371	78.195	51.94	43.054	50.785	69.401	85.663	36.456
ENSG00000161970	RPL26	ribosomal protein L26 [Source:HGNC Symbol;Acc:HGNC:10327]	0	-0.633575	0.0153369	10.5443	0.00119617	15256	13635	14142	12801	5391	6871	8941	6325	4670	1831.29	2000.63	1738.73	1617.71	1215.2	1460.01	1559.08	1201.37	1077.52
ENSG00000112796	ENPP5	ectonucleotide pyrophosphatase/phosphodiesterase 5 (putative) [Source:HGNC Symbol;Acc:HGNC:13717]	0	-3.61281	0.0153369	-1.97294	0.0011959	13	7	9	0	1	0	0	0	0	1.56	1.027	1.107	0	0.225	0	0	0	0
ENSG00000071967	CYBRD1	cytochrome b reductase 1 [Source:HGNC Symbol;Acc:HGNC:20797]	0	1.29013	0.0153805	5.33081	0.00120115	120	168	143	377	245	284	573	434	144	14.404	24.65	17.582	47.643	55.226	60.347	99.917	82.434	33.225
ENSG00000118200	CAMSAP2	calmodulin regulated spectrin associated protein family member 2 [Source:HGNC Symbol;Acc:HGNC:29188]	0	-0.78482	0.0154205	5.3199	0.00120642	382	405	445	257	152	214	172	174	147	45.854	59.425	54.712	32.478	34.263	45.473	29.992	33.049	33.918
ENSG00000143498	TAF1A	TATA-box binding protein associated factor, RNA polymerase I subunit A [Source:HGNC Symbol;Acc:HGNC:11532]	0	-1.30746	0.0154205	2.31327	0.00120716	65	58	99	36	24	17	23	15	8	7.802	8.51	12.172	4.549	5.41	3.612	4.011	2.849	1.846
ENSG00000136026	CKAP4	cytoskeleton associated protein 4 [Source:HGNC Symbol;Acc:HGNC:16991]	0	0.984897	0.0154205	5.89593	0.00120525	282	277	292	1016	281	356	414	437	221	33.851	40.644	35.901	128.396	63.341	75.646	72.191	83.004	50.992
ENSG00000273706	LHX1	LIM homeobox 1 [Source:HGNC Symbol;Acc:HGNC:6593]	0	-5.47762	0.0154351	-0.546196	0.00120993	17	79	80	0	1	1	3	1	0	2.041	11.591	9.836	0	0.225	0.212	0.523	0.19	0
ENSG00000109066	TMEM104	transmembrane protein 104 [Source:HGNC Symbol;Acc:HGNC:25984]	0	1.16534	0.0154351	3.738	0.00121182	64	76	38	166	75	98	95	84	70	7.682	11.151	4.672	20.978	16.906	20.824	16.566	15.955	16.151
ENSG00000102048	ASB9	ankyrin repeat and SOCS box containing 9 [Source:HGNC Symbol;Acc:HGNC:17184]	0	-2.02848	0.0154351	1.05199	0.00121033	21	39	41	10	4	6	9	12	5	2.521	5.722	5.041	1.264	0.902	1.275	1.569	2.279	1.154
ENSG00000238103	RPL9P7	ribosomal protein L9 pseudogene 7 [Source:HGNC Symbol;Acc:HGNC:30335]	0	-1.04312	0.0154351	5.37112	0.00121217	440	562	346	297	116	165	169	233	182	52.816	82.461	42.54	37.533	26.148	35.061	29.469	44.256	41.993
ENSG00000167157	PRRX2	paired related homeobox 2 [Source:HGNC Symbol;Acc:HGNC:21338]	0	4.42468	0.0154822	-0.764769	0.00121684	1	1	0	13	20	34	3	1	1	0.12	0.147	0	1.643	4.508	7.225	0.523	0.19	0.231
ENSG00000108852	MPP2	membrane palmitoylated protein 2 [Source:HGNC Symbol;Acc:HGNC:7220]	0	1.35836	0.0154842	3.69462	0.00121796	43	62	63	212	98	80	132	81	32	5.162	9.097	7.746	26.791	22.09	16.999	23.017	15.385	7.383
ENSG00000162426	SLC45A1	solute carrier family 45 member 1 [Source:HGNC Symbol;Acc:HGNC:17939]	0	3.41847	0.0155006	-0.245347	0.00122051	1	3	0	14	12	11	13	6	4	0.12	0.44	0	1.769	2.705	2.337	2.267	1.14	0.923
ENSG00000173898	SPTBN2	spectrin beta, non-erythrocytic 2 [Source:HGNC Symbol;Acc:HGNC:11276]	0	-1.63119	0.0155006	1.90162	0.00122153	79	41	71	16	14	25	12	10	7	9.483	6.016	8.729	2.022	3.156	5.312	2.092	1.899	1.615
ENSG00000147804	SLC39A4	solute carrier family 39 member 4 [Source:HGNC Symbol;Acc:HGNC:17129]	0	-0.779208	0.0155006	5.79593	0.00122215	606	481	655	403	287	200	272	263	157	72.743	70.576	80.531	50.929	64.693	42.498	47.43	49.954	36.225
ENSG00000189337	KAZN	kazrin, periplakin interacting protein [Source:HGNC Symbol;Acc:HGNC:29173]	0	-1.3263	0.0155273	2.54315	0.00122523	103	69	95	35	37	22	20	24	7	12.364	10.124	11.68	4.423	8.34	4.675	3.487	4.559	1.615
ENSG00000166250	CLMP	CXADR like membrane protein [Source:HGNC Symbol;Acc:HGNC:24039]	0	1.5206	0.0155443	5.80218	0.0012287	233	345	112	601	405	534	473	535	174	27.969	50.621	13.77	75.951	91.292	113.469	82.479	101.618	40.147
ENSG00000184564	SLITRK6	SLIT and NTRK like family member 6 [Source:HGNC Symbol;Acc:HGNC:23503]	0	-4.2374	0.0155443	-2.09351	0.0012281	4	19	15	0	0	0	0	0	0	0.48	2.788	1.844	0	0	0	0	0	0
ENSG00000184254	ALDH1A3	aldehyde dehydrogenase 1 family member A3 [Source:HGNC Symbol;Acc:HGNC:409]	0	-2.75012	0.0155443	1.80589	0.00122948	124	171	59	33	5	9	2	8	16	14.885	25.09	7.254	4.17	1.127	1.912	0.349	1.52	3.692
ENSG00000272079	AC004233.3		0	-3.19033	0.0157108	-0.254139	0.00124462	16	20	32	4	3	0	4	1	3	1.921	2.935	3.934	0.505	0.676	0	0.697	0.19	0.692
ENSG00000130176	CNN1	calponin 1 [Source:HGNC Symbol;Acc:HGNC:2155]	0	4.11648	0.0157108	0.27258	0.00124394	1	1	1	58	20	6	17	9	12	0.12	0.147	0.123	7.33	4.508	1.275	2.964	1.709	2.769
ENSG00000198435	NRARP	NOTCH regulated ankyrin repeat protein [Source:HGNC Symbol;Acc:HGNC:33843]	0	-2.0941	0.015718	1.16933	0.00124616	23	44	49	9	8	5	7	15	5	2.761	6.456	6.024	1.137	1.803	1.062	1.221	2.849	1.154
ENSG00000189129	PLAC9	placenta specific 9 [Source:HGNC Symbol;Acc:HGNC:19255]	0	2.38216	0.0157497	1.61566	0.00124967	6	17	9	47	26	82	14	19	7	0.72	2.494	1.107	5.94	5.861	17.424	2.441	3.609	1.615
ENSG00000107105	ELAVL2	ELAV like RNA binding protein 2 [Source:HGNC Symbol;Acc:HGNC:3313]	0	-2.46975	0.0158062	1.2795	0.00125513	40	40	84	10	9	5	20	12	1	4.801	5.869	10.328	1.264	2.029	1.062	3.487	2.279	0.231
ENSG00000244144	AC128688.1		0	-2.08734	0.0158756	0.53064	0.00126263	40	37	41	16	4	5	8	2	0	4.801	5.429	5.041	2.022	0.902	1.062	1.395	0.38	0
ENSG00000250072	SH3TC2-DT	SH3TC2 divergent transcript [Source:HGNC Symbol;Acc:HGNC:52905]	0	-3.81905	0.0158756	0.566369	0.00126187	42	37	43	1	1	9	1	7	20	5.042	5.429	5.287	0.126	0.225	1.912	0.174	1.33	4.615
ENSG00000269741	AC011473.4		0	-3.6059	0.0158854	-2.29988	0.00126444	5	10	6	0	0	0	0	0	0	0.6	1.467	0.738	0	0	0	0	0	0
ENSG00000131188	PRR7	proline rich 7, synaptic [Source:HGNC Symbol;Acc:HGNC:28130]	0	1.12486	0.0158854	4.06692	0.00126539	50	62	111	207	106	100	161	102	80	6.002	9.097	13.647	26.159	23.894	21.249	28.074	19.374	18.459
ENSG00000107719	PALD1	phosphatase domain containing, paladin 1 [Source:HGNC Symbol;Acc:HGNC:23530]	0	2.13786	0.0159448	0.475486	0.00127131	7	5	6	25	23	27	4	6	1	0.84	0.734	0.738	3.159	5.184	5.737	0.697	1.14	0.231
ENSG00000170293	CMTM8	CKLF like MARVEL transmembrane domain containing 8 [Source:HGNC Symbol;Acc:HGNC:19179]	0	1.79013	0.0159448	3.7448	0.00127212	60	19	65	141	113	134	117	167	42	7.202	2.788	7.992	17.819	25.472	28.473	20.402	31.72	9.691
ENSG00000087250	MT3	metallothionein 3 [Source:HGNC Symbol;Acc:HGNC:7408]	0	4.45888	0.0160138	-1.84621	0.00127862	0	0	0	6	13	14	2	0	0	0	0	0	0.758	2.93	2.975	0.349	0	0
ENSG00000114861	FOXP1	forkhead box P1 [Source:HGNC Symbol;Acc:HGNC:3823]	0	1.05265	0.0160503	5.00078	0.00128254	99	200	144	312	215	237	231	263	125	11.884	29.346	17.705	39.429	48.464	50.36	40.281	49.954	28.841
ENSG00000179542	SLITRK4	SLIT and NTRK like family member 4 [Source:HGNC Symbol;Acc:HGNC:23502]	0	2.58762	0.0160685	1.48252	0.001285	2	8	8	28	35	29	43	30	14	0.24	1.174	0.984	3.538	7.889	6.162	7.498	5.698	3.23
ENSG00000146955	RAB19	RAB19, member RAS oncogene family [Source:HGNC Symbol;Acc:HGNC:19982]	0	-4.48608	0.0161104	-1.83567	0.00128935	30	5	13	0	0	0	0	1	0	3.601	0.734	1.598	0	0	0	0	0.19	0
ENSG00000174099	MSRB3	methionine sulfoxide reductase B3 [Source:HGNC Symbol;Acc:HGNC:27375]	0	1.24733	0.0161149	4.90447	0.00129237	135	165	66	388	164	178	219	266	194	16.205	24.21	8.115	49.033	36.968	37.823	38.188	50.524	44.762
ENSG00000137802	MAPKBP1	mitogen-activated protein kinase binding protein 1 [Source:HGNC Symbol;Acc:HGNC:29536]	0	-0.856102	0.0161149	4.35882	0.00129362	238	177	190	144	69	80	115	119	71	28.569	25.971	23.36	18.198	15.553	16.999	20.053	22.603	16.382
ENSG00000103769	RAB11A	RAB11A, member RAS oncogene family [Source:HGNC Symbol;Acc:HGNC:9760]	0	-0.600128	0.0161149	7.12433	0.0012919	1315	1330	1518	1144	656	616	584	611	454	157.849	195.148	186.635	144.571	147.871	130.893	101.835	116.053	104.752
ENSG00000081853/ENSG00000240184/ENSG00000240764/ENSG00000242419/ENSG00000253159/ENSG00000253537/ENSG00000253767/ENSG00000253873/ENSG00000254122/ENSG00000262576	PCDHGA2/PCDHGA4/etc	protocadherin gamma subfamily A, 2 [Source:HGNC Symbol;Acc:HGNC:8700]/protocadherin gamma subfamily A, 4 [Source:HGNC Symbol;Acc:HGNC:8702]/protocadherin gamma subfamily A, 7 [Source:HGNC Symbol;Acc:HGNC:8705]/protocadherin gamma subfamily A, 8 [Source:HGNC Symbol;Acc:HGNC:8706]/protocadherin gamma subfamily A, 11 [Source:HGNC Symbol;Acc:HGNC:8698]/protocadherin gamma subfamily A, 12 [Source:HGNC…	0	1.01795	0.0161149	5.17842	0.00129375	237	194	159	553	229	283	222	219	82	28.449	28.465	19.549	69.885	51.62	60.134	38.711	41.597	18.92
ENSG00000152223	EPG5	ectopic P-granules autophagy protein 5 homolog [Source:HGNC Symbol;Acc:HGNC:29331]	0	1.27938	0.0163285	3.61848	0.00131191	56	56	65	182	116	85	44	45	82	6.722	8.217	7.992	23	26.148	18.062	7.672	8.547	18.92
ENSG00000176998	HCG4	HLA complex group 4 (non-protein coding) [Source:HGNC Symbol;Acc:HGNC:21241]	0	-3.51064	0.0163696	-1.17762	0.00131623	11	12	19	3	0	0	3	1	0	1.32	1.761	2.336	0.379	0	0	0.523	0.19	0
ENSG00000178096	BOLA1	bolA family member 1 [Source:HGNC Symbol;Acc:HGNC:24263]	0	-1.02295	0.0163847	3.90539	0.0013195	164	113	152	91	44	49	132	88	56	19.686	16.58	18.688	11.5	9.918	10.412	23.017	16.715	12.921
ENSG00000117266	CDK18	cyclin dependent kinase 18 [Source:HGNC Symbol;Acc:HGNC:8751]	0	-1.43628	0.0163847	2.19046	0.0013188	142	70	86	43	35	17	6	7	7	17.045	10.271	10.574	5.434	7.889	3.612	1.046	1.33	1.615
ENSG00000181350	LRRC75A	leucine rich repeat containing 75A [Source:HGNC Symbol;Acc:HGNC:32403]	0	3.48834	0.0164218	-0.327304	0.00132351	3	2	0	18	20	10	8	2	3	0.36	0.293	0	2.275	4.508	2.125	1.395	0.38	0.692
ENSG00000198855	FICD	FIC domain containing [Source:HGNC Symbol;Acc:HGNC:18416]	0	1.29913	0.016448	3.51215	0.00132665	52	52	29	124	70	82	78	127	55	6.242	7.63	3.565	15.67	15.779	17.424	13.601	24.122	12.69
ENSG00000109320	NFKB1	nuclear factor kappa B subunit 1 [Source:HGNC Symbol;Acc:HGNC:7794]	0	-1.00339	0.016466	4.02433	0.00132983	196	210	160	139	70	47	77	68	48	23.527	30.813	19.672	17.566	15.779	9.987	13.427	12.916	11.075
ENSG00000240065	PSMB9	proteasome subunit beta 9 [Source:HGNC Symbol;Acc:HGNC:9546]	0	1.0144	0.016466	5.00196	0.00133016	154	124	135	310	184	231	188	346	157	18.486	18.194	16.598	39.176	41.476	49.085	32.782	65.719	36.225
ENSG00000109079	TNFAIP1	TNF alpha induced protein 1 [Source:HGNC Symbol;Acc:HGNC:11894]	0	-0.944304	0.0164662	5.94085	0.0013312	741	677	542	549	185	215	255	314	258	88.948	99.335	66.638	69.379	41.701	45.685	44.466	59.641	59.529
ENSG00000087884	AAMDC	adipogenesis associated Mth938 domain containing [Source:HGNC Symbol;Acc:HGNC:30205]	0	1.13833	0.0164781	4.42615	0.00133514	109	56	119	253	113	167	195	172	81	13.084	8.217	14.631	31.973	25.472	35.486	34.003	32.67	18.689
ENSG00000158163	DZIP1L	DAZ interacting zinc finger protein 1 like [Source:HGNC Symbol;Acc:HGNC:26551]	0	1.24125	0.0164781	3.19355	0.00133525	42	26	37	87	58	70	95	56	54	5.042	3.815	4.549	10.995	13.074	14.874	16.566	10.637	12.459
ENSG00000113569	NUP155	nucleoporin 155 [Source:HGNC Symbol;Acc:HGNC:8063]	0	-0.749148	0.0164781	6.05513	0.00133329	675	696	732	448	375	268	272	286	208	81.025	102.122	89.998	56.615	84.53	56.947	47.43	54.323	47.992
ENSG00000173597	SULT1B1	sulfotransferase family 1B member 1 [Source:HGNC Symbol;Acc:HGNC:17845]	0	5.48784	0.0164928	1.53007	0.00133747	1	17	0	145	27	148	24	63	11	0.12	2.494	0	18.324	6.086	31.448	4.185	11.966	2.538
ENSG00000010361	FUZ	fuzzy planar cell polarity protein [Source:HGNC Symbol;Acc:HGNC:26219]	0	1.29432	0.0165505	4.27561	0.00134319	91	71	71	241	125	136	206	182	52	10.923	10.418	8.729	30.456	28.177	28.898	35.921	34.569	11.998
ENSG00000067182	TNFRSF1A	TNF receptor superfamily member 1A [Source:HGNC Symbol;Acc:HGNC:11916]	0	0.81321	0.0165729	6.05564	0.00134708	352	307	289	552	438	438	554	480	286	42.253	45.045	35.532	69.758	98.731	93.07	96.604	91.171	65.989
ENSG00000164088	PPM1M	protein phosphatase, Mg2+/Mn2+ dependent 1M [Source:HGNC Symbol;Acc:HGNC:26506]	0	1.73217	0.0165729	2.46934	0.00134607	35	33	10	94	54	50	39	30	12	4.201	4.842	1.229	11.879	12.172	10.624	6.801	5.698	2.769
ENSG00000204310	AGPAT1	1-acylglycerol-3-phosphate O-acyltransferase 1 [Source:HGNC Symbol;Acc:HGNC:324]	0	0.746298	0.0165911	5.768	0.0013496	286	201	300	546	293	310	457	420	254	34.331	29.492	36.884	69	66.046	65.871	79.689	79.775	58.606
ENSG00000118777	ABCG2	ATP binding cassette subfamily G member 2 (Junior blood group) [Source:HGNC Symbol;Acc:HGNC:74]	0	-2.89255	0.0165998	0.158144	0.00135134	21	24	76	4	3	4	1	2	2	2.521	3.521	9.344	0.505	0.676	0.85	0.174	0.38	0.461
ENSG00000123342	MMP19	matrix metallopeptidase 19 [Source:HGNC Symbol;Acc:HGNC:7165]	0	1.71128	0.016818	1.86688	0.00137015	23	15	7	51	30	36	20	24	14	2.761	2.201	0.861	6.445	6.762	7.65	3.487	4.559	3.23
ENSG00000118922	KLF12	Kruppel like factor 12 [Source:HGNC Symbol;Acc:HGNC:6346]	0	1.67543	0.0169029	2.35574	0.00137956	14	19	17	68	31	44	71	40	17	1.681	2.788	2.09	8.593	6.988	9.35	12.381	7.598	3.922
ENSG00000163328	GPR155	G protein-coupled receptor 155 [Source:HGNC Symbol;Acc:HGNC:22951]	0	2.27181	0.0169029	1.12742	0.00138024	4	3	11	40	13	21	22	13	17	0.48	0.44	1.352	5.055	2.93	4.462	3.836	2.469	3.922
ENSG00000232346	Z74021.1		0	-0.973088	0.0169029	5.27957	0.00137858	592	456	546	428	112	232	135	108	82	71.062	66.908	67.13	54.088	25.246	49.297	23.541	20.513	18.92
ENSG00000137996	RTCA	RNA 3'-terminal phosphate cyclase [Source:HGNC Symbol;Acc:HGNC:17981]	0	-1.02409	0.0169171	4.7166	0.00138245	239	362	348	212	84	117	88	93	113	28.689	53.115	42.786	26.791	18.935	24.861	15.345	17.664	26.073
ENSG00000143797	MBOAT2	membrane bound O-acyltransferase domain containing 2 [Source:HGNC Symbol;Acc:HGNC:25193]	0	-1.03949	0.0170215	4.88696	0.00139205	294	470	286	258	86	115	147	116	98	35.291	68.962	35.163	32.604	19.386	24.436	25.633	22.033	22.612
ENSG00000166002	SMCO4	single-pass membrane protein with coiled-coil domains 4 [Source:HGNC Symbol;Acc:HGNC:24810]	0	1.86708	0.0170422	2.00017	0.00139694	8	31	14	76	35	39	27	30	7	0.96	4.549	1.721	9.604	7.889	8.287	4.708	5.698	1.615
ENSG00000167862	MRPL58	mitochondrial ribosomal protein L58 [Source:HGNC Symbol;Acc:HGNC:5359]	0	-0.660671	0.0170422	5.95337	0.00139626	543	552	599	398	267	264	329	331	242	65.18	80.994	73.646	50.297	60.185	56.097	57.369	62.87	55.837
ENSG00000173210	ABLIM3	actin binding LIM protein family member 3 [Source:HGNC Symbol;Acc:HGNC:29132]	0	1.11407	0.0170422	6.15217	0.00139631	183	251	264	573	240	548	1090	972	474	21.967	36.829	32.458	72.412	54.099	116.444	190.068	184.621	109.367
ENSG00000167962	ZNF598	zinc finger protein 598 [Source:HGNC Symbol;Acc:HGNC:28079]	0	-0.756491	0.017079	5.27863	0.00140316	357	361	387	275	150	151	196	257	125	42.853	52.969	47.581	34.753	33.812	32.086	34.177	48.814	28.841
ENSG00000196586	MYO6	myosin VI [Source:HGNC Symbol;Acc:HGNC:7605]	0	-0.786625	0.017079	5.817	0.00140291	610	539	615	334	278	268	232	232	209	73.223	79.086	75.613	42.209	62.665	56.947	40.455	44.066	48.223
ENSG00000148175	STOM	stomatin [Source:HGNC Symbol;Acc:HGNC:3383]	0	-1.09368	0.017079	5.12253	0.0014022	386	385	416	207	120	158	158	274	70	46.334	56.49	51.146	26.159	27.05	33.573	27.551	52.043	16.151
ENSG00000062725	APPBP2	amyloid beta precursor protein binding protein 2 [Source:HGNC Symbol;Acc:HGNC:622]	0	0.814077	0.0171912	4.64742	0.00141345	138	121	140	271	190	153	128	143	112	16.565	17.754	17.213	34.247	42.828	32.511	22.32	27.161	25.842
ENSG00000177432	NAP1L5	nucleosome assembly protein 1 like 5 [Source:HGNC Symbol;Acc:HGNC:19968]	0	1.90299	0.0172254	2.46362	0.00141734	11	50	12	90	44	53	27	28	38	1.32	7.336	1.475	11.374	9.918	11.262	4.708	5.318	8.768
ENSG00000185697	MYBL1	MYB proto-oncogene like 1 [Source:HGNC Symbol;Acc:HGNC:7547]	0	1.25721	0.0173376	2.88787	0.00142765	35	35	35	109	63	52	27	60	24	4.201	5.135	4.303	13.775	14.201	11.049	4.708	11.396	5.538
ENSG00000284753	EEF1AKMT4	EEF1A lysine methyltransferase 4 [Source:HGNC Symbol;Acc:HGNC:53611]	0	-0.817313	0.0173382	5.03944	0.00142878	241	288	315	204	100	117	292	197	146	28.929	42.258	38.729	25.78	22.541	24.861	50.917	37.418	33.687
ENSG00000101310	SEC23B	Sec23 homolog B, coat complex II component [Source:HGNC Symbol;Acc:HGNC:10702]	0	-0.766884	0.0173844	5.63908	0.00143476	474	461	598	363	205	217	274	266	121	56.898	67.641	73.523	45.874	46.21	46.11	47.779	50.524	27.918
ENSG00000278920	AC005005.4		0	-3.78669	0.0173844	-1.69389	0.00143464	19	12	7	1	0	0	0	0	1	2.281	1.761	0.861	0.126	0	0	0	0	0.231
ENSG00000135404	CD63	CD63 molecule [Source:HGNC Symbol;Acc:HGNC:1692]	0	0.682747	0.0173853	9.20781	0.00143592	3308	3329	2429	5967	3247	3453	4527	3635	2993	397.084	488.456	298.641	754.071	731.915	733.723	789.394	690.43	690.579
ENSG00000135373	EHF	ETS homologous factor [Source:HGNC Symbol;Acc:HGNC:3246]	0	-3.78546	0.01745	-1.48607	0.00144345	11	7	15	0	0	1	0	2	1	1.32	1.027	1.844	0	0	0.212	0	0.38	0.231
ENSG00000137266	SLC22A23	solute carrier family 22 member 23 [Source:HGNC Symbol;Acc:HGNC:21106]	0	-4.1027	0.01745	-0.628122	0.00144284	27	16	20	0	0	6	7	3	0	3.241	2.348	2.459	0	0	1.275	1.221	0.57	0
ENSG00000214717	ZBED1	zinc finger BED-type containing 1 [Source:HGNC Symbol;Acc:HGNC:447]	0	0.905767	0.0174508	3.53036	0.0014446	63	58	87	152	91	95	45	55	33	7.562	8.51	10.696	19.209	20.513	20.186	7.847	10.447	7.614
ENSG00000167914	GSDMA	gasdermin A [Source:HGNC Symbol;Acc:HGNC:13311]	0	-3.54713	0.0175175	-0.460063	0.00145122	72	23	22	2	4	1	0	3	0	8.643	3.375	2.705	0.253	0.902	0.212	0	0.57	0
ENSG00000088367	EPB41L1	erythrocyte membrane protein band 4.1 like 1 [Source:HGNC Symbol;Acc:HGNC:3378]	0	1.79417	0.0175811	3.54207	0.00145759	20	42	62	157	83	108	158	108	29	2.401	6.163	7.623	19.841	18.709	22.949	27.551	20.513	6.691
ENSG00000155760	FZD7	frizzled class receptor 7 [Source:HGNC Symbol;Acc:HGNC:4045]	0	1.43016	0.0175865	3.20221	0.00145913	28	39	32	93	87	56	86	99	32	3.361	5.722	3.934	11.753	19.611	11.899	14.996	18.804	7.383
ENSG00000160469	BRSK1	BR serine/threonine kinase 1 [Source:HGNC Symbol;Acc:HGNC:18994]	0	2.67698	0.0176323	1.66466	0.00146403	12	14	3	55	50	36	29	37	4	1.44	2.054	0.369	6.951	11.271	7.65	5.057	7.028	0.923
ENSG00000133101	CCNA1	cyclin A1 [Source:HGNC Symbol;Acc:HGNC:1577]	0	-2.02186	0.0176883	0.3236	0.00146979	27	36	33	8	4	8	2	5	0	3.241	5.282	4.057	1.011	0.902	1.7	0.349	0.95	0
ENSG00000163430	FSTL1	follistatin like 1 [Source:HGNC Symbol;Acc:HGNC:3972]	0	1.3618	0.0179069	6.36703	0.00148907	318	512	262	1200	622	579	752	700	181	38.172	75.125	32.212	151.648	140.207	123.031	131.13	132.958	41.762
ENSG00000137992	DBT	dihydrolipoamide branched chain transacylase E2 [Source:HGNC Symbol;Acc:HGNC:2698]	0	-1.11915	0.0179353	3.04431	0.00149256	102	83	118	74	22	31	31	35	29	12.244	12.178	14.508	9.352	4.959	6.587	5.406	6.648	6.691
ENSG00000110031	LPXN	leupaxin [Source:HGNC Symbol;Acc:HGNC:14061]	0	2.06403	0.0179632	1.64837	0.00149599	9	25	5	66	20	36	19	21	10	1.08	3.668	0.615	8.341	4.508	7.65	3.313	3.989	2.307
ENSG00000178919	FOXE1	forkhead box E1 [Source:HGNC Symbol;Acc:HGNC:3806]	0	-2.0691	0.0179714	0.795467	0.00149781	53	41	73	23	10	4	0	3	4	6.362	6.016	8.975	2.907	2.254	0.85	0	0.57	0.923
ENSG00000123836	PFKFB2	6-phosphofructo-2-kinase/fructose-2,6-biphosphatase 2 [Source:HGNC Symbol;Acc:HGNC:8873]	0	-1.93205	0.0179982	2.22166	0.00150116	131	66	96	51	8	15	26	5	12	15.725	9.684	11.803	6.445	1.803	3.187	4.534	0.95	2.769
ENSG00000006016	CRLF1	cytokine receptor like factor 1 [Source:HGNC Symbol;Acc:HGNC:2364]	0	3.91673	0.0180229	-1.28869	0.00150434	1	0	2	44	6	9	0	2	0	0.12	0	0.246	5.56	1.352	1.912	0	0.38	0
ENSG00000113916	BCL6	B cell CLL/lymphoma 6 [Source:HGNC Symbol;Acc:HGNC:1001]	0	1.37025	0.0180827	3.46109	0.00151047	48	30	36	103	99	58	146	82	60	5.762	4.402	4.426	13.016	22.316	12.324	25.459	15.575	13.844
ENSG00000002079	MYH16	myosin heavy chain 16 pseudogene [Source:HGNC Symbol;Acc:HGNC:31038]	0	-3.70314	0.0181229	-0.996178	0.00151496	22	25	13	5	0	0	0	2	1	2.641	3.668	1.598	0.632	0	0	0	0.38	0.231
ENSG00000116273	PHF13	PHD finger protein 13 [Source:HGNC Symbol;Acc:HGNC:22983]	0	0.931097	0.0182115	4.20344	0.00152464	92	95	95	244	117	120	141	112	52	11.043	13.939	11.68	30.835	26.373	25.499	24.587	21.273	11.998
ENSG00000136367	ZFHX2	zinc finger homeobox 2 [Source:HGNC Symbol;Acc:HGNC:20152]	0	2.06742	0.0182115	1.18659	0.00152374	4	9	5	26	17	24	18	26	12	0.48	1.321	0.615	3.286	3.832	5.1	3.139	4.938	2.769
ENSG00000134575	ACP2	acid phosphatase 2, lysosomal [Source:HGNC Symbol;Acc:HGNC:123]	0	1.0199	0.0182369	3.74708	0.00152791	60	66	65	192	70	92	113	70	53	7.202	9.684	7.992	24.264	15.779	19.549	19.704	13.296	12.229
ENSG00000166681	BEX3	brain expressed X-linked 3 [Source:HGNC Symbol;Acc:HGNC:13388]	0	0.649419	0.0182514	7.39815	0.00153026	1057	778	1174	1835	1172	1061	952	876	598	126.88	114.154	144.341	231.896	264.184	225.45	166.005	166.387	137.977
ENSG00000172809	RPL38	ribosomal protein L38 [Source:HGNC Symbol;Acc:HGNC:10349]	0	-0.57355	0.0182797	11.2721	0.00153378	25950	18079	24222	18312	10658	10747	14113	11440	8975	3114.97	2652.69	2978.05	2314.15	2402.45	2283.61	2460.95	2172.91	2070.81
ENSG00000103942	HOMER2	homer scaffold protein 2 [Source:HGNC Symbol;Acc:HGNC:17513]	0	-2.52652	0.0183122	0.775679	0.00153765	57	58	49	28	2	4	10	4	0	6.842	8.51	6.024	3.538	0.451	0.85	1.744	0.76	0
ENSG00000220842	RPL21P16	ribosomal protein L21 pseudogene 16 [Source:HGNC Symbol;Acc:HGNC:31396]	0	-0.608278	0.0183151	8.16855	0.00153904	2711	2451	2746	2019	1242	1254	1839	1288	990	325.421	359.63	337.615	255.148	279.963	266.461	320.675	244.642	228.424
ENSG00000226125	LINC01907	long intergenic non-protein coding RNA 1907 [Source:HGNC Symbol;Acc:HGNC:52726]	0	-4.68592	0.0183294	-1.27663	0.00154138	7	28	16	0	0	0	0	3	4	0.84	4.108	1.967	0	0	0	0	0.57	0.923
ENSG00000143319	ISG20L2	interferon stimulated exonuclease gene 20 like 2 [Source:HGNC Symbol;Acc:HGNC:25745]	0	-0.880824	0.018343	5.15497	0.00154471	304	381	375	228	128	145	171	152	189	36.491	55.903	46.106	28.813	28.853	30.811	29.818	28.871	43.608
ENSG00000179148	ALOXE3	arachidonate lipoxygenase 3 [Source:HGNC Symbol;Acc:HGNC:13743]	0	-2.91608	0.018343	-0.317594	0.00154482	37	25	22	2	4	3	0	0	6	4.441	3.668	2.705	0.253	0.902	0.637	0	0	1.384
ENSG00000135925	WNT10A	Wnt family member 10A [Source:HGNC Symbol;Acc:HGNC:13829]	0	-4.01805	0.0183848	-1.13298	0.00154949	18	9	29	2	0	0	0	1	3	2.161	1.321	3.565	0.253	0	0	0	0.19	0.692
ENSG00000150753	CCT5	chaperonin containing TCP1 subunit 5 [Source:HGNC Symbol;Acc:HGNC:1618]	0	-0.614193	0.0184452	8.43061	0.00155573	2901	2993	3641	2231	1457	1669	1638	1899	1294	348.228	439.156	447.654	281.94	328.426	354.644	285.626	360.695	298.566
ENSG00000140598	EFL1	elongation factor like GTPase 1 [Source:HGNC Symbol;Acc:HGNC:25789]	0	-0.877282	0.0184566	4.2726	0.00155784	213	176	212	144	75	70	97	121	51	25.568	25.824	26.065	18.198	16.906	14.874	16.914	22.983	11.767
ENSG00000254842	LINC02551	long intergenic non-protein coding RNA 2551 [Source:HGNC Symbol;Acc:HGNC:53586]	0	-3.88694	0.0184779	-1.00547	0.0015627	8	19	10	0	0	1	5	1	3	0.96	2.788	1.229	0	0	0.212	0.872	0.19	0.692
ENSG00000258645	HSPE1P2	heat shock protein family E (Hsp10) member 1 pseudogene 2 [Source:HGNC Symbol;Acc:HGNC:20052]	0	-3.84103	0.0184779	-1.26218	0.00156267	19	12	9	0	2	0	1	3	0	2.281	1.761	1.107	0	0.451	0	0.174	0.57	0
ENSG00000164692	COL1A2	collagen type I alpha 2 chain [Source:HGNC Symbol;Acc:HGNC:2198]	0	5.17729	0.0184779	3.01222	0.00156311	10	12	4	697	161	126	185	142	6	1.2	1.761	0.492	88.082	36.291	26.774	32.259	26.971	1.384
ENSG00000245694	CRNDE	colorectal neoplasia differentially expressed [Source:HGNC Symbol;Acc:HGNC:37078]	0	-2.50793	0.0184998	1.4883	0.00156612	68	44	35	16	2	6	27	24	5	8.163	6.456	4.303	2.022	0.451	1.275	4.708	4.559	1.154
ENSG00000235613	NSRP1P1	nuclear speckle splicing regulatory protein 1 pseudogene 1 [Source:HGNC Symbol;Acc:HGNC:38087]	0	1.14504	0.018522	3.39279	0.00156915	31	39	50	94	53	86	107	85	61	3.721	5.722	6.147	11.879	11.947	18.274	18.658	16.145	14.075
ENSG00000196549	MME	membrane metalloendopeptidase [Source:HGNC Symbol;Acc:HGNC:7154]	0	1.7824	0.0185653	4.33074	0.00157398	55	112	42	278	193	117	295	192	56	6.602	16.434	5.164	35.132	43.505	24.861	51.44	36.468	12.921
ENSG00000084676	NCOA1	nuclear receptor coactivator 1 [Source:HGNC Symbol;Acc:HGNC:7668]	0	1.11398	0.0185785	3.18629	0.00157626	35	34	56	120	65	53	76	52	36	4.201	4.989	6.885	15.165	14.652	11.262	13.252	9.877	8.306
ENSG00000111962	UST	uronyl 2-sulfotransferase [Source:HGNC Symbol;Acc:HGNC:17223]	0	1.42967	0.0187729	3.73966	0.00159392	58	67	28	112	114	110	126	108	61	6.962	9.831	3.443	14.154	25.697	23.374	21.971	20.513	14.075
ENSG00000139318	DUSP6	dual specificity phosphatase 6 [Source:HGNC Symbol;Acc:HGNC:3072]	0	-1.23097	0.0188429	5.99537	0.00160105	900	975	884	741	142	318	323	203	101	108.034	143.06	108.686	93.643	32.009	67.571	56.323	38.558	23.304
ENSG00000231131	LINC01468	long intergenic non-protein coding RNA 1468 [Source:HGNC Symbol;Acc:HGNC:50913]	0	-3.24477	0.0188472	0.612129	0.00160308	25	39	43	2	11	1	5	2	17	3.001	5.722	5.287	0.253	2.48	0.212	0.872	0.38	3.922
ENSG00000162302	RPS6KA4	ribosomal protein S6 kinase A4 [Source:HGNC Symbol;Acc:HGNC:10433]	0	-0.962707	0.0188472	4.02601	0.00160732	148	151	195	113	45	67	118	93	47	17.766	22.156	23.975	14.28	10.144	14.237	20.576	17.664	10.844
ENSG00000100626	GALNT16	polypeptide N-acetylgalactosaminyltransferase 16 [Source:HGNC Symbol;Acc:HGNC:23233]	0	3.72607	0.0188472	-1.05128	0.00160496	0	4	0	22	6	8	1	4	1	0	0.587	0	2.78	1.352	1.7	0.174	0.76	0.231
ENSG00000197635	DPP4	dipeptidyl peptidase 4 [Source:HGNC Symbol;Acc:HGNC:3009]	0	2.91732	0.0188472	0.886949	0.00160771	10	2	5	43	23	39	10	27	1	1.2	0.293	0.615	5.434	5.184	8.287	1.744	5.128	0.231
ENSG00000100196	KDELR3	KDEL endoplasmic reticulum protein retention receptor 3 [Source:HGNC Symbol;Acc:HGNC:6306]	0	1.33773	0.0188472	4.7968	0.00160848	115	153	109	488	248	149	238	194	60	13.804	22.449	13.401	61.67	55.902	31.661	41.501	36.848	13.844
ENSG00000236609	ZNF853	zinc finger protein 853 [Source:HGNC Symbol;Acc:HGNC:21767]	0	2.48374	0.0188472	0.411527	0.00160656	7	3	8	55	19	19	6	8	0	0.84	0.44	0.984	6.951	4.283	4.037	1.046	1.52	0
ENSG00000178741	COX5A	cytochrome c oxidase subunit 5A [Source:HGNC Symbol;Acc:HGNC:2267]	0	-0.683389	0.0188746	7.02594	0.001612	1200	1208	1548	1085	491	612	502	678	432	144.045	177.247	190.324	137.115	110.678	130.043	87.536	128.779	99.676
ENSG00000131037	EPS8L1	EPS8 like 1 [Source:HGNC Symbol;Acc:HGNC:21295]	0	-3.72981	0.0189345	-0.364988	0.00161829	125	33	52	13	0	5	0	0	0	15.005	4.842	6.393	1.643	0	1.062	0	0	0
ENSG00000197415	VEPH1	ventricular zone expressed PH domain containing 1 [Source:HGNC Symbol;Acc:HGNC:25735]	0	1.87763	0.0189583	1.69817	0.00162151	6	13	9	51	18	23	40	21	24	0.72	1.907	1.107	6.445	4.057	4.887	6.975	3.989	5.538
ENSG00000110042	DTX4	deltex E3 ubiquitin ligase 4 [Source:HGNC Symbol;Acc:HGNC:29151]	0	-2.29557	0.0189634	-0.114539	0.00162766	28	18	39	5	6	3	1	0	2	3.361	2.641	4.795	0.632	1.352	0.637	0.174	0	0.461
ENSG00000103249	CLCN7	chloride voltage-gated channel 7 [Source:HGNC Symbol;Acc:HGNC:2025]	0	0.874254	0.0189634	4.73858	0.00162787	134	144	106	303	139	178	228	169	113	16.085	21.129	13.032	38.291	31.332	37.823	39.757	32.1	26.073
ENSG00000167741	GGT6	gamma-glutamyltransferase 6 [Source:HGNC Symbol;Acc:HGNC:26891]	0	-4.09754	0.0189634	-1.63793	0.00162517	27	6	14	0	0	1	0	1	0	3.241	0.88	1.721	0	0	0.212	0	0.19	0
ENSG00000188112	C6orf132	chromosome 6 open reading frame 132 [Source:HGNC Symbol;Acc:HGNC:21288]	0	-1.09801	0.0189634	4.7612	0.00162755	250	265	338	141	109	94	131	103	176	30.009	38.883	41.556	17.819	24.57	19.974	22.843	19.564	40.609
ENSG00000133612	AGAP3	ArfGAP with GTPase domain, ankyrin repeat and PH domain 3 [Source:HGNC Symbol;Acc:HGNC:16923]	0	-0.754235	0.0189634	5.55944	0.00162456	502	408	487	390	166	189	233	199	200	60.259	59.865	59.876	49.286	37.419	40.16	40.629	37.798	46.146
ENSG00000137161	CNPY3	canopy FGF signaling regulator 3 [Source:HGNC Symbol;Acc:HGNC:11968]	0	0.918312	0.0189696	4.46151	0.00162959	114	81	99	282	102	124	202	164	109	13.684	11.885	12.172	35.637	22.992	26.349	35.224	31.15	25.15
ENSG00000049449	RCN1	reticulocalbin 1 [Source:HGNC Symbol;Acc:HGNC:9934]	0	0.783816	0.0189741	6.50593	0.00163235	538	483	436	1029	573	594	583	658	275	64.58	70.869	53.605	130.038	129.162	126.218	101.66	124.98	63.451
ENSG00000144815	NXPE3	neurexophilin and PC-esterase domain family member 3 [Source:HGNC Symbol;Acc:HGNC:28238]	0	1.15118	0.0189741	4.17604	0.00163126	76	90	75	205	121	140	119	72	129	9.123	13.205	9.221	25.907	27.275	29.748	20.751	13.676	29.764
ENSG00000138356	AOX1	aldehyde oxidase 1 [Source:HGNC Symbol;Acc:HGNC:553]	0	1.92349	0.0190767	4.56437	0.00164237	50	140	32	180	212	208	257	395	123	6.002	20.542	3.934	22.747	47.788	44.198	44.814	75.026	28.38
ENSG00000183421	RIPK4	receptor interacting serine/threonine kinase 4 [Source:HGNC Symbol;Acc:HGNC:496]	0	-1.89603	0.0190906	3.04335	0.00164476	181	107	83	29	23	31	40	19	62	21.727	15.7	10.205	3.665	5.184	6.587	6.975	3.609	14.305
ENSG00000143164	DCAF6	DDB1 and CUL4 associated factor 6 [Source:HGNC Symbol;Acc:HGNC:30002]	0	0.688447	0.0191656	6.44043	0.00165242	510	422	493	931	596	488	619	452	346	61.219	61.919	60.613	117.654	134.346	103.694	107.938	85.853	79.833
ENSG00000146376	ARHGAP18	Rho GTPase activating protein 18 [Source:HGNC Symbol;Acc:HGNC:21035]	0	1.17011	0.0192441	5.06287	0.00166038	86	164	131	318	191	214	466	319	142	10.323	24.063	16.106	40.187	43.054	45.473	81.259	60.591	32.764
ENSG00000115109	EPB41L5	erythrocyte membrane protein band 4.1 like 5 [Source:HGNC Symbol;Acc:HGNC:19819]	0	-1.49632	0.0193941	2.27678	0.00167454	43	74	86	38	13	12	27	23	12	5.162	10.858	10.574	4.802	2.93	2.55	4.708	4.369	2.769
ENSG00000197822	OCLN	occludin [Source:HGNC Symbol;Acc:HGNC:8104]	0	-2.34437	0.019548	0.533566	0.00168905	25	16	28	4	2	5	6	5	10	3.001	2.348	3.443	0.505	0.451	1.062	1.046	0.95	2.307
ENSG00000162924	REL	REL proto-oncogene, NF-kB subunit [Source:HGNC Symbol;Acc:HGNC:9954]	0	-1.06534	0.0196463	3.56027	0.00170368	115	118	185	95	29	55	56	52	37	13.804	17.314	22.745	12.005	6.537	11.687	9.765	9.877	8.537
ENSG00000157827	FMNL2	formin like 2 [Source:HGNC Symbol;Acc:HGNC:18267]	0	-1.13222	0.0196463	3.82621	0.0017018	159	183	234	74	83	73	52	65	21	19.086	26.851	28.77	9.352	18.709	15.512	9.067	12.346	4.845
ENSG00000071282	LMCD1	LIM and cysteine rich domains 1 [Source:HGNC Symbol;Acc:HGNC:6633]	0	2.45373	0.0196463	3.04245	0.00170347	16	47	13	273	47	62	82	109	22	1.921	6.896	1.598	34.5	10.594	13.174	14.299	20.703	5.076
ENSG00000145632	PLK2	polo like kinase 2 [Source:HGNC Symbol;Acc:HGNC:19699]	0	-0.962786	0.0196463	4.90525	0.0016996	375	328	237	221	101	102	165	194	89	45.014	48.127	29.139	27.929	22.767	21.674	28.772	36.848	20.535
ENSG00000102362	SYTL4	synaptotagmin like 4 [Source:HGNC Symbol;Acc:HGNC:15588]	0	1.60981	0.0196463	2.19152	0.00170343	23	20	10	63	29	44	43	32	14	2.761	2.935	1.229	7.962	6.537	9.35	7.498	6.078	3.23
ENSG00000145029	NICN1	nicolin 1 [Source:HGNC Symbol;Acc:HGNC:18317]	0	1.33669	0.0196714	3.1586	0.00170709	39	29	40	130	39	84	76	44	51	4.681	4.255	4.918	16.429	8.791	17.849	13.252	8.357	11.767
ENSG00000130592	LSP1	lymphocyte-specific protein 1 [Source:HGNC Symbol;Acc:HGNC:6707]	0	3.90097	0.0198082	-0.63764	0.0017202	0	2	2	42	6	17	4	5	0	0	0.293	0.246	5.308	1.352	3.612	0.697	0.95	0
ENSG00000162512	SDC3	syndecan 3 [Source:HGNC Symbol;Acc:HGNC:10660]	0	1.07669	0.0198186	3.65662	0.00172234	47	67	86	147	131	86	56	64	47	5.642	9.831	10.574	18.577	29.529	18.274	9.765	12.156	10.844
ENSG00000076826	CAMSAP3	calmodulin regulated spectrin associated protein family member 3 [Source:HGNC Symbol;Acc:HGNC:29307]	0	-3.56035	0.0198709	-0.752185	0.00172812	14	31	55	3	5	0	1	0	0	1.681	4.549	6.762	0.379	1.127	0	0.174	0	0
ENSG00000139567	ACVRL1	activin A receptor like type 1 [Source:HGNC Symbol;Acc:HGNC:175]	0	3.61501	0.019879	-2.30911	0.00173131	0	0	0	10	2	4	1	0	0	0	0	0	1.264	0.451	0.85	0.174	0	0
ENSG00000122591	FAM126A	family with sequence similarity 126 member A [Source:HGNC Symbol;Acc:HGNC:24587]	0	0.918222	0.019879	5.06105	0.00173044	142	212	167	312	222	310	198	191	123	17.045	31.106	20.532	39.429	50.042	65.871	34.526	36.278	28.38
ENSG00000073060	SCARB1	scavenger receptor class B member 1 [Source:HGNC Symbol;Acc:HGNC:1664]	0	-1.05113	0.0198931	4.02884	0.00173378	187	148	297	119	71	67	67	83	30	22.447	21.716	36.516	15.038	16.004	14.237	11.683	15.765	6.922
ENSG00000116455	WDR77	WD repeat domain 77 [Source:HGNC Symbol;Acc:HGNC:29652]	0	-0.765454	0.0200024	5.60882	0.00174684	485	510	592	366	171	290	183	223	142	58.218	74.831	72.785	46.253	38.546	61.622	31.911	42.356	32.764
ENSG00000155893	PXYLP1	2-phosphoxylose phosphatase 1 [Source:HGNC Symbol;Acc:HGNC:26303]	0	1.3138	0.0200024	1.56586	0.00174705	22	17	20	54	45	32	7	5	6	2.641	2.494	2.459	6.824	10.144	6.8	1.221	0.95	1.384
ENSG00000164924	YWHAZ	tyrosine 3-monooxygenase/tryptophan 5-monooxygenase activation protein zeta [Source:HGNC Symbol;Acc:HGNC:12855]	0	-0.629303	0.0200024	8.93161	0.00174495	4372	5320	5357	4287	1870	2531	1821	2230	1532	524.803	780.591	658.633	541.764	421.522	537.809	317.536	423.565	353.48
ENSG00000132405	TBC1D14	TBC1 domain family member 14 [Source:HGNC Symbol;Acc:HGNC:29246]	0	-1.00078	0.0201481	3.76584	0.00176104	175	114	116	79	44	50	95	74	53	21.007	16.727	14.262	9.984	9.918	10.624	16.566	14.056	12.229
ENSG00000180182	MED14	mediator complex subunit 14 [Source:HGNC Symbol;Acc:HGNC:2370]	0	-0.749008	0.0201704	5.17084	0.00176425	389	277	338	225	144	146	200	216	134	46.695	40.644	41.556	28.434	32.459	31.023	34.875	41.027	30.918
ENSG00000118640	VAMP8	vesicle associated membrane protein 8 [Source:HGNC Symbol;Acc:HGNC:12647]	0	-0.975724	0.0202123	5.83836	0.00176918	612	571	719	423	176	265	193	226	299	73.463	83.782	88.4	53.456	39.673	56.309	33.654	42.926	68.989
ENSG00000204262	COL5A2	collagen type V alpha 2 chain [Source:HGNC Symbol;Acc:HGNC:2210]	0	2.19741	0.0202196	4.27561	0.00177108	82	55	46	371	233	139	265	219	25	9.843	8.07	5.656	46.885	52.521	29.536	46.209	41.597	5.768
ENSG00000075089	ACTR6	ARP6 actin related protein 6 homolog [Source:HGNC Symbol;Acc:HGNC:24025]	0	-0.862647	0.0202463	4.13771	0.00177468	183	152	190	134	69	55	90	83	77	21.967	22.303	23.36	16.934	15.553	11.687	15.694	15.765	17.766
ENSG00000136205	TNS3	tensin 3 [Source:HGNC Symbol;Acc:HGNC:21616]	0	1.65938	0.0202688	3.05211	0.00177792	27	27	37	94	80	78	95	69	16	3.241	3.962	4.549	11.879	18.033	16.574	16.566	13.106	3.692
ENSG00000167196	FBXO22	F-box protein 22 [Source:HGNC Symbol;Acc:HGNC:13593]	0	-0.810304	0.0203398	5.72251	0.00178669	614	402	488	407	181	178	292	272	250	73.703	58.985	59.999	51.434	40.8	37.823	50.917	51.664	57.683
ENSG00000005448	WDR54	WD repeat domain 54 [Source:HGNC Symbol;Acc:HGNC:25770]	0	0.793232	0.0203398	7.258	0.00178644	842	642	721	1525	978	829	1119	837	1015	101.071	94.199	88.646	192.72	220.454	176.153	195.125	158.979	234.192
ENSG00000158473	CD1D	CD1d molecule [Source:HGNC Symbol;Acc:HGNC:1637]	0	-4.01779	0.0203742	-0.075415	0.00179226	71	47	20	4	0	3	3	6	0	8.523	6.896	2.459	0.505	0	0.637	0.523	1.14	0
ENSG00000104960	PTOV1	prostate tumor overexpressed 1 [Source:HGNC Symbol;Acc:HGNC:9632]	0	0.905579	0.0203742	6.95782	0.00179172	863	419	555	1515	692	755	1068	829	500	103.592	61.479	68.236	191.456	155.986	160.429	186.232	157.46	115.366
ENSG00000183020	AP2A2	adaptor related protein complex 2 subunit alpha 2 [Source:HGNC Symbol;Acc:HGNC:562]	0	0.790067	0.020391	5.31835	0.00179501	209	183	245	438	280	243	297	242	125	25.088	26.851	30.122	55.352	63.116	51.635	51.789	45.965	28.841
ENSG00000163521	GLB1L	galactosidase beta 1 like [Source:HGNC Symbol;Acc:HGNC:28129]	0	1.51482	0.0204406	2.43667	0.00180065	41	24	25	132	48	51	24	34	5	4.922	3.521	3.074	16.681	10.82	10.837	4.185	6.458	1.154
ENSG00000182866	LCK	LCK proto-oncogene, Src family tyrosine kinase [Source:HGNC Symbol;Acc:HGNC:6524]	0	-3.17517	0.0204913	-1.89523	0.00180864	10	8	10	2	0	0	0	0	0	1.2	1.174	1.229	0.253	0	0	0	0	0
ENSG00000155265	GOLGA7B	golgin A7 family member B [Source:HGNC Symbol;Acc:HGNC:31668]	0	-4.09076	0.0204913	-0.825267	0.00180896	13	11	16	0	0	1	1	3	11	1.56	1.614	1.967	0	0	0.212	0.174	0.57	2.538
ENSG00000104881	PPP1R13L	protein phosphatase 1 regulatory subunit 13 like [Source:HGNC Symbol;Acc:HGNC:18838]	0	-0.891371	0.0204913	4.61506	0.00180816	291	232	204	193	77	82	129	148	96	34.931	34.041	25.081	24.39	17.357	17.424	22.494	28.111	22.15
ENSG00000051128	HOMER3	homer scaffold protein 3 [Source:HGNC Symbol;Acc:HGNC:17514]	0	-0.707505	0.020539	6.60177	0.00181445	979	849	915	734	322	443	657	441	330	117.517	124.572	112.497	92.758	72.583	94.132	114.564	83.763	76.141
ENSG00000148926	ADM	adrenomedullin [Source:HGNC Symbol;Acc:HGNC:259]	0	1.53301	0.0206137	3.91222	0.00182473	57	44	23	91	110	96	257	180	145	6.842	6.456	2.828	11.5	24.795	20.399	44.814	34.189	33.456
ENSG00000110697	PITPNM1	phosphatidylinositol transfer protein membrane associated 1 [Source:HGNC Symbol;Acc:HGNC:9003]	0	1.05609	0.0206137	3.06981	0.00182436	50	40	50	132	73	56	28	46	27	6.002	5.869	6.147	16.681	16.455	11.899	4.882	8.737	6.23
ENSG00000198774	RASSF9	Ras association domain family member 9 [Source:HGNC Symbol;Acc:HGNC:15739]	0	-3.00997	0.0206137	-1.10396	0.001825	20	11	20	2	0	4	0	1	0	2.401	1.614	2.459	0.253	0	0.85	0	0.19	0
ENSG00000168397	ATG4B	autophagy related 4B cysteine peptidase [Source:HGNC Symbol;Acc:HGNC:20790]	0	0.812796	0.0206137	4.46257	0.00182621	89	117	129	247	127	141	146	159	86	10.683	17.167	15.86	31.214	28.627	29.961	25.459	30.2	19.843
ENSG00000090905	TNRC6A	trinucleotide repeat containing 6A [Source:HGNC Symbol;Acc:HGNC:11969]	0	0.890407	0.0206182	4.77169	0.00182918	108	115	121	213	147	195	266	253	133	12.964	16.874	14.877	26.918	33.136	41.435	46.384	48.055	30.687
ENSG00000086696	HSD17B2	hydroxysteroid 17-beta dehydrogenase 2 [Source:HGNC Symbol;Acc:HGNC:5211]	0	-4.22914	0.0206182	-2.08457	0.00182879	7	29	6	0	0	0	0	0	0	0.84	4.255	0.738	0	0	0	0	0	0
ENSG00000008710	PKD1	polycystin 1, transient receptor potential channel interacting [Source:HGNC Symbol;Acc:HGNC:9008]	0	1.26321	0.0207636	2.96981	0.00184733	35	30	23	78	47	58	81	75	32	4.201	4.402	2.828	9.857	10.594	12.324	14.124	14.245	7.383
ENSG00000070814	TCOF1	treacle ribosome biogenesis factor 1 [Source:HGNC Symbol;Acc:HGNC:11654]	0	-0.600515	0.0207636	8.47087	0.00184683	2393	2982	3569	2445	1291	1404	2163	2240	1623	287.249	437.542	438.802	308.983	291.008	298.334	377.172	425.464	374.477
ENSG00000130675	MNX1	motor neuron and pancreas homeobox 1 [Source:HGNC Symbol;Acc:HGNC:4979]	0	-4.22424	0.0207636	-1.12826	0.00184499	8	20	19	0	0	1	2	0	5	0.96	2.935	2.336	0	0	0.212	0.349	0	1.154
ENSG00000165716	FAM69B	family with sequence similarity 69 member B [Source:HGNC Symbol;Acc:HGNC:28290]	0	1.73443	0.0207636	1.10956	0.00184396	12	16	11	44	49	26	7	6	1	1.44	2.348	1.352	5.56	11.045	5.525	1.221	1.14	0.231
ENSG00000147251	DOCK11	dedicator of cytokinesis 11 [Source:HGNC Symbol;Acc:HGNC:23483]	0	1.61969	0.0207636	2.03177	0.00184856	9	14	15	42	29	32	50	41	17	1.08	2.054	1.844	5.308	6.537	6.8	8.719	7.788	3.922
ENSG00000198816	ZNF358	zinc finger protein 358 [Source:HGNC Symbol;Acc:HGNC:16838]	0	1.35769	0.020856	5.17353	0.00185939	146	105	131	473	199	213	606	340	122	17.525	15.406	16.106	59.775	44.857	45.26	105.671	64.579	28.149
ENSG00000115541	HSPE1	heat shock protein family E (Hsp10) member 1 [Source:HGNC Symbol;Acc:HGNC:5269]	0	-0.788401	0.020856	7.96113	0.00185939	1836	2879	2956	1524	1018	1207	1185	1439	739	220.389	422.429	363.434	192.593	229.47	256.474	206.634	273.323	170.51
ENSG00000198719	DLL1	delta like canonical Notch ligand 1 [Source:HGNC Symbol;Acc:HGNC:2908]	0	-3.80171	0.0208832	-0.983428	0.00186313	17	35	13	1	0	2	0	5	0	2.041	5.135	1.598	0.126	0	0.425	0	0.95	0
ENSG00000196372	ASB13	ankyrin repeat and SOCS box containing 13 [Source:HGNC Symbol;Acc:HGNC:19765]	0	-1.07711	0.0209644	2.91556	0.00187189	83	89	81	51	33	22	38	28	30	9.963	13.059	9.959	6.445	7.439	4.675	6.626	5.318	6.922
ENSG00000225746/ENSG00000258399	AL117190.1/MEG8	maternally expressed 8, small nucleolar RNA host gene [Source:HGNC Symbol;Acc:HGNC:14574]	0	3.45109	0.0209644	-0.227311	0.00187299	0	4	2	27	6	22	9	4	2	0	0.587	0.246	3.412	1.352	4.675	1.569	0.76	0.461
ENSG00000143469	SYT14	synaptotagmin 14 [Source:HGNC Symbol;Acc:HGNC:23143]	0	-1.50649	0.0209675	3.11866	0.00187457	52	132	108	37	24	22	83	57	37	6.242	19.368	13.278	4.676	5.41	4.675	14.473	10.827	8.537
ENSG00000070366	SMG6	SMG6, nonsense mediated mRNA decay factor [Source:HGNC Symbol;Acc:HGNC:17809]	0	0.83117	0.0209931	4.3301	0.00187817	94	78	101	226	95	115	167	140	121	11.284	11.445	12.418	28.56	21.414	24.436	29.121	26.592	27.918
ENSG00000135269	TES	testin LIM domain protein [Source:HGNC Symbol;Acc:HGNC:14620]	0	-0.886623	0.0210289	5.33625	0.00188269	470	408	402	310	129	180	143	192	184	56.418	59.865	49.425	39.176	29.078	38.248	24.936	36.468	42.455
ENSG00000092621	PHGDH	phosphoglycerate dehydrogenase [Source:HGNC Symbol;Acc:HGNC:8923]	0	0.865524	0.0210811	8.05752	0.00188869	1003	1410	1040	3262	1190	1354	2790	2572	1213	120.397	206.886	127.866	412.231	268.241	287.71	486.505	488.524	279.877
ENSG00000172738	TMEM217	transmembrane protein 217 [Source:HGNC Symbol;Acc:HGNC:21238]	0	3.22111	0.0211	-0.206707	0.0018917	0	6	2	22	11	15	4	2	7	0	0.88	0.246	2.78	2.48	3.187	0.697	0.38	1.615
ENSG00000136717	BIN1	bridging integrator 1 [Source:HGNC Symbol;Acc:HGNC:1052]	0	1.15377	0.0211612	5.39965	0.00189851	125	275	191	497	313	284	301	388	123	15.005	40.35	23.483	62.808	70.554	60.347	52.487	73.696	28.38
ENSG00000196449	YRDC	yrdC N6-threonylcarbamoyltransferase domain containing [Source:HGNC Symbol;Acc:HGNC:28905]	0	-1.05007	0.0211627	4.53475	0.00190123	170	259	282	140	76	79	101	127	139	20.406	38.002	34.671	17.692	17.131	16.787	17.612	24.122	32.072
ENSG00000162600	OMA1	OMA1 zinc metallopeptidase [Source:HGNC Symbol;Acc:HGNC:29661]	0	-1.20968	0.0211627	2.82686	0.00190199	54	56	96	34	20	21	49	51	39	6.482	8.217	11.803	4.297	4.508	4.462	8.544	9.687	8.999
ENSG00000130202	NECTIN2	nectin cell adhesion molecule 2 [Source:HGNC Symbol;Acc:HGNC:9707]	0	0.804064	0.0211627	5.3693	0.00190261	212	187	214	490	202	272	365	267	155	25.448	27.438	26.311	61.923	45.533	57.797	63.647	50.714	35.763
ENSG00000119777	TMEM214	transmembrane protein 214 [Source:HGNC Symbol;Acc:HGNC:25983]	0	0.765438	0.0212672	6.26625	0.00191333	422	409	362	878	437	481	472	387	445	50.656	60.012	44.507	110.956	98.505	102.207	82.305	73.507	102.675
ENSG00000163464	CXCR1	C-X-C motif chemokine receptor 1 [Source:HGNC Symbol;Acc:HGNC:6026]	0	-3.53995	0.0213337	-2.33088	0.00192065	4	5	12	0	0	0	0	0	0	0.48	0.734	1.475	0	0	0	0	0	0
ENSG00000107745	MICU1	mitochondrial calcium uptake 1 [Source:HGNC Symbol;Acc:HGNC:1530]	0	0.772555	0.0213597	4.99444	0.00192432	171	135	139	313	193	161	274	220	176	20.526	19.808	17.09	39.555	43.505	34.211	47.779	41.787	40.609
ENSG00000178685	PARP10	poly(ADP-ribose) polymerase family member 10 [Source:HGNC Symbol;Acc:HGNC:25895]	0	1.52206	0.0213669	3.49624	0.0019263	72	28	32	207	48	83	105	100	49	8.643	4.108	3.934	26.159	10.82	17.637	18.309	18.994	11.306
ENSG00000134802	SLC43A3	solute carrier family 43 member 3 [Source:HGNC Symbol;Acc:HGNC:17466]	0	0.986283	0.0213878	5.93634	0.00193086	214	422	246	573	359	519	447	428	263	25.688	61.919	30.245	72.412	80.923	110.282	77.945	81.294	60.682
ENSG00000159263	SIM2	SIM bHLH transcription factor 2 [Source:HGNC Symbol;Acc:HGNC:10883]	0	3.14177	0.0213878	0.801621	0.00193045	1	2	3	27	13	14	20	22	45	0.12	0.293	0.369	3.412	2.93	2.975	3.487	4.179	10.383
ENSG00000165997	ARL5B	ADP ribosylation factor like GTPase 5B [Source:HGNC Symbol;Acc:HGNC:23052]	0	-1.02622	0.0214811	3.36445	0.00194294	138	110	153	66	61	45	30	27	35	16.565	16.14	18.811	8.341	13.75	9.562	5.231	5.128	8.076
ENSG00000111052	LIN7A	lin-7 homolog A, crumbs cell polarity complex component [Source:HGNC Symbol;Acc:HGNC:17787]	0	4.74118	0.0214811	2.12168	0.001946	0	8	6	47	139	66	134	78	43	0	1.174	0.738	5.94	31.332	14.024	23.366	14.815	9.921
ENSG00000186111	PIP5K1C	phosphatidylinositol-4-phosphate 5-kinase type 1 gamma [Source:HGNC Symbol;Acc:HGNC:8996]	0	0.887171	0.0214811	4.59648	0.00194399	135	89	100	233	150	134	175	172	162	16.205	13.059	12.295	29.445	33.812	28.473	30.516	32.67	37.378
ENSG00000109685	NSD2	nuclear receptor binding SET domain protein 2 [Source:HGNC Symbol;Acc:HGNC:12766]	0	0.755375	0.0214811	5.6263	0.00194521	226	256	275	536	312	278	269	393	220	27.128	37.562	33.811	67.736	70.329	59.072	46.907	74.646	50.761
ENSG00000169071	ROR2	receptor tyrosine kinase like orphan receptor 2 [Source:HGNC Symbol;Acc:HGNC:10257]	0	3.21938	0.0214811	-0.486604	0.00194501	1	2	0	15	5	9	9	9	3	0.12	0.293	0	1.896	1.127	1.912	1.569	1.709	0.692
ENSG00000001617	SEMA3F	semaphorin 3F [Source:HGNC Symbol;Acc:HGNC:10728]	0	-0.975231	0.0216375	4.09937	0.00196151	270	156	164	125	67	64	88	76	49	32.41	22.89	20.163	15.797	15.103	13.599	15.345	14.435	11.306
ENSG00000133134	BEX2	brain expressed X-linked 2 [Source:HGNC Symbol;Acc:HGNC:30933]	0	-0.964222	0.0217128	4.37788	0.0019697	189	168	267	129	67	80	137	152	57	22.687	24.65	32.827	16.302	15.103	16.999	23.889	28.871	13.152
ENSG00000153815	CMIP	c-Maf inducing protein [Source:HGNC Symbol;Acc:HGNC:24319]	0	-1.05658	0.0217267	5.43254	0.00197232	600	511	534	321	168	204	94	154	196	72.022	74.978	65.654	40.566	37.869	43.348	16.391	29.251	45.223
ENSG00000152104	PTPN14	protein tyrosine phosphatase, non-receptor type 14 [Source:HGNC Symbol;Acc:HGNC:9647]	0	0.676419	0.0218015	5.6716	0.00198183	290	302	273	537	305	364	270	309	192	34.811	44.312	33.565	67.863	68.751	77.346	47.081	58.691	44.3
ENSG00000104375	STK3	serine/threonine kinase 3 [Source:HGNC Symbol;Acc:HGNC:11406]	0	-0.829714	0.0218015	4.24513	0.00198095	170	208	231	136	86	76	75	103	54	20.406	30.519	28.401	17.187	19.386	16.149	13.078	19.564	12.459
ENSG00000112079	STK38	serine/threonine kinase 38 [Source:HGNC Symbol;Acc:HGNC:17847]	0	0.947886	0.021832	4.42078	0.00198597	78	93	126	262	95	157	188	143	95	9.363	13.646	15.491	33.11	21.414	33.361	32.782	27.161	21.919
ENSG00000172915	NBEA	neurobeachin [Source:HGNC Symbol;Acc:HGNC:7648]	0	3.5253	0.0218736	-0.893317	0.00199239	1	2	0	15	13	8	3	6	0	0.12	0.293	0	1.896	2.93	1.7	0.523	1.14	0
ENSG00000146350	TBC1D32	TBC1 domain family member 32 [Source:HGNC Symbol;Acc:HGNC:21485]	0	1.44289	0.0218736	2.16513	0.00199248	12	14	20	46	30	34	53	33	22	1.44	2.054	2.459	5.813	6.762	7.225	9.242	6.268	5.076
ENSG00000225526	MKRN2OS	MKRN2 opposite strand [Source:HGNC Symbol;Acc:HGNC:40375]	0	-4.60674	0.021874	-1.17879	0.00199389	18	17	9	0	0	0	0	3	9	2.161	2.494	1.107	0	0	0	0	0.57	2.077
ENSG00000177732	SOX12	SRY-box 12 [Source:HGNC Symbol;Acc:HGNC:11198]	0	1.31041	0.0218907	4.29671	0.00199678	63	70	87	229	118	133	314	138	70	7.562	10.271	10.696	28.94	26.599	28.261	54.754	26.212	16.151
ENSG00000121957	GPSM2	G protein signaling modulator 2 [Source:HGNC Symbol;Acc:HGNC:29501]	0	-1.15605	0.0219715	4.87024	0.00200552	324	304	405	181	108	113	177	211	46	38.892	44.605	49.794	22.874	24.345	24.011	30.864	40.077	10.614
ENSG00000065183	WDR3	WD repeat domain 3 [Source:HGNC Symbol;Acc:HGNC:12755]	0	-0.711556	0.022034	4.80315	0.00201398	308	264	338	246	111	136	120	97	84	36.972	38.736	41.556	31.088	25.021	28.898	20.925	18.424	19.381
ENSG00000223485	LINC01615	long intergenic non-protein coding RNA 1615 [Source:HGNC Symbol;Acc:HGNC:51898]	0	1.9892	0.022034	1.93068	0.00201335	12	11	7	37	40	30	29	26	43	1.44	1.614	0.861	4.676	9.017	6.375	5.057	4.938	9.921
ENSG00000138495	COX17	COX17, cytochrome c oxidase copper chaperone [Source:HGNC Symbol;Acc:HGNC:2264]	0	-1.11673	0.0220459	5.25831	0.00201782	392	481	411	298	99	147	160	135	237	47.055	70.576	50.532	37.659	22.316	31.236	27.9	25.642	54.683
ENSG00000129187	DCTD	dCMP deaminase [Source:HGNC Symbol;Acc:HGNC:2710]	0	-0.739488	0.0220459	5.33169	0.00201738	381	400	377	309	171	139	204	182	174	45.734	58.691	46.351	39.049	38.546	29.536	35.572	34.569	40.147
ENSG00000092929	UNC13D	unc-13 homolog D [Source:HGNC Symbol;Acc:HGNC:23147]	0	-3.29505	0.0221227	-0.249327	0.00202623	31	12	43	2	3	1	2	7	0	3.721	1.761	5.287	0.253	0.676	0.212	0.349	1.33	0
ENSG00000121851	POLR3GL	RNA polymerase III subunit G like [Source:HGNC Symbol;Acc:HGNC:28466]	0	1.00926	0.0221573	5.81809	0.00203079	326	199	304	733	366	362	253	308	382	39.132	29.199	37.376	92.632	82.501	76.921	44.117	58.501	88.139
ENSG00000184574	LPAR5	lysophosphatidic acid receptor 5 [Source:HGNC Symbol;Acc:HGNC:13307]	0	-3.24554	0.0222119	-1.38655	0.00203857	14	9	32	2	0	2	0	0	0	1.681	1.321	3.934	0.253	0	0.425	0	0	0
ENSG00000167608	TMC4	transmembrane channel like 4 [Source:HGNC Symbol;Acc:HGNC:22998]	0	-4.61428	0.0222119	-0.337516	0.00203777	126	22	37	4	0	1	1	1	1	15.125	3.228	4.549	0.505	0	0.212	0.174	0.19	0.231
ENSG00000145014	TMEM44	transmembrane protein 44 [Source:HGNC Symbol;Acc:HGNC:25120]	0	1.31335	0.0222204	3.40361	0.00204095	66	63	27	123	87	101	46	64	43	7.922	9.244	3.32	15.544	19.611	21.461	8.021	12.156	9.921
ENSG00000163132	MSX1	msh homeobox 1 [Source:HGNC Symbol;Acc:HGNC:7391]	0	2.09247	0.0222204	2.40629	0.0020446	11	43	6	93	28	47	65	41	29	1.32	6.309	0.738	11.753	6.312	9.987	11.334	7.788	6.691
ENSG00000171421	MRPL36	mitochondrial ribosomal protein L36 [Source:HGNC Symbol;Acc:HGNC:14490]	0	-0.812972	0.0222204	5.8887	0.00204489	477	657	548	314	274	232	333	375	207	57.258	96.4	67.376	39.681	61.763	49.297	58.067	71.227	47.761
ENSG00000164932	CTHRC1	collagen triple helix repeat containing 1 [Source:HGNC Symbol;Acc:HGNC:18831]	0	2.82417	0.0222204	0.364066	0.002043	1	6	4	43	11	15	6	17	2	0.12	0.88	0.492	5.434	2.48	3.187	1.046	3.229	0.461
ENSG00000104324	CPQ	carboxypeptidase Q [Source:HGNC Symbol;Acc:HGNC:16910]	0	2.01839	0.0223265	0.872549	0.00205605	5	7	6	35	15	18	7	20	5	0.6	1.027	0.738	4.423	3.381	3.825	1.221	3.799	1.154
ENSG00000107951	MTPAP	mitochondrial poly(A) polymerase [Source:HGNC Symbol;Acc:HGNC:25532]	0	-0.885518	0.0224286	3.74942	0.00206751	138	130	152	115	45	46	72	74	39	16.565	19.075	18.688	14.533	10.144	9.774	12.555	14.056	8.999
ENSG00000237649	KIFC1	kinesin family member C1 [Source:HGNC Symbol;Acc:HGNC:6389]	0	0.710803	0.0224286	5.10362	0.00206826	195	160	204	394	209	205	246	181	137	23.407	23.476	25.081	49.791	47.111	43.56	42.896	34.379	31.61
ENSG00000215788	TNFRSF25	TNF receptor superfamily member 25 [Source:HGNC Symbol;Acc:HGNC:11910]	0	-1.70199	0.0224415	1.22989	0.00207085	47	45	31	17	11	5	11	5	4	5.642	6.603	3.811	2.148	2.48	1.062	1.918	0.95	0.923
ENSG00000168916	ZNF608	zinc finger protein 608 [Source:HGNC Symbol;Acc:HGNC:29238]	0	1.47396	0.0224433	3.00673	0.00207242	26	17	24	55	60	51	111	121	52	3.121	2.494	2.951	6.951	13.525	10.837	19.356	22.983	11.998
ENSG00000075188	NUP37	nucleoporin 37 [Source:HGNC Symbol;Acc:HGNC:29929]	0	-0.778512	0.0224683	4.7104	0.00207613	243	257	322	211	94	119	119	97	102	29.169	37.709	39.589	26.665	21.189	25.286	20.751	18.424	23.535
ENSG00000157514	TSC22D3	TSC22 domain family member 3 [Source:HGNC Symbol;Acc:HGNC:3051]	0	0.910139	0.0224692	3.88554	0.00207762	76	57	75	199	76	82	105	106	71	9.123	8.363	9.221	25.148	17.131	17.424	18.309	20.134	16.382
ENSG00000112851	ERBIN	erbb2 interacting protein [Source:HGNC Symbol;Acc:HGNC:15842]	0	0.817089	0.02248	6.20451	0.00208002	286	360	425	638	561	419	463	586	358	34.331	52.822	52.253	80.626	126.457	89.033	80.735	111.304	82.602
ENSG00000225953	SATB2-AS1	SATB2 antisense RNA 1 [Source:HGNC Symbol;Acc:HGNC:26490]	0	3.23873	0.0225002	0.246165	0.00208389	0	3	3	21	9	15	18	23	5	0	0.44	0.369	2.654	2.029	3.187	3.139	4.369	1.154
ENSG00000156103	MMP16	matrix metallopeptidase 16 [Source:HGNC Symbol;Acc:HGNC:7162]	0	2.30197	0.0225002	1.29417	0.0020847	8	10	2	35	13	31	30	21	14	0.96	1.467	0.246	4.423	2.93	6.587	5.231	3.989	3.23
ENSG00000225630	MTND2P28	mitochondrially encoded NADH:ubiquinone oxidoreductase core subunit 2 pseudogene 28 [Source:HGNC Symbol;Acc:HGNC:42129]	0	-1.0388	0.0225457	8.64153	0.00209701	4981	2658	3577	1835	1299	1415	2345	2197	3128	597.906	390.002	439.785	231.896	292.811	300.671	408.908	417.297	721.728
ENSG00000142959	BEST4	bestrophin 4 [Source:HGNC Symbol;Acc:HGNC:17106]	0	-3.09238	0.0225457	-0.872693	0.00209575	12	25	27	3	0	4	0	2	0	1.44	3.668	3.32	0.379	0	0.85	0	0.38	0
ENSG00000143320	CRABP2	cellular retinoic acid binding protein 2 [Source:HGNC Symbol;Acc:HGNC:2339]	0	-2.0856	0.0225457	1.92354	0.00209361	193	61	69	15	33	17	6	9	3	23.167	8.95	8.483	1.896	7.439	3.612	1.046	1.709	0.692
ENSG00000205364	MT1M	metallothionein 1M [Source:HGNC Symbol;Acc:HGNC:14296]	0	2.29293	0.0225457	1.92587	0.00209738	23	9	11	80	34	65	18	54	3	2.761	1.321	1.352	10.11	7.664	13.812	3.139	10.257	0.692
ENSG00000188624	IGFL3	IGF like family member 3 [Source:HGNC Symbol;Acc:HGNC:32930]	0	-3.35999	0.0225457	-0.863321	0.00209308	21	19	17	9	0	0	1	3	0	2.521	2.788	2.09	1.137	0	0	0.174	0.57	0
ENSG00000040275	SPDL1	spindle apparatus coiled-coil protein 1 [Source:HGNC Symbol;Acc:HGNC:26010]	0	0.872108	0.0225457	7.60599	0.00209628	645	874	1246	2325	857	1297	1292	1370	1251	77.424	128.24	153.193	293.819	193.179	275.598	225.292	260.217	288.645
ENSG00000172572	PDE3A	phosphodiesterase 3A [Source:HGNC Symbol;Acc:HGNC:8778]	0	3.97441	0.022636	-1.44004	0.00210718	0	0	0	5	11	6	6	1	2	0	0	0	0.632	2.48	1.275	1.046	0.19	0.461
ENSG00000166797	FAM96A	family with sequence similarity 96 member A [Source:HGNC Symbol;Acc:HGNC:26235]	0	-0.918035	0.0227225	6.40557	0.00211666	769	1044	1019	487	485	323	411	461	189	92.309	153.184	125.284	61.544	109.325	68.634	71.668	87.562	43.608
ENSG00000005243	COPZ2	coatomer protein complex subunit zeta 2 [Source:HGNC Symbol;Acc:HGNC:19356]	0	1.54735	0.022778	2.4465	0.00212325	35	17	21	118	35	41	20	45	19	4.201	2.494	2.582	14.912	7.889	8.712	3.487	8.547	4.384
ENSG00000137710	RDX	radixin [Source:HGNC Symbol;Acc:HGNC:9944]	0	0.663846	0.0228019	8.59217	0.00212691	1774	2302	1900	3689	2285	2228	3371	2433	1583	212.946	337.767	233.601	466.192	515.068	473.425	587.817	462.122	365.248
ENSG00000143850	PLEKHA6	pleckstrin homology domain containing A6 [Source:HGNC Symbol;Acc:HGNC:17053]	0	-4.13072	0.0229371	0.485123	0.00214506	30	31	64	0	12	2	13	1	10	3.601	4.549	7.869	0	2.705	0.425	2.267	0.19	2.307
ENSG00000157379	DHRS1	dehydrogenase/reductase 1 [Source:HGNC Symbol;Acc:HGNC:16445]	0	-1.32441	0.0229371	3.29672	0.00214146	191	114	107	77	24	43	25	43	39	22.927	16.727	13.155	9.731	5.41	9.137	4.359	8.167	8.999
ENSG00000103507	BCKDK	branched chain ketoacid dehydrogenase kinase [Source:HGNC Symbol;Acc:HGNC:16902]	0	0.777495	0.0229371	6.0023	0.00214525	447	292	339	689	494	403	415	349	205	53.657	42.844	41.679	87.071	111.354	85.633	72.365	66.289	47.3
ENSG00000154639	CXADR	CXADR, Ig-like cell adhesion molecule [Source:HGNC Symbol;Acc:HGNC:2559]	0	-2.5013	0.0229371	0.85548	0.00214426	26	52	114	12	4	9	2	6	1	3.121	7.63	14.016	1.516	0.902	1.912	0.349	1.14	0.231
ENSG00000132321	IQCA1	IQ motif containing with AAA domain 1 [Source:HGNC Symbol;Acc:HGNC:26195]	0	-1.2028	0.0230501	2.15628	0.00215726	81	83	81	43	21	29	6	4	15	9.723	12.178	9.959	5.434	4.734	6.162	1.046	0.76	3.461
ENSG00000259527	LINC00052	long intergenic non-protein coding RNA 52 [Source:HGNC Symbol;Acc:HGNC:26455]	0	-3.54482	0.0230585	-1.8512	0.00215949	16	6	11	0	0	2	0	0	0	1.921	0.88	1.352	0	0	0.425	0	0	0
ENSG00000113460	BRIX1	BRX1, biogenesis of ribosomes [Source:HGNC Symbol;Acc:HGNC:24170]	0	-0.744433	0.0230585	5.62918	0.00216093	401	505	474	320	193	202	327	302	148	48.135	74.097	58.277	40.44	43.505	42.923	57.02	57.362	34.148
ENSG00000133256	PDE6B	phosphodiesterase 6B [Source:HGNC Symbol;Acc:HGNC:8786]	0	3.38086	0.0231099	-0.922215	0.00216719	3	1	0	20	6	11	4	3	0	0.36	0.147	0	2.527	1.352	2.337	0.697	0.57	0
ENSG00000188505	NCCRP1	non-specific cytotoxic cell receptor protein 1 homolog (zebrafish) [Source:HGNC Symbol;Acc:HGNC:33739]	0	-3.66263	0.0231949	-2.28904	0.0021766	3	8	13	0	0	0	0	0	0	0.36	1.174	1.598	0	0	0	0	0	0
ENSG00000170049	KCNAB3	potassium voltage-gated channel subfamily A regulatory beta subunit 3 [Source:HGNC Symbol;Acc:HGNC:6230]	0	2.57745	0.0232072	0.500402	0.00217921	8	11	1	35	20	24	5	10	1	0.96	1.614	0.123	4.423	4.508	5.1	0.872	1.899	0.231
ENSG00000019582	CD74	CD74 molecule [Source:HGNC Symbol;Acc:HGNC:1697]	0	-1.74112	0.0233019	3.88523	0.00219094	453	130	250	102	28	77	52	88	21	54.377	19.075	30.737	12.89	6.312	16.362	9.067	16.715	4.845
ENSG00000227507	LTB	lymphotoxin beta [Source:HGNC Symbol;Acc:HGNC:6711]	0	-3.25516	0.0233019	0.120867	0.00219101	82	20	66	11	1	3	2	0	2	9.843	2.935	8.115	1.39	0.225	0.637	0.349	0	0.461
ENSG00000198142	SOWAHC	sosondowah ankyrin repeat domain family member C [Source:HGNC Symbol;Acc:HGNC:26149]	0	-0.724015	0.0233162	5.88896	0.00219382	472	624	705	486	232	244	295	234	225	56.658	91.558	86.678	61.418	52.296	51.847	51.44	44.446	51.915
ENSG00000137648	TMPRSS4	transmembrane serine protease 4 [Source:HGNC Symbol;Acc:HGNC:11878]	0	-4.08873	0.0233727	-2.14792	0.00220162	20	3	13	0	0	0	0	0	0	2.401	0.44	1.598	0	0	0	0	0	0
ENSG00000131650	KREMEN2	kringle containing transmembrane protein 2 [Source:HGNC Symbol;Acc:HGNC:18797]	0	-2.34764	0.0233727	0.693737	0.00220205	27	19	65	5	8	4	6	4	3	3.241	2.788	7.992	0.632	1.803	0.85	1.046	0.76	0.692
ENSG00000136848	DAB2IP	DAB2 interacting protein [Source:HGNC Symbol;Acc:HGNC:17294]	0	-0.943687	0.0233963	3.01762	0.00220574	97	83	115	69	29	37	31	35	18	11.644	12.178	14.139	8.72	6.537	7.862	5.406	6.648	4.153
ENSG00000213070	HMGB3P6	high mobility group box 3 pseudogene 6 [Source:HGNC Symbol;Acc:HGNC:39283]	0	-2.41364	0.0234061	-0.273445	0.00220812	21	19	30	2	5	5	0	1	2	2.521	2.788	3.688	0.253	1.127	1.062	0	0.19	0.461
ENSG00000099203	TMED1	transmembrane p24 trafficking protein 1 [Source:HGNC Symbol;Acc:HGNC:17291]	0	0.685411	0.0234088	5.05879	0.00220984	154	153	163	328	179	164	274	270	181	18.486	22.449	20.041	41.451	40.349	34.848	47.779	51.284	41.762
ENSG00000102181	CD99L2	CD99 molecule like 2 [Source:HGNC Symbol;Acc:HGNC:18237]	0	1.19395	0.0234469	2.83859	0.0022149	37	22	41	102	44	54	39	33	42	4.441	3.228	5.041	12.89	9.918	11.474	6.801	6.268	9.691
ENSG00000071246	VASH1	vasohibin 1 [Source:HGNC Symbol;Acc:HGNC:19964]	0	2.3795	0.0234561	0.688179	0.00221724	4	9	2	44	11	13	14	10	6	0.48	1.321	0.246	5.56	2.48	2.762	2.441	1.899	1.384
ENSG00000105996	HOXA2	homeobox A2 [Source:HGNC Symbol;Acc:HGNC:5103]	0	1.64065	0.0235586	1.65518	0.0022284	10	15	12	66	18	25	20	24	9	1.2	2.201	1.475	8.341	4.057	5.312	3.487	4.559	2.077
ENSG00000213366	GSTM2	glutathione S-transferase mu 2 [Source:HGNC Symbol;Acc:HGNC:4634]	0	2.0902	0.0235632	0.342931	0.0022303	6	3	3	21	15	11	9	6	4	0.72	0.44	0.369	2.654	3.381	2.337	1.569	1.14	0.923
ENSG00000143036	SLC44A3	solute carrier family 44 member 3 [Source:HGNC Symbol;Acc:HGNC:28689]	0	-2.02749	0.0235785	0.659669	0.00223322	34	19	29	8	8	2	6	7	3	4.081	2.788	3.565	1.011	1.803	0.425	1.046	1.33	0.692
ENSG00000163879	DNALI1	dynein axonemal light intermediate chain 1 [Source:HGNC Symbol;Acc:HGNC:14353]	0	1.57588	0.0235888	1.89927	0.00223583	18	19	11	70	26	31	25	11	19	2.161	2.788	1.352	8.846	5.861	6.587	4.359	2.089	4.384
ENSG00000058262	SEC61A1	Sec61 translocon alpha 1 subunit [Source:HGNC Symbol;Acc:HGNC:18276]	0	0.718392	0.0235888	7.33739	0.00223715	734	865	867	1608	878	1058	901	1013	1002	88.107	126.919	106.596	203.209	197.912	224.813	157.111	192.409	231.193
ENSG00000127561	SYNGR3	synaptogyrin 3 [Source:HGNC Symbol;Acc:HGNC:11501]	0	2.19638	0.0236339	0.852448	0.00224438	6	4	4	30	23	10	10	13	14	0.72	0.587	0.492	3.791	5.184	2.125	1.744	2.469	3.23
ENSG00000176095	IP6K1	inositol hexakisphosphate kinase 1 [Source:HGNC Symbol;Acc:HGNC:18360]	0	0.748983	0.0236339	5.31059	0.00224303	212	184	217	408	198	304	231	249	200	25.448	26.998	26.68	51.56	44.632	64.597	40.281	47.295	46.146
ENSG00000143515	ATP8B2	ATPase phospholipid transporting 8B2 [Source:HGNC Symbol;Acc:HGNC:13534]	0	1.16596	0.0237272	2.93717	0.00225472	40	68	34	146	58	70	32	20	23	4.801	9.977	4.18	18.451	13.074	14.874	5.58	3.799	5.307
ENSG00000095321	CRAT	carnitine O-acetyltransferase [Source:HGNC Symbol;Acc:HGNC:2342]	0	1.27339	0.0237623	2.86745	0.00225955	53	28	40	146	54	61	40	41	11	6.362	4.108	4.918	18.451	12.172	12.962	6.975	7.788	2.538
ENSG00000115297	TLX2	T cell leukemia homeobox 2 [Source:HGNC Symbol;Acc:HGNC:5057]	0	3.68878	0.0237955	-1.28474	0.00226419	0	0	0	10	5	2	9	3	5	0	0	0	1.264	1.127	0.425	1.569	0.57	1.154
ENSG00000136274	NACAD	NAC alpha domain containing [Source:HGNC Symbol;Acc:HGNC:22196]	0	1.00038	0.0238054	2.55695	0.00226661	43	55	41	127	65	55	16	10	10	5.162	8.07	5.041	16.049	14.652	11.687	2.79	1.899	2.307
ENSG00000103034	NDRG4	NDRG family member 4 [Source:HGNC Symbol;Acc:HGNC:14466]	0	1.94146	0.0238334	0.52583	0.00227077	8	4	5	33	14	13	9	4	4	0.96	0.587	0.615	4.17	3.156	2.762	1.569	0.76	0.923
ENSG00000177666	PNPLA2	patatin like phospholipase domain containing 2 [Source:HGNC Symbol;Acc:HGNC:30802]	0	0.790813	0.0238855	5.45741	0.00227793	285	165	277	456	306	301	279	228	172	34.211	24.21	34.057	57.626	68.976	63.959	48.651	43.306	39.686
ENSG00000138758	2011-09-01	septin 11 [Source:HGNC Symbol;Acc:HGNC:25589]	0	1.04492	0.0238855	7.85724	0.00227872	1123	1547	1214	3507	1796	1771	1339	1549	395	134.802	226.988	149.259	443.192	404.841	376.317	233.488	294.216	91.139
ENSG00000072163	LIMS2	LIM zinc finger domain containing 2 [Source:HGNC Symbol;Acc:HGNC:16084]	0	3.84607	0.0240759	0.858338	0.00229839	1	4	1	74	6	24	36	20	23	0.12	0.587	0.123	9.352	1.352	5.1	6.277	3.799	5.307
ENSG00000180626	ZNF594	zinc finger protein 594 [Source:HGNC Symbol;Acc:HGNC:29392]	0	1.68904	0.0241192	2.25599	0.00230403	7	14	26	44	37	41	39	41	39	0.84	2.054	3.197	5.56	8.34	8.712	6.801	7.788	8.999
ENSG00000250510	GPR162	G protein-coupled receptor 162 [Source:HGNC Symbol;Acc:HGNC:16693]	0	4.53267	0.0241503	-0.616368	0.00231153	0	2	0	28	11	12	14	11	0	0	0.293	0	3.538	2.48	2.55	2.441	2.089	0
ENSG00000169955	ZNF747	zinc finger protein 747 [Source:HGNC Symbol;Acc:HGNC:28350]	0	0.976396	0.0241503	3.74326	0.00231079	66	64	56	159	68	99	83	117	53	7.922	9.391	6.885	20.093	15.328	21.036	14.473	22.223	12.229
ENSG00000173193	PARP14	poly(ADP-ribose) polymerase family member 14 [Source:HGNC Symbol;Acc:HGNC:29232]	0	1.02571	0.0241503	6.07619	0.00231026	380	222	380	883	385	480	311	658	267	45.614	32.574	46.72	111.588	86.784	101.995	54.23	124.98	61.605
ENSG00000172115	CYCS	cytochrome c, somatic [Source:HGNC Symbol;Acc:HGNC:19986]	0	-0.662997	0.0241755	8.12789	0.00231544	2161	2954	3063	2244	1035	1278	1526	1513	779	259.401	433.434	376.59	283.582	233.302	271.56	266.096	287.378	179.74
ENSG00000136270	TBRG4	transforming growth factor beta regulator 4 [Source:HGNC Symbol;Acc:HGNC:17443]	0	-0.819331	0.0242188	4.77517	0.0023211	251	207	353	172	115	105	138	133	120	30.129	30.373	43.401	21.736	25.922	22.311	24.064	25.262	27.688
ENSG00000155324	GRAMD2B	GRAM domain containing 2B [Source:HGNC Symbol;Acc:HGNC:24911]	0	-1.11133	0.024229	3.63956	0.0023236	153	181	110	67	50	58	64	66	27	18.366	26.558	13.524	8.467	11.271	12.324	11.16	12.536	6.23
ENSG00000196684	HSH2D	hematopoietic SH2 domain containing [Source:HGNC Symbol;Acc:HGNC:24920]	0	-3.34831	0.0242437	-2.06294	0.00232652	5	9	10	0	0	1	0	0	0	0.6	1.321	1.229	0	0	0.212	0	0	0
ENSG00000115041	KCNIP3	potassium voltage-gated channel interacting protein 3 [Source:HGNC Symbol;Acc:HGNC:15523]	0	1.70065	0.0242875	2.89138	0.00233225	22	23	31	66	79	78	49	92	21	2.641	3.375	3.811	8.341	17.808	16.574	8.544	17.474	4.845
ENSG00000170296	GABARAP	GABA type A receptor-associated protein [Source:HGNC Symbol;Acc:HGNC:4067]	0	0.719015	0.0243288	8.63744	0.00233773	2308	1437	1983	3828	2398	1944	3941	2848	1905	277.046	210.848	243.806	483.758	540.54	413.078	687.21	540.947	439.543
ENSG00000135365	PHF21A	PHD finger protein 21A [Source:HGNC Symbol;Acc:HGNC:24156]	0	1.28629	0.0243662	3.44344	0.00234285	64	46	28	151	57	79	114	63	49	7.682	6.749	3.443	19.082	12.849	16.787	19.879	11.966	11.306
ENSG00000198932	GPRASP1	G protein-coupled receptor associated sorting protein 1 [Source:HGNC Symbol;Acc:HGNC:24834]	0	2.91638	0.0244903	-0.858651	0.00235631	1	1	1	10	13	7	3	1	2	0.12	0.147	0.123	1.264	2.93	1.487	0.523	0.19	0.461
ENSG00000165175	MID1IP1	MID1 interacting protein 1 [Source:HGNC Symbol;Acc:HGNC:20715]	0	-0.756934	0.0245018	5.24179	0.00235895	418	308	301	270	130	135	220	236	163	50.176	45.192	37.007	34.121	29.304	28.686	38.362	44.826	37.609
ENSG00000197930	ERO1A	endoplasmic reticulum oxidoreductase 1 alpha [Source:HGNC Symbol;Acc:HGNC:13280]	0	-0.647383	0.0245462	5.93302	0.00236475	545	589	595	424	295	244	291	297	232	65.42	86.423	73.154	53.582	66.497	51.847	50.743	56.412	53.53
ENSG00000187243	MAGED4B	MAGE family member D4B [Source:HGNC Symbol;Acc:HGNC:22880]	0	3.12257	0.0245747	0.388387	0.00236903	1	2	4	29	31	7	18	11	4	0.12	0.293	0.492	3.665	6.988	1.487	3.139	2.089	0.923
ENSG00000185860	CCDC190	coiled-coil domain containing 190 [Source:HGNC Symbol;Acc:HGNC:28736]	0	4.14338	0.0245893	0.718444	0.00237198	0	6	0	17	17	20	32	45	58	0	0.88	0	2.148	3.832	4.25	5.58	8.547	13.382
ENSG00000111816	FRK	fyn related Src family tyrosine kinase [Source:HGNC Symbol;Acc:HGNC:3955]	0	-2.79553	0.0246045	-0.483849	0.00237498	38	11	28	5	1	2	2	1	0	4.561	1.614	3.443	0.632	0.225	0.425	0.349	0.19	0
ENSG00000223131	RNA5SP304	RNA, 5S ribosomal pseudogene 304 [Source:HGNC Symbol;Acc:HGNC:43204]	0	-1.57489	0.024637	3.37933	0.00238059	127	153	72	28	27	51	82	56	53	15.245	22.449	8.852	3.538	6.086	10.837	14.299	10.637	12.229
ENSG00000105662	CRTC1	CREB regulated transcription coactivator 1 [Source:HGNC Symbol;Acc:HGNC:16062]	0	1.33774	0.024637	3.04212	0.0023812	46	18	35	90	61	56	46	64	60	5.522	2.641	4.303	11.374	13.75	11.899	8.021	12.156	13.844
ENSG00000176225	RTTN	rotatin [Source:HGNC Symbol;Acc:HGNC:18654]	0	-1.48639	0.0246833	3.67988	0.00238721	204	243	108	119	26	37	67	70	30	24.488	35.655	13.278	15.038	5.861	7.862	11.683	13.296	6.922
ENSG00000170412	GPRC5C	G protein-coupled receptor class C group 5 member C [Source:HGNC Symbol;Acc:HGNC:13309]	0	-3.83112	0.0246886	-1.62282	0.00239235	3	10	15	0	0	0	1	1	2	0.36	1.467	1.844	0	0	0	0.174	0.19	0.461
ENSG00000126934	MAP2K2	mitogen-activated protein kinase kinase 2 [Source:HGNC Symbol;Acc:HGNC:6842]	0	0.615963	0.0246886	6.8887	0.00238989	710	577	745	1345	728	679	677	777	428	85.227	84.662	91.596	169.973	164.101	144.28	118.052	147.583	98.753
ENSG00000128641	MYO1B	myosin IB [Source:HGNC Symbol;Acc:HGNC:7596]	0	-0.908993	0.0246886	6.36466	0.00239101	945	1107	974	653	470	305	384	366	129	113.435	162.428	119.751	82.522	105.944	64.809	66.96	69.518	29.764
ENSG00000147155	EBP	emopamil binding protein (sterol isomerase) [Source:HGNC Symbol;Acc:HGNC:3133]	0	-0.83773	0.0246888	7.52581	0.00239392	1359	1953	1908	1341	573	690	1418	1233	519	163.131	286.559	234.585	169.467	129.162	146.617	247.263	234.195	119.75
ENSG00000273366	Z83851.2		0	-3.01056	0.0247243	-1.1065	0.00240009	13	14	13	1	0	4	1	0	1	1.56	2.054	1.598	0.126	0	0.85	0.174	0	0.231
ENSG00000243486	AC068985.1		0	-4.47061	0.0247243	-1.19582	0.00240045	16	61	14	2	0	0	0	2	0	1.921	8.95	1.721	0.253	0	0	0	0.38	0
ENSG00000237887	RPL23AP32	ribosomal protein L23a pseudogene 32 [Source:HGNC Symbol;Acc:HGNC:25345]	0	2.19988	0.0247454	0.979022	0.00240405	5	5	4	27	12	23	12	14	22	0.6	0.734	0.492	3.412	2.705	4.887	2.092	2.659	5.076
ENSG00000166839	ANKDD1A	ankyrin repeat and death domain containing 1A [Source:HGNC Symbol;Acc:HGNC:28002]	0	2.16079	0.0248222	0.659803	0.00241305	5	2	6	23	12	17	8	16	9	0.6	0.293	0.738	2.907	2.705	3.612	1.395	3.039	2.077
ENSG00000203705	TATDN3	TatD DNase domain containing 3 [Source:HGNC Symbol;Acc:HGNC:27010]	0	-0.91593	0.0248508	3.77712	0.0024205	174	113	155	93	46	64	79	53	46	20.887	16.58	19.057	11.753	10.369	13.599	13.776	10.067	10.614
ENSG00000144036	EXOC6B	exocyst complex component 6B [Source:HGNC Symbol;Acc:HGNC:17085]	0	-1.0078	0.0248508	2.78111	0.00241904	81	67	83	41	32	27	33	25	23	9.723	9.831	10.205	5.181	7.213	5.737	5.754	4.748	5.307
ENSG00000106976	DNM1	dynamin 1 [Source:HGNC Symbol;Acc:HGNC:2972]	0	1.07476	0.0248508	3.66819	0.00242045	71	71	84	251	107	85	31	54	50	8.523	10.418	10.328	31.72	24.119	18.062	5.406	10.257	11.537
ENSG00000255248	MIR100HG	mir-100-let-7a-2-mir-125b-1 cluster host gene [Source:HGNC Symbol;Acc:HGNC:39522]	0	1.09634	0.0248768	4.78291	0.00243064	116	122	117	328	169	176	255	281	76	13.924	17.901	14.385	41.451	38.095	37.398	44.466	53.373	17.536
ENSG00000110921	MVK	mevalonate kinase [Source:HGNC Symbol;Acc:HGNC:7530]	0	-0.798725	0.0248768	5.29634	0.00243235	261	321	402	238	112	144	369	271	169	31.33	47.1	49.425	30.077	25.246	30.598	64.344	51.474	38.994
ENSG00000135111	TBX3	T-box 3 [Source:HGNC Symbol;Acc:HGNC:11602]	0	1.1154	0.0248768	4.58566	0.00242943	83	155	62	223	148	150	199	236	138	9.963	22.743	7.623	28.181	33.361	31.873	34.701	44.826	31.841
ENSG00000120437	ACAT2	acetyl-CoA acetyltransferase 2 [Source:HGNC Symbol;Acc:HGNC:94]	0	-0.900621	0.0248768	7.8635	0.00242614	1540	2715	2372	1549	735	804	1954	1603	705	184.858	398.366	291.633	195.753	165.678	170.841	340.728	304.473	162.666
ENSG00000147509	RGS20	regulator of G protein signaling 20 [Source:HGNC Symbol;Acc:HGNC:14600]	0	-1.32902	0.0248768	2.8265	0.00243098	65	144	80	43	23	28	31	24	26	7.802	21.129	9.836	5.434	5.184	5.95	5.406	4.559	5.999
ENSG00000186193	SAPCD2	suppressor APC domain containing 2 [Source:HGNC Symbol;Acc:HGNC:28055]	0	1.11546	0.0248768	5.20428	0.00242956	114	129	258	397	194	313	341	315	125	13.684	18.928	31.721	50.17	43.73	66.509	59.462	59.831	28.841
ENSG00000102934	PLLP	plasmolipin [Source:HGNC Symbol;Acc:HGNC:18553]	0	-3.20114	0.0248795	0.184321	0.00243416	20	14	45	6	0	2	7	4	8	2.401	2.054	5.533	0.758	0	0.425	1.221	0.76	1.846
ENSG00000133477	FAM83F	family with sequence similarity 83 member F [Source:HGNC Symbol;Acc:HGNC:25148]	0	-0.990588	0.0249198	3.59393	0.00244059	134	139	132	97	41	44	50	40	59	16.085	20.395	16.229	12.258	9.242	9.35	8.719	7.598	13.613
ENSG00000246090	AP002026.1		0	-3.654	0.0249198	-0.438741	0.00244123	15	23	7	0	1	1	8	4	5	1.801	3.375	0.861	0	0.225	0.212	1.395	0.76	1.154
ENSG00000121068	TBX2	T-box 2 [Source:HGNC Symbol;Acc:HGNC:11597]	0	2.44981	0.0250124	0.961755	0.00245186	5	3	4	22	27	16	35	13	9	0.6	0.44	0.492	2.78	6.086	3.4	6.103	2.469	2.077
ENSG00000116898	MRPS15	mitochondrial ribosomal protein S15 [Source:HGNC Symbol;Acc:HGNC:14504]	0	-0.577249	0.0251038	8.36177	0.00246395	2600	2905	3087	2275	1313	1432	2302	1755	1115	312.097	426.244	379.541	287.5	295.967	304.284	401.41	333.344	257.266
ENSG00000182004	SNRPE	small nuclear ribonucleoprotein polypeptide E [Source:HGNC Symbol;Acc:HGNC:11161]	0	-0.621479	0.0251038	7.07811	0.00246298	982	1202	1482	995	505	579	731	714	561	117.877	176.367	182.209	125.742	113.833	123.031	127.468	135.617	129.44
ENSG00000153391	INO80C	INO80 complex subunit C [Source:HGNC Symbol;Acc:HGNC:26994]	0	-0.87106	0.0251119	5.09333	0.00246632	290	353	365	207	132	138	173	265	95	34.811	51.795	44.876	26.159	29.754	29.323	30.167	50.334	21.919
ENSG00000136240	KDELR2	KDEL endoplasmic reticulum protein retention receptor 2 [Source:HGNC Symbol;Acc:HGNC:6305]	0	0.559992	0.0252003	8.32578	0.00247658	1836	2071	1890	3413	2039	2012	1630	1923	1138	220.389	303.873	232.372	431.313	459.617	427.527	284.231	365.253	262.572
ENSG00000143867	OSR1	odd-skipped related transciption factor 1 [Source:HGNC Symbol;Acc:HGNC:8111]	0	2.35754	0.0252012	2.57891	0.00247824	15	13	10	42	50	106	93	65	31	1.801	1.907	1.229	5.308	11.271	22.524	16.217	12.346	7.153
ENSG00000167693	NXN	nucleoredoxin [Source:HGNC Symbol;Acc:HGNC:18008]	0	-0.767125	0.0252117	5.4325	0.00248242	480	348	513	264	200	208	236	167	138	57.618	51.061	63.072	33.363	45.083	44.198	41.152	31.72	31.841
ENSG00000167680	SEMA6B	semaphorin 6B [Source:HGNC Symbol;Acc:HGNC:10739]	0	2.45302	0.0252117	1.2481	0.00248182	5	6	14	65	57	13	16	8	6	0.6	0.88	1.721	8.214	12.849	2.762	2.79	1.52	1.384
ENSG00000173846	PLK3	polo like kinase 3 [Source:HGNC Symbol;Acc:HGNC:2154]	0	-1.08076	0.0252278	3.72007	0.00248716	197	130	110	93	38	47	74	83	39	23.647	19.075	13.524	11.753	8.566	9.987	12.904	15.765	8.999
ENSG00000279117	AP001972.5		0	2.7767	0.0252278	-0.788472	0.00248584	4	1	1	15	9	14	1	4	0	0.48	0.147	0.123	1.896	2.029	2.975	0.174	0.76	0
ENSG00000170899	GSTA4	glutathione S-transferase alpha 4 [Source:HGNC Symbol;Acc:HGNC:4629]	0	1.08193	0.0253469	3.32257	0.00250207	43	30	48	111	59	55	115	80	45	5.162	4.402	5.902	14.027	13.299	11.687	20.053	15.195	10.383
ENSG00000071859	FAM50A	family with sequence similarity 50 member A [Source:HGNC Symbol;Acc:HGNC:18786]	0	0.635644	0.0253469	6.40515	0.00250175	463	396	420	880	398	495	719	590	394	55.577	58.104	51.638	111.209	89.714	105.182	125.375	112.064	90.908
ENSG00000167528	ZNF641	zinc finger protein 641 [Source:HGNC Symbol;Acc:HGNC:31834]	0	-1.56104	0.0253737	1.29721	0.0025063	40	36	31	15	6	10	15	9	4	4.801	5.282	3.811	1.896	1.352	2.125	2.616	1.709	0.923
ENSG00000182963	GJC1	gap junction protein gamma 1 [Source:HGNC Symbol;Acc:HGNC:4280]	0	0.807835	0.0253819	4.8007	0.0025087	114	154	109	237	162	166	225	223	161	13.684	22.596	13.401	29.951	36.517	35.273	39.234	42.356	37.148
ENSG00000145526	CDH18	cadherin 18 [Source:HGNC Symbol;Acc:HGNC:1757]	0	4.50157	0.0254137	0.211548	0.00251342	0	2	0	13	28	15	44	26	8	0	0.293	0	1.643	6.312	3.187	7.672	4.938	1.846
ENSG00000135926	TMBIM1	transmembrane BAX inhibitor motif containing 1 [Source:HGNC Symbol;Acc:HGNC:23410]	0	-0.824924	0.025426	5.89556	0.00251623	620	642	565	492	154	312	289	292	206	74.423	94.199	69.466	62.176	34.714	66.296	50.394	55.462	47.531
ENSG00000173113	TRMT112	tRNA methyltransferase subunit 11-2 [Source:HGNC Symbol;Acc:HGNC:26940]	0	-0.665725	0.0255525	8.05112	0.00253195	2157	2409	2654	1584	1318	1024	1281	1578	1085	258.921	353.467	326.304	200.176	297.094	217.588	223.374	299.724	250.344
ENSG00000241343	RPL36A	ribosomal protein L36a [Source:HGNC Symbol;Acc:HGNC:10359]	0	-0.555568	0.0255525	9.39412	0.00253146	6501	4616	5949	4363	2765	2849	4119	3925	2841	780.363	677.295	731.418	551.368	623.266	605.38	718.249	745.512	655.508
ENSG00000104953	TLE6	transducin like enhancer of split 6 [Source:HGNC Symbol;Acc:HGNC:30788]	0	3.80582	0.0255924	-1.15596	0.0025375	0	1	0	22	3	5	5	5	1	0	0.147	0	2.78	0.676	1.062	0.872	0.95	0.231
ENSG00000199471	RF00019		0	3.31395	0.0256055	-0.838308	0.002542	0	0	4	13	5	9	5	3	3	0	0	0.492	1.643	1.127	1.912	0.872	0.57	0.692
ENSG00000180096	2001-09-01	septin 1 [Source:HGNC Symbol;Acc:HGNC:2879]	0	1.31476	0.0256055	2.27527	0.00254067	23	13	14	54	26	28	50	45	33	2.761	1.907	1.721	6.824	5.861	5.95	8.719	8.547	7.614
ENSG00000112379	ARFGEF3	ARFGEF family member 3 [Source:HGNC Symbol;Acc:HGNC:21213]	0	-2.50406	0.0256188	1.02499	0.00254491	22	51	74	13	7	2	4	13	4	2.641	7.483	9.098	1.643	1.578	0.425	0.697	2.469	0.923
ENSG00000151065	DCP1B	decapping mRNA 1B [Source:HGNC Symbol;Acc:HGNC:24451]	0	1.84538	0.0257281	2.25055	0.00255738	16	5	28	87	27	27	52	41	33	1.921	0.734	3.443	10.995	6.086	5.737	9.067	7.788	7.614
ENSG00000255325	AC108136.1		0	-3.67801	0.0257641	-1.7889	0.00256257	5	10	7	0	0	0	1	0	3	0.6	1.467	0.861	0	0	0	0.174	0	0.692
ENSG00000143252	SDHC	succinate dehydrogenase complex subunit C [Source:HGNC Symbol;Acc:HGNC:10682]	0	-0.645983	0.0257961	5.50726	0.00257024	397	433	497	385	166	207	219	226	146	47.655	63.533	61.105	48.654	37.419	43.985	38.188	42.926	33.687
ENSG00000079385	CEACAM1	carcinoembryonic antigen related cell adhesion molecule 1 [Source:HGNC Symbol;Acc:HGNC:1814]	0	-3.03339	0.0257961	-0.576051	0.00257058	9	11	9	1	0	1	4	9	5	1.08	1.614	1.107	0.126	0	0.212	0.697	1.709	1.154
ENSG00000136960	ENPP2	ectonucleotide pyrophosphatase/phosphodiesterase 2 [Source:HGNC Symbol;Acc:HGNC:3357]	0	2.70155	0.0257961	0.872088	0.00256892	7	2	3	18	34	23	21	14	7	0.84	0.293	0.369	2.275	7.664	4.887	3.662	2.659	1.615
ENSG00000110315	RNF141	ring finger protein 141 [Source:HGNC Symbol;Acc:HGNC:21159]	0	-1.13581	0.0258281	6.20343	0.00257551	900	580	822	365	272	254	306	337	567	108.034	85.102	101.063	46.126	61.312	53.972	53.359	64.01	130.825
ENSG00000166073	GPR176	G protein-coupled receptor 176 [Source:HGNC Symbol;Acc:HGNC:32370]	0	1.41406	0.0258281	4.68705	0.00257804	83	159	47	323	128	162	325	302	118	9.963	23.33	5.779	40.819	28.853	34.423	56.672	57.362	27.226
ENSG00000068079	IFI35	interferon induced protein 35 [Source:HGNC Symbol;Acc:HGNC:5399]	0	1.3294	0.0258281	4.30656	0.00257932	131	49	56	288	85	132	137	190	147	15.725	7.19	6.885	36.396	19.16	28.049	23.889	36.088	33.918
ENSG00000131069	ACSS2	acyl-CoA synthetase short chain family member 2 [Source:HGNC Symbol;Acc:HGNC:15814]	0	-0.98621	0.0258281	4.60701	0.00258023	257	203	374	136	114	105	91	92	110	30.85	29.786	45.983	17.187	25.697	22.311	15.868	17.474	25.38
ENSG00000096063	SRPK1	SRSF protein kinase 1 [Source:HGNC Symbol;Acc:HGNC:11305]	0	-0.970248	0.0258974	7.38885	0.00258877	1482	1884	1965	851	933	577	943	1104	396	177.895	276.435	241.593	107.544	210.31	122.606	164.435	209.693	91.37
ENSG00000196189	SEMA4A	semaphorin 4A [Source:HGNC Symbol;Acc:HGNC:10729]	0	-2.90594	0.0259878	-0.335882	0.00260272	41	14	43	6	1	3	0	5	0	4.922	2.054	5.287	0.758	0.225	0.637	0	0.95	0
ENSG00000107789	MINPP1	multiple inositol-polyphosphate phosphatase 1 [Source:HGNC Symbol;Acc:HGNC:7102]	0	1.01763	0.0259878	3.53612	0.00260917	60	67	40	130	91	69	71	68	56	7.202	9.831	4.918	16.429	20.513	14.662	12.381	12.916	12.921
ENSG00000175264	CHST1	carbohydrate sulfotransferase 1 [Source:HGNC Symbol;Acc:HGNC:1969]	0	4.23235	0.0259878	-1.00231	0.00260507	0	3	0	44	6	7	4	4	0	0	0.44	0	5.56	1.352	1.487	0.697	0.76	0
ENSG00000171016	PYGO1	pygopus family PHD finger 1 [Source:HGNC Symbol;Acc:HGNC:30256]	0	1.5097	0.0259878	1.9578	0.00260391	12	17	14	50	33	26	17	30	26	1.44	2.494	1.721	6.319	7.439	5.525	2.964	5.698	5.999
ENSG00000172985	SH3RF3	SH3 domain containing ring finger 3 [Source:HGNC Symbol;Acc:HGNC:24699]	0	3.93033	0.0259878	2.50749	0.00260903	18	35	1	186	76	123	77	102	4	2.161	5.135	0.123	23.505	17.131	26.136	13.427	19.374	0.923
ENSG00000236761	CTAGE9	CTAGE family member 9 [Source:HGNC Symbol;Acc:HGNC:37275]	0	-1.86427	0.0259878	1.25251	0.00260654	33	42	34	20	6	3	7	12	11	3.961	6.163	4.18	2.527	1.352	0.637	1.221	2.279	2.538
ENSG00000225648	SBDSP1	SBDS, ribosome maturation factor pseudogene 1 [Source:HGNC Symbol;Acc:HGNC:21646]	0	-0.86328	0.0259878	4.46172	0.00260495	147	227	170	129	69	62	176	171	125	17.645	33.307	20.901	16.302	15.553	13.174	30.69	32.48	28.841
ENSG00000163545	NUAK2	NUAK family kinase 2 [Source:HGNC Symbol;Acc:HGNC:29558]	0	-1.09227	0.0260006	3.31177	0.00261281	107	98	100	61	37	28	48	43	63	12.844	14.379	12.295	7.709	8.34	5.95	8.37	8.167	14.536
ENSG00000125726	CD70	CD70 molecule [Source:HGNC Symbol;Acc:HGNC:11937]	0	1.72455	0.0260006	4.22733	0.0026137	123	72	31	454	93	122	133	186	77	14.765	10.564	3.811	57.374	20.963	25.924	23.192	35.329	17.766
ENSG00000156521	TYSND1	trypsin domain containing 1 [Source:HGNC Symbol;Acc:HGNC:28531]	0	-0.924858	0.0260988	4.17359	0.00262684	225	138	165	108	66	64	106	85	92	27.008	20.248	20.286	13.648	14.877	13.599	18.484	16.145	21.227
ENSG00000188064	WNT7B	Wnt family member 7B [Source:HGNC Symbol;Acc:HGNC:12787]	0	-2.97141	0.0260988	-0.384569	0.0026263	33	32	43	24	0	2	0	2	0	3.961	4.695	5.287	3.033	0	0.425	0	0.38	0
ENSG00000089063	TMEM230	transmembrane protein 230 [Source:HGNC Symbol;Acc:HGNC:15876]	0	-0.704152	0.0261658	5.47718	0.00263522	373	340	479	353	160	146	258	270	194	44.774	49.887	58.892	44.61	36.066	31.023	44.989	51.284	44.762
ENSG00000164442	CITED2	Cbp/p300 interacting transactivator with Glu/Asp rich carboxy-terminal domain 2 [Source:HGNC Symbol;Acc:HGNC:1987]	0	1.61999	0.0262117	4.83812	0.00264148	46	123	82	154	317	194	354	340	234	5.522	18.048	10.082	19.462	71.456	41.223	61.729	64.579	53.991
ENSG00000138613	APH1B	aph-1 homolog B, gamma-secretase subunit [Source:HGNC Symbol;Acc:HGNC:24080]	0	1.23535	0.0263524	2.88814	0.0026573	26	27	34	61	70	53	51	53	41	3.121	3.962	4.18	7.709	15.779	11.262	8.893	10.067	9.46
ENSG00000059588	TARBP1	TAR (HIV-1) RNA binding protein 1 [Source:HGNC Symbol;Acc:HGNC:11568]	0	-1.08118	0.0265071	3.30229	0.00267783	139	85	134	73	34	39	30	40	44	16.685	12.472	16.475	9.225	7.664	8.287	5.231	7.598	10.152
ENSG00000134516	DOCK2	dedicator of cytokinesis 2 [Source:HGNC Symbol;Acc:HGNC:2988]	0	2.52522	0.0265071	1.04362	0.00267787	4	16	2	49	14	24	11	27	6	0.48	2.348	0.246	6.192	3.156	5.1	1.918	5.128	1.384
ENSG00000167904	TMEM68	transmembrane protein 68 [Source:HGNC Symbol;Acc:HGNC:26510]	0	-1.04603	0.0265071	3.51917	0.00267535	129	103	123	71	46	34	56	46	68	15.485	15.113	15.123	8.973	10.369	7.225	9.765	8.737	15.69
ENSG00000112511	PHF1	PHD finger protein 1 [Source:HGNC Symbol;Acc:HGNC:8919]	0	0.997558	0.0267636	3.77478	0.00270545	69	51	63	191	71	74	115	117	53	8.283	7.483	7.746	24.137	16.004	15.724	20.053	22.223	12.229
ENSG00000124882	EREG	epiregulin [Source:HGNC Symbol;Acc:HGNC:3443]	0	-3.14241	0.0267673	1.08412	0.00270751	140	73	28	11	2	7	4	5	5	16.805	10.711	3.443	1.39	0.451	1.487	0.697	0.95	1.154
ENSG00000100207	TCF20	transcription factor 20 [Source:HGNC Symbol;Acc:HGNC:11631]	0	-0.929647	0.0267953	3.83436	0.00271201	144	138	154	90	78	39	74	79	47	17.285	20.248	18.934	11.374	17.582	8.287	12.904	15.005	10.844
ENSG00000136944	LMX1B	LIM homeobox transcription factor 1 beta [Source:HGNC Symbol;Acc:HGNC:6654]	0	-1.45517	0.0268815	2.25677	0.00272241	92	49	64	47	13	10	21	22	13	11.043	7.19	7.869	5.94	2.93	2.125	3.662	4.179	3
ENSG00000056586	RC3H2	ring finger and CCCH-type domains 2 [Source:HGNC Symbol;Acc:HGNC:21461]	0	-0.764894	0.0269145	4.14328	0.00272743	157	155	180	131	61	65	98	114	63	18.846	22.743	22.131	16.555	13.75	13.812	17.089	21.653	14.536
ENSG00000125821	DTD1	D-tyrosyl-tRNA deacylase 1 [Source:HGNC Symbol;Acc:HGNC:16219]	0	-0.693855	0.0270295	5.77341	0.00274392	501	529	671	393	262	252	194	266	181	60.139	77.619	82.498	49.665	59.058	53.547	33.829	50.524	41.762
ENSG00000065882	TBC1D1	TBC1 domain family member 1 [Source:HGNC Symbol;Acc:HGNC:11578]	0	0.999554	0.0270295	5.00864	0.00274083	168	178	97	363	167	227	291	253	123	20.166	26.118	11.926	45.874	37.644	48.235	50.743	48.055	28.38
ENSG00000163694	RBM47	RNA binding motif protein 47 [Source:HGNC Symbol;Acc:HGNC:30358]	0	-2.0827	0.0270295	0.789427	0.00274415	25	45	57	13	15	2	4	3	2	3.001	6.603	7.008	1.643	3.381	0.425	0.697	0.57	0.461
ENSG00000198752	CDC42BPB	CDC42 binding protein kinase beta [Source:HGNC Symbol;Acc:HGNC:1738]	0	0.62351	0.027043	5.64373	0.0027489	290	302	299	569	316	323	256	295	167	34.811	44.312	36.761	71.907	71.23	68.634	44.64	56.032	38.532
ENSG00000127980	PEX1	peroxisomal biogenesis factor 1 [Source:HGNC Symbol;Acc:HGNC:8850]	0	-1.09265	0.027043	3.26299	0.00274746	123	83	94	54	47	24	56	45	43	14.765	12.178	11.557	6.824	10.594	5.1	9.765	8.547	9.921
ENSG00000162639	HENMT1	HEN methyltransferase 1 [Source:HGNC Symbol;Acc:HGNC:26400]	0	-1.50813	0.0271509	2.16632	0.00276206	57	35	82	32	12	9	27	28	14	6.842	5.135	10.082	4.044	2.705	1.912	4.708	5.318	3.23
ENSG00000104415	WISP1	WNT1 inducible signaling pathway protein 1 [Source:HGNC Symbol;Acc:HGNC:12769]	0	6.0296	0.0271509	0.549951	0.00276327	0	7	0	134	31	60	32	39	0	0	1.027	0	16.934	6.988	12.749	5.58	7.408	0
ENSG00000197565	COL4A6	collagen type IV alpha 6 chain [Source:HGNC Symbol;Acc:HGNC:2208]	0	-1.18548	0.0271734	3.62296	0.00276726	163	106	125	45	42	70	72	56	53	19.566	15.553	15.369	5.687	9.467	14.874	12.555	10.637	12.229
ENSG00000149577	SIDT2	SID1 transmembrane family member 2 [Source:HGNC Symbol;Acc:HGNC:24272]	0	1.08806	0.0272019	2.8119	0.00277185	43	27	30	93	49	44	55	37	26	5.162	3.962	3.688	11.753	11.045	9.35	9.591	7.028	5.999
ENSG00000165886	UBTD1	ubiquitin domain containing 1 [Source:HGNC Symbol;Acc:HGNC:25683]	0	0.858392	0.0272192	4.60519	0.00277532	137	104	124	230	178	163	145	122	139	16.445	15.26	15.246	29.066	40.123	34.636	25.284	23.173	32.072
ENSG00000224259	LINC01133	long intergenic non-protein coding RNA 1133 [Source:HGNC Symbol;Acc:HGNC:49447]	0	-3.21479	0.0272713	0.249441	0.00278233	42	30	21	3	2	2	13	11	0	5.042	4.402	2.582	0.379	0.451	0.425	2.267	2.089	0
ENSG00000152082	MZT2B	mitotic spindle organizing protein 2B [Source:HGNC Symbol;Acc:HGNC:25886]	0	0.62221	0.0272934	8.76261	0.00278629	2981	1943	2730	5627	2462	2499	2510	2381	1675	357.831	285.092	335.648	711.104	554.966	531.009	437.68	452.246	386.475
ENSG00000186184	POLR1D	RNA polymerase I and III subunit D [Source:HGNC Symbol;Acc:HGNC:20422]	0	-0.684054	0.027399	6.44386	0.0028005	831	675	790	508	407	321	618	468	334	99.751	99.041	97.129	64.198	91.743	68.209	107.763	88.892	77.064
ENSG00000168028	RPSA	ribosomal protein SA [Source:HGNC Symbol;Acc:HGNC:6502]	0	-0.548866	0.027399	8.75018	0.00279916	4007	3382	4300	3462	1721	1888	2720	2046	1390	480.99	496.233	528.677	437.505	387.935	401.179	474.299	388.616	320.717
ENSG00000151726	ACSL1	acyl-CoA synthetase long chain family member 1 [Source:HGNC Symbol;Acc:HGNC:3569]	0	0.850258	0.0274377	4.55822	0.00280617	100	170	156	345	170	158	100	129	68	12.004	24.944	19.18	43.599	38.32	33.573	17.437	24.502	15.69
ENSG00000164051	CCDC51	coiled-coil domain containing 51 [Source:HGNC Symbol;Acc:HGNC:25714]	0	-0.943988	0.0274387	4.3485	0.00280798	210	160	194	122	66	68	179	151	60	25.208	23.476	23.852	15.418	14.877	14.449	31.213	28.681	13.844
ENSG00000229344	MTCO2P12	mitochondrially encoded cytochrome c oxidase II pseudogene 12 [Source:HGNC Symbol;Acc:HGNC:52028]	0	-1.18985	0.0274926	10.7147	0.00281834	24629	10385	18530	7302	6327	5334	8396	8282	13134	2956.4	1523.77	2278.23	922.78	1426.19	1133.41	1464.05	1573.08	3030.43
ENSG00000104714	ERICH1	glutamate rich 1 [Source:HGNC Symbol;Acc:HGNC:27234]	0	-0.874548	0.0274926	3.66344	0.00281865	154	125	119	81	48	59	60	51	49	18.486	18.341	14.631	10.236	10.82	12.537	10.462	9.687	11.306
ENSG00000198712	MT-CO2	mitochondrially encoded cytochrome c oxidase II [Source:HGNC Symbol;Acc:HGNC:7421]	0	-1.11934	0.0274926	12.6581	0.00281726	99263	41113	81055	35995	22769	24080	28269	25762	41336	11915.3	6032.42	9965.55	4548.82	5132.42	5116.73	4929.4	4893.22	9537.51
ENSG00000100304	TTLL12	tubulin tyrosine ligase like 12 [Source:HGNC Symbol;Acc:HGNC:28974]	0	-0.975515	0.0276169	4.76533	0.00283313	277	189	326	111	107	128	153	167	119	33.25	27.732	40.081	14.027	24.119	27.199	26.679	31.72	27.457
ENSG00000125384	PTGER2	prostaglandin E receptor 2 [Source:HGNC Symbol;Acc:HGNC:9594]	0	3.27753	0.0276904	2.0087	0.00284239	3	9	12	58	59	80	59	72	5	0.36	1.321	1.475	7.33	13.299	16.999	10.288	13.676	1.154
ENSG00000196227	FAM217B	family with sequence similarity 217 member B [Source:HGNC Symbol;Acc:HGNC:16170]	0	-0.895518	0.0277197	4.44215	0.00284714	168	252	298	133	88	106	99	81	83	20.166	36.975	36.639	16.808	19.836	22.524	17.263	15.385	19.151
ENSG00000178031	ADAMTSL1	ADAMTS like 1 [Source:HGNC Symbol;Acc:HGNC:14632]	0	2.23663	0.027729	1.98887	0.00284982	5	16	6	27	34	50	48	47	37	0.6	2.348	0.738	3.412	7.664	10.624	8.37	8.927	8.537
ENSG00000125386	FAM193A	family with sequence similarity 193 member A [Source:HGNC Symbol;Acc:HGNC:16822]	0	0.805453	0.0277305	4.40081	0.00285171	111	75	113	192	125	132	145	168	111	13.324	11.005	13.893	24.264	28.177	28.049	25.284	31.91	25.611
ENSG00000156453	PCDH1	protocadherin 1 [Source:HGNC Symbol;Acc:HGNC:8655]	0	-2.73356	0.0278463	0.876062	0.00286536	41	121	58	37	3	2	6	2	1	4.922	17.754	7.131	4.676	0.676	0.425	1.046	0.38	0.231
ENSG00000148303	RPL7A	ribosomal protein L7a [Source:HGNC Symbol;Acc:HGNC:10364]	0	-0.469197	0.0278706	11.5589	0.0028696	29009	24596	29280	23845	13205	15213	16523	13340	9368	3482.16	3608.91	3599.92	3013.38	2976.58	3232.59	2881.19	2533.79	2161.49
ENSG00000128692	EIF2S2P4	eukaryotic translation initiation factor 2 subunit 2 beta pseudogene 4 [Source:HGNC Symbol;Acc:HGNC:37626]	0	-1.2274	0.0278813	3.44548	0.00287244	86	151	131	56	30	49	38	75	50	10.323	22.156	16.106	7.077	6.762	10.412	6.626	14.245	11.537
ENSG00000070159	PTPN3	protein tyrosine phosphatase, non-receptor type 3 [Source:HGNC Symbol;Acc:HGNC:9655]	0	-1.34583	0.0279529	3.35026	0.00288156	168	174	161	96	29	56	29	70	7	20.166	25.531	19.795	12.132	6.537	11.899	5.057	13.296	1.615
ENSG00000172831	CES2	carboxylesterase 2 [Source:HGNC Symbol;Acc:HGNC:1864]	0	-1.00984	0.0280845	7.23181	0.00289796	2476	1039	1575	1193	518	476	681	670	715	297.213	152.45	193.643	150.764	116.764	101.145	118.749	127.259	164.973
ENSG00000159784	FAM131B	family with sequence similarity 131 member B [Source:HGNC Symbol;Acc:HGNC:22202]	0	4.06285	0.0280845	-1.53462	0.00289864	0	1	0	28	4	5	0	1	3	0	0.147	0	3.538	0.902	1.062	0	0.19	0.692
ENSG00000130475	FCHO1	FCH domain only 1 [Source:HGNC Symbol;Acc:HGNC:29002]	0	-1.26641	0.0281392	1.77264	0.00290604	66	47	69	29	27	12	11	5	4	7.922	6.896	8.483	3.665	6.086	2.55	1.918	0.95	0.923
ENSG00000162641	AKNAD1	AKNA domain containing 1 [Source:HGNC Symbol;Acc:HGNC:28398]	0	-3.01466	0.0281639	-0.305263	0.00291035	11	9	16	2	0	1	11	4	8	1.32	1.321	1.967	0.253	0	0.212	1.918	0.76	1.846
ENSG00000245648	AC022075.1		0	-1.66632	0.0281877	1.08228	0.00291585	34	25	30	10	9	5	6	8	10	4.081	3.668	3.688	1.264	2.029	1.062	1.046	1.52	2.307
ENSG00000065717	TLE2	transducin like enhancer of split 2 [Source:HGNC Symbol;Acc:HGNC:11838]	0	3.75326	0.0281877	0.156522	0.0029181	2	3	1	40	37	12	11	18	0	0.24	0.44	0.123	5.055	8.34	2.55	1.918	3.419	0
ENSG00000243989	ACY1	aminoacylase 1 [Source:HGNC Symbol;Acc:HGNC:177]	0	-0.825686	0.0281877	5.09696	0.00291697	483	279	411	283	141	149	175	147	74	57.978	40.937	50.532	35.764	31.783	31.661	30.516	27.921	17.074
ENSG00000145901	TNIP1	TNFAIP3 interacting protein 1 [Source:HGNC Symbol;Acc:HGNC:16903]	0	-0.673564	0.0282008	8.44164	0.00292121	4068	3270	3208	3473	1300	1378	1781	1634	957	488.312	479.8	394.417	438.896	293.037	292.809	310.561	310.361	220.81
ENSG00000164626	KCNK5	potassium two pore domain channel subfamily K member 5 [Source:HGNC Symbol;Acc:HGNC:6280]	0	-3.07808	0.0282454	-0.247512	0.00292759	31	18	45	10	0	3	2	0	3	3.721	2.641	5.533	1.264	0	0.637	0.349	0	0.692
ENSG00000114698	PLSCR4	phospholipid scramblase 4 [Source:HGNC Symbol;Acc:HGNC:16497]	0	2.00376	0.0282652	0.62207	0.00293141	4	5	3	21	12	12	15	16	6	0.48	0.734	0.369	2.654	2.705	2.55	2.616	3.039	1.384
ENSG00000189221	MAOA	monoamine oxidase A [Source:HGNC Symbol;Acc:HGNC:6833]	0	-1.04834	0.0283737	2.68733	0.00294444	79	76	62	40	29	22	32	25	22	9.483	11.151	7.623	5.055	6.537	4.675	5.58	4.748	5.076
ENSG00000176533	GNG7	G protein subunit gamma 7 [Source:HGNC Symbol;Acc:HGNC:4410]	0	3.85703	0.028377	-1.41712	0.00294655	0	0	1	14	10	4	2	0	4	0	0	0.123	1.769	2.254	0.85	0.349	0	0.923
ENSG00000134317	GRHL1	grainyhead like transcription factor 1 [Source:HGNC Symbol;Acc:HGNC:17923]	0	-2.3561	0.028394	-0.255772	0.00295187	13	12	17	2	2	2	4	6	1	1.56	1.761	2.09	0.253	0.451	0.425	0.697	1.14	0.231
ENSG00000047249	ATP6V1H	ATPase H+ transporting V1 subunit H [Source:HGNC Symbol;Acc:HGNC:18303]	0	-0.820422	0.028394	4.58455	0.00295063	296	218	274	218	89	95	82	125	76	35.531	31.987	33.688	27.549	20.062	20.186	14.299	23.742	17.536
ENSG00000273760	AC245041.1		0	-3.95851	0.0284202	-0.0464762	0.00295992	22	109	34	7	0	2	1	2	2	2.641	15.993	4.18	0.885	0	0.425	0.174	0.38	0.461
ENSG00000171497	PPID	peptidylprolyl isomerase D [Source:HGNC Symbol;Acc:HGNC:9257]	0	-0.665932	0.0284202	5.69532	0.00295655	426	467	551	430	175	215	314	240	198	51.136	68.522	67.744	54.341	39.447	45.685	54.754	45.585	45.685
ENSG00000183444	OR7E38P	olfactory receptor family 7 subfamily E member 38 pseudogene [Source:HGNC Symbol;Acc:HGNC:8411]	0	-0.884667	0.0284202	4.05677	0.0029584	180	174	147	102	78	57	103	94	46	21.607	25.531	18.073	12.89	17.582	12.112	17.961	17.854	10.614
ENSG00000144681	STAC	SH3 and cysteine rich domain [Source:HGNC Symbol;Acc:HGNC:11353]	0	-4.52997	0.0284202	-0.764308	0.00296281	11	38	54	0	1	2	0	0	7	1.32	5.576	6.639	0	0.225	0.425	0	0	1.615
ENSG00000164506	STXBP5	syntaxin binding protein 5 [Source:HGNC Symbol;Acc:HGNC:19665]	0	1.18319	0.0284202	4.27415	0.00296347	51	124	87	200	113	179	125	184	71	6.122	18.194	10.696	25.275	25.472	38.035	21.797	34.949	16.382
ENSG00000071994	PDCD2	programmed cell death 2 [Source:HGNC Symbol;Acc:HGNC:8762]	0	-0.719552	0.0284981	6.40996	0.00297337	623	878	886	547	340	358	570	492	254	74.783	128.827	108.932	69.126	76.64	76.071	99.394	93.45	58.606
ENSG00000257531	AC008147.3		0	-1.80592	0.0285472	2.30843	0.00298229	70	76	46	12	29	13	32	15	28	8.403	11.151	5.656	1.516	6.537	2.762	5.58	2.849	6.46
ENSG00000141258	SGSM2	small G protein signaling modulator 2 [Source:HGNC Symbol;Acc:HGNC:29026]	0	1.24847	0.0285472	3.01424	0.00298384	37	43	25	70	66	80	51	52	34	4.441	6.309	3.074	8.846	14.877	16.999	8.893	9.877	7.845
ENSG00000059377	TBXAS1	thromboxane A synthase 1 [Source:HGNC Symbol;Acc:HGNC:11609]	0	1.74055	0.0285472	1.35413	0.00298282	5	9	7	30	15	18	22	34	17	0.6	1.321	0.861	3.791	3.381	3.825	3.836	6.458	3.922
ENSG00000260018	AC040169.1		0	1.41702	0.0285621	2.17236	0.00298719	24	11	21	52	32	44	40	30	13	2.881	1.614	2.582	6.571	7.213	9.35	6.975	5.698	3
ENSG00000152818	UTRN	utrophin [Source:HGNC Symbol;Acc:HGNC:12635]	0	1.04751	0.0285755	5.08969	0.00299037	110	109	234	273	263	227	223	279	211	13.204	15.993	28.77	34.5	59.284	48.235	38.886	52.993	48.684
ENSG00000162694	EXTL2	exostosin like glycosyltransferase 2 [Source:HGNC Symbol;Acc:HGNC:3516]	0	0.977594	0.0287002	3.62268	0.00300522	44	60	57	103	94	79	102	93	56	5.282	8.804	7.008	13.016	21.189	16.787	17.786	17.664	12.921
ENSG00000181634	TNFSF15	TNF superfamily member 15 [Source:HGNC Symbol;Acc:HGNC:11931]	0	-2.10075	0.0287323	-0.801604	0.00301037	16	21	24	7	5	1	0	0	0	1.921	3.081	2.951	0.885	1.127	0.212	0	0	0
ENSG00000204519	ZNF551	zinc finger protein 551 [Source:HGNC Symbol;Acc:HGNC:25108]	0	1.41951	0.0289413	2.06423	0.00303583	16	12	19	73	25	21	32	34	21	1.921	1.761	2.336	9.225	5.635	4.462	5.58	6.458	4.845
ENSG00000070669	ASNS	asparagine synthetase (glutamine-hydrolyzing) [Source:HGNC Symbol;Acc:HGNC:753]	0	1.05714	0.0289413	5.74774	0.00303951	225	248	236	964	197	352	440	425	223	27.008	36.388	29.016	121.824	44.406	74.796	76.725	80.724	51.453
ENSG00000166997	CNPY4	canopy FGF signaling regulator 4 [Source:HGNC Symbol;Acc:HGNC:28631]	0	1.06795	0.0289413	3.43322	0.00303812	64	46	53	138	98	66	75	37	48	7.682	6.749	6.516	17.44	22.09	14.024	13.078	7.028	11.075
ENSG00000171033	PKIA	cAMP-dependent protein kinase inhibitor alpha [Source:HGNC Symbol;Acc:HGNC:9017]	0	1.19795	0.0289413	2.5877	0.00303658	28	31	20	78	38	42	53	41	19	3.361	4.549	2.459	9.857	8.566	8.925	9.242	7.788	4.384
ENSG00000135636	DYSF	dysferlin [Source:HGNC Symbol;Acc:HGNC:3097]	0	1.59878	0.0289416	2.08277	0.00304481	10	25	17	52	35	45	17	43	14	1.2	3.668	2.09	6.571	7.889	9.562	2.964	8.167	3.23
ENSG00000160233	LRRC3	leucine rich repeat containing 3 [Source:HGNC Symbol;Acc:HGNC:14965]	0	3.64422	0.0289416	-1.53091	0.00304496	0	0	0	16	2	2	4	3	3	0	0	0	2.022	0.451	0.425	0.697	0.57	0.692
ENSG00000145824	CXCL14	C-X-C motif chemokine ligand 14 [Source:HGNC Symbol;Acc:HGNC:10640]	0	-4.15144	0.0289416	0.515582	0.00304138	241	39	50	3	12	1	3	1	1	28.929	5.722	6.147	0.379	2.705	0.212	0.523	0.19	0.231
ENSG00000143947	RPS27A	ribosomal protein S27a [Source:HGNC Symbol;Acc:HGNC:10417]	0	-0.553927	0.0289553	10.6116	0.00304821	13146	13548	15387	10982	6270	7670	7562	7251	7065	1578.01	1987.87	1891.8	1387.84	1413.34	1629.79	1318.62	1377.25	1630.12
ENSG00000125870	SNRPB2	small nuclear ribonucleoprotein polypeptide B2 [Source:HGNC Symbol;Acc:HGNC:11155]	0	-0.587539	0.029069	7.01818	0.003062	919	1192	1232	905	494	540	830	693	547	110.314	174.899	151.472	114.368	111.354	114.744	144.731	131.628	126.21
ENSG00000106991	ENG	endoglin [Source:HGNC Symbol;Acc:HGNC:3349]	0	0.918455	0.0291137	5.26328	0.00306853	158	171	160	323	176	320	409	329	168	18.966	25.09	19.672	40.819	39.673	67.996	71.319	62.49	38.763
ENSG00000185722	ANKFY1	ankyrin repeat and FYVE domain containing 1 [Source:HGNC Symbol;Acc:HGNC:20763]	0	0.849416	0.0292178	4.22534	0.00308314	107	116	118	202	163	167	61	94	58	12.844	17.02	14.508	25.527	36.742	35.486	10.637	17.854	13.382
ENSG00000161011	SQSTM1	sequestosome 1 [Source:HGNC Symbol;Acc:HGNC:11280]	0	0.760808	0.0292178	7.73797	0.00308301	814	866	709	1646	804	1112	3642	2200	1554	97.71	127.066	87.17	208.011	181.232	236.287	635.072	417.867	358.557
ENSG00000184014	DENND5A	DENN domain containing 5A [Source:HGNC Symbol;Acc:HGNC:19344]	0	0.83214	0.0292654	4.39742	0.00309	116	122	85	204	148	140	125	128	97	13.924	17.901	10.451	25.78	33.361	29.748	21.797	24.312	22.381
ENSG00000174871	CNIH2	cornichon family AMPA receptor auxiliary protein 2 [Source:HGNC Symbol;Acc:HGNC:28744]	0	2.71625	0.029271	1.19755	0.00309242	9	3	10	72	54	14	9	4	20	1.08	0.44	1.229	9.099	12.172	2.975	1.569	0.76	4.615
ENSG00000162891	IL20	interleukin 20 [Source:HGNC Symbol;Acc:HGNC:6002]	0	-3.88373	0.0293245	-2.2029	0.00310529	23	6	4	0	0	0	0	0	0	2.761	0.88	0.492	0	0	0	0	0	0
ENSG00000151665	PIGF	phosphatidylinositol glycan anchor biosynthesis class F [Source:HGNC Symbol;Acc:HGNC:8962]	0	-1.03778	0.0293245	3.21468	0.003103	118	90	100	68	34	30	59	29	37	14.164	13.205	12.295	8.593	7.664	6.375	10.288	5.508	8.537
ENSG00000163283	ALPP	alkaline phosphatase, placental [Source:HGNC Symbol;Acc:HGNC:439]	0	-3.86361	0.0293245	-2.22722	0.0031054	3	7	22	0	0	0	0	0	0	0.36	1.027	2.705	0	0	0	0	0	0
ENSG00000112812	PRSS16	serine protease 16 [Source:HGNC Symbol;Acc:HGNC:9480]	0	-2.34591	0.0293245	0.87462	0.00310531	20	26	54	8	3	4	6	5	16	2.401	3.815	6.639	1.011	0.676	0.85	1.046	0.95	3.692
ENSG00000144579	CTDSP1	CTD small phosphatase 1 [Source:HGNC Symbol;Acc:HGNC:21614]	0	0.804735	0.029514	4.61295	0.00312731	100	98	177	249	149	156	156	166	117	12.004	14.379	21.762	31.467	33.587	33.148	27.202	31.53	26.996
ENSG00000183199	HSP90AB3P	heat shock protein 90 alpha family class B member 3, pseudogene [Source:HGNC Symbol;Acc:HGNC:5259]	0	-0.762991	0.0296745	4.30251	0.00315228	172	202	235	133	75	104	86	84	71	20.646	29.639	28.893	16.808	16.906	22.099	14.996	15.955	16.382
ENSG00000146373	RNF217	ring finger protein 217 [Source:HGNC Symbol;Acc:HGNC:21487]	0	-1.10867	0.0296745	3.33031	0.00315061	67	101	102	36	41	33	76	73	52	8.043	14.819	12.541	4.549	9.242	7.012	13.252	13.866	11.998
ENSG00000130305	NSUN5	NOP2/Sun RNA methyltransferase family member 5 [Source:HGNC Symbol;Acc:HGNC:16385]	0	-0.740404	0.0296745	4.63665	0.0031499	228	195	258	176	84	99	180	119	98	27.369	28.612	31.721	22.242	18.935	21.036	31.387	22.603	22.612
ENSG00000168453	HR	HR, lysine demethylase and nuclear receptor corepressor [Source:HGNC Symbol;Acc:HGNC:5172]	0	-1.62799	0.0296745	1.55642	0.00315358	47	110	95	26	17	24	10	5	0	5.642	16.14	11.68	3.286	3.832	5.1	1.744	0.95	0
ENSG00000176978	DPP7	dipeptidyl peptidase 7 [Source:HGNC Symbol;Acc:HGNC:14892]	0	1.24451	0.0296745	4.13397	0.0031478	104	62	69	265	89	146	153	153	42	12.484	9.097	8.483	33.489	20.062	31.023	26.679	29.061	9.691
ENSG00000186501	TMEM222	transmembrane protein 222 [Source:HGNC Symbol;Acc:HGNC:25363]	0	0.724186	0.0296858	5.03548	0.00315665	145	148	183	317	149	229	276	234	156	17.405	21.716	22.499	40.06	33.587	48.66	48.127	44.446	35.994
ENSG00000236859	NIFK-AS1	NIFK antisense RNA 1 [Source:HGNC Symbol;Acc:HGNC:27385]	0	1.84752	0.0297588	1.5865	0.00316629	5	10	8	27	24	23	23	39	27	0.6	1.467	0.984	3.412	5.41	4.887	4.011	7.408	6.23
ENSG00000217128	FNIP1	folliculin interacting protein 1 [Source:HGNC Symbol;Acc:HGNC:29418]	0	1.31011	0.0297588	3.15494	0.00316866	17	56	34	99	66	47	75	84	51	2.041	8.217	4.18	12.511	14.877	9.987	13.078	15.955	11.767
ENSG00000213860	RPL21P75	ribosomal protein L21 pseudogene 75 [Source:HGNC Symbol;Acc:HGNC:36460]	0	-0.589621	0.0297588	6.3155	0.00316998	726	657	796	526	355	369	463	384	274	87.147	96.4	97.867	66.473	80.022	78.408	80.735	72.937	63.22
ENSG00000145982	FARS2	phenylalanyl-tRNA synthetase 2, mitochondrial [Source:HGNC Symbol;Acc:HGNC:21062]	0	-0.949258	0.029798	2.79793	0.00317603	72	71	75	47	22	30	35	30	27	8.643	10.418	9.221	5.94	4.959	6.375	6.103	5.698	6.23
ENSG00000206073	SERPINB4	serpin family B member 4 [Source:HGNC Symbol;Acc:HGNC:10570]	0	-4.19238	0.0298428	-1.79024	0.00318267	30	6	6	0	0	0	3	0	0	3.601	0.88	0.738	0	0	0	0.523	0	0
ENSG00000111906	HDDC2	HD domain containing 2 [Source:HGNC Symbol;Acc:HGNC:21078]	0	-0.7509	0.0299048	5.45731	0.00319115	349	456	410	240	197	183	288	209	176	41.893	66.908	50.409	30.33	44.406	38.885	50.22	39.697	40.609
ENSG00000262943	ALOX12P2	arachidonate 12-lipoxygenase pseudogene 2 [Source:HGNC Symbol;Acc:HGNC:432]	0	-2.65603	0.0299332	-1.22408	0.00319604	21	8	12	2	1	1	1	0	0	2.521	1.174	1.475	0.253	0.225	0.212	0.174	0	0
ENSG00000125844	RRBP1	ribosome binding protein 1 [Source:HGNC Symbol;Acc:HGNC:10448]	0	0.583753	0.029947	7.74695	0.00319939	1046	1176	1207	2147	1065	1324	1777	1404	864	125.559	172.552	148.398	271.324	240.065	281.335	309.864	266.675	199.352
ENSG00000163697	APBB2	amyloid beta precursor protein binding family B member 2 [Source:HGNC Symbol;Acc:HGNC:582]	0	0.76107	0.0300586	4.82711	0.0032135	140	167	139	328	155	186	223	173	98	16.805	24.504	17.09	41.451	34.939	39.523	38.886	32.86	22.612
ENSG00000277443	MARCKS	myristoylated alanine rich protein kinase C substrate [Source:HGNC Symbol;Acc:HGNC:6759]	0	0.624291	0.0300586	6.89432	0.00321507	675	812	931	1614	810	864	444	438	422	81.025	119.143	114.465	203.967	182.584	183.59	77.422	83.193	97.369
ENSG00000185432	METTL7A	methyltransferase like 7A [Source:HGNC Symbol;Acc:HGNC:24550]	0	1.8109	0.0301147	2.75304	0.00322295	16	10	53	76	75	49	69	72	21	1.921	1.467	6.516	9.604	16.906	10.412	12.032	13.676	4.845
ENSG00000233834	AC005083.1		0	-3.40439	0.0301958	-1.74138	0.00323351	7	14	7	1	0	0	0	0	2	0.84	2.054	0.861	0.126	0	0	0	0	0.461
ENSG00000083444	PLOD1	procollagen-lysine,2-oxoglutarate 5-dioxygenase 1 [Source:HGNC Symbol;Acc:HGNC:9081]	0	0.631257	0.0302387	6.16308	0.00323999	438	354	463	820	511	387	419	375	269	52.576	51.942	56.925	103.626	115.186	82.233	73.063	71.227	62.067
ENSG00000187957	DNER	delta/notch like EGF repeat containing [Source:HGNC Symbol;Acc:HGNC:24456]	0	1.5027	0.0303131	4.07981	0.00324986	57	139	46	370	83	145	83	142	56	6.842	20.395	5.656	46.758	18.709	30.811	14.473	26.971	12.921
ENSG00000172986	GXYLT2	glucoside xylosyltransferase 2 [Source:HGNC Symbol;Acc:HGNC:33383]	0	1.89313	0.0303887	1.59155	0.00325987	14	3	15	52	25	17	30	23	15	1.681	0.44	1.844	6.571	5.635	3.612	5.231	4.369	3.461
ENSG00000130511	SSBP4	single stranded DNA binding protein 4 [Source:HGNC Symbol;Acc:HGNC:15676]	0	1.10665	0.0305468	6.20265	0.00327874	385	223	373	952	336	600	813	319	395	46.214	32.72	45.86	120.308	75.739	127.493	141.767	60.591	91.139
ENSG00000168779	SHOX2	short stature homeobox 2 [Source:HGNC Symbol;Acc:HGNC:10854]	0	2.94645	0.0305712	0.423641	0.00328326	4	2	1	19	21	12	18	24	3	0.48	0.293	0.123	2.401	4.734	2.55	3.139	4.559	0.692
ENSG00000137331	IER3	immediate early response 3 [Source:HGNC Symbol;Acc:HGNC:5392]	0	-1.02029	0.0306296	7.67784	0.0032922	2819	2218	1597	1796	621	625	998	803	1128	338.385	325.442	196.348	226.967	139.981	132.805	174.026	152.521	260.265
ENSG00000112561	TFEB	transcription factor EB [Source:HGNC Symbol;Acc:HGNC:11753]	0	1.32721	0.0306296	2.52727	0.00329336	25	19	19	86	25	36	68	44	29	3.001	2.788	2.336	10.868	5.635	7.65	11.857	8.357	6.691
ENSG00000175581	MRPL48	mitochondrial ribosomal protein L48 [Source:HGNC Symbol;Acc:HGNC:16653]	0	-0.681433	0.0307296	5.45224	0.00330629	434	339	477	294	174	205	196	251	160	52.096	49.741	58.646	37.154	39.222	43.56	34.177	47.675	36.917
ENSG00000261857	MIA	melanoma inhibitory activity [Source:HGNC Symbol;Acc:HGNC:7076]	0	-2.00408	0.0307296	0.623333	0.00330977	59	44	27	18	6	4	1	1	5	7.082	6.456	3.32	2.275	1.352	0.85	0.174	0.19	1.154
ENSG00000179820	MYADM	myeloid associated differentiation marker [Source:HGNC Symbol;Acc:HGNC:7544]	0	1.83223	0.0307296	4.01541	0.00330987	68	75	22	215	117	118	88	106	229	8.163	11.005	2.705	27.17	26.373	25.074	15.345	20.134	52.837
ENSG00000276023	DUSP14	dual specificity phosphatase 14 [Source:HGNC Symbol;Acc:HGNC:17007]	0	-0.752003	0.030785	6.22845	0.00331968	768	790	596	440	374	286	411	430	246	92.189	115.915	73.277	55.604	84.304	60.772	71.668	81.674	56.76
ENSG00000150961	SEC24D	SEC24 homolog D, COPII coat complex component [Source:HGNC Symbol;Acc:HGNC:10706]	0	0.966063	0.030785	4.8537	0.00331872	112	187	99	337	204	133	213	222	153	13.444	27.438	12.172	42.588	45.984	28.261	37.142	42.167	35.302
ENSG00000186001	LRCH3	leucine rich repeats and calponin homology domain containing 3 [Source:HGNC Symbol;Acc:HGNC:28637]	0	0.711706	0.0309621	4.44646	0.00334197	104	114	112	234	116	129	171	131	103	12.484	16.727	13.77	29.571	26.148	27.411	29.818	24.882	23.765
ENSG00000229153	EPHA1-AS1	EPHA1 antisense RNA 1 [Source:HGNC Symbol;Acc:HGNC:27799]	0	-3.5087	0.0309621	-1.5069	0.00334266	7	17	11	0	3	0	2	0	0	0.84	2.494	1.352	0	0.676	0	0.349	0	0
ENSG00000179826	MRGPRX3	MAS related GPR family member X3 [Source:HGNC Symbol;Acc:HGNC:17980]	0	-4.41889	0.0310357	-2.02903	0.00335254	43	5	8	0	0	0	0	0	0	5.162	0.734	0.984	0	0	0	0	0	0
ENSG00000166908	PIP4K2C	phosphatidylinositol-5-phosphate 4-kinase type 2 gamma [Source:HGNC Symbol;Acc:HGNC:23786]	0	-1.11955	0.0310847	3.7837	0.00336171	263	196	193	135	67	62	23	21	61	31.57	28.759	23.729	17.06	15.103	13.174	4.011	3.989	14.075
ENSG00000175416	CLTB	clathrin light chain B [Source:HGNC Symbol;Acc:HGNC:2091]	0	-0.693718	0.0310847	6.8399	0.00336011	905	1093	1115	802	412	477	543	584	611	108.634	160.373	137.087	101.352	92.87	101.357	94.685	110.925	140.977
ENSG00000117877	CD3EAP	CD3e molecule associated protein [Source:HGNC Symbol;Acc:HGNC:24219]	0	-1.00034	0.0311707	4.5126	0.00337297	176	258	215	126	63	93	194	178	65	21.127	37.856	26.434	15.923	14.201	19.761	33.829	33.809	14.998
ENSG00000141480	ARRB2	arrestin beta 2 [Source:HGNC Symbol;Acc:HGNC:712]	0	0.802545	0.0311884	4.92513	0.00337683	129	104	182	251	187	176	296	226	159	15.485	15.26	22.377	31.72	42.152	37.398	51.615	42.926	36.686
ENSG00000090581	GNPTG	N-acetylglucosamine-1-phosphate transferase subunit gamma [Source:HGNC Symbol;Acc:HGNC:23026]	0	0.711035	0.0312417	4.77747	0.00338455	174	123	188	328	188	175	150	152	86	20.887	18.048	23.114	41.451	42.378	37.186	26.156	28.871	19.843
ENSG00000189410	SH2D5	SH2 domain containing 5 [Source:HGNC Symbol;Acc:HGNC:28819]	0	-1.82457	0.0313801	2.3595	0.00341131	44	94	58	14	35	8	34	22	29	5.282	13.792	7.131	1.769	7.889	1.7	5.929	4.179	6.691
ENSG00000176390	CRLF3	cytokine receptor like factor 3 [Source:HGNC Symbol;Acc:HGNC:17177]	0	-0.790488	0.0313801	4.85951	0.0034075	244	300	315	168	135	125	151	180	80	29.289	44.018	38.729	21.231	30.431	26.561	26.331	34.189	18.459
ENSG00000109501	WFS1	wolframin ER transmembrane glycoprotein [Source:HGNC Symbol;Acc:HGNC:12762]	0	1.2102	0.0313801	3.69787	0.00340617	50	60	57	145	82	112	161	74	36	6.002	8.804	7.008	18.324	18.484	23.799	28.074	14.056	8.306
ENSG00000112996	MRPS30	mitochondrial ribosomal protein S30 [Source:HGNC Symbol;Acc:HGNC:8769]	0	-0.743952	0.0313801	6.01937	0.00340564	584	672	606	479	210	301	348	258	310	70.102	98.601	74.507	60.533	47.337	63.959	60.682	49.004	71.527
ENSG00000106004	HOXA5	homeobox A5 [Source:HGNC Symbol;Acc:HGNC:5106]	0	1.39833	0.0313801	2.71561	0.0034109	24	25	21	86	35	45	44	95	28	2.881	3.668	2.582	10.868	7.889	9.562	7.672	18.044	6.46
ENSG00000203993	ARRDC1-AS1	ARRDC1 antisense RNA 1 [Source:HGNC Symbol;Acc:HGNC:23395]	0	1.07932	0.0313801	4.02885	0.00340898	60	73	57	175	80	100	239	114	82	7.202	10.711	7.008	22.115	18.033	21.249	41.676	21.653	18.92
ENSG00000067225	PKM	pyruvate kinase M1/2 [Source:HGNC Symbol;Acc:HGNC:9021]	0	-0.544614	0.0313956	10.957	0.00341692	17882	19527	17747	14431	10099	8355	9146	8940	7841	2146.51	2865.15	2181.96	1823.7	2276.44	1775.34	1594.83	1698.06	1809.16
ENSG00000170540	ARL6IP1	ADP ribosylation factor like GTPase 6 interacting protein 1 [Source:HGNC Symbol;Acc:HGNC:697]	0	0.54862	0.0313956	7.22788	0.00341617	834	845	904	1507	778	1035	906	928	584	100.111	123.985	111.145	190.445	175.371	219.926	157.983	176.264	134.747
ENSG00000213087	AL356535.1		0	-0.797267	0.0314717	4.8033	0.00342716	260	230	255	147	126	100	163	144	151	31.21	33.747	31.352	18.577	28.402	21.249	28.423	27.351	34.84
ENSG00000253553	AC090568.2		0	4.084	0.0315108	-1.44842	0.00343339	0	0	0	15	3	5	7	8	0	0	0	0	1.896	0.676	1.062	1.221	1.52	0
ENSG00000242951	AC007182.2		0	-1.02908	0.0315361	3.91691	0.00343811	181	180	130	116	32	73	89	74	51	21.727	26.411	15.983	14.659	7.213	15.512	15.519	14.056	11.767
ENSG00000166012	TAF1D	TATA-box binding protein associated factor, RNA polymerase I subunit D [Source:HGNC Symbol;Acc:HGNC:28759]	0	-0.751858	0.0315532	6.2278	0.00344195	829	647	737	464	384	289	295	416	295	99.511	94.933	90.613	58.637	86.559	61.409	51.44	79.015	68.066
ENSG00000176153	GPX2	glutathione peroxidase 2 [Source:HGNC Symbol;Acc:HGNC:4554]	0	-3.83961	0.0316509	-2.03746	0.00345459	17	10	3	0	0	0	1	0	0	2.041	1.467	0.369	0	0	0	0.174	0	0
ENSG00000165806	CASP7	caspase 7 [Source:HGNC Symbol;Acc:HGNC:1508]	0	0.911498	0.0316781	4.20655	0.00345954	64	87	72	218	76	91	185	151	141	7.682	12.765	8.852	27.549	17.131	19.336	32.259	28.681	32.533
ENSG00000125430	HS3ST3B1	heparan sulfate-glucosamine 3-sulfotransferase 3B1 [Source:HGNC Symbol;Acc:HGNC:5198]	0	2.00806	0.0317109	2.49081	0.00346509	9	29	18	93	59	35	65	72	11	1.08	4.255	2.213	11.753	13.299	7.437	11.334	13.676	2.538
ENSG00000134686	PHC2	polyhomeotic homolog 2 [Source:HGNC Symbol;Acc:HGNC:3183]	0	0.885646	0.0318388	8.22921	0.00348454	1561	1082	1739	2834	2068	1952	3256	1823	985	187.378	158.759	213.807	358.143	466.154	414.778	567.764	346.259	227.27
ENSG00000254403	OR10Y1P	olfactory receptor family 10 subfamily Y member 1 pseudogene [Source:HGNC Symbol;Acc:HGNC:15140]	0	-2.41655	0.0318388	-0.153125	0.00348504	11	23	27	2	3	4	1	2	3	1.32	3.375	3.32	0.253	0.676	0.85	0.174	0.38	0.692
ENSG00000127399	LRRC61	leucine rich repeat containing 61 [Source:HGNC Symbol;Acc:HGNC:21704]	0	-1.76801	0.0318388	1.96777	0.00348222	88	51	70	23	10	20	3	21	17	10.563	7.483	8.606	2.907	2.254	4.25	0.523	3.989	3.922
ENSG00000196209	SIRPB2	signal regulatory protein beta 2 [Source:HGNC Symbol;Acc:HGNC:16247]	0	-4.86399	0.0318452	-1.88523	0.00348773	58	5	15	0	0	0	0	0	0	6.962	0.734	1.844	0	0	0	0	0	0
ENSG00000139613	SMARCC2	SWI/SNF related, matrix associated, actin dependent regulator of chromatin subfamily c member 2 [Source:HGNC Symbol;Acc:HGNC:11105]	0	0.858995	0.0320358	3.7984	0.00351061	91	67	73	209	83	88	86	75	42	10.923	9.831	8.975	26.412	18.709	18.699	14.996	14.245	9.691
ENSG00000276115	AC026356.2		0	1.62424	0.03229	1.5386	0.00354048	10	7	17	46	24	21	15	12	22	1.2	1.027	2.09	5.813	5.41	4.462	2.616	2.279	5.076
ENSG00000164953	TMEM67	transmembrane protein 67 [Source:HGNC Symbol;Acc:HGNC:28396]	0	1.17794	0.0323035	1.9693	0.00354398	22	21	16	52	29	36	16	21	13	2.641	3.081	1.967	6.571	6.537	7.65	2.79	3.989	3
ENSG00000104936	DMPK	DM1 protein kinase [Source:HGNC Symbol;Acc:HGNC:2933]	0	1.60498	0.0323858	2.01743	0.00355503	18	11	9	41	28	30	54	44	16	2.161	1.614	1.107	5.181	6.312	6.375	9.416	8.357	3.692
ENSG00000228929	RPS13P2	ribosomal protein S13 pseudogene 2 [Source:HGNC Symbol;Acc:HGNC:36364]	0	-0.591877	0.032459	7.62784	0.00357116	2138	1442	2163	1495	842	944	903	929	693	256.64	211.581	265.937	188.929	189.798	200.589	157.46	176.454	159.897
ENSG00000111679	PTPN6	protein tyrosine phosphatase, non-receptor type 6 [Source:HGNC Symbol;Acc:HGNC:9658]	0	-1.64258	0.032459	2.03687	0.00356632	88	49	61	41	11	8	13	9	23	10.563	7.19	7.5	5.181	2.48	1.7	2.267	1.709	5.307
ENSG00000108309	RUNDC3A	RUN domain containing 3A [Source:HGNC Symbol;Acc:HGNC:16984]	0	-3.53431	0.032459	-0.519298	0.00357118	27	22	18	4	0	1	1	0	13	3.241	3.228	2.213	0.505	0	0.212	0.174	0	3
ENSG00000209082	MT-TL1	mitochondrially encoded tRNA leucine 1 (UUA/G) [Source:HGNC Symbol;Acc:HGNC:7490]	0	-0.697293	0.032459	10.3976	0.00357003	13212	9600	10270	6958	4844	5563	9035	7734	8644	1585.93	1408.59	1262.68	879.308	1091.9	1182.07	1575.47	1468.99	1994.44
ENSG00000120963	ZNF706	zinc finger protein 706 [Source:HGNC Symbol;Acc:HGNC:24992]	0	-0.61185	0.032524	5.75322	0.00358036	473	465	523	430	189	236	272	279	227	56.778	68.228	64.302	54.341	42.603	50.147	47.43	52.993	52.376
ENSG00000178188	SH2B1	SH2B adaptor protein 1 [Source:HGNC Symbol;Acc:HGNC:30417]	0	0.907768	0.032543	4.15882	0.00358449	85	80	68	204	92	95	200	114	94	10.203	11.738	8.36	25.78	20.738	20.186	34.875	21.653	21.689
ENSG00000179965	ZNF771	zinc finger protein 771 [Source:HGNC Symbol;Acc:HGNC:29653]	0	1.23355	0.0325459	3.51824	0.00358684	25	60	57	144	60	77	124	63	71	3.001	8.804	7.008	18.198	13.525	16.362	21.622	11.966	16.382
ENSG00000134001	EIF2S1	eukaryotic translation initiation factor 2 subunit alpha [Source:HGNC Symbol;Acc:HGNC:3265]	0	-0.581856	0.0326444	7.3243	0.00359973	1165	1412	1521	995	676	683	1018	1007	588	139.844	207.18	187.004	125.742	152.379	145.13	177.513	191.269	135.67
ENSG00000175874	CREG2	cellular repressor of E1A stimulated genes 2 [Source:HGNC Symbol;Acc:HGNC:14272]	0	-1.53206	0.032675	2.40304	0.00360515	65	69	117	20	23	37	8	17	22	7.802	10.124	14.385	2.527	5.184	7.862	1.395	3.229	5.076
ENSG00000156261	CCT8	chaperonin containing TCP1 subunit 8 [Source:HGNC Symbol;Acc:HGNC:1623]	0	-0.53297	0.0326948	7.25246	0.00361139	1204	1298	1583	1232	619	646	836	750	579	144.525	190.453	194.627	155.692	139.531	137.268	145.777	142.455	133.593
ENSG00000129675	ARHGEF6	Rac/Cdc42 guanine nucleotide exchange factor 6 [Source:HGNC Symbol;Acc:HGNC:685]	0	3.20604	0.0326948	0.0450034	0.00361142	4	3	0	20	15	11	3	10	12	0.48	0.44	0	2.527	3.381	2.337	0.523	1.899	2.769
ENSG00000164849	GPR146	G protein-coupled receptor 146 [Source:HGNC Symbol;Acc:HGNC:21718]	0	3.40032	0.0327416	-0.697782	0.00361924	0	1	1	15	7	6	15	6	1	0	0.147	0.123	1.896	1.578	1.275	2.616	1.14	0.231
ENSG00000239218	RPS20P22	ribosomal protein S20 pseudogene 22 [Source:HGNC Symbol;Acc:HGNC:36379]	0	2.89333	0.0327416	0.205407	0.00362068	3	3	0	13	12	9	15	22	10	0.36	0.44	0	1.643	2.705	1.912	2.616	4.179	2.307
ENSG00000085721	RRN3	RRN3 homolog, RNA polymerase I transcription factor [Source:HGNC Symbol;Acc:HGNC:30346]	0	-0.774337	0.0328919	4.32237	0.00363936	196	180	205	123	82	90	111	125	54	23.527	26.411	25.204	15.544	18.484	19.124	19.356	23.742	12.459
ENSG00000154277	UCHL1	ubiquitin C-terminal hydrolase L1 [Source:HGNC Symbol;Acc:HGNC:12513]	0	3.43534	0.0328961	-1.34168	0.00364188	0	4	0	19	4	7	2	2	0	0	0.587	0	2.401	0.902	1.487	0.349	0.38	0
ENSG00000116663	FBXO6	F-box protein 6 [Source:HGNC Symbol;Acc:HGNC:13585]	0	-1.52508	0.0329439	1.75963	0.00365265	79	42	80	42	15	8	15	5	4	9.483	6.163	9.836	5.308	3.381	1.7	2.616	0.95	0.923
ENSG00000089006	SNX5	sorting nexin 5 [Source:HGNC Symbol;Acc:HGNC:14969]	0	-0.793312	0.0329439	6.65033	0.0036554	1242	809	1218	856	382	430	349	391	439	149.086	118.703	149.751	108.176	86.108	91.37	60.857	74.266	101.291
ENSG00000154822	PLCL2	phospholipase C like 2 [Source:HGNC Symbol;Acc:HGNC:9064]	0	2.13983	0.0329439	1.2513	0.00365336	2	6	12	28	15	26	25	16	24	0.24	0.88	1.475	3.538	3.381	5.525	4.359	3.039	5.538
ENSG00000128567	PODXL	podocalyxin like [Source:HGNC Symbol;Acc:HGNC:9171]	0	2.23127	0.0329439	2.56204	0.00364956	4	17	37	125	26	49	100	60	29	0.48	2.494	4.549	15.797	5.861	10.412	17.437	11.396	6.691
ENSG00000183671	GPR1	G protein-coupled receptor 1 [Source:HGNC Symbol;Acc:HGNC:4463]	0	2.64047	0.0330263	0.29151	0.00366661	3	1	4	17	9	24	5	15	7	0.36	0.147	0.492	2.148	2.029	5.1	0.872	2.849	1.615
ENSG00000160712	IL6R	interleukin 6 receptor [Source:HGNC Symbol;Acc:HGNC:6019]	0	-1.92707	0.0330783	2.17867	0.00367468	46	52	77	10	15	18	16	17	48	5.522	7.63	9.467	1.264	3.381	3.825	2.79	3.229	11.075
ENSG00000163468	CCT3	chaperonin containing TCP1 subunit 3 [Source:HGNC Symbol;Acc:HGNC:1616]	0	-0.562169	0.0330783	8.12793	0.00368017	2478	2419	2997	1940	1140	1551	1255	1382	977	297.453	354.934	368.475	245.165	256.971	329.57	218.84	262.496	225.425
ENSG00000125347	IRF1	interferon regulatory factor 1 [Source:HGNC Symbol;Acc:HGNC:6116]	0	0.879568	0.0330783	5.35718	0.00368065	232	164	187	550	157	298	284	317	194	27.849	24.063	22.991	69.505	35.39	63.322	49.522	60.211	44.762
ENSG00000262919	CCNQ	cyclin Q [Source:HGNC Symbol;Acc:HGNC:28434]	0	-0.864666	0.0330783	4.81517	0.00367726	216	294	273	180	69	137	202	139	130	25.928	43.138	33.565	22.747	15.553	29.111	35.224	26.402	29.995
ENSG00000167711	SERPINF2	serpin family F member 2 [Source:HGNC Symbol;Acc:HGNC:9075]	0	-2.84808	0.0331172	-0.622284	0.00368912	17	24	12	3	1	1	6	0	1	2.041	3.521	1.475	0.379	0.225	0.212	1.046	0	0.231
ENSG00000153896	ZNF599	zinc finger protein 599 [Source:HGNC Symbol;Acc:HGNC:26408]	0	1.15636	0.0331172	2.27296	0.00368882	18	21	30	59	35	40	36	20	18	2.161	3.081	3.688	7.456	7.889	8.5	6.277	3.799	4.153
ENSG00000156273	BACH1	BTB domain and CNC homolog 1 [Source:HGNC Symbol;Acc:HGNC:935]	0	-0.980444	0.0331223	4.3134	0.00369175	171	192	241	107	95	65	141	134	47	20.526	28.172	29.63	13.522	21.414	13.812	24.587	25.452	10.844
ENSG00000185633	NDUFA4L2	NDUFA4, mitochondrial complex associated like 2 [Source:HGNC Symbol;Acc:HGNC:29836]	0	2.32632	0.033126	0.369938	0.00369423	3	5	1	20	11	8	18	12	7	0.36	0.734	0.123	2.527	2.48	1.7	3.139	2.279	1.615
ENSG00000218336	TENM3	teneurin transmembrane protein 3 [Source:HGNC Symbol;Acc:HGNC:29944]	0	1.16657	0.0332833	3.74223	0.00371385	39	74	64	183	79	85	148	96	40	4.681	10.858	7.869	23.126	17.808	18.062	25.807	18.234	9.229
ENSG00000130707	ASS1	argininosuccinate synthase 1 [Source:HGNC Symbol;Acc:HGNC:758]	0	1.0159	0.0332969	4.98827	0.00371745	209	140	148	401	289	189	210	228	70	25.088	20.542	18.196	50.676	65.144	40.16	36.619	43.306	16.151
ENSG00000080608	PUM3	pumilio RNA binding family member 3 [Source:HGNC Symbol;Acc:HGNC:29676]	0	-0.609073	0.0334413	6.75154	0.00373567	850	915	1087	862	365	452	746	538	402	102.032	134.256	133.645	108.934	82.276	96.045	130.083	102.187	92.754
ENSG00000173530	TNFRSF10D	TNF receptor superfamily member 10d [Source:HGNC Symbol;Acc:HGNC:11907]	0	1.65316	0.0336127	2.86588	0.00375691	32	20	22	76	98	41	103	43	27	3.841	2.935	2.705	9.604	22.09	8.712	17.961	8.167	6.23
ENSG00000120129	DUSP1	dual specificity phosphatase 1 [Source:HGNC Symbol;Acc:HGNC:3064]	0	0.99414	0.0336782	4.86146	0.00376634	88	181	94	286	193	129	300	238	189	10.563	26.558	11.557	36.143	43.505	27.411	52.312	45.206	43.608
ENSG00000157240	FZD1	frizzled class receptor 1 [Source:HGNC Symbol;Acc:HGNC:4038]	0	2.3061	0.0337188	0.637606	0.00377298	1	9	5	29	12	14	12	18	5	0.12	1.321	0.615	3.665	2.705	2.975	2.092	3.419	1.154
ENSG00000187186	AL162231.1	uncharacterized LOC730098 [Source:NCBI gene;Acc:730098]	0	1.67975	0.0337649	2.04633	0.00378026	19	10	8	42	19	42	52	50	21	2.281	1.467	0.984	5.308	4.283	8.925	9.067	9.497	4.845
ENSG00000110171	TRIM3	tripartite motif containing 3 [Source:HGNC Symbol;Acc:HGNC:10064]	0	1.07326	0.0338279	3.09435	0.00378942	42	29	33	99	37	60	59	81	52	5.042	4.255	4.057	12.511	8.34	12.749	10.288	15.385	11.998
ENSG00000175505	CLCF1	cardiotrophin like cytokine factor 1 [Source:HGNC Symbol;Acc:HGNC:17412]	0	2.25835	0.0338323	1.20283	0.00379414	7	6	2	22	17	22	45	29	12	0.84	0.88	0.246	2.78	3.832	4.675	7.847	5.508	2.769
ENSG00000232573	RPL3P4	ribosomal protein L3 pseudogene 4 [Source:HGNC Symbol;Acc:HGNC:19805]	0	-0.627388	0.0338323	7.11348	0.00379255	1490	1081	1202	1081	483	603	716	698	610	178.856	158.613	147.784	136.61	108.874	128.131	124.852	132.578	140.746
ENSG00000243181	AC087343.1		0	-0.706959	0.0339811	4.37303	0.00381295	207	184	202	141	93	83	124	105	62	24.848	26.998	24.836	17.819	20.963	17.637	21.622	19.944	14.305
ENSG00000087510	TFAP2C	transcription factor AP-2 gamma [Source:HGNC Symbol;Acc:HGNC:11744]	0	-1.01351	0.0340049	3.75858	0.00381774	129	125	197	75	47	71	68	42	63	15.485	18.341	24.221	9.478	10.594	15.087	11.857	7.977	14.536
ENSG00000070961	ATP2B1	ATPase plasma membrane Ca2+ transporting 1 [Source:HGNC Symbol;Acc:HGNC:814]	0	1.39207	0.0340949	5.37327	0.00384888	133	220	142	544	282	294	581	360	90	15.965	32.28	17.459	68.747	63.566	62.472	101.312	68.378	20.766
ENSG00000239413	RPS27P23	ribosomal protein S27 pseudogene 23 [Source:HGNC Symbol;Acc:HGNC:35716]	0	-2.88001	0.0340949	-1.8321	0.00384987	9	12	6	1	0	1	0	0	0	1.08	1.761	0.738	0.126	0	0.212	0	0	0
ENSG00000119242	CCDC92	coiled-coil domain containing 92 [Source:HGNC Symbol;Acc:HGNC:29563]	0	0.832957	0.0340949	4.56306	0.00384614	150	88	105	222	166	133	156	178	118	18.006	12.912	12.91	28.055	37.419	28.261	27.202	33.809	27.226
ENSG00000067365	METTL22	methyltransferase like 22 [Source:HGNC Symbol;Acc:HGNC:28368]	0	1.02552	0.0340949	4.05369	0.00384789	75	110	92	234	120	138	57	55	99	9.003	16.14	11.311	29.571	27.05	29.323	9.939	10.447	22.842
ENSG00000108691	CCL2	C-C motif chemokine ligand 2 [Source:HGNC Symbol;Acc:HGNC:10618]	0	3.71563	0.0340949	-1.56308	0.0038368	0	1	0	22	4	3	3	2	0	0	0.147	0	2.78	0.902	0.637	0.523	0.38	0
ENSG00000079308	TNS1	tensin 1 [Source:HGNC Symbol;Acc:HGNC:11973]	0	1.67712	0.0340949	2.06081	0.0038484	16	24	14	124	23	29	20	29	12	1.921	3.521	1.721	15.67	5.184	6.162	3.487	5.508	2.769
ENSG00000100379	KCTD17	potassium channel tetramerization domain containing 17 [Source:HGNC Symbol;Acc:HGNC:25705]	0	0.990006	0.0340949	3.94142	0.00383546	93	97	80	236	115	124	104	74	24	11.163	14.233	9.836	29.824	25.922	26.349	18.135	14.056	5.538
ENSG00000100162	CENPM	centromere protein M [Source:HGNC Symbol;Acc:HGNC:18352]	0	0.832099	0.0340949	4.73568	0.00385128	124	141	147	292	149	204	137	228	92	14.885	20.689	18.073	36.901	33.587	43.348	23.889	43.306	21.227
ENSG00000204590	GNL1	G protein nucleolar 1 (putative) [Source:HGNC Symbol;Acc:HGNC:4413]	0	0.745103	0.0340949	5.26152	0.00383235	256	271	282	638	270	318	133	94	131	30.73	39.763	34.671	80.626	60.861	67.571	23.192	17.854	30.226
ENSG00000176428	VPS37D	VPS37D, ESCRT-I subunit [Source:HGNC Symbol;Acc:HGNC:18287]	0	2.53974	0.0340949	-0.179178	0.00385079	1	2	3	16	15	6	9	3	4	0.12	0.293	0.369	2.022	3.381	1.275	1.569	0.57	0.923
ENSG00000197448	GSTK1	glutathione S-transferase kappa 1 [Source:HGNC Symbol;Acc:HGNC:16906]	0	-0.694663	0.0340949	6.17738	0.00383713	887	523	763	515	313	317	317	358	262	106.473	76.739	93.809	65.082	70.554	67.359	55.277	67.998	60.452
ENSG00000099810	MTAP	methylthioadenosine phosphorylase [Source:HGNC Symbol;Acc:HGNC:7413]	0	-0.689003	0.0341009	5.32519	0.00385408	300	394	462	299	138	190	227	191	141	36.011	57.811	56.802	37.786	31.107	40.373	39.583	36.278	32.533
ENSG00000226137	BAIAP2-DT	BAIAP2 divergent transcript [Source:HGNC Symbol;Acc:HGNC:44342]	0	1.09319	0.0342221	3.56399	0.00386992	48	53	67	150	79	86	96	97	26	5.762	7.777	8.238	18.956	17.808	18.274	16.74	18.424	5.999
ENSG00000180389	ATP5F1EP2	ATP synthase F1 subunit epsilon pseudogene 2 [Source:HGNC Symbol;Acc:HGNC:34026]	0	-0.767224	0.0342397	4.53965	0.00387484	198	184	298	161	97	86	149	121	73	23.767	26.998	36.639	20.346	21.865	18.274	25.982	22.983	16.843
ENSG00000235929	TPT1P14	tumor protein, translationally-controlled 1 pseudogene 14 [Source:HGNC Symbol;Acc:HGNC:49305]	0	-1.22559	0.0342397	1.9972	0.00387619	52	40	43	22	19	10	22	18	14	6.242	5.869	5.287	2.78	4.283	2.125	3.836	3.419	3.23
ENSG00000073464	CLCN4	chloride voltage-gated channel 4 [Source:HGNC Symbol;Acc:HGNC:2022]	0	3.09712	0.0342605	-0.0246957	0.00388069	0	1	3	14	13	5	25	12	9	0	0.147	0.369	1.769	2.93	1.062	4.359	2.279	2.077
ENSG00000167972	ABCA3	ATP binding cassette subfamily A member 3 [Source:HGNC Symbol;Acc:HGNC:33]	0	3.65657	0.0342748	-0.218119	0.00388535	1	1	0	9	11	16	6	10	18	0.12	0.147	0	1.137	2.48	3.4	1.046	1.899	4.153
ENSG00000267855	NDUFA7	NADH:ubiquinone oxidoreductase subunit A7 [Source:HGNC Symbol;Acc:HGNC:7691]	0	-0.882598	0.0342748	6.27074	0.00388659	747	723	941	565	295	293	280	306	453	89.668	106.084	115.694	71.401	66.497	62.259	48.825	58.121	104.521
ENSG00000176055	MBLAC2	metallo-beta-lactamase domain containing 2 [Source:HGNC Symbol;Acc:HGNC:33711]	0	-0.945007	0.0344484	3.14132	0.00390843	75	85	82	47	39	25	64	52	37	9.003	12.472	10.082	5.94	8.791	5.312	11.16	9.877	8.537
ENSG00000272620	AFAP1-AS1	AFAP1 antisense RNA 1 [Source:HGNC Symbol;Acc:HGNC:28141]	0	-3.69937	0.0345413	-2.28423	0.00392112	5	3	21	0	0	0	0	0	0	0.6	0.44	2.582	0	0	0	0	0	0
ENSG00000141579	ZNF750	zinc finger protein 750 [Source:HGNC Symbol;Acc:HGNC:25843]	0	-4.38511	0.034595	-2.04845	0.00393433	35	3	14	0	0	0	0	0	0	4.201	0.44	1.721	0	0	0	0	0	0
ENSG00000157557	ETS2	ETS proto-oncogene 2, transcription factor [Source:HGNC Symbol;Acc:HGNC:3489]	0	-0.736264	0.034595	5.34939	0.00393448	390	455	348	295	162	168	274	166	135	46.815	66.761	42.786	37.28	36.517	35.698	47.779	31.53	31.149
ENSG00000146555	SDK1	sidekick cell adhesion molecule 1 [Source:HGNC Symbol;Acc:HGNC:19307]	0	3.13188	0.034595	0.56435	0.00393587	0	6	5	19	27	17	18	7	14	0	0.88	0.615	2.401	6.086	3.612	3.139	1.33	3.23
ENSG00000067445	TRO	trophinin [Source:HGNC Symbol;Acc:HGNC:12326]	0	2.09487	0.034595	1.34667	0.00393547	6	14	5	31	28	30	16	34	5	0.72	2.054	0.615	3.918	6.312	6.375	2.79	6.458	1.154
ENSG00000138160	KIF11	kinesin family member 11 [Source:HGNC Symbol;Acc:HGNC:6388]	0	0.667437	0.0346438	5.65363	0.00394741	256	244	253	411	339	285	365	376	237	30.73	35.802	31.106	51.94	76.415	60.559	63.647	71.417	54.683
ENSG00000253361	AC069120.1		0	2.28722	0.0346438	-0.145183	0.00394792	1	3	7	24	8	12	2	4	3	0.12	0.44	0.861	3.033	1.803	2.55	0.349	0.76	0.692
ENSG00000197355	UAP1L1	UDP-N-acetylglucosamine pyrophosphorylase 1 like 1 [Source:HGNC Symbol;Acc:HGNC:28082]	0	1.11753	0.0346438	3.02431	0.00394669	38	20	32	78	37	54	101	68	54	4.561	2.935	3.934	9.857	8.34	11.474	17.612	12.916	12.459
ENSG00000168275	COA6	cytochrome c oxidase assembly factor 6 [Source:HGNC Symbol;Acc:HGNC:18025]	0	-0.704909	0.0346674	5.73758	0.00395276	455	551	490	442	166	226	330	233	220	54.617	80.847	60.245	55.857	37.419	48.022	57.544	44.256	50.761
ENSG00000101442	ACTR5	ARP5 actin related protein 5 homolog [Source:HGNC Symbol;Acc:HGNC:14671]	0	-0.923779	0.0347318	3.16587	0.00396228	78	89	83	49	28	38	66	56	31	9.363	13.059	10.205	6.192	6.312	8.075	11.509	10.637	7.153
ENSG00000198846	TOX	thymocyte selection associated high mobility group box [Source:HGNC Symbol;Acc:HGNC:18988]	0	3.56295	0.0347364	1.54436	0.00396498	1	9	5	40	36	64	39	79	6	0.12	1.321	0.615	5.055	8.115	13.599	6.801	15.005	1.384
ENSG00000280670	CCDC163	coiled-coil domain containing 163 [Source:HGNC Symbol;Acc:HGNC:27003]	0	1.93508	0.0347788	0.625499	0.00397199	5	6	3	22	9	19	10	9	9	0.6	0.88	0.369	2.78	2.029	4.037	1.744	1.709	2.077
ENSG00000165209/ENSG00000236901	MIR600HG/STRBP	MIR600 host gene [Source:HGNC Symbol;Acc:HGNC:23642]/spermatid perinuclear RNA binding protein [Source:HGNC Symbol;Acc:HGNC:16462]	0	-0.974036	0.03481	4.80423	0.00397772	199	266	475	205	99	97	115	165	107	23.887	39.03	58.4	25.907	22.316	20.611	20.053	31.34	24.688
ENSG00000155016	CYP2U1	cytochrome P450 family 2 subfamily U member 1 [Source:HGNC Symbol;Acc:HGNC:20582]	0	1.31427	0.03489	2.33271	0.00398904	22	30	13	62	41	32	35	25	29	2.641	4.402	1.598	7.835	9.242	6.8	6.103	4.748	6.691
ENSG00000119280	C1orf198	chromosome 1 open reading frame 198 [Source:HGNC Symbol;Acc:HGNC:25900]	0	-0.990876	0.0349698	3.34968	0.00400035	137	82	122	80	32	38	38	49	44	16.445	12.032	15	10.11	7.213	8.075	6.626	9.307	10.152
ENSG00000141576	RNF157	ring finger protein 157 [Source:HGNC Symbol;Acc:HGNC:29402]	0	3.75872	0.0349843	-1.02151	0.00400529	0	5	0	25	6	9	0	4	3	0	0.734	0	3.159	1.352	1.912	0	0.76	0.692
ENSG00000075702	WDR62	WD repeat domain 62 [Source:HGNC Symbol;Acc:HGNC:24502]	0	1.03549	0.0349843	2.70464	0.00400732	41	25	30	91	36	47	36	38	29	4.922	3.668	3.688	11.5	8.115	9.987	6.277	7.218	6.691
ENSG00000152413	HOMER1	homer scaffold protein 1 [Source:HGNC Symbol;Acc:HGNC:17512]	0	-1.43211	0.0349843	2.20591	0.00400857	66	74	70	34	19	15	34	21	3	7.922	10.858	8.606	4.297	4.283	3.187	5.929	3.989	0.692
[truncated: 14,172 more rows]
