# Supplementary material for: The landscape of alternative polyadenylation during EMT and its regulation by the RNA-binding protein Quaking
Source: RNA Biol. 2023 Dec 19;21(1):199–209. doi: 10.1080/15476286.2023.2294222 (PMC10732628; doi:10.1080/15476286.2023.2294222)
Supplement: Supplementary_Table_4.xls [file KRNB_A_2294222_SM0803.xls]

## Sheet: Supplementary Table 4
Supplementary Table 4 - Table depicting gene expression changes in mesHMLE and mesHMLE with QKI knockdown PAT-Seq samples
id	gene	product	mesHMLE	mesHMLE-QKI-kd	FDR	AveExpr	P value	HMLE-R1	HMLE-R2	HMLE-R3	mesHMLE-R1	mesHMLE-R2	mesHMLE-R3	mesHMLE-QKI-kd-R1	mesHMLE-QKI-kd-R2	mesHMLE-QKI-kd-R3	HMLE-R1 CPM	HMLE-R2 CPM	HMLE-R3 CPM	mesHMLE-R1 CPM	mesHMLE-R2 CPM	mesHMLE-R3 CPM	mesHMLE-QKI-kd-R1 CPM	mesHMLE-QKI-kd-R2 CPM	mesHMLE-QKI-kd-R3 CPM
ENSG00000283293	RN7SK	RNA, 7SK small nuclear [Source:HGNC Symbol;Acc:HGNC:10037]	0	3.72813	0.00195316	2.74982	2.44053e-07	9	7	23	24	17	26	388	289	131	1.08	1.027	2.828	3.033	3.832	5.525	67.657	54.892	30.226
ENSG00000112531	QKI	QKI, KH domain containing RNA binding [Source:HGNC Symbol;Acc:HGNC:21100]	0	-2.67162	0.00195316	4.73539	1.32571e-07	233	323	303	423	279	278	36	57	42	27.969	47.393	37.253	53.456	62.89	59.072	6.277	10.827	9.691
ENSG00000125148	MT2A	metallothionein 2A [Source:HGNC Symbol;Acc:HGNC:7406]	0	-1.92917	0.00315873	13.0329	1.17067e-06	68812	65587	58678	129013	75578	81144	14832	28144	23283	8260.01	9623.43	7214.34	16303.8	17036.2	17242.2	2586.32	5345.65	5372.12
ENSG00000162840	MT2P1	metallothionein 2 pseudogene 1 [Source:HGNC Symbol;Acc:HGNC:7407]	0	-1.80597	0.00315873	7.67447	1.19391e-06	1548	1554	1579	2982	1875	1809	407	780	505	185.818	228.015	194.135	376.846	422.649	384.392	70.97	148.153	116.519
ENSG00000106266	SNX8	sorting nexin 8 [Source:HGNC Symbol;Acc:HGNC:14972]	0	1.30449	0.00315873	6.72556	1.43481e-06	396	378	408	782	403	519	1524	1151	941	47.535	55.463	50.163	98.824	90.841	110.282	265.747	218.62	217.118
ENSG00000210049	MT-TF	mitochondrially encoded tRNA phenylalanine [Source:HGNC Symbol;Acc:HGNC:7481]	0	1.89293	0.00315873	9.41255	1.22156e-06	4204	3812	3334	3430	1387	2774	10620	9480	4453	504.637	559.326	409.909	433.462	312.648	589.443	1851.86	1800.62	1027.45
ENSG00000210112	MT-TM	mitochondrially encoded tRNA methionine [Source:HGNC Symbol;Acc:HGNC:7492]	0	1.30096	0.00315873	10.4833	1.64922e-06	7017	7329	9061	8774	4064	6498	14531	13802	11627	842.302	1075.37	1114.03	1108.8	916.078	1380.75	2533.84	2621.54	2682.71
ENSG00000198695	MT-ND6	mitochondrially encoded NADH:ubiquinone oxidoreductase core subunit 6 [Source:HGNC Symbol;Acc:HGNC:7462]	0	2.12602	0.00315873	9.00391	1.77612e-06	1796	1598	2150	2198	1232	3160	9565	7185	6804	215.587	234.471	264.338	277.769	277.709	671.464	1667.89	1364.71	1569.9
ENSG00000210196	MT-TP	mitochondrially encoded tRNA proline [Source:HGNC Symbol;Acc:HGNC:7494]	0	2.17209	0.00315873	8.55855	1.28309e-06	1991	1504	1637	1530	777	1910	6134	4549	4937	238.994	220.678	201.266	193.352	175.146	405.853	1069.61	864.034	1139.12
ENSG00000249192	MTND3P25	mitochondrially encoded NADH:ubiquinone oxidoreductase core subunit 3 pseudogene 25 [Source:HGNC Symbol;Acc:HGNC:52172]	0	2.17452	0.00322165	3.62394	2.01278e-06	90	72	58	49	32	33	190	139	119	10.803	10.564	7.131	6.192	7.213	7.012	33.131	26.402	27.457
ENSG00000260032	NORAD	non-coding RNA activated by DNA damage [Source:HGNC Symbol;Acc:HGNC:44311]	0	-1.64474	0.00373922	5.90972	2.56975e-06	668	669	884	684	477	332	135	166	105	80.185	98.161	108.686	86.44	107.522	70.546	23.541	31.53	24.227
ENSG00000168003	SLC3A2	solute carrier family 3 member 2 [Source:HGNC Symbol;Acc:HGNC:11026]	0	1.16086	0.00578848	7.17805	5.04421e-06	1374	1514	1571	719	340	435	1045	1114	687	164.931	222.146	193.151	90.863	76.64	92.433	182.221	211.592	158.512
ENSG00000274012	RN7SL2	RNA, 7SL, cytoplasmic 2 [Source:HGNC Symbol;Acc:HGNC:23134]	0	2.11956	0.00578848	2.87578	4.80513e-06	31	34	22	38	19	28	118	106	93	3.721	4.989	2.705	4.802	4.283	5.95	20.576	20.134	21.458
ENSG00000089902	RCOR1	REST corepressor 1 [Source:HGNC Symbol;Acc:HGNC:17441]	0	-1.70181	0.00578848	4.51435	5.06302e-06	294	223	286	269	149	173	65	60	32	35.291	32.72	35.163	33.995	33.587	36.761	11.334	11.396	7.383
ENSG00000133026	MYH10	myosin heavy chain 10 [Source:HGNC Symbol;Acc:HGNC:7568]	0	-1.30967	0.00594693	6.34427	5.81582e-06	598	693	659	1128	630	503	293	301	177	71.782	101.682	81.023	142.549	142.01	106.882	51.092	57.172	40.839
ENSG00000210174	MT-TR	mitochondrially encoded tRNA arginine [Source:HGNC Symbol;Acc:HGNC:7496]	0	2.25324	0.00594693	3.54093	5.98066e-06	79	80	46	52	23	34	207	142	104	9.483	11.738	5.656	6.571	5.184	7.225	36.096	26.971	23.996
ENSG00000210176	MT-TH	mitochondrially encoded tRNA histidine [Source:HGNC Symbol;Acc:HGNC:7487]	0	2.22663	0.00594693	4.69009	6.31624e-06	227	156	120	107	45	83	357	255	317	27.248	22.89	14.754	13.522	10.144	17.637	62.252	48.435	73.142
ENSG00000210077	MT-TV	mitochondrially encoded tRNA valine [Source:HGNC Symbol;Acc:HGNC:7500]	0	1.58631	0.00627771	9.8461	7.05978e-06	10161	8461	5856	4413	2231	2302	10212	6326	6413	1219.7	1241.46	719.984	557.687	502.896	489.149	1780.71	1201.56	1479.68
ENSG00000136783	NIPSNAP3A	nipsnap homolog 3A [Source:HGNC Symbol;Acc:HGNC:23619]	0	-2.01806	0.00720697	4.3026	8.55507e-06	208	199	254	234	204	133	35	46	40	24.968	29.199	31.229	29.571	45.984	28.261	6.103	8.737	9.229
ENSG00000189060	H1F0	H1 histone family member 0 [Source:HGNC Symbol;Acc:HGNC:4714]	0	-1.4853	0.00767854	6.28454	9.89915e-06	839	791	688	1045	622	421	208	257	157	100.711	116.062	84.588	132.06	140.207	89.458	36.27	48.814	36.225
ENSG00000270906	MTND4P35	mitochondrially encoded NADH:ubiquinone oxidoreductase core subunit 4 pseudogene 35 [Source:HGNC Symbol;Acc:HGNC:51949]	0	2.7479	0.00767854	3.72992	1.00743e-05	144	56	57	34	28	39	212	171	191	17.285	8.217	7.008	4.297	6.312	8.287	36.967	32.48	44.07
ENSG00000120738	EGR1	early growth response 1 [Source:HGNC Symbol;Acc:HGNC:3238]	0	-2.61972	0.00775801	5.36522	1.1148e-05	486	182	217	1196	529	408	139	124	39	58.338	26.704	26.68	151.143	119.243	86.695	24.238	23.552	8.999
ENSG00000210127	MT-TA	mitochondrially encoded tRNA alanine [Source:HGNC Symbol;Acc:HGNC:7475]	0	1.41354	0.00775801	6.52855	1.08595e-05	348	419	428	627	256	482	1103	974	929	41.773	61.479	52.622	79.236	57.706	102.42	192.335	185.001	214.349
ENSG00000210191	MT-TL2	mitochondrially encoded tRNA leucine 2 (CUN) [Source:HGNC Symbol;Acc:HGNC:7491]	0	2.75357	0.00848007	5.29056	1.27153e-05	389	327	122	118	58	119	709	463	505	46.695	47.98	15	14.912	13.074	25.286	123.632	87.942	116.519
ENSG00000204590	GNL1	G protein nucleolar 1 (putative) [Source:HGNC Symbol;Acc:HGNC:4413]	0	-1.52942	0.00881037	5.26152	1.43115e-05	256	271	282	638	270	318	133	94	131	30.73	39.763	34.671	80.626	60.861	67.571	23.192	17.854	30.226
ENSG00000136274	NACAD	NAC alpha domain containing [Source:HGNC Symbol;Acc:HGNC:22196]	0	-2.49818	0.00881037	2.55695	1.41144e-05	43	55	41	127	65	55	16	10	10	5.162	8.07	5.041	16.049	14.652	11.687	2.79	1.899	2.307
ENSG00000168398	BDKRB2	bradykinin receptor B2 [Source:HGNC Symbol;Acc:HGNC:1030]	0	-2.67147	0.00963624	3.53923	1.62551e-05	240	150	182	169	105	78	10	21	18	28.809	22.009	22.377	21.357	23.668	16.574	1.744	3.989	4.153
ENSG00000104998	IL27RA	interleukin 27 receptor subunit alpha [Source:HGNC Symbol;Acc:HGNC:17290]	0	-2.07646	0.00983216	5.43741	1.71998e-05	363	293	294	744	496	403	190	156	38	43.574	42.991	36.147	94.022	111.805	85.633	33.131	29.631	8.768
ENSG00000094916	CBX5	chromobox 5 [Source:HGNC Symbol;Acc:HGNC:1555]	0	-1.11039	0.0113997	7.00478	2.06543e-05	818	784	912	1686	844	1083	468	489	457	98.191	115.035	112.129	213.066	190.248	230.125	81.607	92.88	105.444
ENSG00000168710	AHCYL1	adenosylhomocysteinase like 1 [Source:HGNC Symbol;Acc:HGNC:344]	0	-1.16396	0.0114259	6.24869	2.14154e-05	634	475	685	991	526	497	257	279	219	76.104	69.696	84.219	125.236	118.567	105.607	44.814	52.993	50.53
ENSG00000164930	FZD6	frizzled class receptor 6 [Source:HGNC Symbol;Acc:HGNC:4044]	0	-1.46872	0.0124146	4.18571	2.40444e-05	220	193	208	192	120	119	46	49	38	26.408	28.318	25.573	24.264	27.05	25.286	8.021	9.307	8.768
ENSG00000070087	PFN2	profilin 2 [Source:HGNC Symbol;Acc:HGNC:8882]	0	-1.36153	0.0125529	7.18828	2.50964e-05	951	1403	1089	1588	1351	1064	446	497	403	114.156	205.859	133.89	200.681	304.533	226.088	77.771	94.4	92.985
ENSG00000059145	UNKL	unkempt family like zinc finger [Source:HGNC Symbol;Acc:HGNC:14184]	0	1.55552	0.0126863	2.9716	2.61557e-05	25	23	29	53	37	31	121	122	67	3.001	3.375	3.565	6.698	8.34	6.587	21.099	23.173	15.459
ENSG00000247556	OIP5-AS1	OIP5 antisense RNA 1 [Source:HGNC Symbol;Acc:HGNC:43563]	0	-1.1446	0.0142811	6.10054	3.28198e-05	624	690	691	821	376	433	199	271	155	74.903	101.242	84.957	103.753	84.755	92.008	34.701	51.474	35.763
ENSG00000161011	SQSTM1	sequestosome 1 [Source:HGNC Symbol;Acc:HGNC:11280]	0	1.22451	0.0142811	7.73797	3.252e-05	814	866	709	1646	804	1112	3642	2200	1554	97.71	127.066	87.17	208.011	181.232	236.287	635.072	417.867	358.557
ENSG00000210156	MT-TK	mitochondrially encoded tRNA lysine [Source:HGNC Symbol;Acc:HGNC:7489]	0	1.57138	0.0142811	6.09635	3.30127e-05	646	378	459	264	201	246	819	499	542	77.544	55.463	56.433	33.363	45.308	52.272	142.813	94.78	125.056
ENSG00000186767	SPIN4	spindlin family member 4 [Source:HGNC Symbol;Acc:HGNC:27040]	0	-2.15685	0.0142811	3.17819	3.21522e-05	88	93	111	124	67	84	19	12	25	10.563	13.646	13.647	15.67	15.103	17.849	3.313	2.279	5.768
ENSG00000210164	MT-TG	mitochondrially encoded tRNA glycine [Source:HGNC Symbol;Acc:HGNC:7486]	0	2.39431	0.0149491	4.52516	3.54908e-05	220	172	110	57	43	92	463	249	161	26.408	25.237	13.524	7.203	9.693	19.549	80.735	47.295	37.148
ENSG00000277443	MARCKS	myristoylated alanine rich protein kinase C substrate [Source:HGNC Symbol;Acc:HGNC:6759]	0	-1.08038	0.0155839	6.89432	3.79715e-05	675	812	931	1614	810	864	444	438	422	81.025	119.143	114.465	203.967	182.584	183.59	77.422	83.193	97.369
ENSG00000148660	CAMK2G	calcium/calmodulin dependent protein kinase II gamma [Source:HGNC Symbol;Acc:HGNC:1463]	0	-1.82642	0.017952	4.16872	4.48632e-05	169	181	137	241	174	131	33	70	35	20.286	26.558	16.844	30.456	39.222	27.836	5.754	13.296	8.076
ENSG00000185561	TLCD2	TLC domain containing 2 [Source:HGNC Symbol;Acc:HGNC:33522]	0	-1.54567	0.0181412	4.88153	4.81317e-05	183	254	264	451	277	184	119	103	47	21.967	37.269	32.458	56.995	62.439	39.098	20.751	19.564	10.844
ENSG00000275664	RF01518		0	1.83266	0.0181412	2.80458	4.84149e-05	27	24	39	47	20	21	110	73	87	3.241	3.521	4.795	5.94	4.508	4.462	19.181	13.866	20.074
ENSG00000104341	LAPTM4B	lysosomal protein transmembrane 4 beta [Source:HGNC Symbol;Acc:HGNC:13646]	0	-1.29946	0.0181412	6.10609	4.87362e-05	874	595	849	860	414	361	184	181	182	104.913	87.303	104.383	108.681	93.321	76.708	32.085	34.379	41.993
ENSG00000131966	ACTR10	actin related protein 10 homolog [Source:HGNC Symbol;Acc:HGNC:17372]	0	-1.09144	0.0210793	5.71218	5.79465e-05	591	518	548	573	262	337	202	160	107	70.942	76.005	67.376	72.412	59.058	71.609	35.224	30.39	24.688
ENSG00000277671	RF01518		0	1.72199	0.0213822	2.85629	6.01148e-05	35	23	31	47	22	26	107	75	90	4.201	3.375	3.811	5.94	4.959	5.525	18.658	14.245	20.766
ENSG00000263934	SNORD3A	small nucleolar RNA, C/D box 3A [Source:HGNC Symbol;Acc:HGNC:33189]	0	1.71337	0.0234131	2.95431	6.87503e-05	33	33	29	55	22	27	135	76	85	3.961	4.842	3.565	6.951	4.959	5.737	23.541	14.435	19.612
ENSG00000008282	SYPL1	synaptophysin like 1 [Source:HGNC Symbol;Acc:HGNC:11507]	0	-1.72672	0.0234131	5.57311	6.78873e-05	755	525	835	476	284	315	69	92	137	90.628	77.032	102.662	60.154	64.017	66.934	12.032	17.474	31.61
ENSG00000113739	STC2	stanniocalcin 2 [Source:HGNC Symbol;Acc:HGNC:11374]	0	1.65509	0.0237451	5.74692	7.14227e-05	59	194	85	425	266	381	1164	1279	581	7.082	28.465	10.451	53.709	59.96	80.958	202.972	242.932	134.055
ENSG00000210100	MT-TI	mitochondrially encoded tRNA isoleucine [Source:HGNC Symbol;Acc:HGNC:7488]	0	1.14427	0.0237451	7.66298	7.41756e-05	1224	1012	1633	1270	540	915	1889	2163	1106	146.926	148.488	200.774	160.494	121.723	194.427	329.394	410.839	255.189
ENSG00000210107	MT-TQ	mitochondrially encoded tRNA glutamine [Source:HGNC Symbol;Acc:HGNC:7495]	0	1.46135	0.0237451	7.92383	7.32465e-05	965	1106	1183	1377	653	1424	2695	2279	2942	115.836	162.281	145.448	174.016	147.195	302.584	469.939	432.872	678.812
ENSG00000132780	NASP	nuclear autoantigenic sperm protein [Source:HGNC Symbol;Acc:HGNC:7644]	0	-0.961409	0.0238631	6.88551	7.60351e-05	757	717	998	1638	761	765	575	480	314	90.868	105.204	122.702	207	171.539	162.554	100.265	91.171	72.45
ENSG00000200913	SNORD46	small nucleolar RNA, C/D box 46 [Source:HGNC Symbol;Acc:HGNC:10186]	0	3.53083	0.0240469	4.09464	7.81231e-05	33	55	43	112	33	30	1758	361	209	3.961	8.07	5.287	14.154	7.439	6.375	306.551	68.568	48.223
ENSG00000260549	MT1L	metallothionein 1L, pseudogene [Source:HGNC Symbol;Acc:HGNC:7404]	0	-1.28616	0.0241189	5.87461	8.13707e-05	432	316	298	1021	400	513	255	296	126	51.856	46.366	36.639	129.027	90.165	109.007	44.466	56.222	29.072
ENSG00000131459	GFPT2	glutamine-fructose-6-phosphate transaminase 2 [Source:HGNC Symbol;Acc:HGNC:4242]	0	-2.91329	0.0241189	3.39281	8.11567e-05	40	107	30	327	172	174	33	54	6	4.801	15.7	3.688	41.324	38.771	36.973	5.754	10.257	1.384
ENSG00000278775	RF01518		0	1.68467	0.0242978	2.81888	8.34923e-05	31	30	44	44	15	29	88	76	73	3.721	4.402	5.41	5.56	3.381	6.162	15.345	14.435	16.843
ENSG00000087074	PPP1R15A	protein phosphatase 1 regulatory subunit 15A [Source:HGNC Symbol;Acc:HGNC:14375]	0	1.67603	0.024454	4.08387	8.70847e-05	78	81	53	121	32	96	242	222	164	9.363	11.885	6.516	15.291	7.213	20.399	42.199	42.167	37.84
ENSG00000210184	MT-TS2	mitochondrially encoded tRNA serine 2 (AGU/C) [Source:HGNC Symbol;Acc:HGNC:7498]	0	1.33594	0.024454	6.33307	8.66323e-05	536	660	557	388	179	371	656	668	639	64.34	96.84	68.482	49.033	40.349	78.833	114.39	126.879	147.437
ENSG00000249119	MTND6P4	mitochondrially encoded NADH:ubiquinone oxidoreductase core subunit 6 pseudogene 4 [Source:HGNC Symbol;Acc:HGNC:39467]	0	2.84211	0.026702	1.40944	9.67584e-05	12	14	9	12	2	11	50	42	49	1.44	2.054	1.107	1.516	0.451	2.337	8.719	7.977	11.306
ENSG00000149260	CAPN5	calpain 5 [Source:HGNC Symbol;Acc:HGNC:1482]	0	-1.87022	0.0276482	2.38417	0.000105369	17	18	15	157	68	60	21	35	11	2.041	2.641	1.844	19.841	15.328	12.749	3.662	6.648	2.538
ENSG00000115762	PLEKHB2	pleckstrin homology domain containing B2 [Source:HGNC Symbol;Acc:HGNC:19236]	0	-1.66944	0.0276482	4.69713	0.00010493	301	285	321	470	115	174	76	74	35	36.131	41.817	39.466	59.396	25.922	36.973	13.252	14.056	8.076
ENSG00000155893	PXYLP1	2-phosphoxylose phosphatase 1 [Source:HGNC Symbol;Acc:HGNC:26303]	0	-2.54699	0.0276482	1.56586	0.000102171	22	17	20	54	45	32	7	5	6	2.641	2.494	2.459	6.824	10.144	6.8	1.221	0.95	1.384
ENSG00000175183	CSRP2	cysteine and glycine rich protein 2 [Source:HGNC Symbol;Acc:HGNC:2470]	0	-1.54813	0.0286993	4.24454	0.000111168	234	238	209	226	127	115	52	71	21	28.089	34.921	25.696	28.56	28.627	24.436	9.067	13.486	4.845
ENSG00000129219	PLD2	phospholipase D2 [Source:HGNC Symbol;Acc:HGNC:9068]	0	-2.08414	0.0299084	3.18277	0.00011772	130	89	118	93	91	67	16	15	20	15.605	13.059	14.508	11.753	20.513	14.237	2.79	2.849	4.615
ENSG00000169504	CLIC4	chloride intracellular channel 4 [Source:HGNC Symbol;Acc:HGNC:13518]	0	-1.14706	0.0309235	6.42988	0.000123648	517	910	681	1033	611	578	309	348	207	62.059	133.522	83.728	130.544	137.727	122.818	53.882	66.099	47.761
ENSG00000085788	DDHD2	DDHD domain containing 2 [Source:HGNC Symbol;Acc:HGNC:29106]	0	-2.21225	0.0324514	3.16147	0.000131784	131	93	158	107	69	64	9	17	23	15.725	13.646	19.426	13.522	15.553	13.599	1.569	3.229	5.307
ENSG00000185567	AHNAK2	AHNAK nucleoprotein 2 [Source:HGNC Symbol;Acc:HGNC:20125]	0	1.17329	0.0336237	4.508	0.000140746	137	125	162	123	69	104	245	217	121	16.445	18.341	19.918	15.544	15.553	22.099	42.722	41.217	27.918
ENSG00000168172	HOOK3	hook microtubule tethering protein 3 [Source:HGNC Symbol;Acc:HGNC:23576]	0	-1.23333	0.0336237	3.98929	0.000140364	103	132	116	208	125	107	64	57	38	12.364	19.368	14.262	26.286	28.177	22.736	11.16	10.827	8.768
ENSG00000168528	SERINC2	serine incorporator 2 [Source:HGNC Symbol;Acc:HGNC:23231]	0	-1.62798	0.0344481	5.97259	0.000150237	2190	1482	1886	592	186	301	90	162	50	262.882	217.45	231.88	74.813	41.927	63.959	15.694	30.77	11.537
ENSG00000143507	DUSP10	dual specificity phosphatase 10 [Source:HGNC Symbol;Acc:HGNC:3065]	0	1.83874	0.0344481	3.33932	0.000152518	49	108	76	48	23	26	137	117	55	5.882	15.847	9.344	6.066	5.184	5.525	23.889	22.223	12.69
ENSG00000141682	PMAIP1	phorbol-12-myristate-13-acetate-induced protein 1 [Source:HGNC Symbol;Acc:HGNC:9108]	0	1.19682	0.0344481	5.18759	0.00015711	340	266	334	226	97	93	265	251	270	40.813	39.03	41.065	28.56	21.865	19.761	46.209	47.675	62.297
ENSG00000101003	GINS1	GINS complex subunit 1 [Source:HGNC Symbol;Acc:HGNC:28980]	0	-2.00691	0.0344481	3.96483	0.000147779	297	238	333	143	112	85	23	16	43	35.651	34.921	40.942	18.071	25.246	18.062	4.011	3.039	9.921
ENSG00000137285	TUBB2B	tubulin beta 2B class IIb [Source:HGNC Symbol;Acc:HGNC:30829]	0	-2.08638	0.0344481	3.00406	0.000156835	13	23	5	383	232	105	39	69	30	1.56	3.375	0.615	48.401	52.296	22.311	6.801	13.106	6.922
ENSG00000211459	MT-RNR1	mitochondrially encoded 12S RNA [Source:HGNC Symbol;Acc:HGNC:7470]	0	1.41847	0.0344481	12.3392	0.000154624	52766	29179	34233	23637	13162	20195	41943	36383	53189	6333.89	4281.37	4208.88	2987.09	2966.88	4291.21	7313.79	6910.56	12272.4
ENSG00000133226	SRRM1	serine and arginine repetitive matrix 1 [Source:HGNC Symbol;Acc:HGNC:16638]	0	0.884011	0.0365714	8.17099	0.000187601	1652	2183	2541	1647	1061	1081	2046	2443	1579	198.302	320.307	312.411	208.137	239.163	229.7	356.77	464.022	364.325
ENSG00000099194	SCD	stearoyl-CoA desaturase [Source:HGNC Symbol;Acc:HGNC:10571]	0	-1.1587	0.0365714	8.80549	0.000176948	4941	6231	5608	3877	2672	2511	944	1261	1339	593.105	914.26	689.493	489.951	602.303	533.559	164.61	239.514	308.949
ENSG00000175352	NRIP3	nuclear receptor interacting protein 3 [Source:HGNC Symbol;Acc:HGNC:1167]	0	-1.8163	0.0365714	2.76384	0.000185252	28	39	33	173	63	61	17	33	20	3.361	5.722	4.057	21.863	14.201	12.962	2.964	6.268	4.615
ENSG00000128739	SNRPN	small nuclear ribonucleoprotein polypeptide N [Source:HGNC Symbol;Acc:HGNC:11164]	0	-1.26957	0.0365714	5.69594	0.000177534	418	303	341	881	368	355	219	262	93	50.176	44.458	41.925	111.335	82.952	75.433	38.188	49.764	21.458
ENSG00000169715	MT1E	metallothionein 1E [Source:HGNC Symbol;Acc:HGNC:7397]	0	-0.923788	0.0365714	9.87618	0.000189643	5506	4179	5223	11570	6785	8852	3650	5011	3734	660.926	613.175	642.158	1462.14	1529.43	1880.95	636.467	951.786	861.551
ENSG00000206418	RAB12	RAB12, member RAS oncogene family [Source:HGNC Symbol;Acc:HGNC:31332]	0	-1.54787	0.0365714	3.94854	0.000178948	142	154	174	195	118	102	57	57	16	17.045	22.596	21.393	24.643	26.599	21.674	9.939	10.827	3.692
ENSG00000121289	CEP89	centrosomal protein 89 [Source:HGNC Symbol;Acc:HGNC:25907]	0	0.995798	0.0365714	4.74685	0.000187554	145	124	183	175	95	121	258	238	173	17.405	18.194	22.499	22.115	21.414	25.711	44.989	45.206	39.917
ENSG00000100292	HMOX1	heme oxygenase 1 [Source:HGNC Symbol;Acc:HGNC:5013]	0	1.32895	0.0365714	4.44897	0.00017372	24	61	26	298	108	156	551	343	294	2.881	8.95	3.197	37.659	24.345	33.148	96.08	65.149	67.835
ENSG00000229619	MBNL1-AS1	MBNL1 antisense RNA 1 [Source:HGNC Symbol;Acc:HGNC:44584]	0	1.94567	0.0365714	1.63702	0.00018903	6	6	4	22	14	20	105	60	33	0.72	0.88	0.492	2.78	3.156	4.25	18.309	11.396	7.614
ENSG00000101811	CSTF2	cleavage stimulation factor subunit 2 [Source:HGNC Symbol;Acc:HGNC:2484]	0	0.999047	0.0365714	6.754	0.000181289	586	607	955	690	392	383	1002	753	742	70.342	89.064	117.415	87.198	88.362	81.383	174.723	143.024	171.203
ENSG00000150782	IL18	interleukin 18 [Source:HGNC Symbol;Acc:HGNC:5986]	0	1.58801	0.0367893	4.6961	0.000193071	1166	1107	1299	39	26	43	128	108	49	139.964	162.428	159.709	4.929	5.861	9.137	22.32	20.513	11.306
ENSG00000180304	OAZ2	ornithine decarboxylase antizyme 2 [Source:HGNC Symbol;Acc:HGNC:8096]	0	-0.876269	0.0380082	5.58932	0.000201843	364	344	386	551	309	300	188	213	138	43.694	50.474	47.458	69.632	69.653	63.747	32.782	40.457	31.841
ENSG00000160789	LMNA	lamin A/C [Source:HGNC Symbol;Acc:HGNC:6636]	0	0.780551	0.0385645	9.24297	0.000210288	4282	3748	4871	3530	2138	2704	4223	4935	3301	514	549.935	598.88	446.099	481.933	574.569	736.384	937.351	761.644
ENSG00000231079	AC105402.3		0	1.72694	0.0385645	5.23147	0.000212025	474	220	227	167	85	109	334	283	420	56.898	32.28	27.909	21.104	19.16	23.161	58.241	53.753	96.907
ENSG00000118985	ELL2	elongation factor for RNA polymerase II 2 [Source:HGNC Symbol;Acc:HGNC:17064]	0	-1.11214	0.0385645	5.3465	0.000211733	389	483	334	470	228	247	139	122	106	46.695	70.869	41.065	59.396	51.394	52.485	24.238	23.173	24.458
ENSG00000149428	HYOU1	hypoxia up-regulated 1 [Source:HGNC Symbol;Acc:HGNC:16931]	0	-1.04655	0.0391358	5.56782	0.000217611	399	466	377	495	324	295	144	192	130	47.895	68.375	46.351	62.555	73.034	62.684	25.11	36.468	29.995
ENSG00000091483	FH	fumarate hydratase [Source:HGNC Symbol;Acc:HGNC:3700]	0	0.880728	0.0400425	6.80029	0.000225155	752	920	795	597	399	454	954	802	578	90.268	134.989	97.744	75.445	89.94	96.47	166.353	152.331	133.363
ENSG00000175197	DDIT3	DNA damage inducible transcript 3 [Source:HGNC Symbol;Acc:HGNC:2726]	0	1.33716	0.0409866	3.3812	0.000235232	45	33	41	72	43	47	186	105	77	5.402	4.842	5.041	9.099	9.693	9.987	32.434	19.944	17.766
ENSG00000138604	GLCE	glucuronic acid epimerase [Source:HGNC Symbol;Acc:HGNC:17855]	0	-1.88262	0.0409866	2.53021	0.000235585	46	60	69	84	44	46	16	19	6	5.522	8.804	8.483	10.615	9.918	9.774	2.79	3.609	1.384
ENSG00000134202	GSTM3	glutathione S-transferase mu 3 [Source:HGNC Symbol;Acc:HGNC:4635]	0	-1.13353	0.0444062	5.03311	0.000259917	234	220	254	531	218	196	149	142	67	28.089	32.28	31.229	67.104	49.14	41.648	25.982	26.971	15.459
ENSG00000279453	Z99129.4		0	-2.39916	0.0444062	1.66515	0.000260789	40	33	42	48	33	21	6	5	4	4.801	4.842	5.164	6.066	7.439	4.462	1.046	0.95	0.923
ENSG00000133731	IMPA1	inositol monophosphatase 1 [Source:HGNC Symbol;Acc:HGNC:6050]	0	-1.34318	0.0453064	4.27406	0.000268906	239	219	178	211	121	128	70	65	26	28.689	32.133	21.885	26.665	27.275	27.199	12.206	12.346	5.999
ENSG00000138443	ABI2	abl interactor 2 [Source:HGNC Symbol;Acc:HGNC:24011]	0	-1.10447	0.0459081	5.88643	0.000275345	295	323	356	993	434	462	349	306	121	35.411	47.393	43.769	125.489	97.829	98.17	60.857	58.121	27.918
ENSG00000147799	ARHGAP39	Rho GTPase activating protein 39 [Source:HGNC Symbol;Acc:HGNC:29351]	0	-1.46327	0.0474712	3.28272	0.000287686	92	94	132	103	63	71	24	33	17	11.043	13.792	16.229	13.016	14.201	15.087	4.185	6.268	3.922
ENSG00000274868	RF01518		0	1.80523	0.0478434	2.66072	0.000294815	41	20	29	41	18	18	109	55	74	4.922	2.935	3.565	5.181	4.057	3.825	19.007	10.447	17.074
ENSG00000274847/ENSG00000277400	AC145212.1/MAFIP	MAFF interacting protein (pseudogene) [Source:HGNC Symbol;Acc:HGNC:31102]/MaFF-interacting protein [Source:UniProtKB/Swiss-Prot;Acc:Q8WZ33]	0	-3.12772	0.0478434	0.67907	0.00029592	15	12	21	33	20	19	5	1	1	1.801	1.761	2.582	4.17	4.508	4.037	0.872	0.19	0.231
ENSG00000276312	RF01518		0	1.38065	0.0483117	3.59517	0.000301835	41	34	74	85	50	47	162	111	138	4.922	4.989	9.098	10.742	11.271	9.987	28.249	21.083	31.841
ENSG00000162614	NEXN	nexilin F-actin binding protein [Source:HGNC Symbol;Acc:HGNC:29557]	0	1.63477	0.0496386	5.1719	0.000313226	54	133	55	191	247	253	860	705	348	6.482	19.515	6.762	24.137	55.677	53.76	149.962	133.907	80.295
ENSG00000197879	MYO1C	myosin IC [Source:HGNC Symbol;Acc:HGNC:7597]	0	-1.41853	0.0513358	5.59432	0.000328839	375	245	376	766	355	376	130	132	232	45.014	35.948	46.228	96.802	80.022	79.896	22.669	25.072	53.53
ENSG00000105419	MEIS3	Meis homeobox 3 [Source:HGNC Symbol;Acc:HGNC:29537]	0	-2.49704	0.0513358	1.12038	0.000339456	3	7	3	106	42	40	7	24	3	0.36	1.027	0.369	13.396	9.467	8.5	1.221	4.559	0.692
ENSG00000163466	ARPC2	actin related protein 2/3 complex subunit 2 [Source:HGNC Symbol;Acc:HGNC:705]	0	-0.781028	0.0513358	8.54879	0.000339972	3340	3539	4084	3548	1955	2158	1171	1474	1157	400.925	519.269	502.12	448.374	440.682	458.55	204.193	279.971	266.956
ENSG00000049860	HEXB	hexosaminidase subunit beta [Source:HGNC Symbol;Acc:HGNC:4879]	0	0.787654	0.0513358	6.41162	0.00033061	642	535	621	527	313	342	719	580	463	77.064	78.499	76.351	66.599	70.554	72.671	125.375	110.165	106.829
ENSG00000273739	RF01518		0	1.67762	0.0513358	2.25491	0.000335769	28	15	26	30	12	17	57	51	55	3.361	2.201	3.197	3.791	2.705	3.612	9.939	9.687	12.69
ENSG00000176476	SGF29	SAGA complex associated factor 29 [Source:HGNC Symbol;Acc:HGNC:25156]	0	1.12479	0.0535146	5.02902	0.000361088	170	108	137	255	130	148	511	348	187	20.406	15.847	16.844	32.225	29.304	31.448	89.105	66.099	43.147
ENSG00000128595	CALU	calumenin [Source:HGNC Symbol;Acc:HGNC:1458]	0	-1.1784	0.0535146	7.99357	0.00035855	1409	1745	1314	4415	2148	1654	1380	1328	486	169.133	256.04	161.554	557.94	484.187	351.456	240.637	252.239	112.135
ENSG00000157933	SKI	SKI proto-oncogene [Source:HGNC Symbol;Acc:HGNC:10896]	0	-0.875458	0.0535188	5.80928	0.00036928	415	333	476	741	316	368	233	246	166	49.816	48.86	58.523	93.643	71.23	78.196	40.629	46.725	38.301
ENSG00000100003	SEC14L2	SEC14 like lipid binding 2 [Source:HGNC Symbol;Acc:HGNC:10699]	0	-1.27722	0.0535188	4.64167	0.000367349	295	162	159	310	176	188	91	93	55	35.411	23.77	19.549	39.176	39.673	39.948	15.868	17.664	12.69
ENSG00000273937	RF01518		0	1.65675	0.0535188	2.73168	0.000371148	29	14	33	46	25	23	109	63	90	3.481	2.054	4.057	5.813	5.635	4.887	19.007	11.966	20.766
ENSG00000173852	DPY19L1	dpy-19 like C-mannosyltransferase 1 [Source:HGNC Symbol;Acc:HGNC:22205]	0	-1.43764	0.0568097	2.93927	0.000397519	45	57	63	129	51	57	23	28	21	5.402	8.363	7.746	16.302	11.496	12.112	4.011	5.318	4.845
ENSG00000060749	QSER1	glutamine and serine rich 1 [Source:HGNC Symbol;Acc:HGNC:26154]	0	-0.961637	0.057915	5.39751	0.000418913	291	356	400	409	254	319	146	159	129	34.931	52.235	49.179	51.687	57.255	67.784	25.459	30.2	29.764
ENSG00000104897	SF3A2	splicing factor 3a subunit 2 [Source:HGNC Symbol;Acc:HGNC:10766]	0	1.02782	0.057915	7.0747	0.000420277	950	479	859	923	549	504	1362	1057	1015	114.036	70.283	105.612	116.643	123.752	107.094	237.498	200.766	234.192
ENSG00000131051	RBM39	RNA binding motif protein 39 [Source:HGNC Symbol;Acc:HGNC:15923]	0	0.768118	0.057915	8.28868	0.000423344	1801	1898	2529	1895	1336	1258	2893	2277	1570	216.187	278.489	310.936	239.478	301.152	267.311	504.466	432.492	362.248
ENSG00000225648	SBDSP1	SBDS, ribosome maturation factor pseudogene 1 [Source:HGNC Symbol;Acc:HGNC:21646]	0	1.0996	0.057915	4.46172	0.000414239	147	227	170	129	69	62	176	171	125	17.645	33.307	20.901	16.302	15.553	13.174	30.69	32.48	28.841
ENSG00000210151	MT-TS1	mitochondrially encoded tRNA serine 1 (UCN) [Source:HGNC Symbol;Acc:HGNC:7497]	0	1.62753	0.057915	8.88029	0.000411642	1596	3641	2293	2422	921	2945	5629	4524	5122	191.58	534.236	281.92	306.077	207.605	625.779	981.554	859.286	1181.81
ENSG00000085449	WDFY1	WD repeat and FYVE domain containing 1 [Source:HGNC Symbol;Acc:HGNC:20451]	0	-1.41367	0.058015	3.51377	0.0004277	90	95	154	140	70	80	32	28	33	10.803	13.939	18.934	17.692	15.779	16.999	5.58	5.318	7.614
ENSG00000113721	PDGFRB	platelet derived growth factor receptor beta [Source:HGNC Symbol;Acc:HGNC:8804]	0	-1.95221	0.058255	1.2464	0.000433109	4	6	5	74	40	40	12	21	4	0.48	0.88	0.615	9.352	9.017	8.5	2.092	3.989	0.923
ENSG00000170214	ADRA1B	adrenoceptor alpha 1B [Source:HGNC Symbol;Acc:HGNC:278]	0	1.7773	0.0589198	2.61769	0.000441733	12	24	12	24	35	45	99	92	88	1.44	3.521	1.475	3.033	7.889	9.562	17.263	17.474	20.304
ENSG00000061676	NCKAP1	NCK associated protein 1 [Source:HGNC Symbol;Acc:HGNC:7666]	0	-0.813336	0.0594418	6.74006	0.00044936	797	943	1041	1017	700	610	388	455	301	95.67	138.364	127.989	128.522	157.789	129.618	67.657	86.422	69.45
ENSG00000255823	MTRNR2L8	MT-RNR2 like 8 [Source:HGNC Symbol;Acc:HGNC:37165]	0	1.28204	0.0603215	4.85461	0.000486153	260	140	163	159	88	109	229	242	275	31.21	20.542	20.041	20.093	19.836	23.161	39.932	45.965	63.451
ENSG00000165959	CLMN	calmin [Source:HGNC Symbol;Acc:HGNC:19972]	0	-1.82304	0.0603215	3.45831	0.000470517	295	187	275	108	62	50	26	22	7	35.411	27.438	33.811	13.648	13.976	10.624	4.534	4.179	1.615
ENSG00000162076	FLYWCH2	FLYWCH family member 2 [Source:HGNC Symbol;Acc:HGNC:25178]	0	-1.51393	0.0603215	3.32796	0.000465247	67	79	97	121	98	66	25	27	35	8.043	11.591	11.926	15.291	22.09	14.024	4.359	5.128	8.076
ENSG00000046604	DSG2	desmoglein 2 [Source:HGNC Symbol;Acc:HGNC:3049]	0	-0.97279	0.0603215	6.41868	0.00048616	954	1096	1325	1002	398	348	275	268	171	114.516	160.814	162.906	126.626	89.714	73.946	47.953	50.904	39.455
ENSG00000188681	TEKT4P2	tektin 4 pseudogene 2 [Source:HGNC Symbol;Acc:HGNC:40046]	0	-2.32812	0.0603215	1.23889	0.000473662	19	18	23	53	20	19	5	6	3	2.281	2.641	2.828	6.698	4.508	4.037	0.872	1.14	0.692
ENSG00000106976	DNM1	dynamin 1 [Source:HGNC Symbol;Acc:HGNC:2972]	0	-1.46818	0.0603215	3.66819	0.000461688	71	71	84	251	107	85	31	54	50	8.523	10.418	10.328	31.72	24.119	18.062	5.406	10.257	11.537
ENSG00000165716	FAM69B	family with sequence similarity 69 member B [Source:HGNC Symbol;Acc:HGNC:28290]	0	-2.87574	0.0603215	1.10956	0.000477092	12	16	11	44	49	26	7	6	1	1.44	2.348	1.352	5.56	11.045	5.525	1.221	1.14	0.231
ENSG00000210144	MT-TY	mitochondrially encoded tRNA tyrosine [Source:HGNC Symbol;Acc:HGNC:7502]	0	1.32921	0.0603215	6.63816	0.000482494	541	625	491	589	234	526	1000	727	1092	64.94	91.705	60.367	74.434	52.747	111.769	174.375	138.086	251.959
ENSG00000143515	ATP8B2	ATPase phospholipid transporting 8B2 [Source:HGNC Symbol;Acc:HGNC:13534]	0	-1.61097	0.0606842	2.93717	0.000528228	40	68	34	146	58	70	32	20	23	4.801	9.977	4.18	18.451	13.074	14.874	5.58	3.799	5.307
ENSG00000165915	SLC39A13	solute carrier family 39 member 13 [Source:HGNC Symbol;Acc:HGNC:20859]	0	-1.2573	0.0606842	4.40003	0.000514333	162	157	164	222	182	151	66	56	85	19.446	23.036	20.163	28.055	41.025	32.086	11.509	10.637	19.612
ENSG00000135446	CDK4	cyclin dependent kinase 4 [Source:HGNC Symbol;Acc:HGNC:1773]	0	-1.13856	0.0606842	6.79571	0.000518678	951	990	1022	1077	872	683	278	352	423	114.156	145.26	125.653	136.104	196.56	145.13	48.476	66.859	97.599
ENSG00000179598	PLD6	phospholipase D family member 6 [Source:HGNC Symbol;Acc:HGNC:30447]	0	1.42379	0.0606842	2.57391	0.000516595	32	38	30	42	14	21	76	58	41	3.841	5.576	3.688	5.308	3.156	4.462	13.252	11.016	9.46
ENSG00000108578	BLMH	bleomycin hydrolase [Source:HGNC Symbol;Acc:HGNC:1059]	0	-1.09154	0.0606842	5.32325	0.000513018	278	264	467	507	229	277	125	141	133	33.37	38.736	57.417	64.071	51.62	58.859	21.797	26.781	30.687
ENSG00000108786	HSD17B1	hydroxysteroid 17-beta dehydrogenase 1 [Source:HGNC Symbol;Acc:HGNC:5210]	0	-1.08753	0.0606842	5.73127	0.000525465	495	404	342	677	397	303	171	183	190	59.418	59.278	42.048	85.555	89.489	64.384	29.818	34.759	43.839
ENSG00000071575	TRIB2	tribbles pseudokinase 2 [Source:HGNC Symbol;Acc:HGNC:30809]	0	-1.74713	0.0606842	2.40879	0.000530788	39	39	42	71	53	49	26	15	6	4.681	5.722	5.164	8.973	11.947	10.412	4.534	2.849	1.384
ENSG00000113595	TRIM23	tripartite motif containing 23 [Source:HGNC Symbol;Acc:HGNC:660]	0	-1.31955	0.0606842	3.20914	0.000514186	54	65	93	127	65	68	35	27	26	6.482	9.537	11.434	16.049	14.652	14.449	6.103	5.128	5.999
ENSG00000171720	HDAC3	histone deacetylase 3 [Source:HGNC Symbol;Acc:HGNC:4854]	0	-0.926877	0.0606842	4.91219	0.000504597	238	224	279	312	178	210	100	128	89	28.569	32.867	34.302	39.429	40.123	44.623	17.437	24.312	20.535
ENSG00000210140	MT-TC	mitochondrially encoded tRNA cysteine [Source:HGNC Symbol;Acc:HGNC:7477]	0	1.45671	0.0606842	7.19822	0.000528102	1135	825	745	650	371	749	1680	931	1600	136.242	121.05	91.596	82.143	83.628	159.154	292.949	176.834	369.17
ENSG00000214717	ZBED1	zinc finger BED-type containing 1 [Source:HGNC Symbol;Acc:HGNC:447]	0	-1.12559	0.0606842	3.53036	0.00049746	63	58	87	152	91	95	45	55	33	7.562	8.51	10.696	19.209	20.513	20.186	7.847	10.447	7.614
ENSG00000084072	PPIE	peptidylprolyl isomerase E [Source:HGNC Symbol;Acc:HGNC:9258]	0	-1.31599	0.0625105	3.47885	0.000550667	123	102	111	112	63	90	28	33	30	14.765	14.966	13.647	14.154	14.201	19.124	4.882	6.268	6.922
ENSG00000175305	CCNE2	cyclin E2 [Source:HGNC Symbol;Acc:HGNC:1590]	0	0.819792	0.0626348	6.48926	0.000555675	389	449	493	885	340	356	804	865	588	46.695	65.881	60.613	111.841	76.64	75.646	140.197	164.298	135.67
ENSG00000110092	CCND1	cyclin D1 [Source:HGNC Symbol;Acc:HGNC:1582]	0	-1.48588	0.063391	6.70206	0.000577261	648	1013	711	1485	565	1231	519	421	135	77.784	148.635	87.416	187.665	127.358	261.574	90.5	79.964	31.149
ENSG00000139974	SLC38A6	solute carrier family 38 member 6 [Source:HGNC Symbol;Acc:HGNC:19863]	0	-1.35777	0.063391	3.43074	0.000578226	39	75	54	151	97	123	44	58	25	4.681	11.005	6.639	19.082	21.865	26.136	7.672	11.016	5.768
ENSG00000140961	OSGIN1	oxidative stress induced growth inhibitor 1 [Source:HGNC Symbol;Acc:HGNC:30093]	0	1.9074	0.063391	1.79372	0.000572308	17	13	23	28	5	10	41	49	38	2.041	1.907	2.828	3.538	1.127	2.125	7.149	9.307	8.768
ENSG00000185722	ANKFY1	ankyrin repeat and FYVE domain containing 1 [Source:HGNC Symbol;Acc:HGNC:20763]	0	-1.13616	0.063391	4.22534	0.00057781	107	116	118	202	163	167	61	94	58	12.844	17.02	14.508	25.527	36.742	35.486	10.637	17.854	13.382
ENSG00000159884	CCDC107	coiled-coil domain containing 107 [Source:HGNC Symbol;Acc:HGNC:28465]	0	0.911305	0.064694	6.77294	0.000594153	337	574	498	792	498	578	1214	945	880	40.453	84.222	61.228	100.088	112.256	122.818	211.691	179.493	203.044
ENSG00000255717	SNHG1	small nucleolar RNA host gene 1 [Source:HGNC Symbol;Acc:HGNC:32688]	0	1.26412	0.065766	5.40942	0.000608107	194	261	206	244	170	169	730	413	201	23.287	38.296	25.327	30.835	38.32	35.911	127.293	78.445	46.377
ENSG00000138376	BARD1	BRCA1 associated RING domain 1 [Source:HGNC Symbol;Acc:HGNC:952]	0	-0.836337	0.0663719	4.91563	0.000617856	162	143	207	383	223	222	145	146	105	19.446	20.982	25.45	48.401	50.267	47.172	25.284	27.731	24.227
ENSG00000254132	MTND6P3	mitochondrially encoded NADH:ubiquinone oxidoreductase core subunit 6 pseudogene 3 [Source:HGNC Symbol;Acc:HGNC:39466]	0	2.62868	0.0663875	4.26855	0.00062215	204	126	69	87	15	75	282	162	433	24.488	18.488	8.483	10.995	3.381	15.937	49.174	30.77	99.907
ENSG00000183258	DDX41	DEAD-box helicase 41 [Source:HGNC Symbol;Acc:HGNC:18674]	0	-0.987787	0.0681714	4.42328	0.000643126	212	167	182	246	126	134	79	93	47	25.448	24.504	22.377	31.088	28.402	28.473	13.776	17.664	10.844
ENSG00000100908	EMC9	ER membrane protein complex subunit 9 [Source:HGNC Symbol;Acc:HGNC:20273]	0	-1.08692	0.0685651	4.43857	0.000659692	168	136	204	281	155	124	71	74	77	20.166	19.955	25.081	35.511	34.939	26.349	12.381	14.056	17.766
ENSG00000166963	MAP1A	microtubule associated protein 1A [Source:HGNC Symbol;Acc:HGNC:6835]	0	-1.21381	0.0685651	2.64528	0.000657155	16	11	22	152	78	67	45	41	22	1.921	1.614	2.705	19.209	17.582	14.237	7.847	7.788	5.076
ENSG00000273604	EPOP	elongin BC and polycomb repressive complex 2 associated protein [Source:HGNC Symbol;Acc:HGNC:34493]	0	-1.7175	0.0685651	3.55025	0.000656783	98	100	69	169	110	108	63	44	10	11.764	14.673	8.483	21.357	24.795	22.949	10.986	8.357	2.307
ENSG00000166128	RAB8B	RAB8B, member RAS oncogene family [Source:HGNC Symbol;Acc:HGNC:30273]	0	-1.80417	0.0702506	4.27241	0.000680298	117	178	134	224	236	162	53	30	94	14.044	26.118	16.475	28.308	53.197	34.423	9.242	5.698	21.689
ENSG00000159164	SV2A	synaptic vesicle glycoprotein 2A [Source:HGNC Symbol;Acc:HGNC:20566]	0	-1.05206	0.0707331	3.86759	0.000689389	40	60	31	313	153	149	95	98	57	4.801	8.804	3.811	39.555	34.488	31.661	16.566	18.614	13.152
ENSG00000005020	SKAP2	src kinase associated phosphoprotein 2 [Source:HGNC Symbol;Acc:HGNC:15687]	0	-1.08039	0.0713813	4.71696	0.000700167	143	147	148	430	138	268	109	120	90	17.165	21.569	18.196	54.341	31.107	56.947	19.007	22.793	20.766
ENSG00000168036	CTNNB1	catenin beta 1 [Source:HGNC Symbol;Acc:HGNC:2514]	0	-0.874931	0.0714004	7.76308	0.000704814	2045	2253	2309	2255	1063	1249	689	629	776	245.476	330.577	283.887	284.973	239.614	265.398	120.144	119.472	179.048
ENSG00000173210	ABLIM3	actin binding LIM protein family member 3 [Source:HGNC Symbol;Acc:HGNC:29132]	0	1.11642	0.0730995	6.15217	0.000726154	183	251	264	573	240	548	1090	972	474	21.967	36.829	32.458	72.412	54.099	116.444	190.068	184.621	109.367
ENSG00000099284	H2AFY2	H2A histone family member Y2 [Source:HGNC Symbol;Acc:HGNC:14453]	0	-1.13642	0.0731187	4.93988	0.000732802	256	178	172	460	224	217	129	173	60	30.73	26.118	21.147	58.132	50.492	46.11	22.494	32.86	13.844
ENSG00000156973	PDE6D	phosphodiesterase 6D [Source:HGNC Symbol;Acc:HGNC:8788]	0	-0.848695	0.0731187	4.81279	0.000736989	175	210	224	334	165	192	117	124	84	21.007	30.813	27.54	42.209	37.193	40.798	20.402	23.552	19.381
ENSG00000106003	LFNG	LFNG O-fucosylpeptide 3-beta-N-acetylglucosaminyltransferase [Source:HGNC Symbol;Acc:HGNC:6560]	0	-1.70533	0.0731187	2.19987	0.00074005	24	22	26	100	44	40	31	11	9	2.881	3.228	3.197	12.637	9.918	8.5	5.406	2.089	2.077
ENSG00000140931	CMTM3	CKLF like MARVEL transmembrane domain containing 3 [Source:HGNC Symbol;Acc:HGNC:19174]	0	-1.79477	0.0735437	3.4674	0.000753541	102	97	74	203	71	91	15	56	28	12.244	14.233	9.098	25.654	16.004	19.336	2.616	10.637	6.46
ENSG00000272047	GTF2H5	general transcription factor IIH subunit 5 [Source:HGNC Symbol;Acc:HGNC:21157]	0	0.883816	0.0735437	5.85086	0.000752694	342	431	403	339	240	210	569	477	254	41.053	63.24	49.548	42.841	54.099	44.623	99.219	90.601	58.606
ENSG00000173207	CKS1B	CDC28 protein kinase regulatory subunit 1B [Source:HGNC Symbol;Acc:HGNC:19083]	0	-1.23485	0.0738246	6.06527	0.000761031	746	768	819	746	291	462	149	152	250	89.548	112.687	100.694	94.275	65.595	98.17	25.982	28.871	57.683
ENSG00000185963	BICD2	BICD cargo adaptor 2 [Source:HGNC Symbol;Acc:HGNC:17208]	0	-1.04376	0.0738848	4.95506	0.000766267	299	323	318	271	193	198	101	78	103	35.891	47.393	39.097	34.247	43.505	42.073	17.612	14.815	23.765
ENSG00000154146	NRGN	neurogranin [Source:HGNC Symbol;Acc:HGNC:8000]	0	-0.943415	0.0742369	4.79895	0.000774558	110	129	77	449	262	265	179	161	99	13.204	18.928	9.467	56.742	59.058	56.309	31.213	30.58	22.842
ENSG00000204370	SDHD	succinate dehydrogenase complex subunit D [Source:HGNC Symbol;Acc:HGNC:10683]	0	-1.14089	0.0750936	5.33409	0.000788187	345	379	449	469	223	254	84	166	127	41.413	55.61	55.204	59.269	50.267	53.972	14.647	31.53	29.303
ENSG00000134970	TMED7	transmembrane p24 trafficking protein 7 [Source:HGNC Symbol;Acc:HGNC:24253]	0	-0.722215	0.0761398	6.87561	0.000808682	705	905	851	1274	781	730	581	550	334	84.626	132.789	104.629	161	176.047	155.117	101.312	104.467	77.064
ENSG00000135596	MICAL1	microtubule associated monooxygenase, calponin and LIM domain containing 1 [Source:HGNC Symbol;Acc:HGNC:20619]	0	-1.75123	0.0761398	2.75391	0.000807939	73	47	42	127	44	52	13	22	21	8.763	6.896	5.164	16.049	9.918	11.049	2.267	4.179	4.845
ENSG00000101000	PROCR	protein C receptor [Source:HGNC Symbol;Acc:HGNC:9452]	0	-1.09074	0.0776353	5.31534	0.000829416	765	671	650	275	213	173	94	77	100	91.829	98.454	79.916	34.753	48.013	36.761	16.391	14.625	23.073
ENSG00000078687	TNRC6C	trinucleotide repeat containing 6C [Source:HGNC Symbol;Acc:HGNC:29318]	0	0.966088	0.0784993	4.20139	0.000843843	75	56	52	206	81	85	242	234	131	9.003	8.217	6.393	26.033	18.258	18.062	42.199	44.446	30.226
ENSG00000147650	LRP12	LDL receptor related protein 12 [Source:HGNC Symbol;Acc:HGNC:31708]	0	-1.84596	0.0784993	2.99211	0.000848455	84	76	58	159	56	46	13	22	26	10.083	11.151	7.131	20.093	12.623	9.774	2.267	4.179	5.999
ENSG00000132613	MTSS1L	MTSS1L, I-BAR domain containing [Source:HGNC Symbol;Acc:HGNC:25094]	0	0.956197	0.0792911	5.33858	0.000861968	219	196	261	294	112	218	452	329	238	26.288	28.759	32.089	37.154	25.246	46.323	78.817	62.49	54.914
ENSG00000134697	GNL2	G protein nucleolar 2 [Source:HGNC Symbol;Acc:HGNC:29925]	0	0.687136	0.0792969	7.23246	0.000893366	972	1126	1184	901	579	635	1245	1025	713	116.676	165.215	145.57	113.863	130.514	134.93	217.096	194.688	164.511
ENSG00000102981	PARD6A	par-6 family cell polarity regulator alpha [Source:HGNC Symbol;Acc:HGNC:15943]	0	1.56073	0.0792969	2.0519	0.0008867	15	20	16	17	22	18	61	50	30	1.801	2.935	1.967	2.148	4.959	3.825	10.637	9.497	6.922
ENSG00000160551	TAOK1	TAO kinase 1 [Source:HGNC Symbol;Acc:HGNC:29259]	0	-0.899025	0.0792969	4.38441	0.000901664	157	163	153	249	117	146	98	78	57	18.846	23.917	18.811	31.467	26.373	31.023	17.089	14.815	13.152
ENSG00000131475	VPS25	vacuolar protein sorting 25 homolog [Source:HGNC Symbol;Acc:HGNC:28122]	0	0.786525	0.0792969	7.32159	0.000888206	1340	1019	1270	983	560	610	1136	978	1053	160.85	149.516	156.144	124.225	126.231	129.618	198.09	185.761	242.96
ENSG00000170846	AC093323.1	Putative MORF4 family-associated protein 1-like protein UPP [Source:UniProtKB/Swiss-Prot;Acc:B2RBV5]	0	-1.19972	0.0792969	3.80614	0.000883468	109	100	102	237	87	87	65	57	26	13.084	14.673	12.541	29.951	19.611	18.487	11.334	10.827	5.999
ENSG00000263963	MIR4461	microRNA 4461 [Source:HGNC Symbol;Acc:HGNC:41656]	0	1.56267	0.0792969	2.45725	0.000868324	39	17	21	25	17	31	59	69	52	4.681	2.494	2.582	3.159	3.832	6.587	10.288	13.106	11.998
ENSG00000204516	MICB	MHC class I polypeptide-related sequence B [Source:HGNC Symbol;Acc:HGNC:7091]	0	0.822617	0.0792969	5.14995	0.000883026	181	197	209	292	118	162	364	298	194	21.727	28.905	25.696	36.901	26.599	34.423	63.472	56.602	44.762
ENSG00000210194	MT-TE	mitochondrially encoded tRNA glutamic acid [Source:HGNC Symbol;Acc:HGNC:7479]	0	2.3379	0.0792969	4.82722	0.000897137	278	206	105	143	31	96	371	198	612	33.37	30.226	12.91	18.071	6.988	20.399	64.693	37.608	141.208
ENSG00000076043	REXO2	RNA exonuclease 2 [Source:HGNC Symbol;Acc:HGNC:17851]	0	-0.687966	0.079639	6.40729	0.000910529	747	659	738	817	451	538	371	360	235	89.668	96.694	90.736	103.247	101.661	114.319	64.693	68.378	54.222
ENSG00000070214	SLC44A1	solute carrier family 44 member 1 [Source:HGNC Symbol;Acc:HGNC:18798]	0	-1.04001	0.0798032	5.91762	0.000917393	439	473	591	520	526	401	216	285	128	52.696	69.402	72.662	65.714	118.567	85.208	37.665	54.133	29.534
ENSG00000197989	SNHG12	small nucleolar RNA host gene 12 [Source:HGNC Symbol;Acc:HGNC:30062]	0	1.58753	0.0801911	4.74931	0.000939924	199	208	155	115	67	108	420	345	92	23.887	30.519	19.057	14.533	15.103	22.949	73.237	65.529	21.227
ENSG00000139200	PIANP	PILR alpha associated neural protein [Source:HGNC Symbol;Acc:HGNC:25338]	0	-3.26508	0.0801911	-1.01148	0.000946902	1	0	0	36	20	11	4	2	0	0.12	0	0	4.549	4.508	2.337	0.697	0.38	0
ENSG00000014824	SLC30A9	solute carrier family 30 member 9 [Source:HGNC Symbol;Acc:HGNC:1329]	0	-0.918439	0.0801911	4.59357	0.000943845	153	169	213	268	136	196	105	105	62	18.366	24.797	26.188	33.868	30.656	41.648	18.309	19.944	14.305
ENSG00000067248	DHX29	DExH-box helicase 29 [Source:HGNC Symbol;Acc:HGNC:15815]	0	0.744632	0.0801911	6.024	0.000941601	398	443	424	401	249	300	580	473	336	47.775	65	52.13	50.676	56.128	63.747	101.137	89.841	77.526
ENSG00000155097	ATP6V1C1	ATPase H+ transporting V1 subunit C1 [Source:HGNC Symbol;Acc:HGNC:856]	0	-0.905237	0.0801911	4.75174	0.000940675	231	265	259	245	145	193	110	96	63	27.729	38.883	31.844	30.962	32.685	41.01	19.181	18.234	14.536
ENSG00000116017	ARID3A	AT-rich interaction domain 3A [Source:HGNC Symbol;Acc:HGNC:3031]	0	1.48658	0.080447	3.6253	0.00095495	85	79	110	78	35	25	133	73	126	10.203	11.591	13.524	9.857	7.889	5.312	23.192	13.866	29.072
ENSG00000082014	SMARCD3	SWI/SNF related, matrix associated, actin dependent regulator of chromatin, subfamily d, member 3 [Source:HGNC Symbol;Acc:HGNC:11108]	0	-2.09045	0.0825662	2.50869	0.000985264	55	28	15	150	69	55	25	26	6	6.602	4.108	1.844	18.956	15.553	11.687	4.359	4.938	1.384
ENSG00000110921	MVK	mevalonate kinase [Source:HGNC Symbol;Acc:HGNC:7530]	0	0.909474	0.0829226	5.29634	0.00101362	261	321	402	238	112	144	369	271	169	31.33	47.1	49.425	30.077	25.246	30.598	64.344	51.474	38.994
ENSG00000160218	TRAPPC10	trafficking protein particle complex 10 [Source:HGNC Symbol;Acc:HGNC:11868]	0	1.24941	0.0829226	2.87779	0.00100918	51	39	40	33	27	33	71	65	52	6.122	5.722	4.918	4.17	6.086	7.012	12.381	12.346	11.998
ENSG00000031003	FAM13B	family with sequence similarity 13 member B [Source:HGNC Symbol;Acc:HGNC:1335]	0	1.99651	0.0829226	1.35143	0.00101677	6	6	17	10	7	16	45	29	35	0.72	0.88	2.09	1.264	1.578	3.4	7.847	5.508	8.076
ENSG00000184840	TMED9	transmembrane p24 trafficking protein 9 [Source:HGNC Symbol;Acc:HGNC:24878]	0	-1.17067	0.0829226	8.01354	0.00100868	2003	2055	2218	3565	1604	1659	680	699	1242	240.435	301.525	272.699	450.522	361.562	352.519	118.575	132.768	286.568
ENSG00000186480	INSIG1	insulin induced gene 1 [Source:HGNC Symbol;Acc:HGNC:6083]	0	-0.928826	0.0829226	6.45726	0.0010206	750	950	1251	984	489	392	288	352	181	90.028	139.391	153.808	124.352	110.227	83.296	50.22	66.859	41.762
ENSG00000214019	AL034370.1		0	1.06672	0.0829226	3.57036	0.00100845	69	68	90	67	43	47	131	103	57	8.283	9.977	11.065	8.467	9.693	9.987	22.843	19.564	13.152
ENSG00000101935	AMMECR1	Alport syndrome, mental retardation, midface hypoplasia and elliptocytosis chromosomal region gene 1 [Source:HGNC Symbol;Acc:HGNC:467]	0	-1.61225	0.0830768	3.1036	0.00102769	93	112	132	127	58	37	24	25	10	11.163	16.434	16.229	16.049	13.074	7.862	4.185	4.748	2.307
ENSG00000202111	VTRNA1-2	vault RNA 1-2 [Source:HGNC Symbol;Acc:HGNC:12655]	0	1.76135	0.0835986	1.30323	0.00103937	5	10	11	11	8	15	35	34	27	0.6	1.467	1.352	1.39	1.803	3.187	6.103	6.458	6.23
ENSG00000119559	C19orf25	chromosome 19 open reading frame 25 [Source:HGNC Symbol;Acc:HGNC:26711]	0	0.97635	0.084122	5.6866	0.00105113	299	243	276	387	180	223	683	330	357	35.891	35.655	33.934	48.907	40.574	47.385	119.098	62.68	82.371
ENSG00000251022	THAP9-AS1	THAP9 antisense RNA 1 [Source:HGNC Symbol;Acc:HGNC:44172]	0	0.792979	0.0842015	5.14159	0.00106265	187	192	229	261	150	137	350	247	218	22.447	28.172	28.155	32.984	33.812	29.111	61.031	46.915	50.299
ENSG00000132294	EFR3A	EFR3 homolog A [Source:HGNC Symbol;Acc:HGNC:28970]	0	-1.04052	0.0842015	3.66365	0.00106243	82	107	112	158	82	80	56	46	30	9.843	15.7	13.77	19.967	18.484	16.999	9.765	8.737	6.922
ENSG00000266709	AC005224.4		0	1.6088	0.0844151	1.97735	0.00107061	9	18	17	20	20	16	78	44	30	1.08	2.641	2.09	2.527	4.508	3.4	13.601	8.357	6.922
ENSG00000093009	CDC45	cell division cycle 45 [Source:HGNC Symbol;Acc:HGNC:1739]	0	-0.8292	0.0844857	5.21262	0.00107698	245	329	288	448	215	222	147	157	113	29.409	48.273	35.409	56.615	48.464	47.172	25.633	29.82	26.073
ENSG00000112576	CCND3	cyclin D3 [Source:HGNC Symbol;Acc:HGNC:1585]	0	-1.4265	0.0844857	5.58578	0.00108207	372	363	445	774	236	408	103	125	231	44.654	53.262	54.712	97.813	53.197	86.695	17.961	23.742	53.299
ENSG00000066926	FECH	ferrochelatase [Source:HGNC Symbol;Acc:HGNC:3647]	0	-1.08773	0.0850644	3.7713	0.00114566	110	108	124	180	75	86	44	42	49	13.204	15.847	15.246	22.747	16.906	18.274	7.672	7.977	11.306
ENSG00000104885	DOT1L	DOT1 like histone lysine methyltransferase [Source:HGNC Symbol;Acc:HGNC:24948]	0	0.990493	0.0850644	4.00092	0.00113393	85	71	82	94	65	84	171	123	123	10.203	10.418	10.082	11.879	14.652	17.849	29.818	23.363	28.38
ENSG00000221241	SNORD88A	small nucleolar RNA, C/D box 88A [Source:HGNC Symbol;Acc:HGNC:32747]	0	4.10786	0.0850644	-2.13759	0.00114374	0	1	0	0	0	0	14	9	2	0	0.147	0	0	0	0	2.441	1.709	0.461
ENSG00000114999	TTL	tubulin tyrosine ligase [Source:HGNC Symbol;Acc:HGNC:21586]	0	-0.83609	0.0850644	5.83427	0.00111829	384	449	366	566	350	471	237	269	168	46.094	65.881	44.999	71.527	78.894	100.082	41.327	51.094	38.763
ENSG00000188760	TMEM198	transmembrane protein 198 [Source:HGNC Symbol;Acc:HGNC:33704]	0	2.78872	0.0850644	1.21449	0.00111874	20	3	21	11	2	7	44	32	40	2.401	0.44	2.582	1.39	0.451	1.487	7.672	6.078	9.229
ENSG00000154721	JAM2	junctional adhesion molecule 2 [Source:HGNC Symbol;Acc:HGNC:14686]	0	-2.73471	0.0850644	-0.246413	0.00115325	0	4	0	61	22	21	9	4	1	0	0.587	0	7.709	4.959	4.462	1.569	0.76	0.231
ENSG00000070010	UFD1	ubiquitin recognition factor in ER associated degradation 1 [Source:HGNC Symbol;Acc:HGNC:12520]	0	0.818253	0.0850644	6.86391	0.0011529	738	805	646	760	404	540	967	770	826	88.588	118.116	79.424	96.044	91.067	114.744	168.62	146.253	190.584
ENSG00000109189	USP46	ubiquitin specific peptidase 46 [Source:HGNC Symbol;Acc:HGNC:20075]	0	-1.35723	0.0850644	3.19002	0.00113808	48	73	81	127	59	83	50	25	18	5.762	10.711	9.959	16.049	13.299	17.637	8.719	4.748	4.153
ENSG00000224032	EPB41L4A-AS1	EPB41L4A antisense RNA 1 [Source:HGNC Symbol;Acc:HGNC:30749]	0	1.25058	0.0850644	4.29553	0.00112006	162	72	122	169	64	50	237	185	123	19.446	10.564	15	21.357	14.426	10.624	41.327	35.139	28.38
ENSG00000158985	CDC42SE2	CDC42 small effector 2 [Source:HGNC Symbol;Acc:HGNC:18547]	0	-1.06255	0.0850644	4.03659	0.00111034	119	173	175	161	94	118	62	50	41	14.284	25.384	21.516	20.346	21.189	25.074	10.811	9.497	9.46
ENSG00000106633	GCK	glucokinase [Source:HGNC Symbol;Acc:HGNC:4195]	0	-3.8605	0.0850644	-1.20164	0.00114753	0	3	0	27	10	19	4	0	0	0	0.44	0	3.412	2.254	4.037	0.697	0	0
ENSG00000164713	BRI3	brain protein I3 [Source:HGNC Symbol;Acc:HGNC:1109]	0	0.753906	0.0850644	7.44845	0.00110997	981	835	1180	1383	631	789	1531	1176	1255	117.757	122.518	145.079	174.775	142.235	167.654	266.967	223.369	289.568
ENSG00000116353	MECR	mitochondrial trans-2-enoyl-CoA reductase [Source:HGNC Symbol;Acc:HGNC:19691]	0	-1.06914	0.0860284	3.90706	0.0011717	104	115	128	190	76	122	47	61	47	12.484	16.874	15.737	24.011	17.131	25.924	8.196	11.586	10.844
ENSG00000187867	PALM3	paralemmin 3 [Source:HGNC Symbol;Acc:HGNC:33274]	0	-2.45069	0.0862119	2.06243	0.00117958	9	15	3	112	128	119	28	43	3	1.08	2.201	0.369	14.154	28.853	25.286	4.882	8.167	0.692
ENSG00000127054	INTS11	integrator complex subunit 11 [Source:HGNC Symbol;Acc:HGNC:26052]	0	-0.829467	0.0863954	5.27133	0.00118749	287	275	322	456	216	246	136	155	144	34.451	40.35	39.589	57.626	48.689	52.272	23.715	29.441	33.225
ENSG00000198252	STYX	serine/threonine/tyrosine interacting protein [Source:HGNC Symbol;Acc:HGNC:11447]	0	-1.04043	0.0884373	4.10331	0.00122108	149	140	177	144	127	119	60	60	43	17.886	20.542	21.762	18.198	28.627	25.286	10.462	11.396	9.921
ENSG00000276170	AC244153.1		0	1.16046	0.0889079	4.30564	0.00123314	175	129	276	100	44	70	157	163	90	21.007	18.928	33.934	12.637	9.918	14.874	27.377	30.96	20.766
ENSG00000107719	PALD1	phosphatase domain containing, paladin 1 [Source:HGNC Symbol;Acc:HGNC:23530]	0	-2.51141	0.089029	0.475486	0.00124057	7	5	6	25	23	27	4	6	1	0.84	0.734	0.738	3.159	5.184	5.737	0.697	1.14	0.231
ENSG00000266529	MTCYBP13	mitochondrially encoded cytochrome b pseudogene 13 [Source:HGNC Symbol;Acc:HGNC:51975]	0	1.2475	0.089029	4.4257	0.00124594	231	160	266	65	82	65	141	147	133	27.729	23.476	32.704	8.214	18.484	13.812	24.587	27.921	30.687
ENSG00000196083	IL1RAP	interleukin 1 receptor accessory protein [Source:HGNC Symbol;Acc:HGNC:5995]	0	-1.17106	0.090475	3.34274	0.00127183	113	94	113	111	53	63	26	30	30	13.564	13.792	13.893	14.027	11.947	13.387	4.534	5.698	6.922
ENSG00000133027	PEMT	phosphatidylethanolamine N-methyltransferase [Source:HGNC Symbol;Acc:HGNC:8830]	0	-1.32137	0.0906148	5.13312	0.00128512	464	219	409	490	178	227	81	99	119	55.697	32.133	50.286	61.923	40.123	48.235	14.124	18.804	27.457
ENSG00000174640	SLCO2A1	solute carrier organic anion transporter family member 2A1 [Source:HGNC Symbol;Acc:HGNC:10955]	0	-3.77517	0.0906148	1.81526	0.00128231	49	41	24	103	34	58	0	18	8	5.882	6.016	2.951	13.016	7.664	12.324	0	3.419	1.846
ENSG00000111358	GTF2H3	general transcription factor IIH subunit 3 [Source:HGNC Symbol;Acc:HGNC:4657]	0	-0.958144	0.0908894	5.52859	0.00129949	403	443	601	532	257	218	135	143	151	48.375	65	73.892	67.231	57.931	46.323	23.541	27.161	34.84
ENSG00000105559	PLEKHA4	pleckstrin homology domain containing A4 [Source:HGNC Symbol;Acc:HGNC:14339]	0	-1.11382	0.0908894	5.36954	0.00130037	269	134	161	723	324	416	272	241	93	32.29	19.662	19.795	91.368	73.034	88.395	47.43	45.775	21.458
ENSG00000004399	PLXND1	plexin D1 [Source:HGNC Symbol;Acc:HGNC:9107]	0	-1.63109	0.0912734	1.78183	0.00131156	7	15	4	123	43	43	20	25	10	0.84	2.201	0.492	15.544	9.693	9.137	3.487	4.748	2.307
ENSG00000229647	MYOSLID	myocardin-induced smooth muscle lncRNA, inducer of differentiation [Source:HGNC Symbol;Acc:HGNC:51821]	0	-1.25661	0.0917619	3.26991	0.00132432	51	81	74	127	87	64	47	36	18	6.122	11.885	9.098	16.049	19.611	13.599	8.196	6.838	4.153
ENSG00000171135	JAGN1	jagunal homolog 1 [Source:HGNC Symbol;Acc:HGNC:26926]	0	-0.839903	0.0918556	5.89171	0.00133141	403	440	458	567	420	421	250	319	139	48.375	64.56	56.31	71.654	94.673	89.458	43.594	60.591	32.072
ENSG00000102038	SMARCA1	SWI/SNF related, matrix associated, actin dependent regulator of chromatin, subfamily a, member 1 [Source:HGNC Symbol;Acc:HGNC:11097]	0	-1.4387	0.0924474	4.99529	0.00134576	246	209	229	529	284	208	162	173	32	29.529	30.666	28.155	66.852	64.017	44.198	28.249	32.86	7.383
ENSG00000179010	MRFAP1	Morf4 family associated protein 1 [Source:HGNC Symbol;Acc:HGNC:24549]	0	-0.707041	0.0935887	7.57412	0.00136822	1424	1302	1702	1816	1098	1302	761	736	718	170.933	191.039	209.258	229.494	247.503	276.66	132.699	139.795	165.665
ENSG00000139579	NABP2	nucleic acid binding protein 2 [Source:HGNC Symbol;Acc:HGNC:28412]	0	0.696642	0.0937392	6.75287	0.00137628	619	674	682	911	404	420	1039	817	524	74.303	98.894	83.851	115.126	91.067	89.245	181.175	155.18	120.903
ENSG00000031081	ARHGAP31	Rho GTPase activating protein 31 [Source:HGNC Symbol;Acc:HGNC:29216]	0	-1.62734	0.0946424	3.04882	0.00139545	48	41	24	180	81	77	17	41	44	5.762	6.016	2.951	22.747	18.258	16.362	2.964	7.788	10.152
ENSG00000122696	SLC25A51	solute carrier family 25 member 51 [Source:HGNC Symbol;Acc:HGNC:23323]	0	1.18333	0.0970299	2.88162	0.00143672	50	57	59	43	20	24	81	55	37	6.002	8.363	7.254	5.434	4.508	5.1	14.124	10.447	8.537
ENSG00000051596	THOC3	THO complex 3 [Source:HGNC Symbol;Acc:HGNC:19072]	0	-0.731579	0.0970514	6.21587	0.0014431	904	759	1083	625	368	348	262	281	156	108.514	111.366	133.153	78.984	82.952	73.946	45.686	53.373	35.994
ENSG00000133104	SPART	spartin [Source:HGNC Symbol;Acc:HGNC:18514]	0	0.822641	0.0973196	6.27845	0.00146533	337	522	441	471	377	340	682	733	432	40.453	76.592	54.22	59.522	84.981	72.246	118.923	139.226	99.676
ENSG00000108424	KPNB1	karyopherin subunit beta 1 [Source:HGNC Symbol;Acc:HGNC:6400]	0	-0.658927	0.0973196	8.40237	0.00146267	2566	2909	2590	2985	2054	2185	1731	1372	941	308.016	426.831	318.435	377.225	462.998	464.288	301.842	260.597	217.118
ENSG00000269028	MTRNR2L12	MT-RNR2 like 12 [Source:HGNC Symbol;Acc:HGNC:37169]	0	1.29688	0.0973196	4.80692	0.00146039	325	135	178	168	77	85	218	210	260	39.012	19.808	21.885	21.231	17.357	18.062	38.014	39.887	59.99
ENSG00000171988	JMJD1C	jumonji domain containing 1C [Source:HGNC Symbol;Acc:HGNC:12313]	0	0.817179	0.0975871	4.94952	0.00149374	159	183	217	178	145	130	263	240	187	19.086	26.851	26.68	22.495	32.685	27.624	45.861	45.585	43.147
ENSG00000107864	CPEB3	cytoplasmic polyadenylation element binding protein 3 [Source:HGNC Symbol;Acc:HGNC:21746]	0	1.72348	0.0975871	2.03867	0.00148359	8	22	18	29	15	12	48	47	71	0.96	3.228	2.213	3.665	3.381	2.55	8.37	8.927	16.382
ENSG00000060237	WNK1	WNK lysine deficient protein kinase 1 [Source:HGNC Symbol;Acc:HGNC:14540]	0	-0.826845	0.0975871	7.7877	0.00147978	1491	1191	1618	3064	1262	1527	870	849	997	178.976	174.753	198.93	387.209	284.471	324.47	151.706	161.259	230.039
ENSG00000120899	PTK2B	protein tyrosine kinase 2 beta [Source:HGNC Symbol;Acc:HGNC:9612]	0	-0.908959	0.0975871	4.3368	0.00149305	191	163	171	255	98	124	77	77	55	22.927	23.917	21.024	32.225	22.09	26.349	13.427	14.625	12.69
ENSG00000092096	SLC22A17	solute carrier family 22 member 17 [Source:HGNC Symbol;Acc:HGNC:23095]	0	-1.72086	0.0983578	3.51155	0.00160527	40	28	29	438	143	123	100	84	14	4.801	4.108	3.565	55.352	32.234	26.136	17.437	15.955	3.23
ENSG00000131981	LGALS3	galectin 3 [Source:HGNC Symbol;Acc:HGNC:6563]	0	-1.15686	0.0983578	6.45657	0.00154126	1541	729	1050	803	433	607	224	377	146	184.978	106.964	129.095	101.478	97.604	128.981	39.06	71.607	33.687
ENSG00000119703	ZC2HC1C	zinc finger C2HC-type containing 1C [Source:HGNC Symbol;Acc:HGNC:20354]	0	1.2431	0.0983578	2.57707	0.00161379	22	27	29	59	15	24	81	65	43	2.641	3.962	3.565	7.456	3.381	5.1	14.124	12.346	9.921
ENSG00000138606	SHF	Src homology 2 domain containing F [Source:HGNC Symbol;Acc:HGNC:25116]	0	-1.96385	0.0983578	0.889166	0.00162397	8	3	8	44	33	21	9	9	3	0.96	0.44	0.984	5.56	7.439	4.462	1.569	1.709	0.692
ENSG00000180917	CMTR2	cap methyltransferase 2 [Source:HGNC Symbol;Acc:HGNC:25635]	0	-1.10516	0.0983578	3.48828	0.00157442	118	103	127	115	71	60	29	36	33	14.164	15.113	15.614	14.533	16.004	12.749	5.057	6.838	7.614
ENSG00000275084	SNORD91B	small nucleolar RNA, C/D box 91B [Source:HGNC Symbol;Acc:HGNC:32753]	0	3.11365	0.0983578	-0.932493	0.00157543	0	2	0	4	1	1	35	11	11	0	0.293	0	0.505	0.225	0.212	6.103	2.089	2.538
ENSG00000199753	SNORD104	small nucleolar RNA, C/D box 104 [Source:HGNC Symbol;Acc:HGNC:32768]	0	1.57532	0.0983578	1.9425	0.00154894	16	8	15	16	18	26	67	50	30	1.921	1.174	1.844	2.022	4.057	5.525	11.683	9.497	6.922
ENSG00000199961	SNORD1B	small nucleolar RNA, C/D box 1B [Source:HGNC Symbol;Acc:HGNC:32676]	0	3.38379	0.0983578	1.71582	0.00155103	18	19	13	23	1	8	191	50	31	2.161	2.788	1.598	2.907	0.225	1.7	33.306	9.497	7.153
ENSG00000011243	AKAP8L	A-kinase anchoring protein 8 like [Source:HGNC Symbol;Acc:HGNC:29857]	0	0.752344	0.0983578	5.78212	0.00151408	310	224	283	487	201	272	570	440	347	37.212	32.867	34.794	61.544	45.308	57.797	99.394	83.573	80.064
ENSG00000105327	BBC3	BCL2 binding component 3 [Source:HGNC Symbol;Acc:HGNC:17868]	0	1.79421	0.0983578	4.08698	0.00158126	136	32	52	238	40	38	331	226	181	16.325	4.695	6.393	30.077	9.017	8.075	57.718	42.926	41.762
ENSG00000163521	GLB1L	galactosidase beta 1 like [Source:HGNC Symbol;Acc:HGNC:28129]	0	-1.78525	0.0983578	2.43667	0.00164073	41	24	25	132	48	51	24	34	5	4.922	3.521	3.074	16.681	10.82	10.837	4.185	6.458	1.154
ENSG00000277437	MIR3687-1	microRNA 3687-1 [Source:HGNC Symbol;Acc:HGNC:38946]	0	-0.823049	0.0983578	10.0193	0.00163824	8850	9999	9116	13605	4075	6734	4322	3289	3254	1062.33	1467.13	1120.79	1719.31	918.557	1430.9	753.647	624.711	750.8
ENSG00000100243	CYB5R3	cytochrome b5 reductase 3 [Source:HGNC Symbol;Acc:HGNC:2873]	0	-1.38964	0.0983578	5.65982	0.00161271	651	297	440	718	292	367	111	130	224	78.144	43.578	54.097	90.736	65.821	77.983	19.356	24.692	51.684
ENSG00000178057	NDUFAF3	NADH:ubiquinone oxidoreductase complex assembly factor 3 [Source:HGNC Symbol;Acc:HGNC:29918]	0	-0.944619	0.0983578	6.28173	0.00157755	793	547	900	726	474	502	306	370	135	95.19	80.26	110.653	91.747	106.846	106.669	53.359	70.278	31.149
ENSG00000205765	C5orf51	chromosome 5 open reading frame 51 [Source:HGNC Symbol;Acc:HGNC:27750]	0	0.650007	0.0983578	5.94118	0.00158628	356	369	415	457	251	258	483	516	306	42.733	54.143	51.023	57.753	56.579	54.822	84.223	98.009	70.604
ENSG00000270230	MTND6P22	mitochondrially encoded NADH:ubiquinone oxidoreductase core subunit 6 pseudogene 22 [Source:HGNC Symbol;Acc:HGNC:51978]	0	3.31975	0.0983578	-0.736081	0.00155156	2	2	6	1	0	2	12	8	12	0.24	0.293	0.738	0.126	0	0.425	2.092	1.52	2.769
ENSG00000119314	PTBP3	polypyrimidine tract binding protein 3 [Source:HGNC Symbol;Acc:HGNC:10253]	0	-0.812843	0.0983578	5.27599	0.00158031	434	505	576	320	157	220	124	118	94	52.096	74.097	70.818	40.44	35.39	46.748	21.622	22.413	21.689
ENSG00000244187	TMEM141	transmembrane protein 141 [Source:HGNC Symbol;Acc:HGNC:28211]	0	-0.752763	0.0983578	5.24315	0.00160616	383	409	456	358	188	187	160	125	87	45.974	60.012	56.064	45.242	42.378	39.735	27.9	23.742	20.074
ENSG00000210082	MT-RNR2	mitochondrially encoded 16S RNA [Source:HGNC Symbol;Acc:HGNC:7471]	0	1.04558	0.0983578	14.9073	0.00152354	333971	166507	217704	172454	93414	114754	222507	180571	271220	40089	24431.2	26766.3	21793.6	21056.7	24383.9	38799.6	34297.5	62579
ENSG00000102265	TIMP1	TIMP metallopeptidase inhibitor 1 [Source:HGNC Symbol;Acc:HGNC:11820]	0	-0.74749	0.0983578	8.60205	0.00155726	2721	1667	2083	5806	2551	2617	2257	2056	1184	326.622	244.595	256.101	733.725	575.028	556.083	393.563	390.515	273.186
ENSG00000000003	TSPAN6	tetraspanin 6 [Source:HGNC Symbol;Acc:HGNC:11858]	0	-1.29996	0.0983578	4.28176	0.00163967	254	218	278	160	142	99	44	36	69	30.489	31.987	34.18	20.22	32.009	21.036	7.672	6.838	15.92
ENSG00000123562	MORF4L2	mortality factor 4 like 2 [Source:HGNC Symbol;Acc:HGNC:16849]	0	-0.858685	0.0983578	7.52449	0.00162011	1409	1776	1623	1838	1151	1075	662	537	736	169.133	260.588	199.545	232.275	259.45	228.425	115.436	101.997	169.818
ENSG00000162073	PAQR4	progestin and adipoQ receptor family member 4 [Source:HGNC Symbol;Acc:HGNC:26386]	0	0.856777	0.0986447	4.50129	0.00165784	152	90	126	153	101	97	212	193	143	18.246	13.205	15.491	19.335	22.767	20.611	36.967	36.658	32.995
ENSG00000125354	2006-09-01	septin 6 [Source:HGNC Symbol;Acc:HGNC:15848]	0	-1.37028	0.0986447	3.76625	0.00165638	81	91	140	181	114	105	69	64	15	9.723	13.352	17.213	22.874	25.697	22.311	12.032	12.156	3.461
ENSG00000231684	EIF1P3	eukaryotic translation initiation factor 1 pseudogene 3 [Source:HGNC Symbol;Acc:HGNC:49616]	0	0.682443	0.099039	6.15637	0.0017212	454	429	410	587	280	278	628	495	416	54.497	62.946	50.409	74.181	63.116	59.072	109.507	94.02	95.984
ENSG00000148677	ANKRD1	ankyrin repeat domain 1 [Source:HGNC Symbol;Acc:HGNC:15819]	0	1.64417	0.099039	1.08849	0.00170215	0	3	1	49	9	23	58	67	77	0	0.44	0.123	6.192	2.029	4.887	10.114	12.726	17.766
ENSG00000140400	MAN2C1	mannosidase alpha class 2C member 1 [Source:HGNC Symbol;Acc:HGNC:6827]	0	-0.87544	0.099039	5.05286	0.00171082	245	165	161	514	207	240	161	151	118	29.409	24.21	19.795	64.956	46.66	50.997	28.074	28.681	27.226
ENSG00000198901	PRC1	protein regulator of cytokinesis 1 [Source:HGNC Symbol;Acc:HGNC:9341]	0	-0.92884	0.099039	5.51522	0.00168127	344	413	382	444	325	277	128	192	161	41.293	60.599	46.966	56.11	73.259	58.859	22.32	36.468	37.148
ENSG00000103335	PIEZO1	piezo type mechanosensitive ion channel component 1 [Source:HGNC Symbol;Acc:HGNC:28993]	0	-0.866671	0.099039	4.83065	0.00171481	186	198	209	356	154	216	107	158	77	22.327	29.052	25.696	44.989	34.714	45.898	18.658	30.01	17.766
ENSG00000072778	ACADVL	acyl-CoA dehydrogenase very long chain [Source:HGNC Symbol;Acc:HGNC:92]	0	-0.956325	0.099039	5.97541	0.0017074	635	470	513	601	504	341	201	211	227	76.224	68.962	63.072	75.951	113.608	72.459	35.049	40.077	52.376
ENSG00000115594	IL1R1	interleukin 1 receptor type 1 [Source:HGNC Symbol;Acc:HGNC:5993]	0	-1.01002	0.099039	4.4858	0.00171189	74	92	56	374	260	225	157	168	62	8.883	13.499	6.885	47.264	58.607	47.81	27.377	31.91	14.305
ENSG00000113658	SMAD5	SMAD family member 5 [Source:HGNC Symbol;Acc:HGNC:6771]	0	-0.79991	0.099039	5.22753	0.00167173	330	239	275	467	217	225	171	175	96	39.612	35.068	33.811	59.016	48.915	47.81	29.818	33.239	22.15
ENSG00000112658	SRF	serum response factor [Source:HGNC Symbol;Acc:HGNC:11291]	0	0.983501	0.099039	6.19742	0.00171806	556	452	498	544	195	279	485	526	645	66.741	66.321	61.228	68.747	43.955	59.284	84.572	99.908	148.822
ENSG00000095261	PSMD5	proteasome 26S subunit, non-ATPase 5 [Source:HGNC Symbol;Acc:HGNC:9563]	0	-1.02743	0.099039	5.61807	0.00172635	374	549	497	435	343	298	123	174	168	44.894	80.554	61.105	54.973	77.317	63.322	21.448	33.049	38.763
ENSG00000207652	MIR621	microRNA 621 [Source:HGNC Symbol;Acc:HGNC:32877]	0	-2.41535	0.0993438	2.7331	0.00173786	94	82	145	72	55	46	3	10	32	11.284	12.032	17.827	9.099	12.398	9.774	0.523	1.899	7.383
ENSG00000104356	POP1	POP1 homolog, ribonuclease P/MRP subunit [Source:HGNC Symbol;Acc:HGNC:30129]	0	-0.947461	0.0998834	4.49364	0.00175355	192	254	191	232	113	153	82	70	67	23.047	37.269	23.483	29.319	25.472	32.511	14.299	13.296	15.459
ENSG00000242485	MRPL20	mitochondrial ribosomal protein L20 [Source:HGNC Symbol;Acc:HGNC:14478]	0	-0.783762	0.0999432	6.65373	0.00178361	708	890	1134	922	497	733	412	361	295	84.986	130.588	139.423	116.516	112.03	155.754	71.842	68.568	68.066
ENSG00000121753	ADGRB2	adhesion G protein-coupled receptor B2 [Source:HGNC Symbol;Acc:HGNC:944]	0	-2.97035	0.0999432	0.423331	0.00176986	10	6	8	44	22	14	3	9	0	1.2	0.88	0.984	5.56	4.959	2.975	0.523	1.709	0
ENSG00000206075	SERPINB5	serpin family B member 5 [Source:HGNC Symbol;Acc:HGNC:8949]	0	0.962025	0.0999432	6.23993	0.0017902	1909	2007	1781	308	119	126	257	311	314	229.151	294.482	218.97	38.923	26.824	26.774	44.814	59.071	72.45
ENSG00000130811	EIF3G	eukaryotic translation initiation factor 3 subunit G [Source:HGNC Symbol;Acc:HGNC:3274]	0	0.63722	0.0999432	8.27631	0.0017918	2028	1821	1838	2107	1335	1396	2559	1980	1952	243.436	267.191	225.978	266.269	300.926	296.634	446.225	376.08	450.388
ENSG00000115966	ATF2	activating transcription factor 2 [Source:HGNC Symbol;Acc:HGNC:784]	0	-1.11184	0.0999432	3.76942	0.00178588	105	105	110	179	93	83	37	77	32	12.604	15.406	13.524	22.621	20.963	17.637	6.452	14.625	7.383
ENSG00000214078	CPNE1	copine 1 [Source:HGNC Symbol;Acc:HGNC:2314]	0	-0.966266	0.0999432	5.97338	0.00179206	618	489	704	543	450	359	192	180	233	74.183	71.75	86.555	68.621	101.436	76.283	33.48	34.189	53.76
ENSG00000110697	PITPNM1	phosphatidylinositol transfer protein membrane associated 1 [Source:HGNC Symbol;Acc:HGNC:9003]	0	-1.13908	0.100086	3.06981	0.00180698	50	40	50	132	73	56	28	46	27	6.002	5.869	6.147	16.681	16.455	11.899	4.882	8.737	6.23
ENSG00000124299	PEPD	peptidase D [Source:HGNC Symbol;Acc:HGNC:8840]	0	-1.07127	0.100086	3.81463	0.00180713	92	80	91	207	117	87	54	86	31	11.043	11.738	11.188	26.159	26.373	18.487	9.416	16.335	7.153
ENSG00000258947	TUBB3	tubulin beta 3 class III [Source:HGNC Symbol;Acc:HGNC:20772]	0	0.843711	0.100549	5.66527	0.00182773	341	291	304	288	188	254	392	358	377	40.933	42.698	37.376	36.396	42.378	53.972	68.355	67.998	86.986
ENSG00000111912	NCOA7	nuclear receptor coactivator 7 [Source:HGNC Symbol;Acc:HGNC:21081]	0	1.15696	0.100549	4.13743	0.00183433	113	92	178	74	73	67	164	178	79	13.564	13.499	21.885	9.352	16.455	14.237	28.597	33.809	18.228
ENSG00000029993	HMGB3	high mobility group box 3 [Source:HGNC Symbol;Acc:HGNC:5004]	0	-0.976171	0.100549	5.57786	0.00183224	376	629	625	435	273	259	130	149	144	45.134	92.292	76.843	54.973	61.538	55.035	22.669	28.301	33.225
ENSG00000149100	EIF3M	eukaryotic translation initiation factor 3 subunit M [Source:HGNC Symbol;Acc:HGNC:24460]	0	0.619952	0.100752	6.94948	0.00184563	992	1106	1223	746	409	468	738	807	585	119.077	162.281	150.365	94.275	92.194	99.445	128.688	153.281	134.978
ENSG00000009844	VTA1	vesicle trafficking 1 [Source:HGNC Symbol;Acc:HGNC:20954]	0	-1.79675	0.100752	5.29168	0.00185062	349	503	544	430	249	311	49	59	229	41.893	73.804	66.884	54.341	56.128	66.084	8.544	11.206	52.837
ENSG00000196182	STK40	serine/threonine kinase 40 [Source:HGNC Symbol;Acc:HGNC:21373]	0	1.27529	0.101007	4.11028	0.00188056	50	64	78	111	76	86	164	158	277	6.002	9.391	9.59	14.027	17.131	18.274	28.597	30.01	63.913
ENSG00000125249	RAP2A	RAP2A, member of RAS oncogene family [Source:HGNC Symbol;Acc:HGNC:9861]	0	-1.63084	0.101007	3.49312	0.00186654	99	107	109	149	114	68	32	68	9	11.884	15.7	13.401	18.83	25.697	14.449	5.58	12.916	2.077
ENSG00000167641	PPP1R14A	protein phosphatase 1 regulatory inhibitor subunit 14A [Source:HGNC Symbol;Acc:HGNC:14871]	0	-2.29047	0.101007	2.79735	0.00187037	192	168	209	68	32	53	14	21	1	23.047	24.65	25.696	8.593	7.213	11.262	2.441	3.989	0.231
ENSG00000182492	BGN	biglycan [Source:HGNC Symbol;Acc:HGNC:1044]	0	-1.58282	0.101007	3.32302	0.00187856	14	15	7	603	180	145	171	67	32	1.681	2.201	0.861	76.203	40.574	30.811	29.818	12.726	7.383
ENSG00000151726	ACSL1	acyl-CoA synthetase long chain family member 1 [Source:HGNC Symbol;Acc:HGNC:3569]	0	-0.940491	0.101411	4.55822	0.00190576	100	170	156	345	170	158	100	129	68	12.004	24.944	19.18	43.599	38.32	33.573	17.437	24.502	15.69
ENSG00000137343	ATAT1	alpha tubulin acetyltransferase 1 [Source:HGNC Symbol;Acc:HGNC:21186]	0	-1.59689	0.101411	2.54889	0.00189798	52	36	51	76	62	35	13	14	24	6.242	5.282	6.27	9.604	13.976	7.437	2.267	2.659	5.538
ENSG00000105879	CBLL1	Cbl proto-oncogene like 1 [Source:HGNC Symbol;Acc:HGNC:21225]	0	0.69638	0.101411	6.55186	0.00190708	619	588	556	665	369	402	934	608	492	74.303	86.276	68.359	84.038	83.177	85.42	162.866	115.483	113.52
ENSG00000137203	TFAP2A	transcription factor AP-2 alpha [Source:HGNC Symbol;Acc:HGNC:11742]	0	0.732851	0.102052	5.3752	0.00192551	437	383	435	201	138	146	277	233	188	52.456	56.197	53.482	25.401	31.107	31.023	48.302	44.256	43.378
ENSG00000065923	SLC9A7	solute carrier family 9 member A7 [Source:HGNC Symbol;Acc:HGNC:17123]	0	-1.03767	0.103085	3.41301	0.00195144	85	91	93	112	77	64	33	46	27	10.203	13.352	11.434	14.154	17.357	13.599	5.754	8.737	6.23
ENSG00000228716	DHFR	dihydrofolate reductase [Source:HGNC Symbol;Acc:HGNC:2861]	0	-0.709463	0.104134	6.44633	0.0019778	519	535	726	813	605	628	424	373	293	62.299	78.499	89.26	102.742	136.375	133.443	73.935	70.847	67.604
ENSG00000236609	ZNF853	zinc finger protein 853 [Source:HGNC Symbol;Acc:HGNC:21767]	0	-2.90178	0.104806	0.411527	0.00199711	7	3	8	55	19	19	6	8	0	0.84	0.44	0.984	6.951	4.283	4.037	1.046	1.52	0
ENSG00000132718	SYT11	synaptotagmin 11 [Source:HGNC Symbol;Acc:HGNC:19239]	0	-1.36911	0.105077	1.82247	0.00201323	6	8	2	96	78	57	31	36	12	0.72	1.174	0.246	12.132	17.582	12.112	5.406	6.838	2.769
ENSG00000089685	BIRC5	baculoviral IAP repeat containing 5 [Source:HGNC Symbol;Acc:HGNC:593]	0	-1.20242	0.105077	7.44662	0.00201542	1055	1354	1368	2107	1182	1454	412	540	944	126.639	198.669	168.193	266.269	266.438	308.958	71.842	102.567	217.81
ENSG00000103490	PYCARD	PYD and CARD domain containing [Source:HGNC Symbol;Acc:HGNC:16608]	0	-0.930439	0.106177	5.09104	0.00204314	466	451	426	316	174	158	139	116	48	55.937	66.174	52.376	39.934	39.222	33.573	24.238	22.033	11.075
ENSG00000284753	EEF1AKMT4	EEF1A lysine methyltransferase 4 [Source:HGNC Symbol;Acc:HGNC:53611]	0	0.797268	0.106479	5.03944	0.0020556	241	288	315	204	100	117	292	197	146	28.929	42.258	38.729	25.78	22.541	24.861	50.917	37.418	33.687
ENSG00000104164	BLOC1S6	biogenesis of lysosomal organelles complex 1 subunit 6 [Source:HGNC Symbol;Acc:HGNC:8549]	0	-0.939946	0.107201	3.84116	0.00209895	102	112	117	144	86	113	49	64	41	12.244	16.434	14.385	18.198	19.386	24.011	8.544	12.156	9.46
ENSG00000250479	CHCHD10	coiled-coil-helix-coiled-coil-helix domain containing 10 [Source:HGNC Symbol;Acc:HGNC:15559]	0	-0.924181	0.107201	6.73424	0.00209397	988	441	777	1330	691	789	419	546	310	118.597	64.707	95.531	168.077	155.76	167.654	73.063	103.707	71.527
ENSG00000251474	RPL32P3	ribosomal protein L32 pseudogene 3 [Source:HGNC Symbol;Acc:HGNC:27024]	0	-1.28949	0.107201	3.19171	0.00208695	77	63	76	116	59	66	25	22	44	9.243	9.244	9.344	14.659	13.299	14.024	4.359	4.179	10.152
ENSG00000164096	C4orf3	chromosome 4 open reading frame 3 [Source:HGNC Symbol;Acc:HGNC:19225]	0	-0.88505	0.107201	5.66871	0.00209215	346	339	408	500	467	288	185	246	153	41.533	49.741	50.163	63.187	105.268	61.197	32.259	46.725	35.302
ENSG00000209082	MT-TL1	mitochondrially encoded tRNA leucine 1 (UUA/G) [Source:HGNC Symbol;Acc:HGNC:7490]	0	0.755808	0.107201	10.3976	0.00210303	13212	9600	10270	6958	4844	5563	9035	7734	8644	1585.93	1408.59	1262.68	879.308	1091.9	1182.07	1575.47	1468.99	1994.44
ENSG00000179051	RCC2	regulator of chromosome condensation 2 [Source:HGNC Symbol;Acc:HGNC:30297]	0	-1.18484	0.107217	6.14903	0.00217033	734	697	874	690	420	439	144	170	323	88.107	102.269	107.457	87.198	94.673	93.283	25.11	32.29	74.526
ENSG00000170955	CAVIN3	caveolae associated protein 3 [Source:HGNC Symbol;Acc:HGNC:9400]	0	0.848581	0.107217	5.64285	0.00215512	351	394	390	368	119	214	381	436	227	42.133	57.811	47.95	46.505	26.824	45.473	66.437	82.814	52.376
ENSG00000148926	ADM	adrenomedullin [Source:HGNC Symbol;Acc:HGNC:259]	0	1.19169	0.107217	3.91222	0.0021565	57	44	23	91	110	96	257	180	145	6.842	6.456	2.828	11.5	24.795	20.399	44.814	34.189	33.456
ENSG00000135469	COQ10A	coenzyme Q10A [Source:HGNC Symbol;Acc:HGNC:26515]	0	1.30433	0.107217	2.90622	0.0021356	28	36	46	36	42	28	98	94	37	3.361	5.282	5.656	4.549	9.467	5.95	17.089	17.854	8.537
ENSG00000140323	DISP2	dispatched RND transporter family member 2 [Source:HGNC Symbol;Acc:HGNC:19712]	0	1.23806	0.107217	3.18238	0.00216253	66	49	56	68	27	24	90	61	87	7.922	7.19	6.885	8.593	6.086	5.1	15.694	11.586	20.074
ENSG00000170365	SMAD1	SMAD family member 1 [Source:HGNC Symbol;Acc:HGNC:6767]	0	-1.04631	0.107217	4.11517	0.00214521	225	189	176	196	103	76	51	67	34	27.008	27.732	21.639	24.769	23.218	16.149	8.893	12.726	7.845
ENSG00000221829	FANCG	Fanconi anemia complementation group G [Source:HGNC Symbol;Acc:HGNC:3588]	0	-0.874454	0.107217	5.41726	0.00212065	439	339	392	438	273	222	123	165	148	52.696	49.741	48.196	55.352	61.538	47.172	21.448	31.34	34.148
ENSG00000148248	SURF4	surfeit 4 [Source:HGNC Symbol;Acc:HGNC:11476]	0	-0.628146	0.107217	7.94339	0.00212913	1456	1824	1796	2907	1323	1606	1177	1324	719	174.774	267.631	220.815	367.368	298.221	341.257	205.239	251.48	165.896
ENSG00000176058	TPRN	taperin [Source:HGNC Symbol;Acc:HGNC:26894]	0	0.846134	0.107217	4.13794	0.00216413	98	94	103	123	62	86	195	136	94	11.764	13.792	12.664	15.544	13.976	18.274	34.003	25.832	21.689
ENSG00000212747	RTL8B	retrotransposon Gag like 8B [Source:HGNC Symbol;Acc:HGNC:33156]	0	-1.95188	0.107217	2.05388	0.00214321	54	47	36	72	35	22	8	17	4	6.482	6.896	4.426	9.099	7.889	4.675	1.395	3.229	0.923
ENSG00000136425	CIB2	calcium and integrin binding family member 2 [Source:HGNC Symbol;Acc:HGNC:24579]	0	-1.512	0.10811	2.39402	0.00219517	33	54	43	98	30	35	16	17	12	3.961	7.923	5.287	12.385	6.762	7.437	2.79	3.229	2.769
ENSG00000006016	CRLF1	cytokine receptor like factor 1 [Source:HGNC Symbol;Acc:HGNC:2364]	0	-4.02217	0.108585	-1.28869	0.00221158	1	0	2	44	6	9	0	2	0	0.12	0	0.246	5.56	1.352	1.912	0	0.38	0
ENSG00000180773	SLC36A4	solute carrier family 36 member 4 [Source:HGNC Symbol;Acc:HGNC:19660]	0	-1.05221	0.108796	3.45536	0.00222949	96	102	119	110	80	59	45	37	21	11.524	14.966	14.631	13.901	18.033	12.537	7.847	7.028	4.845
ENSG00000015475	BID	BH3 interacting domain death agonist [Source:HGNC Symbol;Acc:HGNC:1050]	0	-0.706507	0.108796	6.43891	0.00222689	656	672	564	845	500	641	453	350	258	78.745	98.601	69.343	106.786	112.706	136.205	78.992	66.479	59.529
ENSG00000184602	SNN	stannin [Source:HGNC Symbol;Acc:HGNC:11149]	0	1.19193	0.10922	2.98048	0.00225864	57	70	64	37	31	20	51	73	49	6.842	10.271	7.869	4.676	6.988	4.25	8.893	13.866	11.306
ENSG00000159200	RCAN1	regulator of calcineurin 1 [Source:HGNC Symbol;Acc:HGNC:3040]	0	0.866671	0.10922	4.01875	0.00225614	82	69	74	136	81	60	191	156	89	9.843	10.124	9.098	17.187	18.258	12.749	33.306	29.631	20.535
ENSG00000136279	DBNL	drebrin like [Source:HGNC Symbol;Acc:HGNC:2696]	0	-0.89727	0.10922	5.65911	0.00224527	503	439	370	558	286	304	158	171	197	60.379	64.413	45.491	70.516	64.468	64.597	27.551	32.48	45.454
ENSG00000116688	MFN2	mitofusin 2 [Source:HGNC Symbol;Acc:HGNC:16877]	0	-0.908869	0.109633	7.00479	0.00229459	1187	1563	1440	1350	560	760	362	357	475	142.484	229.335	177.045	170.604	126.231	161.491	63.124	67.808	109.597
ENSG00000135414	GDF11	growth differentiation factor 11 [Source:HGNC Symbol;Acc:HGNC:4216]	0	-0.905122	0.109633	5.30781	0.00229409	189	239	155	621	288	327	269	213	100	22.687	35.068	19.057	78.478	64.919	69.484	46.907	40.457	23.073
ENSG00000205978	NYNRIN	NYN domain and retroviral integrase containing [Source:HGNC Symbol;Acc:HGNC:20165]	0	-4.13746	0.109633	0.11802	0.00228656	33	23	8	27	14	12	0	2	0	3.961	3.375	0.984	3.412	3.156	2.55	0	0.38	0
ENSG00000095203	EPB41L4B	erythrocyte membrane protein band 4.1 like 4B [Source:HGNC Symbol;Acc:HGNC:19818]	0	-1.99701	0.109633	1.82756	0.00228411	53	44	65	29	28	31	9	6	3	6.362	6.456	7.992	3.665	6.312	6.587	1.569	1.14	0.692
ENSG00000087008	ACOX3	acyl-CoA oxidase 3, pristanoyl [Source:HGNC Symbol;Acc:HGNC:121]	0	-1.28944	0.109724	2.9831	0.00230666	42	49	64	99	58	70	21	25	39	5.042	7.19	7.869	12.511	13.074	14.874	3.662	4.748	8.999
ENSG00000225921	NOL7	nucleolar protein 7 [Source:HGNC Symbol;Acc:HGNC:21040]	0	0.767786	0.109724	7.963	0.00231019	1368	2042	1406	1640	910	1131	1856	1762	1721	164.211	299.618	172.865	207.253	205.126	240.325	323.639	334.673	397.089
ENSG00000206588	RNU1-28P	RNA, U1 small nuclear 28, pseudogene [Source:HGNC Symbol;Acc:HGNC:37498]	0	2.18208	0.109837	0.421234	0.00232631	3	10	4	6	2	7	26	22	11	0.36	1.467	0.492	0.758	0.451	1.487	4.534	4.179	2.538
ENSG00000258366	RTEL1	regulator of telomere elongation helicase 1 [Source:HGNC Symbol;Acc:HGNC:15888]	0	-1.44905	0.109837	2.47029	0.00232189	55	41	73	69	34	36	16	11	17	6.602	6.016	8.975	8.72	7.664	7.65	2.79	2.089	3.922
ENSG00000162032	SPSB3	splA/ryanodine receptor domain and SOCS box containing 3 [Source:HGNC Symbol;Acc:HGNC:30629]	0	0.971432	0.110213	4.39001	0.00234115	183	97	116	146	73	80	232	171	108	21.967	14.233	14.262	18.451	16.455	16.999	40.455	32.48	24.919
ENSG00000089050	RBBP9	RB binding protein 9, serine hydrolase [Source:HGNC Symbol;Acc:HGNC:9892]	0	-1.21162	0.110532	3.71017	0.00235803	122	118	168	122	96	74	29	36	48	14.645	17.314	20.655	15.418	21.64	15.724	5.057	6.838	11.075
ENSG00000243509	TNFRSF6B	TNF receptor superfamily member 6b [Source:HGNC Symbol;Acc:HGNC:11921]	0	-1.53774	0.110532	4.78521	0.00236174	865	399	590	295	146	98	66	77	20	103.832	58.544	72.539	37.28	32.91	20.824	11.509	14.625	4.615
ENSG00000105426	PTPRS	protein tyrosine phosphatase, receptor type S [Source:HGNC Symbol;Acc:HGNC:9681]	0	-1.03457	0.112418	4.05081	0.00243294	48	30	32	380	230	189	187	124	50	5.762	4.402	3.934	48.022	51.845	40.16	32.608	23.552	11.537
ENSG00000226928	RPS14P4	ribosomal protein S14 pseudogene 4 [Source:HGNC Symbol;Acc:HGNC:36419]	0	1.16965	0.112418	3.059	0.0024404	49	49	75	36	32	34	81	81	38	5.882	7.19	9.221	4.549	7.213	7.225	14.124	15.385	8.768
ENSG00000144357	UBR3	ubiquitin protein ligase E3 component n-recognin 3 (putative) [Source:HGNC Symbol;Acc:HGNC:30467]	0	-1.03823	0.112418	3.01468	0.00244418	48	48	52	117	52	61	28	41	26	5.762	7.043	6.393	14.786	11.721	12.962	4.882	7.788	5.999
ENSG00000204386	NEU1	neuraminidase 1 [Source:HGNC Symbol;Acc:HGNC:7758]	0	0.81326	0.112418	5.53393	0.0024367	264	254	213	444	162	187	514	409	239	31.69	37.269	26.188	56.11	36.517	39.735	89.629	77.685	55.145
ENSG00000112599	GUCA1B	guanylate cyclase activator 1B [Source:HGNC Symbol;Acc:HGNC:4679]	0	2.40912	0.112418	0.705485	0.00241813	19	5	8	5	3	5	26	33	9	2.281	0.734	0.984	0.632	0.676	1.062	4.534	6.268	2.077
ENSG00000169188	APEX2	apurinic/apyrimidinic endodeoxyribonuclease 2 [Source:HGNC Symbol;Acc:HGNC:17889]	0	-0.874114	0.112418	4.9402	0.00242837	292	233	340	369	166	152	102	103	104	35.051	34.188	41.802	46.632	37.419	32.298	17.786	19.564	23.996
ENSG00000162613	FUBP1	far upstream element binding protein 1 [Source:HGNC Symbol;Acc:HGNC:4004]	0	-0.830458	0.113589	5.68923	0.0024781	410	446	499	537	284	310	147	207	194	49.215	65.441	61.351	67.863	64.017	65.871	25.633	39.317	44.762
ENSG00000215845	TSTD1	thiosulfate sulfurtransferase like domain containing 1 [Source:HGNC Symbol;Acc:HGNC:35410]	0	-1.68705	0.113589	5.62477	0.00248383	1499	658	1421	535	173	237	53	68	152	179.936	96.547	174.709	67.61	38.996	50.36	9.242	12.916	35.071
ENSG00000100796	PPP4R3A	protein phosphatase 4 regulatory subunit 3A [Source:HGNC Symbol;Acc:HGNC:20219]	0	0.681687	0.113787	5.51916	0.00249935	285	248	257	338	178	220	428	317	270	34.211	36.388	31.598	42.714	40.123	46.748	74.632	60.211	62.297
ENSG00000072803	FBXW11	F-box and WD repeat domain containing 11 [Source:HGNC Symbol;Acc:HGNC:13607]	0	-0.808173	0.113787	4.44023	0.00250238	139	129	164	277	133	147	110	113	52	16.685	18.928	20.163	35.005	29.98	31.236	19.181	21.463	11.998
ENSG00000130749	ZC3H4	zinc finger CCCH-type containing 4 [Source:HGNC Symbol;Acc:HGNC:17808]	0	0.785499	0.114148	5.63045	0.00251744	249	288	250	295	234	250	373	492	311	29.889	42.258	30.737	37.28	52.747	53.122	65.042	93.45	71.757
ENSG00000161091	MFSD12	major facilitator superfamily domain containing 12 [Source:HGNC Symbol;Acc:HGNC:28299]	0	0.656779	0.114782	6.33708	0.00254236	429	459	446	547	354	414	754	562	489	51.496	67.348	54.835	69.126	79.796	87.97	131.478	106.746	112.828
ENSG00000168824	NSG1	neuronal vesicle trafficking associated 1 [Source:HGNC Symbol;Acc:HGNC:18790]	0	-3.4014	0.114782	0.509	0.00255294	21	9	11	66	10	18	4	3	0	2.521	1.321	1.352	8.341	2.254	3.825	0.697	0.57	0
ENSG00000138758	2011-09-01	septin 11 [Source:HGNC Symbol;Acc:HGNC:25589]	0	-1.04483	0.114782	7.85724	0.00254778	1123	1547	1214	3507	1796	1771	1339	1549	395	134.802	226.988	149.259	443.192	404.841	376.317	233.488	294.216	91.139
ENSG00000185630	PBX1	PBX homeobox 1 [Source:HGNC Symbol;Acc:HGNC:8632]	0	1.08834	0.115257	2.4859	0.00257791	23	24	24	35	29	24	71	50	41	2.761	3.521	2.951	4.423	6.537	5.1	12.381	9.497	9.46
ENSG00000138111	MFSD13A	major facilitator superfamily domain containing 13A [Source:HGNC Symbol;Acc:HGNC:26196]	0	1.23014	0.115257	2.82643	0.00257608	56	35	43	44	20	26	91	47	49	6.722	5.135	5.287	5.56	4.508	5.525	15.868	8.927	11.306
ENSG00000121653	MAPK8IP1	mitogen-activated protein kinase 8 interacting protein 1 [Source:HGNC Symbol;Acc:HGNC:6882]	0	1.03456	0.115323	3.52427	0.00258659	40	30	46	80	51	81	176	99	103	4.801	4.402	5.656	10.11	11.496	17.212	30.69	18.804	23.765
ENSG00000163703	CRELD1	cysteine rich with EGF like domains 1 [Source:HGNC Symbol;Acc:HGNC:14630]	0	-2.03885	0.115353	1.69557	0.00259779	35	20	23	51	31	26	3	10	14	4.201	2.935	2.828	6.445	6.988	5.525	0.523	1.899	3.23
ENSG00000134014	ELP3	elongator acetyltransferase complex subunit 3 [Source:HGNC Symbol;Acc:HGNC:20696]	0	0.864758	0.115353	4.51751	0.00260168	183	148	188	113	108	76	173	160	128	21.967	21.716	23.114	14.28	24.345	16.149	30.167	30.39	29.534
ENSG00000135480	KRT7	keratin 7 [Source:HGNC Symbol;Acc:HGNC:6445]	0	0.898642	0.115612	10.6515	0.00264885	16567	24080	19814	8208	4080	4272	7487	7941	10697	1988.66	3533.2	2436.09	1037.28	919.684	907.751	1305.54	1508.31	2468.13
ENSG00000065268	WDR18	WD repeat domain 18 [Source:HGNC Symbol;Acc:HGNC:17956]	0	-0.651421	0.115612	6.14871	0.00265807	510	448	592	829	361	458	323	298	252	61.219	65.734	72.785	104.764	81.374	97.32	56.323	56.602	58.144
ENSG00000132321	IQCA1	IQ motif containing with AAA domain 1 [Source:HGNC Symbol;Acc:HGNC:26195]	0	-1.90032	0.115612	2.15628	0.00265745	81	83	81	43	21	29	6	4	15	9.723	12.178	9.959	5.434	4.734	6.162	1.046	0.76	3.461
ENSG00000125967	NECAB3	N-terminal EF-hand calcium binding protein 3 [Source:HGNC Symbol;Acc:HGNC:15851]	0	-0.962932	0.115612	3.45608	0.00263827	97	65	80	130	77	70	48	45	28	11.644	9.537	9.836	16.429	17.357	14.874	8.37	8.547	6.46
ENSG00000100379	KCTD17	potassium channel tetramerization domain containing 17 [Source:HGNC Symbol;Acc:HGNC:25705]	0	-1.12878	0.115612	3.94142	0.00263182	93	97	80	236	115	124	104	74	24	11.163	14.233	9.836	29.824	25.922	26.349	18.135	14.056	5.538
ENSG00000106683	LIMK1	LIM domain kinase 1 [Source:HGNC Symbol;Acc:HGNC:6613]	0	0.642972	0.115612	6.17718	0.00265714	431	338	394	582	328	317	706	512	428	51.736	49.594	48.442	73.549	73.935	67.359	123.108	97.249	98.753
ENSG00000179222	MAGED1	MAGE family member D1 [Source:HGNC Symbol;Acc:HGNC:6813]	0	-0.84834	0.115612	5.80575	0.00265711	362	255	249	870	445	357	262	242	262	43.454	37.416	30.614	109.945	100.309	75.858	45.686	45.965	60.452
ENSG00000120008	WDR11	WD repeat domain 11 [Source:HGNC Symbol;Acc:HGNC:13831]	0	-1.14719	0.115662	3.23015	0.00268224	86	107	72	109	54	59	26	33	26	10.323	15.7	8.852	13.775	12.172	12.537	4.534	6.268	5.999
ENSG00000182934	SRPRA	SRP receptor subunit alpha [Source:HGNC Symbol;Acc:HGNC:11307]	0	-1.10443	0.115662	6.23142	0.00270258	676	597	577	845	470	531	183	220	381	81.145	87.596	70.941	106.786	105.944	112.831	31.911	41.787	87.909
ENSG00000170037	CNTROB	centrobin, centriole duplication and spindle assembly protein [Source:HGNC Symbol;Acc:HGNC:29616]	0	-0.859464	0.115662	3.6075	0.00269543	82	68	79	157	82	84	63	56	33	9.843	9.977	9.713	19.841	18.484	17.849	10.986	10.637	7.614
ENSG00000112304	ACOT13	acyl-CoA thioesterase 13 [Source:HGNC Symbol;Acc:HGNC:20999]	0	0.969724	0.115662	3.99254	0.00269519	150	111	119	113	44	48	154	97	88	18.006	16.287	14.631	14.28	9.918	10.199	26.854	18.424	20.304
ENSG00000276197	RF01518		0	1.2687	0.115662	2.62973	0.00268425	24	18	23	43	23	34	70	55	90	2.881	2.641	2.828	5.434	5.184	7.225	12.206	10.447	20.766
ENSG00000087842	PIR	pirin [Source:HGNC Symbol;Acc:HGNC:30048]	0	0.73731	0.115662	4.99589	0.00269063	296	277	290	186	108	105	229	173	168	35.531	40.644	35.655	23.505	24.345	22.311	39.932	32.86	38.763
ENSG00000239900	ADSL	adenylosuccinate lyase [Source:HGNC Symbol;Acc:HGNC:291]	0	-0.969945	0.115918	7.0133	0.00271581	1115	1394	1321	1089	840	795	311	418	512	133.842	204.538	162.414	137.621	189.347	168.928	54.23	79.395	118.134
ENSG00000198768	APCDD1L	APC down-regulated 1 like [Source:HGNC Symbol;Acc:HGNC:26892]	0	-2.84065	0.116303	1.20015	0.00273211	17	17	19	104	23	15	9	5	1	2.041	2.494	2.336	13.143	5.184	3.187	1.569	0.95	0.231
ENSG00000119686	FLVCR2	feline leukemia virus subgroup C cellular receptor family member 2 [Source:HGNC Symbol;Acc:HGNC:20105]	0	1.68309	0.117126	1.33054	0.00275874	5	4	13	12	15	14	51	47	17	0.6	0.587	1.598	1.516	3.381	2.975	8.893	8.927	3.922
ENSG00000137074	APTX	aprataxin [Source:HGNC Symbol;Acc:HGNC:15984]	0	0.683552	0.118141	5.50986	0.00279004	386	460	450	304	134	148	314	273	201	46.334	67.495	55.327	38.418	30.205	31.448	54.754	51.853	46.377
ENSG00000166166	TRMT61A	tRNA methyltransferase 61A [Source:HGNC Symbol;Acc:HGNC:23790]	0	0.996875	0.11847	3.82352	0.0028052	89	70	126	74	54	60	151	115	66	10.683	10.271	15.491	9.352	12.172	12.749	26.331	21.843	15.228
ENSG00000205356	TECPR1	tectonin beta-propeller repeat containing 1 [Source:HGNC Symbol;Acc:HGNC:22214]	0	-1.07058	0.119623	3.17033	0.00284276	52	47	34	160	56	85	44	47	27	6.242	6.896	4.18	20.22	12.623	18.062	7.672	8.927	6.23
ENSG00000210135	MT-TN	mitochondrially encoded tRNA asparagine [Source:HGNC Symbol;Acc:HGNC:7493]	0	1.93963	0.119623	4.16583	0.00284745	149	129	75	118	15	89	205	135	288	17.886	18.928	9.221	14.912	3.381	18.911	35.747	25.642	66.451
ENSG00000213073	AL353625.1		0	2.17234	0.120009	0.191908	0.00286414	2	4	2	10	8	1	25	25	13	0.24	0.587	0.246	1.264	1.803	0.212	4.359	4.748	3
ENSG00000140451	PIF1	PIF1 5'-to-3' DNA helicase [Source:HGNC Symbol;Acc:HGNC:26220]	0	-1.34228	0.120871	3.3534	0.00289226	75	88	45	148	77	92	47	54	14	9.003	12.912	5.533	18.703	17.357	19.549	8.196	10.257	3.23
ENSG00000185437	SH3BGR	SH3 domain binding glutamate rich protein [Source:HGNC Symbol;Acc:HGNC:10822]	0	1.57855	0.120962	1.34341	0.002902	13	11	16	16	8	6	22	32	25	1.56	1.614	1.967	2.022	1.803	1.275	3.836	6.078	5.768
ENSG00000260482	AC008870.1		0	-1.75403	0.121109	1.19815	0.00292344	16	21	13	35	22	18	8	6	4	1.921	3.081	1.598	4.423	4.959	3.825	1.395	1.14	0.923
ENSG00000055483	USP36	ubiquitin specific peptidase 36 [Source:HGNC Symbol;Acc:HGNC:20062]	0	0.699981	0.121109	5.02924	0.00294042	216	236	224	220	132	121	226	234	194	25.928	34.628	27.54	27.802	29.754	25.711	39.409	44.446	44.762
ENSG00000224476	RPL36P16	ribosomal protein L36 pseudogene 16 [Source:HGNC Symbol;Acc:HGNC:37010]	0	0.75517	0.121109	6.29585	0.00293133	613	416	482	488	346	316	602	526	543	73.583	61.039	59.261	61.67	77.993	67.146	104.973	99.908	125.287
ENSG00000233538	AC017104.3		0	1.15941	0.121109	2.93453	0.00294336	68	50	70	34	30	22	80	52	36	8.163	7.336	8.606	4.297	6.762	4.675	13.95	9.877	8.306
ENSG00000137393	RNF144B	ring finger protein 144B [Source:HGNC Symbol;Acc:HGNC:21578]	0	2.19782	0.121109	2.00297	0.0029131	102	62	98	4	8	7	19	26	28	12.244	9.097	12.049	0.505	1.803	1.487	3.313	4.938	6.46
ENSG00000171132	PRKCE	protein kinase C epsilon [Source:HGNC Symbol;Acc:HGNC:9401]	0	1.33085	0.121456	2.54944	0.00295938	24	23	27	24	32	32	83	72	32	2.881	3.375	3.32	3.033	7.213	6.8	14.473	13.676	7.383
ENSG00000244038	DDOST	dolichyl-diphosphooligosaccharide--protein glycosyltransferase non-catalytic subunit [Source:HGNC Symbol;Acc:HGNC:2728]	0	-0.639552	0.121848	7.38179	0.00302438	1449	1252	1427	1911	835	923	896	708	410	173.934	183.703	175.447	241.5	188.22	196.127	156.24	134.477	94.6
ENSG00000185839	AL035411.1		0	1.25004	0.121848	2.6921	0.00300034	43	34	71	44	15	19	66	50	40	5.162	4.989	8.729	5.56	3.381	4.037	11.509	9.497	9.229
ENSG00000156876	SASS6	SAS-6 centriolar assembly protein [Source:HGNC Symbol;Acc:HGNC:25403]	0	-1.11149	0.121848	2.71847	0.00302339	51	44	65	71	46	46	26	21	17	6.122	6.456	7.992	8.973	10.369	9.774	4.534	3.989	3.922
ENSG00000149357	LAMTOR1	late endosomal/lysosomal adaptor, MAPK and MTOR activator 1 [Source:HGNC Symbol;Acc:HGNC:26068]	0	0.648559	0.121848	7.26145	0.00302983	1218	907	929	989	584	733	1312	1065	771	146.206	133.082	114.219	124.984	131.641	155.754	228.779	202.285	177.894
ENSG00000115226	FNDC4	fibronectin type III domain containing 4 [Source:HGNC Symbol;Acc:HGNC:20239]	0	-1.49582	0.121848	2.34082	0.00302892	54	34	38	62	39	37	10	14	21	6.482	4.989	4.672	7.835	8.791	7.862	1.744	2.659	4.845
ENSG00000114544	SLC41A3	solute carrier family 41 member 3 [Source:HGNC Symbol;Acc:HGNC:31046]	0	0.980136	0.121848	4.13268	0.00300433	100	59	116	129	71	69	151	140	164	12.004	8.657	14.262	16.302	16.004	14.662	26.331	26.592	37.84
ENSG00000151247	EIF4E	eukaryotic translation initiation factor 4E [Source:HGNC Symbol;Acc:HGNC:3287]	0	-0.734323	0.121848	5.85799	0.00300842	415	509	524	546	367	334	201	235	209	49.816	74.684	64.425	69	82.727	70.971	35.049	44.636	48.223
ENSG00000151012	SLC7A11	solute carrier family 7 member 11 [Source:HGNC Symbol;Acc:HGNC:11059]	0	1.06996	0.121848	5.56244	0.00299363	118	284	246	392	164	229	374	606	419	14.164	41.671	30.245	49.538	36.968	48.66	65.216	115.103	96.676
ENSG00000143621	ILF2	interleukin enhancer binding factor 2 [Source:HGNC Symbol;Acc:HGNC:6037]	0	-1.02451	0.122751	7.25499	0.00305997	1348	1474	1678	1649	794	963	363	420	701	161.81	216.277	206.307	208.39	178.978	204.627	63.298	79.775	161.743
ENSG00000118363	SPCS2	signal peptidase complex subunit 2 [Source:HGNC Symbol;Acc:HGNC:28962]	0	-0.775539	0.124787	6.54876	0.00312	617	786	797	1002	540	611	386	546	203	74.063	115.328	97.99	126.626	121.723	129.831	67.309	103.707	46.838
ENSG00000184508	HDDC3	HD domain containing 3 [Source:HGNC Symbol;Acc:HGNC:30522]	0	-1.31692	0.124787	2.94832	0.00312631	82	75	78	98	31	63	23	17	24	9.843	11.005	9.59	12.385	6.988	13.387	4.011	3.229	5.538
ENSG00000173744	AGFG1	ArfGAP with FG repeats 1 [Source:HGNC Symbol;Acc:HGNC:5175]	0	-0.729913	0.125279	5.53351	0.00314646	337	337	380	440	260	342	166	229	150	40.453	49.447	46.72	55.604	58.607	72.671	28.946	43.496	34.61
ENSG00000100811	YY1	YY1 transcription factor [Source:HGNC Symbol;Acc:HGNC:12856]	0	-0.730363	0.125943	6.30529	0.00317099	615	599	649	888	442	460	296	281	333	73.823	87.89	79.793	112.22	99.632	97.745	51.615	53.373	76.834
ENSG00000199562	RNU6-37P	RNA, U6 small nuclear 37, pseudogene [Source:HGNC Symbol;Acc:HGNC:34281]	0	1.52519	0.126692	1.23822	0.00319778	16	12	14	12	8	6	27	21	18	1.921	1.761	1.721	1.516	1.803	1.275	4.708	3.989	4.153
ENSG00000279369	AC046185.3		0	-3.35598	0.126816	-1.32158	0.00320882	1	2	3	14	3	10	0	1	0	0.12	0.293	0.369	1.769	0.676	2.125	0	0.19	0
ENSG00000213064	SFT2D2	SFT2 domain containing 2 [Source:HGNC Symbol;Acc:HGNC:25140]	0	-1.01025	0.127627	3.96609	0.00327296	191	250	237	159	59	78	53	36	33	22.927	36.682	29.139	20.093	13.299	16.574	9.242	6.838	7.614
ENSG00000162704	ARPC5	actin related protein 2/3 complex subunit 5 [Source:HGNC Symbol;Acc:HGNC:708]	0	-1.09482	0.127627	6.53508	0.00328517	946	1181	955	981	461	554	208	220	410	113.555	173.285	117.415	123.973	103.915	117.719	36.27	41.787	94.6
ENSG00000266865	AC138207.8		0	1.70826	0.127627	1.63609	0.00325856	15	17	26	12	13	7	25	29	39	1.801	2.494	3.197	1.516	2.93	1.487	4.359	5.508	8.999
ENSG00000074181	NOTCH3	notch 3 [Source:HGNC Symbol;Acc:HGNC:7883]	0	-3.44175	0.127627	1.69581	0.00328311	92	28	68	73	45	22	10	5	0	11.043	4.108	8.36	9.225	10.144	4.675	1.744	0.95	0
ENSG00000198959	TGM2	transglutaminase 2 [Source:HGNC Symbol;Acc:HGNC:11778]	0	-1.52224	0.127627	4.90098	0.00327502	225	705	241	404	188	169	83	75	60	27.008	103.443	29.63	51.055	42.378	35.911	14.473	14.245	13.844
ENSG00000169435	RASSF6	Ras association domain family member 6 [Source:HGNC Symbol;Acc:HGNC:20796]	0	-3.63898	0.127627	-0.58481	0.00326423	29	15	16	17	4	3	0	0	0	3.481	2.201	1.967	2.148	0.902	0.637	0	0	0
ENSG00000095321	CRAT	carnitine O-acetyltransferase [Source:HGNC Symbol;Acc:HGNC:2342]	0	-1.32246	0.127627	2.86745	0.00327911	53	28	40	146	54	61	40	41	11	6.362	4.108	4.918	18.451	12.172	12.962	6.975	7.788	2.538
ENSG00000116679	IVNS1ABP	influenza virus NS1A binding protein [Source:HGNC Symbol;Acc:HGNC:16951]	0	-1.02971	0.127916	4.94692	0.00330059	422	396	389	429	112	141	115	91	53	50.656	58.104	47.827	54.214	25.246	29.961	20.053	17.284	12.229
ENSG00000162923	WDR26	WD repeat domain 26 [Source:HGNC Symbol;Acc:HGNC:21208]	0	-0.74098	0.12821	5.34499	0.0033162	381	325	290	393	250	245	149	187	123	45.734	47.687	35.655	49.665	56.353	52.06	25.982	35.519	28.38
ENSG00000156675	RAB11FIP1	RAB11 family interacting protein 1 [Source:HGNC Symbol;Acc:HGNC:30265]	0	-1.09505	0.128291	3.75807	0.0033263	153	157	142	175	81	53	48	36	32	18.366	23.036	17.459	22.115	18.258	11.262	8.37	6.838	7.383
ENSG00000265185	SNORD3B-1	small nucleolar RNA, C/D box 3B-1 [Source:HGNC Symbol;Acc:HGNC:10168]	0	1.58014	0.12951	1.68747	0.00337409	9	23	15	18	11	11	51	25	33	1.08	3.375	1.844	2.275	2.48	2.337	8.893	4.748	7.614
ENSG00000112367	FIG4	FIG4 phosphoinositide 5-phosphatase [Source:HGNC Symbol;Acc:HGNC:16873]	0	-1.3085	0.12951	2.51451	0.0033733	33	41	46	63	62	38	21	16	18	3.961	6.016	5.656	7.962	13.976	8.075	3.662	3.039	4.153
ENSG00000158023	WDR66	WD repeat domain 66 [Source:HGNC Symbol;Acc:HGNC:28506]	0	1.54995	0.130935	3.69921	0.00341941	166	329	223	39	36	15	91	55	75	19.926	48.273	27.417	4.929	8.115	3.187	15.868	10.447	17.305
ENSG00000178802	MPI	mannose phosphate isomerase [Source:HGNC Symbol;Acc:HGNC:7216]	0	-1.22015	0.131063	4.99123	0.00343093	319	227	252	392	272	186	163	156	35	38.292	33.307	30.983	49.538	61.312	39.523	28.423	29.631	8.076
ENSG00000163349	HIPK1	homeodomain interacting protein kinase 1 [Source:HGNC Symbol;Acc:HGNC:19006]	0	-1.13878	0.131615	3.45033	0.00349346	93	57	124	144	58	86	42	45	23	11.163	8.363	15.246	18.198	13.074	18.274	7.324	8.547	5.307
ENSG00000134490	TMEM241	transmembrane protein 241 [Source:HGNC Symbol;Acc:HGNC:31723]	0	-0.86664	0.131615	4.05521	0.00350293	161	159	164	166	108	78	64	51	48	19.326	23.33	20.163	20.978	24.345	16.574	11.16	9.687	11.075
ENSG00000104812	GYS1	glycogen synthase 1 [Source:HGNC Symbol;Acc:HGNC:4706]	0	-0.874042	0.131615	6.65239	0.00346478	1219	605	944	850	655	679	464	342	250	146.326	88.77	116.063	107.418	147.645	144.28	80.91	64.959	57.683
ENSG00000196950	SLC39A10	solute carrier family 39 member 10 [Source:HGNC Symbol;Acc:HGNC:20861]	0	-1.30873	0.131615	4.19983	0.0034836	199	287	222	233	116	80	65	74	17	23.887	42.111	27.294	29.445	26.148	16.999	11.334	14.056	3.922
ENSG00000249888	AC106800.3		0	1.41459	0.131615	1.82423	0.00347703	18	13	13	14	14	24	45	37	29	2.161	1.907	1.598	1.769	3.156	5.1	7.847	7.028	6.691
ENSG00000104331	IMPAD1	inositol monophosphatase domain containing 1 [Source:HGNC Symbol;Acc:HGNC:26019]	0	-1.00891	0.131615	5.76285	0.00349975	496	491	499	573	323	361	245	289	70	59.539	72.043	61.351	72.412	72.808	76.708	42.722	54.892	16.151
ENSG00000156802	ATAD2	ATPase family, AAA domain containing 2 [Source:HGNC Symbol;Acc:HGNC:30123]	0	-0.753724	0.131615	7.94793	0.00348269	1427	1968	2265	2717	1458	1544	806	1113	973	171.293	288.76	278.477	343.357	328.652	328.082	140.546	211.403	224.502
ENSG00000159720	ATP6V0D1	ATPase H+ transporting V0 subunit d1 [Source:HGNC Symbol;Acc:HGNC:13724]	0	0.784949	0.131648	6.41656	0.00353531	567	415	468	605	330	394	617	615	729	68.061	60.892	57.54	76.456	74.386	83.721	107.589	116.813	168.203
ENSG00000099864	PALM	paralemmin [Source:HGNC Symbol;Acc:HGNC:8594]	0	-2.89154	0.131648	-0.039961	0.00351426	0	2	2	67	36	18	9	11	0	0	0.293	0.246	8.467	8.115	3.825	1.569	2.089	0
ENSG00000197061	HIST1H4C	histone cluster 1 H4 family member c [Source:HGNC Symbol;Acc:HGNC:4787]	0	2.25445	0.131648	0.56481	0.00352526	7	12	5	3	3	8	14	23	18	0.84	1.761	0.615	0.379	0.676	1.7	2.441	4.369	4.153
ENSG00000221988	PPT2	palmitoyl-protein thioesterase 2 [Source:HGNC Symbol;Acc:HGNC:9326]	0	1.11292	0.131648	2.89751	0.00353672	39	22	34	57	26	36	78	62	84	4.681	3.228	4.18	7.203	5.861	7.65	13.601	11.776	19.381
ENSG00000092094	OSGEP	O-sialoglycoprotein endopeptidase [Source:HGNC Symbol;Acc:HGNC:18028]	0	-1.17608	0.13207	3.71286	0.0035563	78	90	124	168	78	103	31	46	64	9.363	13.205	15.246	21.231	17.582	21.886	5.406	8.737	14.767
ENSG00000223224	SNORD71	small nucleolar RNA, C/D box 71 [Source:HGNC Symbol;Acc:HGNC:32732]	0	3.35145	0.132397	-1.89232	0.00357339	0	0	0	3	0	0	20	9	3	0	0	0	0.379	0	0	3.487	1.709	0.692
ENSG00000243244	STON1	stonin 1 [Source:HGNC Symbol;Acc:HGNC:17003]	0	-2.43536	0.132783	0.806345	0.00360067	7	13	12	52	28	11	5	8	1	0.84	1.907	1.475	6.571	6.312	2.337	0.872	1.52	0.231
ENSG00000101246	ARFRP1	ADP ribosylation factor related protein 1 [Source:HGNC Symbol;Acc:HGNC:662]	0	-0.916383	0.132783	4.37235	0.00360868	195	180	189	206	94	160	68	65	74	23.407	26.411	23.237	26.033	21.189	33.998	11.857	12.346	17.074
ENSG00000146373	RNF217	ring finger protein 217 [Source:HGNC Symbol;Acc:HGNC:21487]	0	1.12257	0.132783	3.33031	0.00359936	67	101	102	36	41	33	76	73	52	8.043	14.819	12.541	4.549	9.242	7.012	13.252	13.866	11.998
ENSG00000067365	METTL22	methyltransferase like 22 [Source:HGNC Symbol;Acc:HGNC:28368]	0	-1.08547	0.132865	4.05369	0.00362753	75	110	92	234	120	138	57	55	99	9.003	16.14	11.311	29.571	27.05	29.323	9.939	10.447	22.842
ENSG00000215221	UBA52P6	ubiquitin A-52 residue ribosomal protein fusion product 1 pseudogene 6 [Source:HGNC Symbol;Acc:HGNC:36763]	0	0.617894	0.132865	6.00991	0.0036256	439	318	402	460	286	284	514	469	374	52.696	46.659	49.425	58.132	64.468	60.347	89.629	89.082	86.294
ENSG00000172795	DCP2	decapping mRNA 2 [Source:HGNC Symbol;Acc:HGNC:24452]	0	-0.944976	0.132867	3.46396	0.00364039	74	76	100	116	72	77	37	41	41	8.883	11.151	12.295	14.659	16.23	16.362	6.452	7.788	9.46
ENSG00000284948	AC107959.4		0	-2.87051	0.132867	-0.333516	0.00364417	4	6	10	15	9	10	3	0	1	0.48	0.88	1.229	1.896	2.029	2.125	0.523	0	0.231
ENSG00000100364	KIAA0930	KIAA0930 [Source:HGNC Symbol;Acc:HGNC:1314]	0	-0.812593	0.132935	5.70058	0.00365433	579	520	500	594	228	273	150	187	175	69.502	76.298	61.474	75.066	51.394	58.009	26.156	35.519	40.378
ENSG00000233461	AL445524.1		0	-0.982849	0.133829	4.70344	0.00371012	399	216	339	200	167	141	90	73	59	47.895	31.693	41.679	25.275	37.644	29.961	15.694	13.866	13.613
ENSG00000244242	IFITM10	interferon induced transmembrane protein 10 [Source:HGNC Symbol;Acc:HGNC:40022]	0	-3.51548	0.133829	0.647471	0.00371193	25	5	8	94	16	20	3	8	0	3.001	0.734	0.984	11.879	3.607	4.25	0.523	1.52	0
ENSG00000101210	EEF1A2	eukaryotic translation elongation factor 1 alpha 2 [Source:HGNC Symbol;Acc:HGNC:3192]	0	-1.50785	0.133829	3.79209	0.0037189	49	51	90	314	233	69	72	43	50	5.882	7.483	11.065	39.681	52.521	14.662	12.555	8.167	11.537
ENSG00000132967	HMGB1P5	high mobility group box 1 pseudogene 5 [Source:HGNC Symbol;Acc:HGNC:4997]	0	-0.719011	0.133829	7.69571	0.00370955	1282	1337	2277	2133	1364	1203	1006	998	513	153.888	196.175	279.953	269.555	307.463	255.624	175.421	189.559	118.365
ENSG00000158423	RIBC1	RIB43A domain with coiled-coils 1 [Source:HGNC Symbol;Acc:HGNC:26537]	0	-2.7704	0.133829	-0.155165	0.00372073	6	6	5	17	10	14	3	0	3	0.72	0.88	0.615	2.148	2.254	2.975	0.523	0	0.692
ENSG00000160360	GPSM1	G protein signaling modulator 1 [Source:HGNC Symbol;Acc:HGNC:17858]	0	-0.962654	0.134213	2.9913	0.00373977	36	27	20	137	84	69	45	42	39	4.321	3.962	2.459	17.313	18.935	14.662	7.847	7.977	8.999
ENSG00000054793	ATP9A	ATPase phospholipid transporting 9A (putative) [Source:HGNC Symbol;Acc:HGNC:13540]	0	-2.9294	0.135209	1.29691	0.00377598	51	46	53	25	34	18	2	12	0	6.122	6.749	6.516	3.159	7.664	3.825	0.349	2.279	0
ENSG00000135919	SERPINE2	serpin family E member 2 [Source:HGNC Symbol;Acc:HGNC:8951]	0	-1.31011	0.135406	6.16736	0.00378993	216	634	250	1099	492	1090	308	451	180	25.928	93.025	30.737	138.885	110.903	231.613	53.707	85.663	41.532
ENSG00000137720	C11orf1	chromosome 11 open reading frame 1 [Source:HGNC Symbol;Acc:HGNC:1163]	0	1.1696	0.13555	3.29202	0.0038956	64	56	51	70	30	36	125	119	37	7.682	8.217	6.27	8.846	6.762	7.65	21.797	22.603	8.537
ENSG00000167257	RNF214	ring finger protein 214 [Source:HGNC Symbol;Acc:HGNC:25335]	0	0.737013	0.13555	4.39915	0.00388034	111	110	127	147	87	103	224	166	105	13.324	16.14	15.614	18.577	19.611	21.886	39.06	31.53	24.227
ENSG00000233695	GAS6-AS1	GAS6 antisense RNA 1 [Source:HGNC Symbol;Acc:HGNC:39826]	0	3.25899	0.13555	-1.15921	0.00389011	6	0	0	3	1	0	21	10	7	0.72	0	0	0.379	0.225	0	3.662	1.899	1.615
ENSG00000172717	FAM71D	family with sequence similarity 71 member D [Source:HGNC Symbol;Acc:HGNC:20101]	0	0.887646	0.13555	3.3892	0.00387562	77	68	69	59	36	46	94	72	59	9.243	9.977	8.483	7.456	8.115	9.774	16.391	13.676	13.613
ENSG00000264301	LINC01444	long intergenic non-protein coding RNA 1444 [Source:HGNC Symbol;Acc:HGNC:50769]	0	2.23214	0.13555	0.274323	0.00386114	3	1	0	10	6	9	69	44	10	0.36	0.147	0	1.264	1.352	1.912	12.032	8.357	2.307
ENSG00000178951	ZBTB7A	zinc finger and BTB domain containing 7A [Source:HGNC Symbol;Acc:HGNC:18078]	0	0.72662	0.13555	6.20827	0.0038948	522	472	495	418	383	266	635	470	421	62.66	69.255	60.859	52.824	86.333	56.522	110.728	89.272	97.138
ENSG00000065989	PDE4A	phosphodiesterase 4A [Source:HGNC Symbol;Acc:HGNC:8780]	0	-1.03697	0.13555	2.63082	0.00384511	24	11	11	151	63	75	39	56	25	2.881	1.614	1.352	19.082	14.201	15.937	6.801	10.637	5.768
ENSG00000167617	CDC42EP5	CDC42 effector protein 5 [Source:HGNC Symbol;Acc:HGNC:17408]	0	-2.44338	0.13555	3.57143	0.00386579	367	94	96	306	79	75	26	30	9	44.054	13.792	11.803	38.67	17.808	15.937	4.534	5.698	2.077
ENSG00000159399	HK2	hexokinase 2 [Source:HGNC Symbol;Acc:HGNC:4923]	0	-1.66732	0.13555	2.94937	0.00388015	94	127	110	74	61	36	8	17	29	11.284	18.634	13.524	9.352	13.75	7.65	1.395	3.229	6.691
ENSG00000090263	MRPS33	mitochondrial ribosomal protein S33 [Source:HGNC Symbol;Acc:HGNC:16634]	0	0.841987	0.13555	5.24866	0.00384694	309	321	436	218	113	123	226	209	262	37.092	47.1	53.605	27.549	25.472	26.136	39.409	39.697	60.452
ENSG00000137574	TGS1	trimethylguanosine synthase 1 [Source:HGNC Symbol;Acc:HGNC:17843]	0	-0.876897	0.13555	4.14227	0.00388165	161	181	161	182	95	100	49	74	54	19.326	26.558	19.795	23	21.414	21.249	8.544	14.056	12.459
ENSG00000236365	AL008987.1		0	0.76691	0.13555	5.61658	0.00382462	370	360	492	243	202	179	283	388	256	44.414	52.822	60.49	30.709	45.533	38.035	49.348	73.696	59.067
ENSG00000222041	CYTOR	cytoskeleton regulator RNA [Source:HGNC Symbol;Acc:HGNC:28717]	0	0.843154	0.135627	5.13248	0.0039063	107	170	254	297	147	151	379	316	215	12.844	24.944	31.229	37.533	33.136	32.086	66.088	60.021	49.607
ENSG00000225972	MTND1P23	mitochondrially encoded NADH:ubiquinone oxidoreductase core subunit 1 pseudogene 23 [Source:HGNC Symbol;Acc:HGNC:42092]	0	0.67022	0.136714	11.7109	0.00394713	22781	16452	25079	19174	14752	16258	22708	24003	22649	2734.57	2413.96	3083.41	2423.09	3325.29	3454.64	3959.7	4559.11	5225.84
ENSG00000185519	FAM131C	family with sequence similarity 131 member C [Source:HGNC Symbol;Acc:HGNC:26717]	0	-2.22853	0.136714	0.675815	0.00395467	24	14	13	30	10	14	4	4	1	2.881	2.054	1.598	3.791	2.254	2.975	0.697	0.76	0.231
ENSG00000180398	MCFD2	multiple coagulation factor deficiency 2 [Source:HGNC Symbol;Acc:HGNC:18451]	0	-0.690796	0.137334	6.12324	0.00398118	421	611	563	647	466	431	286	321	222	50.536	89.651	69.22	81.764	105.042	91.583	49.871	60.971	51.222
ENSG00000198925	ATG9A	autophagy related 9A [Source:HGNC Symbol;Acc:HGNC:22408]	0	-0.973021	0.138877	5.06626	0.0040346	247	182	219	559	150	277	138	119	138	29.649	26.704	26.926	70.643	33.812	58.859	24.064	22.603	31.841
ENSG00000099942	CRKL	CRK like proto-oncogene, adaptor protein [Source:HGNC Symbol;Acc:HGNC:2363]	0	-0.886523	0.140793	4.64209	0.00409905	195	236	187	223	187	156	82	124	64	23.407	34.628	22.991	28.181	42.152	33.148	14.299	23.552	14.767
ENSG00000071243	ING3	inhibitor of growth family member 3 [Source:HGNC Symbol;Acc:HGNC:14587]	0	0.702839	0.140836	4.85578	0.00410911	144	145	188	231	110	135	232	213	209	17.285	21.276	23.114	29.192	24.795	28.686	40.455	40.457	48.223
ENSG00000172939	OXSR1	oxidative stress responsive 1 [Source:HGNC Symbol;Acc:HGNC:8508]	0	-0.756821	0.140941	4.86731	0.00412098	207	285	295	272	167	172	106	109	95	24.848	41.817	36.27	34.374	37.644	36.548	18.484	20.703	21.919
ENSG00000272779	AC245060.4		0	-1.08245	0.142131	2.90712	0.00416871	61	62	72	72	45	58	21	26	24	7.322	9.097	8.852	9.099	10.144	12.324	3.662	4.938	5.538
ENSG00000100077	GRK3	G protein-coupled receptor kinase 3 [Source:HGNC Symbol;Acc:HGNC:290]	0	-1.84994	0.142131	2.10914	0.00417355	38	48	33	49	43	34	4	21	11	4.561	7.043	4.057	6.192	9.693	7.225	0.697	3.989	2.538
ENSG00000177045	SIX5	SIX homeobox 5 [Source:HGNC Symbol;Acc:HGNC:10891]	0	0.700493	0.142132	6.20076	0.00418243	467	408	424	608	373	227	645	573	405	56.057	59.865	52.13	76.835	84.079	48.235	112.472	108.835	93.446
ENSG00000141574	SECTM1	secreted and transmembrane 1 [Source:HGNC Symbol;Acc:HGNC:10707]	0	1.43994	0.142773	3.80396	0.00421024	75	56	86	35	80	83	130	160	109	9.003	8.217	10.574	4.423	18.033	17.637	22.669	30.39	25.15
ENSG00000223802	CERS1	ceramide synthase 1 [Source:HGNC Symbol;Acc:HGNC:14253]	0	-2.5186	0.143326	1.10648	0.00423549	20	9	11	84	20	20	18	4	1	2.401	1.321	1.352	10.615	4.508	4.25	3.139	0.76	0.231
ENSG00000201217	RF00019		0	0.945564	0.143575	3.49912	0.00425181	48	21	34	92	54	86	142	165	81	5.762	3.081	4.18	11.626	12.172	18.274	24.761	31.34	18.689
ENSG00000134247	PTGFRN	prostaglandin F2 receptor inhibitor [Source:HGNC Symbol;Acc:HGNC:9601]	0	-1.17842	0.143697	4.67503	0.00440841	674	662	691	195	76	109	37	99	24	80.905	97.134	84.957	24.643	17.131	23.161	6.452	18.804	5.538
ENSG00000255284	AP006621.3		0	-1.54714	0.143697	2.05743	0.00430079	20	38	23	72	26	40	16	8	18	2.401	5.576	2.828	9.099	5.861	8.5	2.79	1.52	4.153
ENSG00000279117	AP001972.5		0	-2.78958	0.143697	-0.788472	0.00430828	4	1	1	15	9	14	1	4	0	0.48	0.147	0.123	1.896	2.029	2.975	0.174	0.76	0
ENSG00000168092	PAFAH1B2	platelet activating factor acetylhydrolase 1b catalytic subunit 2 [Source:HGNC Symbol;Acc:HGNC:8575]	0	-0.705576	0.143697	6.64801	0.0043325	891	797	853	1036	541	582	304	502	337	106.953	116.942	104.875	130.923	121.948	123.668	53.01	95.35	77.756
ENSG00000197905	TEAD4	TEA domain transcription factor 4 [Source:HGNC Symbol;Acc:HGNC:11717]	0	0.684171	0.143697	5.8974	0.00436555	349	252	383	390	272	303	600	434	332	41.893	36.975	47.089	49.286	61.312	64.384	104.625	82.434	76.603
ENSG00000102738	MRPS31	mitochondrial ribosomal protein S31 [Source:HGNC Symbol;Acc:HGNC:16632]	0	0.767749	0.143697	5.05678	0.00436984	234	276	297	189	143	104	294	188	164	28.089	40.497	36.516	23.885	32.234	22.099	51.266	35.709	37.84
ENSG00000206596	RNU1-27P	RNA, U1 small nuclear 27, pseudogene [Source:HGNC Symbol;Acc:HGNC:37497]	0	2.11418	0.143697	0.732	0.00431537	5	5	8	10	1	16	30	32	14	0.6	0.734	0.984	1.264	0.225	3.4	5.231	6.078	3.23
ENSG00000259781	HMGB1P6	high mobility group box 1 pseudogene 6 [Source:HGNC Symbol;Acc:HGNC:4998]	0	-0.728287	0.143697	8.01697	0.00439094	1781	1767	3220	2446	1656	1477	1156	1218	612	213.787	259.268	395.893	309.11	373.284	313.846	201.577	231.346	141.208
ENSG00000262202	AC007952.4		0	2.04268	0.143697	1.63753	0.00441906	16	25	11	23	3	12	81	34	19	1.921	3.668	1.352	2.907	0.676	2.55	14.124	6.458	4.384
ENSG00000256618	MTRNR2L1	MT-RNR2 like 1 [Source:HGNC Symbol;Acc:HGNC:37155]	0	1.36666	0.143697	6.1146	0.00443499	865	238	393	446	201	213	589	486	821	103.832	34.921	48.319	56.363	45.308	45.26	102.707	92.311	189.43
ENSG00000173812	EIF1	eukaryotic translation initiation factor 1 [Source:HGNC Symbol;Acc:HGNC:3249]	0	0.485482	0.143697	9.13632	0.00431091	3712	3859	3612	4545	2237	2385	4118	3667	2978	445.579	566.222	444.088	574.368	504.248	506.785	718.075	696.508	687.118
ENSG00000108830	RND2	Rho family GTPase 2 [Source:HGNC Symbol;Acc:HGNC:18315]	0	-1.66959	0.143697	2.08439	0.00430353	31	22	30	92	33	33	13	32	4	3.721	3.228	3.688	11.626	7.439	7.012	2.267	6.078	0.923
ENSG00000130164	LDLR	low density lipoprotein receptor [Source:HGNC Symbol;Acc:HGNC:6547]	0	0.615831	0.143697	6.1794	0.00442016	502	461	510	444	311	323	572	580	312	60.259	67.641	62.703	56.11	70.103	68.634	99.742	110.165	71.988
ENSG00000105270	CLIP3	CAP-Gly domain containing linker protein 3 [Source:HGNC Symbol;Acc:HGNC:24314]	0	-1.6134	0.143697	2.90627	0.00434658	9	15	7	361	127	131	120	80	11	1.08	2.201	0.861	45.621	28.627	27.836	20.925	15.195	2.538
ENSG00000186567	CEACAM19	carcinoembryonic antigen related cell adhesion molecule 19 [Source:HGNC Symbol;Acc:HGNC:31951]	0	-1.79487	0.143697	1.53016	0.00434078	38	25	39	29	22	24	5	11	3	4.561	3.668	4.795	3.665	4.959	5.1	0.872	2.089	0.692
ENSG00000115084	SLC35F5	solute carrier family 35 member F5 [Source:HGNC Symbol;Acc:HGNC:23617]	0	-1.09917	0.143697	3.95462	0.00438106	106	127	138	180	94	108	36	52	77	12.724	18.634	16.967	22.747	21.189	22.949	6.277	9.877	17.766
ENSG00000198836	OPA1	OPA1, mitochondrial dynamin like GTPase [Source:HGNC Symbol;Acc:HGNC:8140]	0	-0.747527	0.143697	5.18771	0.00441885	224	301	312	364	214	245	130	155	137	26.888	44.165	38.36	46	48.238	52.06	22.669	29.441	31.61
ENSG00000272086	AC025181.2		0	1.88362	0.143697	0.888536	0.00440317	9	10	12	11	2	8	35	20	11	1.08	1.467	1.475	1.39	0.451	1.7	6.103	3.799	2.538
ENSG00000206503	HLA-A	major histocompatibility complex, class I, A [Source:HGNC Symbol;Acc:HGNC:4931]	0	-1.04482	0.143697	6.79409	0.00442647	1492	621	758	1682	525	767	374	497	286	179.096	91.118	93.195	212.56	118.342	162.979	65.216	94.4	65.989
ENSG00000201785	SNORD117	small nucleolar RNA, C/D box 117 [Source:HGNC Symbol;Acc:HGNC:32742]	0	3.84992	0.143697	-0.931119	0.00434275	0	3	0	5	1	0	65	19	6	0	0.44	0	0.632	0.225	0	11.334	3.609	1.384
ENSG00000026103	FAS	Fas cell surface death receptor [Source:HGNC Symbol;Acc:HGNC:11920]	0	1.48952	0.143935	3.26461	0.00445131	123	55	64	38	25	32	61	73	109	14.765	8.07	7.869	4.802	5.635	6.8	10.637	13.866	25.15
ENSG00000278791	MIR6723	microRNA 6723 [Source:HGNC Symbol;Acc:HGNC:50152]	0	1.73753	0.145409	2.1969	0.00450599	20	20	20	35	10	14	44	42	101	2.401	2.935	2.459	4.423	2.254	2.975	7.672	7.977	23.304
ENSG00000225630	MTND2P28	mitochondrially encoded NADH:ubiquinone oxidoreductase core subunit 2 pseudogene 28 [Source:HGNC Symbol;Acc:HGNC:42129]	0	0.94067	0.146046	8.64153	0.00458527	4981	2658	3577	1835	1299	1415	2345	2197	3128	597.906	390.002	439.785	231.896	292.811	300.671	408.908	417.297	721.728
ENSG00000200615	RF00019		0	1.82002	0.146046	0.849492	0.00455379	4	2	5	30	8	3	54	33	19	0.48	0.293	0.615	3.791	1.803	0.637	9.416	6.268	4.384
ENSG00000090061	CCNK	cyclin K [Source:HGNC Symbol;Acc:HGNC:1596]	0	0.610874	0.146046	5.86008	0.00456983	393	291	450	424	229	253	463	418	303	47.175	42.698	55.327	53.582	51.62	53.76	80.735	79.395	69.912
ENSG00000103168	TAF1C	TATA-box binding protein associated factor, RNA polymerase I subunit C [Source:HGNC Symbol;Acc:HGNC:11534]	0	-1.31553	0.146046	2.57633	0.00457275	52	37	33	79	58	40	36	14	14	6.242	5.429	4.057	9.984	13.074	8.5	6.277	2.659	3.23
ENSG00000173166	RAPH1	Ras association (RalGDS/AF-6) and pleckstrin homology domains 1 [Source:HGNC Symbol;Acc:HGNC:14436]	0	-0.792269	0.146046	3.90371	0.00458354	71	67	74	170	144	118	87	72	56	8.523	9.831	9.098	21.484	32.459	25.074	15.171	13.676	12.921
ENSG00000145107	TM4SF19	transmembrane 4 L six family member 19 [Source:HGNC Symbol;Acc:HGNC:25167]	0	1.47432	0.146046	1.87061	0.00458629	22	31	17	14	20	9	41	31	25	2.641	4.549	2.09	1.769	4.508	1.912	7.149	5.888	5.768
ENSG00000151876	FBXO4	F-box protein 4 [Source:HGNC Symbol;Acc:HGNC:13583]	0	-0.891074	0.146046	3.5904	0.00458959	100	74	102	158	76	65	46	54	34	12.004	10.858	12.541	19.967	17.131	13.812	8.021	10.257	7.845
ENSG00000137177	KIF13A	kinesin family member 13A [Source:HGNC Symbol;Acc:HGNC:14566]	0	0.949743	0.146406	4.87573	0.0046192	235	270	211	127	108	115	186	179	224	28.209	39.616	25.942	16.049	24.345	24.436	32.434	33.999	51.684
ENSG00000136982	DSCC1	DNA replication and sister chromatid cohesion 1 [Source:HGNC Symbol;Acc:HGNC:24453]	0	-1.21659	0.146406	2.75781	0.00461352	75	77	102	76	29	43	22	23	9	9.003	11.298	12.541	9.604	6.537	9.137	3.836	4.369	2.077
ENSG00000172500	FIBP	FGF1 intracellular binding protein [Source:HGNC Symbol;Acc:HGNC:3705]	0	-0.863686	0.146569	6.4666	0.00466359	622	535	673	974	590	617	259	361	441	74.663	78.499	82.744	123.088	132.994	131.105	45.163	68.568	101.753
ENSG00000100600	LGMN	legumain [Source:HGNC Symbol;Acc:HGNC:9472]	0	-0.820367	0.146569	4.04325	0.00465726	179	200	195	145	79	87	47	62	42	21.487	29.346	23.975	18.324	17.808	18.487	8.196	11.776	9.691
ENSG00000227606	AC005392.1		0	3.77338	0.146569	-1.0594	0.00467015	4	0	6	0	3	0	16	7	8	0.48	0	0.738	0	0.676	0	2.79	1.33	1.846
ENSG00000112186	CAP2	cyclase associated actin cytoskeleton regulatory protein 2 [Source:HGNC Symbol;Acc:HGNC:20039]	0	-1.58821	0.146569	2.50468	0.00463831	32	37	46	112	32	46	12	13	37	3.841	5.429	5.656	14.154	7.213	9.774	2.092	2.469	8.537
ENSG00000197363	ZNF517	zinc finger protein 517 [Source:HGNC Symbol;Acc:HGNC:27984]	0	3.17623	0.146569	-0.991855	0.00464495	4	2	0	3	1	0	22	9	6	0.48	0.293	0	0.379	0.225	0	3.836	1.709	1.384
ENSG00000175315	CST6	cystatin E/M [Source:HGNC Symbol;Acc:HGNC:2478]	0	-1.45427	0.146593	3.94321	0.00468007	138	110	63	211	161	129	84	85	15	16.565	16.14	7.746	26.665	36.291	27.411	14.647	16.145	3.461
ENSG00000164062	APEH	acylaminoacyl-peptide hydrolase [Source:HGNC Symbol;Acc:HGNC:586]	0	-0.627837	0.146956	6.02981	0.00470463	589	557	805	640	346	301	268	259	175	70.702	81.727	98.973	80.879	77.993	63.959	46.732	49.194	40.378
ENSG00000169249	ZRSR2	zinc finger CCCH-type, RNA binding motif and serine/arginine rich 2 [Source:HGNC Symbol;Acc:HGNC:23019]	0	0.679505	0.146956	6.29133	0.00471002	525	413	484	696	254	343	754	511	447	63.02	60.599	59.507	87.956	57.255	72.884	131.478	97.059	103.137
ENSG00000258472	AC005726.1		0	-1.76481	0.147424	2.25857	0.00473421	34	37	73	66	43	35	14	26	3	4.081	5.429	8.975	8.341	9.693	7.437	2.441	4.938	0.692
ENSG00000149948	HMGA2	high mobility group AT-hook 2 [Source:HGNC Symbol;Acc:HGNC:5009]	0	0.797928	0.147783	6.45396	0.00475499	445	599	575	436	406	438	834	781	391	53.417	87.89	70.695	55.099	91.518	93.07	145.428	148.343	90.216
ENSG00000124006	OBSL1	obscurin like 1 [Source:HGNC Symbol;Acc:HGNC:29092]	0	-0.791134	0.147849	5.00118	0.00476633	230	187	215	384	196	234	195	162	67	27.609	27.438	26.434	48.527	44.181	49.722	34.003	30.77	15.459
ENSG00000124787	RPP40	ribonuclease P/MRP subunit p40 [Source:HGNC Symbol;Acc:HGNC:20992]	0	0.845862	0.148095	4.95898	0.00478352	226	243	240	143	141	119	308	211	129	27.128	35.655	29.508	18.071	31.783	25.286	53.707	40.077	29.764
ENSG00000168792	ABHD15	abhydrolase domain containing 15 [Source:HGNC Symbol;Acc:HGNC:26971]	0	0.7251	0.148417	3.9109	0.00480867	73	83	76	114	62	73	141	115	97	8.763	12.178	9.344	14.407	13.976	15.512	24.587	21.843	22.381
ENSG00000182150	ERCC6L2	ERCC excision repair 6 like 2 [Source:HGNC Symbol;Acc:HGNC:26922]	0	-1.16761	0.148417	2.57471	0.00481246	34	37	45	76	42	47	23	15	28	4.081	5.429	5.533	9.604	9.467	9.987	4.011	2.849	6.46
ENSG00000091844	RGS17	regulator of G protein signaling 17 [Source:HGNC Symbol;Acc:HGNC:14088]	0	1.15809	0.149343	2.80354	0.00485183	20	30	23	51	26	47	113	102	35	2.401	4.402	2.828	6.445	5.861	9.987	19.704	19.374	8.076
ENSG00000076604	TRAF4	TNF receptor associated factor 4 [Source:HGNC Symbol;Acc:HGNC:12034]	0	1.21205	0.149721	3.8869	0.0048751	106	138	111	87	26	63	133	78	133	12.724	20.248	13.647	10.995	5.861	13.387	23.192	14.815	30.687
ENSG00000148229	POLE3	DNA polymerase epsilon 3, accessory subunit [Source:HGNC Symbol;Acc:HGNC:13546]	0	-0.600112	0.149721	7.70931	0.00488282	1359	1795	1774	2396	942	1336	1008	900	647	163.131	263.376	218.11	302.791	212.339	283.885	175.77	170.945	149.283
ENSG00000162600	OMA1	OMA1 zinc metallopeptidase [Source:HGNC Symbol;Acc:HGNC:29661]	0	1.10197	0.150209	2.82686	0.00493325	54	56	96	34	20	21	49	51	39	6.482	8.217	11.803	4.297	4.508	4.462	8.544	9.687	8.999
ENSG00000100596	SPTLC2	serine palmitoyltransferase long chain base subunit 2 [Source:HGNC Symbol;Acc:HGNC:11278]	0	-1.19568	0.150209	4.63923	0.00490817	300	252	289	223	150	150	50	52	125	36.011	36.975	35.532	28.181	33.812	31.873	8.719	9.877	28.841
ENSG00000173065	FAM222B	family with sequence similarity 222 member B [Source:HGNC Symbol;Acc:HGNC:25563]	0	0.864351	0.150209	4.0583	0.00494566	141	79	83	105	71	68	140	138	104	16.925	11.591	10.205	13.269	16.004	14.449	24.412	26.212	23.996
ENSG00000105376	ICAM5	intercellular adhesion molecule 5 [Source:HGNC Symbol;Acc:HGNC:5348]	0	-2.90728	0.150209	0.320069	0.00494314	18	13	12	31	14	7	5	0	2	2.161	1.907	1.475	3.918	3.156	1.487	0.872	0	0.461
ENSG00000164889	SLC4A2	solute carrier family 4 member 2 [Source:HGNC Symbol;Acc:HGNC:11028]	0	0.966933	0.150209	4.45391	0.00493126	62	109	101	113	119	143	261	206	159	7.442	15.993	12.418	14.28	26.824	30.386	45.512	39.128	36.686
ENSG00000118960	HS1BP3	HCLS1 binding protein 3 [Source:HGNC Symbol;Acc:HGNC:24979]	0	0.945064	0.150463	5.67599	0.00496908	436	238	307	407	157	190	618	292	336	52.336	34.921	37.745	51.434	35.39	40.373	107.763	55.462	77.526
ENSG00000250012	AC079848.1		0	1.82389	0.150463	1.0358	0.00497281	8	10	19	13	3	6	23	18	27	0.96	1.467	2.336	1.643	0.676	1.275	4.011	3.419	6.23
ENSG00000050820	BCAR1	BCAR1, Cas family scaffold protein [Source:HGNC Symbol;Acc:HGNC:971]	0	0.685451	0.152167	5.87354	0.00503863	332	403	300	413	220	298	583	420	303	39.852	59.131	36.884	52.192	49.591	63.322	101.66	79.775	69.912
ENSG00000214944	ARHGEF28	Rho guanine nucleotide exchange factor 28 [Source:HGNC Symbol;Acc:HGNC:30322]	0	0.947543	0.152858	4.16377	0.00507108	123	161	97	102	73	62	192	139	77	14.765	23.623	11.926	12.89	16.455	13.174	33.48	26.402	17.766
ENSG00000057757	PITHD1	PITH domain containing 1 [Source:HGNC Symbol;Acc:HGNC:25022]	0	-0.975355	0.152945	4.09382	0.00508353	155	109	179	222	83	108	46	73	58	18.606	15.993	22.008	28.055	18.709	22.949	8.021	13.866	13.382
ENSG00000166546	BEAN1	brain expressed associated with NEDD4 1 [Source:HGNC Symbol;Acc:HGNC:24160]	0	-3.17809	0.15304	-1.80546	0.00509918	1	2	2	12	3	2	0	0	0	0.12	0.293	0.246	1.516	0.676	0.425	0	0	0
ENSG00000140830	TXNL4B	thioredoxin like 4B [Source:HGNC Symbol;Acc:HGNC:26041]	0	0.811075	0.15304	3.43646	0.0051058	74	59	63	68	42	49	94	82	64	8.883	8.657	7.746	8.593	9.467	10.412	16.391	15.575	14.767
ENSG00000117020	AKT3	AKT serine/threonine kinase 3 [Source:HGNC Symbol;Acc:HGNC:393]	0	-0.88822	0.153564	4.35233	0.00513287	128	152	113	257	148	139	138	84	44	15.365	22.303	13.893	32.478	33.361	29.536	24.064	15.955	10.152
ENSG00000105887	MTPN	myotrophin [Source:HGNC Symbol;Acc:HGNC:15667]	0	-0.604733	0.153811	6.37665	0.00515074	774	726	685	883	390	462	338	399	226	92.909	106.524	84.219	111.588	87.911	98.17	58.939	75.786	52.145
ENSG00000167552	TUBA1A	tubulin alpha 1a [Source:HGNC Symbol;Acc:HGNC:20766]	0	-1.40175	0.153831	5.76456	0.00516101	154	394	88	1308	584	575	246	192	367	18.486	57.811	10.819	165.297	131.641	122.181	42.896	36.468	84.678
ENSG00000139163	ETNK1	ethanolamine kinase 1 [Source:HGNC Symbol;Acc:HGNC:24649]	0	0.891475	0.153934	3.87487	0.0051741	96	60	91	95	48	79	127	108	115	11.524	8.804	11.188	12.005	10.82	16.787	22.146	20.513	26.534
ENSG00000167767	KRT80	keratin 80 [Source:HGNC Symbol;Acc:HGNC:27056]	0	1.73951	0.154032	3.90727	0.00522231	44	90	146	59	59	45	140	98	292	5.282	13.205	17.95	7.456	13.299	9.562	24.412	18.614	67.374
ENSG00000072364	AFF4	AF4/FMR2 family member 4 [Source:HGNC Symbol;Acc:HGNC:17869]	0	-0.676777	0.154032	5.69411	0.00522551	366	298	339	625	337	318	294	284	127	43.934	43.725	41.679	78.984	75.964	67.571	51.266	53.943	29.303
ENSG00000272338	AC067838.1		0	-2.96759	0.154032	-0.339994	0.00520455	15	18	12	9	7	7	2	0	0	1.801	2.641	1.475	1.137	1.578	1.487	0.349	0	0
ENSG00000077782	FGFR1	fibroblast growth factor receptor 1 [Source:HGNC Symbol;Acc:HGNC:3688]	0	-1.46265	0.154032	3.3785	0.00522534	12	47	16	201	184	170	31	74	97	1.44	6.896	1.967	25.401	41.476	36.123	5.406	14.056	22.381
ENSG00000106772	PRUNE2	prune homolog 2 [Source:HGNC Symbol;Acc:HGNC:25209]	0	1.98796	0.154032	2.12776	0.00520666	5	30	29	12	32	15	83	39	56	0.6	4.402	3.565	1.516	7.213	3.187	14.473	7.408	12.921
ENSG00000186854	TRABD2A	TraB domain containing 2A [Source:HGNC Symbol;Acc:HGNC:27013]	0	-1.24939	0.154526	2.84063	0.00525519	39	64	73	64	58	65	26	24	16	4.681	9.391	8.975	8.088	13.074	13.812	4.534	4.559	3.692
ENSG00000115935	WIPF1	WAS/WASL interacting protein family member 1 [Source:HGNC Symbol;Acc:HGNC:12736]	0	-1.32344	0.154526	3.87743	0.00526156	29	101	30	374	111	219	79	121	39	3.481	14.819	3.688	47.264	25.021	46.535	13.776	22.983	8.999
ENSG00000092847	AGO1	argonaute 1, RISC catalytic component [Source:HGNC Symbol;Acc:HGNC:3262]	0	-0.764835	0.154638	4.42692	0.00532336	114	142	181	238	159	132	118	93	59	13.684	20.835	22.254	30.077	35.841	28.049	20.576	17.664	13.613
ENSG00000247498	GPRC5D-AS1	GPRC5D and HEBP1 antisense RNA 1 [Source:HGNC Symbol;Acc:HGNC:53599]	0	-1.42065	0.154638	2.19737	0.00532061	36	31	59	67	34	24	10	17	12	4.321	4.549	7.254	8.467	7.664	5.1	1.744	3.229	2.769
ENSG00000035664	DAPK2	death associated protein kinase 2 [Source:HGNC Symbol;Acc:HGNC:2675]	0	-2.48695	0.154638	-0.263718	0.00529122	3	5	6	20	11	9	5	2	0	0.36	0.734	0.738	2.527	2.48	1.912	0.872	0.38	0
ENSG00000178149	DALRD3	DALR anticodon binding domain containing 3 [Source:HGNC Symbol;Acc:HGNC:25536]	0	-0.956675	0.154638	3.66067	0.00530847	97	84	68	155	107	79	66	62	26	11.644	12.325	8.36	19.588	24.119	16.787	11.509	11.776	5.999
ENSG00000164081	TEX264	testis expressed 264 [Source:HGNC Symbol;Acc:HGNC:30247]	0	0.882883	0.154638	4.01154	0.00527546	71	87	104	142	47	75	196	139	80	8.523	12.765	12.787	17.945	10.594	15.937	34.177	26.402	18.459
ENSG00000136830	FAM129B	family with sequence similarity 129 member B [Source:HGNC Symbol;Acc:HGNC:25282]	0	-0.59285	0.154638	6.87847	0.00532251	871	768	915	1337	606	731	457	596	434	104.553	112.687	112.497	168.962	136.6	155.329	79.689	113.204	100.137
ENSG00000093010	COMT	catechol-O-methyltransferase [Source:HGNC Symbol;Acc:HGNC:2228]	0	-0.758322	0.155432	5.95291	0.0053604	647	571	688	573	362	289	179	209	232	77.664	83.782	84.588	72.412	81.599	61.409	31.213	39.697	53.53
ENSG00000116016	EPAS1	endothelial PAS domain protein 1 [Source:HGNC Symbol;Acc:HGNC:3374]	0	0.868787	0.155807	5.92515	0.00538306	627	463	468	265	258	210	441	321	403	75.263	67.935	57.54	33.489	58.157	44.623	76.899	60.971	92.985
ENSG00000182379	NXPH4	neurexophilin 4 [Source:HGNC Symbol;Acc:HGNC:8078]	0	-1.13189	0.155967	2.31035	0.00540808	13	20	13	113	59	41	29	40	14	1.56	2.935	1.598	14.28	13.299	8.712	5.057	7.598	3.23
ENSG00000144134	RABL2A	RAB, member of RAS oncogene family like 2A [Source:HGNC Symbol;Acc:HGNC:9799]	0	-2.16528	0.155967	0.869812	0.00539902	19	14	13	35	13	17	10	1	4	2.281	2.054	1.598	4.423	2.93	3.612	1.744	0.19	0.923
ENSG00000101017	CD40	CD40 molecule [Source:HGNC Symbol;Acc:HGNC:11919]	0	-1.74969	0.156091	2.22534	0.00543186	57	50	67	97	17	28	15	8	8	6.842	7.336	8.238	12.258	3.832	5.95	2.616	1.52	1.846
ENSG00000247627	MTND4P12	mitochondrially encoded NADH:ubiquinone oxidoreductase core subunit 4 pseudogene 12 [Source:HGNC Symbol;Acc:HGNC:42199]	0	1.29548	0.156091	5.8364	0.0054297	836	327	439	226	218	148	356	351	584	100.351	47.98	53.974	28.56	49.14	31.448	62.077	66.669	134.747
ENSG00000236824	BCYRN1	brain cytoplasmic RNA 1 [Source:HGNC Symbol;Acc:HGNC:1022]	0	0.802315	0.156932	6.91475	0.00547095	749	891	587	723	377	727	1136	877	695	89.908	130.734	72.17	91.368	84.981	154.479	198.09	166.577	160.358
ENSG00000143612	C1orf43	chromosome 1 open reading frame 43 [Source:HGNC Symbol;Acc:HGNC:29876]	0	0.511068	0.159139	7.24095	0.00560754	1124	1152	1255	991	593	618	963	1108	654	134.922	169.03	154.3	125.236	133.67	131.318	167.923	210.453	150.898
ENSG00000152767	FARP1	FERM, ARH/RhoGEF and pleckstrin domain protein 1 [Source:HGNC Symbol;Acc:HGNC:3591]	0	-0.964009	0.159139	3.64236	0.00557795	103	85	118	183	73	65	55	58	24	12.364	12.472	14.508	23.126	16.455	13.812	9.591	11.016	5.538
ENSG00000215326	GPX1P2	glutathione peroxidase pseudogene 2 [Source:HGNC Symbol;Acc:HGNC:4561]	0	0.785614	0.159139	5.04832	0.00559312	194	189	204	208	190	109	322	217	206	23.287	27.732	25.081	26.286	42.828	23.161	56.149	41.217	47.531
ENSG00000144749	LRIG1	leucine rich repeats and immunoglobulin like domains 1 [Source:HGNC Symbol;Acc:HGNC:17360]	0	-1.59055	0.159139	2.63199	0.00560535	33	78	33	92	57	52	22	37	6	3.961	11.445	4.057	11.626	12.849	11.049	3.836	7.028	1.384
ENSG00000254319	AC246817.2		0	-2.88647	0.159139	-0.690524	0.00555957	5	6	1	15	11	7	2	1	0	0.6	0.88	0.123	1.896	2.48	1.487	0.349	0.19	0
ENSG00000104228	TRIM35	tripartite motif containing 35 [Source:HGNC Symbol;Acc:HGNC:16285]	0	0.870844	0.159139	4.1897	0.00559897	170	140	154	135	53	49	122	111	123	20.406	20.542	18.934	17.06	11.947	10.412	21.274	21.083	28.38
ENSG00000150093	ITGB1	integrin subunit beta 1 [Source:HGNC Symbol;Acc:HGNC:6153]	0	-0.631618	0.160112	6.87655	0.00565314	1137	976	935	1373	639	536	465	514	363	136.482	143.206	114.956	173.511	144.039	113.894	81.084	97.629	83.755
ENSG00000202569	MIR146B	microRNA 146b [Source:HGNC Symbol;Acc:HGNC:32079]	0	-3.76275	0.160112	-0.888616	0.00566183	5	3	0	15	28	10	3	0	0	0.6	0.44	0	1.896	6.312	2.125	0.523	0	0
ENSG00000152795	HNRNPDL	heterogeneous nuclear ribonucleoprotein D like [Source:HGNC Symbol;Acc:HGNC:5037]	0	-0.637797	0.160592	6.06066	0.00568884	466	464	633	632	329	500	295	309	200	55.937	68.082	77.826	79.868	74.161	106.244	51.44	58.691	46.146
ENSG00000119471	HSDL2	hydroxysteroid dehydrogenase like 2 [Source:HGNC Symbol;Acc:HGNC:18572]	0	0.824981	0.160931	5.761	0.00571092	481	337	459	274	220	207	554	404	192	57.738	49.447	56.433	34.626	49.591	43.985	96.604	76.736	44.3
ENSG00000170571	EMB	embigin [Source:HGNC Symbol;Acc:HGNC:30465]	0	-1.14411	0.16099	4.57365	0.00573312	192	286	268	218	158	140	43	76	102	23.047	41.964	32.95	27.549	35.615	29.748	7.498	14.435	23.535
ENSG00000164683	HEY1	hes related family bHLH transcription factor with YRPW motif 1 [Source:HGNC Symbol;Acc:HGNC:4880]	0	3.33817	0.16099	0.388685	0.00573018	4	16	6	0	10	5	38	14	14	0.48	2.348	0.738	0	2.254	1.062	6.626	2.659	3.23
ENSG00000089693	MLF2	myeloid leukemia factor 2 [Source:HGNC Symbol;Acc:HGNC:7126]	0	-0.53847	0.161145	7.47013	0.00577136	1520	1074	1362	1834	1026	999	810	859	592	182.457	157.586	167.455	231.769	231.274	212.276	141.243	163.158	136.593
ENSG00000135924	DNAJB2	DnaJ heat shock protein family (Hsp40) member B2 [Source:HGNC Symbol;Acc:HGNC:5228]	0	0.941937	0.161145	4.81073	0.00577892	166	210	176	275	73	88	282	173	198	19.926	30.813	21.639	34.753	16.455	18.699	49.174	32.86	45.685
ENSG00000146007	ZMAT2	zinc finger matrin-type 2 [Source:HGNC Symbol;Acc:HGNC:26433]	0	-0.553589	0.161145	6.72406	0.0057654	701	686	761	1241	550	665	464	521	407	84.146	100.655	93.563	156.83	123.977	141.305	80.91	98.958	93.908
ENSG00000129691	ASH2L	ASH2 like, histone lysine methyltransferase complex subunit [Source:HGNC Symbol;Acc:HGNC:744]	0	-0.992047	0.161145	4.29585	0.00576655	222	155	157	238	130	94	49	90	60	26.648	22.743	19.303	30.077	29.304	19.974	8.544	17.095	13.844
ENSG00000167157	PRRX2	paired related homeobox 2 [Source:HGNC Symbol;Acc:HGNC:21338]	0	-3.02598	0.161341	-0.764769	0.00579602	1	1	0	13	20	34	3	1	1	0.12	0.147	0	1.643	4.508	7.225	0.523	0.19	0.231
ENSG00000081853/ENSG00000240184/ENSG00000240764/ENSG00000242419/ENSG00000253159/ENSG00000253537/ENSG00000253767/ENSG00000253873/ENSG00000254122/ENSG00000262576	PCDHGA2/PCDHGA4/etc	protocadherin gamma subfamily A, 2 [Source:HGNC Symbol;Acc:HGNC:8700]/protocadherin gamma subfamily A, 4 [Source:HGNC Symbol;Acc:HGNC:8702]/protocadherin gamma subfamily A, 7 [Source:HGNC Symbol;Acc:HGNC:8705]/protocadherin gamma subfamily A, 8 [Source:HGNC Symbol;Acc:HGNC:8706]/protocadherin gamma subfamily A, 11 [Source:HGNC Symbol;Acc:HGNC:8698]/protocadherin gamma subfamily A, 12 [Source:HGNC…	0	-0.84213	0.161511	5.17842	0.00581223	237	194	159	553	229	283	222	219	82	28.449	28.465	19.549	69.885	51.62	60.134	38.711	41.597	18.92
ENSG00000167173	C15orf39	chromosome 15 open reading frame 39 [Source:HGNC Symbol;Acc:HGNC:24497]	0	0.761015	0.163938	4.25314	0.0059098	121	134	141	153	51	81	166	133	100	14.525	19.662	17.336	19.335	11.496	17.212	28.946	25.262	23.073
ENSG00000168067	MAP4K2	mitogen-activated protein kinase kinase kinase kinase 2 [Source:HGNC Symbol;Acc:HGNC:6864]	0	-1.15901	0.164993	3.05115	0.0059644	43	36	96	113	66	61	37	39	17	5.162	5.282	11.803	14.28	14.877	12.962	6.452	7.408	3.922
ENSG00000099785	2002-03-01	membrane associated ring-CH-type finger 2 [Source:HGNC Symbol;Acc:HGNC:28038]	0	1.10489	0.164993	3.02805	0.00597877	37	41	46	65	19	44	125	66	46	4.441	6.016	5.656	8.214	4.283	9.35	21.797	12.536	10.614
ENSG00000214194	SMIM30	small integral membrane protein 30 [Source:HGNC Symbol;Acc:HGNC:48953]	0	-0.657054	0.164993	4.8569	0.00597688	281	282	284	255	163	147	109	126	74	33.731	41.377	34.917	32.225	36.742	31.236	19.007	23.932	17.074
ENSG00000085733	CTTN	cortactin [Source:HGNC Symbol;Acc:HGNC:3338]	0	-0.679113	0.165374	5.41186	0.00600288	531	396	409	374	199	241	147	177	112	63.74	58.104	50.286	47.264	44.857	51.21	25.633	33.619	25.842
ENSG00000103365	GGA2	golgi associated, gamma adaptin ear containing, ARF binding protein 2 [Source:HGNC Symbol;Acc:HGNC:16064]	0	-0.774132	0.165776	4.9959	0.00602784	172	231	232	362	198	237	212	134	75	20.646	33.894	28.524	45.747	44.632	50.36	36.967	25.452	17.305
ENSG00000101190	TCFL5	transcription factor like 5 [Source:HGNC Symbol;Acc:HGNC:11646]	0	-0.835064	0.165947	4.00121	0.00604443	104	129	147	201	101	82	82	53	46	12.484	18.928	18.073	25.401	22.767	17.424	14.299	10.067	10.614
ENSG00000074266	EED	embryonic ectoderm development [Source:HGNC Symbol;Acc:HGNC:3188]	0	-0.77288	0.166567	4.17013	0.00607742	143	149	132	209	104	102	63	91	53	17.165	21.862	16.229	26.412	23.443	21.674	10.986	17.284	12.229
ENSG00000174238	PITPNA	phosphatidylinositol transfer protein alpha [Source:HGNC Symbol;Acc:HGNC:9001]	0	-0.692014	0.166653	5.29057	0.0061077	284	364	336	429	184	247	149	197	106	34.091	53.409	41.311	54.214	41.476	52.485	25.982	37.418	24.458
ENSG00000138463	DIRC2	disrupted in renal carcinoma 2 [Source:HGNC Symbol;Acc:HGNC:16628]	0	0.672692	0.166653	4.29282	0.00611181	93	95	93	149	106	87	198	154	119	11.163	13.939	11.434	18.83	23.894	18.487	34.526	29.251	27.457
ENSG00000132356	PRKAA1	protein kinase AMP-activated catalytic subunit alpha 1 [Source:HGNC Symbol;Acc:HGNC:9376]	0	-0.816701	0.166653	4.94238	0.00610283	235	302	289	306	210	148	95	112	115	28.209	44.312	35.532	38.67	47.337	31.448	16.566	21.273	26.534
ENSG00000014919	COX15	COX15, cytochrome c oxidase assembly homolog [Source:HGNC Symbol;Acc:HGNC:2263]	0	0.792612	0.167742	4.88581	0.00618319	174	177	175	202	137	106	220	193	250	20.887	25.971	21.516	25.527	30.882	22.524	38.362	36.658	57.683
ENSG00000232346	Z74021.1		0	-0.902291	0.167742	5.27957	0.00618185	592	456	546	428	112	232	135	108	82	71.062	66.908	67.13	54.088	25.246	49.297	23.541	20.513	18.92
ENSG00000112697	TMEM30A	transmembrane protein 30A [Source:HGNC Symbol;Acc:HGNC:16667]	0	-0.982859	0.167742	5.42978	0.00617423	383	382	397	493	306	200	97	159	186	45.974	56.05	48.81	62.302	68.976	42.498	16.914	30.2	42.916
ENSG00000162144	CYB561A3	cytochrome b561 family member A3 [Source:HGNC Symbol;Acc:HGNC:23014]	0	-0.715988	0.168241	4.6877	0.00622257	163	164	214	292	149	169	92	128	98	19.566	24.063	26.311	36.901	33.587	35.911	16.042	24.312	22.612
ENSG00000168916	ZNF608	zinc finger protein 608 [Source:HGNC Symbol;Acc:HGNC:29238]	0	0.971641	0.168241	3.00673	0.00622224	26	17	24	55	60	51	111	121	52	3.121	2.494	2.951	6.951	13.525	10.837	19.356	22.983	11.998
ENSG00000010322	NISCH	nischarin [Source:HGNC Symbol;Acc:HGNC:18006]	0	-0.924864	0.16883	4.16096	0.0062549	134	74	154	234	113	127	85	57	72	16.085	10.858	18.934	29.571	25.472	26.986	14.822	10.827	16.613
ENSG00000273749	CYFIP1	cytoplasmic FMR1 interacting protein 1 [Source:HGNC Symbol;Acc:HGNC:13759]	0	-0.566886	0.169238	7.12864	0.00634406	1296	1087	1290	1280	807	724	689	653	334	155.568	159.493	158.603	161.758	181.908	153.842	120.144	124.03	77.064
ENSG00000103051	COG4	component of oligomeric golgi complex 4 [Source:HGNC Symbol;Acc:HGNC:18620]	0	0.664755	0.169238	5.55335	0.00631339	338	254	280	359	171	209	383	294	314	40.573	37.269	34.425	45.368	38.546	44.41	66.785	55.842	72.45
ENSG00000276728	AC142472.1		0	-2.08197	0.169238	0.0698069	0.00632574	7	7	6	24	10	7	2	2	3	0.84	1.027	0.738	3.033	2.254	1.487	0.349	0.38	0.692
ENSG00000178026	LRRC75B	leucine rich repeat containing 75B [Source:HGNC Symbol;Acc:HGNC:33155]	0	-3.35749	0.169238	0.705363	0.00634029	45	14	17	49	23	9	8	1	0	5.402	2.054	2.09	6.192	5.184	1.912	1.395	0.19	0
ENSG00000112062	MAPK14	mitogen-activated protein kinase 14 [Source:HGNC Symbol;Acc:HGNC:6876]	0	-0.670006	0.169238	5.03831	0.0063176	251	317	299	310	186	182	117	152	98	30.129	46.513	36.761	39.176	41.927	38.673	20.402	28.871	22.612
ENSG00000198286	CARD11	caspase recruitment domain family member 11 [Source:HGNC Symbol;Acc:HGNC:16393]	0	-2.14731	0.169238	1.59363	0.00629243	17	29	32	86	13	29	4	14	5	2.041	4.255	3.934	10.868	2.93	6.162	0.697	2.659	1.154
ENSG00000173041	ZNF680	zinc finger protein 680 [Source:HGNC Symbol;Acc:HGNC:26897]	0	-1.28986	0.169238	2.17946	0.00629147	21	24	45	62	39	37	20	23	7	2.521	3.521	5.533	7.835	8.791	7.862	3.487	4.369	1.615
ENSG00000185716	MOSMO	modulator of smoothened [Source:HGNC Symbol;Acc:HGNC:27087]	0	-0.742991	0.169414	4.34867	0.00636123	129	129	119	192	151	160	90	99	71	15.485	18.928	14.631	24.264	34.037	33.998	15.694	18.804	16.382
ENSG00000158615	PPP1R15B	protein phosphatase 1 regulatory subunit 15B [Source:HGNC Symbol;Acc:HGNC:14951]	0	0.583375	0.169802	5.59716	0.00655172	276	267	368	392	174	223	400	349	249	33.13	39.176	45.245	49.538	39.222	47.385	69.75	66.289	57.452
ENSG00000233547	AL158212.2		0	1.46831	0.169802	1.02858	0.00657204	5	12	9	15	7	6	24	21	23	0.6	1.761	1.107	1.896	1.578	1.275	4.185	3.989	5.307
ENSG00000186318	BACE1	beta-secretase 1 [Source:HGNC Symbol;Acc:HGNC:933]	0	-1.18001	0.169802	4.46437	0.00657967	146	98	63	411	176	195	64	102	144	17.525	14.379	7.746	51.94	39.673	41.435	11.16	19.374	33.225
ENSG00000135472	FAIM2	Fas apoptotic inhibitory molecule 2 [Source:HGNC Symbol;Acc:HGNC:17067]	0	-2.40105	0.169802	-0.72692	0.00658	0	0	0	36	26	17	7	13	0	0	0	0	4.549	5.861	3.612	1.221	2.469	0
ENSG00000166908	PIP4K2C	phosphatidylinositol-5-phosphate 4-kinase type 2 gamma [Source:HGNC Symbol;Acc:HGNC:23786]	0	-1.34218	0.169802	3.7837	0.00640293	263	196	193	135	67	62	23	21	61	31.57	28.759	23.729	17.06	15.103	13.174	4.011	3.989	14.075
ENSG00000217555	CKLF	chemokine like factor [Source:HGNC Symbol;Acc:HGNC:13253]	0	-0.749933	0.169802	4.71612	0.00659859	220	165	222	359	125	154	104	115	87	26.408	24.21	27.294	45.368	28.177	32.723	18.135	21.843	20.074
ENSG00000262074	SNORD3B-2	small nucleolar RNA, C/D box 3B-2 [Source:HGNC Symbol;Acc:HGNC:33190]	0	1.93175	0.169802	0.720361	0.00642507	9	15	10	10	2	4	31	13	11	1.08	2.201	1.229	1.264	0.451	0.85	5.406	2.469	2.538
ENSG00000152223	EPG5	ectopic P-granules autophagy protein 5 homolog [Source:HGNC Symbol;Acc:HGNC:29331]	0	-1.0324	0.169802	3.61848	0.00656985	56	56	65	182	116	85	44	45	82	6.722	8.217	7.992	23	26.148	18.062	7.672	8.547	18.92
ENSG00000274425	AC114271.1		0	1.56231	0.169802	1.04495	0.00651363	7	12	17	8	7	8	27	20	13	0.84	1.761	2.09	1.011	1.578	1.7	4.708	3.799	3
ENSG00000126249	PDCD2L	programmed cell death 2 like [Source:HGNC Symbol;Acc:HGNC:28194]	0	-0.662143	0.169802	5.14779	0.00655512	382	408	484	289	191	149	117	129	92	45.854	59.865	59.507	36.522	43.054	31.661	20.402	24.502	21.227
ENSG00000142279	WTIP	WT1 interacting protein [Source:HGNC Symbol;Acc:HGNC:20964]	0	-1.09229	0.169802	2.33473	0.00651084	18	20	13	123	44	43	30	36	15	2.161	2.935	1.598	15.544	9.918	9.137	5.231	6.838	3.461
ENSG00000182606	TRAK1	trafficking kinesin protein 1 [Source:HGNC Symbol;Acc:HGNC:29947]	0	0.896375	0.169802	4.63655	0.00652054	226	150	185	162	90	80	222	255	85	27.128	22.009	22.745	20.473	20.287	16.999	38.711	48.435	19.612
ENSG00000145604	SKP2	S-phase kinase associated protein 2 [Source:HGNC Symbol;Acc:HGNC:10901]	0	-0.973896	0.169802	5.19093	0.00650166	421	397	545	265	186	233	76	102	139	50.536	58.251	67.007	33.489	41.927	49.51	13.252	19.374	32.072
ENSG00000198074	AKR1B10	aldo-keto reductase family 1 member B10 [Source:HGNC Symbol;Acc:HGNC:382]	0	2.9952	0.169802	-0.17046	0.00653812	17	5	10	3	1	0	7	10	16	2.041	0.734	1.229	0.379	0.225	0	1.221	1.899	3.692
ENSG00000155561	NUP205	nucleoporin 205 [Source:HGNC Symbol;Acc:HGNC:18658]	0	-0.730066	0.169802	5.35092	0.00658466	399	425	436	315	234	229	115	174	123	47.895	62.359	53.605	39.808	52.747	48.66	20.053	33.049	28.38
ENSG00000147536	GINS4	GINS complex subunit 4 [Source:HGNC Symbol;Acc:HGNC:28226]	0	-0.883011	0.169802	4.01143	0.00647002	77	142	128	183	120	98	67	62	56	9.243	20.835	15.737	23.126	27.05	20.824	11.683	11.776	12.921
ENSG00000182325	FBXL6	F-box and leucine rich repeat protein 6 [Source:HGNC Symbol;Acc:HGNC:13603]	0	-0.989682	0.169802	4.10752	0.00652733	249	122	204	163	87	114	64	64	31	29.889	17.901	25.081	20.599	19.611	24.224	11.16	12.156	7.153
ENSG00000122756	CNTFR	ciliary neurotrophic factor receptor [Source:HGNC Symbol;Acc:HGNC:2170]	0	-3.0698	0.169802	-2.34939	0.00650277	0	1	0	10	3	2	0	0	0	0	0.147	0	1.264	0.676	0.425	0	0	0
ENSG00000198722	UNC13B	unc-13 homolog B [Source:HGNC Symbol;Acc:HGNC:12566]	0	-1.13459	0.169802	3.51416	0.00658942	107	92	86	116	88	70	27	33	57	12.844	13.499	10.574	14.659	19.836	14.874	4.708	6.268	13.152
ENSG00000166681	BEX3	brain expressed X-linked 3 [Source:HGNC Symbol;Acc:HGNC:13388]	0	-0.534114	0.169802	7.39815	0.00649438	1057	778	1174	1835	1172	1061	952	876	598	126.88	114.154	144.341	231.896	264.184	225.45	166.005	166.387	137.977
ENSG00000156504	FAM122B	family with sequence similarity 122B [Source:HGNC Symbol;Acc:HGNC:30490]	0	-0.813292	0.169802	3.70159	0.00657079	132	105	126	133	66	77	42	56	36	15.845	15.406	15.491	16.808	14.877	16.362	7.324	10.637	8.306
ENSG00000159147	DONSON	downstream neighbor of SON [Source:HGNC Symbol;Acc:HGNC:2993]	0	-0.617548	0.170323	4.78496	0.00662946	175	186	201	285	168	179	120	134	99	21.007	27.291	24.713	36.016	37.869	38.035	20.925	25.452	22.842
ENSG00000204366	ZBTB12	zinc finger and BTB domain containing 12 [Source:HGNC Symbol;Acc:HGNC:19066]	0	-1.50265	0.170334	1.20074	0.00664055	15	12	10	50	17	18	8	11	5	1.801	1.761	1.229	6.319	3.832	3.825	1.395	2.089	1.154
ENSG00000143093	STRIP1	striatin interacting protein 1 [Source:HGNC Symbol;Acc:HGNC:25916]	0	-0.723527	0.171064	3.90634	0.00668044	107	120	127	159	79	97	61	65	46	12.844	17.607	15.614	20.093	17.808	20.611	10.637	12.346	10.614
ENSG00000160991	ORAI2	ORAI calcium release-activated calcium modulator 2 [Source:HGNC Symbol;Acc:HGNC:21667]	0	-0.658342	0.171064	5.72828	0.00669039	225	257	235	787	347	424	273	262	289	27.008	37.709	28.893	99.456	78.218	90.095	47.604	49.764	66.681
ENSG00000178252	WDR6	WD repeat domain 6 [Source:HGNC Symbol;Acc:HGNC:12758]	0	-0.91199	0.172117	5.75141	0.00674231	357	413	384	566	362	384	163	176	294	42.853	60.599	47.212	71.527	81.599	81.596	28.423	33.429	67.835
ENSG00000175602	CCDC85B	coiled-coil domain containing 85B [Source:HGNC Symbol;Acc:HGNC:24926]	0	0.581484	0.173504	7.62934	0.00681258	1098	773	918	1942	883	951	2146	1702	1002	131.801	113.421	112.866	245.418	199.04	202.077	374.208	323.277	231.193
ENSG00000079385	CEACAM1	carcinoembryonic antigen related cell adhesion molecule 1 [Source:HGNC Symbol;Acc:HGNC:1814]	0	2.73349	0.173504	-0.576051	0.00681831	9	11	9	1	0	1	4	9	5	1.08	1.614	1.107	0.126	0	0.212	0.697	1.709	1.154
ENSG00000089057	SLC23A2	solute carrier family 23 member 2 [Source:HGNC Symbol;Acc:HGNC:10973]	0	-1.0512	0.174325	2.81125	0.00686146	74	68	76	77	44	32	19	22	21	8.883	9.977	9.344	9.731	9.918	6.8	3.313	4.179	4.845
ENSG00000223916	AC097638.1		0	0.807002	0.174487	4.65104	0.00687875	238	143	199	126	118	87	183	172	140	28.569	20.982	24.467	15.923	26.599	18.487	31.911	32.67	32.302
ENSG00000117266	CDK18	cyclin dependent kinase 18 [Source:HGNC Symbol;Acc:HGNC:8751]	0	-1.90717	0.174642	2.19046	0.00690202	142	70	86	43	35	17	6	7	7	17.045	10.271	10.574	5.434	7.889	3.612	1.046	1.33	1.615
ENSG00000263753	LINC00667	long intergenic non-protein coding RNA 667 [Source:HGNC Symbol;Acc:HGNC:27906]	0	1.1095	0.174642	2.51071	0.00691738	28	35	26	32	32	19	72	57	27	3.361	5.135	3.197	4.044	7.213	4.037	12.555	10.827	6.23
ENSG00000132000	PODNL1	podocan like 1 [Source:HGNC Symbol;Acc:HGNC:26275]	0	-1.86998	0.174642	1.62213	0.00691759	17	13	15	115	25	19	14	6	12	2.041	1.907	1.844	14.533	5.635	4.037	2.441	1.14	2.769
ENSG00000107872	FBXL15	F-box and leucine rich repeat protein 15 [Source:HGNC Symbol;Acc:HGNC:28155]	0	0.684626	0.175453	4.62334	0.00696066	140	128	139	169	126	102	214	166	169	16.805	18.781	17.09	21.357	28.402	21.674	37.316	31.53	38.994
ENSG00000175592	FOSL1	FOS like 1, AP-1 transcription factor subunit [Source:HGNC Symbol;Acc:HGNC:13718]	0	0.7977	0.175997	6.93143	0.00700425	739	567	648	789	381	841	1015	1346	636	88.708	83.195	79.67	99.709	85.882	178.703	176.99	255.658	146.745
ENSG00000099377	HSD3B7	hydroxy-delta-5-steroid dehydrogenase, 3 beta- and steroid delta-isomerase 7 [Source:HGNC Symbol;Acc:HGNC:18324]	0	1.05468	0.175997	3.07178	0.006996	66	43	40	62	28	28	71	60	81	7.922	6.309	4.918	7.835	6.312	5.95	12.381	11.396	18.689
ENSG00000215021	PHB2	prohibitin 2 [Source:HGNC Symbol;Acc:HGNC:30306]	0	0.521487	0.177002	7.74796	0.0070553	1405	1526	1474	1567	896	895	1870	1492	880	168.653	223.906	181.225	198.027	201.97	190.177	326.08	283.39	203.044
ENSG00000128590	DNAJB9	DnaJ heat shock protein family (Hsp40) member B9 [Source:HGNC Symbol;Acc:HGNC:6968]	0	1.15601	0.177171	3.01117	0.00707313	59	70	37	53	24	27	94	82	32	7.082	10.271	4.549	6.698	5.41	5.737	16.391	15.575	7.383
ENSG00000170049	KCNAB3	potassium voltage-gated channel subfamily A regulatory beta subunit 3 [Source:HGNC Symbol;Acc:HGNC:6230]	0	-2.2645	0.177212	0.500402	0.0070858	8	11	1	35	20	24	5	10	1	0.96	1.614	0.123	4.423	4.508	5.1	0.872	1.899	0.231
ENSG00000037042	TUBG2	tubulin gamma 2 [Source:HGNC Symbol;Acc:HGNC:12419]	0	-1.19199	0.177219	3.45168	0.00711932	120	49	80	123	99	71	29	40	44	14.404	7.19	9.836	15.544	22.316	15.087	5.057	7.598	10.152
ENSG00000105552	BCAT2	branched chain amino acid transaminase 2 [Source:HGNC Symbol;Acc:HGNC:977]	0	-1.04806	0.177219	4.94195	0.00711033	323	225	298	358	162	193	87	70	161	38.772	33.014	36.639	45.242	36.517	41.01	15.171	13.296	37.148
ENSG00000112992	NNT	nicotinamide nucleotide transhydrogenase [Source:HGNC Symbol;Acc:HGNC:7863]	0	-0.94678	0.177219	4.46475	0.00709826	193	114	90	286	166	165	79	99	99	23.167	16.727	11.065	36.143	37.419	35.061	13.776	18.804	22.842
ENSG00000164880	INTS1	integrator complex subunit 1 [Source:HGNC Symbol;Acc:HGNC:24555]	0	-0.750723	0.17758	5.31391	0.00715259	281	170	300	547	204	308	176	210	134	33.731	24.944	36.884	69.126	45.984	65.447	30.69	39.887	30.918
ENSG00000196781	TLE1	transducin like enhancer of split 1 [Source:HGNC Symbol;Acc:HGNC:11837]	0	0.785392	0.17758	3.58183	0.00715601	76	84	107	87	38	42	104	84	57	9.123	12.325	13.155	10.995	8.566	8.925	18.135	15.955	13.152
ENSG00000148688	RPP30	ribonuclease P/MRP subunit p30 [Source:HGNC Symbol;Acc:HGNC:17688]	0	0.645878	0.17848	7.14343	0.00720343	823	1023	863	949	680	535	933	984	973	98.791	150.102	106.104	119.929	153.281	113.681	162.691	186.9	224.502
ENSG00000138031	ADCY3	adenylate cyclase 3 [Source:HGNC Symbol;Acc:HGNC:234]	0	-1.42675	0.178641	3.11846	0.0072211	82	60	88	94	59	67	12	25	52	9.843	8.804	10.819	11.879	13.299	14.237	2.092	4.748	11.998
ENSG00000107140	TESK1	testis associated actin remodelling kinase 1 [Source:HGNC Symbol;Acc:HGNC:11731]	0	-1.01892	0.179043	3.29394	0.00724854	95	88	99	122	45	65	46	40	14	11.404	12.912	12.172	15.418	10.144	13.812	8.021	7.598	3.23
ENSG00000125970	RALY	RALY heterogeneous nuclear ribonucleoprotein [Source:HGNC Symbol;Acc:HGNC:15921]	0	0.47767	0.1792	7.22285	0.00726606	1025	965	1200	1120	563	654	1057	948	750	123.038	141.592	147.538	141.538	126.907	138.968	184.314	180.063	173.049
ENSG00000240409	MTATP8P1	mitochondrially encoded ATP synthase 8 pseudogene 1 [Source:HGNC Symbol;Acc:HGNC:44571]	0	1.56399	0.179275	3.91461	0.00729629	243	93	116	43	38	57	78	118	169	29.169	13.646	14.262	5.434	8.566	12.112	13.601	22.413	38.994
ENSG00000229320	KRT8P12	keratin 8 pseudogene 12 [Source:HGNC Symbol;Acc:HGNC:28057]	0	1.25282	0.179275	2.32272	0.00730074	16	30	20	43	14	20	39	59	62	1.921	4.402	2.459	5.434	3.156	4.25	6.801	11.206	14.305
ENSG00000279041	AC102945.2		0	3.27554	0.179275	-0.44497	0.00730272	3	6	0	0	2	10	21	12	15	0.36	0.88	0	0	0.451	2.125	3.662	2.279	3.461
ENSG00000259623	AC125257.1		0	-1.18308	0.179706	3.10022	0.00733151	41	88	79	87	76	57	26	28	29	4.922	12.912	9.713	10.995	17.131	12.112	4.534	5.318	6.691
ENSG00000162641	AKNAD1	AKNA domain containing 1 [Source:HGNC Symbol;Acc:HGNC:28398]	0	2.72199	0.179974	-0.305263	0.0074099	11	9	16	2	0	1	11	4	8	1.32	1.321	1.967	0.253	0	0.212	1.918	0.76	1.846
ENSG00000179456	ZBTB18	zinc finger and BTB domain containing 18 [Source:HGNC Symbol;Acc:HGNC:13030]	0	-1.04469	0.179974	3.45332	0.0073969	98	84	104	134	70	66	65	43	14	11.764	12.325	12.787	16.934	15.779	14.024	11.334	8.167	3.23
ENSG00000100644	HIF1A	hypoxia inducible factor 1 subunit alpha [Source:HGNC Symbol;Acc:HGNC:4910]	0	-0.677658	0.179974	7.13615	0.00740292	926	653	711	1679	973	1086	846	924	359	111.155	95.813	87.416	212.181	219.327	230.763	147.521	175.504	82.833
ENSG00000225663	MCRIP1	MAPK regulated corepressor interacting protein 1 [Source:HGNC Symbol;Acc:HGNC:28007]	0	0.661076	0.179974	6.45362	0.00740735	375	425	432	859	343	435	1117	649	472	45.014	62.359	53.114	108.555	77.317	92.433	194.776	123.271	108.905
ENSG00000197183	NOL4L	nucleolar protein 4 like [Source:HGNC Symbol;Acc:HGNC:16106]	0	-1.16274	0.179974	3.88677	0.00738186	104	73	89	273	118	94	114	68	20	12.484	10.711	10.942	34.5	26.599	19.974	19.879	12.916	4.615
ENSG00000114115	RBP1	retinol binding protein 1 [Source:HGNC Symbol;Acc:HGNC:9919]	0	-2.90134	0.179974	2.27679	0.0073738	135	180	110	144	17	18	3	9	3	16.205	26.411	13.524	18.198	3.832	3.825	0.523	1.709	0.692
ENSG00000225339	AL354740.1		0	1.41102	0.180004	1.26997	0.0074224	7	8	3	18	10	15	27	33	44	0.84	1.174	0.369	2.275	2.254	3.187	4.708	6.268	10.152
ENSG00000185650	ZFP36L1	ZFP36 ring finger protein like 1 [Source:HGNC Symbol;Acc:HGNC:1107]	0	0.760586	0.181545	7.39499	0.00749727	1538	1451	1050	1451	448	564	1296	987	980	184.617	212.902	129.095	183.368	100.985	119.844	225.989	187.47	226.117
ENSG00000156463	SH3RF2	SH3 domain containing ring finger 2 [Source:HGNC Symbol;Acc:HGNC:26299]	0	1.64376	0.181873	3.62414	0.00752217	275	242	259	26	34	14	52	44	122	33.01	35.508	31.844	3.286	7.664	2.975	9.067	8.357	28.149
ENSG00000155438	NIFK	nucleolar protein interacting with the FHA domain of MKI67 [Source:HGNC Symbol;Acc:HGNC:17838]	0	0.734519	0.182262	6.71677	0.00755103	554	1074	821	581	371	478	777	797	501	66.501	157.586	100.94	73.423	83.628	101.57	135.489	151.382	115.596
ENSG00000106624	AEBP1	AE binding protein 1 [Source:HGNC Symbol;Acc:HGNC:303]	0	-1.86499	0.182262	4.20604	0.00756104	135	122	80	592	87	243	94	124	12	16.205	17.901	9.836	74.813	19.611	51.635	16.391	23.552	2.769
ENSG00000130332	LSM7	LSM7 homolog, U6 small nuclear RNA and mRNA degradation associated [Source:HGNC Symbol;Acc:HGNC:20470]	0	-0.580859	0.182538	7.30239	0.0075839	1194	1069	1652	1728	818	849	779	772	397	143.325	156.852	203.11	218.374	184.388	180.403	135.838	146.633	91.6
ENSG00000027001	MIPEP	mitochondrial intermediate peptidase [Source:HGNC Symbol;Acc:HGNC:7104]	0	-1.17644	0.182633	2.98304	0.0076335	113	81	106	76	53	33	15	24	23	13.564	11.885	13.032	9.604	11.947	7.012	2.616	4.559	5.307
ENSG00000168385	2002-09-01	septin 2 [Source:HGNC Symbol;Acc:HGNC:7729]	0	-1.05795	0.182633	7.04431	0.00762988	1010	1230	1080	1536	790	873	276	420	732	121.238	180.475	132.784	194.11	178.076	185.503	48.127	79.775	168.895
ENSG00000204314	PRRT1	proline rich transmembrane protein 1 [Source:HGNC Symbol;Acc:HGNC:13943]	0	-1.50291	0.182633	0.624127	0.00762772	4	5	1	49	23	17	10	9	6	0.48	0.734	0.123	6.192	5.184	3.612	1.744	1.709	1.384
ENSG00000104723	TUSC3	tumor suppressor candidate 3 [Source:HGNC Symbol;Acc:HGNC:30242]	0	-0.579263	0.182633	6.00456	0.00760777	490	371	517	754	325	400	347	283	202	58.818	54.436	63.564	95.286	73.259	84.995	60.508	53.753	46.608
ENSG00000167778	SPRYD3	SPRY domain containing 3 [Source:HGNC Symbol;Acc:HGNC:25920]	0	0.950745	0.183152	4.51568	0.00767804	166	214	180	158	58	74	141	135	200	19.926	31.4	22.131	19.967	13.074	15.724	24.587	25.642	46.146
ENSG00000128829	EIF2AK4	eukaryotic translation initiation factor 2 alpha kinase 4 [Source:HGNC Symbol;Acc:HGNC:19687]	0	0.497085	0.183152	7.80375	0.00767248	1261	1602	1726	1585	947	968	1503	1652	1098	151.367	235.058	212.208	200.302	213.466	205.689	262.085	313.78	253.343
ENSG00000269190	FBXO17	F-box protein 17 [Source:HGNC Symbol;Acc:HGNC:18754]	0	-0.726664	0.18407	4.43878	0.00772803	129	114	148	299	120	151	104	85	98	15.485	16.727	18.196	37.786	27.05	32.086	18.135	16.145	22.612
ENSG00000197976	AKAP17A	A-kinase anchoring protein 17A [Source:HGNC Symbol;Acc:HGNC:18783]	0	0.688032	0.184551	5.36971	0.00775979	205	188	236	331	200	179	515	328	190	24.608	27.585	29.016	41.83	45.083	38.035	89.803	62.3	43.839
ENSG00000120658	ENOX1	ecto-NOX disulfide-thiol exchanger 1 [Source:HGNC Symbol;Acc:HGNC:25474]	0	1.20079	0.184831	1.87538	0.0077831	11	11	13	22	12	35	48	52	26	1.32	1.614	1.598	2.78	2.705	7.437	8.37	9.877	5.999
ENSG00000130429	ARPC1B	actin related protein 2/3 complex subunit 1B [Source:HGNC Symbol;Acc:HGNC:704]	0	-0.785648	0.185409	6.502	0.007819	930	969	816	869	393	588	283	264	370	111.635	142.179	100.326	109.819	88.587	124.943	49.348	50.144	85.371
ENSG00000162512	SDC3	syndecan 3 [Source:HGNC Symbol;Acc:HGNC:10660]	0	-0.887805	0.186191	3.65662	0.00786362	47	67	86	147	131	86	56	64	47	5.642	9.831	10.574	18.577	29.529	18.274	9.765	12.156	10.844
ENSG00000135083	CCNJL	cyclin J like [Source:HGNC Symbol;Acc:HGNC:25876]	0	-1.19838	0.186732	3.05644	0.00789815	49	76	94	112	42	68	43	32	11	5.882	11.151	11.557	14.154	9.467	14.449	7.498	6.078	2.538
ENSG00000135912	TTLL4	tubulin tyrosine ligase like 4 [Source:HGNC Symbol;Acc:HGNC:28976]	0	-0.9176	0.186963	3.80739	0.0079196	147	110	130	149	63	108	62	61	24	17.645	16.14	15.983	18.83	14.201	22.949	10.811	11.586	5.538
ENSG00000159733	ZFYVE28	zinc finger FYVE-type containing 28 [Source:HGNC Symbol;Acc:HGNC:29334]	0	-1.60184	0.187324	1.03564	0.0079466	5	4	12	39	21	31	8	5	16	0.6	0.587	1.475	4.929	4.734	6.587	1.395	0.95	3.692
ENSG00000196793	ZNF239	zinc finger protein 239 [Source:HGNC Symbol;Acc:HGNC:13031]	0	2.57702	0.187361	-0.248128	0.00800589	5	5	1	7	4	0	22	14	8	0.6	0.734	0.123	0.885	0.902	0	3.836	2.659	1.846
ENSG00000170439	METTL7B	methyltransferase like 7B [Source:HGNC Symbol;Acc:HGNC:28276]	0	-1.66642	0.187361	1.12944	0.00805068	3	6	5	35	59	37	14	14	5	0.36	0.88	0.615	4.423	13.299	7.862	2.441	2.659	1.154
ENSG00000139835	GRTP1	growth hormone regulated TBC protein 1 [Source:HGNC Symbol;Acc:HGNC:20310]	0	-1.64115	0.187361	1.68218	0.0080652	17	28	51	51	22	20	10	7	7	2.041	4.108	6.27	6.445	4.959	4.25	1.744	1.33	1.615
ENSG00000179841	AKAP5	A-kinase anchoring protein 5 [Source:HGNC Symbol;Acc:HGNC:375]	0	-2.63404	0.187361	-0.744599	0.00802885	1	5	3	12	13	7	3	1	0	0.12	0.734	0.369	1.516	2.93	1.487	0.523	0.19	0
ENSG00000011332	DPF1	double PHD fingers 1 [Source:HGNC Symbol;Acc:HGNC:20225]	0	-0.989156	0.187361	2.768	0.00806412	31	29	36	127	40	59	26	41	27	3.721	4.255	4.426	16.049	9.017	12.537	4.534	7.788	6.23
ENSG00000073008	PVR	poliovirus receptor [Source:HGNC Symbol;Acc:HGNC:9705]	0	0.605551	0.187361	6.39018	0.00796199	557	467	440	665	312	418	835	556	441	66.861	68.522	54.097	84.038	70.329	88.82	145.603	105.606	101.753
ENSG00000136710	CCDC115	coiled-coil domain containing 115 [Source:HGNC Symbol;Acc:HGNC:28178]	0	-1.12985	0.187361	2.85843	0.00805712	50	44	80	87	49	46	21	20	34	6.002	6.456	9.836	10.995	11.045	9.774	3.662	3.799	7.845
ENSG00000163596	ICA1L	islet cell autoantigen 1 like [Source:HGNC Symbol;Acc:HGNC:14442]	0	-1.76914	0.187361	1.56156	0.00801378	19	18	13	67	18	39	14	19	2	2.281	2.641	1.598	8.467	4.057	8.287	2.441	3.609	0.461
ENSG00000158457	TSPAN33	tetraspanin 33 [Source:HGNC Symbol;Acc:HGNC:28743]	0	-2.9917	0.187361	-0.118377	0.0080227	14	15	34	12	7	7	0	3	0	1.681	2.201	4.18	1.516	1.578	1.487	0	0.57	0
ENSG00000105983	LMBR1	limb development membrane protein 1 [Source:HGNC Symbol;Acc:HGNC:13243]	0	-0.935957	0.187361	4.46415	0.00803341	179	218	179	235	140	139	116	107	30	21.487	31.987	22.008	29.698	31.558	29.536	20.227	20.324	6.922
ENSG00000135845	PIGC	phosphatidylinositol glycan anchor biosynthesis class C [Source:HGNC Symbol;Acc:HGNC:8960]	0	-0.65127	0.187961	4.70418	0.00810277	183	216	231	284	125	162	103	117	85	21.967	31.693	28.401	35.89	28.177	34.423	17.961	22.223	19.612
ENSG00000110844	PRPF40B	pre-mRNA processing factor 40 homolog B [Source:HGNC Symbol;Acc:HGNC:25031]	0	-1.20783	0.188857	2.52201	0.00816769	65	39	69	55	41	35	18	13	18	7.802	5.722	8.483	6.951	9.242	7.437	3.139	2.469	4.153
ENSG00000184056	VPS33B	VPS33B, late endosome and lysosome associated [Source:HGNC Symbol;Acc:HGNC:12712]	0	-1.59394	0.188857	2.18944	0.00817681	54	55	55	49	27	29	12	4	22	6.482	8.07	6.762	6.192	6.086	6.162	2.092	0.76	5.076
ENSG00000183971	NPW	neuropeptide W [Source:HGNC Symbol;Acc:HGNC:30509]	0	-1.00077	0.188857	2.65785	0.00815654	22	15	20	114	85	56	59	38	17	2.641	2.201	2.459	14.407	19.16	11.899	10.288	7.218	3.922
ENSG00000257595	LINC02356	long intergenic non-protein coding RNA 2356 [Source:HGNC Symbol;Acc:HGNC:53278]	0	-3.50652	0.189019	-2.20343	0.00819562	1	0	0	14	10	1	0	0	0	0.12	0	0	1.769	2.254	0.212	0	0	0
ENSG00000143469	SYT14	synaptotagmin 14 [Source:HGNC Symbol;Acc:HGNC:23143]	0	1.27139	0.189385	3.11866	0.00824699	52	132	108	37	24	22	83	57	37	6.242	19.368	13.278	4.676	5.41	4.675	14.473	10.827	8.537
ENSG00000213465	ARL2	ADP ribosylation factor like GTPase 2 [Source:HGNC Symbol;Acc:HGNC:693]	0	-0.905436	0.189385	5.86126	0.00823749	562	306	518	673	317	410	180	190	280	67.461	44.899	63.687	85.049	71.456	87.12	31.387	36.088	64.605
ENSG00000135916	ITM2C	integral membrane protein 2C [Source:HGNC Symbol;Acc:HGNC:6175]	0	-0.951469	0.189385	6.9121	0.00822692	696	679	731	1892	1026	677	720	812	199	83.546	99.628	89.875	239.099	231.274	143.855	125.55	154.231	45.916
ENSG00000124795	DEK	DEK proto-oncogene [Source:HGNC Symbol;Acc:HGNC:2768]	0	0.561185	0.189846	11.5346	0.00827893	13764	11333	20953	23333	14352	14983	23359	22171	20910	1652.19	1662.87	2576.13	2948.68	3235.12	3183.72	4073.22	4211.15	4824.59
ENSG00000060656	PTPRU	protein tyrosine phosphatase, receptor type U [Source:HGNC Symbol;Acc:HGNC:9683]	0	-1.93996	0.191039	2.27375	0.00836704	106	48	67	80	30	19	8	5	18	12.724	7.043	8.238	10.11	6.762	4.037	1.395	0.95	4.153
ENSG00000151131	C12orf45	chromosome 12 open reading frame 45 [Source:HGNC Symbol;Acc:HGNC:28628]	0	0.615652	0.191039	5.45733	0.00837869	328	351	361	298	149	171	299	242	262	39.372	51.501	44.384	37.659	33.587	36.336	52.138	45.965	60.452
ENSG00000012048	BRCA1	BRCA1, DNA repair associated [Source:HGNC Symbol;Acc:HGNC:1100]	0	-0.963236	0.191039	5.11437	0.00836072	198	247	281	465	238	202	92	129	192	23.767	36.242	34.548	58.764	53.648	42.923	16.042	24.502	44.3
ENSG00000126970	ZC4H2	zinc finger C4H2-type containing [Source:HGNC Symbol;Acc:HGNC:24931]	0	-1.73033	0.191039	1.18505	0.00835902	23	17	29	28	17	17	3	12	3	2.761	2.494	3.565	3.538	3.832	3.612	0.523	2.279	0.692
ENSG00000092850	TEKT2	tektin 2 [Source:HGNC Symbol;Acc:HGNC:11725]	0	-3.32231	0.191184	-0.275466	0.00847384	15	4	18	34	5	6	1	1	0	1.801	0.587	2.213	4.297	1.127	1.275	0.174	0.19	0
ENSG00000198752	CDC42BPB	CDC42 binding protein kinase beta [Source:HGNC Symbol;Acc:HGNC:1738]	0	-0.536378	0.191184	5.64373	0.0084806	290	302	299	569	316	323	256	295	167	34.811	44.312	36.761	71.907	71.23	68.634	44.64	56.032	38.532
ENSG00000182473	EXOC7	exocyst complex component 7 [Source:HGNC Symbol;Acc:HGNC:23214]	0	-0.567724	0.191184	5.61522	0.00846721	380	359	349	476	268	316	224	204	183	45.614	52.675	42.909	60.154	60.411	67.146	39.06	38.748	42.224
ENSG00000260025	AC009414.2		0	1.25617	0.191184	2.22029	0.00843048	10	21	23	22	26	26	61	37	53	1.2	3.081	2.828	2.78	5.861	5.525	10.637	7.028	12.229
ENSG00000183255	PTTG1IP	PTTG1 interacting protein [Source:HGNC Symbol;Acc:HGNC:13524]	0	0.50232	0.191184	7.17268	0.00847064	722	789	937	1115	749	620	1243	1095	715	86.667	115.768	115.202	140.907	168.834	131.743	216.748	207.984	164.973
ENSG00000054611	TBC1D22A	TBC1 domain family member 22A [Source:HGNC Symbol;Acc:HGNC:1309]	0	-0.943371	0.191184	3.45549	0.00843378	91	87	59	153	71	61	42	40	41	10.923	12.765	7.254	19.335	16.004	12.962	7.324	7.598	9.46
ENSG00000170852	KBTBD2	kelch repeat and BTB domain containing 2 [Source:HGNC Symbol;Acc:HGNC:21751]	0	-0.990223	0.191184	3.81015	0.00847506	120	100	149	125	76	116	38	44	60	14.404	14.673	18.319	15.797	17.131	24.649	6.626	8.357	13.844
ENSG00000188229	TUBB4B	tubulin beta 4B class IVb [Source:HGNC Symbol;Acc:HGNC:20771]	0	-0.786123	0.191184	9.03267	0.00844093	4824	4991	6166	4824	2372	3473	2418	2655	780	579.06	732.318	758.098	609.626	534.679	737.973	421.638	504.289	179.97
ENSG00000135835	KIAA1614	KIAA1614 [Source:HGNC Symbol;Acc:HGNC:29327]	0	-2.51733	0.192234	-0.725849	0.0085432	1	4	4	16	8	7	1	4	0	0.12	0.587	0.492	2.022	1.803	1.487	0.174	0.76	0
ENSG00000173465	SSSCA1	Sjogren syndrome/scleroderma autoantigen 1 [Source:HGNC Symbol;Acc:HGNC:11328]	0	0.586746	0.192234	6.04486	0.00856489	490	442	511	497	204	300	565	400	309	58.818	64.854	62.826	62.808	45.984	63.747	98.522	75.976	71.296
ENSG00000196405	EVL	Enah/Vasp-like [Source:HGNC Symbol;Acc:HGNC:20234]	0	-0.803414	0.192234	4.85008	0.00858722	258	152	240	334	183	168	101	109	126	30.97	22.303	29.508	42.209	41.251	35.698	17.612	20.703	29.072
ENSG00000126254	RBM42	RNA binding motif protein 42 [Source:HGNC Symbol;Acc:HGNC:28117]	0	0.541421	0.192234	7.2304	0.00855985	1103	808	974	1220	514	737	1227	1060	739	132.401	118.556	119.751	154.176	115.862	156.604	213.958	201.336	170.51
ENSG00000106049	HIBADH	3-hydroxyisobutyrate dehydrogenase [Source:HGNC Symbol;Acc:HGNC:4907]	0	-0.801937	0.192234	4.28581	0.00857692	158	182	174	172	131	111	56	93	60	18.966	26.704	21.393	21.736	29.529	23.586	9.765	17.664	13.844
ENSG00000188786	MTF1	metal regulatory transcription factor 1 [Source:HGNC Symbol;Acc:HGNC:7428]	0	1.11631	0.19242	2.54934	0.00864363	35	42	43	23	21	28	56	35	42	4.201	6.163	5.287	2.907	4.734	5.95	9.765	6.648	9.691
ENSG00000163344	PMVK	phosphomevalonate kinase [Source:HGNC Symbol;Acc:HGNC:9141]	0	0.587767	0.19242	5.3341	0.00862663	220	198	202	320	166	224	402	329	200	26.408	29.052	24.836	40.44	37.419	47.597	70.099	62.49	46.146
ENSG00000221944	TIGD1	tigger transposable element derived 1 [Source:HGNC Symbol;Acc:HGNC:14523]	0	-1.24607	0.19242	2.36291	0.00863745	29	49	20	63	46	45	17	26	13	3.481	7.19	2.459	7.962	10.369	9.562	2.964	4.938	3
ENSG00000164463	CREBRF	CREB3 regulatory factor [Source:HGNC Symbol;Acc:HGNC:24050]	0	1.35117	0.19242	1.5944	0.00863109	18	9	15	24	11	9	41	47	14	2.161	1.321	1.844	3.033	2.48	1.912	7.149	8.927	3.23
ENSG00000165417	GTF2A1	general transcription factor IIA subunit 1 [Source:HGNC Symbol;Acc:HGNC:4646]	0	-0.620594	0.192723	4.8259	0.00869481	176	189	186	300	191	174	124	130	116	21.127	27.732	22.868	37.912	43.054	36.973	21.622	24.692	26.765
ENSG00000114923	SLC4A3	solute carrier family 4 member 3 [Source:HGNC Symbol;Acc:HGNC:11029]	0	-1.95727	0.192723	0.869289	0.00868738	9	25	24	29	13	13	4	3	4	1.08	3.668	2.951	3.665	2.93	2.762	0.697	0.57	0.923
ENSG00000025772	TOMM34	translocase of outer mitochondrial membrane 34 [Source:HGNC Symbol;Acc:HGNC:15746]	0	-0.709511	0.192723	4.71178	0.00870543	272	206	352	220	139	144	98	105	63	32.65	30.226	43.278	27.802	31.332	30.598	17.089	19.944	14.536
ENSG00000058056	USP13	ubiquitin specific peptidase 13 [Source:HGNC Symbol;Acc:HGNC:12611]	0	-0.571943	0.192723	5.36977	0.00868563	197	199	231	600	275	262	259	242	141	23.647	29.199	28.401	75.824	61.989	55.672	45.163	45.965	32.533
ENSG00000087250	MT3	metallothionein 3 [Source:HGNC Symbol;Acc:HGNC:7408]	0	-3.21877	0.193224	-1.84621	0.00874012	0	0	0	6	13	14	2	0	0	0	0	0	0.758	2.93	2.975	0.349	0	0
ENSG00000111737	RAB35	RAB35, member RAS oncogene family [Source:HGNC Symbol;Acc:HGNC:9774]	0	0.715542	0.193263	4.61335	0.00876601	136	217	183	151	83	110	183	161	139	16.325	31.84	22.499	19.082	18.709	23.374	31.911	30.58	32.072
ENSG00000112237	CCNC	cyclin C [Source:HGNC Symbol;Acc:HGNC:1581]	0	-1.23932	0.193263	5.69354	0.00875733	557	686	793	435	303	291	89	90	280	66.861	100.655	97.498	54.973	68.3	61.834	15.519	17.095	64.605
ENSG00000253438	PCAT1	prostate cancer associated transcript 1 (non-protein coding) [Source:HGNC Symbol;Acc:HGNC:43022]	0	3.16094	0.19343	-0.771147	0.00878568	7	4	15	0	0	2	4	8	6	0.84	0.587	1.844	0	0	0.425	0.697	1.52	1.384
ENSG00000101546	RBFA	ribosome binding factor A [Source:HGNC Symbol;Acc:HGNC:26120]	0	-0.923279	0.193531	3.8576	0.00880237	107	140	190	125	110	75	58	52	30	12.844	20.542	23.36	15.797	24.795	15.937	10.114	9.877	6.922
ENSG00000143398	PIP5K1A	phosphatidylinositol-4-phosphate 5-kinase type 1 alpha [Source:HGNC Symbol;Acc:HGNC:8994]	0	-0.770401	0.193714	4.65441	0.00886059	178	173	182	276	174	145	93	89	122	21.367	25.384	22.377	34.879	39.222	30.811	16.217	16.905	28.149
ENSG00000154734	ADAMTS1	ADAM metallopeptidase with thrombospondin type 1 motif 1 [Source:HGNC Symbol;Acc:HGNC:217]	0	0.943773	0.193714	2.84461	0.00887119	25	29	19	46	41	48	107	72	47	3.001	4.255	2.336	5.813	9.242	10.199	18.658	13.676	10.844
ENSG00000144741	SLC25A26	solute carrier family 25 member 26 [Source:HGNC Symbol;Acc:HGNC:20661]	0	-0.748403	0.193714	4.34036	0.00884573	155	169	224	198	111	114	76	64	77	18.606	24.797	27.54	25.022	25.021	24.224	13.252	12.156	17.766
ENSG00000232104	RFX3-AS1	RFX3 antisense RNA 1 [Source:HGNC Symbol;Acc:HGNC:51197]	0	3.25243	0.193714	-1.88065	0.00886092	0	0	1	0	0	2	3	8	11	0	0	0.123	0	0	0.425	0.523	1.52	2.538
ENSG00000022267	FHL1	four and a half LIM domains 1 [Source:HGNC Symbol;Acc:HGNC:3702]	0	-1.5141	0.193714	3.33779	0.00883397	87	110	86	141	84	67	62	47	5	10.443	16.14	10.574	17.819	18.935	14.237	10.811	8.927	1.154
ENSG00000130158	DOCK6	dedicator of cytokinesis 6 [Source:HGNC Symbol;Acc:HGNC:19189]	0	-1.36624	0.194049	2.14819	0.00889892	19	26	37	106	27	28	14	22	12	2.281	3.815	4.549	13.396	6.086	5.95	2.441	4.179	2.769
ENSG00000160190	SLC37A1	solute carrier family 37 member 1 [Source:HGNC Symbol;Acc:HGNC:11024]	0	-3.32229	0.194049	-0.912979	0.00892293	7	8	27	12	3	3	0	0	0	0.84	1.174	3.32	1.516	0.676	0.637	0	0	0
ENSG00000145782	ATG12	autophagy related 12 [Source:HGNC Symbol;Acc:HGNC:588]	0	-0.762487	0.194049	5.46472	0.0089135	312	298	392	444	276	281	152	152	216	37.452	43.725	48.196	56.11	62.214	59.709	26.505	28.871	49.838
ENSG00000159055	MIS18A	MIS18 kinetochore protein A [Source:HGNC Symbol;Acc:HGNC:1286]	0	-0.774686	0.194258	3.85061	0.00894463	96	122	127	159	102	70	61	59	42	11.524	17.901	15.614	20.093	22.992	14.874	10.637	11.206	9.691
ENSG00000123374	CDK2	cyclin dependent kinase 2 [Source:HGNC Symbol;Acc:HGNC:1771]	0	-0.791328	0.194306	4.33913	0.00897062	151	163	180	282	109	101	106	87	43	18.126	23.917	22.131	35.637	24.57	21.461	18.484	16.525	9.921
ENSG00000101901	ALG13	ALG13, UDP-N-acetylglucosaminyltransferase subunit [Source:HGNC Symbol;Acc:HGNC:30881]	0	0.689493	0.194306	4.02891	0.00897115	104	105	134	92	68	72	125	116	82	12.484	15.406	16.475	11.626	15.328	15.299	21.797	22.033	18.92
ENSG00000162490	DRAXIN	dorsal inhibitory axon guidance protein [Source:HGNC Symbol;Acc:HGNC:25054]	0	-2.88841	0.195532	-1.57168	0.00905218	1	1	0	21	4	4	0	1	1	0.12	0.147	0	2.654	0.902	0.85	0	0.19	0.231
ENSG00000143590	EFNA3	ephrin A3 [Source:HGNC Symbol;Acc:HGNC:3223]	0	-1.96685	0.195532	1.51846	0.00904176	23	13	35	38	32	23	9	2	16	2.761	1.907	4.303	4.802	7.213	4.887	1.569	0.38	3.692
ENSG00000204498	NFKBIL1	NFKB inhibitor like 1 [Source:HGNC Symbol;Acc:HGNC:7800]	0	0.712005	0.195558	4.6786	0.00906558	180	116	147	184	127	98	272	186	129	21.607	17.02	18.073	23.253	28.627	20.824	47.43	35.329	29.764
ENSG00000100814	CCNB1IP1	cyclin B1 interacting protein 1 [Source:HGNC Symbol;Acc:HGNC:19437]	0	0.70525	0.196283	5.5384	0.00911146	305	231	284	440	172	168	474	281	293	36.611	33.894	34.917	55.604	38.771	35.698	82.654	53.373	67.604
ENSG00000049323	LTBP1	latent transforming growth factor beta binding protein 1 [Source:HGNC Symbol;Acc:HGNC:6714]	0	-1.11772	0.196332	4.87758	0.00912601	187	120	85	428	210	418	150	246	60	22.447	17.607	10.451	54.088	47.337	88.82	26.156	46.725	13.844
ENSG00000171612	SLC25A33	solute carrier family 25 member 33 [Source:HGNC Symbol;Acc:HGNC:29681]	0	-0.810832	0.196879	3.77728	0.00917603	93	137	126	161	67	81	58	46	43	11.163	20.102	15.491	20.346	15.103	17.212	10.114	8.737	9.921
ENSG00000202358	RNU6-652P	RNA, U6 small nuclear 652, pseudogene [Source:HGNC Symbol;Acc:HGNC:47615]	0	1.54041	0.196879	1.56598	0.0091737	15	29	22	15	4	14	24	41	16	1.801	4.255	2.705	1.896	0.902	2.975	4.185	7.788	3.692
ENSG00000185860	CCDC190	coiled-coil domain containing 190 [Source:HGNC Symbol;Acc:HGNC:28736]	0	1.48616	0.197311	0.718444	0.0092085	0	6	0	17	17	20	32	45	58	0	0.88	0	2.148	3.832	4.25	5.58	8.547	13.382
ENSG00000134508	CABLES1	Cdk5 and Abl enzyme substrate 1 [Source:HGNC Symbol;Acc:HGNC:25097]	0	2.28042	0.197404	0.961744	0.00922516	2	18	22	5	10	4	41	20	17	0.24	2.641	2.705	0.632	2.254	0.85	7.149	3.799	3.922
ENSG00000143322	ABL2	ABL proto-oncogene 2, non-receptor tyrosine kinase [Source:HGNC Symbol;Acc:HGNC:77]	0	0.561828	0.198232	5.94176	0.00928428	319	342	316	479	284	304	614	502	281	38.292	50.181	38.852	60.533	64.017	64.597	107.066	95.35	64.836
ENSG00000150756	FAM173B	family with sequence similarity 173 member B [Source:HGNC Symbol;Acc:HGNC:27029]	0	1.02904	0.198232	3.59206	0.00928864	72	64	52	71	58	51	175	127	45	8.643	9.391	6.393	8.973	13.074	10.837	30.516	24.122	10.383
ENSG00000007923	DNAJC11	DnaJ heat shock protein family (Hsp40) member C11 [Source:HGNC Symbol;Acc:HGNC:25570]	0	0.614618	0.198787	6.07231	0.00933969	442	488	448	401	298	291	477	406	429	53.057	71.603	55.081	50.676	67.173	61.834	83.177	77.115	98.984
ENSG00000100483	VCPKMT	valosin containing protein lysine methyltransferase [Source:HGNC Symbol;Acc:HGNC:20352]	0	1.1664	0.198787	2.359	0.00942574	25	18	32	52	13	19	83	50	27	3.001	2.641	3.934	6.571	2.93	4.037	14.473	9.497	6.23
ENSG00000137821	LRRC49	leucine rich repeat containing 49 [Source:HGNC Symbol;Acc:HGNC:25965]	0	-1.76467	0.198787	2.45469	0.00934945	28	61	45	110	48	27	6	20	28	3.361	8.95	5.533	13.901	10.82	5.737	1.046	3.799	6.46
ENSG00000264940	SNORD3C	small nucleolar RNA, C/D box 3C [Source:HGNC Symbol;Acc:HGNC:33191]	0	1.47935	0.198787	1.66341	0.00942644	7	16	10	32	10	11	86	28	25	0.84	2.348	1.229	4.044	2.254	2.337	14.996	5.318	5.768
ENSG00000126858	RHOT1	ras homolog family member T1 [Source:HGNC Symbol;Acc:HGNC:21168]	0	-0.963255	0.198787	3.51316	0.00941486	85	79	84	151	74	64	30	46	55	10.203	11.591	10.328	19.082	16.681	13.599	5.231	8.737	12.69
ENSG00000236844	AC069213.3		0	0.517074	0.198787	5.83962	0.00939217	396	407	395	459	214	230	408	386	288	47.535	59.718	48.564	58.005	48.238	48.872	71.145	73.317	66.451
ENSG00000135341	MAP3K7	mitogen-activated protein kinase kinase kinase 7 [Source:HGNC Symbol;Acc:HGNC:6859]	0	-0.700916	0.198787	4.63593	0.00936976	182	225	247	277	142	118	87	116	74	21.847	33.014	30.368	35.005	32.009	25.074	15.171	22.033	17.074
ENSG00000136240	KDELR2	KDEL endoplasmic reticulum protein retention receptor 2 [Source:HGNC Symbol;Acc:HGNC:6305]	0	-0.462182	0.198787	8.32578	0.00939958	1836	2071	1890	3413	2039	2012	1630	1923	1138	220.389	303.873	232.372	431.313	459.617	427.527	284.231	365.253	262.572
ENSG00000239521	CASTOR3	CASTOR family member 3 [Source:HGNC Symbol;Acc:HGNC:29954]	0	-2.7779	0.198787	0.0803118	0.0093927	13	12	1	34	11	12	1	3	2	1.56	1.761	0.123	4.297	2.48	2.55	0.174	0.57	0.461
ENSG00000154358	OBSCN	obscurin, cytoskeletal calmodulin and titin-interacting RhoGEF [Source:HGNC Symbol;Acc:HGNC:15719]	0	-2.86727	0.199017	-0.126744	0.00951194	8	10	10	12	10	15	9	0	0	0.96	1.467	1.229	1.516	2.254	3.187	1.569	0	0
ENSG00000254510	AP001107.5		0	3.23964	0.199017	-1.18049	0.00950729	0	1	0	1	1	2	32	4	20	0	0.147	0	0.126	0.225	0.425	5.58	0.76	4.615
ENSG00000145088	EAF2	ELL associated factor 2 [Source:HGNC Symbol;Acc:HGNC:23115]	0	1.57703	0.199017	0.671954	0.00951135	8	10	14	7	6	3	16	14	12	0.96	1.467	1.721	0.885	1.352	0.637	2.79	2.659	2.769
ENSG00000184178	SCFD2	sec1 family domain containing 2 [Source:HGNC Symbol;Acc:HGNC:30676]	0	-0.972878	0.199017	5.51285	0.00945915	420	277	454	438	270	347	107	162	225	50.416	40.644	55.818	55.352	60.861	73.734	18.658	30.77	51.915
ENSG00000113504	SLC12A7	solute carrier family 12 member 7 [Source:HGNC Symbol;Acc:HGNC:10915]	0	-2.53277	0.199017	0.737168	0.00947794	17	33	32	20	9	23	3	6	0	2.041	4.842	3.934	2.527	2.029	4.887	0.523	1.14	0
ENSG00000198576	ARC	activity regulated cytoskeleton associated protein [Source:HGNC Symbol;Acc:HGNC:648]	0	-1.89731	0.199017	0.527295	0.0094777	9	7	7	45	8	14	5	6	2	1.08	1.027	0.861	5.687	1.803	2.975	0.872	1.14	0.461
ENSG00000213190	MLLT11	MLLT11, transcription factor 7 cofactor [Source:HGNC Symbol;Acc:HGNC:16997]	0	-0.890579	0.199276	6.25484	0.00959902	688	613	495	999	412	464	210	272	383	82.586	89.944	60.859	126.247	92.87	98.595	36.619	51.664	88.37
ENSG00000166900	STX3	syntaxin 3 [Source:HGNC Symbol;Acc:HGNC:11438]	0	0.987853	0.199276	4.34356	0.00955486	149	155	150	129	61	67	176	92	190	17.886	22.743	18.442	16.302	13.75	14.237	30.69	17.474	43.839
ENSG00000196943	NOP9	NOP9 nucleolar protein [Source:HGNC Symbol;Acc:HGNC:19826]	0	-0.630209	0.199276	5.00316	0.00954263	301	226	247	353	153	198	139	152	92	36.131	33.16	30.368	44.61	34.488	42.073	24.238	28.871	21.227
ENSG00000124067	SLC12A4	solute carrier family 12 member 4 [Source:HGNC Symbol;Acc:HGNC:10913]	0	0.558113	0.199276	5.90514	0.00959638	353	336	305	545	222	291	530	428	340	42.373	49.301	37.499	68.874	50.042	61.834	92.419	81.294	78.449
ENSG00000213024	NUP62	nucleoporin 62 [Source:HGNC Symbol;Acc:HGNC:8066]	0	-0.532825	0.199276	6.31277	0.00958714	501	508	546	828	409	595	373	404	297	60.139	74.538	67.13	104.637	92.194	126.431	65.042	76.736	68.527
ENSG00000147130	ZMYM3	zinc finger MYM-type containing 3 [Source:HGNC Symbol;Acc:HGNC:13054]	0	-0.856621	0.199276	4.06744	0.00959446	111	84	146	199	120	110	117	54	44	13.324	12.325	17.95	25.148	27.05	23.374	20.402	10.257	10.152
ENSG00000244479	OR2A1-AS1	OR2A1 antisense RNA 1 [Source:HGNC Symbol;Acc:HGNC:49168]	0	-1.08313	0.199619	2.08908	0.009628	28	19	23	77	27	31	18	22	12	3.361	2.788	2.828	9.731	6.086	6.587	3.139	4.179	2.769
ENSG00000180998	GPR137C	G protein-coupled receptor 137C [Source:HGNC Symbol;Acc:HGNC:25445]	0	-1.82951	0.199837	0.658011	0.00967454	4	9	12	30	26	11	7	6	2	0.48	1.321	1.475	3.791	5.861	2.337	1.221	1.14	0.461
ENSG00000154059	IMPACT	impact RWD domain protein [Source:HGNC Symbol;Acc:HGNC:20387]	0	-0.819702	0.199837	3.95138	0.00966073	169	138	178	133	99	74	63	40	47	20.286	20.248	21.885	16.808	22.316	15.724	10.986	7.598	10.844
ENSG00000211643	IGLV5-52	immunoglobulin lambda variable 5-52 [Source:HGNC Symbol;Acc:HGNC:5926]	0	1.48485	0.199837	1.19353	0.00968512	21	13	24	9	4	9	20	17	16	2.521	1.907	2.951	1.137	0.902	1.912	3.487	3.229	3.692
ENSG00000128266	GNAZ	G protein subunit alpha z [Source:HGNC Symbol;Acc:HGNC:4395]	0	-1.78039	0.199837	1.33479	0.00968847	4	12	7	116	34	16	11	13	9	0.48	1.761	0.861	14.659	7.664	3.4	1.918	2.469	2.077
ENSG00000071539	TRIP13	thyroid hormone receptor interactor 13 [Source:HGNC Symbol;Acc:HGNC:12307]	0	-0.628989	0.200259	5.41891	0.00972142	423	409	487	330	231	235	146	205	104	50.776	60.012	59.876	41.703	52.07	49.935	25.459	38.938	23.996
ENSG00000023516	AKAP11	A-kinase anchoring protein 11 [Source:HGNC Symbol;Acc:HGNC:369]	0	-0.783984	0.200324	4.05629	0.0097371	112	132	175	160	114	95	70	82	36	13.444	19.368	21.516	20.22	25.697	20.186	12.206	15.575	8.306
ENSG00000143811	PYCR2	pyrroline-5-carboxylate reductase 2 [Source:HGNC Symbol;Acc:HGNC:30262]	0	-0.689114	0.20052	5.14779	0.00993948	438	302	445	359	139	187	119	128	103	52.576	44.312	54.712	45.368	31.332	39.735	20.751	24.312	23.765
ENSG00000130592	LSP1	lymphocyte-specific protein 1 [Source:HGNC Symbol;Acc:HGNC:6707]	0	-2.68109	0.20052	-0.63764	0.00992783	0	2	2	42	6	17	4	5	0	0	0.293	0.246	5.308	1.352	3.612	0.697	0.95	0
ENSG00000275764	AC092747.4		0	-1.23674	0.20052	2.50708	0.00994158	30	58	40	53	43	56	20	15	20	3.601	8.51	4.918	6.698	9.693	11.899	3.487	2.849	4.615
ENSG00000110881	ASIC1	acid sensing ion channel subunit 1 [Source:HGNC Symbol;Acc:HGNC:100]	0	-1.61638	0.20052	1.23952	0.00986055	23	12	23	30	22	18	5	13	3	2.761	1.761	2.828	3.791	4.959	3.825	0.872	2.469	0.692
ENSG00000175782	SLC35E3	solute carrier family 35 member E3 [Source:HGNC Symbol;Acc:HGNC:20864]	0	0.771945	0.20052	3.96978	0.00999607	95	89	93	97	66	74	185	106	74	11.404	13.059	11.434	12.258	14.877	15.724	32.259	20.134	17.074
ENSG00000201428	RN7SKP71	RNA, 7SK small nuclear pseudogene 71 [Source:HGNC Symbol;Acc:HGNC:45795]	0	2.78415	0.20052	-1.56308	0.00999719	0	0	3	1	0	2	7	13	3	0	0	0.369	0.126	0	0.425	1.221	2.469	0.692
ENSG00000227051	C14orf132	chromosome 14 open reading frame 132 [Source:HGNC Symbol;Acc:HGNC:20346]	0	-1.11854	0.20052	2.48446	0.00989447	4	13	4	227	88	91	70	86	17	0.48	1.907	0.492	28.687	19.836	19.336	12.206	16.335	3.922
ENSG00000183578	TNFAIP8L3	TNF alpha induced protein 8 like 3 [Source:HGNC Symbol;Acc:HGNC:20620]	0	-1.26783	0.20052	2.78801	0.0099555	26	38	12	172	46	96	39	55	16	3.121	5.576	1.475	21.736	10.369	20.399	6.801	10.447	3.692
ENSG00000261764	KRT18P18	keratin 18 pseudogene 18 [Source:HGNC Symbol;Acc:HGNC:33386]	0	2.90973	0.20052	-0.636237	0.00981697	7	8	5	0	1	2	13	8	2	0.84	1.174	0.615	0	0.225	0.425	2.267	1.52	0.461
ENSG00000153786	ZDHHC7	zinc finger DHHC-type containing 7 [Source:HGNC Symbol;Acc:HGNC:18459]	0	0.735616	0.20052	4.82702	0.00984882	151	165	191	174	159	102	200	208	208	18.126	24.21	23.483	21.989	35.841	21.674	34.875	39.507	47.992
ENSG00000136436	CALCOCO2	calcium binding and coiled-coil domain 2 [Source:HGNC Symbol;Acc:HGNC:29912]	0	0.517263	0.20052	5.69064	0.00993338	311	289	307	399	241	227	444	346	278	37.332	42.404	37.745	50.423	54.324	48.235	77.422	65.719	64.143
ENSG00000133195	SLC39A11	solute carrier family 39 member 11 [Source:HGNC Symbol;Acc:HGNC:14463]	0	-1.46275	0.20052	2.8532	0.00987263	92	43	74	73	72	42	10	29	25	11.043	6.309	9.098	9.225	16.23	8.925	1.744	5.508	5.768
ENSG00000013016	EHD3	EH domain containing 3 [Source:HGNC Symbol;Acc:HGNC:3244]	0	-1.42056	0.20052	3.01704	0.00987763	69	112	55	123	43	63	45	29	7	8.283	16.434	6.762	15.544	9.693	13.387	7.847	5.508	1.615
ENSG00000130702	LAMA5	laminin subunit alpha 5 [Source:HGNC Symbol;Acc:HGNC:6485]	0	-1.17573	0.20052	3.79966	0.00996387	153	108	191	86	100	126	48	34	33	18.366	15.847	23.483	10.868	22.541	26.774	8.37	6.458	7.614
ENSG00000221740	SNORD93	small nucleolar RNA, C/D box 93 [Source:HGNC Symbol;Acc:HGNC:32755]	0	3.32165	0.20052	-1.8512	0.00998442	0	5	0	0	0	1	6	11	2	0	0.734	0	0	0	0.212	1.046	2.089	0.461
ENSG00000070882	OSBPL3	oxysterol binding protein like 3 [Source:HGNC Symbol;Acc:HGNC:16370]	0	0.888304	0.20052	3.24242	0.00982258	92	77	69	60	23	37	85	64	41	11.043	11.298	8.483	7.582	5.184	7.862	14.822	12.156	9.46
ENSG00000181638	ZFP41	ZFP41 zinc finger protein [Source:HGNC Symbol;Acc:HGNC:26786]	0	1.02563	0.20052	2.24316	0.0098136	14	27	25	37	17	22	60	51	25	1.681	3.962	3.074	4.676	3.832	4.675	10.462	9.687	5.768
ENSG00000136935	GOLGA1	golgin A1 [Source:HGNC Symbol;Acc:HGNC:4424]	0	0.784874	0.20052	3.76487	0.00993509	57	56	94	102	56	65	107	108	116	6.842	8.217	11.557	12.89	12.623	13.812	18.658	20.513	26.765
ENSG00000133169	BEX1	brain expressed X-linked 1 [Source:HGNC Symbol;Acc:HGNC:1036]	0	1.41348	0.20052	3.41491	0.00991523	21	51	57	55	62	43	141	68	191	2.521	7.483	7.008	6.951	13.976	9.137	24.587	12.916	44.07
ENSG00000169446	MMGT1	membrane magnesium transporter 1 [Source:HGNC Symbol;Acc:HGNC:28100]	0	-1.27285	0.20052	5.71264	0.00982969	552	444	446	522	440	308	88	131	330	66.261	65.147	54.835	65.967	99.182	65.447	15.345	24.882	76.141
ENSG00000143162	CREG1	cellular repressor of E1A stimulated genes 1 [Source:HGNC Symbol;Acc:HGNC:2351]	0	-0.720141	0.200607	5.05601	0.0100266	746	529	859	209	124	120	99	77	60	89.548	77.619	105.612	26.412	27.951	25.499	17.263	14.625	13.844
ENSG00000081923	ATP8B1	ATPase phospholipid transporting 8B1 [Source:HGNC Symbol;Acc:HGNC:3706]	0	0.701114	0.200607	3.8078	0.0100213	60	84	81	101	73	56	126	111	83	7.202	12.325	9.959	12.764	16.455	11.899	21.971	21.083	19.151
ENSG00000148803	FUOM	fucose mutarotase [Source:HGNC Symbol;Acc:HGNC:24733]	0	-1.94167	0.201015	1.82114	0.0100785	57	9	8	93	24	52	10	19	7	6.842	1.321	0.984	11.753	5.41	11.049	1.744	3.609	1.615
ENSG00000198732	SMOC1	SPARC related modular calcium binding 1 [Source:HGNC Symbol;Acc:HGNC:20318]	0	1.10188	0.201015	3.93404	0.0100762	130	140	143	45	58	67	155	71	86	15.605	20.542	17.582	5.687	13.074	14.237	27.028	13.486	19.843
ENSG00000166831	RBPMS2	RNA binding protein, mRNA processing factor 2 [Source:HGNC Symbol;Acc:HGNC:19098]	0	-1.99969	0.201015	0.341066	0.0100972	0	3	4	60	18	31	11	17	1	0	0.44	0.492	7.582	4.057	6.587	1.918	3.229	0.231
ENSG00000129028	THAP10	THAP domain containing 10 [Source:HGNC Symbol;Acc:HGNC:23193]	0	-1.39813	0.201015	2.27459	0.010093	25	45	37	64	34	37	8	16	28	3.001	6.603	4.549	8.088	7.664	7.862	1.395	3.039	6.46
ENSG00000075945	KIFAP3	kinesin associated protein 3 [Source:HGNC Symbol;Acc:HGNC:17060]	0	-0.827709	0.201758	4.35413	0.0103285	264	216	290	214	73	113	91	66	34	31.69	31.693	35.655	27.044	16.455	24.011	15.868	12.536	7.845
ENSG00000174307	PHLDA3	pleckstrin homology like domain family A member 3 [Source:HGNC Symbol;Acc:HGNC:8934]	0	0.705939	0.201758	4.88451	0.0102145	364	291	265	207	77	87	202	182	116	43.694	42.698	32.581	26.159	17.357	18.487	35.224	34.569	26.765
ENSG00000214629	RPSAP6	ribosomal protein SA pseudogene 6 [Source:HGNC Symbol;Acc:HGNC:31458]	0	1.74709	0.201758	1.37207	0.0102516	13	15	15	5	18	9	18	31	28	1.56	2.201	1.844	0.632	4.057	1.912	3.139	5.888	6.46
ENSG00000137486	ARRB1	arrestin beta 1 [Source:HGNC Symbol;Acc:HGNC:711]	0	-1.59907	0.201758	1.05428	0.0102558	8	9	11	41	32	13	6	14	4	0.96	1.321	1.352	5.181	7.213	2.762	1.046	2.659	0.923
ENSG00000050438	SLC4A8	solute carrier family 4 member 8 [Source:HGNC Symbol;Acc:HGNC:11034]	0	-0.967208	0.201758	1.81819	0.010275	6	12	5	76	43	44	24	33	15	0.72	1.761	0.615	9.604	9.693	9.35	4.185	6.268	3.461
ENSG00000180806	HOXC9	homeobox C9 [Source:HGNC Symbol;Acc:HGNC:5130]	0	0.581939	0.201758	6.41846	0.0103181	340	469	374	790	390	436	965	621	505	40.813	68.815	45.983	99.835	87.911	92.645	168.271	117.952	116.519
ENSG00000165821	SALL2	spalt like transcription factor 2 [Source:HGNC Symbol;Acc:HGNC:10526]	0	-1.69152	0.201758	2.59977	0.0104094	21	12	20	186	59	108	79	46	4	2.521	1.761	2.459	23.505	13.299	22.949	13.776	8.737	0.923
ENSG00000090581	GNPTG	N-acetylglucosamine-1-phosphate transferase subunit gamma [Source:HGNC Symbol;Acc:HGNC:23026]	0	-0.615621	0.201758	4.77747	0.0101571	174	123	188	328	188	175	150	152	86	20.887	18.048	23.114	41.451	42.378	37.186	26.156	28.871	19.843
ENSG00000109103	UNC119	unc-119 lipid binding chaperone [Source:HGNC Symbol;Acc:HGNC:12565]	0	-0.788744	0.201758	4.42683	0.0103818	224	122	195	233	145	111	107	79	56	26.888	17.901	23.975	29.445	32.685	23.586	18.658	15.005	12.921
ENSG00000277258	PCGF2	polycomb group ring finger 2 [Source:HGNC Symbol;Acc:HGNC:12929]	0	-0.603501	0.201758	4.88336	0.0102854	161	112	169	400	176	238	169	165	116	19.326	16.434	20.778	50.549	39.673	50.572	29.469	31.34	26.765
ENSG00000238083	LRRC37A2	leucine rich repeat containing 37 member A2 [Source:HGNC Symbol;Acc:HGNC:32404]	0	1.9655	0.201758	0.3796	0.0104898	11	5	10	5	3	3	29	9	8	1.32	0.734	1.229	0.632	0.676	0.637	5.057	1.709	1.846
ENSG00000085415	SEH1L	SEH1 like nucleoporin [Source:HGNC Symbol;Acc:HGNC:30379]	0	-0.677509	0.201758	5.91261	0.0103235	434	607	648	467	349	373	208	228	209	52.096	89.064	79.67	59.016	78.669	79.258	36.27	43.306	48.223
ENSG00000129353	SLC44A2	solute carrier family 44 member 2 [Source:HGNC Symbol;Acc:HGNC:17292]	0	-0.894911	0.201758	5.58332	0.0104536	403	367	471	540	296	280	248	269	63	48.375	53.849	57.909	68.242	66.722	59.497	43.245	51.094	14.536
ENSG00000249709	ZNF564	zinc finger protein 564 [Source:HGNC Symbol;Acc:HGNC:31106]	0	0.95041	0.201758	2.45531	0.0103742	24	27	24	36	24	28	75	49	28	2.881	3.962	2.951	4.549	5.41	5.95	13.078	9.307	6.46
ENSG00000268119	AC010615.2		0	-2.28614	0.201758	1.21117	0.0104825	16	8	36	32	26	28	1	13	7	1.921	1.174	4.426	4.044	5.861	5.95	0.174	2.469	1.615
ENSG00000131943	C19orf12	chromosome 19 open reading frame 12 [Source:HGNC Symbol;Acc:HGNC:25443]	0	-0.876797	0.201758	3.39735	0.0104842	66	61	65	125	66	95	63	57	20	7.922	8.95	7.992	15.797	14.877	20.186	10.986	10.827	4.615
ENSG00000115232	ITGA4	integrin subunit alpha 4 [Source:HGNC Symbol;Acc:HGNC:6140]	0	-1.57427	0.201758	1.21139	0.0101683	6	13	1	66	32	38	16	23	4	0.72	1.907	0.123	8.341	7.213	8.075	2.79	4.369	0.923
ENSG00000088881	EBF4	early B cell factor 4 [Source:HGNC Symbol;Acc:HGNC:29278]	0	-3.06225	0.201758	-1.52707	0.010204	3	1	0	19	3	6	2	0	0	0.36	0.147	0	2.401	0.676	1.275	0.349	0	0
ENSG00000198171	DDRGK1	DDRGK domain containing 1 [Source:HGNC Symbol;Acc:HGNC:16110]	0	0.596245	0.201758	5.67242	0.0102556	359	257	407	363	177	254	394	396	240	43.093	37.709	50.04	45.874	39.898	53.972	68.704	75.216	55.376
ENSG00000101350	KIF3B	kinesin family member 3B [Source:HGNC Symbol;Acc:HGNC:6320]	0	0.594724	0.201758	5.79148	0.010455	328	348	356	461	208	231	362	388	382	39.372	51.061	43.769	58.258	46.886	49.085	63.124	73.696	88.139
ENSG00000160200	CBS	cystathionine-beta-synthase [Source:HGNC Symbol;Acc:HGNC:1550]	0	-1.07021	0.201758	2.98948	0.0104729	17	36	27	169	80	77	51	79	16	2.041	5.282	3.32	21.357	18.033	16.362	8.893	15.005	3.692
ENSG00000160209	PDXK	pyridoxal kinase [Source:HGNC Symbol;Acc:HGNC:8819]	0	-0.505436	0.201758	7.21144	0.0102537	910	1056	1347	1645	796	809	792	653	483	109.234	154.944	165.611	207.885	179.429	171.903	138.105	124.03	111.443
ENSG00000111837	MAK	male germ cell associated kinase [Source:HGNC Symbol;Acc:HGNC:6816]	0	2.69347	0.201758	-1.13593	0.0105001	1	1	4	2	1	0	8	4	11	0.12	0.147	0.492	0.253	0.225	0	1.395	0.76	2.538
ENSG00000130024	PHF10	PHD finger protein 10 [Source:HGNC Symbol;Acc:HGNC:18250]	0	-0.864521	0.201758	4.04629	0.0102554	127	130	190	139	95	118	48	58	64	15.245	19.075	23.36	17.566	21.414	25.074	8.37	11.016	14.767
ENSG00000075618	FSCN1	fascin actin-bundling protein 1 [Source:HGNC Symbol;Acc:HGNC:11148]	0	0.594435	0.201758	7.61962	0.0103985	3000	2173	3086	1143	489	540	984	830	882	360.112	318.839	379.418	144.445	110.227	114.744	171.585	157.65	203.505
ENSG00000171889	MIR31HG	MIR31 host gene [Source:HGNC Symbol;Acc:HGNC:37187]	0	-0.925659	0.201758	3.33319	0.0104189	106	65	107	123	56	55	42	44	19	12.724	9.537	13.155	15.544	12.623	11.687	7.324	8.357	4.384
ENSG00000046647	GEMIN8	gem nuclear organelle associated protein 8 [Source:HGNC Symbol;Acc:HGNC:26044]	0	0.774025	0.201758	4.09892	0.0104577	149	112	126	101	73	56	138	93	109	17.886	16.434	15.491	12.764	16.455	11.899	24.064	17.664	25.15
ENSG00000198455	ZXDB	zinc finger X-linked duplicated B [Source:HGNC Symbol;Acc:HGNC:13199]	0	-1.22228	0.201758	2.61651	0.0104968	67	47	51	56	44	44	14	15	29	8.043	6.896	6.27	7.077	9.918	9.35	2.441	2.849	6.691
ENSG00000233467	U40455.1		0	1.2207	0.201758	2.0883	0.0104986	35	30	25	28	13	11	60	31	19	4.201	4.402	3.074	3.538	2.93	2.337	10.462	5.888	4.384
ENSG00000263883	EEF1DP7	eukaryotic translation elongation factor 1 delta pseudogene 7 [Source:HGNC Symbol;Acc:HGNC:51457]	0	1.05109	0.202019	2.26166	0.0105263	34	22	24	25	21	21	59	36	27	4.081	3.228	2.951	3.159	4.734	4.462	10.288	6.838	6.23
ENSG00000240291	AL450384.2		0	-2.59831	0.202084	-0.684106	0.0105715	3	6	3	17	4	8	0	3	1	0.36	0.88	0.369	2.148	0.902	1.7	0	0.57	0.231
ENSG00000103034	NDRG4	NDRG family member 4 [Source:HGNC Symbol;Acc:HGNC:14466]	0	-1.54273	0.202084	0.52583	0.0105802	8	4	5	33	14	13	9	4	4	0.96	0.587	0.615	4.17	3.156	2.762	1.569	0.76	0.923
ENSG00000076382	SPAG5	sperm associated antigen 5 [Source:HGNC Symbol;Acc:HGNC:13452]	0	-0.516674	0.202084	6.49044	0.0105748	631	538	604	1023	487	575	515	485	259	75.744	78.939	74.261	129.28	109.776	122.181	89.803	92.121	59.759
ENSG00000144583	2004-03-01	membrane associated ring-CH-type finger 4 [Source:HGNC Symbol;Acc:HGNC:29269]	0	1.38597	0.202084	2.51216	0.0105689	17	68	35	23	24	20	55	44	51	2.041	9.977	4.303	2.907	5.41	4.25	9.591	8.357	11.767
ENSG00000099251	HSD17B7P2	hydroxysteroid 17-beta dehydrogenase 7 pseudogene 2 [Source:HGNC Symbol;Acc:HGNC:28120]	0	1.65022	0.202141	1.10901	0.010621	15	23	9	11	7	4	33	19	11	1.801	3.375	1.107	1.39	1.578	0.85	5.754	3.609	2.538
ENSG00000134287	ARF3	ADP ribosylation factor 3 [Source:HGNC Symbol;Acc:HGNC:654]	0	-0.594259	0.202141	7.06348	0.0106137	1155	1183	1170	1330	671	728	457	520	551	138.643	173.579	143.849	168.077	151.252	154.692	79.689	98.768	127.133
ENSG00000172086	KRCC1	lysine rich coiled-coil 1 [Source:HGNC Symbol;Acc:HGNC:28039]	0	-0.770067	0.202141	3.77811	0.0106146	104	76	68	197	92	82	69	70	42	12.484	11.151	8.36	24.896	20.738	17.424	12.032	13.296	9.691
ENSG00000053524	MCF2L2	MCF.2 cell line derived transforming sequence-like 2 [Source:HGNC Symbol;Acc:HGNC:30319]	0	-1.74465	0.20276	0.880684	0.0106663	17	5	8	24	21	26	4	10	4	2.041	0.734	0.984	3.033	4.734	5.525	0.697	1.899	0.923
ENSG00000263017	AC036164.1		0	0.932451	0.202956	2.43781	0.0106988	33	38	29	37	21	18	53	39	33	3.961	5.576	3.565	4.676	4.734	3.825	9.242	7.408	7.614
ENSG00000136861	CDK5RAP2	CDK5 regulatory subunit associated protein 2 [Source:HGNC Symbol;Acc:HGNC:18672]	0	-0.459796	0.202956	7.14029	0.0107019	853	785	814	1613	840	926	780	851	484	102.392	115.181	100.08	203.841	189.347	196.764	136.012	161.638	111.674
ENSG00000165801	ARHGEF40	Rho guanine nucleotide exchange factor 40 [Source:HGNC Symbol;Acc:HGNC:25516]	0	-1.51522	0.202985	2.99818	0.0107161	53	44	39	180	60	73	55	57	5	6.362	6.456	4.795	22.747	13.525	15.512	9.591	10.827	1.154
ENSG00000119698	PPP4R4	protein phosphatase 4 regulatory subunit 4 [Source:HGNC Symbol;Acc:HGNC:23788]	0	-2.18926	0.203165	0.578872	0.010751	27	21	31	16	9	12	4	4	0	3.241	3.081	3.811	2.022	2.029	2.55	0.697	0.76	0
ENSG00000140395	WDR61	WD repeat domain 61 [Source:HGNC Symbol;Acc:HGNC:30300]	0	-0.838217	0.203165	4.84015	0.0107474	198	292	304	275	182	164	109	163	49	23.767	42.844	37.376	34.753	41.025	34.848	19.007	30.96	11.306
ENSG00000127481	UBR4	ubiquitin protein ligase E3 component n-recognin 4 [Source:HGNC Symbol;Acc:HGNC:30313]	0	0.595575	0.203736	5.76896	0.0109951	379	234	373	372	227	280	445	410	294	45.494	34.334	45.86	47.011	51.169	59.497	77.597	77.875	67.835
ENSG00000118193	KIF14	kinesin family member 14 [Source:HGNC Symbol;Acc:HGNC:19181]	0	-0.905638	0.203736	3.13324	0.0108849	56	73	86	101	66	43	40	33	21	6.722	10.711	10.574	12.764	14.877	9.137	6.975	6.268	4.845
ENSG00000148481	MINDY3	MINDY lysine 48 deubiquitinase 3 [Source:HGNC Symbol;Acc:HGNC:23578]	0	-0.850118	0.203736	3.76204	0.0108598	148	98	84	135	90	87	55	59	35	17.766	14.379	10.328	17.06	20.287	18.487	9.591	11.206	8.076
ENSG00000198270	TMEM116	transmembrane protein 116 [Source:HGNC Symbol;Acc:HGNC:25084]	0	1.25003	0.203736	1.55617	0.0109015	18	11	18	27	6	10	30	27	26	2.161	1.614	2.213	3.412	1.352	2.125	5.231	5.128	5.999
ENSG00000100439	ABHD4	abhydrolase domain containing 4 [Source:HGNC Symbol;Acc:HGNC:20154]	0	0.875201	0.203736	3.69612	0.0108645	99	55	55	114	50	46	110	101	111	11.884	8.07	6.762	14.407	11.271	9.774	19.181	19.184	25.611
ENSG00000137871	ZNF280D	zinc finger protein 280D [Source:HGNC Symbol;Acc:HGNC:25953]	0	0.681847	0.203736	3.81991	0.0109311	100	97	110	108	55	44	109	102	68	12.004	14.233	13.524	13.648	12.398	9.35	19.007	19.374	15.69
ENSG00000196470	SIAH1	siah E3 ubiquitin protein ligase 1 [Source:HGNC Symbol;Acc:HGNC:10857]	0	-0.794688	0.203736	3.29617	0.0110006	67	82	74	108	60	61	53	34	27	8.043	12.032	9.098	13.648	13.525	12.962	9.242	6.458	6.23
ENSG00000153774	CFDP1	craniofacial development protein 1 [Source:HGNC Symbol;Acc:HGNC:1873]	0	0.547355	0.203736	8.12538	0.0110104	1468	953	1585	2526	1459	1277	2887	2033	1678	176.215	139.831	194.873	319.22	328.877	271.348	503.419	386.147	387.167
ENSG00000181396	OGFOD3	2-oxoglutarate and iron dependent oxygenase domain containing 3 [Source:HGNC Symbol;Acc:HGNC:26174]	0	-0.747837	0.203736	4.23638	0.0110087	149	104	123	240	101	129	70	84	82	17.886	15.26	15.123	30.33	22.767	27.411	12.206	15.955	18.92
ENSG00000138035	PNPT1	polyribonucleotide nucleotidyltransferase 1 [Source:HGNC Symbol;Acc:HGNC:23166]	0	-0.786787	0.203736	5.07957	0.0110004	241	362	414	339	148	224	164	134	63	28.929	53.115	50.9	42.841	33.361	47.597	28.597	25.452	14.536
ENSG00000136732	GYPC	glycophorin C (Gerbich blood group) [Source:HGNC Symbol;Acc:HGNC:4704]	0	-0.996572	0.203736	4.09606	0.0109869	27	75	18	456	159	263	98	176	97	3.241	11.005	2.213	57.626	35.841	55.885	17.089	33.429	22.381
ENSG00000226287	TMEM191A	transmembrane protein 191A (pseudogene) [Source:HGNC Symbol;Acc:HGNC:25317]	0	2.09598	0.203736	1.28203	0.0108391	52	47	52	2	3	8	20	8	17	6.242	6.896	6.393	0.253	0.676	1.7	3.487	1.52	3.922
ENSG00000180801	ARSJ	arylsulfatase family member J [Source:HGNC Symbol;Acc:HGNC:26286]	0	1.20128	0.203736	2.89736	0.0109937	22	40	53	33	51	28	108	76	35	2.641	5.869	6.516	4.17	11.496	5.95	18.832	14.435	8.076
ENSG00000070814	TCOF1	treacle ribosome biogenesis factor 1 [Source:HGNC Symbol;Acc:HGNC:11654]	0	0.466115	0.203736	8.47087	0.0109421	2393	2982	3569	2445	1291	1404	2163	2240	1623	287.249	437.542	438.802	308.983	291.008	298.334	377.172	425.464	374.477
ENSG00000156804	FBXO32	F-box protein 32 [Source:HGNC Symbol;Acc:HGNC:16731]	0	0.860068	0.203736	4.09069	0.0108439	39	27	32	230	100	126	445	176	148	4.681	3.962	3.934	29.066	22.541	26.774	77.597	33.429	34.148
ENSG00000147852	VLDLR	very low density lipoprotein receptor [Source:HGNC Symbol;Acc:HGNC:12698]	0	-1.46896	0.203736	1.53561	0.0109599	12	21	9	50	37	22	21	6	9	1.44	3.081	1.107	6.319	8.34	4.675	3.662	1.14	2.077
ENSG00000165688	PMPCA	peptidase, mitochondrial processing alpha subunit [Source:HGNC Symbol;Acc:HGNC:18667]	0	-0.59007	0.203736	6.49378	0.0109054	651	648	858	764	526	580	364	351	360	78.144	95.08	105.489	96.549	118.567	123.243	63.472	66.669	83.063
ENSG00000157600	TMEM164	transmembrane protein 164 [Source:HGNC Symbol;Acc:HGNC:26217]	0	-0.824084	0.203736	3.91239	0.010925	108	130	176	160	67	103	68	44	46	12.964	19.075	21.639	20.22	15.103	21.886	11.857	8.357	10.614
ENSG00000156990	RPUSD3	RNA pseudouridylate synthase domain containing 3 [Source:HGNC Symbol;Acc:HGNC:28437]	0	0.717132	0.204039	6.00178	0.0110395	471	365	414	550	190	276	737	401	296	56.538	53.556	50.9	69.505	42.828	58.647	128.514	76.166	68.296
ENSG00000143845	ETNK2	ethanolamine kinase 2 [Source:HGNC Symbol;Acc:HGNC:25575]	0	-1.42734	0.204407	2.33818	0.0111505	29	34	86	65	46	28	20	14	9	3.481	4.989	10.574	8.214	10.369	5.95	3.487	2.659	2.077
ENSG00000130600	H19	H19, imprinted maternally expressed transcript (non-protein coding) [Source:HGNC Symbol;Acc:HGNC:4713]	0	-2.90142	0.204407	-0.378147	0.0111532	3	5	13	32	5	6	2	0	2	0.36	0.734	1.598	4.044	1.127	1.275	0.349	0	0.461
ENSG00000083838	ZNF446	zinc finger protein 446 [Source:HGNC Symbol;Acc:HGNC:21036]	0	1.01799	0.204407	1.91498	0.011121	16	16	22	29	14	15	48	29	26	1.921	2.348	2.705	3.665	3.156	3.187	8.37	5.508	5.999
ENSG00000234171	RNASEH1-AS1	RNASEH1 antisense RNA 1 [Source:HGNC Symbol;Acc:HGNC:49289]	0	0.940107	0.204407	2.58266	0.0110989	22	39	43	42	21	25	63	47	36	2.641	5.722	5.287	5.308	4.734	5.312	10.986	8.927	8.306
ENSG00000196756	SNHG17	small nucleolar RNA host gene 17 [Source:HGNC Symbol;Acc:HGNC:48600]	0	0.98054	0.204407	3.70563	0.0111542	41	85	86	68	45	87	118	105	104	4.922	12.472	10.574	8.593	10.144	18.487	20.576	19.944	23.996
ENSG00000163848	ZNF148	zinc finger protein 148 [Source:HGNC Symbol;Acc:HGNC:12933]	0	-0.814652	0.204407	7.42458	0.0111461	839	1000	1551	1892	1359	1135	960	1093	325	100.711	146.728	190.692	239.099	306.336	241.175	167.4	207.604	74.988
ENSG00000132429	POPDC3	popeye domain containing 3 [Source:HGNC Symbol;Acc:HGNC:17649]	0	-0.971974	0.204407	4.25652	0.0111616	122	228	190	224	119	105	89	91	27	14.645	33.454	23.36	28.308	26.824	22.311	15.519	17.284	6.23
ENSG00000102103	PQBP1	polyglutamine binding protein 1 [Source:HGNC Symbol;Acc:HGNC:9330]	0	0.467134	0.204407	6.39012	0.0111178	554	581	590	583	356	377	614	571	390	66.501	85.249	72.539	73.676	80.247	80.108	107.066	108.455	89.985
ENSG00000117410	ATP6V0B	ATPase H+ transporting V0 subunit b [Source:HGNC Symbol;Acc:HGNC:861]	0	0.663144	0.20457	6.37009	0.0111832	442	755	597	611	261	365	745	586	354	53.057	110.779	73.4	77.214	58.833	77.558	129.909	111.304	81.679
ENSG00000168077	SCARA3	scavenger receptor class A member 3 [Source:HGNC Symbol;Acc:HGNC:19000]	0	-0.825304	0.204727	3.46594	0.0112046	88	74	71	165	56	68	54	50	29	10.563	10.858	8.729	20.852	12.623	14.449	9.416	9.497	6.691
ENSG00000171490	RSL1D1	ribosomal L1 domain containing 1 [Source:HGNC Symbol;Acc:HGNC:24534]	0	0.517032	0.204987	8.83912	0.0112442	3277	4460	3417	2868	1736	1909	3266	2521	2260	393.362	654.406	420.113	362.44	391.317	405.641	569.507	478.837	521.453
ENSG00000104852	SNRNP70	small nuclear ribonucleoprotein U1 subunit 70 [Source:HGNC Symbol;Acc:HGNC:11150]	0	0.751544	0.204987	7.75497	0.0112701	997	1242	2126	1330	906	917	1279	2235	1225	119.677	182.236	261.388	168.077	204.224	194.852	223.025	424.514	282.646
ENSG00000180071	ANKRD18A	ankyrin repeat domain 18A [Source:HGNC Symbol;Acc:HGNC:23643]	0	-1.44506	0.204987	3.26609	0.0112491	104	74	133	96	50	91	11	61	21	12.484	10.858	16.352	12.132	11.271	19.336	1.918	11.586	4.845
ENSG00000233016	SNHG7	small nucleolar RNA host gene 7 [Source:HGNC Symbol;Acc:HGNC:28254]	0	0.69537	0.204987	4.26484	0.0112685	116	79	127	171	74	80	184	178	89	13.924	11.591	15.614	21.61	16.681	16.999	32.085	33.809	20.535
ENSG00000147548	NSD3	nuclear receptor binding SET domain protein 3 [Source:HGNC Symbol;Acc:HGNC:12767]	0	-0.602844	0.20526	5.8211	0.0112979	377	283	405	559	386	399	321	320	152	45.254	41.524	49.794	70.643	87.009	84.783	55.974	60.781	35.071
ENSG00000122218	COPA	coatomer protein complex subunit alpha [Source:HGNC Symbol;Acc:HGNC:2230]	0	-0.444919	0.2055	8.29399	0.0113368	2244	1984	2355	3540	1728	1668	1469	1566	1196	269.364	291.108	289.543	447.363	389.513	354.431	256.156	297.445	275.955
ENSG00000239039	SNORD13	small nucleolar RNA, C/D box 13 [Source:HGNC Symbol;Acc:HGNC:32711]	0	1.8866	0.2055	3.69926	0.0113358	83	60	70	89	39	27	505	164	36	9.963	8.804	8.606	11.247	8.791	5.737	88.059	31.15	8.306
ENSG00000196922	ZNF252P	zinc finger protein 252, pseudogene [Source:HGNC Symbol;Acc:HGNC:13046]	0	-0.829554	0.206521	3.88152	0.011406	74	118	118	178	81	115	80	73	31	8.883	17.314	14.508	22.495	18.258	24.436	13.95	13.866	7.153
ENSG00000174775	HRAS	HRas proto-oncogene, GTPase [Source:HGNC Symbol;Acc:HGNC:5173]	0	0.532474	0.206674	6.41495	0.011434	633	762	886	502	277	378	559	501	377	75.984	111.807	108.932	63.44	62.439	80.321	97.475	95.16	86.986
ENSG00000197566	ZNF624	zinc finger protein 624 [Source:HGNC Symbol;Acc:HGNC:29254]	0	2.62018	0.206674	-1.11533	0.0114403	3	3	1	2	0	1	10	10	2	0.36	0.44	0.123	0.253	0	0.212	1.744	1.899	0.461
ENSG00000272750	AL592148.3		0	-1.87174	0.20692	0.750789	0.0114668	19	18	13	15	20	14	5	3	2	2.281	2.641	1.598	1.896	4.508	2.975	0.872	0.57	0.461
ENSG00000160447	PKN3	protein kinase N3 [Source:HGNC Symbol;Acc:HGNC:17999]	0	-1.13922	0.207112	2.85938	0.0114904	44	47	49	125	44	53	26	58	11	5.282	6.896	6.024	15.797	9.918	11.262	4.534	11.016	2.538
ENSG00000185591	SP1	Sp1 transcription factor [Source:HGNC Symbol;Acc:HGNC:11205]	0	-0.596673	0.207321	4.85861	0.0115279	286	219	288	262	164	148	122	111	91	34.331	32.133	35.409	33.11	36.968	31.448	21.274	21.083	20.997
ENSG00000122033	MTIF3	mitochondrial translational initiation factor 3 [Source:HGNC Symbol;Acc:HGNC:29788]	0	0.76386	0.207321	4.20016	0.0115245	143	143	104	130	69	63	178	106	101	17.165	20.982	12.787	16.429	15.553	13.387	31.039	20.134	23.304
ENSG00000166716	ZNF592	zinc finger protein 592 [Source:HGNC Symbol;Acc:HGNC:28986]	0	0.709368	0.207844	3.90633	0.0115699	118	102	103	104	55	55	97	137	70	14.164	14.966	12.664	13.143	12.398	11.687	16.914	26.022	16.151
ENSG00000135929	CYP27A1	cytochrome P450 family 27 subfamily A member 1 [Source:HGNC Symbol;Acc:HGNC:2605]	0	-1.88902	0.207975	1.2214	0.0116033	16	16	7	68	18	21	6	22	2	1.921	2.348	0.861	8.593	4.057	4.462	1.046	4.179	0.461
ENSG00000213711	PHBP7	prohibitin pseudogene 7 [Source:HGNC Symbol;Acc:HGNC:39286]	0	0.66061	0.207975	3.92919	0.0116011	121	109	139	93	60	53	98	111	71	14.525	15.993	17.09	11.753	13.525	11.262	17.089	21.083	16.382
ENSG00000151465	CDC123	cell division cycle 123 [Source:HGNC Symbol;Acc:HGNC:16827]	0	-1.02877	0.208479	6.13937	0.0116499	700	616	647	694	358	533	171	166	404	84.026	90.384	79.547	87.703	80.698	113.256	29.818	31.53	93.215
ENSG00000276931	AC009041.4		0	2.19741	0.208479	-1.40026	0.0116704	0	0	0	5	0	4	11	9	9	0	0	0	0.632	0	0.85	1.918	1.709	2.077
ENSG00000146242	TPBG	trophoblast glycoprotein [Source:HGNC Symbol;Acc:HGNC:12004]	0	-0.818625	0.208479	5.04813	0.0116619	361	420	391	308	131	207	133	152	46	43.333	61.626	48.073	38.923	29.529	43.985	23.192	28.871	10.614
ENSG00000224905	AP001347.1		0	-2.82886	0.208737	-1.1908	0.011711	4	2	8	10	3	4	0	0	1	0.48	0.293	0.984	1.264	0.676	0.85	0	0	0.231
ENSG00000077097	TOP2B	DNA topoisomerase II beta [Source:HGNC Symbol;Acc:HGNC:11990]	0	-0.664584	0.208737	5.59859	0.0117102	319	394	478	439	370	238	229	214	127	38.292	57.811	58.769	55.478	83.403	50.572	39.932	40.647	29.303
ENSG00000263528	IKBKE	inhibitor of nuclear factor kappa B kinase subunit epsilon [Source:HGNC Symbol;Acc:HGNC:14552]	0	-1.23293	0.209042	2.63469	0.0117445	92	48	51	77	29	48	27	20	9	11.043	7.043	6.27	9.731	6.537	10.199	4.708	3.799	2.077
ENSG00000267100	ILF3-DT	ILF3 divergent tranacript [Source:HGNC Symbol;Acc:HGNC:27115]	0	0.562137	0.209042	5.09208	0.0117893	200	176	195	292	149	145	282	226	221	24.007	25.824	23.975	36.901	33.587	30.811	49.174	42.926	50.992
ENSG00000249064	KRT18P25	keratin 18 pseudogene 25 [Source:HGNC Symbol;Acc:HGNC:33394]	0	3.61593	0.209042	-1.36512	0.0117817	3	9	0	0	0	1	13	9	2	0.36	1.321	0	0	0	0.212	2.267	1.709	0.461
ENSG00000113558	SKP1	S-phase kinase associated protein 1 [Source:HGNC Symbol;Acc:HGNC:10899]	0	-0.556822	0.209042	7.00923	0.0117934	933	948	1016	1469	658	729	469	640	510	111.995	139.098	124.915	185.643	148.322	154.904	81.782	121.561	117.673
ENSG00000240498	CDKN2B-AS1	CDKN2B antisense RNA 1 [Source:HGNC Symbol;Acc:HGNC:34341]	0	1.73498	0.209042	0.0100081	0.0117587	3	4	2	3	6	5	14	17	8	0.36	0.587	0.246	0.379	1.352	1.062	2.441	3.229	1.846
ENSG00000119986	AVPI1	arginine vasopressin induced 1 [Source:HGNC Symbol;Acc:HGNC:30898]	0	0.817634	0.209243	4.65931	0.0118355	234	209	180	156	80	92	287	159	88	28.089	30.666	22.131	19.714	18.033	19.549	50.046	30.2	20.304
ENSG00000221968	FADS3	fatty acid desaturase 3 [Source:HGNC Symbol;Acc:HGNC:3576]	0	-0.614772	0.209243	5.73675	0.0118717	385	356	342	724	316	268	280	212	201	46.214	52.235	42.048	91.494	71.23	56.947	48.825	40.267	46.377
ENSG00000141012	GALNS	galactosamine (N-acetyl)-6-sulfatase [Source:HGNC Symbol;Acc:HGNC:4122]	0	-1.00184	0.209243	2.01778	0.0118499	23	18	23	68	28	28	21	16	14	2.761	2.641	2.828	8.593	6.312	5.95	3.662	3.039	3.23
ENSG00000180914	OXTR	oxytocin receptor [Source:HGNC Symbol;Acc:HGNC:8529]	0	1.28302	0.209243	3.07902	0.0118962	17	36	25	31	71	62	149	80	79	2.041	5.282	3.074	3.918	16.004	13.174	25.982	15.195	18.228
ENSG00000163634	THOC7	THO complex 7 [Source:HGNC Symbol;Acc:HGNC:29874]	0	0.609664	0.209243	7.05019	0.0118903	865	1024	976	795	615	504	898	748	875	103.832	150.249	119.997	100.467	138.629	107.094	156.588	142.075	201.89
ENSG00000083312	TNPO1	transportin 1 [Source:HGNC Symbol;Acc:HGNC:6401]	0	0.560361	0.209243	7.62652	0.0118622	811	1079	1070	1429	944	1135	2094	1628	935	97.35	158.319	131.554	180.588	212.79	241.175	365.14	309.221	215.734
ENSG00000234127	TRIM26	tripartite motif containing 26 [Source:HGNC Symbol;Acc:HGNC:12962]	0	0.685918	0.209243	4.66311	0.0118342	139	172	137	184	90	131	271	188	115	16.685	25.237	16.844	23.253	20.287	27.836	47.256	35.709	26.534
ENSG00000168411	RFWD3	ring finger and WD repeat domain 3 [Source:HGNC Symbol;Acc:HGNC:25539]	0	-0.791006	0.209262	4.47087	0.0119104	153	146	180	340	92	148	95	83	85	18.366	21.422	22.131	42.967	20.738	31.448	16.566	15.765	19.612
ENSG00000128596	CCDC136	coiled-coil domain containing 136 [Source:HGNC Symbol;Acc:HGNC:22225]	0	-1.02858	0.209476	3.24112	0.0119356	52	34	38	158	110	55	39	38	58	6.242	4.989	4.672	19.967	24.795	11.687	6.801	7.218	13.382
ENSG00000178096	BOLA1	bolA family member 1 [Source:HGNC Symbol;Acc:HGNC:24263]	0	0.773764	0.20949	3.90539	0.0119629	164	113	152	91	44	49	132	88	56	19.686	16.58	18.688	11.5	9.918	10.412	23.017	16.715	12.921
ENSG00000253361	AC069120.1		0	-1.91004	0.20949	-0.145183	0.0119746	1	3	7	24	8	12	2	4	3	0.12	0.44	0.861	3.033	1.803	2.55	0.349	0.76	0.692
ENSG00000229807	XIST	X inactive specific transcript (non-protein coding) [Source:HGNC Symbol;Acc:HGNC:12810]	0	0.77188	0.20949	5.64148	0.0119757	269	173	308	294	351	199	510	427	295	32.29	25.384	37.868	37.154	79.12	42.285	88.931	81.104	68.066
ENSG00000069424	KCNAB2	potassium voltage-gated channel subfamily A regulatory beta subunit 2 [Source:HGNC Symbol;Acc:HGNC:6229]	0	-1.38591	0.209606	2.14459	0.0119955	44	50	31	67	35	18	13	10	14	5.282	7.336	3.811	8.467	7.889	3.825	2.267	1.899	3.23
ENSG00000243364	EFNA4	ephrin A4 [Source:HGNC Symbol;Acc:HGNC:3224]	0	0.917216	0.209931	3.376	0.0121059	118	80	120	52	45	22	78	69	41	14.164	11.738	14.754	6.571	10.144	4.675	13.601	13.106	9.46
ENSG00000213088	ACKR1	atypical chemokine receptor 1 (Duffy blood group) [Source:HGNC Symbol;Acc:HGNC:4035]	0	-1.79887	0.209931	1.06722	0.0120474	6	5	0	95	50	41	30	28	2	0.72	0.734	0	12.005	11.271	8.712	5.231	5.318	0.461
ENSG00000143793	C1orf35	chromosome 1 open reading frame 35 [Source:HGNC Symbol;Acc:HGNC:19032]	0	0.514691	0.209931	6.20238	0.0121015	611	540	661	457	274	306	432	449	388	73.343	79.233	81.269	57.753	61.763	65.022	75.33	85.283	89.524
ENSG00000139567	ACVRL1	activin A receptor like type 1 [Source:HGNC Symbol;Acc:HGNC:175]	0	-2.64249	0.209931	-2.30911	0.0120674	0	0	0	10	2	4	1	0	0	0	0	0	1.264	0.451	0.85	0.174	0	0
ENSG00000167900	TK1	thymidine kinase 1 [Source:HGNC Symbol;Acc:HGNC:11830]	0	-0.52078	0.209931	6.89144	0.0120812	614	584	678	1364	744	897	613	570	601	73.703	85.689	83.359	172.374	167.707	190.602	106.892	108.265	138.67
ENSG00000164068	RNF123	ring finger protein 123 [Source:HGNC Symbol;Acc:HGNC:21148]	0	-0.81971	0.209931	3.95791	0.0120579	148	76	133	147	98	118	71	59	47	17.766	11.151	16.352	18.577	22.09	25.074	12.381	11.206	10.844
ENSG00000169252	ADRB2	adrenoceptor beta 2 [Source:HGNC Symbol;Acc:HGNC:286]	0	1.70653	0.209931	1.63454	0.0120718	20	39	39	6	7	13	17	25	28	2.401	5.722	4.795	0.758	1.578	2.762	2.964	4.748	6.46
ENSG00000189129	PLAC9	placenta specific 9 [Source:HGNC Symbol;Acc:HGNC:19255]	0	-1.57758	0.210084	1.61566	0.0122023	6	17	9	47	26	82	14	19	7	0.72	2.494	1.107	5.94	5.861	17.424	2.441	3.609	1.615
ENSG00000174871	CNIH2	cornichon family AMPA receptor auxiliary protein 2 [Source:HGNC Symbol;Acc:HGNC:28744]	0	-1.98742	0.210084	1.19755	0.0121808	9	3	10	72	54	14	9	4	20	1.08	0.44	1.229	9.099	12.172	2.975	1.569	0.76	4.615
ENSG00000130203	APOE	apolipoprotein E [Source:HGNC Symbol;Acc:HGNC:613]	0	-1.78758	0.210084	3.05568	0.012149	230	67	75	117	64	44	34	18	7	27.609	9.831	9.221	14.786	14.426	9.35	5.929	3.419	1.615
ENSG00000197496	SLC2A10	solute carrier family 2 member 10 [Source:HGNC Symbol;Acc:HGNC:13444]	0	-1.94491	0.210084	1.15992	0.012218	10	10	16	73	23	15	16	11	1	1.2	1.467	1.967	9.225	5.184	3.187	2.79	2.089	0.231
ENSG00000150712	MTMR12	myotubularin related protein 12 [Source:HGNC Symbol;Acc:HGNC:18191]	0	0.735069	0.210084	3.7069	0.0121988	83	80	97	78	47	62	84	96	88	9.963	11.738	11.926	9.857	10.594	13.174	14.647	18.234	20.304
ENSG00000058729	RIOK2	RIO kinase 2 [Source:HGNC Symbol;Acc:HGNC:18999]	0	0.67149	0.210084	4.48148	0.0121741	115	150	155	141	99	101	221	167	96	13.804	22.009	19.057	17.819	22.316	21.461	38.537	31.72	22.15
ENSG00000102100	SLC35A2	solute carrier family 35 member A2 [Source:HGNC Symbol;Acc:HGNC:11022]	0	-1.1194	0.210084	3.45602	0.0121647	82	77	96	121	67	83	36	21	69	9.843	11.298	11.803	15.291	15.103	17.637	6.277	3.989	15.92
ENSG00000102034	ELF4	E74 like ETS transcription factor 4 [Source:HGNC Symbol;Acc:HGNC:3319]	0	-0.795911	0.210084	4.53079	0.0122197	248	184	265	271	87	146	92	105	45	29.769	26.998	32.581	34.247	19.611	31.023	16.042	19.944	10.383
ENSG00000035862	TIMP2	TIMP metallopeptidase inhibitor 2 [Source:HGNC Symbol;Acc:HGNC:11821]	0	-0.734698	0.210315	6.82839	0.0122689	257	401	545	1742	1296	863	777	554	665	30.85	58.838	67.007	220.143	292.135	183.378	135.489	105.226	153.436
ENSG00000173482	PTPRM	protein tyrosine phosphatase, receptor type M [Source:HGNC Symbol;Acc:HGNC:9675]	0	0.870891	0.210315	2.72676	0.0122817	32	32	30	65	30	20	76	55	43	3.841	4.695	3.688	8.214	6.762	4.25	13.252	10.447	9.921
ENSG00000153879	CEBPG	CCAAT enhancer binding protein gamma [Source:HGNC Symbol;Acc:HGNC:1837]	0	0.644048	0.210315	4.4462	0.0122664	141	170	168	164	66	93	152	179	97	16.925	24.944	20.655	20.725	14.877	19.761	26.505	33.999	22.381
ENSG00000114019	AMOTL2	angiomotin like 2 [Source:HGNC Symbol;Acc:HGNC:17812]	0	0.603292	0.210315	7.33634	0.0122965	701	1187	723	1320	751	732	1440	1193	996	84.146	174.166	88.891	166.813	169.285	155.542	251.099	226.598	229.808
ENSG00000136238	RAC1	Rac family small GTPase 1 [Source:HGNC Symbol;Acc:HGNC:9801]	0	-0.587998	0.210315	8.83346	0.012309	3679	2829	3247	4959	2414	2950	1744	1908	2147	441.617	415.093	399.212	626.687	544.147	626.841	304.109	362.404	495.38
ENSG00000205002	AARD	alanine and arginine rich domain containing protein [Source:HGNC Symbol;Acc:HGNC:33842]	0	-2.88584	0.210315	-0.505208	0.012312	10	4	5	15	4	14	0	6	0	1.2	0.587	0.615	1.896	0.902	2.975	0	1.14	0
ENSG00000124422	USP22	ubiquitin specific peptidase 22 [Source:HGNC Symbol;Acc:HGNC:12621]	0	-0.486584	0.211217	6.52224	0.0123779	593	616	720	981	530	521	489	502	265	71.182	90.384	88.523	123.973	119.469	110.707	85.269	95.35	61.144
ENSG00000117758	STX12	syntaxin 12 [Source:HGNC Symbol;Acc:HGNC:11430]	0	0.748836	0.211237	4.35937	0.0124451	163	121	104	125	78	100	142	151	145	19.566	17.754	12.787	15.797	17.582	21.249	24.761	28.681	33.456
ENSG00000155367	PPM1J	protein phosphatase, Mg2+/Mn2+ dependent 1J [Source:HGNC Symbol;Acc:HGNC:20785]	0	-1.32553	0.211237	1.93965	0.012414	51	27	54	42	20	25	9	10	10	6.122	3.962	6.639	5.308	4.508	5.312	1.569	1.899	2.307
ENSG00000265273	PGDP1	phosphogluconate dehydrogenase pseudogene 1 [Source:HGNC Symbol;Acc:HGNC:8892]	0	0.730719	0.211237	3.80258	0.0124016	109	105	92	73	64	54	97	105	70	13.084	15.406	11.311	9.225	14.426	11.474	16.914	19.944	16.151
ENSG00000248098	BCKDHA	branched chain keto acid dehydrogenase E1, alpha polypeptide [Source:HGNC Symbol;Acc:HGNC:986]	0	-0.694052	0.211237	4.3775	0.0124386	147	116	135	295	124	115	107	79	85	17.645	17.02	16.598	37.28	27.951	24.436	18.658	15.005	19.612
ENSG00000144730	IL17RD	interleukin 17 receptor D [Source:HGNC Symbol;Acc:HGNC:17616]	0	-1.70861	0.211237	0.363099	0.0124277	5	7	6	16	14	20	4	6	2	0.6	1.027	0.738	2.022	3.156	4.25	0.697	1.14	0.461
ENSG00000170325	PRDM10	PR/SET domain 10 [Source:HGNC Symbol;Acc:HGNC:13995]	0	-1.27855	0.211439	2.16748	0.0124702	51	38	40	50	35	24	22	7	12	6.122	5.576	4.918	6.319	7.889	5.1	3.836	1.33	2.769
ENSG00000117519	CNN3	calponin 3 [Source:HGNC Symbol;Acc:HGNC:2157]	0	-0.885961	0.211441	7.00615	0.0125026	716	859	769	1662	864	989	800	893	198	85.947	126.039	94.547	210.033	194.757	210.151	139.5	169.616	45.685
ENSG00000163444	TMEM183A	transmembrane protein 183A [Source:HGNC Symbol;Acc:HGNC:20173]	0	-0.557854	0.211441	6.54553	0.0125011	715	881	910	930	447	500	326	407	339	85.827	129.267	111.883	117.527	100.76	106.244	56.846	77.305	78.218
ENSG00000106367	AP1S1	adaptor related protein complex 1 subunit sigma 1 [Source:HGNC Symbol;Acc:HGNC:559]	0	-0.599424	0.211441	5.04316	0.01251	379	366	470	262	155	145	109	107	100	45.494	53.702	57.786	33.11	34.939	30.811	19.007	20.324	23.073
ENSG00000159784	FAM131B	family with sequence similarity 131 member B [Source:HGNC Symbol;Acc:HGNC:22202]	0	-2.80756	0.21173	-1.53462	0.0125403	0	1	0	28	4	5	0	1	3	0	0.147	0	3.538	0.902	1.062	0	0.19	0.692
ENSG00000160781	PAQR6	progestin and adipoQ receptor family member 6 [Source:HGNC Symbol;Acc:HGNC:30132]	0	-2.64479	0.21177	-0.980048	0.0126221	1	8	3	11	4	8	1	1	0	0.12	1.174	0.369	1.39	0.902	1.7	0.174	0.19	0
ENSG00000272888	LINC01578	long intergenic non-protein coding RNA 1578 [Source:HGNC Symbol;Acc:HGNC:48626]	0	0.832734	0.21177	5.20097	0.0125754	137	289	286	201	191	143	372	280	186	16.445	42.404	35.163	25.401	43.054	30.386	64.867	53.183	42.916
ENSG00000142002	DPP9	dipeptidyl peptidase 9 [Source:HGNC Symbol;Acc:HGNC:18648]	0	0.42941	0.21177	8.43611	0.0125841	2100	1874	2140	2831	1477	1722	2348	2889	1737	252.078	274.968	263.109	357.764	332.935	365.905	409.432	548.735	400.78
ENSG00000115486	GGCX	gamma-glutamyl carboxylase [Source:HGNC Symbol;Acc:HGNC:4247]	0	-0.646336	0.21177	4.58782	0.0126178	146	199	183	219	171	144	111	106	77	17.525	29.199	22.499	27.676	38.546	30.598	19.356	20.134	17.766
ENSG00000279483	AC090498.1		0	0.701394	0.21177	3.6716	0.0126053	70	77	96	81	59	50	87	106	73	8.403	11.298	11.803	10.236	13.299	10.624	15.171	20.134	16.843
ENSG00000197858	GPAA1	glycosylphosphatidylinositol anchor attachment 1 [Source:HGNC Symbol;Acc:HGNC:4446]	0	-0.731153	0.21177	7.77553	0.0126209	1358	1045	1422	3731	1058	1582	1434	1225	523	163.011	153.33	174.832	471.5	238.487	336.157	250.053	232.676	120.673
ENSG00000152894	PTPRK	protein tyrosine phosphatase, receptor type K [Source:HGNC Symbol;Acc:HGNC:9674]	0	0.713658	0.211824	5.30067	0.0126385	146	260	200	288	164	217	443	362	180	17.525	38.149	24.59	36.396	36.968	46.11	77.248	68.758	41.532
ENSG00000184524	CEND1	cell cycle exit and neuronal differentiation 1 [Source:HGNC Symbol;Acc:HGNC:24153]	0	-1.48827	0.211944	0.181255	0.0126589	3	1	0	35	15	36	9	9	6	0.36	0.147	0	4.423	3.381	7.65	1.569	1.709	1.384
ENSG00000188766	SPRED3	sprouty related EVH1 domain containing 3 [Source:HGNC Symbol;Acc:HGNC:31041]	0	-1.45721	0.212056	0.750102	0.0126788	8	9	5	24	19	19	10	5	4	0.96	1.321	0.615	3.033	4.283	4.037	1.744	0.95	0.923
ENSG00000054277	OPN3	opsin 3 [Source:HGNC Symbol;Acc:HGNC:14007]	0	-1.17455	0.212151	3.86719	0.0127243	125	149	161	137	86	98	23	42	84	15.005	21.862	19.795	17.313	19.386	20.824	4.011	7.977	19.381
ENSG00000213275	IFITM9P	interferon induced transmembrane protein 9 pseudogene [Source:HGNC Symbol;Acc:HGNC:33972]	0	-2.00706	0.212151	-0.472135	0.0127172	5	4	6	10	6	8	2	1	1	0.6	0.587	0.738	1.264	1.352	1.7	0.349	0.19	0.231
ENSG00000103005	USB1	U6 snRNA biogenesis phosphodiesterase 1 [Source:HGNC Symbol;Acc:HGNC:25792]	0	-0.584512	0.212151	5.52582	0.0127002	327	288	286	463	248	363	264	190	163	39.252	42.258	35.163	58.511	55.902	77.133	46.035	36.088	37.609
ENSG00000108528	SLC25A11	solute carrier family 25 member 11 [Source:HGNC Symbol;Acc:HGNC:10981]	0	-0.46965	0.212246	6.23188	0.0127433	548	487	508	795	437	429	414	363	249	65.78	71.456	62.458	100.467	98.505	91.158	72.191	68.948	57.452
ENSG00000178307	TMEM11	transmembrane protein 11 [Source:HGNC Symbol;Acc:HGNC:16823]	0	0.548642	0.21254	5.95323	0.0127875	411	440	541	415	246	249	502	331	321	49.335	64.56	66.515	52.445	55.452	52.91	87.536	62.87	74.065
ENSG00000064961	HMG20B	high mobility group 20B [Source:HGNC Symbol;Acc:HGNC:5002]	0	-0.569178	0.21254	6.04728	0.0127802	481	311	411	693	505	397	361	338	229	57.738	45.632	50.532	87.577	113.833	84.358	62.949	64.2	52.837
ENSG00000254858	MPV17L2	MPV17 mitochondrial inner membrane protein like 2 [Source:HGNC Symbol;Acc:HGNC:28177]	0	0.559641	0.213003	4.88568	0.0128286	217	182	198	213	130	115	247	199	137	26.048	26.704	24.344	26.918	29.304	24.436	43.071	37.798	31.61
ENSG00000117122	MFAP2	microfibril associated protein 2 [Source:HGNC Symbol;Acc:HGNC:7033]	0	-1.49191	0.213049	2.21825	0.0128454	25	30	18	120	37	36	25	37	4	3.001	4.402	2.213	15.165	8.34	7.65	4.359	7.028	0.923
ENSG00000119917	IFIT3	interferon induced protein with tetratricopeptide repeats 3 [Source:HGNC Symbol;Acc:HGNC:5411]	0	1.33854	0.213049	4.6093	0.012865	84	55	146	351	56	97	396	531	109	10.083	8.07	17.95	44.357	12.623	20.611	69.052	100.858	25.15
ENSG00000141994	DUS3L	dihydrouridine synthase 3 like [Source:HGNC Symbol;Acc:HGNC:26920]	0	0.695298	0.213049	4.80445	0.0129212	214	202	208	128	120	136	227	182	130	25.688	29.639	25.573	16.176	27.05	28.898	39.583	34.569	29.995
ENSG00000125652	ALKBH7	alkB homolog 7 [Source:HGNC Symbol;Acc:HGNC:21306]	0	0.698126	0.213049	5.91106	0.0129099	383	239	315	583	251	240	739	508	268	45.974	35.068	38.729	73.676	56.579	50.997	128.863	96.489	61.836
ENSG00000170485	NPAS2	neuronal PAS domain protein 2 [Source:HGNC Symbol;Acc:HGNC:7895]	0	-1.32321	0.213049	2.63417	0.0129018	66	65	89	57	29	59	15	34	6	7.922	9.537	10.942	7.203	6.537	12.537	2.616	6.458	1.384
ENSG00000271858	CYB561D2	cytochrome b561 family member D2 [Source:NCBI gene;Acc:11068]	0	-2.91908	0.213049	-0.904529	0.0128962	3	6	3	19	4	4	0	0	4	0.36	0.88	0.369	2.401	0.902	0.85	0	0	0.923
ENSG00000215414	PSMA6P1	proteasome subunit alpha 6 pseudogene 1 [Source:HGNC Symbol;Acc:HGNC:17460]	0	0.653743	0.213049	4.10044	0.0129246	113	107	116	120	62	76	115	117	115	13.564	15.7	14.262	15.165	13.976	16.149	20.053	22.223	26.534
ENSG00000183044	ABAT	4-aminobutyrate aminotransferase [Source:HGNC Symbol;Acc:HGNC:23]	0	-1.49848	0.213354	2.34837	0.0129564	43	51	51	108	29	21	8	23	14	5.162	7.483	6.27	13.648	6.537	4.462	1.395	4.369	3.23
ENSG00000274605	AL355338.1		0	0.589079	0.213757	5.38111	0.0129942	317	251	285	360	137	169	368	267	200	38.052	36.829	35.04	45.495	30.882	35.911	64.17	50.714	46.146
ENSG00000262049	AC139530.1		0	1.1913	0.213877	1.6363	0.0130149	10	19	9	23	19	9	49	31	20	1.2	2.788	1.107	2.907	4.283	1.912	8.544	5.888	4.615
ENSG00000177879	AP3S1	adaptor related protein complex 3 subunit sigma 1 [Source:HGNC Symbol;Acc:HGNC:2013]	0	-0.538343	0.214569	6.83008	0.0130719	1076	1009	1097	900	658	600	490	572	267	129.16	148.048	134.874	113.736	148.322	127.493	85.444	108.645	61.605
ENSG00000130560	UBAC1	UBA domain containing 1 [Source:HGNC Symbol;Acc:HGNC:30221]	0	-0.73616	0.214569	4.95055	0.0130838	233	363	287	267	182	179	107	161	69	27.969	53.262	35.286	33.742	41.025	38.035	18.658	30.58	15.92
ENSG00000071242	RPS6KA2	ribosomal protein S6 kinase A2 [Source:HGNC Symbol;Acc:HGNC:10431]	0	-0.683821	0.215171	4.49692	0.013134	79	84	76	289	164	290	142	162	92	9.483	12.325	9.344	36.522	36.968	61.622	24.761	30.77	21.227
ENSG00000170759	KIF5B	kinesin family member 5B [Source:HGNC Symbol;Acc:HGNC:6324]	0	-0.693858	0.215388	6.03169	0.013201	555	410	427	781	319	463	260	242	307	66.621	60.158	52.499	98.698	71.907	98.382	45.337	45.965	70.835
ENSG00000224287	MSL3P1	MSL complex subunit 3 pseudogene 1 [Source:HGNC Symbol;Acc:HGNC:17837]	0	-2.28743	0.215388	0.735785	0.0131715	11	11	25	36	19	11	7	9	0	1.32	1.614	3.074	4.549	4.283	2.337	1.221	1.709	0
ENSG00000038382	TRIO	trio Rho guanine nucleotide exchange factor [Source:HGNC Symbol;Acc:HGNC:12303]	0	0.503244	0.215388	5.9725	0.0131837	318	338	299	576	277	310	584	525	307	38.172	49.594	36.761	72.791	62.439	65.871	101.835	99.718	70.835
ENSG00000177189	RPS6KA3	ribosomal protein S6 kinase A3 [Source:HGNC Symbol;Acc:HGNC:10432]	0	-0.798033	0.215388	4.94929	0.0131895	247	275	392	294	195	158	159	135	48	29.649	40.35	48.196	37.154	43.955	33.573	27.726	25.642	11.075
ENSG00000215883	CYB5RL	cytochrome b5 reductase like [Source:HGNC Symbol;Acc:HGNC:32220]	0	0.905176	0.215911	3.63091	0.0132927	26	61	67	114	58	54	97	161	108	3.121	8.95	8.238	14.407	13.074	11.474	16.914	30.58	24.919
ENSG00000133316	WDR74	WD repeat domain 74 [Source:HGNC Symbol;Acc:HGNC:25529]	0	0.478933	0.215911	6.54766	0.0133005	761	654	703	635	336	433	609	591	467	91.348	95.96	86.432	80.247	75.739	92.008	106.194	112.254	107.752
ENSG00000102572	STK24	serine/threonine kinase 24 [Source:HGNC Symbol;Acc:HGNC:11403]	0	0.459487	0.215911	7.25238	0.0132834	1292	1058	1348	983	641	592	939	1043	657	155.088	155.238	165.734	124.225	144.49	125.793	163.738	198.107	151.591
ENSG00000099385	BCL7C	BCL tumor suppressor 7C [Source:HGNC Symbol;Acc:HGNC:1006]	0	0.500869	0.215911	6.18409	0.0132979	459	382	399	634	275	371	621	531	376	55.097	56.05	49.056	80.121	61.989	78.833	108.287	100.858	86.755
ENSG00000249936	RAC1P2	Rac family small GTPase 1 pseudogene 2 [Source:HGNC Symbol;Acc:HGNC:31414]	0	-0.635696	0.215911	5.88725	0.0132747	491	388	427	635	324	369	219	237	274	58.938	56.93	52.499	80.247	73.034	78.408	38.188	45.016	63.22
ENSG00000152253	SPC25	SPC25, NDC80 kinetochore complex component [Source:HGNC Symbol;Acc:HGNC:24031]	0	-0.709088	0.215938	4.36978	0.0133157	103	162	193	208	123	144	92	88	69	12.364	23.77	23.729	26.286	27.726	30.598	16.042	16.715	15.92
ENSG00000137171	KLC4	kinesin light chain 4 [Source:HGNC Symbol;Acc:HGNC:21624]	0	-1.13266	0.216279	2.27492	0.0133502	26	49	33	65	33	32	27	12	13	3.121	7.19	4.057	8.214	7.439	6.8	4.708	2.279	3
ENSG00000011028	MRC2	mannose receptor C type 2 [Source:HGNC Symbol;Acc:HGNC:16875]	0	-1.31702	0.216363	5.80695	0.013369	557	190	91	1327	628	433	365	314	133	66.861	27.878	11.188	167.698	141.559	92.008	63.647	59.641	30.687
ENSG00000122386	ZNF205	zinc finger protein 205 [Source:HGNC Symbol;Acc:HGNC:12996]	0	0.929596	0.216433	3.10063	0.0133868	41	38	41	104	29	26	111	66	62	4.922	5.576	5.041	13.143	6.537	5.525	19.356	12.536	14.305
ENSG00000198892	SHISA4	shisa family member 4 [Source:HGNC Symbol;Acc:HGNC:27139]	0	-0.74671	0.217165	3.90079	0.0134456	96	44	66	198	118	126	80	74	72	11.524	6.456	8.115	25.022	26.599	26.774	13.95	14.056	16.613
ENSG00000273702	AC091271.1		0	1.83817	0.217231	0.542304	0.0134769	7	8	16	3	3	8	16	10	15	0.84	1.174	1.967	0.379	0.676	1.7	2.79	1.899	3.461
ENSG00000163017	ACTG2	actin, gamma 2, smooth muscle, enteric [Source:HGNC Symbol;Acc:HGNC:145]	0	1.48508	0.217231	2.09672	0.013473	4	10	14	66	16	16	97	37	105	0.48	1.467	1.721	8.341	3.607	3.4	16.914	7.028	24.227
ENSG00000138675	FGF5	fibroblast growth factor 5 [Source:HGNC Symbol;Acc:HGNC:3683]	0	0.888516	0.217259	3.22008	0.0134922	42	74	35	57	40	46	91	72	65	5.042	10.858	4.303	7.203	9.017	9.774	15.868	13.676	14.998
ENSG00000181634	TNFSF15	TNF superfamily member 15 [Source:HGNC Symbol;Acc:HGNC:11931]	0	-2.83091	0.218426	-0.801604	0.0135783	16	21	24	7	5	1	0	0	0	1.921	3.081	2.951	0.885	1.127	0.212	0	0	0
ENSG00000170088	TMEM192	transmembrane protein 192 [Source:HGNC Symbol;Acc:HGNC:26775]	0	0.663176	0.218592	5.94297	0.0136054	424	449	547	461	234	197	647	368	236	50.896	65.881	67.253	58.258	52.747	41.86	112.82	69.898	54.453
ENSG00000164953	TMEM67	transmembrane protein 67 [Source:HGNC Symbol;Acc:HGNC:28396]	0	-0.989151	0.218592	1.9693	0.0136159	22	21	16	52	29	36	16	21	13	2.641	3.081	1.967	6.571	6.537	7.65	2.79	3.989	3
ENSG00000119139/ENSG00000285130	AL358113.1/TJP2	tight junction protein 2 [Source:HGNC Symbol;Acc:HGNC:11828]/tight junction protein 2 [Source:NCBI gene;Acc:9414]	0	0.727229	0.218828	4.92551	0.0136443	261	302	235	146	118	115	155	225	168	31.33	44.312	28.893	18.451	26.599	24.436	27.028	42.736	38.763
ENSG00000213717	AC004692.1		0	1.09962	0.219378	2.43602	0.0136923	50	41	37	21	31	14	47	42	25	6.002	6.016	4.549	2.654	6.988	2.975	8.196	7.977	5.768
ENSG00000146072	TNFRSF21	TNF receptor superfamily member 21 [Source:HGNC Symbol;Acc:HGNC:13469]	0	-1.23459	0.219858	3.98893	0.013736	323	411	503	77	50	106	23	23	41	38.772	60.305	61.843	9.731	11.271	22.524	4.011	4.369	9.46
ENSG00000261578	AP003119.3		0	-2.74737	0.219913	-1.13593	0.0137669	4	4	8	11	2	4	0	0	1	0.48	0.587	0.984	1.39	0.451	0.85	0	0	0.231
ENSG00000075975	MKRN2	makorin ring finger protein 2 [Source:HGNC Symbol;Acc:HGNC:7113]	0	0.628293	0.219913	5.07672	0.0137592	133	193	219	243	164	162	352	266	163	15.965	28.318	26.926	30.709	36.968	34.423	61.38	50.524	37.609
ENSG00000230777	RPS29P5	ribosomal protein S29 pseudogene 5 [Source:HGNC Symbol;Acc:HGNC:35584]	0	-1.1042	0.220104	3.63612	0.0137926	278	193	271	99	32	84	30	37	15	33.37	28.318	33.319	12.511	7.213	17.849	5.231	7.028	3.461
ENSG00000225169	BRI3P1	brain protein I3 pseudogene 1 [Source:HGNC Symbol;Acc:HGNC:33533]	0	1.4272	0.220274	0.832102	0.013817	8	8	16	8	6	6	15	23	11	0.96	1.174	1.967	1.011	1.352	1.275	2.616	4.369	2.538
ENSG00000179271	GADD45GIP1	GADD45G interacting protein 1 [Source:HGNC Symbol;Acc:HGNC:29996]	0	0.423607	0.22066	7.36265	0.013855	1015	1046	1160	1291	698	736	1233	1020	857	121.838	153.477	142.62	163.148	157.338	156.392	215.004	193.738	197.737
ENSG00000127554	GFER	growth factor, augmenter of liver regeneration [Source:HGNC Symbol;Acc:HGNC:4236]	0	0.573495	0.220741	5.75996	0.0139244	371	335	369	430	188	241	461	299	322	44.534	49.154	45.368	54.341	42.378	51.21	80.387	56.792	74.296
ENSG00000167703	SLC43A2	solute carrier family 43 member 2 [Source:HGNC Symbol;Acc:HGNC:23087]	0	-1.24429	0.220741	3.09537	0.0138751	77	63	92	138	43	58	47	42	7	9.243	9.244	11.311	17.44	9.693	12.324	8.196	7.977	1.615
ENSG00000105248	YJU2	YJU2 splicing factor homolog [Source:HGNC Symbol;Acc:HGNC:25518]	0	0.772651	0.220741	4.7854	0.0139157	185	153	189	136	141	119	193	176	216	22.207	22.449	23.237	17.187	31.783	25.286	33.654	33.429	49.838
ENSG00000271993	AC126118.1		0	1.48431	0.220741	3.35071	0.0139137	109	61	50	54	29	27	67	64	182	13.084	8.95	6.147	6.824	6.537	5.737	11.683	12.156	41.993
ENSG00000180543	TSPYL5	TSPY like 5 [Source:HGNC Symbol;Acc:HGNC:29367]	0	-1.70846	0.220741	1.29438	0.013929	15	26	9	46	17	22	3	13	9	1.801	3.815	1.107	5.813	3.832	4.675	0.523	2.469	2.077
ENSG00000250899	AC125807.2		0	-0.911399	0.22077	2.88094	0.0139759	31	51	52	74	66	57	31	35	23	3.721	7.483	6.393	9.352	14.877	12.112	5.406	6.648	5.307
ENSG00000213463	SYNJ2BP	synaptojanin 2 binding protein [Source:HGNC Symbol;Acc:HGNC:18955]	0	-0.727915	0.22077	4.16975	0.013986	139	154	130	160	138	102	77	89	44	16.685	22.596	15.983	20.22	31.107	21.674	13.427	16.905	10.152
ENSG00000133275	CSNK1G2	casein kinase 1 gamma 2 [Source:HGNC Symbol;Acc:HGNC:2455]	0	-0.620531	0.22077	4.99061	0.0139706	239	260	256	271	237	167	145	136	96	28.689	38.149	31.475	34.247	53.423	35.486	25.284	25.832	22.15
ENSG00000184182	UBE2F	ubiquitin conjugating enzyme E2 F (putative) [Source:HGNC Symbol;Acc:HGNC:12480]	0	-0.585828	0.22077	5.82008	0.0139766	429	619	661	570	242	293	230	231	153	51.496	90.824	81.269	72.033	54.55	62.259	40.106	43.876	35.302
ENSG00000138172	CALHM2	calcium homeostasis modulator family member 2 [Source:HGNC Symbol;Acc:HGNC:23493]	0	-1.96903	0.221062	1.37357	0.0140365	35	11	17	61	16	27	18	9	1	4.201	1.614	2.09	7.709	3.607	5.737	3.139	1.709	0.231
ENSG00000273117	AC144652.1		0	1.15544	0.221062	2.5061	0.0140418	36	28	49	38	20	14	42	37	65	4.321	4.108	6.024	4.802	4.508	2.975	7.324	7.028	14.998
ENSG00000095303	PTGS1	prostaglandin-endoperoxide synthase 1 [Source:HGNC Symbol;Acc:HGNC:9604]	0	-1.57891	0.221062	2.82676	0.014046	139	176	267	87	25	20	17	7	11	16.685	25.824	32.827	10.995	5.635	4.25	2.964	1.33	2.538
ENSG00000131747	TOP2A	DNA topoisomerase II alpha [Source:HGNC Symbol;Acc:HGNC:11989]	0	-0.739251	0.221869	6.46345	0.0141267	590	494	707	948	587	608	412	642	174	70.822	72.483	86.924	119.802	132.317	129.193	71.842	121.941	40.147
ENSG00000143727	ACP1	acid phosphatase 1 [Source:HGNC Symbol;Acc:HGNC:122]	0	0.460014	0.221869	7.35661	0.0141265	1074	1086	1489	1209	654	666	1119	978	847	128.92	159.346	183.07	152.786	147.42	141.517	195.125	185.761	195.429
ENSG00000188677	PARVB	parvin beta [Source:HGNC Symbol;Acc:HGNC:14653]	0	-1.01898	0.221869	3.50365	0.0141388	166	81	75	142	65	64	38	47	27	19.926	11.885	9.221	17.945	14.652	13.599	6.626	8.927	6.23
ENSG00000180628	PCGF5	polycomb group ring finger 5 [Source:HGNC Symbol;Acc:HGNC:28264]	0	0.63418	0.221986	5.00001	0.0141602	137	124	204	214	154	194	252	291	211	16.445	18.194	25.081	27.044	34.714	41.223	43.942	55.272	48.684
ENSG00000243701	DUBR	DPPA2 upstream binding RNA [Source:HGNC Symbol;Acc:HGNC:48569]	0	1.09068	0.222079	2.35936	0.01418	10	28	13	36	26	31	45	61	71	1.2	4.108	1.598	4.549	5.861	6.587	7.847	11.586	16.382
ENSG00000182022	CHST15	carbohydrate sulfotransferase 15 [Source:HGNC Symbol;Acc:HGNC:18137]	0	-1.75	0.222129	3.36372	0.0142276	184	197	113	117	47	91	28	61	3	22.087	28.905	13.893	14.786	10.594	19.336	4.882	11.586	0.692
ENSG00000200156	RNU5B-1	RNA, U5B small nuclear 1 [Source:HGNC Symbol;Acc:HGNC:10212]	0	2.30585	0.222129	-0.335742	0.0142526	4	8	4	1	1	4	5	13	9	0.48	1.174	0.492	0.126	0.225	0.85	0.872	2.469	2.077
ENSG00000113194	FAF2	Fas associated factor family member 2 [Source:HGNC Symbol;Acc:HGNC:24666]	0	0.502089	0.222129	5.75092	0.0142369	279	346	327	413	217	280	418	424	267	33.49	50.768	40.204	52.192	48.915	59.497	72.889	80.534	61.605
ENSG00000177706	FAM20C	FAM20C, golgi associated secretory pathway kinase [Source:HGNC Symbol;Acc:HGNC:22140]	0	-1.0243	0.222129	4.44992	0.0142235	23	36	4	942	396	492	259	169	363	2.761	5.282	0.492	119.044	89.263	104.544	45.163	32.1	83.755
ENSG00000106305	AIMP2	aminoacyl tRNA synthetase complex interacting multifunctional protein 2 [Source:HGNC Symbol;Acc:HGNC:20609]	0	0.640057	0.222129	6.17662	0.0142387	493	401	479	507	236	400	768	511	301	59.178	58.838	58.892	64.071	53.197	84.995	133.92	97.059	69.45
ENSG00000158092	NCK1	NCK adaptor protein 1 [Source:HGNC Symbol;Acc:HGNC:7664]	0	-0.592456	0.222597	4.78884	0.0142965	248	205	276	225	165	158	112	118	84	29.769	30.079	33.934	28.434	37.193	33.573	19.53	22.413	19.381
ENSG00000274213	AC015912.3		0	2.22385	0.222657	0.706646	0.0143142	10	18	16	1	7	7	27	10	10	1.2	2.641	1.967	0.126	1.578	1.487	4.708	1.899	2.307
ENSG00000088247	KHSRP	KH-type splicing regulatory protein [Source:HGNC Symbol;Acc:HGNC:6316]	0	0.546639	0.223011	7.37861	0.014351	1031	953	1066	1156	727	807	1619	1338	632	123.759	139.831	131.063	146.088	163.875	171.478	282.312	254.139	145.822
ENSG00000134333	LDHA	lactate dehydrogenase A [Source:HGNC Symbol;Acc:HGNC:6535]	0	-0.493208	0.224747	10.1212	0.0144767	9790	10632	10824	8614	7312	4971	4452	4941	3389	1175.17	1560.01	1330.79	1088.58	1648.22	1056.28	776.316	938.49	781.949
ENSG00000112294	ALDH5A1	aldehyde dehydrogenase 5 family member A1 [Source:HGNC Symbol;Acc:HGNC:408]	0	-1.94631	0.22479	0.0185769	0.0144935	8	7	9	22	6	7	1	4	2	0.96	1.027	1.107	2.78	1.352	1.487	0.174	0.76	0.461
ENSG00000147862	NFIB	nuclear factor I B [Source:HGNC Symbol;Acc:HGNC:7785]	0	-0.700708	0.225079	5.23429	0.0145262	319	310	456	284	228	236	191	152	74	38.292	45.486	56.064	35.89	51.394	50.147	33.306	28.871	17.074
ENSG00000115866	DARS	aspartyl-tRNA synthetase [Source:HGNC Symbol;Acc:HGNC:2678]	0	-0.767619	0.225112	8.19386	0.0145424	2208	1962	2999	3091	1772	1691	888	955	1544	265.043	287.88	368.721	390.621	399.432	359.318	154.845	181.392	356.249
ENSG00000151503	NCAPD3	non-SMC condensin II complex subunit D3 [Source:HGNC Symbol;Acc:HGNC:28952]	0	-0.508555	0.225698	6.11955	0.0145943	416	448	511	795	401	407	310	420	233	49.936	65.734	62.826	100.467	90.391	86.483	54.056	79.775	53.76
ENSG00000196497	IPO4	importin 4 [Source:HGNC Symbol;Acc:HGNC:19426]	0	-0.696026	0.225898	5.16012	0.0146214	324	235	432	347	151	256	135	158	99	38.892	34.481	53.114	43.852	34.037	54.397	23.541	30.01	22.842
ENSG00000160949	TONSL	tonsoku like, DNA repair protein [Source:HGNC Symbol;Acc:HGNC:7801]	0	-0.778449	0.226303	3.80529	0.0146618	127	81	92	170	82	86	70	44	55	15.245	11.885	11.311	21.484	18.484	18.274	12.206	8.357	12.69
ENSG00000277734	TRAC	T cell receptor alpha constant [Source:HGNC Symbol;Acc:HGNC:12029]	0	2.45075	0.226575	-1.45507	0.0147462	0	1	0	6	1	0	11	15	3	0	0.147	0	0.758	0.225	0	1.918	2.849	0.692
ENSG00000173875	ZNF791	zinc finger protein 791 [Source:HGNC Symbol;Acc:HGNC:26895]	0	0.613695	0.226575	5.17421	0.0147052	150	154	189	313	198	158	386	233	265	18.006	22.596	23.237	39.555	44.632	33.573	67.309	44.256	61.144
ENSG00000109805	NCAPG	non-SMC condensin I complex subunit G [Source:HGNC Symbol;Acc:HGNC:24304]	0	-0.596302	0.226575	5.38851	0.0147301	346	345	341	438	197	251	147	183	164	41.533	50.621	41.925	55.352	44.406	53.335	25.633	34.759	37.84
ENSG00000248161	AC098487.1		0	1.82881	0.226575	0.799397	0.0147501	12	14	25	4	6	3	12	11	21	1.44	2.054	3.074	0.505	1.352	0.637	2.092	2.089	4.845
ENSG00000224208	AL590762.3		0	-0.764987	0.226575	3.36075	0.0147439	88	58	81	98	68	70	46	39	34	10.563	8.51	9.959	12.385	15.328	14.874	8.021	7.408	7.845
ENSG00000169992	NLGN2	neuroligin 2 [Source:HGNC Symbol;Acc:HGNC:14290]	0	-0.669335	0.22674	4.00876	0.0147751	67	69	47	267	145	113	119	95	64	8.043	10.124	5.779	33.742	32.685	24.011	20.751	18.044	14.767
ENSG00000100625	SIX4	SIX homeobox 4 [Source:HGNC Symbol;Acc:HGNC:10890]	0	-0.908653	0.226956	3.61348	0.0148454	86	101	98	126	85	85	61	71	17	10.323	14.819	12.049	15.923	19.16	18.062	10.637	13.486	3.922
ENSG00000103319	EEF2K	eukaryotic elongation factor 2 kinase [Source:HGNC Symbol;Acc:HGNC:24615]	0	-0.788176	0.226956	3.7115	0.0148452	128	106	136	137	89	54	43	55	37	15.365	15.553	16.721	17.313	20.062	11.474	7.498	10.447	8.537
ENSG00000182240	BACE2	beta-site APP-cleaving enzyme 2 [Source:HGNC Symbol;Acc:HGNC:934]	0	-0.756745	0.226956	5.02227	0.0148459	500	312	326	316	134	179	117	145	60	60.019	45.779	40.081	39.934	30.205	38.035	20.402	27.541	13.844
ENSG00000232119	MCTS1	MCTS1, re-initiation and release factor [Source:HGNC Symbol;Acc:HGNC:23357]	0	0.477384	0.226956	6.47911	0.0148299	691	725	681	624	339	358	680	494	408	82.946	106.378	83.728	78.857	76.415	76.071	118.575	93.83	94.138
ENSG00000167680	SEMA6B	semaphorin 6B [Source:HGNC Symbol;Acc:HGNC:10739]	0	-1.73964	0.227111	1.2481	0.0148702	5	6	14	65	57	13	16	8	6	0.6	0.88	1.721	8.214	12.849	2.762	2.79	1.52	1.384
ENSG00000177830	CHID1	chitinase domain containing 1 [Source:HGNC Symbol;Acc:HGNC:28474]	0	-0.703712	0.227441	5.38749	0.014906	462	242	396	468	227	218	147	172	149	55.457	35.508	48.687	59.143	51.169	46.323	25.633	32.67	34.379
ENSG00000132031	MATN3	matrilin 3 [Source:HGNC Symbol;Acc:HGNC:6909]	0	-2.25425	0.227461	0.850824	0.0149499	24	48	22	27	13	9	9	1	1	2.881	7.043	2.705	3.412	2.93	1.912	1.569	0.19	0.231
ENSG00000163884	KLF15	Kruppel like factor 15 [Source:HGNC Symbol;Acc:HGNC:14536]	0	1.80445	0.227461	0.27786	0.0149417	10	3	7	7	7	1	16	15	9	1.2	0.44	0.861	0.885	1.578	0.212	2.79	2.849	2.077
ENSG00000175414	ARL10	ADP ribosylation factor like GTPase 10 [Source:HGNC Symbol;Acc:HGNC:22042]	0	-0.922801	0.227461	3.41869	0.0149457	57	116	78	125	64	71	32	53	34	6.842	17.02	9.59	15.797	14.426	15.087	5.58	10.067	7.845
ENSG00000101255	TRIB3	tribbles pseudokinase 3 [Source:HGNC Symbol;Acc:HGNC:16228]	0	0.908559	0.227784	5.54335	0.0149854	298	515	456	326	107	156	332	214	378	35.771	75.565	56.064	41.198	24.119	33.148	57.892	40.647	87.216
ENSG00000092820	EZR	ezrin [Source:HGNC Symbol;Acc:HGNC:12691]	0	0.45253	0.228124	8.34625	0.0150221	2125	2714	2693	1973	1367	1463	2243	2085	1423	255.079	398.219	331.099	249.335	308.139	310.871	391.122	396.024	328.331
ENSG00000187838	PLSCR3	phospholipid scramblase 3 [Source:HGNC Symbol;Acc:HGNC:16495]	0	-0.6246	0.228209	5.55554	0.0150419	658	412	469	432	217	229	167	167	145	78.985	60.452	57.663	54.593	48.915	48.66	29.121	31.72	33.456
ENSG00000036448	MYOM2	myomesin 2 [Source:HGNC Symbol;Acc:HGNC:7614]	0	2.545	0.228231	-0.697848	0.0150576	2	4	5	2	0	3	16	11	2	0.24	0.587	0.615	0.253	0	0.637	2.79	2.089	0.461
ENSG00000042286	AIFM2	apoptosis inducing factor, mitochondria associated 2 [Source:HGNC Symbol;Acc:HGNC:21411]	0	0.566739	0.228772	4.93182	0.0151499	111	132	123	232	175	189	303	246	217	13.324	19.368	15.123	29.319	39.447	40.16	52.835	46.725	50.069
ENSG00000104969	SGTA	small glutamine rich tetratricopeptide repeat containing alpha [Source:HGNC Symbol;Acc:HGNC:10819]	0	0.537257	0.228772	7.25092	0.0151086	750	662	744	1273	667	897	1654	963	978	90.028	97.134	91.473	160.874	150.35	190.602	288.416	182.912	225.655
ENSG00000164284	GRPEL2	GrpE like 2, mitochondrial [Source:HGNC Symbol;Acc:HGNC:21060]	0	0.671768	0.228772	4.92694	0.015137	195	237	202	269	96	108	229	181	201	23.407	34.774	24.836	33.995	21.64	22.949	39.932	34.379	46.377
ENSG00000104369	JPH1	junctophilin 1 [Source:HGNC Symbol;Acc:HGNC:14201]	0	-2.55594	0.228772	-0.680869	0.0151623	34	28	29	4	2	3	0	0	0	4.081	4.108	3.565	0.505	0.451	0.637	0	0	0
ENSG00000182872	RBM10	RNA binding motif protein 10 [Source:HGNC Symbol;Acc:HGNC:9896]	0	-0.579016	0.228772	5.41184	0.0151648	335	277	337	454	219	263	169	178	183	40.213	40.644	41.433	57.374	49.365	55.885	29.469	33.809	42.224
ENSG00000134684	YARS	tyrosyl-tRNA synthetase [Source:HGNC Symbol;Acc:HGNC:12840]	0	0.570081	0.229028	6.44206	0.015196	439	678	638	652	296	427	695	678	381	52.696	99.481	78.441	82.396	66.722	90.733	121.19	128.779	87.909
ENSG00000144891	AGTR1	angiotensin II receptor type 1 [Source:HGNC Symbol;Acc:HGNC:336]	0	3.15256	0.229548	-0.199078	0.0152449	0	2	2	0	16	10	47	34	6	0	0.293	0.246	0	3.607	2.125	8.196	6.458	1.384
ENSG00000133315	MACROD1	MACRO domain containing 1 [Source:HGNC Symbol;Acc:HGNC:29598]	0	-1.09152	0.229866	3.69638	0.0152804	158	49	74	186	96	83	54	37	57	18.966	7.19	9.098	23.505	21.64	17.637	9.416	7.028	13.152
ENSG00000227805	RPL21P90	ribosomal protein L21 pseudogene 90 [Source:HGNC Symbol;Acc:HGNC:35548]	0	1.76472	0.230652	0.859019	0.015393	17	11	22	3	4	9	16	11	16	2.041	1.614	2.705	0.379	0.902	1.912	2.79	2.089	3.692
ENSG00000208028	MIR616	microRNA 616 [Source:HGNC Symbol;Acc:HGNC:32872]	0	0.818894	0.230652	3.37242	0.0154422	27	69	41	95	45	48	91	112	79	3.241	10.124	5.041	12.005	10.144	10.199	15.868	21.273	18.228
ENSG00000157470	FAM81A	family with sequence similarity 81 member A [Source:HGNC Symbol;Acc:HGNC:28379]	0	1.10093	0.230652	2.17705	0.0154196	50	56	68	19	8	14	30	22	24	6.002	8.217	8.36	2.401	1.803	2.975	5.231	4.179	5.538
ENSG00000178999	AURKB	aurora kinase B [Source:HGNC Symbol;Acc:HGNC:11390]	0	-0.609343	0.230652	5.65277	0.0154134	416	320	422	626	204	336	228	221	167	49.936	46.953	51.884	79.11	45.984	71.396	39.757	41.977	38.532
ENSG00000130638	ATXN10	ataxin 10 [Source:HGNC Symbol;Acc:HGNC:10549]	0	-0.481702	0.230652	6.04748	0.015387	430	432	451	624	439	395	318	333	249	51.616	63.386	55.45	78.857	98.956	83.933	55.451	63.25	57.452
ENSG00000270504	AL391422.3		0	1.31777	0.230652	2.42989	0.0153642	34	16	24	39	26	14	79	30	74	4.081	2.348	2.951	4.929	5.861	2.975	13.776	5.698	17.074
ENSG00000137207	YIPF3	Yip1 domain family member 3 [Source:HGNC Symbol;Acc:HGNC:21023]	0	-0.586004	0.230652	6.15164	0.0154479	400	317	387	1062	407	489	354	339	368	48.015	46.513	47.581	134.209	91.743	103.907	61.729	64.389	84.909
ENSG00000198729	PPP1R14C	protein phosphatase 1 regulatory inhibitor subunit 14C [Source:HGNC Symbol;Acc:HGNC:14952]	0	-2.53316	0.230652	0.703555	0.0154467	126	117	174	10	7	3	0	1	1	15.125	17.167	21.393	1.264	1.578	0.637	0	0.19	0.231
ENSG00000234545	FAM133B	family with sequence similarity 133 member B [Source:HGNC Symbol;Acc:HGNC:28629]	0	0.795375	0.230716	3.78672	0.0154666	68	108	74	85	58	64	159	103	61	8.163	15.847	9.098	10.742	13.074	13.599	27.726	19.564	14.075
ENSG00000214654	B3GNT10	UDP-GlcNAc:betaGal beta-1,3-N-acetylglucosaminyltransferase 10 (putative) [Source:HGNC Symbol;Acc:HGNC:53652]	0	1.68875	0.23072	0.42056	0.0154813	7	11	9	3	6	4	12	17	7	0.84	1.614	1.107	0.379	1.352	0.85	2.092	3.229	1.615
ENSG00000154874	CCDC144B	coiled-coil domain containing 144B (pseudogene) [Source:HGNC Symbol;Acc:HGNC:26704]	0	1.21945	0.23107	1.62865	0.0155337	25	18	12	13	11	16	35	27	17	3.001	2.641	1.475	1.643	2.48	3.4	6.103	5.128	3.922
ENSG00000256045	MTRNR2L10	MT-RNR2 like 10 [Source:HGNC Symbol;Acc:HGNC:37167]	0	1.43585	0.23107	1.57414	0.0155207	24	12	21	14	6	14	26	19	39	2.881	1.761	2.582	1.769	1.352	2.975	4.534	3.609	8.999
ENSG00000133256	PDE6B	phosphodiesterase 6B [Source:HGNC Symbol;Acc:HGNC:8786]	0	-2.27604	0.231213	-0.922215	0.0155694	3	1	0	20	6	11	4	3	0	0.36	0.147	0	2.527	1.352	2.337	0.697	0.57	0
ENSG00000184985	SORCS2	sortilin related VPS10 domain containing receptor 2 [Source:HGNC Symbol;Acc:HGNC:16698]	0	-2.72485	0.231213	0.437108	0.0156035	32	12	18	52	5	7	1	2	2	3.841	1.761	2.213	6.571	1.127	1.487	0.174	0.38	0.461
ENSG00000134057	CCNB1	cyclin B1 [Source:HGNC Symbol;Acc:HGNC:1579]	0	-0.464303	0.231213	7.84901	0.0156294	1722	1913	1963	2049	1283	1278	1022	1289	640	206.704	280.69	241.347	258.94	289.205	271.56	178.211	244.832	147.668
ENSG00000228223	HCG11	HLA complex group 11 (non-protein coding) [Source:HGNC Symbol;Acc:HGNC:17707]	0	-0.972857	0.231213	2.50602	0.0156299	48	52	35	68	36	34	18	27	15	5.762	7.63	4.303	8.593	8.115	7.225	3.139	5.128	3.461
ENSG00000117868	ESYT2	extended synaptotagmin 2 [Source:HGNC Symbol;Acc:HGNC:22211]	0	0.467375	0.231213	6.28012	0.015613	511	471	545	626	289	367	596	586	336	61.339	69.109	67.007	79.11	65.144	77.983	103.927	111.304	77.526
ENSG00000135069	PSAT1	phosphoserine aminotransferase 1 [Source:HGNC Symbol;Acc:HGNC:19129]	0	-0.86762	0.231213	5.31539	0.0156056	240	256	292	587	169	361	179	274	78	28.809	37.562	35.901	74.181	38.095	76.708	31.213	52.043	17.997
ENSG00000197928	ZNF677	zinc finger protein 677 [Source:HGNC Symbol;Acc:HGNC:28730]	0	-2.62624	0.231618	-1.16426	0.0156862	3	3	4	12	6	2	2	0	0	0.36	0.44	0.492	1.516	1.352	0.425	0.349	0	0
ENSG00000184347	SLIT3	slit guidance ligand 3 [Source:HGNC Symbol;Acc:HGNC:11087]	0	-1.00771	0.231618	1.65099	0.0156839	5	7	4	56	65	40	27	23	16	0.6	1.027	0.492	7.077	14.652	8.5	4.708	4.369	3.692
ENSG00000139239	RPL14P1	ribosomal protein L14 pseudogene 1 [Source:HGNC Symbol;Acc:HGNC:31384]	0	0.481331	0.231951	6.88242	0.0157378	1044	793	965	726	482	500	867	670	541	125.319	116.355	118.645	91.747	108.649	106.244	151.183	127.259	124.826
ENSG00000164051	CCDC51	coiled-coil domain containing 51 [Source:HGNC Symbol;Acc:HGNC:25714]	0	0.746559	0.231951	4.3485	0.0157269	210	160	194	122	66	68	179	151	60	25.208	23.476	23.852	15.418	14.877	14.449	31.213	28.681	13.844
ENSG00000139197	PEX5	peroxisomal biogenesis factor 5 [Source:HGNC Symbol;Acc:HGNC:9719]	0	-0.71831	0.232134	4.0474	0.0157694	179	138	156	178	83	82	52	82	44	21.487	20.248	19.18	22.495	18.709	17.424	9.067	15.575	10.152
ENSG00000100321	SYNGR1	synaptogyrin 1 [Source:HGNC Symbol;Acc:HGNC:11498]	0	-0.969989	0.232134	3.53389	0.0157792	54	49	50	156	155	79	81	77	22	6.482	7.19	6.147	19.714	34.939	16.787	14.124	14.625	5.076
ENSG00000162604	TM2D1	TM2 domain containing 1 [Source:HGNC Symbol;Acc:HGNC:24142]	0	0.624758	0.232694	4.85295	0.0158754	193	176	201	202	129	112	302	194	117	23.167	25.824	24.713	25.527	29.078	23.799	52.661	36.848	26.996
ENSG00000274428	RF00003		0	-2.63966	0.232694	-0.430536	0.015863	10	8	6	17	5	6	0	7	0	1.2	1.174	0.738	2.148	1.127	1.275	0	1.33	0
ENSG00000128944	KNSTRN	kinetochore localized astrin (SPAG5) binding protein [Source:HGNC Symbol;Acc:HGNC:30767]	0	-0.67763	0.232694	5.95368	0.0158515	451	538	654	489	418	362	242	349	134	54.137	78.939	80.408	61.797	94.223	76.921	42.199	66.289	30.918
ENSG00000069943	PIGB	phosphatidylinositol glycan anchor biosynthesis class B [Source:HGNC Symbol;Acc:HGNC:8959]	0	-0.962908	0.232694	3.41901	0.0158688	85	127	90	98	78	64	47	50	15	10.203	18.634	11.065	12.385	17.582	13.599	8.196	9.497	3.461
ENSG00000230836	LINC01293	long intergenic non-protein coding RNA 1293 [Source:HGNC Symbol;Acc:HGNC:50362]	0	2.80659	0.233303	-0.734458	0.0159316	7	4	4	0	2	1	4	5	14	0.84	0.587	0.492	0	0.451	0.212	0.697	0.95	3.23
ENSG00000067057	PFKP	phosphofructokinase, platelet [Source:HGNC Symbol;Acc:HGNC:8878]	0	-0.552067	0.233648	7.44073	0.0159994	1362	1412	1276	1481	1152	978	640	956	572	163.491	207.18	156.882	187.159	259.676	207.814	111.6	181.582	131.978
ENSG00000124920	MYRF	myelin regulatory factor [Source:HGNC Symbol;Acc:HGNC:1181]	0	-2.6165	0.233648	-1.02915	0.0159956	2	2	0	29	4	9	5	1	0	0.24	0.293	0	3.665	0.902	1.912	0.872	0.19	0
ENSG00000211513	MIR320E	microRNA 320e [Source:HGNC Symbol;Acc:HGNC:38230]	0	2.4974	0.233648	-0.599787	0.0159917	6	5	7	1	3	0	6	4	11	0.72	0.734	0.861	0.126	0.676	0	1.046	0.76	2.538
ENSG00000118007	STAG1	stromal antigen 1 [Source:HGNC Symbol;Acc:HGNC:11354]	0	0.769849	0.233648	5.09311	0.0160427	128	179	222	185	220	152	262	282	264	15.365	26.264	27.294	23.379	49.591	32.298	45.686	53.563	60.913
ENSG00000251361	AC012625.1		0	-2.02124	0.233648	0.415781	0.0160291	1	0	3	37	60	43	27	12	1	0.12	0	0.369	4.676	13.525	9.137	4.708	2.279	0.231
ENSG00000248923	MTND5P11	mitochondrially encoded NADH:ubiquinone oxidoreductase core subunit 5 pseudogene 11 [Source:HGNC Symbol;Acc:HGNC:42273]	0	1.22485	0.233648	4.48366	0.0160227	328	128	219	108	62	58	121	120	260	39.372	18.781	26.926	13.648	13.976	12.324	21.099	22.793	59.99
ENSG00000089154	GCN1	GCN1, eIF2 alpha kinase activator homolog [Source:HGNC Symbol;Acc:HGNC:4199]	0	-0.665548	0.234722	5.01265	0.0161311	232	200	313	373	161	198	135	112	142	27.849	29.346	38.483	47.137	36.291	42.073	23.541	21.273	32.764
ENSG00000157613	CREB3L1	cAMP responsive element binding protein 3 like 1 [Source:HGNC Symbol;Acc:HGNC:18856]	0	-0.841118	0.234807	4.81736	0.0161516	32	66	18	1127	372	368	336	368	146	3.841	9.684	2.213	142.423	83.854	78.196	58.59	69.898	33.687
ENSG00000100626	GALNT16	polypeptide N-acetylgalactosaminyltransferase 16 [Source:HGNC Symbol;Acc:HGNC:23233]	0	-2.2071	0.234991	-1.05128	0.016179	0	4	0	22	6	8	1	4	1	0	0.587	0	2.78	1.352	1.7	0.174	0.76	0.231
ENSG00000102189	EEA1	early endosome antigen 1 [Source:HGNC Symbol;Acc:HGNC:3185]	0	0.554662	0.236243	5.17085	0.0162799	271	232	279	207	159	162	284	244	154	32.53	34.041	34.302	26.159	35.841	34.423	49.522	46.345	35.533
ENSG00000177628	GBA	glucosylceramidase beta [Source:HGNC Symbol;Acc:HGNC:4177]	0	0.833096	0.236305	2.96475	0.0163283	54	32	41	55	23	47	64	72	50	6.482	4.695	5.041	6.951	5.184	9.987	11.16	13.676	11.537
ENSG00000101745	ANKRD12	ankyrin repeat domain 12 [Source:HGNC Symbol;Acc:HGNC:29135]	0	0.791825	0.236305	3.35704	0.0163379	50	50	88	57	46	50	97	84	49	6.002	7.336	10.819	7.203	10.369	10.624	16.914	15.955	11.306
ENSG00000198464	ZNF480	zinc finger protein 480 [Source:HGNC Symbol;Acc:HGNC:23305]	0	0.774628	0.236305	3.31999	0.0163433	68	54	94	60	44	35	85	80	42	8.163	7.923	11.557	7.582	9.918	7.437	14.822	15.195	9.691
ENSG00000153107	ANAPC1	anaphase promoting complex subunit 1 [Source:HGNC Symbol;Acc:HGNC:19988]	0	-0.886434	0.236305	2.853	0.0163335	61	75	82	75	38	40	25	34	13	7.322	11.005	10.082	9.478	8.566	8.5	4.359	6.458	3
ENSG00000163820	FYCO1	FYVE and coiled-coil domain containing 1 [Source:HGNC Symbol;Acc:HGNC:14673]	0	-0.925796	0.236618	3.0638	0.0163945	80	47	61	83	69	53	29	47	19	9.603	6.896	7.5	10.489	15.553	11.262	5.057	8.927	4.384
ENSG00000168453	HR	HR, lysine demethylase and nuclear receptor corepressor [Source:HGNC Symbol;Acc:HGNC:5172]	0	-2.45766	0.236618	1.55642	0.016387	47	110	95	26	17	24	10	5	0	5.642	16.14	11.68	3.286	3.832	5.1	1.744	0.95	0
ENSG00000162396	PARS2	prolyl-tRNA synthetase 2, mitochondrial [Source:HGNC Symbol;Acc:HGNC:30563]	0	0.864288	0.236665	3.19408	0.0164388	71	46	67	72	32	27	64	63	75	8.523	6.749	8.238	9.099	7.213	5.737	11.16	11.966	17.305
ENSG00000163930	BAP1	BRCA1 associated protein 1 [Source:HGNC Symbol;Acc:HGNC:950]	0	0.509107	0.236665	5.06974	0.0164421	248	242	231	229	138	141	236	214	170	29.769	35.508	28.401	28.94	31.107	29.961	41.152	40.647	39.224
ENSG00000271882	AP001330.5		0	2.67174	0.236665	-0.786054	0.0164207	1	2	6	0	3	3	13	10	3	0.12	0.293	0.738	0	0.676	0.637	2.267	1.899	0.692
ENSG00000103495	MAZ	MYC associated zinc finger protein [Source:HGNC Symbol;Acc:HGNC:6914]	0	0.53178	0.236936	7.93518	0.0164757	1402	1148	1800	2309	907	1086	1663	1768	1619	168.292	168.443	221.306	291.797	204.449	230.763	289.985	335.813	373.554
ENSG00000112559	MDFI	MyoD family inhibitor [Source:HGNC Symbol;Acc:HGNC:6967]	0	-1.15003	0.238264	3.29387	0.0165829	230	133	267	97	37	33	27	19	15	27.609	19.515	32.827	12.258	8.34	7.012	4.708	3.609	3.461
ENSG00000159352	PSMD4	proteasome 26S subunit, non-ATPase 4 [Source:HGNC Symbol;Acc:HGNC:9561]	0	0.450717	0.238441	6.9886	0.0166101	862	807	973	976	487	566	839	776	719	103.472	118.409	119.628	123.341	109.776	120.269	146.3	147.393	165.896
ENSG00000100325	ASCC2	activating signal cointegrator 1 complex subunit 2 [Source:HGNC Symbol;Acc:HGNC:24103]	0	0.494954	0.238786	6.30643	0.016664	532	342	439	651	372	370	656	574	447	63.86	50.181	53.974	82.269	83.854	78.621	114.39	109.025	103.137
ENSG00000158301	GPRASP2	G protein-coupled receptor associated sorting protein 2 [Source:HGNC Symbol;Acc:HGNC:25169]	0	-1.27081	0.238786	1.89586	0.0166543	20	20	39	64	24	22	12	9	19	2.401	2.935	4.795	8.088	5.41	4.675	2.092	1.709	4.384
ENSG00000213621	RPSAP54	ribosomal protein SA pseudogene 54 [Source:HGNC Symbol;Acc:HGNC:36373]	0	0.63972	0.238887	4.24933	0.0166962	128	176	170	114	77	66	132	140	76	15.365	25.824	20.901	14.407	17.357	14.024	23.017	26.592	17.536
ENSG00000141551	CSNK1D	casein kinase 1 delta [Source:HGNC Symbol;Acc:HGNC:2452]	0	-0.486876	0.238887	6.15844	0.0167009	523	506	452	833	370	413	391	329	244	62.78	74.244	55.573	105.269	83.403	87.758	68.18	62.49	56.298
ENSG00000162419	GMEB1	glucocorticoid modulatory element binding protein 1 [Source:HGNC Symbol;Acc:HGNC:4370]	0	0.60288	0.239345	4.33731	0.0167683	153	117	137	164	71	82	180	131	98	18.366	17.167	16.844	20.725	16.004	17.424	31.387	24.882	22.612
ENSG00000179431	FJX1	four jointed box 1 [Source:HGNC Symbol;Acc:HGNC:17166]	0	0.811502	0.239345	5.21206	0.0167484	276	366	327	156	118	180	200	220	268	33.13	53.702	40.204	19.714	26.599	38.248	34.875	41.787	61.836
ENSG00000159140	SON	SON DNA binding protein [Source:HGNC Symbol;Acc:HGNC:11183]	0	-0.455702	0.239345	8.69148	0.0167778	2954	2544	3942	3639	2582	2283	1918	1999	1443	354.59	373.275	484.661	459.874	582.016	485.112	334.45	379.689	332.945
ENSG00000171443	ZNF524	zinc finger protein 524 [Source:HGNC Symbol;Acc:HGNC:28322]	0	0.999604	0.239807	3.66676	0.0168251	96	30	84	90	58	49	187	102	68	11.524	4.402	10.328	11.374	13.074	10.412	32.608	19.374	15.69
ENSG00000160710	ADAR	adenosine deaminase, RNA specific [Source:HGNC Symbol;Acc:HGNC:225]	0	-0.562418	0.239851	6.61252	0.0169117	762	574	798	1075	501	627	456	606	250	91.468	84.222	98.113	135.852	112.932	133.23	79.515	115.103	57.683
ENSG00000166825	ANPEP	alanyl aminopeptidase, membrane [Source:HGNC Symbol;Acc:HGNC:500]	0	-1.00696	0.239851	7.45498	0.0168553	552	1247	631	2509	1131	2380	948	1509	373	66.261	182.969	77.58	317.071	254.942	505.723	165.307	286.619	86.063
ENSG00000280206	AC026401.3		0	-0.803803	0.239851	4.2653	0.0168685	88	192	144	265	114	111	98	86	50	10.563	28.172	17.705	33.489	25.697	23.586	17.089	16.335	11.537
ENSG00000189120	SP6	Sp6 transcription factor [Source:HGNC Symbol;Acc:HGNC:14530]	0	-1.50062	0.239851	2.16967	0.0168915	93	55	75	41	26	20	4	11	16	11.163	8.07	9.221	5.181	5.861	4.25	0.697	2.089	3.692
ENSG00000246090	AP002026.1		0	2.86868	0.239851	-0.438741	0.0169005	15	23	7	0	1	1	8	4	5	1.801	3.375	0.861	0	0.225	0.212	1.395	0.76	1.154
ENSG00000185697	MYBL1	MYB proto-oncogene like 1 [Source:HGNC Symbol;Acc:HGNC:7547]	0	-0.863991	0.239851	2.88787	0.0169182	35	35	35	109	63	52	27	60	24	4.201	5.135	4.303	13.775	14.201	11.049	4.708	11.396	5.538
ENSG00000092853	CLSPN	claspin [Source:HGNC Symbol;Acc:HGNC:19715]	0	-0.451315	0.240017	7.61802	0.0169714	1101	1351	1236	2299	1011	1287	1026	1136	676	132.161	198.229	151.964	290.533	227.892	273.473	178.908	215.771	155.974
ENSG00000174332	GLIS1	GLIS family zinc finger 1 [Source:HGNC Symbol;Acc:HGNC:29525]	0	1.33381	0.240017	2.07491	0.0169853	10	10	2	19	50	47	69	90	51	1.2	1.467	0.246	2.401	11.271	9.987	12.032	17.095	11.767
ENSG00000162769	FLVCR1	feline leukemia virus subgroup C cellular receptor 1 [Source:HGNC Symbol;Acc:HGNC:24682]	0	0.914143	0.240017	3.21663	0.016971	73	76	73	80	20	30	81	88	34	8.763	11.151	8.975	10.11	4.508	6.375	14.124	16.715	7.845
ENSG00000090376	IRAK3	interleukin 1 receptor associated kinase 3 [Source:HGNC Symbol;Acc:HGNC:17020]	0	-2.71401	0.240017	-1.41399	0.0170125	4	4	1	11	2	4	0	1	0	0.48	0.587	0.123	1.39	0.451	0.85	0	0.19	0
ENSG00000090013	BLVRB	biliverdin reductase B [Source:HGNC Symbol;Acc:HGNC:1063]	0	0.85946	0.240017	5.76546	0.0170106	398	142	232	463	260	227	487	408	576	47.775	20.835	28.524	58.511	58.607	48.235	84.92	77.495	132.901
ENSG00000100319	ZMAT5	zinc finger matrin-type 5 [Source:HGNC Symbol;Acc:HGNC:28046]	0	0.768792	0.240017	3.56202	0.0170232	56	47	59	116	35	69	141	117	58	6.722	6.896	7.254	14.659	7.889	14.662	24.587	22.223	13.382
ENSG00000053900	ANAPC4	anaphase promoting complex subunit 4 [Source:HGNC Symbol;Acc:HGNC:19990]	0	-1.09105	0.240017	3.46087	0.0170348	42	77	100	139	65	101	36	30	69	5.042	11.298	12.295	17.566	14.652	21.461	6.277	5.698	15.92
ENSG00000163207	IVL	involucrin [Source:HGNC Symbol;Acc:HGNC:6187]	0	2.42657	0.240959	0.124376	0.0171167	41	36	49	5	0	0	8	5	4	4.922	5.282	6.024	0.632	0	0	1.395	0.95	0.923
ENSG00000186472	PCLO	piccolo presynaptic cytomatrix protein [Source:HGNC Symbol;Acc:HGNC:13406]	0	1.34739	0.241003	2.17397	0.0171349	85	42	86	17	8	9	29	21	27	10.203	6.163	10.574	2.148	1.803	1.912	5.057	3.989	6.23
ENSG00000146950	SHROOM2	shroom family member 2 [Source:HGNC Symbol;Acc:HGNC:630]	0	-1.39255	0.24105	2.86931	0.0171533	53	39	41	91	60	95	65	35	5	6.362	5.722	5.041	11.5	13.525	20.186	11.334	6.648	1.154
ENSG00000108963/ENSG00000262664	DPH1/OVCA2	diphthamide biosynthesis 1 [Source:HGNC Symbol;Acc:HGNC:3003]/OVCA2, serine hydrolase domain containing [Source:HGNC Symbol;Acc:HGNC:24203]	0	0.452504	0.241066	6.57459	0.0171707	494	640	616	725	403	476	727	683	478	59.298	93.906	75.736	91.621	90.841	101.145	126.77	129.729	110.29
ENSG00000071794	HLTF	helicase like transcription factor [Source:HGNC Symbol;Acc:HGNC:11099]	0	-0.988945	0.241066	3.09153	0.0171846	40	43	69	120	87	48	57	42	15	4.801	6.309	8.483	15.165	19.611	10.199	9.939	7.977	3.461
ENSG00000213638	ADAT3	adenosine deaminase, tRNA specific 3 [Source:HGNC Symbol;Acc:HGNC:25151]	0	1.55982	0.241096	1.34395	0.0172017	8	6	14	15	10	12	84	23	13	0.96	0.88	1.721	1.896	2.254	2.55	14.647	4.369	3
ENSG00000270704	AC124312.4		0	3.20225	0.241174	-1.95558	0.0172224	0	3	0	0	0	1	17	2	3	0	0.44	0	0	0	0.212	2.964	0.38	0.692
ENSG00000254615	AC027031.2		0	-1.94354	0.241485	0.401655	0.0172597	27	12	13	22	8	7	3	3	1	3.241	1.761	1.598	2.78	1.803	1.487	0.523	0.57	0.231
ENSG00000172638	EFEMP2	EGF containing fibulin extracellular matrix protein 2 [Source:HGNC Symbol;Acc:HGNC:3219]	0	-0.942975	0.241651	4.36231	0.0172867	80	71	33	415	208	229	144	230	51	9.603	10.418	4.057	52.445	46.886	48.66	25.11	43.686	11.767
ENSG00000162385	MAGOH	mago homolog, exon junction complex subunit [Source:HGNC Symbol;Acc:HGNC:6815]	0	0.481377	0.242998	5.90463	0.0173982	395	401	539	430	231	254	441	419	246	47.415	58.838	66.269	54.341	52.07	53.972	76.899	79.585	56.76
ENSG00000105355	PLIN3	perilipin 3 [Source:HGNC Symbol;Acc:HGNC:16893]	0	-0.543917	0.243086	7.1275	0.0174197	989	834	834	1359	893	982	882	777	361	118.717	122.371	102.539	171.742	201.294	208.664	153.798	147.583	83.294
ENSG00000158292	GPR153	G protein-coupled receptor 153 [Source:HGNC Symbol;Acc:HGNC:23618]	0	-1.46272	0.243095	2.17293	0.0176543	99	65	54	41	27	25	11	18	3	11.884	9.537	6.639	5.181	6.086	5.312	1.918	3.419	0.692
ENSG00000277147	LINC00869	long intergenic non-protein coding RNA 869 [Source:HGNC Symbol;Acc:HGNC:29050]	0	-1.41968	0.243095	1.24484	0.0175027	19	22	22	35	12	19	10	10	2	2.281	3.228	2.705	4.423	2.705	4.037	1.744	1.899	0.461
ENSG00000135842	FAM129A	family with sequence similarity 129 member A [Source:HGNC Symbol;Acc:HGNC:16784]	0	0.788885	0.243095	4.88056	0.0174744	248	145	214	144	119	146	185	200	228	29.769	21.276	26.311	18.198	26.824	31.023	32.259	37.988	52.607
ENSG00000153363	LINC00467	long intergenic non-protein coding RNA 467 [Source:HGNC Symbol;Acc:HGNC:28227]	0	0.63706	0.243095	4.26489	0.0179111	245	201	264	113	49	56	96	104	85	29.409	29.492	32.458	14.28	11.045	11.899	16.74	19.754	19.612
ENSG00000149179	C11orf49	chromosome 11 open reading frame 49 [Source:HGNC Symbol;Acc:HGNC:28720]	0	-0.86169	0.243095	3.68096	0.0178888	117	63	85	125	104	85	44	49	59	14.044	9.244	10.451	15.797	23.443	18.062	7.672	9.307	13.613
ENSG00000172613	RAD9A	RAD9 checkpoint clamp component A [Source:HGNC Symbol;Acc:HGNC:9827]	0	1.03501	0.243095	2.10614	0.01766	13	19	27	33	10	30	50	37	34	1.56	2.788	3.32	4.17	2.254	6.375	8.719	7.028	7.845
ENSG00000183283	DAZAP2	DAZ associated protein 2 [Source:HGNC Symbol;Acc:HGNC:2684]	0	-0.481377	0.243095	7.09642	0.0176662	1234	963	1373	1344	691	697	617	712	360	148.126	141.299	168.808	169.846	155.76	148.105	107.589	135.237	83.063
ENSG00000174600	CMKLR1	chemerin chemokine-like receptor 1 [Source:HGNC Symbol;Acc:HGNC:2121]	0	-4.3178	0.243095	0.177659	0.0179172	27	30	0	45	17	34	0	3	1	3.241	4.402	0	5.687	3.832	7.225	0	0.57	0.231
ENSG00000259045	MTCO1P2	mitochondrially encoded cytochrome c oxidase I pseudogene 2 [Source:HGNC Symbol;Acc:HGNC:19932]	0	1.94201	0.243095	0.0705572	0.0178052	11	7	4	5	3	1	10	8	15	1.32	1.027	0.492	0.632	0.676	0.212	1.744	1.52	3.461
ENSG00000224861	YBX1P1	Y-box binding protein 1 pseudogene 1 [Source:HGNC Symbol;Acc:HGNC:8015]	0	-1.2383	0.243095	2.03828	0.0176799	34	25	61	53	24	26	11	20	7	4.081	3.668	7.5	6.698	5.41	5.525	1.918	3.799	1.615
ENSG00000174442	ZWILCH	zwilch kinetochore protein [Source:HGNC Symbol;Acc:HGNC:25468]	0	-0.625142	0.243095	5.72691	0.0177016	346	565	485	465	334	277	205	204	189	41.533	82.901	59.63	58.764	75.288	58.859	35.747	38.748	43.608
ENSG00000127586	CHTF18	chromosome transmission fidelity factor 18 [Source:HGNC Symbol;Acc:HGNC:18435]	0	-0.597786	0.243095	4.94517	0.0177537	260	229	293	311	159	167	130	103	126	31.21	33.601	36.024	39.302	35.841	35.486	22.669	19.564	29.072
ENSG00000125686	MED1	mediator complex subunit 1 [Source:HGNC Symbol;Acc:HGNC:9234]	0	-0.682185	0.243095	4.03722	0.0177325	131	140	126	173	97	91	67	94	37	15.725	20.542	15.491	21.863	21.865	19.336	11.683	17.854	8.537
ENSG00000141576	RNF157	ring finger protein 157 [Source:HGNC Symbol;Acc:HGNC:29402]	0	-2.55931	0.243095	-1.02151	0.0179207	0	5	0	25	6	9	0	4	3	0	0.734	0	3.159	1.352	1.912	0	0.76	0.692
ENSG00000166562	SEC11C	SEC11 homolog C, signal peptidase complex subunit [Source:HGNC Symbol;Acc:HGNC:23400]	0	0.600792	0.243095	5.28014	0.0179085	270	284	328	280	105	194	297	224	207	32.41	41.671	40.327	35.385	23.668	41.223	51.789	42.546	47.761
ENSG00000119537	KDSR	3-ketodihydrosphingosine reductase [Source:HGNC Symbol;Acc:HGNC:4021]	0	0.566479	0.243095	5.76113	0.0176903	485	410	450	443	159	201	389	401	202	58.218	60.158	55.327	55.984	35.841	42.71	67.832	76.166	46.608
ENSG00000130475	FCHO1	FCH domain only 1 [Source:HGNC Symbol;Acc:HGNC:29002]	0	-1.47837	0.243095	1.77264	0.0176054	66	47	69	29	27	12	11	5	4	7.922	6.896	8.483	3.665	6.086	2.55	1.918	0.95	0.923
ENSG00000152475	ZNF837	zinc finger protein 837 [Source:HGNC Symbol;Acc:HGNC:25164]	0	-2.14465	0.243095	0.173017	0.0178867	19	2	9	18	9	16	3	2	2	2.281	0.293	1.107	2.275	2.029	3.4	0.523	0.38	0.461
ENSG00000169607	CKAP2L	cytoskeleton associated protein 2 like [Source:HGNC Symbol;Acc:HGNC:26877]	0	-0.787401	0.243095	5.2526	0.0178133	262	360	481	372	231	193	95	202	115	31.45	52.822	59.138	47.011	52.07	41.01	16.566	38.368	26.534
ENSG00000197635	DPP4	dipeptidyl peptidase 4 [Source:HGNC Symbol;Acc:HGNC:3009]	0	-1.7976	0.243095	0.886949	0.0179284	10	2	5	43	23	39	10	27	1	1.2	0.293	0.615	5.434	5.184	8.287	1.744	5.128	0.231
ENSG00000125885	MCM8	minichromosome maintenance 8 homologous recombination repair factor [Source:HGNC Symbol;Acc:HGNC:16147]	0	-0.605353	0.243095	4.43263	0.0178243	136	143	159	241	156	111	122	104	60	16.325	20.982	19.549	30.456	35.164	23.586	21.274	19.754	13.844
ENSG00000154642	C21orf91	chromosome 21 open reading frame 91 [Source:HGNC Symbol;Acc:HGNC:16459]	0	0.960076	0.243095	2.59343	0.0178814	41	31	71	44	18	17	47	49	33	4.922	4.549	8.729	5.56	4.057	3.612	8.196	9.307	7.614
ENSG00000274248	AJ011932.1		0	2.01569	0.243095	-1.21257	0.0175035	0	0	1	1	2	5	10	7	8	0	0	0.123	0.126	0.451	1.062	1.744	1.33	1.846
ENSG00000142173	COL6A2	collagen type VI alpha 2 chain [Source:HGNC Symbol;Acc:HGNC:2212]	0	-1.55583	0.243095	5.68832	0.0175943	177	424	45	1747	594	527	406	389	86	21.247	62.213	5.533	220.775	133.895	111.982	70.796	73.886	19.843
ENSG00000070476	ZXDC	ZXD family zinc finger C [Source:HGNC Symbol;Acc:HGNC:28160]	0	0.715389	0.243095	3.75407	0.0178945	69	79	100	113	44	59	139	114	55	8.283	11.591	12.295	14.28	9.918	12.537	24.238	21.653	12.69
ENSG00000197208	SLC22A4	solute carrier family 22 member 4 [Source:HGNC Symbol;Acc:HGNC:10968]	0	-1.24202	0.243095	1.52616	0.0175158	17	24	18	38	15	28	8	9	12	2.041	3.521	2.213	4.802	3.381	5.95	1.395	1.709	2.769
ENSG00000244921	MTCYBP18	mitochondrially encoded cytochrome b pseudogene 18 [Source:HGNC Symbol;Acc:HGNC:51976]	0	1.17581	0.243095	2.35847	0.0174516	56	24	35	21	18	20	35	35	48	6.722	3.521	4.303	2.654	4.057	4.25	6.103	6.648	11.075
ENSG00000145990	GFOD1	glucose-fructose oxidoreductase domain containing 1 [Source:HGNC Symbol;Acc:HGNC:21096]	0	-1.67403	0.243095	1.95502	0.0177985	49	79	77	40	19	18	3	6	19	5.882	11.591	9.467	5.055	4.283	3.825	0.523	1.14	4.384
ENSG00000277075	HIST1H2AE	histone cluster 1 H2A family member e [Source:HGNC Symbol;Acc:HGNC:4724]	0	1.38398	0.243095	0.747483	0.0177642	6	6	7	15	4	6	16	17	25	0.72	0.88	0.861	1.896	0.902	1.275	2.79	3.229	5.768
ENSG00000204642	HLA-F	major histocompatibility complex, class I, F [Source:HGNC Symbol;Acc:HGNC:4963]	0	-1.19432	0.243095	4.63091	0.0179367	336	217	207	342	85	207	40	143	65	40.333	31.84	25.45	43.22	19.16	43.985	6.975	27.161	14.998
ENSG00000235174	RPL39P3	ribosomal protein L39 pseudogene 3 [Source:HGNC Symbol;Acc:HGNC:21383]	0	-0.619237	0.243095	4.81779	0.0175112	262	294	313	230	174	127	104	130	66	31.45	43.138	38.483	29.066	39.222	26.986	18.135	24.692	15.228
ENSG00000135185	TMEM243	transmembrane protein 243 [Source:HGNC Symbol;Acc:HGNC:21707]	0	-1.76534	0.243095	4.02063	0.0178978	182	240	221	186	108	83	10	27	164	21.847	35.215	27.172	23.505	24.345	17.637	1.744	5.128	37.84
ENSG00000147684	NDUFB9	NADH:ubiquinone oxidoreductase subunit B9 [Source:HGNC Symbol;Acc:HGNC:7704]	0	-0.39718	0.243095	8.63756	0.0176084	3591	3402	4015	3477	1759	2151	1677	1684	1378	431.054	499.168	493.636	439.401	396.501	457.063	292.426	319.858	317.948
ENSG00000235173	HGH1	HGH1 homolog [Source:HGNC Symbol;Acc:HGNC:24161]	0	-0.840439	0.243095	4.74311	0.0178751	253	189	345	229	140	180	65	98	113	30.369	27.732	42.417	28.94	31.558	38.248	11.334	18.614	26.073
ENSG00000182901	RGS7	regulator of G protein signaling 7 [Source:HGNC Symbol;Acc:HGNC:10003]	0	1.30086	0.243213	-0.380796	0.0179606	0	1	0	12	7	5	23	21	9	0	0.147	0	1.516	1.578	1.062	4.011	3.989	2.077
ENSG00000116128	BCL9	B cell CLL/lymphoma 9 [Source:HGNC Symbol;Acc:HGNC:1008]	0	1.08366	0.243809	2.47688	0.0180199	20	33	39	25	28	27	81	45	25	2.401	4.842	4.795	3.159	6.312	5.737	14.124	8.547	5.768
ENSG00000224577	LINC01117	long intergenic non-protein coding RNA 1117 [Source:HGNC Symbol;Acc:HGNC:49260]	0	2.41074	0.243845	-1.03496	0.0180377	1	4	1	1	0	5	10	5	6	0.12	0.587	0.123	0.126	0	1.062	1.744	0.95	1.384
ENSG00000063180	CA11	carbonic anhydrase 11 [Source:HGNC Symbol;Acc:HGNC:1370]	0	-1.15886	0.244069	2.21844	0.0180696	33	6	20	89	43	53	35	29	10	3.961	0.88	2.459	11.247	9.693	11.262	6.103	5.508	2.307
ENSG00000162368	CMPK1	cytidine/uridine monophosphate kinase 1 [Source:HGNC Symbol;Acc:HGNC:18170]	0	-0.737472	0.244298	6.26053	0.0181168	680	626	937	667	469	391	203	266	343	81.625	91.852	115.202	84.291	105.719	83.083	35.398	50.524	79.141
ENSG00000145555	MYO10	myosin X [Source:HGNC Symbol;Acc:HGNC:7593]	0	-0.666859	0.244298	7.31518	0.0181171	1443	1467	1246	1306	881	1089	790	864	290	173.214	215.25	153.193	165.044	198.589	231.4	137.756	164.108	66.912
ENSG00000179403	VWA1	von Willebrand factor A domain containing 1 [Source:HGNC Symbol;Acc:HGNC:30910]	0	-1.4944	0.245295	3.27637	0.0182365	196	90	201	146	58	31	42	21	8	23.527	13.205	24.713	18.451	13.074	6.587	7.324	3.989	1.846
ENSG00000162909	CAPN2	calpain 2 [Source:HGNC Symbol;Acc:HGNC:1479]	0	0.594444	0.245295	7.34786	0.0182523	1285	1729	1501	864	568	656	820	936	974	154.248	253.692	184.545	109.187	128.034	139.393	142.987	177.783	224.732
ENSG00000116962	NID1	nidogen 1 [Source:HGNC Symbol;Acc:HGNC:7821]	0	-1.01867	0.245295	3.84154	0.0182445	48	70	45	181	140	198	100	126	25	5.762	10.271	5.533	22.874	31.558	42.073	17.437	23.932	5.768
ENSG00000175470	PPP2R2D	protein phosphatase 2 regulatory subunit Bdelta [Source:HGNC Symbol;Acc:HGNC:23732]	0	0.720769	0.245295	4.78133	0.0182278	183	160	102	216	104	139	318	185	159	21.967	23.476	12.541	27.297	23.443	29.536	55.451	35.139	36.686
ENSG00000279088	AC022400.8		0	0.968524	0.245338	3.31915	0.0182708	43	17	61	64	62	55	160	101	57	5.162	2.494	7.5	8.088	13.976	11.687	27.9	19.184	13.152
ENSG00000065357	DGKA	diacylglycerol kinase alpha [Source:HGNC Symbol;Acc:HGNC:2849]	0	-0.90627	0.245416	4.18215	0.0183227	307	292	228	131	81	88	36	44	67	36.851	42.844	28.032	16.555	18.258	18.699	6.277	8.357	15.459
ENSG00000144021	CIAO1	cytosolic iron-sulfur assembly component 1 [Source:HGNC Symbol;Acc:HGNC:14280]	0	-0.479954	0.245416	5.99014	0.0183114	491	512	549	601	361	321	256	303	224	58.938	75.125	67.498	75.951	81.374	68.209	44.64	57.552	51.684
ENSG00000157578	LCA5L	LCA5L, lebercilin like [Source:HGNC Symbol;Acc:HGNC:1255]	0	3.08742	0.245416	-1.04259	0.0183006	2	11	8	1	0	0	14	2	4	0.24	1.614	0.984	0.126	0	0	2.441	0.38	0.923
ENSG00000090487	SPG21	SPG21, maspardin [Source:HGNC Symbol;Acc:HGNC:20373]	0	-0.48704	0.246382	5.79703	0.0184255	468	342	490	569	289	310	271	248	186	56.177	50.181	60.245	71.907	65.144	65.871	47.256	47.105	42.916
ENSG00000228049	POLR2J2	RNA polymerase II subunit J2 [Source:HGNC Symbol;Acc:HGNC:23208]	0	1.03023	0.246382	2.63076	0.0184105	56	45	28	31	28	20	59	37	44	6.722	6.603	3.443	3.918	6.312	4.25	10.288	7.028	10.152
ENSG00000153904	DDAH1	dimethylarginine dimethylaminohydrolase 1 [Source:HGNC Symbol;Acc:HGNC:2715]	0	-0.642614	0.246662	4.66171	0.0184858	72	110	127	293	205	263	183	154	92	8.643	16.14	15.614	37.027	46.21	55.885	31.911	29.251	21.227
ENSG00000134294	SLC38A2	solute carrier family 38 member 2 [Source:HGNC Symbol;Acc:HGNC:13448]	0	0.51313	0.246662	7.64857	0.0185008	1092	1302	1454	1162	1030	971	1661	1401	938	131.081	191.039	178.766	146.846	232.175	206.326	289.636	266.105	216.426
ENSG00000080345	RIF1	replication timing regulatory factor 1 [Source:HGNC Symbol;Acc:HGNC:23207]	0	-0.574461	0.246662	5.05772	0.0184717	202	221	291	313	247	179	160	154	111	24.248	32.427	35.778	39.555	55.677	38.035	27.9	29.251	25.611
ENSG00000271480	MTND3P19	mitochondrially encoded NADH:ubiquinone oxidoreductase core subunit 3 pseudogene 19 [Source:HGNC Symbol;Acc:HGNC:52081]	0	0.987706	0.246662	4.34594	0.0185081	271	129	180	89	72	64	116	107	178	32.53	18.928	22.131	11.247	16.23	13.599	20.227	20.324	41.07
ENSG00000106823	ECM2	extracellular matrix protein 2 [Source:HGNC Symbol;Acc:HGNC:3154]	0	1.74152	0.247333	0.462868	0.0185739	2	12	11	9	2	5	14	19	13	0.24	1.761	1.352	1.137	0.451	1.062	2.441	3.609	3
ENSG00000111670	GNPTAB	N-acetylglucosamine-1-phosphate transferase subunits alpha and beta [Source:HGNC Symbol;Acc:HGNC:29670]	0	-0.855713	0.247507	3.08955	0.0186334	101	96	95	92	32	46	32	22	24	12.124	14.086	11.68	11.626	7.213	9.774	5.58	4.179	5.538
ENSG00000092140	G2E3	G2/M-phase specific E3 ubiquitin protein ligase [Source:HGNC Symbol;Acc:HGNC:20338]	0	-0.793022	0.247507	4.60863	0.0186232	182	174	264	260	175	118	79	157	53	21.847	25.531	32.458	32.857	39.447	25.074	13.776	29.82	12.229
ENSG00000088832	FKBP1A	FK506 binding protein 1A [Source:HGNC Symbol;Acc:HGNC:3711]	0	-0.567493	0.247507	8.23005	0.0186168	3140	2640	3607	2743	1488	1367	910	1093	1190	376.917	387.361	443.474	346.643	335.414	290.472	158.681	207.604	274.57
ENSG00000164008	C1orf50	chromosome 1 open reading frame 50 [Source:HGNC Symbol;Acc:HGNC:28795]	0	0.612134	0.248004	3.89696	0.0187382	95	92	77	127	54	66	128	114	77	11.404	13.499	9.467	16.049	12.172	14.024	22.32	21.653	17.766
ENSG00000140750	ARHGAP17	Rho GTPase activating protein 17 [Source:HGNC Symbol;Acc:HGNC:18239]	0	0.530249	0.248004	4.6414	0.0187779	123	144	130	192	105	140	217	191	135	14.765	21.129	15.983	24.264	23.668	29.748	37.839	36.278	31.149
ENSG00000172954	LCLAT1	lysocardiolipin acyltransferase 1 [Source:HGNC Symbol;Acc:HGNC:26756]	0	-0.774409	0.248004	3.66643	0.0187755	69	123	90	169	64	79	53	54	43	8.283	18.048	11.065	21.357	14.426	16.787	9.242	10.257	9.921
ENSG00000078747	ITCH	itchy E3 ubiquitin protein ligase [Source:HGNC Symbol;Acc:HGNC:13890]	0	0.668602	0.248004	4.3938	0.0187589	171	225	219	104	71	79	109	125	115	20.526	33.014	26.926	13.143	16.004	16.787	19.007	23.742	26.534
ENSG00000131732	ZCCHC9	zinc finger CCHC-type containing 9 [Source:HGNC Symbol;Acc:HGNC:25424]	0	0.537557	0.248004	5.94713	0.0187086	364	404	535	487	266	215	496	356	330	43.694	59.278	65.777	61.544	59.96	45.685	86.49	67.618	76.141
ENSG00000127993	RBM48	RNA binding motif protein 48 [Source:HGNC Symbol;Acc:HGNC:21785]	0	0.796231	0.248004	3.40231	0.0187792	77	72	87	67	48	29	95	55	65	9.243	10.564	10.696	8.467	10.82	6.162	16.566	10.447	14.998
ENSG00000077713	SLC25A43	solute carrier family 25 member 43 [Source:HGNC Symbol;Acc:HGNC:30557]	0	-1.00212	0.248004	3.26863	0.0187407	91	120	74	76	70	59	23	33	34	10.923	17.607	9.098	9.604	15.779	12.537	4.011	6.268	7.845
ENSG00000099860	GADD45B	growth arrest and DNA damage inducible beta [Source:HGNC Symbol;Acc:HGNC:4096]	0	0.808482	0.248723	4.61642	0.0188492	98	117	56	323	116	95	291	321	145	11.764	17.167	6.885	40.819	26.148	20.186	50.743	60.971	33.456
ENSG00000241404	EGFL8	EGF like domain multiple 8 [Source:HGNC Symbol;Acc:HGNC:13944]	0	1.35788	0.249009	0.853986	0.0188864	9	5	9	6	9	11	21	17	15	1.08	0.734	1.107	0.758	2.029	2.337	3.662	3.229	3.461
ENSG00000108946	PRKAR1A	protein kinase cAMP-dependent type I regulatory subunit alpha [Source:HGNC Symbol;Acc:HGNC:9388]	0	-0.887361	0.249228	8.1525	0.0189343	2463	2124	2225	2987	1833	1770	744	817	1775	295.652	311.65	273.559	377.478	413.182	376.105	129.735	155.18	409.548
ENSG00000159128	IFNGR2	interferon gamma receptor 2 [Source:HGNC Symbol;Acc:HGNC:5440]	0	-0.69226	0.249228	7.18971	0.0189274	1981	942	1570	1207	971	696	683	567	323	237.794	138.217	193.028	152.533	218.876	147.892	119.098	107.696	74.526
ENSG00000173621	LRFN4	leucine rich repeat and fibronectin type III domain containing 4 [Source:HGNC Symbol;Acc:HGNC:28456]	0	0.708273	0.24933	3.50576	0.0189576	98	67	72	79	45	40	74	88	67	11.764	9.831	8.852	9.984	10.144	8.5	12.904	16.715	15.459
ENSG00000119922	IFIT2	interferon induced protein with tetratricopeptide repeats 2 [Source:HGNC Symbol;Acc:HGNC:5409]	0	1.54766	0.249573	2.14931	0.0189976	15	17	38	43	10	13	99	71	14	1.801	2.494	4.672	5.434	2.254	2.762	17.263	13.486	3.23
ENSG00000170113	NIPA1	NIPA magnesium transporter 1 [Source:HGNC Symbol;Acc:HGNC:17043]	0	0.718685	0.249573	3.2408	0.0190072	52	72	68	63	43	32	82	68	45	6.242	10.564	8.36	7.962	9.693	6.8	14.299	12.916	10.383
ENSG00000091164	TXNL1	thioredoxin like 1 [Source:HGNC Symbol;Acc:HGNC:12436]	0	0.555328	0.249577	6.38393	0.0190442	423	660	658	524	411	332	635	554	423	50.776	96.84	80.9	66.22	92.645	70.546	110.728	105.226	97.599
ENSG00000185414	MRPL30	mitochondrial ribosomal protein L30 [Source:HGNC Symbol;Acc:HGNC:14036]	0	0.504306	0.249577	6.71678	0.0190543	733	825	1017	581	476	422	729	603	495	87.987	121.05	125.038	73.423	107.297	89.67	127.119	114.533	114.212
ENSG00000147133	TAF1	TATA-box binding protein associated factor 1 [Source:HGNC Symbol;Acc:HGNC:11535]	0	-0.740693	0.249577	3.34741	0.0190383	71	61	96	125	58	57	37	50	34	8.523	8.95	11.803	15.797	13.074	12.112	6.452	9.497	7.845
ENSG00000159217	IGF2BP1	insulin like growth factor 2 mRNA binding protein 1 [Source:HGNC Symbol;Acc:HGNC:28866]	0	1.23045	0.250369	2.13364	0.0191509	6	39	12	32	30	15	78	41	37	0.72	5.722	1.475	4.044	6.762	3.187	13.601	7.788	8.537
ENSG00000284570	MIR7705	microRNA 7705 [Source:HGNC Symbol;Acc:HGNC:50143]	0	-1.08277	0.250369	3.23819	0.0191602	174	186	190	82	23	57	16	33	15	20.887	27.291	23.36	10.363	5.184	12.112	2.79	6.268	3.461
ENSG00000136856	SLC2A8	solute carrier family 2 member 8 [Source:HGNC Symbol;Acc:HGNC:13812]	0	0.688717	0.250369	3.32321	0.0191617	52	45	71	65	51	44	78	88	56	6.242	6.603	8.729	8.214	11.496	9.35	13.601	16.715	12.921
ENSG00000129317	PUS7L	pseudouridylate synthase 7 like [Source:HGNC Symbol;Acc:HGNC:25276]	0	-0.953313	0.251233	3.06359	0.0192756	55	80	58	75	55	68	21	40	30	6.602	11.738	7.131	9.478	12.398	14.449	3.662	7.598	6.922
ENSG00000100934	SEC23A	Sec23 homolog A, coat complex II component [Source:HGNC Symbol;Acc:HGNC:10701]	0	-0.616427	0.251233	5.9355	0.0192977	431	424	381	730	374	358	420	303	137	51.736	62.213	46.843	92.253	84.304	76.071	73.237	57.552	31.61
ENSG00000128928	IVD	isovaleryl-CoA dehydrogenase [Source:HGNC Symbol;Acc:HGNC:6186]	0	-0.567538	0.251233	5.50133	0.0193063	307	401	287	422	253	311	196	233	147	36.851	58.838	35.286	53.33	57.029	66.084	34.177	44.256	33.918
ENSG00000118276	B4GALT6	beta-1,4-galactosyltransferase 6 [Source:HGNC Symbol;Acc:HGNC:929]	0	-1.82653	0.251233	1.72128	0.0193006	22	42	25	57	15	30	6	3	30	2.641	6.163	3.074	7.203	3.381	6.375	1.046	0.57	6.922
ENSG00000183770	FOXL2	forkhead box L2 [Source:HGNC Symbol;Acc:HGNC:1092]	0	-2.05049	0.251233	-0.070845	0.0192532	5	7	5	26	4	11	2	1	5	0.6	1.027	0.615	3.286	0.902	2.337	0.349	0.19	1.154
ENSG00000258818	RNASE4	ribonuclease A family member 4 [Source:HGNC Symbol;Acc:HGNC:10047]	0	-2.12986	0.251729	-0.26375	0.0193758	2	2	4	38	11	5	1	7	2	0.24	0.293	0.492	4.802	2.48	1.062	0.174	1.33	0.461
ENSG00000140280	LYSMD2	LysM domain containing 2 [Source:HGNC Symbol;Acc:HGNC:28571]	0	-0.873062	0.251729	3.2334	0.0193615	125	69	92	78	50	66	36	31	23	15.005	10.124	11.311	9.857	11.271	14.024	6.277	5.888	5.307
ENSG00000276529	AP001505.1		0	-1.06891	0.252011	2.87886	0.0194291	46	85	106	62	41	56	21	25	18	5.522	12.472	13.032	7.835	9.242	11.899	3.662	4.748	4.153
ENSG00000156136	DCK	deoxycytidine kinase [Source:HGNC Symbol;Acc:HGNC:2704]	0	-0.778537	0.252011	3.80459	0.0194143	104	117	156	142	98	66	60	70	26	12.484	17.167	19.18	17.945	22.09	14.024	10.462	13.296	5.999
ENSG00000125388	GRK4	G protein-coupled receptor kinase 4 [Source:HGNC Symbol;Acc:HGNC:4543]	0	-0.778528	0.252157	3.05407	0.0194561	51	37	64	110	54	56	37	52	22	6.122	5.429	7.869	13.901	12.172	11.899	6.452	9.877	5.076
ENSG00000172716	SLFN11	schlafen family member 11 [Source:HGNC Symbol;Acc:HGNC:26633]	0	-0.88253	0.253473	4.55046	0.0195734	120	113	78	358	218	185	191	167	42	14.404	16.58	9.59	45.242	49.14	39.31	33.306	31.72	9.691
ENSG00000176422	SPRYD4	SPRY domain containing 4 [Source:HGNC Symbol;Acc:HGNC:27468]	0	0.719093	0.253548	3.51105	0.0196	93	94	102	58	40	46	70	65	70	11.163	13.792	12.541	7.33	9.017	9.774	12.206	12.346	16.151
ENSG00000105048	TNNT1	troponin T1, slow skeletal type [Source:HGNC Symbol;Acc:HGNC:11948]	0	-1.47612	0.253548	2.49139	0.019611	60	44	33	90	76	20	30	12	11	7.202	6.456	4.057	11.374	17.131	4.25	5.231	2.279	2.538
ENSG00000171729	TMEM51	transmembrane protein 51 [Source:HGNC Symbol;Acc:HGNC:25488]	0	-0.660726	0.253608	4.36927	0.0197671	206	204	221	238	80	107	93	85	44	24.728	29.932	27.172	30.077	18.033	22.736	16.217	16.145	10.152
ENSG00000177868	SVBP	small vasohibin binding protein [Source:HGNC Symbol;Acc:HGNC:29204]	0	0.79553	0.253608	3.6724	0.0198915	55	90	132	79	48	50	98	86	80	6.602	13.205	16.229	9.984	10.82	10.624	17.089	16.335	18.459
ENSG00000168765	GSTM4	glutathione S-transferase mu 4 [Source:HGNC Symbol;Acc:HGNC:4636]	0	-1.37334	0.253608	2.55648	0.019839	55	32	85	99	43	29	30	25	5	6.602	4.695	10.451	12.511	9.693	6.162	5.231	4.748	1.154
ENSG00000163156	SCNM1	sodium channel modifier 1 [Source:HGNC Symbol;Acc:HGNC:23136]	0	0.470298	0.253608	6.93366	0.0197639	944	703	875	851	483	588	905	713	668	113.315	103.15	107.58	107.544	108.874	124.943	157.809	135.427	154.129
ENSG00000116586	LAMTOR2	late endosomal/lysosomal adaptor, MAPK and MTOR activator 2 [Source:HGNC Symbol;Acc:HGNC:29796]	0	-0.512858	0.253608	6.1358	0.0200152	655	466	711	668	347	389	276	306	251	78.624	68.375	87.416	84.418	78.218	82.658	48.127	58.121	57.914
ENSG00000207313	SNORA2B	small nucleolar RNA, H/ACA box 2B [Source:HGNC Symbol;Acc:HGNC:32585]	0	4.07902	0.253608	-1.00065	0.0198175	0	5	6	0	0	3	38	21	1	0	0.734	0.738	0	0	0.637	6.626	3.989	0.231
ENSG00000123178	SPRYD7	SPRY domain containing 7 [Source:HGNC Symbol;Acc:HGNC:14297]	0	0.565781	0.253608	4.77516	0.0198532	218	216	222	169	98	115	178	149	159	26.168	31.693	27.294	21.357	22.09	24.436	31.039	28.301	36.686
ENSG00000180008	SOCS4	suppressor of cytokine signaling 4 [Source:HGNC Symbol;Acc:HGNC:19392]	0	-0.715133	0.253608	4.10111	0.0200142	141	142	117	138	115	125	75	86	41	16.925	20.835	14.385	17.44	25.922	26.561	13.078	16.335	9.46
ENSG00000205364	MT1M	metallothionein 1M [Source:HGNC Symbol;Acc:HGNC:14296]	0	-1.54003	0.253608	1.92587	0.0200276	23	9	11	80	34	65	18	54	3	2.761	1.321	1.352	10.11	7.664	13.812	3.139	10.257	0.692
ENSG00000141279	NPEPPS	aminopeptidase puromycin sensitive [Source:HGNC Symbol;Acc:HGNC:7900]	0	-0.635749	0.253608	6.18878	0.0199841	535	750	563	604	471	422	234	364	250	64.22	110.046	69.22	76.33	106.169	89.67	40.804	69.138	57.683
ENSG00000087903/ENSG00000267415	AC011471.1/RFX2	regulatory factor X2 [Source:HGNC Symbol;Acc:HGNC:9983]	0	-1.35234	0.253608	2.47562	0.0197418	35	50	69	66	44	31	27	6	24	4.201	7.336	8.483	8.341	9.918	6.587	4.708	1.14	5.538
ENSG00000104833	TUBB4A	tubulin beta 4A class IVa [Source:HGNC Symbol;Acc:HGNC:20774]	0	-1.81556	0.253608	0.306807	0.0199672	0	2	2	38	51	24	14	20	1	0	0.293	0.246	4.802	11.496	5.1	2.441	3.799	0.231
ENSG00000104967	NOVA2	NOVA alternative splicing regulator 2 [Source:HGNC Symbol;Acc:HGNC:7887]	0	-3.12087	0.253608	-1.68265	0.0197533	0	1	0	41	3	4	0	4	0	0	0.147	0	5.181	0.676	0.85	0	0.76	0
ENSG00000183022	TPM3P8	tropomyosin 3 pseudogene 8 [Source:HGNC Symbol;Acc:HGNC:39171]	0	-0.957601	0.253608	4.08582	0.019649	151	185	154	174	70	127	50	38	88	18.126	27.145	18.934	21.989	15.779	26.986	8.719	7.218	20.304
ENSG00000226632	UBE2V1P1	ubiquitin conjugating enzyme E2 V1 pseudogene 1 [Source:HGNC Symbol;Acc:HGNC:16581]	0	1.41145	0.253608	0.916867	0.0200235	13	12	15	5	9	6	13	17	14	1.56	1.761	1.844	0.632	2.029	1.275	2.267	3.229	3.23
ENSG00000087586	AURKA	aurora kinase A [Source:HGNC Symbol;Acc:HGNC:11393]	0	-0.607001	0.253608	5.99536	0.0198351	490	534	723	545	375	344	216	366	164	58.818	78.353	88.891	68.874	84.53	73.096	37.665	69.518	37.84
ENSG00000164088	PPM1M	protein phosphatase, Mg2+/Mn2+ dependent 1M [Source:HGNC Symbol;Acc:HGNC:26506]	0	-1.11833	0.253608	2.46934	0.0199293	35	33	10	94	54	50	39	30	12	4.201	4.842	1.229	11.879	12.172	10.624	6.801	5.698	2.769
ENSG00000180370	PAK2	p21 (RAC1) activated kinase 2 [Source:HGNC Symbol;Acc:HGNC:8591]	0	-0.573664	0.253608	5.49884	0.0200158	367	433	334	364	301	249	193	201	138	44.054	63.533	41.065	46	67.849	52.91	33.654	38.178	31.841
ENSG00000154277	UCHL1	ubiquitin C-terminal hydrolase L1 [Source:HGNC Symbol;Acc:HGNC:12513]	0	-2.40386	0.253608	-1.34168	0.0196979	0	4	0	19	4	7	2	2	0	0	0.587	0	2.401	0.902	1.487	0.349	0.38	0
ENSG00000145287	PLAC8	placenta specific 8 [Source:HGNC Symbol;Acc:HGNC:19254]	0	1.82619	0.253608	1.57025	0.0198493	11	11	38	11	27	3	37	19	43	1.32	1.614	4.672	1.39	6.086	0.637	6.452	3.609	9.921
ENSG00000085365	SCAMP1	secretory carrier membrane protein 1 [Source:HGNC Symbol;Acc:HGNC:10563]	0	-0.978718	0.253608	4.72313	0.0197012	193	218	260	280	178	177	195	114	28	23.167	31.987	31.966	35.385	40.123	37.61	34.003	21.653	6.46
ENSG00000069011	PITX1	paired like homeodomain 1 [Source:HGNC Symbol;Acc:HGNC:9004]	0	-0.607709	0.253608	4.33857	0.0198308	141	106	151	216	102	163	97	102	68	16.925	15.553	18.565	27.297	22.992	34.636	16.914	19.374	15.69
ENSG00000213393	AC091980.1		0	2.88269	0.253608	-1.81606	0.0198538	0	2	1	0	0	2	10	6	1	0	0.293	0.123	0	0	0.425	1.744	1.14	0.231
ENSG00000122203	KIAA1191	KIAA1191 [Source:HGNC Symbol;Acc:HGNC:29209]	0	-0.642561	0.253608	5.82813	0.0198309	420	489	552	509	397	280	224	335	126	50.416	71.75	67.867	64.324	89.489	59.497	39.06	63.63	29.072
ENSG00000082269	FAM135A	family with sequence similarity 135 member A [Source:HGNC Symbol;Acc:HGNC:21084]	0	-1.10267	0.253608	3.14171	0.0200096	102	118	124	78	50	40	12	28	37	12.244	17.314	15.246	9.857	11.271	8.5	2.092	5.318	8.537
ENSG00000279312	AL136164.4		0	2.34769	0.253608	-0.922019	0.0199726	1	1	7	5	0	1	13	7	4	0.12	0.147	0.861	0.632	0	0.212	2.267	1.33	0.923
ENSG00000149927	DOC2A	double C2 domain alpha [Source:HGNC Symbol;Acc:HGNC:2985]	0	1.81285	0.253691	-0.210983	0.0200658	4	4	6	3	2	3	16	11	3	0.48	0.587	0.738	0.379	0.451	0.637	2.79	2.089	0.692
ENSG00000172037	LAMB2	laminin subunit beta 2 [Source:HGNC Symbol;Acc:HGNC:6487]	0	-0.761348	0.253691	4.17069	0.0200652	85	91	60	259	143	156	125	138	41	10.203	13.352	7.377	32.731	32.234	33.148	21.797	26.212	9.46
ENSG00000177000	MTHFR	methylenetetrahydrofolate reductase [Source:HGNC Symbol;Acc:HGNC:7436]	0	0.742677	0.253895	3.31596	0.020337	86	80	92	82	25	30	70	69	47	10.323	11.738	11.311	10.363	5.635	6.375	12.206	13.106	10.844
ENSG00000171812	COL8A2	collagen type VIII alpha 2 chain [Source:HGNC Symbol;Acc:HGNC:2216]	0	-2.49432	0.253895	-0.685512	0.0203268	4	5	4	10	11	5	7	0	0	0.48	0.734	0.492	1.264	2.48	1.062	1.221	0	0
ENSG00000163348	PYGO2	pygopus family PHD finger 2 [Source:HGNC Symbol;Acc:HGNC:30257]	0	-0.764636	0.253895	4.10907	0.0201921	124	88	171	192	86	131	65	64	77	14.885	12.912	21.024	24.264	19.386	27.836	11.334	12.156	17.766
ENSG00000227620	ALG1L8P	asparagine-linked glycosylation 1-like 8, pseudogene [Source:HGNC Symbol;Acc:HGNC:44377]	0	2.62153	0.253895	-1.6573	0.0201358	2	2	2	1	0	0	3	10	1	0.24	0.293	0.246	0.126	0	0	0.523	1.899	0.231
ENSG00000139637	C12orf10	chromosome 12 open reading frame 10 [Source:HGNC Symbol;Acc:HGNC:17590]	0	0.552094	0.253895	5.93994	0.0202493	327	372	350	474	271	283	452	377	463	39.252	54.583	43.032	59.901	61.087	60.134	78.817	71.607	106.829
ENSG00000111328	CDK2AP1	cyclin dependent kinase 2 associated protein 1 [Source:HGNC Symbol;Acc:HGNC:14002]	0	-0.531689	0.253895	6.26914	0.0201837	721	625	723	860	385	340	278	353	265	86.547	91.705	88.891	108.681	86.784	72.246	48.476	67.049	61.144
ENSG00000177602	HASPIN	histone H3 associated protein kinase [Source:HGNC Symbol;Acc:HGNC:19682]	0	-0.611627	0.253895	4.40045	0.0202172	146	141	199	238	115	114	84	87	86	17.525	20.689	24.467	30.077	25.922	24.224	14.647	16.525	19.843
ENSG00000161682	FAM171A2	family with sequence similarity 171 member A2 [Source:HGNC Symbol;Acc:HGNC:30480]	0	-1.29099	0.253895	1.70269	0.0203033	15	8	11	77	43	25	32	21	4	1.801	1.174	1.352	9.731	9.693	5.312	5.58	3.989	0.923
ENSG00000161714	PLCD3	phospholipase C delta 3 [Source:HGNC Symbol;Acc:HGNC:9061]	0	0.688184	0.253895	4.92524	0.020415	269	151	220	182	98	165	252	180	180	32.29	22.156	27.049	23	22.09	35.061	43.942	34.189	41.532
ENSG00000273368	AC006566.1		0	2.6806	0.253895	-1.12397	0.0203053	6	0	1	0	2	3	7	12	4	0.72	0	0.123	0	0.451	0.637	1.221	2.279	0.923
ENSG00000105202	FBL	fibrillarin [Source:HGNC Symbol;Acc:HGNC:3599]	0	-0.378702	0.253895	9.50496	0.020296	6608	5350	7202	6444	3358	3932	3615	2989	2404	793.207	784.993	885.472	814.352	756.936	835.505	630.364	567.729	554.678
ENSG00000100139	MICALL1	MICAL like 1 [Source:HGNC Symbol;Acc:HGNC:29804]	0	0.689439	0.253895	5.09678	0.0203589	351	253	311	227	83	145	194	193	222	42.133	37.122	38.237	28.687	18.709	30.811	33.829	36.658	51.222
ENSG00000163935	SFMBT1	Scm like with four mbt domains 1 [Source:HGNC Symbol;Acc:HGNC:20255]	0	-0.635859	0.253895	3.57905	0.0203633	61	71	82	127	88	78	55	65	42	7.322	10.418	10.082	16.049	19.836	16.574	9.591	12.346	9.691
ENSG00000161202	DVL3	dishevelled segment polarity protein 3 [Source:HGNC Symbol;Acc:HGNC:3087]	0	0.649638	0.253895	5.26577	0.0204144	221	151	186	397	144	183	494	268	210	26.528	22.156	22.868	50.17	32.459	38.885	86.141	50.904	48.454
ENSG00000071205	ARHGAP10	Rho GTPase activating protein 10 [Source:HGNC Symbol;Acc:HGNC:26099]	0	0.661224	0.253895	5.03551	0.0203926	138	245	150	229	134	188	295	308	161	16.565	35.948	18.442	28.94	30.205	39.948	51.44	58.501	37.148
ENSG00000104756	KCTD9	potassium channel tetramerization domain containing 9 [Source:HGNC Symbol;Acc:HGNC:22401]	0	-0.772393	0.253895	4.07825	0.0203823	166	178	185	129	96	95	41	62	65	19.926	26.118	22.745	16.302	21.64	20.186	7.149	11.776	14.998
ENSG00000147604	RPL7	ribosomal protein L7 [Source:HGNC Symbol;Acc:HGNC:10363]	0	-0.394638	0.253895	9.94158	0.020139	8720	8518	11132	8195	4455	5163	4743	4643	2499	1046.73	1249.83	1368.66	1035.63	1004.21	1097.08	827.059	881.888	576.598
ENSG00000153310	FAM49B	family with sequence similarity 49 member B [Source:HGNC Symbol;Acc:HGNC:25216]	0	-0.549052	0.253895	5.43619	0.0203255	506	528	627	307	190	213	158	187	85	60.739	77.472	77.088	38.797	42.828	45.26	27.551	35.519	19.612
ENSG00000158122	AAED1	AhpC/TSA antioxidant enzyme domain containing 1 [Source:HGNC Symbol;Acc:HGNC:16881]	0	0.686292	0.253895	4.39611	0.0202072	137	189	164	103	72	114	142	155	99	16.445	27.732	20.163	13.016	16.23	24.224	24.761	29.441	22.842
ENSG00000198932	GPRASP1	G protein-coupled receptor associated sorting protein 1 [Source:HGNC Symbol;Acc:HGNC:24834]	0	-1.85446	0.253895	-0.858651	0.0202888	1	1	1	10	13	7	3	1	2	0.12	0.147	0.123	1.264	2.93	1.487	0.523	0.19	0.461
ENSG00000234825	XRCC6P2	X-ray repair cross complementing 6 pseudogene 2 [Source:HGNC Symbol;Acc:HGNC:45184]	0	-0.825229	0.253895	4.35135	0.0202074	222	166	171	179	126	118	60	58	101	26.648	24.357	21.024	22.621	28.402	25.074	10.462	11.016	23.304
ENSG00000220418	TUBB3P1	tubulin beta 3 class III pseudogene 1 [Source:HGNC Symbol;Acc:HGNC:42339]	0	1.13736	0.254039	2.17549	0.0204425	32	26	25	19	22	16	37	26	49	3.841	3.815	3.074	2.401	4.959	3.4	6.452	4.938	11.306
ENSG00000223131	RNA5SP304	RNA, 5S ribosomal pseudogene 304 [Source:HGNC Symbol;Acc:HGNC:43204]	0	1.17605	0.254045	3.37933	0.0205282	127	153	72	28	27	51	82	56	53	15.245	22.449	8.852	3.538	6.086	10.837	14.299	10.637	12.229
ENSG00000165434	PGM2L1	phosphoglucomutase 2 like 1 [Source:HGNC Symbol;Acc:HGNC:20898]	0	0.531564	0.254045	5.10283	0.0205686	155	206	170	319	151	160	330	288	164	18.606	30.226	20.901	40.313	34.037	33.998	57.544	54.703	37.84
ENSG00000256745	AP002784.2		0	-2.12777	0.254045	-0.0236647	0.0204832	11	15	17	10	7	8	1	5	0	1.32	2.201	2.09	1.264	1.578	1.7	0.174	0.95	0
ENSG00000150773	PIH1D2	PIH1 domain containing 2 [Source:HGNC Symbol;Acc:HGNC:25210]	0	-2.45398	0.254045	-0.248041	0.02057	4	8	9	8	11	14	5	0	1	0.48	1.174	1.107	1.011	2.48	2.975	0.872	0	0.231
ENSG00000169682	SPNS1	sphingolipid transporter 1 (putative) [Source:HGNC Symbol;Acc:HGNC:30621]	0	0.577473	0.254045	4.66309	0.0204589	143	128	146	237	88	122	188	184	177	17.165	18.781	17.95	29.951	19.836	25.924	32.782	34.949	40.839
ENSG00000144199	FAHD2B	fumarylacetoacetate hydrolase domain containing 2B [Source:HGNC Symbol;Acc:HGNC:25318]	0	-0.849309	0.254045	3.70041	0.0205103	119	82	110	193	55	77	47	43	56	14.284	12.032	13.524	24.39	12.398	16.362	8.196	8.167	12.921
ENSG00000178752	ERFE	erythroferrone [Source:HGNC Symbol;Acc:HGNC:26727]	0	-2.39033	0.254045	-0.448714	0.0205689	1	3	12	9	16	10	2	1	1	0.12	0.44	1.475	1.137	3.607	2.125	0.349	0.19	0.231
ENSG00000253738	OTUD6B-AS1	OTUD6B antisense RNA 1 (head to head) [Source:HGNC Symbol;Acc:HGNC:50466]	0	-0.775623	0.254045	4.04534	0.0204956	98	124	148	173	83	140	77	97	32	11.764	18.194	18.196	21.863	18.709	29.748	13.427	18.424	7.383
ENSG00000173947	PIFO	primary cilia formation [Source:HGNC Symbol;Acc:HGNC:27009]	0	2.90586	0.254452	-1.13904	0.020638	11	6	25	0	0	0	5	2	2	1.32	0.88	3.074	0	0	0	0.872	0.38	0.461
ENSG00000167987	VPS37C	VPS37C, ESCRT-I subunit [Source:HGNC Symbol;Acc:HGNC:26097]	0	0.723992	0.254452	4.21026	0.0206665	152	103	138	144	54	79	183	152	66	18.246	15.113	16.967	18.198	12.172	16.787	31.911	28.871	15.228
ENSG00000188735	TMEM120B	transmembrane protein 120B [Source:HGNC Symbol;Acc:HGNC:32008]	0	-0.697957	0.254452	3.75321	0.0206637	115	75	70	146	94	88	61	60	52	13.804	11.005	8.606	18.451	21.189	18.699	10.637	11.396	11.998
ENSG00000229897	SEPT7P7	septin 7 pseudogene 7 [Source:HGNC Symbol;Acc:HGNC:38043]	0	-2.10989	0.254452	-0.692368	0.0206626	3	3	4	12	8	5	1	5	0	0.36	0.44	0.492	1.516	1.803	1.062	0.174	0.95	0
ENSG00000166025	AMOTL1	angiomotin like 1 [Source:HGNC Symbol;Acc:HGNC:17811]	0	-0.620778	0.254616	4.93774	0.0206957	369	277	247	288	145	166	109	118	103	44.294	40.644	30.368	36.396	32.685	35.273	19.007	22.413	23.765
ENSG00000278727	AC000403.1		0	-2.57772	0.254708	-1.12476	0.0207191	1	5	3	7	4	10	3	0	0	0.12	0.734	0.369	0.885	0.902	2.125	0.523	0	0
ENSG00000120256	LRP11	LDL receptor related protein 11 [Source:HGNC Symbol;Acc:HGNC:16936]	0	0.630362	0.254822	4.75955	0.0207443	246	292	373	167	81	76	135	148	138	29.529	42.844	45.86	21.104	18.258	16.149	23.541	28.111	31.841
ENSG00000196653	ZNF502	zinc finger protein 502 [Source:HGNC Symbol;Acc:HGNC:23718]	0	0.994114	0.255015	2.66823	0.0207759	34	22	66	30	30	29	63	54	34	4.081	3.228	8.115	3.791	6.762	6.162	10.986	10.257	7.845
ENSG00000160049	DFFA	DNA fragmentation factor subunit alpha [Source:HGNC Symbol;Acc:HGNC:2772]	0	-0.438384	0.256072	6.96292	0.0210292	1166	1032	1337	1119	541	672	568	466	419	139.964	151.423	164.382	141.412	121.948	142.792	99.045	88.512	96.676
ENSG00000202031	SNORD38A	small nucleolar RNA, C/D box 38A [Source:HGNC Symbol;Acc:HGNC:30355]	0	3.36634	0.256072	-2.41937	0.0210641	0	0	1	0	0	0	12	9	0	0	0	0.123	0	0	0	2.092	1.709	0
ENSG00000159335	PTMS	parathymosin [Source:HGNC Symbol;Acc:HGNC:9629]	0	-0.547271	0.256072	7.07451	0.0209251	735	583	460	2061	925	975	966	889	463	88.227	85.542	56.556	260.456	208.507	207.176	168.446	168.856	106.829
ENSG00000185361	TNFAIP8L1	TNF alpha induced protein 8 like 1 [Source:HGNC Symbol;Acc:HGNC:28279]	0	-0.887727	0.256072	4.12339	0.0209658	99	61	128	287	116	132	115	120	30	11.884	8.95	15.737	36.269	26.148	28.049	20.053	22.793	6.922
ENSG00000167772	ANGPTL4	angiopoietin like 4 [Source:HGNC Symbol;Acc:HGNC:16039]	0	0.870348	0.256072	7.85204	0.0210077	2009	1695	912	1111	1045	1071	3010	1456	1103	241.155	248.703	112.129	140.401	235.556	227.575	524.867	276.552	254.497
ENSG00000105671	DDX49	DEAD-box helicase 49 [Source:HGNC Symbol;Acc:HGNC:18684]	0	0.550869	0.256072	6.24264	0.0209455	487	412	420	533	291	434	604	462	511	58.458	60.452	51.638	67.357	65.595	92.22	105.322	87.752	117.904
ENSG00000230562	FAM133DP	family with sequence similarity 133 member D, pseudogene [Source:HGNC Symbol;Acc:HGNC:44192]	0	0.716736	0.256072	3.33947	0.0209295	58	66	81	58	44	44	97	71	43	6.962	9.684	9.959	7.33	9.918	9.35	16.914	13.486	9.921
ENSG00000125520	SLC2A4RG	SLC2A4 regulator [Source:HGNC Symbol;Acc:HGNC:15930]	0	0.502247	0.256072	8.92659	0.0210738	3752	2056	3730	3822	2014	2168	3930	3400	2376	450.38	301.672	458.596	483	453.981	460.675	685.292	645.794	548.218
ENSG00000223741	PSMD4P1	proteasome 26S subunit, non-ATPase 4 pseudogene 1 [Source:HGNC Symbol;Acc:HGNC:9562]	0	1.71079	0.256072	-0.0236702	0.0210497	5	9	5	5	2	2	7	15	7	0.6	1.321	0.615	0.632	0.451	0.425	1.221	2.849	1.615
ENSG00000226155	AC124944.1		0	2.05873	0.256072	0.613801	0.0210079	3	17	10	2	3	16	17	14	19	0.36	2.494	1.229	0.253	0.676	3.4	2.964	2.659	4.384
ENSG00000170502	NUDT9	nudix hydrolase 9 [Source:HGNC Symbol;Acc:HGNC:8056]	0	0.721186	0.256072	3.91945	0.02103	72	126	110	122	42	69	134	114	73	8.643	18.488	13.524	15.418	9.467	14.662	23.366	21.653	16.843
ENSG00000112874	NUDT12	nudix hydrolase 12 [Source:HGNC Symbol;Acc:HGNC:18826]	0	0.628376	0.256072	3.7504	0.0210446	107	102	125	76	50	53	85	80	73	12.844	14.966	15.369	9.604	11.271	11.262	14.822	15.195	16.843
ENSG00000120875	DUSP4	dual specificity phosphatase 4 [Source:HGNC Symbol;Acc:HGNC:3070]	0	0.851846	0.256072	6.33036	0.021086	627	872	661	290	267	427	845	509	272	75.263	127.947	81.269	36.648	60.185	90.733	147.347	96.679	62.759
ENSG00000269900	RMRP	RNA component of mitochondrial RNA processing endoribonuclease [Source:HGNC Symbol;Acc:HGNC:10031]	0	1.87961	0.256072	1.34851	0.0209853	3	16	12	15	5	18	47	87	9	0.36	2.348	1.475	1.896	1.127	3.825	8.196	16.525	2.077
ENSG00000117010	ZNF684	zinc finger protein 684 [Source:HGNC Symbol;Acc:HGNC:28418]	0	-1.25334	0.256201	1.66048	0.0211286	24	17	41	44	18	23	17	9	5	2.881	2.494	5.041	5.56	4.057	4.887	2.964	1.709	1.154
ENSG00000107897	ACBD5	acyl-CoA binding domain containing 5 [Source:HGNC Symbol;Acc:HGNC:23338]	0	0.675793	0.256201	3.37701	0.0211211	76	64	70	89	37	34	75	80	57	9.123	9.391	8.606	11.247	8.34	7.225	13.078	15.195	13.152
ENSG00000132694	ARHGEF11	Rho guanine nucleotide exchange factor 11 [Source:HGNC Symbol;Acc:HGNC:14580]	0	-0.875061	0.256295	2.5461	0.0211829	60	47	52	63	33	31	17	25	17	7.202	6.896	6.393	7.962	7.439	6.587	2.964	4.748	3.922
ENSG00000165424	ZCCHC24	zinc finger CCHC-type containing 24 [Source:HGNC Symbol;Acc:HGNC:26911]	0	-1.17853	0.256295	3.71719	0.0211677	55	48	37	346	115	122	164	82	17	6.602	7.043	4.549	43.725	25.922	25.924	28.597	15.575	3.922
ENSG00000117877	CD3EAP	CD3e molecule associated protein [Source:HGNC Symbol;Acc:HGNC:24219]	0	0.766603	0.256295	4.5126	0.0211859	176	258	215	126	63	93	194	178	65	21.127	37.856	26.434	15.923	14.201	19.761	33.829	33.809	14.998
ENSG00000137135	ARHGEF39	Rho guanine nucleotide exchange factor 39 [Source:HGNC Symbol;Acc:HGNC:25909]	0	-1.14501	0.256295	3.13767	0.0212004	81	52	92	91	79	57	40	55	8	9.723	7.63	11.311	11.5	17.808	12.112	6.975	10.447	1.846
ENSG00000158062	UBXN11	UBX domain protein 11 [Source:HGNC Symbol;Acc:HGNC:30600]	0	0.815167	0.256411	2.35917	0.0212656	30	14	17	41	29	24	50	54	38	3.601	2.054	2.09	5.181	6.537	5.1	8.719	10.257	8.768
ENSG00000185088	RPS27L	ribosomal protein S27 like [Source:HGNC Symbol;Acc:HGNC:18476]	0	0.739553	0.256411	7.04195	0.0212433	802	580	557	1680	381	584	1597	950	809	96.27	85.102	68.482	212.308	85.882	124.093	278.476	180.442	186.662
ENSG00000270672	MTRNR2L6	MT-RNR2 like 6 [Source:HGNC Symbol;Acc:HGNC:37163]	0	1.86669	0.256411	-0.169528	0.0212405	7	7	5	4	2	1	10	5	11	0.84	1.027	0.615	0.505	0.451	0.212	1.744	0.95	2.538
ENSG00000253250	C8orf88	chromosome 8 open reading frame 88 [Source:HGNC Symbol;Acc:HGNC:44672]	0	-0.842293	0.256411	2.33677	0.0212741	5	19	4	118	68	73	34	49	43	0.6	2.788	0.492	14.912	15.328	15.512	5.929	9.307	9.921
ENSG00000117543	DPH5	diphthamide biosynthesis 5 [Source:HGNC Symbol;Acc:HGNC:24270]	0	0.512145	0.256751	5.37188	0.0213506	269	305	386	268	186	153	309	254	185	32.29	44.752	47.458	33.868	41.927	32.511	53.882	48.245	42.685
ENSG00000101773	RBBP8	RB binding protein 8, endonuclease [Source:HGNC Symbol;Acc:HGNC:9891]	0	0.615193	0.256751	4.26825	0.0213665	159	146	161	130	59	80	105	155	94	19.086	21.422	19.795	16.429	13.299	16.999	18.309	29.441	21.689
ENSG00000126524	SBDS	SBDS, ribosome maturation factor [Source:HGNC Symbol;Acc:HGNC:19440]	0	0.599763	0.256751	5.29399	0.0213387	303	447	378	204	160	131	226	221	197	36.371	65.587	46.474	25.78	36.066	27.836	39.409	41.977	45.454
ENSG00000213498	TPT1P13	tumor protein, translationally-controlled 1 pseudogene 13 [Source:HGNC Symbol;Acc:HGNC:49304]	0	0.541493	0.256751	5.28512	0.021335	358	267	285	242	174	144	283	226	193	42.973	39.176	35.04	30.582	39.222	30.598	49.348	42.926	44.531
ENSG00000264230	ANXA8L1	annexin A8 like 1 [Source:HGNC Symbol;Acc:HGNC:23334]	0	-1.73776	0.257	4.27724	0.0215638	1214	1405	728	242	35	38	19	17	27	145.725	206.152	89.506	30.582	7.889	8.075	3.313	3.229	6.23
ENSG00000175264	CHST1	carbohydrate sulfotransferase 1 [Source:HGNC Symbol;Acc:HGNC:1969]	0	-2.47216	0.257	-1.00231	0.0215511	0	3	0	44	6	7	4	4	0	0	0.44	0	5.56	1.352	1.487	0.697	0.76	0
ENSG00000170855	TRIAP1	TP53 regulated inhibitor of apoptosis 1 [Source:HGNC Symbol;Acc:HGNC:26937]	0	0.622537	0.257	4.91767	0.0214129	235	182	198	211	111	131	181	198	220	28.209	26.704	24.344	26.665	25.021	27.836	31.562	37.608	50.761
ENSG00000166165	CKB	creatine kinase B [Source:HGNC Symbol;Acc:HGNC:1991]	0	-0.910655	0.257	3.6329	0.0215205	157	77	139	100	100	66	46	47	27	18.846	11.298	17.09	12.637	22.541	14.024	8.021	8.927	6.23
ENSG00000166145	SPINT1	serine peptidase inhibitor, Kunitz type 1 [Source:HGNC Symbol;Acc:HGNC:11246]	0	-0.76559	0.257	4.56243	0.0214711	499	411	613	119	107	89	50	53	58	59.899	60.305	75.367	15.038	24.119	18.911	8.719	10.067	13.382
ENSG00000103202	NME4	NME/NM23 nucleoside diphosphate kinase 4 [Source:HGNC Symbol;Acc:HGNC:7852]	0	-0.70627	0.257	5.912	0.0214739	404	260	387	766	481	357	358	418	128	48.495	38.149	47.581	96.802	108.424	75.858	62.426	79.395	29.534
ENSG00000121281	ADCY7	adenylate cyclase 7 [Source:HGNC Symbol;Acc:HGNC:238]	0	-1.34055	0.257	2.37425	0.0214859	72	60	45	74	44	16	20	11	10	8.643	8.804	5.533	9.352	9.918	3.4	3.487	2.089	2.307
ENSG00000126261	UBA2	ubiquitin like modifier activating enzyme 2 [Source:HGNC Symbol;Acc:HGNC:30661]	0	-0.768717	0.257	5.76451	0.021497	536	495	499	610	241	336	302	271	76	64.34	72.63	61.351	77.088	54.324	71.396	52.661	51.474	17.536
ENSG00000280173	AC104447.1		0	-2.49194	0.257	-0.654371	0.0214841	10	9	17	9	2	6	0	2	0	1.2	1.321	2.09	1.137	0.451	1.275	0	0.38	0
ENSG00000164346	NSA2	NSA2, ribosome biogenesis homolog [Source:HGNC Symbol;Acc:HGNC:30728]	0	0.436206	0.257	8.04815	0.0215174	1815	1955	2146	1788	1138	1099	1776	1426	1472	217.868	286.853	263.846	225.956	256.52	233.525	309.689	270.854	339.637
ENSG00000113272	THG1L	tRNA-histidine guanylyltransferase 1 like [Source:HGNC Symbol;Acc:HGNC:26053]	0	0.569426	0.257	5.28219	0.0215433	287	227	316	293	124	184	281	336	154	34.451	33.307	38.852	37.027	27.951	39.098	48.999	63.82	35.533
ENSG00000135945	REV1	REV1, DNA directed polymerase [Source:HGNC Symbol;Acc:HGNC:14060]	0	-0.642431	0.257083	3.93319	0.0215869	74	98	92	183	126	85	87	82	46	8.883	14.379	11.311	23.126	28.402	18.062	15.171	15.575	10.614
ENSG00000133597	ADCK2	aarF domain containing kinase 2 [Source:HGNC Symbol;Acc:HGNC:19039]	0	0.724842	0.257154	4.55976	0.021641	157	134	207	155	80	101	192	115	181	18.846	19.662	25.45	19.588	18.033	21.461	33.48	21.843	41.762
ENSG00000221869	CEBPD	CCAAT enhancer binding protein delta [Source:HGNC Symbol;Acc:HGNC:1835]	0	-0.907337	0.257154	5.75134	0.0216311	740	396	547	474	354	306	297	243	63	88.828	58.104	67.253	59.901	79.796	65.022	51.789	46.155	14.536
ENSG00000137133	HINT2	histidine triad nucleotide binding protein 2 [Source:HGNC Symbol;Acc:HGNC:18344]	0	0.404588	0.257154	6.86434	0.0216325	756	640	742	1008	472	555	848	846	577	90.748	93.906	91.227	127.385	106.395	117.931	147.87	160.689	133.132
ENSG00000157191	NECAP2	NECAP endocytosis associated 2 [Source:HGNC Symbol;Acc:HGNC:25528]	0	-0.825755	0.257424	4.48495	0.0217013	196	221	176	207	116	152	58	74	114	23.527	32.427	21.639	26.159	26.148	32.298	10.114	14.056	26.303
ENSG00000253304	TMEM200B	transmembrane protein 200B [Source:HGNC Symbol;Acc:HGNC:33785]	0	-1.69874	0.257424	0.0813508	0.0217112	4	4	7	22	14	7	3	8	1	0.48	0.587	0.861	2.78	3.156	1.487	0.523	1.52	0.231
ENSG00000183287	CCBE1	collagen and calcium binding EGF domains 1 [Source:HGNC Symbol;Acc:HGNC:29426]	0	-0.65636	0.257424	6.34208	0.021712	165	351	199	1190	956	782	617	713	333	19.806	51.501	24.467	150.385	215.495	166.166	107.589	135.427	76.834
ENSG00000165806	CASP7	caspase 7 [Source:HGNC Symbol;Acc:HGNC:1508]	0	0.609235	0.257585	4.20655	0.0218101	64	87	72	218	76	91	185	151	141	7.682	12.765	8.852	27.549	17.131	19.336	32.259	28.681	32.533
ENSG00000109929	SC5D	sterol-C5-desaturase [Source:HGNC Symbol;Acc:HGNC:10547]	0	0.703777	0.257585	4.3968	0.0217874	112	192	191	131	81	79	191	155	77	13.444	28.172	23.483	16.555	18.258	16.787	33.306	29.441	17.766
ENSG00000237651	C2orf74	chromosome 2 open reading frame 74 [Source:HGNC Symbol;Acc:HGNC:34439]	0	0.592207	0.257585	4.55061	0.0218222	128	185	184	144	100	102	199	147	110	15.365	27.145	22.622	18.198	22.541	21.674	34.701	27.921	25.38
ENSG00000124207	CSE1L	chromosome segregation 1 like [Source:HGNC Symbol;Acc:HGNC:2431]	0	-0.583201	0.257585	7.08016	0.0217716	1284	1147	2064	1012	634	777	429	536	433	154.128	168.297	253.765	127.89	142.912	165.104	74.807	101.808	99.907
ENSG00000197093	GAL3ST4	galactose-3-O-sulfotransferase 4 [Source:HGNC Symbol;Acc:HGNC:24145]	0	-3.41573	0.257585	-0.921156	0.0217924	33	7	4	9	9	2	0	0	0	3.961	1.027	0.492	1.137	2.029	0.425	0	0	0
ENSG00000210195	MT-TT	mitochondrially encoded tRNA threonine [Source:HGNC Symbol;Acc:HGNC:7499]	0	0.671873	0.257585	9.92751	0.0217904	7580	9437	8829	4562	3444	4308	4846	5326	7121	909.883	1384.67	1085.51	576.516	776.322	915.401	845.019	1011.62	1643.04
ENSG00000149300	C11orf52	chromosome 11 open reading frame 52 [Source:HGNC Symbol;Acc:HGNC:30531]	0	-2.47571	0.257799	0.986748	0.0218725	45	31	55	33	13	6	3	0	11	5.402	4.549	6.762	4.17	2.93	1.275	0.523	0	2.538
ENSG00000161618	ALDH16A1	aldehyde dehydrogenase 16 family member A1 [Source:HGNC Symbol;Acc:HGNC:28114]	0	-0.552814	0.257799	5.14839	0.0218623	318	202	238	337	207	237	168	176	116	38.172	29.639	29.262	42.588	46.66	50.36	29.295	33.429	26.765
ENSG00000116132	PRRX1	paired related homeobox 1 [Source:HGNC Symbol;Acc:HGNC:9142]	0	-1.51139	0.257875	3.70656	0.0219112	16	52	9	505	99	458	114	198	25	1.921	7.63	1.107	63.819	22.316	97.32	19.879	37.608	5.768
ENSG00000187024	PTRH1	peptidyl-tRNA hydrolase 1 homolog [Source:HGNC Symbol;Acc:HGNC:27039]	0	-0.492553	0.257875	5.77315	0.0218956	625	588	702	438	222	268	177	219	165	75.023	86.276	86.31	55.352	50.042	56.947	30.864	41.597	38.071
ENSG00000100867	DHRS2	dehydrogenase/reductase 2 [Source:HGNC Symbol;Acc:HGNC:18349]	0	2.01765	0.258502	1.57268	0.0219805	31	18	21	33	3	3	52	14	46	3.721	2.641	2.582	4.17	0.676	0.637	9.067	2.659	10.614
ENSG00000132688	NES	nestin [Source:HGNC Symbol;Acc:HGNC:7756]	0	-1.39697	0.258913	0.721697	0.0220539	3	4	2	46	32	18	27	8	3	0.36	0.587	0.246	5.813	7.213	3.825	4.708	1.52	0.692
ENSG00000104872	PIH1D1	PIH1 domain containing 1 [Source:HGNC Symbol;Acc:HGNC:26075]	0	-0.552541	0.258913	6.2316	0.022064	544	435	500	795	466	479	490	412	178	65.3	63.827	61.474	100.467	105.042	101.782	85.444	78.255	41.07
ENSG00000138777	PPA2	pyrophosphatase (inorganic) 2 [Source:HGNC Symbol;Acc:HGNC:28883]	0	-0.660557	0.258913	5.8214	0.0220606	590	481	611	494	345	271	252	303	95	70.822	70.576	75.121	62.429	77.767	57.584	43.942	57.552	21.919
ENSG00000158286	RNF207	ring finger protein 207 [Source:HGNC Symbol;Acc:HGNC:32947]	0	-2.3688	0.259402	-0.841696	0.0222881	5	6	2	10	3	8	1	0	2	0.6	0.88	0.246	1.264	0.676	1.7	0.174	0	0.461
ENSG00000090273	NUDC	nuclear distribution C, dynein complex regulator [Source:HGNC Symbol;Acc:HGNC:8045]	0	0.401733	0.259402	7.31182	0.0222968	1040	1009	1136	1116	663	799	1071	1032	823	124.839	148.048	139.669	141.033	149.449	169.778	186.755	196.017	189.892
ENSG00000085465	OVGP1	oviductal glycoprotein 1 [Source:HGNC Symbol;Acc:HGNC:8524]	0	2.3578	0.259402	-0.320302	0.0222911	10	5	5	2	5	0	14	4	9	1.2	0.734	0.615	0.253	1.127	0	2.441	0.76	2.077
ENSG00000108064	TFAM	transcription factor A, mitochondrial [Source:HGNC Symbol;Acc:HGNC:11741]	0	0.549391	0.259402	5.95218	0.0223002	341	487	422	413	263	274	395	398	402	40.933	71.456	51.884	52.192	59.284	58.222	68.878	75.596	92.754
ENSG00000172915	NBEA	neurobeachin [Source:HGNC Symbol;Acc:HGNC:7648]	0	-2.07318	0.259402	-0.893317	0.0222699	1	2	0	15	13	8	3	6	0	0.12	0.293	0	1.896	2.93	1.7	0.523	1.14	0
ENSG00000127507	ADGRE2	adhesion G protein-coupled receptor E2 [Source:HGNC Symbol;Acc:HGNC:3337]	0	-2.57433	0.259402	0.557185	0.0221824	68	26	30	25	9	5	2	3	0	8.163	3.815	3.688	3.159	2.029	1.062	0.349	0.57	0
ENSG00000101079	NDRG3	NDRG family member 3 [Source:HGNC Symbol;Acc:HGNC:14462]	0	-0.745656	0.259402	5.08704	0.0222441	315	210	339	332	210	188	120	99	169	37.812	30.813	41.679	41.956	47.337	39.948	20.925	18.804	38.994
ENSG00000185818	NAT8L	N-acetyltransferase 8 like [Source:HGNC Symbol;Acc:HGNC:26742]	0	-1.60141	0.259402	0.46682	0.0221564	5	4	0	37	27	21	4	8	17	0.6	0.587	0	4.676	6.086	4.462	0.697	1.52	3.922
ENSG00000173545	ZNF622	zinc finger protein 622 [Source:HGNC Symbol;Acc:HGNC:30958]	0	0.599927	0.259402	5.75304	0.0221262	437	447	426	283	219	226	306	306	348	52.456	65.587	52.376	35.764	49.365	48.022	53.359	58.121	80.295
ENSG00000035499	DEPDC1B	DEP domain containing 1B [Source:HGNC Symbol;Acc:HGNC:24902]	0	-0.639456	0.259402	3.82671	0.0222111	130	117	146	123	76	81	48	68	40	15.605	17.167	17.95	15.544	17.131	17.212	8.37	12.916	9.229
ENSG00000104689	TNFRSF10A	TNF receptor superfamily member 10a [Source:HGNC Symbol;Acc:HGNC:11904]	0	0.902836	0.259402	3.5768	0.0222066	169	125	147	54	24	47	110	68	32	20.286	18.341	18.073	6.824	5.41	9.987	19.181	12.916	7.383
ENSG00000089682	RBM41	RNA binding motif protein 41 [Source:HGNC Symbol;Acc:HGNC:25617]	0	0.658713	0.259402	4.07588	0.0222963	121	86	142	103	64	82	158	119	70	14.525	12.619	17.459	13.016	14.426	17.424	27.551	22.603	16.151
ENSG00000167600	CYP2S1	cytochrome P450 family 2 subfamily S member 1 [Source:HGNC Symbol;Acc:HGNC:15654]	0	-2.08081	0.259603	0.883928	0.0223337	22	16	24	34	9	19	15	5	0	2.641	2.348	2.951	4.297	2.029	4.037	2.616	0.95	0
ENSG00000148399	DPH7	diphthamide biosynthesis 7 [Source:HGNC Symbol;Acc:HGNC:25199]	0	0.689106	0.259681	3.76298	0.0223566	69	89	93	79	70	57	130	82	77	8.283	13.059	11.434	9.984	15.779	12.112	22.669	15.575	17.766
ENSG00000198964	SGMS1	sphingomyelin synthase 1 [Source:HGNC Symbol;Acc:HGNC:29799]	0	0.656757	0.260061	4.44024	0.0224248	161	125	101	145	81	118	165	150	148	19.326	18.341	12.418	18.324	18.258	25.074	28.772	28.491	34.148
ENSG00000177595	PIDD1	p53-induced death domain protein 1 [Source:HGNC Symbol;Acc:HGNC:16491]	0	1.09065	0.260061	2.80958	0.0224706	61	18	46	42	27	28	54	53	79	7.322	2.641	5.656	5.308	6.086	5.95	9.416	10.067	18.228
ENSG00000257438	AC011595.1		0	1.9907	0.260061	-0.113112	0.0224604	13	5	2	4	3	1	8	11	11	1.56	0.734	0.246	0.505	0.676	0.212	1.395	2.089	2.538
ENSG00000172081	MOB3A	MOB kinase activator 3A [Source:HGNC Symbol;Acc:HGNC:29802]	0	0.621257	0.260061	5.88802	0.0224632	512	347	409	398	276	201	429	319	402	61.459	50.915	50.286	50.297	62.214	42.71	74.807	60.591	92.754
ENSG00000101417	PXMP4	peroxisomal membrane protein 4 [Source:HGNC Symbol;Acc:HGNC:15920]	0	-0.707182	0.260061	3.79983	0.0224088	69	60	107	160	128	81	63	73	55	8.283	8.804	13.155	20.22	28.853	17.212	10.986	13.866	12.69
ENSG00000172661	WASHC2C	WASH complex subunit 2C [Source:HGNC Symbol;Acc:HGNC:23414]	0	0.689954	0.260731	3.24402	0.0225447	41	54	66	62	46	43	92	73	47	4.922	7.923	8.115	7.835	10.369	9.137	16.042	13.866	10.844
ENSG00000183765	CHEK2	checkpoint kinase 2 [Source:HGNC Symbol;Acc:HGNC:16627]	0	-0.97678	0.260796	2.53782	0.0225667	60	31	54	73	34	33	25	15	21	7.202	4.549	6.639	9.225	7.664	7.012	4.359	2.849	4.845
ENSG00000184702	2005-09-01	septin 5 [Source:HGNC Symbol;Acc:HGNC:9164]	0	-1.14555	0.260896	1.99622	0.022608	29	19	21	75	28	28	28	21	5	3.481	2.788	2.582	9.478	6.312	5.95	4.882	3.989	1.154
ENSG00000124762	CDKN1A	cyclin dependent kinase inhibitor 1A [Source:HGNC Symbol;Acc:HGNC:1784]	0	1.7076	0.260896	7.20047	0.0226026	3168	685	921	2143	174	199	1361	935	1690	380.278	100.508	113.235	270.819	39.222	42.285	237.324	177.593	389.936
ENSG00000117228	GBP1	guanylate binding protein 1 [Source:HGNC Symbol;Acc:HGNC:4182]	0	0.599007	0.260961	6.09872	0.0226751	239	295	182	818	310	412	722	871	390	28.689	43.285	22.377	103.374	69.878	87.545	125.898	165.437	89.985
ENSG00000143178	TBX19	T-box 19 [Source:HGNC Symbol;Acc:HGNC:11596]	0	1.58878	0.260961	0.304558	0.0226585	16	8	7	6	2	3	12	10	8	1.921	1.174	0.861	0.758	0.451	0.637	2.092	1.899	1.846
ENSG00000272831	AC027644.3		0	0.800439	0.260961	4.1551	0.0227114	65	103	108	163	59	86	249	163	71	7.802	15.113	13.278	20.599	13.299	18.274	43.419	30.96	16.382
ENSG00000004961	HCCS	holocytochrome c synthase [Source:HGNC Symbol;Acc:HGNC:4837]	0	0.584701	0.260961	6.65133	0.0226834	627	854	639	563	444	466	643	628	645	75.263	125.305	78.564	71.148	100.083	99.02	112.123	119.282	148.822
ENSG00000147383	NSDHL	NAD(P) dependent steroid dehydrogenase-like [Source:HGNC Symbol;Acc:HGNC:13398]	0	0.564996	0.260961	5.47702	0.0227079	287	442	427	291	134	194	324	256	199	34.451	64.854	52.499	36.775	30.205	41.223	56.497	48.624	45.916
ENSG00000130830	MPP1	membrane palmitoylated protein 1 [Source:HGNC Symbol;Acc:HGNC:7219]	0	0.588057	0.260961	3.73874	0.0226475	84	79	95	98	63	48	97	100	70	10.083	11.591	11.68	12.385	14.201	10.199	16.914	18.994	16.151
ENSG00000107485	GATA3	GATA binding protein 3 [Source:HGNC Symbol;Acc:HGNC:4172]	0	0.739516	0.261283	2.83977	0.0227558	60	59	50	45	23	27	52	49	35	7.202	8.657	6.147	5.687	5.184	5.737	9.067	9.307	8.076
ENSG00000158156	XKR8	XK related 8 [Source:HGNC Symbol;Acc:HGNC:25508]	0	0.769614	0.261649	3.30427	0.0228426	66	41	60	62	34	62	94	94	44	7.922	6.016	7.377	7.835	7.664	13.174	16.391	17.854	10.152
ENSG00000121741	ZMYM2	zinc finger MYM-type containing 2 [Source:HGNC Symbol;Acc:HGNC:12989]	0	-0.905082	0.261649	3.98071	0.022853	129	108	145	189	121	80	79	98	20	15.485	15.847	17.827	23.885	27.275	16.999	13.776	18.614	4.615
ENSG00000262454	MIR193BHG	MIR193B host gene [Source:HGNC Symbol;Acc:HGNC:51945]	0	-0.98964	0.261649	3.53166	0.0228331	103	148	121	127	64	64	59	54	11	12.364	21.716	14.877	16.049	14.426	13.599	10.288	10.257	2.538
ENSG00000101624	CEP76	centrosomal protein 76 [Source:HGNC Symbol;Acc:HGNC:25727]	0	0.688677	0.261649	3.56921	0.0228436	87	77	72	103	33	51	105	92	54	10.443	11.298	8.852	13.016	7.439	10.837	18.309	17.474	12.459
ENSG00000133460	SLC2A11	solute carrier family 2 member 11 [Source:HGNC Symbol;Acc:HGNC:14239]	0	0.739914	0.262033	3.43395	0.0229029	70	56	59	86	49	36	73	81	90	8.403	8.217	7.254	10.868	11.045	7.65	12.729	15.385	20.766
ENSG00000126453	BCL2L12	BCL2 like 12 [Source:HGNC Symbol;Acc:HGNC:13787]	0	-0.555804	0.26206	6.07492	0.0229347	665	438	657	524	438	369	281	278	224	79.825	64.267	80.777	66.22	98.731	78.408	48.999	52.803	51.684
ENSG00000157538	VPS26C	VPS26 endosomal protein sorting factor C [Source:HGNC Symbol;Acc:HGNC:3044]	0	0.506418	0.26206	5.26979	0.022938	187	204	225	349	148	202	342	251	241	22.447	29.932	27.663	44.104	33.361	42.923	59.636	47.675	55.606
ENSG00000102879	CORO1A	coronin 1A [Source:HGNC Symbol;Acc:HGNC:2252]	0	-1.3339	0.262062	2.15796	0.022971	60	63	38	58	20	23	7	11	19	7.202	9.244	4.672	7.33	4.508	4.887	1.221	2.089	4.384
ENSG00000104415	WISP1	WNT1 inducible signaling pathway protein 1 [Source:HGNC Symbol;Acc:HGNC:12769]	0	-2.41383	0.262062	0.549951	0.0229651	0	7	0	134	31	60	32	39	0	0	1.027	0	16.934	6.988	12.749	5.58	7.408	0
ENSG00000189014	FAM35DP	family with sequence similarity 35 member D, pseudogene [Source:HGNC Symbol;Acc:HGNC:34038]	0	0.955742	0.262634	1.82063	0.0230539	17	15	8	33	19	13	49	39	21	2.041	2.201	0.984	4.17	4.283	2.762	8.544	7.408	4.845
ENSG00000178919	FOXE1	forkhead box E1 [Source:HGNC Symbol;Acc:HGNC:3806]	0	-2.41222	0.262634	0.795467	0.0230447	53	41	73	23	10	4	0	3	4	6.362	6.016	8.975	2.907	2.254	0.85	0	0.57	0.923
ENSG00000267541	MTCO2P2	mitochondrially encoded cytochrome c oxidase II pseudogene 2 [Source:HGNC Symbol;Acc:HGNC:25354]	0	1.62658	0.263186	1.03531	0.0231353	36	13	24	5	5	5	12	14	17	4.321	1.907	2.951	0.632	1.127	1.062	2.092	2.659	3.922
ENSG00000238072	AC009244.1		0	-0.767683	0.263186	3.43366	0.0231248	80	96	125	87	59	79	47	44	23	9.603	14.086	15.369	10.995	13.299	16.787	8.196	8.357	5.307
ENSG00000143549	TPM3	tropomyosin 3 [Source:HGNC Symbol;Acc:HGNC:12012]	0	-0.657956	0.263188	5.81146	0.0231958	573	605	580	502	247	311	178	159	249	68.781	88.77	71.31	63.44	55.677	66.084	31.039	30.2	57.452
ENSG00000177700	POLR2L	RNA polymerase II subunit L [Source:HGNC Symbol;Acc:HGNC:9199]	0	0.455713	0.263188	8.45438	0.0231583	1955	1938	2728	2262	1570	1909	2631	2779	1563	234.673	284.358	335.402	285.857	353.898	405.641	458.78	527.842	360.633
ENSG00000278916	CEP83-DT	CEP83 divergent transcript [Source:HGNC Symbol;Acc:HGNC:27055]	0	2.40753	0.263188	-1.06291	0.0231913	1	5	0	6	1	0	15	6	6	0.12	0.734	0	0.758	0.225	0	2.616	1.14	1.384
ENSG00000118707	TGIF2	TGFB induced factor homeobox 2 [Source:HGNC Symbol;Acc:HGNC:15764]	0	-0.650106	0.263188	3.50892	0.0232012	82	73	112	117	68	64	54	45	36	9.843	10.711	13.77	14.786	15.328	13.599	9.416	8.547	8.306
ENSG00000082641	NFE2L1	nuclear factor, erythroid 2 like 1 [Source:HGNC Symbol;Acc:HGNC:7781]	0	0.46695	0.26391	6.40876	0.0232813	563	467	425	695	417	370	697	567	482	67.581	68.522	52.253	87.83	93.997	78.621	121.539	107.696	111.213
ENSG00000139613	SMARCC2	SWI/SNF related, matrix associated, actin dependent regulator of chromatin subfamily c member 2 [Source:HGNC Symbol;Acc:HGNC:11105]	0	-0.640596	0.263938	3.7984	0.0233187	91	67	73	209	83	88	86	75	42	10.923	9.831	8.975	26.412	18.709	18.699	14.996	14.245	9.691
ENSG00000150991	UBC	ubiquitin C [Source:HGNC Symbol;Acc:HGNC:12468]	0	0.37333	0.263938	9.60646	0.0233566	5856	4403	5815	6242	3353	3320	5350	4804	3959	702.939	646.042	714.943	788.824	755.809	705.462	932.904	912.469	913.466
ENSG00000158296	SLC13A3	solute carrier family 13 member 3 [Source:HGNC Symbol;Acc:HGNC:14430]	0	-2.12717	0.263938	1.02535	0.0233898	41	26	33	41	8	13	10	6	0	4.922	3.815	4.057	5.181	1.803	2.762	1.744	1.14	0
ENSG00000113240	CLK4	CDC like kinase 4 [Source:HGNC Symbol;Acc:HGNC:13659]	0	1.24239	0.263938	1.8899	0.0233663	36	23	45	10	11	19	29	33	14	4.321	3.375	5.533	1.264	2.48	4.037	5.057	6.268	3.23
ENSG00000196683	TOMM7	translocase of outer mitochondrial membrane 7 [Source:HGNC Symbol;Acc:HGNC:21648]	0	0.417445	0.263938	8.45739	0.0233992	3974	2696	3511	2212	1250	1334	2184	1862	1446	477.029	395.578	431.671	279.538	281.766	283.46	380.834	353.667	333.638
ENSG00000170791	CHCHD7	coiled-coil-helix-coiled-coil-helix domain containing 7 [Source:HGNC Symbol;Acc:HGNC:28314]	0	0.665518	0.263938	4.03167	0.0233599	168	185	204	65	56	63	102	85	63	20.166	27.145	25.081	8.214	12.623	13.387	17.786	16.145	14.536
ENSG00000228224	NACAP1	NACA pseudogene 1 [Source:HGNC Symbol;Acc:HGNC:24688]	0	0.561131	0.263938	4.45677	0.0233012	175	130	134	159	84	99	187	138	110	21.007	19.075	16.475	20.093	18.935	21.036	32.608	26.212	25.38
ENSG00000125945	ZNF436	zinc finger protein 436 [Source:HGNC Symbol;Acc:HGNC:20814]	0	1.06445	0.264081	1.85513	0.0236976	22	29	33	19	8	16	21	34	23	2.641	4.255	4.057	2.401	1.803	3.4	3.662	6.458	5.307
ENSG00000186603	HPDL	4-hydroxyphenylpyruvate dioxygenase like [Source:HGNC Symbol;Acc:HGNC:28242]	0	-2.08347	0.264081	0.249608	0.023593	27	18	16	19	3	10	1	3	1	3.241	2.641	1.967	2.401	0.676	2.125	0.174	0.57	0.231
ENSG00000116157	GPX7	glutathione peroxidase 7 [Source:HGNC Symbol;Acc:HGNC:4559]	0	-1.02996	0.264081	2.37324	0.0237274	19	25	33	95	41	35	17	48	13	2.281	3.668	4.057	12.005	9.242	7.437	2.964	9.117	3
ENSG00000143126	CELSR2	cadherin EGF LAG seven-pass G-type receptor 2 [Source:HGNC Symbol;Acc:HGNC:3231]	0	-1.65084	0.264081	1.95589	0.0238894	71	40	116	30	32	17	6	9	5	8.523	5.869	14.262	3.791	7.213	3.612	1.046	1.709	1.154
ENSG00000151025	GPR158	G protein-coupled receptor 158 [Source:HGNC Symbol;Acc:HGNC:23689]	0	1.65207	0.264081	-0.215406	0.0236272	6	2	0	6	3	5	13	16	11	0.72	0.293	0	0.758	0.676	1.062	2.267	3.039	2.538
ENSG00000138161	CUZD1	CUB and zona pellucida like domains 1 [Source:HGNC Symbol;Acc:HGNC:17937]	0	1.55038	0.264081	0.309539	0.0237821	8	2	4	10	5	3	29	10	11	0.96	0.293	0.492	1.264	1.127	0.637	5.057	1.899	2.538
ENSG00000188487	INSC	INSC, spindle orientation adaptor protein [Source:HGNC Symbol;Acc:HGNC:33116]	0	-1.37277	0.264081	1.01194	0.0236393	5	5	4	26	35	36	6	14	12	0.6	0.734	0.492	3.286	7.889	7.65	1.046	2.659	2.769
ENSG00000168061	SAC3D1	SAC3 domain containing 1 [Source:HGNC Symbol;Acc:HGNC:30179]	0	0.586436	0.264081	6.25648	0.0241409	502	399	513	719	250	340	838	517	324	60.259	58.544	63.072	90.863	56.353	72.246	146.126	98.199	74.757
ENSG00000110721	CHKA	choline kinase alpha [Source:HGNC Symbol;Acc:HGNC:1937]	0	0.605479	0.264081	4.09829	0.0241439	117	99	96	131	65	81	138	161	71	14.044	14.526	11.803	16.555	14.652	17.212	24.064	30.58	16.382
ENSG00000149257	SERPINH1	serpin family H member 1 [Source:HGNC Symbol;Acc:HGNC:1546]	0	-0.420778	0.264081	7.61511	0.0238445	1096	1005	959	2581	1135	1293	1150	1288	718	131.561	147.461	117.907	326.17	255.844	274.748	200.531	244.642	165.665
ENSG00000254824	AP003461.1		0	2.44938	0.264081	-0.489237	0.0236118	9	6	4	0	4	2	11	7	3	1.08	0.88	0.492	0	0.902	0.425	1.918	1.33	0.692
ENSG00000072041	SLC6A15	solute carrier family 6 member 15 [Source:HGNC Symbol;Acc:HGNC:13621]	0	-0.943566	0.264081	3.51291	0.0241939	186	248	184	87	49	48	24	51	14	22.327	36.388	22.622	10.995	11.045	10.199	4.185	9.687	3.23
ENSG00000120860	WASHC3	WASH complex subunit 3 [Source:HGNC Symbol;Acc:HGNC:24256]	0	0.570731	0.264081	5.72434	0.0241059	443	350	424	315	257	183	331	303	325	53.177	51.355	52.13	39.808	57.931	38.885	57.718	57.552	74.988
ENSG00000133119	RFC3	replication factor C subunit 3 [Source:HGNC Symbol;Acc:HGNC:9971]	0	-0.52615	0.264081	4.62128	0.023666	219	182	226	224	135	131	111	94	86	26.288	26.704	27.786	28.308	30.431	27.836	19.356	17.854	19.843
ENSG00000276527	AL356515.1		0	-1.78325	0.264081	-0.166337	0.0241722	6	11	4	14	6	8	2	3	1	0.72	1.614	0.492	1.769	1.352	1.7	0.349	0.57	0.231
ENSG00000072110	ACTN1	actinin alpha 1 [Source:HGNC Symbol;Acc:HGNC:163]	0	0.388652	0.264081	8.78097	0.0241956	3060	3173	2786	3597	1774	1918	3218	2597	2221	367.314	465.567	342.533	454.566	399.882	407.553	561.137	493.273	512.454
ENSG00000256802	AC022613.1		0	-2.31528	0.264081	-0.0980411	0.0235996	7	13	4	31	11	3	2	2	1	0.84	1.907	0.492	3.918	2.48	0.637	0.349	0.38	0.231
ENSG00000092439	TRPM7	transient receptor potential cation channel subfamily M member 7 [Source:HGNC Symbol;Acc:HGNC:17994]	0	0.804709	0.264081	3.57825	0.0241536	36	69	78	113	53	43	150	114	54	4.321	10.124	9.59	14.28	11.947	9.137	26.156	21.653	12.459
ENSG00000181827	RFX7	regulatory factor X7 [Source:HGNC Symbol;Acc:HGNC:25777]	0	-1.13537	0.264081	2.51636	0.0235462	25	35	54	89	41	43	41	30	6	3.001	5.135	6.639	11.247	9.242	9.137	7.149	5.698	1.384
ENSG00000140600	SH3GL3	SH3 domain containing GRB2 like 3, endophilin A3 [Source:HGNC Symbol;Acc:HGNC:10832]	0	-3.09903	0.264081	-1.35923	0.0238342	0	5	7	16	2	6	0	1	0	0	0.734	0.861	2.022	0.451	1.275	0	0.19	0
ENSG00000197696	NMB	neuromedin B [Source:HGNC Symbol;Acc:HGNC:7842]	0	-1.28376	0.264081	2.90473	0.0241675	99	59	68	119	42	32	10	30	34	11.884	8.657	8.36	15.038	9.467	6.8	1.744	5.698	7.845
ENSG00000212163	SNORD91A	small nucleolar RNA, C/D box 91A [Source:HGNC Symbol;Acc:HGNC:32752]	0	1.75271	0.264081	0.730126	0.0235917	6	9	16	3	12	5	12	29	10	0.72	1.321	1.967	0.379	2.705	1.062	2.092	5.508	2.307
ENSG00000187688	TRPV2	transient receptor potential cation channel subfamily V member 2 [Source:HGNC Symbol;Acc:HGNC:18082]	0	2.69399	0.264081	-0.89914	0.0241862	1	6	5	0	3	1	16	4	3	0.12	0.88	0.615	0	0.676	0.212	2.79	0.76	0.692
ENSG00000099875	MKNK2	MAP kinase interacting serine/threonine kinase 2 [Source:HGNC Symbol;Acc:HGNC:7111]	0	0.443136	0.264081	6.298	0.0239497	621	478	552	606	306	347	626	485	357	74.543	70.136	67.867	76.582	68.976	73.734	109.158	92.121	82.371
ENSG00000176533	GNG7	G protein subunit gamma 7 [Source:HGNC Symbol;Acc:HGNC:4410]	0	-2.24289	0.264081	-1.41712	0.0235578	0	0	1	14	10	4	2	0	4	0	0	0.123	1.769	2.254	0.85	0.349	0	0.923
ENSG00000138036	DYNC2LI1	dynein cytoplasmic 2 light intermediate chain 1 [Source:HGNC Symbol;Acc:HGNC:24595]	0	0.66433	0.264081	4.14774	0.0237593	138	113	185	110	84	51	143	113	75	16.565	16.58	22.745	13.901	18.935	10.837	24.936	21.463	17.305
ENSG00000172965/ENSG00000285016	AC017002.6/MIR4435-2HG	MIR4435-2 host gene [Source:HGNC Symbol;Acc:HGNC:35163]	0	0.504064	0.264081	5.44807	0.0240071	158	226	238	411	207	220	440	370	218	18.966	33.16	29.262	51.94	46.66	46.748	76.725	70.278	50.299
ENSG00000144161	ZC3H8	zinc finger CCCH-type containing 8 [Source:HGNC Symbol;Acc:HGNC:30941]	0	0.972782	0.264081	2.0232	0.0240461	21	24	31	32	13	13	53	29	19	2.521	3.521	3.811	4.044	2.93	2.762	9.242	5.508	4.384
ENSG00000115221	ITGB6	integrin subunit beta 6 [Source:HGNC Symbol;Acc:HGNC:6161]	0	2.53154	0.264081	-0.00631183	0.0241745	43	48	39	0	0	4	6	4	3	5.162	7.043	4.795	0	0	0.85	1.046	0.76	0.692
ENSG00000135932	CAB39	calcium binding protein 39 [Source:HGNC Symbol;Acc:HGNC:20292]	0	-0.685666	0.264081	5.57425	0.0236563	618	915	789	318	193	222	139	209	70	74.183	134.256	97.006	40.187	43.505	47.172	24.238	39.697	16.151
ENSG00000207280	SNORD20	small nucleolar RNA, C/D box 20 [Source:HGNC Symbol;Acc:HGNC:10143]	0	3.48951	0.264081	-2.30138	0.0234445	0	0	2	0	0	0	17	8	0	0	0	0.246	0	0	0	2.964	1.52	0
ENSG00000132823	OSER1	oxidative stress responsive serine rich 1 [Source:HGNC Symbol;Acc:HGNC:16105]	0	0.77481	0.264081	5.53142	0.0237572	312	446	505	184	260	140	315	362	177	37.452	65.441	62.089	23.253	58.607	29.748	54.928	68.758	40.839
ENSG00000268858	AL118506.1		0	0.799999	0.264081	2.80249	0.0240926	59	42	63	40	18	35	51	51	34	7.082	6.163	7.746	5.055	4.057	7.437	8.893	9.687	7.845
ENSG00000161179	YDJC	YdjC chitooligosaccharide deacetylase homolog [Source:HGNC Symbol;Acc:HGNC:27158]	0	-0.518297	0.264081	5.6457	0.0239079	451	358	413	478	217	347	236	243	141	54.137	52.529	50.778	60.407	48.915	73.734	41.152	46.155	32.533
ENSG00000109667	SLC2A9	solute carrier family 2 member 9 [Source:HGNC Symbol;Acc:HGNC:13446]	0	-1.66147	0.264081	1.50795	0.0241501	78	86	82	18	10	18	3	11	1	9.363	12.619	10.082	2.275	2.254	3.825	0.523	2.089	0.231
ENSG00000174780	SRP72	signal recognition particle 72 [Source:HGNC Symbol;Acc:HGNC:11303]	0	-0.503069	0.264081	7.98479	0.0238202	1916	2542	2786	2022	1419	1290	1018	1346	621	229.992	372.982	342.533	255.527	319.861	274.11	177.513	255.658	143.284
ENSG00000175471	MCTP1	multiple C2 and transmembrane domain containing 1 [Source:HGNC Symbol;Acc:HGNC:26183]	0	3.51192	0.264081	-0.652573	0.024141	4	1	12	1	0	2	43	16	1	0.48	0.147	1.475	0.126	0	0.425	7.498	3.039	0.231
ENSG00000091009	RBM27	RNA binding motif protein 27 [Source:HGNC Symbol;Acc:HGNC:29243]	0	0.479897	0.264081	7.58099	0.0235581	1122	1400	1486	1448	845	729	1144	1231	1173	134.682	205.419	182.701	182.989	190.474	154.904	199.485	233.815	270.648
ENSG00000204308	RNF5	ring finger protein 5 [Source:HGNC Symbol;Acc:HGNC:10068]	0	-0.662042	0.264081	6.84971	0.0241969	945	671	836	1072	1044	565	411	570	456	113.435	98.454	102.785	135.473	235.331	120.056	71.668	108.265	105.214
ENSG00000180211	FO393411.1		0	0.455742	0.264081	6.24653	0.0240374	655	724	627	443	291	314	489	424	332	78.624	106.231	77.088	55.984	65.595	66.721	85.269	80.534	76.603
ENSG00000171462	DLK2	delta like non-canonical Notch ligand 2 [Source:HGNC Symbol;Acc:HGNC:21113]	0	-1.01025	0.264081	3.90467	0.0237369	195	116	233	104	125	70	42	34	52	23.407	17.02	28.647	13.143	28.177	14.874	7.324	6.458	11.998
ENSG00000135312	HTR1B	5-hydroxytryptamine receptor 1B [Source:HGNC Symbol;Acc:HGNC:5287]	0	2.40272	0.264081	-0.0404795	0.0236637	4	7	2	2	2	4	10	7	41	0.48	1.027	0.246	0.253	0.451	0.85	1.744	1.33	9.46
ENSG00000128534	LSM8	LSM8 homolog, U6 small nuclear RNA associated [Source:HGNC Symbol;Acc:HGNC:20471]	0	-0.520193	0.264081	5.26083	0.0242039	315	284	385	378	203	193	140	193	127	37.812	41.671	47.335	47.769	45.759	41.01	24.412	36.658	29.303
ENSG00000146966	DENND2A	DENN domain containing 2A [Source:HGNC Symbol;Acc:HGNC:22212]	0	-1.76761	0.264081	2.63446	0.0237343	19	71	29	82	77	58	5	25	63	2.281	10.418	3.565	10.363	17.357	12.324	0.872	4.748	14.536
ENSG00000154589	LY96	lymphocyte antigen 96 [Source:HGNC Symbol;Acc:HGNC:17156]	0	1.96557	0.264081	0.107405	0.0234865	0	13	1	6	5	6	40	10	19	0	1.907	0.123	0.758	1.127	1.275	6.975	1.899	4.384
ENSG00000260230	FRRS1L	ferric chelate reductase 1 like [Source:HGNC Symbol;Acc:HGNC:1362]	0	-2.45453	0.264081	-2.03653	0.0237234	1	0	0	11	2	4	0	2	0	0.12	0	0	1.39	0.451	0.85	0	0.38	0
ENSG00000278673	AC136352.4		0	2.10909	0.264081	0.268738	0.0239595	16	8	16	7	0	4	13	7	13	1.921	1.174	1.967	0.885	0	0.85	2.267	1.33	3
ENSG00000270813	NANOGNBP3	NANOGNB pseudogene 3 [Source:HGNC Symbol;Acc:HGNC:42160]	0	2.66121	0.264081	-1.2203	0.024186	1	2	4	1	0	1	4	3	16	0.12	0.293	0.492	0.126	0	0.212	0.697	0.57	3.692
ENSG00000227374	AL157832.1		0	2.82025	0.264245	-2.37641	0.0242684	0	0	0	0	0	1	11	1	4	0	0	0	0	0	0.212	1.918	0.19	0.923
ENSG00000075142	SRI	sorcin [Source:HGNC Symbol;Acc:HGNC:11292]	0	-0.682369	0.264245	5.61441	0.0242664	530	571	530	442	219	245	128	153	214	63.62	83.782	65.162	55.857	49.365	52.06	22.32	29.061	49.377
ENSG00000198804	MT-CO1	mitochondrially encoded cytochrome c oxidase I [Source:HGNC Symbol;Acc:HGNC:7419]	0	0.64476	0.264245	11.1901	0.0242409	31246	16998	25149	11553	8115	8270	11880	11171	15070	3750.69	2494.08	3092.02	1459.99	1829.22	1757.28	2071.57	2121.81	3477.12
ENSG00000164402	2008-09-01	septin 8 [Source:HGNC Symbol;Acc:HGNC:16511]	0	-0.769913	0.264414	4.37649	0.0243004	162	133	128	248	125	135	55	136	80	19.446	19.515	15.737	31.341	28.177	28.686	9.591	25.832	18.459
ENSG00000007038	PRSS21	serine protease 21 [Source:HGNC Symbol;Acc:HGNC:9485]	0	-1.22165	0.264997	3.05044	0.0243706	128	78	74	80	43	71	34	43	6	15.365	11.445	9.098	10.11	9.693	15.087	5.929	8.167	1.384
ENSG00000108509	CAMTA2	calmodulin binding transcription activator 2 [Source:HGNC Symbol;Acc:HGNC:18807]	0	0.526464	0.265154	4.19609	0.0244347	105	81	104	140	89	92	163	147	92	12.604	11.885	12.787	17.692	20.062	19.549	28.423	27.921	21.227
ENSG00000119048	UBE2B	ubiquitin conjugating enzyme E2 B [Source:HGNC Symbol;Acc:HGNC:12473]	0	0.423227	0.265154	7.81755	0.0244094	1432	1374	1254	1956	858	1149	1666	1478	1285	171.894	201.604	154.177	247.187	193.404	244.149	290.508	280.73	296.49
ENSG00000106263	EIF3B	eukaryotic translation initiation factor 3 subunit B [Source:HGNC Symbol;Acc:HGNC:3280]	0	-0.39216	0.265154	8.88488	0.024429	3462	3062	3995	3968	2534	3053	2380	2163	1756	415.569	449.28	491.177	501.451	571.196	648.728	415.011	410.839	405.164
ENSG00000120833	SOCS2	suppressor of cytokine signaling 2 [Source:HGNC Symbol;Acc:HGNC:19382]	0	-1.00158	0.265314	3.90409	0.024466	180	224	144	133	63	102	26	83	33	21.607	32.867	17.705	16.808	14.201	21.674	4.534	15.765	7.614
ENSG00000276007	AC079414.3		0	-2.68646	0.265396	-1.36691	0.0244902	1	3	8	13	3	2	1	0	0	0.12	0.44	0.984	1.643	0.676	0.425	0.174	0	0
ENSG00000103507	BCKDK	branched chain ketoacid dehydrogenase kinase [Source:HGNC Symbol;Acc:HGNC:16902]	0	-0.526513	0.265726	6.0023	0.0245705	447	292	339	689	494	403	415	349	205	53.657	42.844	41.679	87.071	111.354	85.633	72.365	66.289	47.3
ENSG00000147592	LACTB2	lactamase beta 2 [Source:HGNC Symbol;Acc:HGNC:18512]	0	0.69051	0.265726	3.88704	0.0245567	119	112	169	101	51	44	122	105	49	14.284	16.434	20.778	12.764	11.496	9.35	21.274	19.944	11.306
ENSG00000148154	UGCG	UDP-glucose ceramide glucosyltransferase [Source:HGNC Symbol;Acc:HGNC:12524]	0	-0.747088	0.265726	4.91636	0.0245559	207	375	272	245	224	150	101	109	106	24.848	55.023	33.442	30.962	50.492	31.873	17.612	20.703	24.458
ENSG00000108010	GLRX3	glutaredoxin 3 [Source:HGNC Symbol;Acc:HGNC:15987]	0	0.485426	0.265949	6.65619	0.0246243	639	760	688	765	420	406	687	569	628	76.704	111.513	84.588	96.676	94.673	86.27	119.795	108.076	144.899
ENSG00000164941	INTS8	integrator complex subunit 8 [Source:HGNC Symbol;Acc:HGNC:26048]	0	-0.446435	0.265949	5.56143	0.0246184	406	414	460	445	210	253	226	201	138	48.735	60.745	56.556	56.236	47.337	53.76	39.409	38.178	31.841
ENSG00000083444	PLOD1	procollagen-lysine,2-oxoglutarate 5-dioxygenase 1 [Source:HGNC Symbol;Acc:HGNC:9081]	0	-0.45307	0.266417	6.16308	0.0247454	438	354	463	820	511	387	419	375	269	52.576	51.942	56.925	103.626	115.186	82.233	73.063	71.227	62.067
ENSG00000126088	UROD	uroporphyrinogen decarboxylase [Source:HGNC Symbol;Acc:HGNC:12591]	0	-0.855105	0.266417	6.61838	0.0247735	779	897	762	1115	535	600	247	296	606	93.509	131.615	93.686	140.907	120.596	127.493	43.071	56.222	139.823
ENSG00000175582	RAB6A	RAB6A, member RAS oncogene family [Source:HGNC Symbol;Acc:HGNC:9786]	0	-0.642985	0.266417	6.02991	0.0248008	554	535	541	735	312	389	399	323	116	66.501	78.499	66.515	92.885	70.329	82.658	69.575	61.35	26.765
ENSG00000158104	HPD	4-hydroxyphenylpyruvate dioxygenase [Source:HGNC Symbol;Acc:HGNC:5147]	0	2.46825	0.266417	-0.0850801	0.0247975	3	2	3	4	17	0	24	7	26	0.36	0.293	0.369	0.505	3.832	0	4.185	1.33	5.999
ENSG00000121743	GJA3	gap junction protein alpha 3 [Source:HGNC Symbol;Acc:HGNC:4277]	0	-1.52587	0.266417	0.263781	0.0246948	4	7	2	24	12	14	8	2	6	0.48	1.027	0.246	3.033	2.705	2.975	1.395	0.38	1.384
ENSG00000139874	SSTR1	somatostatin receptor 1 [Source:HGNC Symbol;Acc:HGNC:11330]	0	1.91607	0.266417	0.623342	0.0247142	6	12	4	2	10	10	16	34	8	0.72	1.761	0.492	0.253	2.254	2.125	2.79	6.458	1.846
ENSG00000176809	LRRC37A3	leucine rich repeat containing 37 member A3 [Source:HGNC Symbol;Acc:HGNC:32427]	0	-1.84445	0.266417	-0.338833	0.024776	2	1	3	19	11	9	2	1	11	0.24	0.147	0.369	2.401	2.48	1.912	0.349	0.19	2.538
ENSG00000124164	VAPB	VAMP associated protein B and C [Source:HGNC Symbol;Acc:HGNC:12649]	0	0.468476	0.266417	5.96258	0.02474	440	515	552	363	252	280	449	376	260	52.816	75.565	67.867	45.874	56.804	59.497	78.294	71.417	59.99
ENSG00000237280	AL136982.3		0	0.821086	0.266421	2.53085	0.0248726	26	21	39	40	30	25	71	51	27	3.121	3.081	4.795	5.055	6.762	5.312	12.381	9.687	6.23
ENSG00000101557	USP14	ubiquitin specific peptidase 14 [Source:HGNC Symbol;Acc:HGNC:12612]	0	-0.47074	0.266421	6.20038	0.0248522	592	671	695	581	404	403	307	289	268	71.062	98.454	85.449	73.423	91.067	85.633	53.533	54.892	61.836
ENSG00000076924	XAB2	XPA binding protein 2 [Source:HGNC Symbol;Acc:HGNC:14089]	0	0.548344	0.266421	4.16625	0.0248843	104	74	122	149	76	85	141	144	101	12.484	10.858	15	18.83	17.131	18.062	24.587	27.351	23.304
ENSG00000247121	AC009126.1		0	1.65386	0.266421	0.24732	0.0248365	7	9	9	9	3	1	8	15	10	0.84	1.321	1.107	1.137	0.676	0.212	1.395	2.849	2.307
ENSG00000070501	POLB	DNA polymerase beta [Source:HGNC Symbol;Acc:HGNC:9174]	0	-0.887568	0.266421	3.47273	0.024882	163	104	140	104	66	42	30	28	41	19.566	15.26	17.213	13.143	14.877	8.925	5.231	5.318	9.46
ENSG00000116667	C1orf21	chromosome 1 open reading frame 21 [Source:HGNC Symbol;Acc:HGNC:15494]	0	-0.636274	0.266435	4.33451	0.0249023	292	240	236	148	101	91	59	83	48	35.051	35.215	29.016	18.703	22.767	19.336	10.288	15.765	11.075
ENSG00000085117	CD82	CD82 molecule [Source:HGNC Symbol;Acc:HGNC:6210]	0	-0.654727	0.266449	6.03803	0.0250779	870	599	687	835	276	253	254	208	204	104.433	87.89	84.465	105.522	62.214	53.76	44.291	39.507	47.069
ENSG00000140365	COMMD4	COMM domain containing 4 [Source:HGNC Symbol;Acc:HGNC:26027]	0	-0.53476	0.266449	6.63743	0.02522	718	720	757	956	564	631	598	548	218	86.187	105.644	93.072	120.813	127.133	134.08	104.276	104.087	50.299
ENSG00000169612	RAMMET	RNMT activating mRNA cap methyltransferase subunit [Source:HGNC Symbol;Acc:HGNC:31022]	0	-0.73146	0.266449	4.31171	0.0250972	112	223	186	188	109	125	68	79	72	13.444	32.72	22.868	23.758	24.57	26.561	11.857	15.005	16.613
ENSG00000141522	ARHGDIA	Rho GDP dissociation inhibitor alpha [Source:HGNC Symbol;Acc:HGNC:678]	0	0.55081	0.266449	9.73644	0.0251863	6462	5295	5599	5636	2885	4710	6004	4601	5885	775.681	776.923	688.386	712.242	650.316	1000.82	1046.94	873.911	1357.85
ENSG00000167460	TPM4	tropomyosin 4 [Source:HGNC Symbol;Acc:HGNC:12013]	0	0.535638	0.266449	8.76364	0.0252093	1990	2904	1749	4414	1807	2027	3653	3117	2964	238.874	426.097	215.036	557.813	407.321	430.714	636.99	592.041	683.888
ENSG00000130706	ADRM1	adhesion regulating molecule 1 [Source:HGNC Symbol;Acc:HGNC:15759]	0	0.45187	0.266449	9.04016	0.0251759	4084	3051	3999	3724	1958	2608	4130	2788	2838	490.233	447.666	491.669	470.615	441.358	554.17	720.167	529.551	654.816
ENSG00000278233	RNA5-8SN4	RNA, 5.8S ribosomal N4 [Source:HGNC Symbol;Acc:HGNC:53529]	0	1.50056	0.266449	4.42011	0.0251892	203	60	192	188	55	48	543	238	60	24.368	8.804	23.606	23.758	12.398	10.199	94.685	45.206	13.844
ENSG00000277385	RF00017		0	-2.07373	0.266449	-0.119951	0.0251751	10	13	3	12	6	12	1	2	2	1.2	1.907	0.369	1.516	1.352	2.55	0.174	0.38	0.461
ENSG00000138964	PARVG	parvin gamma [Source:HGNC Symbol;Acc:HGNC:14654]	0	-2.53873	0.266449	-1.51134	0.0250747	0	1	0	14	4	12	0	10	0	0	0.147	0	1.769	0.902	2.55	0	1.899	0
ENSG00000073169	SELENOO	selenoprotein O [Source:HGNC Symbol;Acc:HGNC:30395]	0	0.796078	0.266449	3.05785	0.0250584	86	70	72	41	20	42	61	49	39	10.323	10.271	8.852	5.181	4.508	8.925	10.637	9.307	8.999
ENSG00000114738	MAPKAPK3	mitogen-activated protein kinase-activated protein kinase 3 [Source:HGNC Symbol;Acc:HGNC:6888]	0	-0.564584	0.266449	5.17047	0.0250797	359	320	417	240	207	207	135	148	101	43.093	46.953	51.269	30.33	46.66	43.985	23.541	28.111	23.304
ENSG00000225822	UBXN7-AS1	UBXN7 antisense RNA 1 [Source:HGNC Symbol;Acc:HGNC:41227]	0	1.14962	0.266449	2.32428	0.0250767	24	49	34	17	17	28	29	46	39	2.881	7.19	4.18	2.148	3.832	5.95	5.057	8.737	8.999
ENSG00000138641	HERC3	HECT and RLD domain containing E3 ubiquitin protein ligase 3 [Source:HGNC Symbol;Acc:HGNC:4876]	0	0.672638	0.266449	3.8231	0.0250966	95	129	130	85	66	40	88	102	67	11.404	18.928	15.983	10.742	14.877	8.5	15.345	19.374	15.459
ENSG00000172738	TMEM217	transmembrane protein 217 [Source:HGNC Symbol;Acc:HGNC:21238]	0	-1.74331	0.266449	-0.206707	0.0249961	0	6	2	22	11	15	4	2	7	0	0.88	0.246	2.78	2.48	3.187	0.697	0.38	1.615
ENSG00000120437	ACAT2	acetyl-CoA acetyltransferase 2 [Source:HGNC Symbol;Acc:HGNC:94]	0	0.623789	0.266449	7.8635	0.0251069	1540	2715	2372	1549	735	804	1954	1603	705	184.858	398.366	291.633	195.753	165.678	170.841	340.728	304.473	162.666
ENSG00000026652	AGPAT4	1-acylglycerol-3-phosphate O-acyltransferase 4 [Source:HGNC Symbol;Acc:HGNC:20885]	0	0.875352	0.266449	2.45904	0.0249505	32	11	29	43	34	21	59	53	40	3.841	1.614	3.565	5.434	7.664	4.462	10.288	10.067	9.229
ENSG00000273230	AC102953.2		0	2.04505	0.266449	-0.190129	0.0249544	2	6	4	6	0	8	11	17	7	0.24	0.88	0.492	0.758	0	1.7	1.918	3.229	1.615
ENSG00000137054	POLR1E	RNA polymerase I subunit E [Source:HGNC Symbol;Acc:HGNC:17631]	0	0.427944	0.266449	5.97249	0.0251166	452	459	522	422	257	271	469	384	261	54.257	67.348	64.179	53.33	57.931	57.584	81.782	72.937	60.221
ENSG00000106992	AK1	adenylate kinase 1 [Source:HGNC Symbol;Acc:HGNC:361]	0	0.463439	0.266449	6.75067	0.0251247	857	753	685	907	380	454	860	658	493	102.872	110.486	84.219	114.621	85.657	96.47	149.962	124.98	113.751
ENSG00000143033	MTF2	metal response element binding transcription factor 2 [Source:HGNC Symbol;Acc:HGNC:29535]	0	-0.495076	0.266617	6.01541	0.0252525	445	380	627	648	387	353	373	285	196	53.417	55.757	77.088	81.89	87.235	75.008	65.042	54.133	45.223
ENSG00000198015	MRPL42	mitochondrial ribosomal protein L42 [Source:HGNC Symbol;Acc:HGNC:14493]	0	-0.481152	0.266741	5.94772	0.0252975	463	529	575	588	297	352	357	259	160	55.577	77.619	70.695	74.308	66.948	74.796	62.252	49.194	36.917
ENSG00000161958	FGF11	fibroblast growth factor 11 [Source:HGNC Symbol;Acc:HGNC:3667]	0	-1.25612	0.266741	3.12119	0.0252821	84	84	70	118	66	36	26	12	59	10.083	12.325	8.606	14.912	14.877	7.65	4.534	2.279	13.613
ENSG00000188242	PP7080	uncharacterized LOC25845 [Source:NCBI gene;Acc:25845]	0	0.820491	0.26698	2.96407	0.0253369	60	34	48	60	27	30	74	45	61	7.202	4.989	5.902	7.582	6.086	6.375	12.904	8.547	14.075
ENSG00000131435	PDLIM4	PDZ and LIM domain 4 [Source:HGNC Symbol;Acc:HGNC:16501]	0	-0.724194	0.267378	6.31987	0.0253914	681	399	363	1258	376	613	373	330	372	81.745	58.544	44.63	158.978	84.755	130.256	65.042	62.68	85.832
ENSG00000171469	ZNF561	zinc finger protein 561 [Source:HGNC Symbol;Acc:HGNC:28684]	0	0.732639	0.267513	3.59544	0.0254376	114	71	69	93	39	45	84	82	82	13.684	10.418	8.483	11.753	8.791	9.562	14.647	15.575	18.92
ENSG00000172340	SUCLG2	succinate-CoA ligase GDP-forming beta subunit [Source:HGNC Symbol;Acc:HGNC:11450]	0	-0.801897	0.267513	3.88091	0.0254246	91	114	114	217	98	70	85	79	26	10.923	16.727	14.016	27.423	22.09	14.874	14.822	15.005	5.999
ENSG00000198744	MTCO3P12	mitochondrially encoded cytochrome c oxidase III pseudogene 12 [Source:HGNC Symbol;Acc:HGNC:52042]	0	1.07468	0.267891	4.30168	0.0255089	288	132	149	69	79	65	108	106	188	34.571	19.368	18.319	8.72	17.808	13.812	18.832	20.134	43.378
ENSG00000000460	C1orf112	chromosome 1 open reading frame 112 [Source:HGNC Symbol;Acc:HGNC:25565]	0	-0.791455	0.267891	3.92122	0.0255158	180	158	216	147	62	71	42	37	64	21.607	23.183	26.557	18.577	13.976	15.087	7.324	7.028	14.767
ENSG00000172890	NADSYN1	NAD synthetase 1 [Source:HGNC Symbol;Acc:HGNC:29832]	0	-0.686422	0.267891	5.24486	0.0256522	388	287	253	450	157	255	160	125	156	46.574	42.111	31.106	56.868	35.39	54.185	27.9	23.742	35.994
ENSG00000175591	P2RY2	purinergic receptor P2Y2 [Source:HGNC Symbol;Acc:HGNC:8541]	0	-1.47511	0.267891	0.820154	0.025655	24	23	36	16	10	9	5	3	2	2.881	3.375	4.426	2.022	2.254	1.912	0.872	0.57	0.461
ENSG00000157823/ENSG00000250021	AP3S2/C15orf38-AP3S2	adaptor related protein complex 3 subunit sigma 2 [Source:HGNC Symbol;Acc:HGNC:571]/C15orf38-AP3S2 readthrough [Source:HGNC Symbol;Acc:HGNC:38824]	0	0.474733	0.267891	5.54707	0.0255945	279	335	339	337	180	222	313	293	268	33.49	49.154	41.679	42.588	40.574	47.172	54.579	55.652	61.836
ENSG00000108799	EZH1	enhancer of zeste 1 polycomb repressive complex 2 subunit [Source:HGNC Symbol;Acc:HGNC:3526]	0	1.06176	0.267891	1.66099	0.0255548	13	15	16	14	18	15	24	28	31	1.56	2.201	1.967	1.769	4.057	3.187	4.185	5.318	7.153
ENSG00000125458	NT5C	5', 3'-nucleotidase, cytosolic [Source:HGNC Symbol;Acc:HGNC:17144]	0	-0.548856	0.267891	4.91449	0.0255624	274	192	282	312	139	181	148	113	103	32.89	28.172	34.671	39.429	31.332	38.46	25.807	21.463	23.765
ENSG00000130255	RPL36	ribosomal protein L36 [Source:HGNC Symbol;Acc:HGNC:13631]	0	0.364539	0.267891	9.68654	0.0256912	6165	4641	5925	6651	3280	3881	5396	5457	4134	740.03	680.963	728.467	840.511	739.354	824.668	940.925	1036.5	953.844
ENSG00000055813	CCDC85A	coiled-coil domain containing 85A [Source:HGNC Symbol;Acc:HGNC:29400]	0	1.67546	0.267891	-1.01291	0.0256013	0	1	0	10	1	2	9	13	9	0	0.147	0	1.264	0.225	0.425	1.569	2.469	2.077
ENSG00000138780	GSTCD	glutathione S-transferase C-terminal domain containing [Source:HGNC Symbol;Acc:HGNC:25806]	0	-0.937548	0.267891	2.97975	0.0256866	52	90	69	82	56	45	42	34	11	6.242	13.205	8.483	10.363	12.623	9.562	7.324	6.458	2.538
ENSG00000145908	ZNF300	zinc finger protein 300 [Source:HGNC Symbol;Acc:HGNC:13091]	0	-1.20939	0.267891	1.14728	0.0256207	21	20	17	26	16	12	6	8	5	2.521	2.935	2.09	3.286	3.607	2.55	1.046	1.52	1.154
ENSG00000178409	BEND3	BEN domain containing 3 [Source:HGNC Symbol;Acc:HGNC:23040]	0	-0.999318	0.267891	2.38607	0.0256373	42	58	49	64	19	40	16	22	12	5.042	8.51	6.024	8.088	4.283	8.5	2.79	4.179	2.769
ENSG00000173281	PPP1R3B	protein phosphatase 1 regulatory subunit 3B [Source:HGNC Symbol;Acc:HGNC:14942]	0	1.14704	0.267891	2.4376	0.0256682	33	46	44	35	19	12	81	24	33	3.961	6.749	5.41	4.423	4.283	2.55	14.124	4.559	7.614
ENSG00000103932	RPAP1	RNA polymerase II associated protein 1 [Source:HGNC Symbol;Acc:HGNC:24567]	0	-0.920115	0.268249	2.48046	0.025759	66	68	53	60	24	31	22	19	10	7.922	9.977	6.516	7.582	5.41	6.587	3.836	3.609	2.307
ENSG00000171388	APLN	apelin [Source:HGNC Symbol;Acc:HGNC:16665]	0	-1.81649	0.268249	0.569014	0.0257452	34	27	21	12	9	8	2	1	4	4.081	3.962	2.582	1.516	2.029	1.7	0.349	0.19	0.923
ENSG00000115841	RMDN2	regulator of microtubule dynamics 2 [Source:HGNC Symbol;Acc:HGNC:26567]	0	-1.48271	0.268788	1.3	0.0258276	14	28	22	21	28	20	6	12	3	1.681	4.108	2.705	2.654	6.312	4.25	1.046	2.279	0.692
ENSG00000110536	PTPMT1	protein tyrosine phosphatase, mitochondrial 1 [Source:HGNC Symbol;Acc:HGNC:26965]	0	-0.76478	0.268863	6.15958	0.0259692	576	669	693	835	286	458	189	242	360	69.142	98.161	85.203	105.522	64.468	97.32	32.957	45.965	83.063
ENSG00000154096	THY1	Thy-1 cell surface antigen [Source:HGNC Symbol;Acc:HGNC:11801]	0	-1.01629	0.268863	7.73189	0.025916	438	923	322	4086	2508	2912	2218	2256	453	52.576	135.43	39.589	516.363	565.335	618.767	386.763	428.503	104.521
ENSG00000139182	CLSTN3	calsyntenin 3 [Source:HGNC Symbol;Acc:HGNC:18371]	0	-1.13968	0.268863	2.41621	0.0259602	37	14	33	80	75	30	39	19	13	4.441	2.054	4.057	10.11	16.906	6.375	6.801	3.609	3
ENSG00000168101	NUDT16L1	nudix hydrolase 16 like 1 [Source:HGNC Symbol;Acc:HGNC:28154]	0	-1.01664	0.268863	3.06461	0.0259419	48	69	81	104	54	46	18	29	50	5.762	10.124	9.959	13.143	12.172	9.774	3.139	5.508	11.537
ENSG00000188338	SLC38A3	solute carrier family 38 member 3 [Source:HGNC Symbol;Acc:HGNC:18044]	0	-2.29781	0.268863	-0.458611	0.0258721	7	1	3	22	11	6	1	11	0	0.84	0.147	0.369	2.78	2.48	1.275	0.174	2.089	0
ENSG00000168938	PPIC	peptidylprolyl isomerase C [Source:HGNC Symbol;Acc:HGNC:9256]	0	-0.719811	0.268863	6.87063	0.0259368	1084	816	959	1869	495	586	405	422	519	130.121	119.73	117.907	236.192	111.579	124.518	70.622	80.154	119.75
ENSG00000146112	PPP1R18	protein phosphatase 1 regulatory subunit 18 [Source:HGNC Symbol;Acc:HGNC:29413]	0	0.443244	0.268863	6.68866	0.0259385	816	716	832	641	449	441	593	672	533	97.95	105.057	102.293	81.005	101.21	93.707	103.404	127.639	122.98
ENSG00000232665	PHBP10	prohibitin pseudogene 10 [Source:HGNC Symbol;Acc:HGNC:39289]	0	0.476215	0.268863	5.02254	0.0259598	247	209	255	221	128	144	201	222	165	29.649	30.666	31.352	27.929	28.853	30.598	35.049	42.167	38.071
ENSG00000279191	AC068491.4		0	2.10337	0.268935	0.0174806	0.0260097	5	8	7	6	0	6	18	6	12	0.6	1.174	0.861	0.758	0	1.275	3.139	1.14	2.769
ENSG00000168280	KIF5C	kinesin family member 5C [Source:HGNC Symbol;Acc:HGNC:6325]	0	-1.07186	0.268935	1.70268	0.026001	2	6	4	88	41	68	14	34	44	0.24	0.88	0.492	11.121	9.242	14.449	2.441	6.458	10.152
ENSG00000066422	ZBTB11	zinc finger and BTB domain containing 11 [Source:HGNC Symbol;Acc:HGNC:16740]	0	-0.669378	0.268993	3.26071	0.0260321	56	64	77	104	49	74	50	43	28	6.722	9.391	9.467	13.143	11.045	15.724	8.719	8.167	6.46
ENSG00000182993	C12orf60	chromosome 12 open reading frame 60 [Source:HGNC Symbol;Acc:HGNC:28726]	0	0.943459	0.269257	1.77696	0.0262385	21	12	25	24	11	15	33	26	24	2.521	1.761	3.074	3.033	2.48	3.187	5.754	4.938	5.538
ENSG00000151136	BTBD11	BTB domain containing 11 [Source:HGNC Symbol;Acc:HGNC:23844]	0	-2.93432	0.269257	-0.484292	0.0261449	40	10	15	12	4	3	0	0	1	4.801	1.467	1.844	1.516	0.902	0.637	0	0	0.231
ENSG00000139722/ENSG00000280138	AC027290.2/VPS37B	VPS37B, ESCRT-I subunit [Source:HGNC Symbol;Acc:HGNC:25754]	0	0.583566	0.269257	4.41536	0.0262853	151	140	163	125	80	108	169	117	120	18.126	20.542	20.041	15.797	18.033	22.949	29.469	22.223	27.688
ENSG00000184497	TMEM255B	transmembrane protein 255B [Source:HGNC Symbol;Acc:HGNC:28297]	0	0.844066	0.269257	2.6754	0.0261712	11	16	15	42	49	67	93	91	49	1.32	2.348	1.844	5.308	11.045	14.237	16.217	17.284	11.306
ENSG00000065054	SLC9A3R2	SLC9A3 regulator 2 [Source:HGNC Symbol;Acc:HGNC:11076]	0	-0.583629	0.269257	4.81323	0.0263437	168	156	260	244	181	207	140	142	86	20.166	22.89	31.966	30.835	40.8	43.985	24.412	26.971	19.843
ENSG00000089486	CDIP1	cell death inducing p53 target 1 [Source:HGNC Symbol;Acc:HGNC:13234]	0	-1.09864	0.269257	3.5837	0.026225	127	45	66	257	55	86	35	57	52	15.245	6.603	8.115	32.478	12.398	18.274	6.103	10.827	11.998
ENSG00000174628	IQCK	IQ motif containing K [Source:HGNC Symbol;Acc:HGNC:28556]	0	-1.21887	0.269257	1.7478	0.0262308	24	16	28	38	34	21	6	17	14	2.881	2.348	3.443	4.802	7.664	4.462	1.046	3.229	3.23
ENSG00000197912	SPG7	SPG7, paraplegin matrix AAA peptidase subunit [Source:HGNC Symbol;Acc:HGNC:11237]	0	-0.473079	0.269257	5.23757	0.0263299	287	280	273	394	187	227	200	191	108	34.451	41.084	33.565	49.791	42.152	48.235	34.875	36.278	24.919
ENSG00000220205	VAMP2	vesicle associated membrane protein 2 [Source:HGNC Symbol;Acc:HGNC:12643]	0	-0.821712	0.269257	5.00167	0.0261299	248	119	219	435	235	196	95	158	178	29.769	17.461	26.926	54.973	52.972	41.648	16.566	30.01	41.07
ENSG00000108591	DRG2	developmentally regulated GTP binding protein 2 [Source:HGNC Symbol;Acc:HGNC:3030]	0	-0.619115	0.269257	3.99529	0.0262864	83	87	116	241	79	103	84	82	56	9.963	12.765	14.262	30.456	17.808	21.886	14.647	15.575	12.921
ENSG00000235655	H3F3AP4	H3 histone, family 3A, pseudogene 4 [Source:HGNC Symbol;Acc:HGNC:42980]	0	-0.756257	0.269257	5.95955	0.0260981	541	542	646	654	319	362	343	342	82	64.94	79.526	79.424	82.648	71.907	76.921	59.81	64.959	18.92
ENSG00000142197	DOPEY2	dopey family member 2 [Source:HGNC Symbol;Acc:HGNC:1291]	0	0.695024	0.269257	3.28893	0.0263391	68	45	48	78	31	54	74	88	60	8.163	6.603	5.902	9.857	6.988	11.474	12.904	16.715	13.844
ENSG00000273311	DGCR11	DiGeorge syndrome critical region gene 11 (non-protein coding) [Source:HGNC Symbol;Acc:HGNC:17226]	0	1.64996	0.269257	0.208475	0.0260997	9	8	4	7	1	5	10	11	13	1.08	1.174	0.492	0.885	0.225	1.062	1.744	2.089	3
ENSG00000184117	NIPSNAP1	nipsnap homolog 1 [Source:HGNC Symbol;Acc:HGNC:7827]	0	-0.691905	0.269257	5.02113	0.0262793	263	265	250	352	260	128	156	104	118	31.57	38.883	30.737	44.484	58.607	27.199	27.202	19.754	27.226
ENSG00000137563	GGH	gamma-glutamyl hydrolase [Source:HGNC Symbol;Acc:HGNC:4248]	0	-0.435204	0.269257	6.52458	0.0263359	630	649	764	1052	430	515	420	472	326	75.624	95.226	93.932	132.945	96.928	109.432	73.237	89.651	75.218
ENSG00000171097	KYAT1	kynurenine aminotransferase 1 [Source:HGNC Symbol;Acc:HGNC:1564]	0	-1.13557	0.269257	2.20082	0.0262492	31	36	28	67	27	30	16	9	31	3.721	5.282	3.443	8.467	6.086	6.375	2.79	1.709	7.153
ENSG00000126947	ARMCX1	armadillo repeat containing X-linked 1 [Source:HGNC Symbol;Acc:HGNC:18073]	0	0.564264	0.269257	3.86431	0.0262849	104	78	93	117	61	57	104	115	76	12.484	11.445	11.434	14.786	13.75	12.112	18.135	21.843	17.536
ENSG00000164209	SLC25A46	solute carrier family 25 member 46 [Source:HGNC Symbol;Acc:HGNC:25198]	0	-0.649057	0.269295	5.26144	0.0263642	300	344	291	344	192	272	119	161	170	36.011	50.474	35.778	43.473	43.279	57.797	20.751	30.58	39.224
ENSG00000172508	CARNS1	carnosine synthase 1 [Source:HGNC Symbol;Acc:HGNC:29268]	0	-2.2566	0.269923	-0.555243	0.0264426	6	3	0	27	8	9	5	4	0	0.72	0.44	0	3.412	1.803	1.912	0.872	0.76	0
ENSG00000008952	SEC62	SEC62 homolog, preprotein translocation factor [Source:HGNC Symbol;Acc:HGNC:11846]	0	-0.549323	0.270026	6.38961	0.0264695	442	717	690	771	559	489	367	475	252	53.057	105.204	84.834	97.434	126.006	103.907	63.995	90.221	58.144
ENSG00000178573	MAF	MAF bZIP transcription factor [Source:HGNC Symbol;Acc:HGNC:6776]	0	-3.02736	0.270145	-1.4745	0.0264981	9	2	0	16	2	5	0	1	0	1.08	0.293	0	2.022	0.451	1.062	0	0.19	0
ENSG00000116774	OLFML3	olfactomedin like 3 [Source:HGNC Symbol;Acc:HGNC:24956]	0	-1.70862	0.270181	0.370282	0.0265353	6	6	15	28	8	11	3	10	1	0.72	0.88	1.844	3.538	1.803	2.337	0.523	1.899	0.231
ENSG00000053501	USE1	unconventional SNARE in the ER 1 [Source:HGNC Symbol;Acc:HGNC:30882]	0	-0.62765	0.270181	4.4016	0.0265307	113	152	149	218	160	124	144	86	59	13.564	22.303	18.319	27.549	36.066	26.349	25.11	16.335	13.613
ENSG00000120910	PPP3CC	protein phosphatase 3 catalytic subunit gamma [Source:HGNC Symbol;Acc:HGNC:9316]	0	0.81309	0.270476	2.99418	0.0265812	71	46	51	39	34	34	49	59	54	8.523	6.749	6.27	4.929	7.664	7.225	8.544	11.206	12.459
ENSG00000163879	DNALI1	dynein axonemal light intermediate chain 1 [Source:HGNC Symbol;Acc:HGNC:14353]	0	-1.01229	0.270686	1.89927	0.0266858	18	19	11	70	26	31	25	11	19	2.161	2.788	1.352	8.846	5.861	6.587	4.359	2.089	4.384
ENSG00000010278	CD9	CD9 molecule [Source:HGNC Symbol;Acc:HGNC:1709]	0	-0.866881	0.270686	5.51387	0.0267202	986	1366	1206	197	188	183	59	113	115	118.357	200.43	148.275	24.896	42.378	38.885	10.288	21.463	26.534
ENSG00000176165	FOXG1	forkhead box G1 [Source:HGNC Symbol;Acc:HGNC:3811]	0	1.95653	0.270686	0.920599	0.0266351	0	1	3	9	65	12	175	30	28	0	0.147	0.369	1.137	14.652	2.55	30.516	5.698	6.46
ENSG00000245293	AC096564.1		0	1.40569	0.270686	1.59057	0.0266768	17	11	5	30	19	5	31	30	58	2.041	1.614	0.615	3.791	4.283	1.062	5.406	5.698	13.382
ENSG00000122786	CALD1	caldesmon 1 [Source:HGNC Symbol;Acc:HGNC:1441]	0	0.477528	0.270686	9.93034	0.026708	5196	6971	4973	9611	4418	3670	8530	6595	5064	623.714	1022.84	611.421	1214.58	995.874	779.833	1487.41	1252.65	1168.42
ENSG00000213694	S1PR3	sphingosine-1-phosphate receptor 3 [Source:HGNC Symbol;Acc:HGNC:3167]	0	-1.06414	0.270686	3.6429	0.0266528	35	74	21	150	130	232	67	112	37	4.201	10.858	2.582	18.956	29.304	49.297	11.683	21.273	8.537
ENSG00000196459	TRAPPC2	trafficking protein particle complex 2 [Source:HGNC Symbol;Acc:HGNC:23068]	0	0.816521	0.270686	2.87354	0.0266982	43	55	85	55	21	22	56	50	38	5.162	8.07	10.451	6.951	4.734	4.675	9.765	9.497	8.768
ENSG00000092199	HNRNPC	heterogeneous nuclear ribonucleoprotein C (C1/C2) [Source:HGNC Symbol;Acc:HGNC:5035]	0	-0.45107	0.2709	8.97644	0.0268097	2973	4457	4719	4583	3065	2539	2295	2380	1708	356.871	653.965	580.192	579.17	690.89	539.509	400.19	452.056	394.089
ENSG00000260274	AC068338.2		0	1.53088	0.2709	0.513223	0.0268128	6	12	16	8	2	4	10	13	13	0.72	1.761	1.967	1.011	0.451	0.85	1.744	2.469	3
ENSG00000170417	TMEM182	transmembrane protein 182 [Source:HGNC Symbol;Acc:HGNC:26391]	0	-1.88932	0.2709	0.587716	0.026826	12	14	19	22	13	11	11	5	0	1.44	2.054	2.336	2.78	2.93	2.337	1.918	0.95	0
ENSG00000182670	TTC3	tetratricopeptide repeat domain 3 [Source:HGNC Symbol;Acc:HGNC:12393]	0	-0.446919	0.2709	5.29638	0.0268125	216	242	266	430	254	223	215	199	151	25.928	35.508	32.704	54.341	57.255	47.385	37.491	37.798	34.84
ENSG00000174705	SH3PXD2B	SH3 and PX domains 2B [Source:HGNC Symbol;Acc:HGNC:29242]	0	-0.786098	0.2709	3.66285	0.026768	102	93	87	175	74	69	72	70	21	12.244	13.646	10.696	22.115	16.681	14.662	12.555	13.296	4.845
ENSG00000130699	TAF4	TATA-box binding protein associated factor 4 [Source:HGNC Symbol;Acc:HGNC:11537]	0	-0.863437	0.271031	2.58365	0.0268559	57	61	64	54	33	36	20	30	10	6.842	8.95	7.869	6.824	7.439	7.65	3.487	5.698	2.307
ENSG00000023330	ALAS1	5'-aminolevulinate synthase 1 [Source:HGNC Symbol;Acc:HGNC:396]	0	0.652872	0.271046	4.51231	0.0268743	162	166	178	210	68	78	197	190	81	19.446	24.357	21.885	26.538	15.328	16.574	34.352	36.088	18.689
ENSG00000040341	STAU2	staufen double-stranded RNA binding protein 2 [Source:HGNC Symbol;Acc:HGNC:11371]	0	-0.497476	0.271119	5.64624	0.0268984	284	333	398	598	309	253	277	270	148	34.091	48.86	48.933	75.571	69.653	53.76	48.302	51.284	34.148
ENSG00000180329	CCDC43	coiled-coil domain containing 43 [Source:HGNC Symbol;Acc:HGNC:26472]	0	0.440194	0.271501	7.37886	0.0269703	1076	1150	1481	1195	724	650	934	1234	820	129.16	168.737	182.086	151.016	163.199	138.118	162.866	234.385	189.2
ENSG00000113761	ZNF346	zinc finger protein 346 [Source:HGNC Symbol;Acc:HGNC:16403]	0	-1.1088	0.271501	3.64556	0.0269557	101	96	107	141	63	99	23	34	98	12.124	14.086	13.155	17.819	14.201	21.036	4.011	6.458	22.612
ENSG00000158201	ABHD3	abhydrolase domain containing 3 [Source:HGNC Symbol;Acc:HGNC:18718]	0	0.757727	0.271978	3.44483	0.0270347	79	109	78	66	41	36	66	105	44	9.483	15.993	9.59	8.341	9.242	7.65	11.509	19.944	10.152
ENSG00000115282	TTC31	tetratricopeptide repeat domain 31 [Source:HGNC Symbol;Acc:HGNC:25759]	0	-1.0006	0.272642	2.88504	0.0271177	77	35	81	77	46	48	21	22	34	9.243	5.135	9.959	9.731	10.369	10.199	3.662	4.179	7.845
ENSG00000067141	NEO1	neogenin 1 [Source:HGNC Symbol;Acc:HGNC:7754]	0	-1.6371	0.273691	0.987604	0.0272392	27	9	12	34	12	20	9	11	1	3.241	1.321	1.475	4.297	2.705	4.25	1.569	2.089	0.231
ENSG00000078369	GNB1	G protein subunit beta 1 [Source:HGNC Symbol;Acc:HGNC:4396]	0	-0.484659	0.273946	8.68807	0.0272817	2995	3021	2884	4269	2147	2562	2528	2307	963	359.512	443.264	354.582	539.489	483.961	544.396	440.819	438.19	222.194
ENSG00000108773	KAT2A	lysine acetyltransferase 2A [Source:HGNC Symbol;Acc:HGNC:4201]	0	0.774338	0.274337	4.01648	0.0273549	122	71	121	109	44	96	186	106	76	14.645	10.418	14.877	13.775	9.918	20.399	32.434	20.134	17.536
ENSG00000144834	TAGLN3	transgelin 3 [Source:HGNC Symbol;Acc:HGNC:29868]	0	-2.62238	0.274337	0.476384	0.0273503	54	33	17	15	8	9	1	0	6	6.482	4.842	2.09	1.896	1.803	1.912	0.174	0	1.384
ENSG00000114767	RRP9	ribosomal RNA processing 9, U3 small nucleolar RNA binding protein [Source:HGNC Symbol;Acc:HGNC:16829]	0	0.581689	0.274374	5.43014	0.0273757	294	329	372	246	149	223	337	344	148	35.291	48.273	45.737	31.088	33.587	47.385	58.764	65.339	34.148
ENSG00000197046	SIGLEC15	sialic acid binding Ig like lectin 15 [Source:HGNC Symbol;Acc:HGNC:27596]	0	-2.81489	0.274815	-2.33481	0.0274432	0	1	0	2	11	3	0	0	0	0	0.147	0	0.253	2.48	0.637	0	0	0
ENSG00000163689	C3orf67	chromosome 3 open reading frame 67 [Source:HGNC Symbol;Acc:HGNC:24763]	0	1.14354	0.274815	1.87916	0.027454	29	42	21	12	14	15	29	24	22	3.481	6.163	2.582	1.516	3.156	3.187	5.057	4.559	5.076
ENSG00000140939	NOL3	nucleolar protein 3 [Source:HGNC Symbol;Acc:HGNC:7869]	0	0.54165	0.274936	4.45668	0.0274833	141	111	136	182	88	98	170	137	147	16.925	16.287	16.721	23	19.836	20.824	29.644	26.022	33.918
ENSG00000229344	MTCO2P12	mitochondrially encoded cytochrome c oxidase II pseudogene 12 [Source:HGNC Symbol;Acc:HGNC:52028]	0	0.81924	0.275238	10.7147	0.0277226	24629	10385	18530	7302	6327	5334	8396	8282	13134	2956.4	1523.77	2278.23	922.78	1426.19	1133.41	1464.05	1573.08	3030.43
ENSG00000166002	SMCO4	single-pass membrane protein with coiled-coil domains 4 [Source:HGNC Symbol;Acc:HGNC:24810]	0	-1.1002	0.275238	2.00017	0.0276677	8	31	14	76	35	39	27	30	7	0.96	4.549	1.721	9.604	7.889	8.287	4.708	5.698	1.615
ENSG00000264083	AC005899.1		0	-2.61558	0.275238	-2.15594	0.0277049	0	0	1	10	6	1	0	0	1	0	0	0.123	1.264	1.352	0.212	0	0	0.231
ENSG00000126368	NR1D1	nuclear receptor subfamily 1 group D member 1 [Source:HGNC Symbol;Acc:HGNC:7962]	0	0.967706	0.275238	3.8492	0.0276142	195	60	112	105	51	36	146	114	60	23.407	8.804	13.77	13.269	11.496	7.65	25.459	21.653	13.844
ENSG00000181513	ACBD4	acyl-CoA binding domain containing 4 [Source:HGNC Symbol;Acc:HGNC:23337]	0	-0.86204	0.275238	1.74866	0.0276867	17	12	12	59	25	26	18	18	14	2.041	1.761	1.475	7.456	5.635	5.525	3.139	3.419	3.23
ENSG00000008294	SPAG9	sperm associated antigen 9 [Source:HGNC Symbol;Acc:HGNC:14524]	0	0.476029	0.275238	5.24451	0.0277714	266	236	290	259	177	152	232	280	192	31.93	34.628	35.655	32.731	39.898	32.298	40.455	53.183	44.3
ENSG00000105246	EBI3	Epstein-Barr virus induced 3 [Source:HGNC Symbol;Acc:HGNC:3129]	0	-2.6302	0.275238	-0.284512	0.027732	22	4	10	24	5	4	0	3	1	2.641	0.587	1.229	3.033	1.127	0.85	0	0.57	0.231
ENSG00000185236	RAB11B	RAB11B, member RAS oncogene family [Source:HGNC Symbol;Acc:HGNC:9761]	0	0.470826	0.275238	6.62691	0.0275829	657	387	505	796	491	507	870	728	553	78.865	56.784	62.089	100.593	110.678	107.732	151.706	138.276	127.594
ENSG00000144591	GMPPA	GDP-mannose pyrophosphorylase A [Source:HGNC Symbol;Acc:HGNC:22923]	0	-0.647467	0.275238	3.72367	0.0277697	78	74	96	189	82	71	76	73	34	9.363	10.858	11.803	23.885	18.484	15.087	13.252	13.866	7.845
ENSG00000171222	SCAND1	SCAN domain containing 1 [Source:HGNC Symbol;Acc:HGNC:10566]	0	0.478694	0.275238	5.42556	0.0276654	226	217	236	414	162	226	414	307	220	27.128	31.84	29.016	52.319	36.517	48.022	72.191	58.311	50.761
ENSG00000080200	CRYBG3	crystallin beta-gamma domain containing 3 [Source:HGNC Symbol;Acc:HGNC:34427]	0	0.665347	0.275238	3.09991	0.0277498	32	43	62	66	40	38	74	72	50	3.841	6.309	7.623	8.341	9.017	8.075	12.904	13.676	11.537
ENSG00000233237	LINC00472	long intergenic non-protein coding RNA 472 [Source:HGNC Symbol;Acc:HGNC:21380]	0	2.50074	0.275238	0.0943559	0.0275978	6	3	8	0	7	12	18	16	6	0.72	0.44	0.984	0	1.578	2.55	3.139	3.039	1.384
ENSG00000120253	NUP43	nucleoporin 43 [Source:HGNC Symbol;Acc:HGNC:21182]	0	-0.560941	0.275238	5.00131	0.0276668	247	265	332	303	163	172	109	131	131	29.649	38.883	40.819	38.291	36.742	36.548	19.007	24.882	30.226
ENSG00000156735	BAG4	BCL2 associated athanogene 4 [Source:HGNC Symbol;Acc:HGNC:940]	0	-0.694263	0.275238	3.68984	0.0277379	108	111	123	141	68	65	39	74	35	12.964	16.287	15.123	17.819	15.328	13.812	6.801	14.056	8.076
ENSG00000124486	USP9X	ubiquitin specific peptidase 9 X-linked [Source:HGNC Symbol;Acc:HGNC:12632]	0	-0.425846	0.275238	6.0296	0.0277562	464	500	536	701	344	326	352	300	207	55.697	73.364	65.9	88.588	77.542	69.271	61.38	56.982	47.761
ENSG00000103145	HCFC1R1	host cell factor C1 regulator 1 [Source:HGNC Symbol;Acc:HGNC:21198]	0	0.614311	0.275466	6.13989	0.0278116	296	155	175	953	408	374	911	590	677	35.531	22.743	21.516	120.434	91.968	79.471	158.855	112.064	156.205
ENSG00000164221	CCDC112	coiled-coil domain containing 112 [Source:HGNC Symbol;Acc:HGNC:28599]	0	0.662658	0.275604	3.02849	0.0278428	52	51	43	68	34	29	65	65	45	6.242	7.483	5.287	8.593	7.664	6.162	11.334	12.346	10.383
ENSG00000145439	CBR4	carbonyl reductase 4 [Source:HGNC Symbol;Acc:HGNC:25891]	0	0.787068	0.275635	2.91416	0.0278632	50	48	72	52	26	26	78	55	27	6.002	7.043	8.852	6.571	5.861	5.525	13.601	10.447	6.23
ENSG00000133216	EPHB2	EPH receptor B2 [Source:HGNC Symbol;Acc:HGNC:3393]	0	-0.687628	0.275773	4.78309	0.0279186	84	135	106	501	191	224	147	264	88	10.083	19.808	13.032	63.313	43.054	47.597	25.633	50.144	20.304
ENSG00000258056	AC009779.2		0	1.0411	0.275773	1.8274	0.0279514	26	28	19	28	10	9	28	24	30	3.121	4.108	2.336	3.538	2.254	1.912	4.882	4.559	6.922
ENSG00000133028	SCO1	SCO1, cytochrome c oxidase assembly protein [Source:HGNC Symbol;Acc:HGNC:10603]	0	-0.55952	0.275773	4.38937	0.0279632	163	168	227	214	90	123	99	79	65	19.566	24.65	27.909	27.044	20.287	26.136	17.263	15.005	14.998
ENSG00000105321	CCDC9	coiled-coil domain containing 9 [Source:HGNC Symbol;Acc:HGNC:24560]	0	1.01576	0.275773	3.67642	0.0279355	85	49	86	94	60	39	153	191	37	10.203	7.19	10.574	11.879	13.525	8.287	26.679	36.278	8.537
ENSG00000168685	IL7R	interleukin 7 receptor [Source:HGNC Symbol;Acc:HGNC:6024]	0	1.03238	0.275773	3.95021	0.0279147	37	103	48	79	137	70	229	205	73	4.441	15.113	5.902	9.984	30.882	14.874	39.932	38.938	16.843
ENSG00000185875	THNSL1	threonine synthase like 1 [Source:HGNC Symbol;Acc:HGNC:26160]	0	1.59901	0.276079	0.93982	0.0280198	6	9	19	16	2	9	31	31	7	0.72	1.321	2.336	2.022	0.451	1.912	5.406	5.888	1.615
ENSG00000052795	FNIP2	folliculin interacting protein 2 [Source:HGNC Symbol;Acc:HGNC:29280]	0	0.724387	0.276079	3.16752	0.0280288	40	52	33	84	39	40	104	93	40	4.801	7.63	4.057	10.615	8.791	8.5	18.135	17.664	9.229
ENSG00000186660	ZFP91	ZFP91 zinc finger protein [Source:HGNC Symbol;Acc:HGNC:14983]	0	-0.485849	0.27611	5.37254	0.0280664	321	291	297	389	231	260	242	204	110	38.532	42.698	36.516	49.159	52.07	55.247	42.199	38.748	25.38
ENSG00000111684	LPCAT3	lysophosphatidylcholine acyltransferase 3 [Source:HGNC Symbol;Acc:HGNC:30244]	0	-0.735881	0.27611	5.36669	0.0280649	397	201	304	307	330	321	181	216	110	47.655	29.492	37.376	38.797	74.386	68.209	31.562	41.027	25.38
ENSG00000170633	RNF34	ring finger protein 34 [Source:HGNC Symbol;Acc:HGNC:17297]	0	0.55144	0.277417	4.94654	0.028234	179	231	228	235	91	162	238	196	161	21.487	33.894	28.032	29.698	20.513	34.423	41.501	37.228	37.148
ENSG00000180776	ZDHHC20	zinc finger DHHC-type containing 20 [Source:HGNC Symbol;Acc:HGNC:20749]	0	-0.539628	0.277417	4.88044	0.0282168	265	302	263	248	172	143	126	141	71	31.81	44.312	32.335	31.341	38.771	30.386	21.971	26.781	16.382
ENSG00000243711	RPL21P116	ribosomal protein L21 pseudogene 116 [Source:HGNC Symbol;Acc:HGNC:36101]	0	-1.25016	0.27742	1.14537	0.0282516	21	26	17	30	11	13	7	6	5	2.521	3.815	2.09	3.791	2.48	2.762	1.221	1.14	1.154
ENSG00000231564	EIF4A1P11	eukaryotic translation initiation factor 4A1 pseudogene 11 [Source:HGNC Symbol;Acc:HGNC:37932]	0	1.05858	0.277453	1.63153	0.0282723	24	22	20	16	11	10	34	16	20	2.881	3.228	2.459	2.022	2.48	2.125	5.929	3.039	4.615
ENSG00000205213	LGR4	leucine rich repeat containing G protein-coupled receptor 4 [Source:HGNC Symbol;Acc:HGNC:13299]	0	0.731847	0.277551	3.98886	0.0283321	88	139	167	84	71	53	122	84	92	10.563	20.395	20.532	10.615	16.004	11.262	21.274	15.955	21.227
ENSG00000212135	SNORD67	small nucleolar RNA, C/D box 67 [Source:HGNC Symbol;Acc:HGNC:32728]	0	2.97877	0.277551	-2.53493	0.0283342	0	0	1	0	0	0	5	10	0	0	0	0.123	0	0	0	0.872	1.899	0
ENSG00000233039	MTND5P30	mitochondrially encoded NADH:ubiquinone oxidoreductase core subunit 5 pseudogene 30 [Source:HGNC Symbol;Acc:HGNC:42292]	0	2.51018	0.277551	-0.955748	0.0283248	6	1	2	8	0	0	10	4	10	0.72	0.147	0.246	1.011	0	0	1.744	0.76	2.307
ENSG00000085719	CPNE3	copine 3 [Source:HGNC Symbol;Acc:HGNC:2316]	0	-0.933164	0.277743	6.13049	0.0283712	993	731	949	630	309	426	329	360	59	119.197	107.258	116.678	79.615	69.653	90.52	57.369	68.378	13.613
ENSG00000164885	CDK5	cyclin dependent kinase 5 [Source:HGNC Symbol;Acc:HGNC:1774]	0	0.641676	0.27822	3.739	0.0284373	88	66	97	127	41	55	115	112	61	10.563	9.684	11.926	16.049	9.242	11.687	20.053	21.273	14.075
ENSG00000164078	MST1R	macrophage stimulating 1 receptor [Source:HGNC Symbol;Acc:HGNC:7381]	0	0.927804	0.278612	3.02794	0.0284948	138	128	183	30	22	14	41	28	41	16.565	18.781	22.499	3.791	4.959	2.975	7.149	5.318	9.46
ENSG00000197121	PGAP1	post-GPI attachment to proteins 1 [Source:HGNC Symbol;Acc:HGNC:25712]	0	-1.61517	0.279372	0.530962	0.0286045	24	14	13	23	9	6	4	3	2	2.881	2.054	1.598	2.907	2.029	1.275	0.697	0.57	0.461
ENSG00000144712	CAND2	cullin associated and neddylation dissociated 2 (putative) [Source:HGNC Symbol;Acc:HGNC:30689]	0	-1.40149	0.279372	0.922584	0.0286075	11	16	7	34	13	17	7	14	2	1.32	2.348	0.861	4.297	2.93	3.612	1.221	2.659	0.461
ENSG00000239291	AC002558.1		0	0.879552	0.279627	2.34921	0.028651	39	31	34	33	18	19	52	48	17	4.681	4.549	4.18	4.17	4.057	4.037	9.067	9.117	3.922
ENSG00000163071	SPATA18	spermatogenesis associated 18 [Source:HGNC Symbol;Acc:HGNC:29579]	0	2.19456	0.280505	1.09296	0.0287619	47	15	39	16	0	6	16	21	16	5.642	2.201	4.795	2.022	0	1.275	2.79	3.989	3.692
ENSG00000197860	SGTB	small glutamine rich tetratricopeptide repeat containing beta [Source:HGNC Symbol;Acc:HGNC:23567]	0	-0.699073	0.280505	3.79794	0.028776	119	93	117	116	92	89	43	62	56	14.284	13.646	14.385	14.659	20.738	18.911	7.498	11.776	12.921
ENSG00000132003	ZSWIM4	zinc finger SWIM-type containing 4 [Source:HGNC Symbol;Acc:HGNC:25704]	0	0.899101	0.282136	2.35648	0.0289721	25	33	27	44	25	12	44	37	43	3.001	4.842	3.32	5.56	5.635	2.55	7.672	7.028	9.921
ENSG00000198589	LRBA	LPS responsive beige-like anchor protein [Source:HGNC Symbol;Acc:HGNC:1742]	0	-0.838066	0.282136	3.6057	0.0289786	131	86	119	110	80	65	27	55	48	15.725	12.619	14.631	13.901	18.033	13.812	4.708	10.447	11.075
ENSG00000067221	STOML1	stomatin like 1 [Source:HGNC Symbol;Acc:HGNC:14560]	0	0.83753	0.282215	3.17199	0.0290044	58	77	69	83	20	29	76	51	62	6.962	11.298	8.483	10.489	4.508	6.162	13.252	9.687	14.305
ENSG00000116141	MARK1	microtubule affinity regulating kinase 1 [Source:HGNC Symbol;Acc:HGNC:6896]	0	-1.86694	0.282663	1.25627	0.0292544	35	40	44	30	14	14	8	14	0	4.201	5.869	5.41	3.791	3.156	2.975	1.395	2.659	0
ENSG00000175029	CTBP2	C-terminal binding protein 2 [Source:HGNC Symbol;Acc:HGNC:2495]	0	0.401163	0.282663	7.61671	0.0291003	1270	1501	1367	1332	958	815	1310	1316	920	152.447	220.238	168.07	168.33	215.945	173.178	228.431	249.96	212.273
ENSG00000151364	KCTD14	potassium channel tetramerization domain containing 14 [Source:HGNC Symbol;Acc:HGNC:23295]	0	-0.82503	0.282663	3.37933	0.0291225	97	116	117	71	74	62	46	39	17	11.644	17.02	14.385	8.973	16.681	13.174	8.021	7.408	3.922
ENSG00000235903	CPB2-AS1	CPB2 antisense RNA 1 [Source:HGNC Symbol;Acc:HGNC:39898]	0	2.13189	0.282663	-0.898349	0.0291501	1	2	5	6	1	0	6	12	4	0.12	0.293	0.615	0.758	0.225	0	1.046	2.279	0.923
ENSG00000255302	EID1	EP300 interacting inhibitor of differentiation 1 [Source:HGNC Symbol;Acc:HGNC:1191]	0	-0.507792	0.282663	7.31084	0.0292977	742	1107	1187	1628	1026	1014	803	1042	461	89.068	162.428	145.939	205.736	231.274	215.463	140.023	197.917	106.367
ENSG00000072849	DERL2	derlin 2 [Source:HGNC Symbol;Acc:HGNC:17943]	0	0.545571	0.282663	5.57885	0.0291572	181	267	214	496	173	281	501	389	263	21.727	39.176	26.311	62.681	38.996	59.709	87.362	73.886	60.682
ENSG00000114978	MOB1A	MOB kinase activator 1A [Source:HGNC Symbol;Acc:HGNC:16015]	0	-0.468764	0.282663	6.47614	0.0292954	584	793	801	784	484	505	386	364	348	70.102	116.355	98.481	99.077	109.1	107.307	67.309	69.138	80.295
ENSG00000232133	IMPDH1P10	inosine monophosphate dehydrogenase 1 pseudogene 10 [Source:HGNC Symbol;Acc:HGNC:33965]	0	2.4731	0.282663	-1.25115	0.0292158	3	1	0	1	1	1	3	7	17	0.36	0.147	0	0.126	0.225	0.212	0.523	1.33	3.922
ENSG00000172053	QARS	glutaminyl-tRNA synthetase [Source:HGNC Symbol;Acc:HGNC:9751]	0	-0.427661	0.282663	7.44742	0.0290683	1719	1249	1396	1592	964	878	921	701	573	206.344	183.263	171.635	201.187	217.298	186.565	160.599	133.147	132.209
ENSG00000248487	ABHD14A	abhydrolase domain containing 14A [Source:HGNC Symbol;Acc:HGNC:24538]	0	0.675745	0.282663	3.39759	0.0291985	70	52	68	98	39	38	103	91	44	8.403	7.63	8.36	12.385	8.791	8.075	17.961	17.284	10.152
ENSG00000112984	KIF20A	kinesin family member 20A [Source:HGNC Symbol;Acc:HGNC:9787]	0	-0.698688	0.282663	5.25735	0.0292788	259	169	316	431	253	266	167	297	86	31.09	24.797	38.852	54.467	57.029	56.522	29.121	56.412	19.843
ENSG00000112659	CUL9	cullin 9 [Source:HGNC Symbol;Acc:HGNC:15982]	0	-1.11664	0.282663	2.38108	0.0292192	74	25	41	70	33	32	25	21	8	8.883	3.668	5.041	8.846	7.439	6.8	4.359	3.989	1.846
ENSG00000135211	TMEM60	transmembrane protein 60 [Source:HGNC Symbol;Acc:HGNC:21754]	0	-0.596358	0.282663	4.23281	0.0291909	156	179	171	188	97	99	95	90	38	18.726	26.264	21.024	23.758	21.865	21.036	16.566	17.095	8.768
ENSG00000268996	MAN1B1-DT	MAN1B1 divergent transcript [Source:HGNC Symbol;Acc:HGNC:48715]	0	1.4221	0.282663	0.0971359	0.0292559	6	7	4	6	3	3	14	8	8	0.72	1.027	0.492	0.758	0.676	0.637	2.441	1.52	1.846
ENSG00000132424	PNISR	PNN interacting serine and arginine rich protein [Source:HGNC Symbol;Acc:HGNC:21222]	0	0.500866	0.283102	6.7908	0.0293608	513	559	719	761	562	596	1135	677	614	61.579	82.021	88.4	96.17	126.682	126.643	197.915	128.589	141.669
ENSG00000182774	RPS17	ribosomal protein S17 [Source:HGNC Symbol;Acc:HGNC:10397]	0	-0.361902	0.283184	10.069	0.029387	9685	9875	13058	9259	4828	4908	4361	5218	3046	1162.56	1448.94	1605.45	1170.09	1088.29	1042.89	760.448	991.104	702.808
ENSG00000259308	AC024270.1		0	-1.61631	0.283231	0.925367	0.029445	32	32	34	11	12	16	5	4	1	3.841	4.695	4.18	1.39	2.705	3.4	0.872	0.76	0.231
ENSG00000178913	TAF7	TATA-box binding protein associated factor 7 [Source:HGNC Symbol;Acc:HGNC:11541]	0	-0.539592	0.283231	5.45894	0.0294429	295	312	269	492	247	281	241	277	107	35.411	45.779	33.073	62.176	55.677	59.709	42.024	52.613	24.688
ENSG00000186350	RXRA	retinoid X receptor alpha [Source:HGNC Symbol;Acc:HGNC:10477]	0	0.452243	0.283231	6.2203	0.0294297	420	365	550	570	347	357	670	546	323	50.416	53.556	67.621	72.033	78.218	75.858	116.831	103.707	74.526
ENSG00000184545	DUSP8	dual specificity phosphatase 8 [Source:HGNC Symbol;Acc:HGNC:3074]	0	1.22365	0.283305	1.13957	0.0294703	12	5	6	16	9	10	20	20	39	1.44	0.734	0.738	2.022	2.029	2.125	3.487	3.799	8.999
ENSG00000183048	SLC25A10	solute carrier family 25 member 10 [Source:HGNC Symbol;Acc:HGNC:10980]	0	-0.910495	0.283879	3.88145	0.0295478	156	52	132	178	93	101	81	41	52	18.726	7.63	16.229	22.495	20.963	21.461	14.124	7.788	11.998
ENSG00000277945	AC107308.1		0	3.0475	0.283964	-0.77578	0.0295744	5	2	15	0	0	4	15	2	8	0.6	0.293	1.844	0	0	0.85	2.616	0.38	1.846
ENSG00000179859	RNF227	ring finger protein 227 [Source:HGNC Symbol;Acc:HGNC:27571]	0	-2.39662	0.28401	0.264076	0.0295977	21	6	21	12	15	9	2	0	7	2.521	0.88	2.582	1.516	3.381	1.912	0.349	0	1.615
ENSG00000171051	FPR1	formyl peptide receptor 1 [Source:HGNC Symbol;Acc:HGNC:3826]	0	-1.06728	0.28401	1.13052	0.0296147	2	10	4	57	22	29	22	17	6	0.24	1.467	0.492	7.203	4.959	6.162	3.836	3.229	1.384
ENSG00000167103	PIP5KL1	phosphatidylinositol-4-phosphate 5-kinase like 1 [Source:HGNC Symbol;Acc:HGNC:28711]	0	-1.16925	0.284106	1.53804	0.0296425	29	27	23	31	16	20	10	5	12	3.481	3.962	2.828	3.918	3.607	4.25	1.744	0.95	2.769
ENSG00000183092	BEGAIN	brain enriched guanylate kinase associated [Source:HGNC Symbol;Acc:HGNC:24163]	0	-1.89853	0.284511	-0.346046	0.0297025	0	4	3	15	10	20	4	1	6	0	0.587	0.369	1.896	2.254	4.25	0.697	0.19	1.384
ENSG00000271207	MTCO1P22	mitochondrially encoded cytochrome c oxidase I pseudogene 22 [Source:HGNC Symbol;Acc:HGNC:52087]	0	2.02167	0.285067	-0.653252	0.0297961	1	3	5	4	0	4	6	10	8	0.12	0.44	0.615	0.505	0	0.85	1.046	1.899	1.846
ENSG00000170464	DNAJC18	DnaJ heat shock protein family (Hsp40) member C18 [Source:HGNC Symbol;Acc:HGNC:28429]	0	-0.563443	0.285067	4.44631	0.029784	146	85	93	312	139	153	130	128	84	17.525	12.472	11.434	39.429	31.332	32.511	22.669	24.312	19.381
ENSG00000198690	FAN1	FANCD2 and FANCI associated nuclease 1 [Source:HGNC Symbol;Acc:HGNC:29170]	0	0.649026	0.285128	3.35226	0.0298331	84	84	88	69	31	39	69	82	38	10.083	12.325	10.819	8.72	6.988	8.287	12.032	15.575	8.768
ENSG00000128791	TWSG1	twisted gastrulation BMP signaling modulator 1 [Source:HGNC Symbol;Acc:HGNC:12429]	0	-0.562561	0.285128	5.24506	0.0298381	312	281	390	376	206	190	120	202	130	37.452	41.23	47.95	47.516	46.435	40.373	20.925	38.368	29.995
ENSG00000268894	PLCE1-AS1	PLCE1 antisense RNA 1 [Source:HGNC Symbol;Acc:HGNC:45193]	0	2.87178	0.285364	-2.74321	0.0298948	0	0	0	0	0	0	4	10	0	0	0	0	0	0	0	0.697	1.899	0
ENSG00000177303	CASKIN2	CASK interacting protein 2 [Source:HGNC Symbol;Acc:HGNC:18200]	0	0.750377	0.285364	3.17247	0.0299163	63	48	56	54	25	61	69	68	55	7.562	7.043	6.885	6.824	5.635	12.962	12.032	12.916	12.69
ENSG00000112977	DAP	death associated protein [Source:HGNC Symbol;Acc:HGNC:2672]	0	0.373504	0.285364	7.0229	0.0298988	736	822	747	1093	582	630	994	934	628	88.348	120.61	91.842	138.126	131.19	133.868	173.328	177.403	144.899
ENSG00000147439	BIN3	bridging integrator 3 [Source:HGNC Symbol;Acc:HGNC:1054]	0	-0.490054	0.285735	5.81924	0.0299731	449	351	398	665	245	375	287	290	180	53.897	51.501	48.933	84.038	55.226	79.683	50.046	55.082	41.532
ENSG00000105220	GPI	glucose-6-phosphate isomerase [Source:HGNC Symbol;Acc:HGNC:4458]	0	-0.501274	0.285975	8.74144	0.0300162	3929	2381	3410	3623	3028	2320	1886	2299	1364	471.627	349.359	419.253	457.852	682.55	492.974	328.87	436.671	314.718
ENSG00000134815	DHX34	DExH-box helicase 34 [Source:HGNC Symbol;Acc:HGNC:16719]	0	0.751436	0.286277	3.42443	0.0300657	56	70	59	77	32	65	109	106	41	6.722	10.271	7.254	9.731	7.213	13.812	19.007	20.134	9.46
ENSG00000005243	COPZ2	coatomer protein complex subunit zeta 2 [Source:HGNC Symbol;Acc:HGNC:19356]	0	-0.965755	0.286332	2.4465	0.0300903	35	17	21	118	35	41	20	45	19	4.201	2.494	2.582	14.912	7.889	8.712	3.487	8.547	4.384
ENSG00000213930	GALT	galactose-1-phosphate uridylyltransferase [Source:HGNC Symbol;Acc:HGNC:4135]	0	-0.878332	0.286332	3.58296	0.0301072	74	90	147	115	79	82	52	73	17	8.883	13.205	18.073	14.533	17.808	17.424	9.067	13.866	3.922
ENSG00000175544	CABP4	calcium binding protein 4 [Source:HGNC Symbol;Acc:HGNC:1386]	0	-1.46017	0.286663	1.43029	0.0301779	22	18	23	72	10	16	6	12	7	2.641	2.641	2.828	9.099	2.254	3.4	1.046	2.279	1.615
ENSG00000146409	SLC18B1	solute carrier family 18 member B1 [Source:HGNC Symbol;Acc:HGNC:21573]	0	-1.2381	0.286663	2.16857	0.0301608	51	32	81	56	18	27	8	14	15	6.122	4.695	9.959	7.077	4.057	5.737	1.395	2.659	3.461
ENSG00000163956	LRPAP1	LDL receptor related protein associated protein 1 [Source:HGNC Symbol;Acc:HGNC:6701]	0	-0.49073	0.286672	5.65381	0.0301968	464	436	402	503	235	267	198	205	196	55.697	63.973	49.425	63.566	52.972	56.734	34.526	38.938	45.223
ENSG00000250303	AP002884.1		0	1.58436	0.28678	0.414177	0.0302293	6	10	4	3	9	5	10	19	11	0.72	1.467	0.492	0.379	2.029	1.062	1.744	3.609	2.538
ENSG00000160408	ST6GALNAC6	ST6 N-acetylgalactosaminide alpha-2,6-sialyltransferase 6 [Source:HGNC Symbol;Acc:HGNC:23364]	0	0.510524	0.28678	4.97321	0.0302439	141	142	172	331	120	164	327	250	158	16.925	20.835	21.147	41.83	27.05	34.848	57.02	47.485	36.456
ENSG00000166997	CNPY4	canopy FGF signaling regulator 4 [Source:HGNC Symbol;Acc:HGNC:28631]	0	-0.725383	0.286979	3.43322	0.0302829	64	46	53	138	98	66	75	37	48	7.682	6.749	6.516	17.44	22.09	14.024	13.078	7.028	11.075
ENSG00000111077	TNS2	tensin 2 [Source:HGNC Symbol;Acc:HGNC:19737]	0	-0.733259	0.287095	2.89142	0.0303131	30	12	6	174	94	81	71	55	51	3.601	1.761	0.738	21.989	21.189	17.212	12.381	10.447	11.767
ENSG00000262879	AC068152.1		0	0.845865	0.287157	2.59624	0.0303375	50	26	31	31	28	31	62	47	30	6.002	3.815	3.811	3.918	6.312	6.587	10.811	8.927	6.922
ENSG00000125144	MT1G	metallothionein 1G [Source:HGNC Symbol;Acc:HGNC:7399]	0	-1.81016	0.287318	2.45227	0.0303789	162	31	45	61	38	43	5	21	15	19.446	4.549	5.533	7.709	8.566	9.137	0.872	3.989	3.461
ENSG00000146828	SLC12A9	solute carrier family 12 member 9 [Source:HGNC Symbol;Acc:HGNC:17435]	0	-0.719545	0.287318	3.44709	0.0303904	71	92	108	97	69	71	53	54	21	8.523	13.499	13.278	12.258	15.553	15.087	9.242	10.257	4.845
ENSG00000152104	PTPN14	protein tyrosine phosphatase, non-receptor type 14 [Source:HGNC Symbol;Acc:HGNC:9647]	0	-0.433568	0.287378	5.6716	0.0304265	290	302	273	537	305	364	270	309	192	34.811	44.312	33.565	67.863	68.751	77.346	47.081	58.691	44.3
ENSG00000204305	AGER	advanced glycosylation end-product specific receptor [Source:HGNC Symbol;Acc:HGNC:320]	0	1.9716	0.287378	-0.56762	0.0304327	11	3	6	1	1	2	6	5	5	1.32	0.44	0.738	0.126	0.225	0.425	1.046	0.95	1.154
ENSG00000261487	AC135048.1		0	1.04401	0.287383	2.14003	0.0304883	27	14	24	46	18	10	31	48	46	3.241	2.054	2.951	5.813	4.057	2.125	5.406	9.117	10.614
ENSG00000144589	STK11IP	serine/threonine kinase 11 interacting protein [Source:HGNC Symbol;Acc:HGNC:19184]	0	-0.888589	0.287383	2.55921	0.0304959	53	46	44	69	26	42	16	23	25	6.362	6.749	5.41	8.72	5.861	8.925	2.79	4.369	5.768
ENSG00000147687	TATDN1	TatD DNase domain containing 1 [Source:HGNC Symbol;Acc:HGNC:24220]	0	0.547113	0.287383	5.08448	0.0305051	253	280	282	178	148	144	184	233	179	30.369	41.084	34.671	22.495	33.361	30.598	32.085	44.256	41.301
ENSG00000237506	RPSAP15	ribosomal protein SA pseudogene 15 [Source:HGNC Symbol;Acc:HGNC:31464]	0	0.445248	0.287383	5.61617	0.0304724	320	347	401	377	183	212	399	289	215	38.412	50.915	49.302	47.643	41.251	45.048	69.575	54.892	49.607
ENSG00000199568	RNU5A-1	RNA, U5A small nuclear 1 [Source:HGNC Symbol;Acc:HGNC:10211]	0	2.41852	0.287715	0.0326681	0.0305583	5	12	2	3	1	6	31	26	2	0.6	1.761	0.246	0.379	0.225	1.275	5.406	4.938	0.461
ENSG00000276600	RAB7B	RAB7B, member RAS oncogene family [Source:HGNC Symbol;Acc:HGNC:30513]	0	-1.62924	0.287723	0.832527	0.0305951	30	16	35	19	6	16	3	5	2	3.601	2.348	4.303	2.401	1.352	3.4	0.523	0.95	0.461
ENSG00000234771	SLC25A25-AS1	SLC25A25 antisense RNA 1 [Source:HGNC Symbol;Acc:HGNC:27844]	0	2.02619	0.287723	-1.34669	0.0305846	1	2	0	1	1	2	4	10	4	0.12	0.293	0	0.126	0.225	0.425	0.697	1.899	0.923
ENSG00000081870	HSPB11	heat shock protein family B (small) member 11 [Source:HGNC Symbol;Acc:HGNC:25019]	0	0.516401	0.288132	5.28118	0.0306761	226	296	348	230	187	157	274	267	173	27.128	43.431	42.786	29.066	42.152	33.361	47.779	50.714	39.917
ENSG00000099804	CDC34	cell division cycle 34 [Source:HGNC Symbol;Acc:HGNC:1734]	0	0.430607	0.288132	6.50558	0.0306694	600	529	529	828	337	438	765	598	445	72.022	77.619	65.04	104.637	75.964	93.07	133.397	113.584	102.675
ENSG00000132563	REEP2	receptor accessory protein 2 [Source:HGNC Symbol;Acc:HGNC:17975]	0	-0.71363	0.288132	3.50662	0.0307105	59	20	20	226	97	126	72	88	70	7.082	2.935	2.459	28.56	21.865	26.774	12.555	16.715	16.151
ENSG00000164692	COL1A2	collagen type I alpha 2 chain [Source:HGNC Symbol;Acc:HGNC:2198]	0	-1.76808	0.288132	3.01222	0.0307001	10	12	4	697	161	126	185	142	6	1.2	1.761	0.492	88.082	36.291	26.774	32.259	26.971	1.384
ENSG00000152760	TCTEX1D1	Tctex1 domain containing 1 [Source:HGNC Symbol;Acc:HGNC:26882]	0	1.41947	0.288183	0.141087	0.0309093	1	4	2	13	4	5	16	34	7	0.12	0.587	0.246	1.643	0.902	1.062	2.79	6.458	1.615
ENSG00000223745	CCDC18-AS1	CCDC18 antisense RNA 1 [Source:HGNC Symbol;Acc:HGNC:52262]	0	1.36679	0.288183	1.50602	0.0307504	26	8	29	27	8	4	27	25	24	3.121	1.174	3.565	3.412	1.803	0.85	4.708	4.748	5.538
ENSG00000261783	AC009054.2		0	1.76392	0.288183	0.0597473	0.0309551	1	4	9	14	3	1	19	10	14	0.12	0.587	1.107	1.769	0.676	0.212	3.313	1.899	3.23
ENSG00000181350	LRRC75A	leucine rich repeat containing 75A [Source:HGNC Symbol;Acc:HGNC:32403]	0	-1.65674	0.288183	-0.327304	0.0308266	3	2	0	18	20	10	8	2	3	0.36	0.293	0	2.275	4.508	2.125	1.395	0.38	0.692
ENSG00000126653	NSRP1	nuclear speckle splicing regulatory protein 1 [Source:HGNC Symbol;Acc:HGNC:25305]	0	0.44768	0.288183	7.65543	0.0309681	939	999	1508	1422	1084	986	1622	1378	1139	112.715	146.581	185.406	179.703	244.347	209.514	282.836	261.736	262.803
ENSG00000131469	RPL27	ribosomal protein L27 [Source:HGNC Symbol;Acc:HGNC:10328]	0	0.307461	0.288183	10.6902	0.0308887	14440	12941	15340	11195	6637	6752	9906	9078	7078	1733.34	1898.8	1886.02	1414.75	1496.07	1434.72	1727.36	1724.27	1633.12
ENSG00000141295	SCRN2	secernin 2 [Source:HGNC Symbol;Acc:HGNC:30381]	0	-0.907168	0.288183	3.65247	0.0307808	133	59	77	182	70	87	98	36	31	15.965	8.657	9.467	23	15.779	18.487	17.089	6.838	7.153
ENSG00000065717	TLE2	transducin like enhancer of split 2 [Source:HGNC Symbol;Acc:HGNC:11838]	0	-2.07132	0.288183	0.156522	0.0309121	2	3	1	40	37	12	11	18	0	0.24	0.44	0.123	5.055	8.34	2.55	1.918	3.419	0
ENSG00000104907	TRMT1	tRNA methyltransferase 1 [Source:HGNC Symbol;Acc:HGNC:25980]	0	0.591629	0.288183	5.58312	0.0308408	370	306	329	274	193	234	300	273	348	44.414	44.899	40.45	34.626	43.505	49.722	52.312	51.853	80.295
ENSG00000146094	DOK3	docking protein 3 [Source:HGNC Symbol;Acc:HGNC:24583]	0	1.94563	0.288183	-0.286928	0.0309193	2	12	8	2	1	3	7	8	7	0.24	1.761	0.984	0.253	0.225	0.637	1.221	1.52	1.615
ENSG00000260604	AL590004.4		0	1.91855	0.288183	-1.15736	0.030822	0	0	3	2	2	2	12	4	9	0	0	0.369	0.253	0.451	0.425	2.092	0.76	2.077
ENSG00000153993	SEMA3D	semaphorin 3D [Source:HGNC Symbol;Acc:HGNC:10726]	0	0.974438	0.288183	1.6561	0.0309595	11	13	11	15	21	19	32	28	28	1.32	1.907	1.352	1.896	4.734	4.037	5.58	5.318	6.46
ENSG00000146856	AGBL3	ATP/GTP binding protein like 3 [Source:HGNC Symbol;Acc:HGNC:27981]	0	-2.33098	0.288183	-0.562961	0.0309225	2	5	14	12	8	4	0	2	2	0.24	0.734	1.721	1.516	1.803	0.85	0	0.38	0.461
ENSG00000148308	GTF3C5	general transcription factor IIIC subunit 5 [Source:HGNC Symbol;Acc:HGNC:4668]	0	0.388526	0.288183	7.08881	0.0307929	840	692	929	1026	648	671	1120	903	654	100.831	101.536	114.219	129.659	146.068	142.58	195.3	171.515	150.898
ENSG00000167657	DAPK3	death associated protein kinase 3 [Source:HGNC Symbol;Acc:HGNC:2676]	0	0.607538	0.288205	5.91083	0.0310244	348	389	290	400	315	263	546	325	441	41.773	57.077	35.655	50.549	71.005	55.885	95.209	61.73	101.753
ENSG00000183145	RIPPLY3	ripply transcriptional repressor 3 [Source:HGNC Symbol;Acc:HGNC:3047]	0	-2.50773	0.288205	-0.68612	0.0310143	9	18	11	12	3	2	0	0	2	1.08	2.641	1.352	1.516	0.676	0.425	0	0	0.461
ENSG00000134109	EDEM1	ER degradation enhancing alpha-mannosidase like protein 1 [Source:HGNC Symbol;Acc:HGNC:18967]	0	-0.747468	0.288205	3.78708	0.0310168	140	150	93	152	63	78	46	50	51	16.805	22.009	11.434	19.209	14.201	16.574	8.021	9.497	11.767
ENSG00000230021	AL669831.3		0	1.0998	0.288303	2.13945	0.0311511	9	20	22	26	17	31	50	29	65	1.08	2.935	2.705	3.286	3.832	6.587	8.719	5.508	14.998
ENSG00000090615	GOLGA3	golgin A3 [Source:HGNC Symbol;Acc:HGNC:4426]	0	0.549905	0.288303	4.26517	0.031161	138	140	144	145	85	61	144	111	103	16.565	20.542	17.705	18.324	19.16	12.962	25.11	21.083	23.765
ENSG00000170190	SLC16A5	solute carrier family 16 member 5 [Source:HGNC Symbol;Acc:HGNC:10926]	0	-1.05152	0.288303	2.95022	0.0311125	52	21	92	81	64	67	28	30	30	6.242	3.081	11.311	10.236	14.426	14.237	4.882	5.698	6.922
ENSG00000204186	ZDBF2	zinc finger DBF-type containing 2 [Source:HGNC Symbol;Acc:HGNC:29313]	0	-1.31669	0.288303	1.28794	0.0311106	14	16	27	28	19	21	9	16	2	1.681	2.348	3.32	3.538	4.283	4.462	1.569	3.039	0.461
ENSG00000205593	DENND6B	DENN domain containing 6B [Source:HGNC Symbol;Acc:HGNC:32690]	0	-1.959	0.288303	0.149668	0.0311422	17	3	13	16	9	9	2	1	5	2.041	0.44	1.598	2.022	2.029	1.912	0.349	0.19	1.154
ENSG00000129071	MBD4	methyl-CpG binding domain 4, DNA glycosylase [Source:HGNC Symbol;Acc:HGNC:6919]	0	-0.551212	0.288303	6.85615	0.0311148	805	822	839	1203	650	704	478	417	612	96.63	120.61	103.153	152.027	146.518	149.592	83.351	79.205	141.208
ENSG00000176055	MBLAC2	metallo-beta-lactamase domain containing 2 [Source:HGNC Symbol;Acc:HGNC:33711]	0	0.696431	0.288303	3.14132	0.0310985	75	85	82	47	39	25	64	52	37	9.003	12.472	10.082	5.94	8.791	5.312	11.16	9.877	8.537
ENSG00000283073	SMUG1-AS1	SMUG1 antisense RNA 1 [Source:HGNC Symbol;Acc:HGNC:53307]	0	-1.98007	0.288388	-0.846461	0.0311883	3	1	4	11	9	4	2	3	0	0.36	0.147	0.492	1.39	2.029	0.85	0.349	0.57	0
ENSG00000185800	DMWD	DM1 locus, WD repeat containing [Source:HGNC Symbol;Acc:HGNC:2936]	0	0.68597	0.289797	4.59853	0.0313587	167	102	157	183	89	122	225	270	86	20.046	14.966	19.303	23.126	20.062	25.924	39.234	51.284	19.843
ENSG00000119929	CUTC	cutC copper transporter [Source:HGNC Symbol;Acc:HGNC:24271]	0	-0.927295	0.289906	3.35313	0.0313887	71	93	125	95	88	48	30	62	18	8.523	13.646	15.369	12.005	19.836	10.199	5.231	11.776	4.153
ENSG00000164920	OSR2	odd-skipped related transciption factor 2 [Source:HGNC Symbol;Acc:HGNC:15830]	0	1.6975	0.290338	1.57919	0.0314718	18	39	59	13	13	2	40	22	10	2.161	5.722	7.254	1.643	2.93	0.425	6.975	4.179	2.307
ENSG00000185010	F8	coagulation factor VIII [Source:HGNC Symbol;Acc:HGNC:3546]	0	-1.37345	0.290338	0.913181	0.0314679	21	6	14	26	13	16	4	8	6	2.521	0.88	1.721	3.286	2.93	3.4	0.697	1.52	1.384
ENSG00000167515	TRAPPC2L	trafficking protein particle complex 2 like [Source:HGNC Symbol;Acc:HGNC:30887]	0	0.505652	0.290754	5.79748	0.0315632	296	323	376	424	240	269	598	361	236	35.531	47.393	46.228	53.582	54.099	57.159	104.276	68.568	54.453
ENSG00000145715	RASA1	RAS p21 protein activator 1 [Source:HGNC Symbol;Acc:HGNC:9871]	0	-0.798376	0.290754	3.6299	0.0315405	101	125	104	141	58	69	31	47	59	12.124	18.341	12.787	17.819	13.074	14.662	5.406	8.927	13.613
ENSG00000164611	PTTG1	pituitary tumor-transforming 1 [Source:HGNC Symbol;Acc:HGNC:9690]	0	-0.7479	0.290754	7.47888	0.0315713	1254	1350	1727	1905	1052	1076	942	1214	252	150.527	198.082	212.331	240.742	237.134	228.638	164.261	230.586	58.144
ENSG00000133773	CCDC59	coiled-coil domain containing 59 [Source:HGNC Symbol;Acc:HGNC:25005]	0	0.547404	0.291076	5.16096	0.0316244	269	334	292	244	147	114	273	174	184	32.29	49.007	35.901	30.835	33.136	24.224	47.604	33.049	42.455
ENSG00000196204	RNF216P1	ring finger protein 216 pseudogene 1 [Source:HGNC Symbol;Acc:HGNC:33610]	0	0.651655	0.291173	4.15046	0.0316531	115	164	97	132	55	81	159	114	86	13.804	24.063	11.926	16.681	12.398	17.212	27.726	21.653	19.843
ENSG00000143614	GATAD2B	GATA zinc finger domain containing 2B [Source:HGNC Symbol;Acc:HGNC:30778]	0	-0.555067	0.291495	5.04713	0.0317064	258	177	280	338	215	185	192	172	81	30.97	25.971	34.425	42.714	48.464	39.31	33.48	32.67	18.689
ENSG00000240053	LY6G5B	lymphocyte antigen 6 family member G5B [Source:HGNC Symbol;Acc:HGNC:13931]	0	0.927377	0.291499	1.68346	0.0317251	12	7	17	21	19	18	37	43	17	1.44	1.027	2.09	2.654	4.283	3.825	6.452	8.167	3.922
ENSG00000171960	PPIH	peptidylprolyl isomerase H [Source:HGNC Symbol;Acc:HGNC:14651]	0	-0.682339	0.292096	6.14238	0.0318083	522	576	737	809	335	387	212	237	370	62.66	84.515	90.613	102.236	75.513	82.233	36.967	45.016	85.371
ENSG00000110025	SNX15	sorting nexin 15 [Source:HGNC Symbol;Acc:HGNC:14978]	0	0.694832	0.292176	3.75186	0.0318353	72	73	116	82	41	87	116	109	61	8.643	10.711	14.262	10.363	9.242	18.487	20.227	20.703	14.075
ENSG00000078246	TULP3	tubby like protein 3 [Source:HGNC Symbol;Acc:HGNC:12425]	0	0.491485	0.29292	5.9884	0.0319347	439	439	448	429	335	227	461	505	252	52.696	64.413	55.081	54.214	75.513	48.235	80.387	95.919	58.144
ENSG00000103404	USP31	ubiquitin specific peptidase 31 [Source:HGNC Symbol;Acc:HGNC:20060]	0	0.702526	0.293064	4.57728	0.0320173	165	171	156	201	65	99	178	123	195	19.806	25.09	19.18	25.401	14.652	21.036	31.039	23.363	44.993
ENSG00000145014	TMEM44	transmembrane protein 44 [Source:HGNC Symbol;Acc:HGNC:25120]	0	-0.819223	0.293064	3.40361	0.0320236	66	63	27	123	87	101	46	64	43	7.922	9.244	3.32	15.544	19.611	21.461	8.021	12.156	9.921
ENSG00000198786	MT-ND5	mitochondrially encoded NADH:ubiquinone oxidoreductase core subunit 5 [Source:HGNC Symbol;Acc:HGNC:7461]	0	0.878916	0.293064	11.5028	0.0319911	41333	20593	26676	12749	10210	9452	13254	13730	28654	4961.51	3021.56	3279.76	1611.14	2301.47	2008.44	2311.16	2607.87	6611.38
ENSG00000229563	LINC01204	long intergenic non-protein coding RNA 1204 [Source:HGNC Symbol;Acc:HGNC:49635]	0	2.33959	0.293064	-0.315016	0.0319972	11	6	6	0	4	3	12	4	6	1.32	0.88	0.738	0	0.902	0.637	2.092	0.76	1.384
ENSG00000104177	MYEF2	myelin expression factor 2 [Source:HGNC Symbol;Acc:HGNC:17940]	0	-1.14355	0.293069	2.91556	0.0320424	51	52	24	97	72	55	16	30	60	6.122	7.63	2.951	12.258	16.23	11.687	2.79	5.698	13.844
ENSG00000183155	RABIF	RAB interacting factor [Source:HGNC Symbol;Acc:HGNC:9797]	0	0.517592	0.293607	4.81391	0.0321562	188	192	192	172	110	153	219	210	116	22.567	28.172	23.606	21.736	24.795	32.511	38.188	39.887	26.765
ENSG00000092931/ENSG00000267168	AC005837.2/MFSD11	major facilitator superfamily domain containing 11 [Source:HGNC Symbol;Acc:HGNC:25458]	0	0.592873	0.293607	3.72981	0.0321343	46	71	83	95	67	71	116	114	74	5.522	10.418	10.205	12.005	15.103	15.087	20.227	21.653	17.074
ENSG00000123143	PKN1	protein kinase N1 [Source:HGNC Symbol;Acc:HGNC:9405]	0	0.507695	0.293607	5.65724	0.0321522	165	109	95	667	304	390	729	492	429	19.806	15.993	11.68	84.291	68.525	82.871	127.119	93.45	98.984
ENSG00000183814	LIN9	lin-9 DREAM MuvB core complex component [Source:HGNC Symbol;Acc:HGNC:30830]	0	-1.00917	0.293818	3.30486	0.0322528	85	72	97	150	66	45	50	61	10	10.203	10.564	11.926	18.956	14.877	9.562	8.719	11.586	2.307
ENSG00000100503	NIN	ninein [Source:HGNC Symbol;Acc:HGNC:14906]	0	-0.555091	0.293818	5.25394	0.0322524	221	223	289	464	196	265	245	219	91	26.528	32.72	35.532	58.637	44.181	56.309	42.722	41.597	20.997
ENSG00000169733	RFNG	RFNG O-fucosylpeptide 3-beta-N-acetylglucosaminyltransferase [Source:HGNC Symbol;Acc:HGNC:9974]	0	-0.617351	0.293818	4.97649	0.0322072	277	132	198	355	240	176	155	174	101	33.25	19.368	24.344	44.863	54.099	37.398	27.028	33.049	23.304
ENSG00000271826	PLS3-AS1	PLS3 antisense RNA 1 [Source:HGNC Symbol;Acc:HGNC:50343]	0	2.53855	0.293818	-0.730127	0.0322498	1	6	10	0	1	4	6	5	8	0.12	0.88	1.229	0	0.225	0.85	1.046	0.95	1.846
ENSG00000134717	BTF3L4	basic transcription factor 3 like 4 [Source:HGNC Symbol;Acc:HGNC:30547]	0	-0.408442	0.294267	6.0924	0.0323204	458	464	530	669	379	395	379	370	200	54.977	68.082	65.162	84.544	85.431	83.933	66.088	70.278	46.146
ENSG00000187953	PMS2CL	PMS2 C-terminal like pseudogene [Source:HGNC Symbol;Acc:HGNC:30061]	0	0.633524	0.294378	3.37315	0.0323511	63	62	59	91	32	50	100	79	48	7.562	9.097	7.254	11.5	7.213	10.624	17.437	15.005	11.075
ENSG00000169689	CENPX	centromere protein X [Source:HGNC Symbol;Acc:HGNC:11422]	0	0.532818	0.294646	6.65402	0.0323989	568	856	787	596	459	427	644	583	629	68.181	125.599	96.76	75.319	103.464	90.733	112.297	110.735	145.13
ENSG00000133121	STARD13	StAR related lipid transfer domain containing 13 [Source:HGNC Symbol;Acc:HGNC:19164]	0	0.623238	0.29501	3.77409	0.0324949	38	69	73	115	86	59	132	114	94	4.561	10.124	8.975	14.533	19.386	12.537	23.017	21.653	21.689
ENSG00000181026	AEN	apoptosis enhancing nuclease [Source:HGNC Symbol;Acc:HGNC:25722]	0	0.818211	0.29501	5.80998	0.0325127	476	438	330	518	129	205	359	306	523	57.138	64.267	40.573	65.462	29.078	43.56	62.6	58.121	120.673
ENSG00000006327	TNFRSF12A	TNF receptor superfamily member 12A [Source:HGNC Symbol;Acc:HGNC:18152]	0	0.411211	0.29501	9.6966	0.0324818	5838	5213	5215	7715	2858	3901	6835	5794	3441	700.778	764.891	641.174	974.972	644.23	828.918	1191.85	1100.51	793.947
ENSG00000106608	URGCP	upregulator of cell proliferation [Source:HGNC Symbol;Acc:HGNC:30890]	0	0.520141	0.29501	4.05561	0.0324999	121	129	129	115	59	70	105	106	87	14.525	18.928	15.86	14.533	13.299	14.874	18.309	20.134	20.074
ENSG00000185246	PRPF39	pre-mRNA processing factor 39 [Source:HGNC Symbol;Acc:HGNC:20314]	0	0.837747	0.295098	2.9098	0.0325813	30	45	46	41	25	55	52	82	46	3.601	6.603	5.656	5.181	5.635	11.687	9.067	15.575	10.614
ENSG00000115904	SOS1	SOS Ras/Rac guanine nucleotide exchange factor 1 [Source:HGNC Symbol;Acc:HGNC:11187]	0	-0.634635	0.295098	3.12008	0.0325663	53	55	56	105	55	52	39	52	26	6.362	8.07	6.885	13.269	12.398	11.049	6.801	9.877	5.999
ENSG00000152082	MZT2B	mitotic spindle organizing protein 2B [Source:HGNC Symbol;Acc:HGNC:25886]	0	-0.409643	0.295098	8.76261	0.0325902	2981	1943	2730	5627	2462	2499	2510	2381	1675	357.831	285.092	335.648	711.104	554.966	531.009	437.68	452.246	386.475
ENSG00000077232	DNAJC10	DnaJ heat shock protein family (Hsp40) member C10 [Source:HGNC Symbol;Acc:HGNC:24637]	0	-0.490586	0.295098	5.51274	0.0326146	300	390	402	420	244	272	227	247	115	36.011	57.224	49.425	53.077	55.001	57.797	39.583	46.915	26.534
ENSG00000235453	SMIM27	small integral membrane protein 27 [Source:HGNC Symbol;Acc:HGNC:31420]	0	-0.784779	0.295098	3.0841	0.032612	80	72	101	75	40	53	21	34	31	9.603	10.564	12.418	9.478	9.017	11.262	3.662	6.458	7.153
ENSG00000273015	AC008124.1		0	-1.33634	0.295172	1.21816	0.0327072	11	31	16	28	21	14	5	10	6	1.32	4.549	1.967	3.538	4.734	2.975	0.872	1.899	1.384
ENSG00000181019	NQO1	NAD(P)H quinone dehydrogenase 1 [Source:HGNC Symbol;Acc:HGNC:2874]	0	-0.516914	0.295172	7.75408	0.0327001	2185	1569	1666	2037	1126	1224	872	1359	533	262.282	230.216	204.831	257.423	253.815	260.086	152.055	258.128	122.98
ENSG00000104980	TIMM44	translocase of inner mitochondrial membrane 44 [Source:HGNC Symbol;Acc:HGNC:17316]	0	0.488386	0.295172	6.14231	0.0326436	352	510	427	553	263	381	646	466	338	42.253	74.831	52.499	69.885	59.284	80.958	112.646	88.512	77.987
ENSG00000173557	C2orf70	chromosome 2 open reading frame 70 [Source:HGNC Symbol;Acc:HGNC:27938]	0	-2.37929	0.295172	-0.860562	0.0327149	14	10	13	11	1	3	1	0	0	1.681	1.467	1.598	1.39	0.225	0.637	0.174	0	0
ENSG00000198355	PIM3	Pim-3 proto-oncogene, serine/threonine kinase [Source:HGNC Symbol;Acc:HGNC:19310]	0	0.586619	0.295172	4.89776	0.0326969	203	199	217	275	90	120	294	207	114	24.368	29.199	26.68	34.753	20.287	25.499	51.266	39.317	26.303
ENSG00000197249	SERPINA1	serpin family A member 1 [Source:HGNC Symbol;Acc:HGNC:8941]	0	-1.24687	0.295287	3.4767	0.0327461	384	197	155	103	51	35	21	18	29	46.094	28.905	19.057	13.016	11.496	7.437	3.662	3.419	6.691
ENSG00000107566	ERLIN1	ER lipid raft associated 1 [Source:HGNC Symbol;Acc:HGNC:16947]	0	-1.00144	0.296031	4.75795	0.0330158	212	231	237	261	252	125	52	88	172	25.448	33.894	29.139	32.984	56.804	26.561	9.067	16.715	39.686
ENSG00000165672	PRDX3	peroxiredoxin 3 [Source:HGNC Symbol;Acc:HGNC:9354]	0	-0.764629	0.296031	6.44522	0.0330517	668	741	766	714	610	528	223	300	491	80.185	108.725	94.178	90.231	137.502	112.194	38.886	56.982	113.289
ENSG00000054965	FAM168A	family with sequence similarity 168 member A [Source:HGNC Symbol;Acc:HGNC:28999]	0	-0.672597	0.296031	4.64007	0.033064	132	93	136	385	176	175	205	161	55	15.845	13.646	16.721	48.654	39.673	37.186	35.747	30.58	12.69
ENSG00000185115	NSMCE3	NSE3 homolog, SMC5-SMC6 complex component [Source:HGNC Symbol;Acc:HGNC:7677]	0	-0.594809	0.296031	4.16992	0.0330392	129	179	141	192	105	87	96	75	46	15.485	26.264	17.336	24.264	23.668	18.487	16.74	14.245	10.614
ENSG00000069974	RAB27A	RAB27A, member RAS oncogene family [Source:HGNC Symbol;Acc:HGNC:9766]	0	-0.604729	0.296031	4.70221	0.0330214	175	176	137	306	160	160	101	118	135	21.007	25.824	16.844	38.67	36.066	33.998	17.612	22.413	31.149
ENSG00000006194	ZNF263	zinc finger protein 263 [Source:HGNC Symbol;Acc:HGNC:13056]	0	0.573246	0.296031	3.59572	0.0331325	55	53	81	117	46	57	107	104	64	6.602	7.777	9.959	14.786	10.369	12.112	18.658	19.754	14.767
ENSG00000103522	IL21R	interleukin 21 receptor [Source:HGNC Symbol;Acc:HGNC:6006]	0	1.8208	0.296031	0.624439	0.0329112	2	4	12	20	1	10	36	39	7	0.24	0.587	1.475	2.527	0.225	2.125	6.277	7.408	1.615
ENSG00000169021	UQCRFS1	ubiquinol-cytochrome c reductase, Rieske iron-sulfur polypeptide 1 [Source:HGNC Symbol;Acc:HGNC:12587]	0	-0.471577	0.296031	6.28757	0.0331229	575	477	651	810	412	470	478	410	195	69.021	69.989	80.039	102.363	92.87	99.87	83.351	77.875	44.993
ENSG00000126461	SCAF1	SR-related CTD associated factor 1 [Source:HGNC Symbol;Acc:HGNC:30403]	0	0.507597	0.296031	5.71619	0.0331631	410	244	328	451	200	240	466	329	277	49.215	35.802	40.327	56.995	45.083	50.997	81.259	62.49	63.913
ENSG00000119782	FKBP1B	FK506 binding protein 1B [Source:HGNC Symbol;Acc:HGNC:3712]	0	-1.32803	0.296031	2.58862	0.0331032	31	77	68	77	44	29	8	19	36	3.721	11.298	8.36	9.731	9.918	6.162	1.395	3.609	8.306
ENSG00000229604	MTATP8P2	mitochondrially encoded ATP synthase 8 pseudogene 2 [Source:HGNC Symbol;Acc:HGNC:44572]	0	1.52009	0.296031	1.94299	0.0330483	62	28	15	9	15	15	27	25	41	7.442	4.108	1.844	1.137	3.381	3.187	4.708	4.748	9.46
ENSG00000115271	GCA	grancalcin [Source:HGNC Symbol;Acc:HGNC:15990]	0	-1.16816	0.296031	1.80895	0.0331776	37	42	73	39	14	17	9	9	7	4.441	6.163	8.975	4.929	3.156	3.612	1.569	1.709	1.615
ENSG00000149600	COMMD7	COMM domain containing 7 [Source:HGNC Symbol;Acc:HGNC:16223]	0	0.439337	0.296031	5.62675	0.0330381	325	296	388	333	229	220	379	292	249	39.012	43.431	47.704	42.082	51.62	46.748	66.088	55.462	57.452
ENSG00000273486	AC096992.2		0	1.53425	0.296031	0.235492	0.0330115	7	1	4	8	5	4	17	9	24	0.84	0.147	0.492	1.011	1.127	0.85	2.964	1.709	5.538
ENSG00000213786	NHP2P2	NHP2 ribonucleoprotein pseudogene 2 [Source:HGNC Symbol;Acc:HGNC:22797]	0	0.919226	0.296031	1.97882	0.0331051	21	18	33	18	15	23	31	34	23	2.521	2.641	4.057	2.275	3.381	4.887	5.406	6.458	5.307
ENSG00000146830	GIGYF1	GRB10 interacting GYF protein 1 [Source:HGNC Symbol;Acc:HGNC:9126]	0	0.800742	0.296031	3.74782	0.0329748	97	65	84	85	66	46	95	76	136	11.644	9.537	10.328	10.742	14.877	9.774	16.566	14.435	31.379
ENSG00000240694	PNMA2	PNMA family member 2 [Source:HGNC Symbol;Acc:HGNC:9159]	0	-2.38016	0.296031	-0.0717977	0.0329942	5	5	0	16	26	30	5	11	0	0.6	0.734	0	2.022	5.861	6.375	0.872	2.089	0
ENSG00000279456	AL353763.1		0	-2.08854	0.296031	-0.554352	0.033072	4	5	2	12	8	7	8	0	1	0.48	0.734	0.246	1.516	1.803	1.487	1.395	0	0.231
ENSG00000101846	STS	steroid sulfatase [Source:HGNC Symbol;Acc:HGNC:11425]	0	-1.06878	0.296031	1.48033	0.0331801	22	26	26	31	20	15	11	12	4	2.641	3.815	3.197	3.918	4.508	3.187	1.918	2.279	0.923
ENSG00000023572	GLRX2	glutaredoxin 2 [Source:HGNC Symbol;Acc:HGNC:16065]	0	0.51954	0.296243	5.57288	0.0332409	284	327	365	363	137	270	341	320	248	34.091	47.98	44.876	45.874	30.882	57.372	59.462	60.781	57.221
ENSG00000165028	NIPSNAP3B	nipsnap homolog 3B [Source:HGNC Symbol;Acc:HGNC:23641]	0	-1.72134	0.296243	-0.319986	0.0332271	7	6	2	10	8	9	3	2	1	0.84	0.88	0.246	1.264	1.803	1.912	0.523	0.38	0.231
ENSG00000231365	AL359915.2		0	0.747531	0.296527	3.20479	0.0333442	52	74	110	54	37	29	72	58	43	6.242	10.858	13.524	6.824	8.34	6.162	12.555	11.016	9.921
ENSG00000163531	NFASC	neurofascin [Source:HGNC Symbol;Acc:HGNC:29866]	0	-0.953571	0.296527	2.36069	0.0333468	35	18	26	96	49	24	30	20	19	4.201	2.641	3.197	12.132	11.045	5.1	5.231	3.799	4.384
ENSG00000125835	SNRPB	small nuclear ribonucleoprotein polypeptides B and B1 [Source:HGNC Symbol;Acc:HGNC:11153]	0	0.418151	0.296527	7.8251	0.0332973	1620	1585	2365	1492	971	888	1677	1407	856	194.461	232.563	290.772	188.549	218.876	188.69	292.426	267.245	197.506
ENSG00000085662	AKR1B1	aldo-keto reductase family 1 member B [Source:HGNC Symbol;Acc:HGNC:381]	0	-0.459036	0.296527	7.25604	0.033313	1213	942	1036	1533	858	919	594	828	643	145.605	138.217	127.374	193.731	193.404	195.277	103.578	157.27	148.36
ENSG00000204439	C6orf47	chromosome 6 open reading frame 47 [Source:HGNC Symbol;Acc:HGNC:19076]	0	0.590254	0.296931	3.96136	0.0334108	117	106	99	131	49	63	112	95	97	14.044	15.553	12.172	16.555	11.045	13.387	19.53	18.044	22.381
ENSG00000102109	PCSK1N	proprotein convertase subtilisin/kexin type 1 inhibitor [Source:HGNC Symbol;Acc:HGNC:17301]	0	-0.937343	0.297356	3.48811	0.0334771	47	48	69	261	74	71	94	68	19	5.642	7.043	8.483	32.984	16.681	15.087	16.391	12.916	4.384
ENSG00000148690	FRA10AC1	FRA10A associated CGG repeat 1 [Source:HGNC Symbol;Acc:HGNC:1162]	0	0.701106	0.297508	4.68729	0.0335128	188	156	143	213	122	74	224	134	200	22.567	22.89	17.582	26.918	27.5	15.724	39.06	25.452	46.146
ENSG00000184939	ZFP90	ZFP90 zinc finger protein [Source:HGNC Symbol;Acc:HGNC:23329]	0	-0.818532	0.297617	3.8359	0.0335593	132	74	83	203	79	87	50	49	84	15.845	10.858	10.205	25.654	17.808	18.487	8.719	9.307	19.381
ENSG00000283498	MIR1244-2	microRNA 1244-2 [Source:HGNC Symbol;Acc:HGNC:38321]	0	-0.480989	0.297617	7.23185	0.0335623	1062	1253	1272	1613	658	916	831	799	356	127.48	183.85	156.39	203.841	148.322	194.64	144.905	151.762	82.14
ENSG00000232940	HCG25	HLA complex group 25 (non-protein coding) [Source:HGNC Symbol;Acc:HGNC:20196]	0	2.41817	0.297805	-0.28534	0.0336022	8	8	2	0	3	7	11	6	9	0.96	1.174	0.246	0	0.676	1.487	1.918	1.14	2.077
ENSG00000142687	KIAA0319L	KIAA0319 like [Source:HGNC Symbol;Acc:HGNC:30071]	0	0.437523	0.297958	5.61563	0.0337125	265	185	198	486	257	251	417	413	307	31.81	27.145	24.344	61.418	57.931	53.335	72.714	78.445	70.835
ENSG00000100852	ARHGAP5	Rho GTPase activating protein 5 [Source:HGNC Symbol;Acc:HGNC:675]	0	-0.526221	0.297958	4.63925	0.0336866	206	191	226	213	162	123	97	110	89	24.728	28.025	27.786	26.918	36.517	26.136	16.914	20.893	20.535
ENSG00000171345	KRT19	keratin 19 [Source:HGNC Symbol;Acc:HGNC:6436]	0	0.960692	0.297958	5.94402	0.0336995	2933	2326	3420	86	99	125	154	124	261	352.07	341.289	420.482	10.868	22.316	26.561	26.854	23.552	60.221
ENSG00000274565	AC080038.1		0	-1.77638	0.297958	-0.290838	0.0336557	4	4	1	15	17	6	4	1	4	0.48	0.587	0.123	1.896	3.832	1.275	0.697	0.19	0.923
ENSG00000130635	COL5A1	collagen type V alpha 1 chain [Source:HGNC Symbol;Acc:HGNC:2209]	0	-0.902188	0.297958	3.94367	0.0336943	12	66	26	538	222	118	123	151	82	1.44	9.684	3.197	67.989	50.042	25.074	21.448	28.681	18.92
ENSG00000127423	AUNIP	aurora kinase A and ninein interacting protein [Source:HGNC Symbol;Acc:HGNC:28363]	0	-0.597514	0.298317	4.05925	0.0337717	129	123	153	164	86	97	70	55	74	15.485	18.048	18.811	20.725	19.386	20.611	12.206	10.447	17.074
ENSG00000201407	RF00263		0	3.02619	0.298319	-1.15675	0.0337906	2	15	1	0	0	2	8	2	9	0.24	2.201	0.123	0	0	0.425	1.395	0.38	2.077
ENSG00000162664	ZNF326	zinc finger protein 326 [Source:HGNC Symbol;Acc:HGNC:14104]	0	0.629114	0.298378	4.33898	0.0338345	132	172	211	117	68	89	173	141	66	15.845	25.237	25.942	14.786	15.328	18.911	30.167	26.781	15.228
ENSG00000104870	FCGRT	Fc fragment of IgG receptor and transporter [Source:HGNC Symbol;Acc:HGNC:3621]	0	-0.761245	0.298378	3.37896	0.0338174	81	51	61	127	83	63	56	70	20	9.723	7.483	7.5	16.049	18.709	13.387	9.765	13.296	4.615
ENSG00000257621	PSMA3-AS1	PSMA3 antisense RNA 1 [Source:HGNC Symbol;Acc:HGNC:26445]	0	0.558333	0.298437	4.09874	0.0338598	78	82	92	139	86	85	193	144	73	9.363	12.032	11.311	17.566	19.386	18.062	33.654	27.351	16.843
ENSG00000160094	ZNF362	zinc finger protein 362 [Source:HGNC Symbol;Acc:HGNC:18079]	0	-0.619916	0.298523	3.42284	0.0339069	53	54	74	126	67	79	44	70	40	6.362	7.923	9.098	15.923	15.103	16.787	7.672	13.296	9.229
ENSG00000226266	AC009961.1		0	2.38057	0.298523	-0.993159	0.0339062	2	1	2	0	3	3	3	13	7	0.24	0.147	0.246	0	0.676	0.637	0.523	2.469	1.615
ENSG00000156502	SUPV3L1	Suv3 like RNA helicase [Source:HGNC Symbol;Acc:HGNC:11471]	0	0.560802	0.298726	4.03673	0.0339487	152	137	139	96	62	61	87	111	81	18.246	20.102	17.09	12.132	13.976	12.962	15.171	21.083	18.689
ENSG00000149313	AASDHPPT	aminoadipate-semialdehyde dehydrogenase-phosphopantetheinyl transferase [Source:HGNC Symbol;Acc:HGNC:14235]	0	0.451995	0.298726	5.45648	0.0339878	265	276	360	349	168	195	367	259	208	31.81	40.497	44.261	44.104	37.869	41.435	63.995	49.194	47.992
ENSG00000101752	MIB1	mindbomb E3 ubiquitin protein ligase 1 [Source:HGNC Symbol;Acc:HGNC:21086]	0	-0.82162	0.298726	3.85166	0.0339788	144	127	171	169	85	60	53	89	20	17.285	18.634	21.024	21.357	19.16	12.749	9.242	16.905	4.615
ENSG00000118263	KLF7	Kruppel like factor 7 [Source:HGNC Symbol;Acc:HGNC:6350]	0	0.566747	0.298726	4.8568	0.0340047	215	238	183	226	89	128	255	158	144	25.808	34.921	22.499	28.56	20.062	27.199	44.466	30.01	33.225
ENSG00000232368	FTLP2	ferritin light chain pseudogene 2 [Source:HGNC Symbol;Acc:HGNC:4001]	0	0.797108	0.298786	3.44188	0.0340302	50	33	54	80	62	55	169	116	41	6.002	4.842	6.639	10.11	13.976	11.687	29.469	22.033	9.46
ENSG00000197780	TAF13	TATA-box binding protein associated factor 13 [Source:HGNC Symbol;Acc:HGNC:11546]	0	0.631794	0.298845	6.41334	0.0340556	586	892	682	662	276	282	622	787	261	70.342	130.881	83.851	83.659	62.214	59.922	108.461	149.482	60.221
ENSG00000176148	TCP11L1	t-complex 11 like 1 [Source:HGNC Symbol;Acc:HGNC:25655]	0	-1.09812	0.298914	2.20465	0.0341188	43	40	29	64	24	27	9	16	26	5.162	5.869	3.565	8.088	5.41	5.737	1.569	3.039	5.999
ENSG00000213300	HNRNPA3P6	heterogeneous nuclear ribonucleoprotein A3 pseudogene 6 [Source:HGNC Symbol;Acc:HGNC:48495]	0	-1.07798	0.298914	0.95309	0.0340928	10	6	10	24	17	20	9	7	8	1.2	0.88	1.229	3.033	3.832	4.25	1.569	1.33	1.846
ENSG00000121895	TMEM156	transmembrane protein 156 [Source:HGNC Symbol;Acc:HGNC:26260]	0	1.61627	0.298914	0.0438824	0.0341195	2	10	2	4	2	9	10	15	11	0.24	1.467	0.246	0.505	0.451	1.912	1.744	2.849	2.538
ENSG00000250090	AL390198.2		0	-2.10561	0.298939	-0.359563	0.034141	5	8	9	14	7	4	0	6	1	0.6	1.174	1.107	1.769	1.578	0.85	0	1.14	0.231
ENSG00000188157	AGRN	agrin [Source:HGNC Symbol;Acc:HGNC:329]	0	-0.608735	0.299064	4.33345	0.0341739	277	238	282	205	82	71	68	79	44	33.25	34.921	34.671	25.907	18.484	15.087	11.857	15.005	10.152
ENSG00000271198	VDAC3P1	voltage dependent anion channel 3 pseudogene 1 [Source:HGNC Symbol;Acc:HGNC:20722]	0	1.13953	0.299938	1.19117	0.0342925	20	14	20	14	7	5	14	25	12	2.401	2.054	2.459	1.769	1.578	1.062	2.441	4.748	2.769
ENSG00000134107	BHLHE40	basic helix-loop-helix family member e40 [Source:HGNC Symbol;Acc:HGNC:1046]	0	-1.12132	0.299939	4.45009	0.0343393	265	211	116	482	133	73	62	92	63	31.81	30.96	14.262	60.912	29.98	15.512	10.811	17.474	14.536
ENSG00000227053	AC105446.1		0	-1.63464	0.299939	1.45444	0.0343126	5	34	33	42	22	23	6	7	12	0.6	4.989	4.057	5.308	4.959	4.887	1.046	1.33	2.769
ENSG00000159840	ZYX	zyxin [Source:HGNC Symbol;Acc:HGNC:13200]	0	0.509741	0.299939	7.03206	0.0343489	821	535	710	1060	582	693	1119	771	972	98.551	78.499	87.293	133.956	131.19	147.255	195.125	146.443	224.271
[truncated: 14,173 more rows]
