# Supplementary material for: The landscape of alternative polyadenylation during EMT and its regulation by the RNA-binding protein Quaking
Source: RNA Biol. 2023 Dec 19;21(1):199–209. doi: 10.1080/15476286.2023.2294222 (PMC10732628; doi:10.1080/15476286.2023.2294222)
Supplement: Supplementary_Table_5.xls [file KRNB_A_2294222_SM0802.xls]

## Sheet: Supplementary Table 5
Supplementary Table 5 - Table depicting changes in poly (A) tail length between mesHMLE and HMLE PAT-Seq samples
rank	confect	effect	AveExpr	row_mean	fdr_zero	gene	biotype	name	product	se	df	typical_obs_err	Length	parent	relation	antisense_gene	antisense_product	antisense_biotype	antisense_parent	chromosome	strand	start	end	reads	reads-with-tail	mean-tail	proportion-with-tail
1	NA	-11.2252	6.32042	51.5663	0.106154	MT1F	protein_coding	peak10082	metallothionein 1F [Source:HGNC Symbol;Acc:HGNC:7398]	2.47955	105.527	3.03074	301	ENSG00000198417	3'UTR					16	1	56659004	56659304	2810	2646	51.2698	0.941637
2	NA	-6.05618	13.2589	57.8907	0.173977	GAPDH	protein_coding	peak6155	glyceraldehyde-3-phosphate dehydrogenase [Source:HGNC Symbol;Acc:HGNC:4141]	1.44384	105.527	1.76441	301	ENSG00000111640	3'UTR	AC006064.4	Antisense	antisense	ENSG00000269968	12	1	6538070	6538370	309934	306507	57.2865	0.988943
3	NA	17.341	6.65137	59.246	0.173977	SFRP1	protein_coding	peak24011	secreted frizzled related protein 1 [Source:HGNC Symbol;Acc:HGNC:10776]	4.21603	105.527	3.5013	301	ENSG00000104332	3'UTR					8	-1	41261962	41262262	2597	2406	59.0869	0.926454
4	NA	-18.7202	4.19586	55.493	0.246338	ITPKC	protein_coding	peak13462	inositol-trisphosphate 3-kinase C [Source:HGNC Symbol;Acc:HGNC:14897]	4.75069	105.527	5.73411	301	ENSG00000086544	3'UTR	C19orf54	Antisense chromosome 19 open reading frame 54 [Source:HGNC Symbol;Acc:HGNC:24758]	protein_coding	ENSG00000188493	19	1	40740556	40740856	518	510	57.398	0.984556
5	NA	-13.2647	4.86222	54.1071	0.431656	RRP12	protein_coding	peak3195	ribosomal RNA processing 12 homolog [Source:HGNC Symbol;Acc:HGNC:29100]	3.68517	105.527	4.5127	301	ENSG00000052749	3'UTR					10	-1	97356703	97357003	932	921	55.0717	0.988197
6	NA	-12.7499	4.87573	49.3744	0.431656	NDUFAF5	protein_coding	peak16058	NADH:ubiquinone oxidoreductase complex assembly factor 5 [Source:HGNC Symbol;Acc:HGNC:15899]	3.55169	105.527	4.32247	301	ENSG00000101247	3'UTR					20	1	13816928	13817228	1028	804	49.2749	0.782101
7	NA	-7.88942	6.58578	45.3572	0.431656	ACOT9	protein_coding	peak26324	acyl-CoA thioesterase 9 [Source:HGNC Symbol;Acc:HGNC:17152]	2.21486	105.527	2.71193	301	ENSG00000123130	3'UTR					X	-1	23703676	23703976	2869	2772	45.7796	0.96619
8	NA	-7.76363	7.73803	61.4583	0.431656	SNRNP70	protein_coding	peak13589	small nuclear ribonucleoprotein U1 subunit 70 [Source:HGNC Symbol;Acc:HGNC:11150]	2.18011	105.527	2.6685	301	ENSG00000104852	3'UTR					19	1	49108306	49108606	6753	6550	59.9111	0.969939
9	NA	-18.0944	4.06444	47.5513	0.431656	CPNE2	protein_coding	peak10089	copine 2 [Source:HGNC Symbol;Acc:HGNC:2315]	5.09713	105.527	5.53132	301	ENSG00000140848	3'UTR					16	1	57147665	57147965	539	503	48.7256	0.93321
10	NA	-17.4771	3.88466	47.9853	0.466216	TLR2	protein_coding	peak19274	toll like receptor 2 [Source:HGNC Symbol;Acc:HGNC:11848]	5.04323	105.527	6.05132	301	ENSG00000137462	3'UTR					4	1	153705150	153705450	421	373	49.3137	0.885986
11	NA	-11.5143	4.98982	46.0913	0.466216	EED	protein_coding	peak5176	embryonic ectoderm development [Source:HGNC Symbol;Acc:HGNC:3188]	3.3287	105.527	4.03005	301	ENSG00000074266	3'UTR					11	1	86278438	86278738	1025	885	47.6	0.863415
12	NA	-9.06924	5.97422	49.0513	0.466216	FBRS	protein_coding	peak10006	fibrosin [Source:HGNC Symbol;Acc:HGNC:20442]	2.6512	105.527	3.19278	301	ENSG00000156860	3'UTR					16	1	30670508	30670808	2198	2134	49.2151	0.970883
13	NA	-4.12704	14.3632	49.6071	0.466216	MT2A	protein_coding	peak10077	metallothionein 2A [Source:HGNC Symbol;Acc:HGNC:7406]	1.21487	105.527	1.48429	301	ENSG00000125148	3'UTR					16	1	56609193	56609493	545055	526625	49.0706	0.966187
14	NA	-12.9722	4.72472	49.968	0.466216	MFN1	protein_coding	peak18714	mitofusin 1 [Source:HGNC Symbol;Acc:HGNC:18262]	3.82813	105.527	4.62797	301	ENSG00000171109	3'UTR					3	1	179392931	179393231	810	770	49.8143	0.950617
15	NA	-15.1005	3.92419	39.3957	0.466216	DMTF1	protein_coding	peak23533	cyclin D binding myb like transcription factor 1 [Source:HGNC Symbol;Acc:HGNC:14603]	4.47613	105.527	5.24335	301	ENSG00000135164	3'UTR	TMEM243	Antisense transmembrane protein 243 [Source:HGNC Symbol;Acc:HGNC:21707]	protein_coding	ENSG00000135185	7	1	87196030	87196330	513	467	39.0214	0.910331
16	NA	-7.68236	6.81802	53.7572	0.469352	DCAF13	protein_coding	peak24770	DDB1 and CUL4 associated factor 13 [Source:HGNC Symbol;Acc:HGNC:24535]	2.29574	105.527	2.81129	301	ENSG00000164934	3'UTR					8	1	103442677	103442977	4183	3512	53.67	0.839589
17	NA	-11.6208	5.3376	46.0883	0.469352	PROSER2	protein_coding	peak3449	proline and serine rich 2 [Source:HGNC Symbol;Acc:HGNC:23728]	3.48644	105.527	3.80591	301	ENSG00000148426	3'UTR	PROSER2-AS1	Antisense PROSER2 antisense RNA 1 [Source:HGNC Symbol;Acc:HGNC:27343]	antisense	ENSG00000225778	10	1	11870576	11870876	1123	1076	46.4322	0.958148
18	NA	-8.71429	5.5644	42.8948	0.529669	SNW1	protein_coding	peak8207	SNW domain containing 1 [Source:HGNC Symbol;Acc:HGNC:16696]	2.67146	105.527	3.27048	301	ENSG00000100603	3'UTR	SLIRP	Antisense SRA stem-loop interacting RNA binding protein [Source:HGNC Symbol;Acc:HGNC:20495]	protein_coding	ENSG00000119705	14	-1	77717597	77717897	1936	1488	43.0181	0.768595
19	NA	-7.80324	6.43507	48.3931	0.529669	GID8	protein_coding	peak16354	GID complex subunit 8 homolog [Source:HGNC Symbol;Acc:HGNC:15857]	2.40099	105.527	2.9294	301	ENSG00000101193	3'UTR					20	1	62945340	62945640	2723	2598	48.6413	0.954095
20	NA	-7.60468	7.1846	59.8534	0.529669	COX6C	protein_coding	peak24204	cytochrome c oxidase subunit 6C [Source:HGNC Symbol;Acc:HGNC:2285]	2.34815	105.527	2.87416	301	ENSG00000164919	3'UTR					8	-1	99878147	99878447	4428	4216	59.7336	0.952123
21	NA	-7.82545	6.64613	55.8651	0.529669	CASC3	protein_coding	peak10657	CASC3, exon junction complex subunit [Source:HGNC Symbol;Acc:HGNC:17040]	2.42291	105.527	2.95185	301	ENSG00000108349	3'UTR					17	1	40171868	40172168	3181	3108	55.2268	0.977051
22	NA	-8.93044	6.18234	56.2566	0.540531	RBM15B	protein_coding	peak18304	RNA binding motif protein 15B [Source:HGNC Symbol;Acc:HGNC:24303]	2.79197	105.527	3.33997	301	ENSG00000259956	3'UTR					3	1	51394098	51394398	2557	2494	53.3962	0.975362
23	NA	-10.1016	5.50626	54.6945	0.540531	FBRSL1	protein_coding	peak6864	fibrosin like 1 [Source:HGNC Symbol;Acc:HGNC:29308]	3.17242	105.527	3.85025	301	ENSG00000112787	3'UTR					12	1	132583992	132584292	1312	1269	54.5264	0.967226
24	NA	-7.59016	6.75426	54.7634	0.540531	H2AFJ	protein_coding	peak6223	H2A histone family member J [Source:HGNC Symbol;Acc:HGNC:14456]	2.39968	105.527	2.91156	301	ENSG00000246705	3'UTR					12	1	14774728	14775028	3656	3611	53.4182	0.987691
25	NA	-12.9471	4.85315	60.3604	0.540531	CHAF1B	protein_coding	peak16463	chromatin assembly factor 1 subunit B [Source:HGNC Symbol;Acc:HGNC:1911]	4.13357	105.527	4.99849	301	ENSG00000159259	3'UTR					21	1	36416525	36416825	988	923	58.8277	0.934211
26	NA	-6.4504	7.93551	57.2898	0.540531	LONP1	protein_coding	peak12427	lon peptidase 1, mitochondrial [Source:HGNC Symbol;Acc:HGNC:9479]	2.06305	105.527	2.51155	301	ENSG00000196365	3'UTR	RPL36	Antisense ribosomal protein L36 [Source:HGNC Symbol;Acc:HGNC:13631]	protein_coding	ENSG00000130255	19	-1	5691833	5692133	7853	7693	56.2696	0.979626
27	NA	-6.45529	6.14936	33.4807	0.540531	C6orf48	protein_coding	peak22140	chromosome 6 open reading frame 48 [Source:HGNC Symbol;Acc:HGNC:19078]	2.06737	105.527	2.52571	301	ENSG00000204387	3'UTR					6	1	31839461	31839761	2766	2215	32.6298	0.800795
28	NA	-5.85625	8.81423	58.7254	0.540531	GPI	protein_coding	peak13366	glucose-6-phosphate isomerase [Source:HGNC Symbol;Acc:HGNC:4458]	1.87659	105.527	2.29496	301	ENSG00000105220	3'UTR					19	1	34400031	34400331	14147	13583	57.6097	0.960133
29	NA	-8.33573	5.80337	47.0093	0.540531	CDK5RAP1	protein_coding	peak15740	CDK5 regulatory subunit associated protein 1 [Source:HGNC Symbol;Acc:HGNC:15880]	2.6712	105.527	3.26775	301	ENSG00000101391	3'UTR					20	-1	33358843	33359143	1569	1523	47.6021	0.970682
30	NA	-11.3933	4.66634	47.8648	0.561095	MLLT6	protein_coding	peak10631	MLLT6, PHD finger containing [Source:HGNC Symbol;Acc:HGNC:7138]	3.68049	105.527	4.49894	301	ENSG00000275023	3'UTR					17	1	38729498	38729798	924	681	48.8443	0.737013
31	NA	-7.73507	5.54481	38.5447	0.561095	PPRC1	protein_coding	peak3838	peroxisome proliferator-activated receptor gamma, coactivator-related 1 [Source:HGNC Symbol;Acc:HGNC:30025]	2.51298	105.527	3.07213	301	ENSG00000148840	3'UTR					10	1	102149879	102150179	1606	1454	38.1974	0.905355
32	NA	-10.5415	4.70216	43.1737	0.561095	NUP133	protein_coding	peak1373	nucleoporin 133 [Source:HGNC Symbol;Acc:HGNC:18016]	3.43065	105.527	4.18176	301	ENSG00000069248	3'UTR					1	-1	229441295	229441595	777	749	43.2804	0.963964
33	NA	7.40072	7.05112	59.1091	0.561095	NUCB1	protein_coding	peak13581	nucleobindin 1 [Source:HGNC Symbol;Acc:HGNC:8043]	2.41969	105.527	2.94093	301	ENSG00000104805	3'UTR					19	1	48922971	48923271	3755	3669	59.4503	0.977097
34	NA	13.703	5.24178	64.0093	0.561095	SERPINA1	protein_coding	peak8260	serpin family A member 1 [Source:HGNC Symbol;Acc:HGNC:8941]	4.48602	105.527	4.62681	301	ENSG00000197249	3'UTR					14	-1	94378376	94378676	984	894	64.2315	0.908537
35	NA	-8.04809	5.96161	50.5143	0.561095	ME1	protein_coding	peak21650	malic enzyme 1 [Source:HGNC Symbol;Acc:HGNC:6983]	2.66089	105.527	3.25725	301	ENSG00000065833	3'UTR					6	-1	83211578	83211878	1973	1871	50.9278	0.948302
36	NA	-6.96054	6.28459	45.9401	0.561095	POLR2C	protein_coding	peak10096	RNA polymerase II subunit C [Source:HGNC Symbol;Acc:HGNC:9189]	2.3017	105.527	2.81123	301	ENSG00000102978	3'UTR	DOK4	Antisense docking protein 4 [Source:HGNC Symbol;Acc:HGNC:19868]	protein_coding	ENSG00000125170	16	1	57471709	57472009	3053	2456	45.8884	0.804455
37	NA	-10.9958	4.49609	40.6075	0.561095	ESF1	protein_coding	peak15680	ESF1 nucleolar pre-rRNA processing protein homolog [Source:HGNC Symbol;Acc:HGNC:15898]	3.65468	105.527	4.45418	301	ENSG00000089048	3'UTR					20	-1	13714326	13714626	694	648	42.6636	0.933718
38	NA	-6.24794	7.07277	46.0542	0.561095	MRPL57	protein_coding	peak7169	mitochondrial ribosomal protein L57 [Source:HGNC Symbol;Acc:HGNC:14514]	2.07789	105.527	2.54385	301	ENSG00000173141	3'UTR					13	1	21177054	21177354	4569	4071	46.8214	0.891005
39	NA	-6.68097	6.24351	40.682	0.561095	MBD4	protein_coding	peak17766	methyl-CpG binding domain 4, DNA glycosylase [Source:HGNC Symbol;Acc:HGNC:6919]	2.22969	105.527	2.71934	301	ENSG00000129071	3'UTR					3	-1	129431266	129431566	2348	2053	40.1203	0.874361
40	NA	-9.17507	5.0526	43.2189	0.561095	CEBPZ	protein_coding	peak13878	CCAAT enhancer binding protein zeta [Source:HGNC Symbol;Acc:HGNC:24218]	3.0708	105.527	3.76084	301	ENSG00000115816	3'UTR	CEBPZOS	Antisense CEBPZ opposite strand [Source:HGNC Symbol;Acc:HGNC:49288]	protein_coding	ENSG00000218739	2	-1	37201610	37201910	1175	1034	42.0648	0.88
41	NA	-13.9304	3.86674	44.7045	0.561095	TTC31	protein_coding	peak14935	tetratricopeptide repeat domain 31 [Source:HGNC Symbol;Acc:HGNC:25759]	4.66721	105.527	5.67734	301	ENSG00000115282	3'UTR					2	1	74494260	74494560	405	387	45.2506	0.955556
42	NA	-8.77179	5.6055	50.6994	0.561095	ELF4	protein_coding	peak26597	E74 like ETS transcription factor 4 [Source:HGNC Symbol;Acc:HGNC:3319]	2.9621	105.527	3.62717	301	ENSG00000102034	3'UTR					X	-1	130064929	130065229	1331	1296	50.1258	0.973704
43	NA	-5.21058	7.34004	36.3186	0.561095	DUSP6	protein_coding	peak5837	dual specificity phosphatase 6 [Source:HGNC Symbol;Acc:HGNC:3072]	1.76761	105.527	2.13497	301	ENSG00000139318	3'UTR					12	-1	89348065	89348365	4506	4110	36.7005	0.912117
44	NA	-7.22988	6.91822	65.0782	0.561095	SELENOH	protein_coding	peak4916	selenoprotein H [Source:HGNC Symbol;Acc:HGNC:18251]	2.46011	105.527	3.01278	301	ENSG00000211450	3'UTR					11	1	57742739	57743039	3854	3707	63.963	0.961858
45	NA	-8.46045	5.34085	44.3336	0.561095	DECR1	protein_coding	peak24719	2,4-dienoyl-CoA reductase 1 [Source:HGNC Symbol;Acc:HGNC:2753]	2.88532	105.527	3.53322	301	ENSG00000104325	3'UTR					8	1	90051703	90052003	1799	1247	43.684	0.693163
46	NA	-13.0949	4.14843	44.6354	0.561095	RNF44	protein_coding	peak20460	ring finger protein 44 [Source:HGNC Symbol;Acc:HGNC:19180]	4.47722	105.527	5.35949	301	ENSG00000146083	3'UTR					5	-1	176526707	176527007	524	498	43.6325	0.950382
47	NA	-5.69069	6.66505	38.2302	0.561095	MRPS22	protein_coding	peak18580	mitochondrial ribosomal protein S22 [Source:HGNC Symbol;Acc:HGNC:14508]	1.9513	105.527	2.3897	301	ENSG00000175110	3'UTR	COPB2	Antisense coatomer protein complex subunit beta 2 [Source:HGNC Symbol;Acc:HGNC:2232]	protein_coding	ENSG00000184432	3	1	139356749	139357049	3462	3078	38.333	0.889081
48	NA	-13.0306	3.94569	40.9416	0.561095	CRTC3	protein_coding	peak8745	CREB regulated transcription coactivator 3 [Source:HGNC Symbol;Acc:HGNC:26148]	4.4784	105.527	5.26586	301	ENSG00000140577	3'UTR	CRTC3-AS1	Antisense CRTC3 antisense RNA 1 [Source:HGNC Symbol;Acc:HGNC:51433]	antisense	ENSG00000259736	15	1	90645034	90645334	482	454	42.1344	0.941909
49	NA	-11.0295	5.57823	65.5379	0.561095	NRGN	protein_coding	peak5364	neurogranin [Source:HGNC Symbol;Acc:HGNC:8000]	3.79095	105.527	4.17779	301	ENSG00000154146	3'UTR					11	1	124746905	124747205	1662	1415	64.93	0.851384
50	NA	-8.83577	5.39187	48.5172	0.561095	ISY1	protein_coding	peak17755	ISY1 splicing factor homolog [Source:HGNC Symbol;Acc:HGNC:29201]	3.03719	105.527	3.68713	301	ENSG00000240682	3'UTR					3	-1	129129186	129129486	1917	1246	47.6629	0.649974
51	NA	-5.21574	10.2323	66.3899	0.561095	GSTP1	protein_coding	peak5072	glutathione S-transferase pi 1 [Source:HGNC Symbol;Acc:HGNC:4638]	1.79864	105.527	2.19749	301	ENSG00000084207	3'UTR					11	1	67586351	67586651	32995	32524	65.8627	0.985725
52	NA	-10.8024	4.56995	45.2769	0.561095	SDE2	protein_coding	peak1343	SDE2 telomere maintenance homolog [Source:HGNC Symbol;Acc:HGNC:26643]	3.72612	105.527	4.55766	301	ENSG00000143751	3'UTR					1	-1	225982707	225983007	755	704	46.7926	0.93245
53	NA	-13.227	4.30636	53.7025	0.561095	MED7	protein_coding	peak20406	mediator complex subunit 7 [Source:HGNC Symbol;Acc:HGNC:2378]	4.57193	105.527	5.59833	301	ENSG00000155868	3'UTR					5	-1	157138434	157138734	628	595	53.6571	0.947452
54	NA	-6.61286	6.39578	45.6254	0.561095	GRSF1	protein_coding	peak19516	G-rich RNA sequence binding factor 1 [Source:HGNC Symbol;Acc:HGNC:4610]	2.28637	105.527	2.79142	301	ENSG00000132463	3'UTR					4	-1	70820648	70820948	2662	2459	45.8837	0.923742
55	NA	-10.9558	4.51059	46.4998	0.561095	ZCCHC9	protein_coding	peak20808	zinc finger CCHC-type containing 9 [Source:HGNC Symbol;Acc:HGNC:25424]	3.78899	105.527	4.63938	301	ENSG00000131732	3'UTR					5	1	81312842	81313142	793	747	48.0884	0.941992
56	NA	-13.0313	4.34247	53.9632	0.561095	C1orf35	protein_coding	peak1364	chromosome 1 open reading frame 35 [Source:HGNC Symbol;Acc:HGNC:19032]	4.50793	105.527	5.50545	301	ENSG00000143793	3'UTR					1	-1	228100732	228101032	648	630	53.2667	0.972222
57	NA	-5.27181	8.4242	52.9446	0.562495	FASN	protein_coding	peak11865	fatty acid synthase [Source:HGNC Symbol;Acc:HGNC:3594]	1.82966	105.527	2.24065	301	ENSG00000169710	3'UTR					17	-1	82078338	82078638	10573	10196	52.9778	0.964343
58	NA	-5.28041	8.2179	50.1246	0.562495	NOP56	protein_coding	peak15997	NOP56 ribonucleoprotein [Source:HGNC Symbol;Acc:HGNC:15911]	1.83478	105.527	2.24712	301	ENSG00000101361	3'UTR					20	1	2658092	2658392	9248	8973	49.6837	0.970264
59	NA	-7.15119	5.79274	41.5978	0.56279	TIPARP	protein_coding	peak18646	TCDD inducible poly(ADP-ribose) polymerase [Source:HGNC Symbol;Acc:HGNC:23696]	2.49846	105.527	3.04895	301	ENSG00000163659	3'UTR					3	1	156706465	156706765	1742	1630	42.0552	0.935706
60	NA	-5.31085	7.86589	49.1453	0.56279	TRAP1	protein_coding	peak9280	TNF receptor associated protein 1 [Source:HGNC Symbol;Acc:HGNC:16264]	1.85603	105.527	2.27314	301	ENSG00000126602	3'UTR	DNASE1	Antisense deoxyribonuclease 1 [Source:HGNC Symbol;Acc:HGNC:2956]	protein_coding	ENSG00000213918	16	-1	3658041	3658341	7470	7195	48.453	0.963186
61	NA	-7.24208	6.50046	53.2922	0.56279	BCLAF1	protein_coding	peak21838	BCL2 associated transcription factor 1 [Source:HGNC Symbol;Acc:HGNC:16863]	2.53412	105.527	3.09314	301	ENSG00000029363	3'UTR					6	-1	136258586	136258886	3064	2989	53.09	0.975522
62	NA	-4.84931	9.10407	50.0539	0.56279	UBA1	protein_coding	peak26803	ubiquitin like modifier activating enzyme 1 [Source:HGNC Symbol;Acc:HGNC:12469]	1.69853	105.527	2.07834	301	ENSG00000130985	3'UTR					X	1	47214826	47215126	18307	17278	49.609	0.943792
63	NA	-10.3068	5.02661	56.9508	0.573434	NUP153	protein_coding	peak21343	nucleoporin 153 [Source:HGNC Symbol;Acc:HGNC:8062]	3.63073	105.527	4.44269	301	ENSG00000124789	3'UTR					6	-1	17615036	17615336	1062	987	55.6525	0.929379
64	NA	-11.2265	4.66115	45.865	0.573434	CASP7	protein_coding	peak3907	caspase 7 [Source:HGNC Symbol;Acc:HGNC:1508]	3.96896	105.527	4.51997	301	ENSG00000165806	3'UTR					10	1	113730603	113730903	1075	1005	46.7502	0.934884
65	NA	-5.58726	8.33679	61.1163	0.573434	PRMT1	protein_coding	peak13610	protein arginine methyltransferase 1 [Source:HGNC Symbol;Acc:HGNC:5187]	1.97685	105.527	2.4211	301	ENSG00000126457	3'UTR					19	1	49688145	49688445	9940	9742	60.7684	0.98008
66	NA	-6.78929	7.1981	66.6399	0.573434	NT5DC2	protein_coding	peak17470	5'-nucleotidase domain containing 2 [Source:HGNC Symbol;Acc:HGNC:25717]	2.40866	105.527	2.9139	301	ENSG00000168268	3'UTR	STAB1	Antisense stabilin 1 [Source:HGNC Symbol;Acc:HGNC:18628]	protein_coding	ENSG00000010327	3	-1	52524386	52524686	5239	5158	65.1229	0.984539
67	NA	-8.81763	4.9155	36.2228	0.573434	SNUPN	protein_coding	peak9106	snurportin 1 [Source:HGNC Symbol;Acc:HGNC:14245]	3.13103	105.527	3.8277	301	ENSG00000169371	3'UTR					15	-1	75598085	75598385	1353	1009	36.9455	0.74575
68	NA	-5.00182	9.3049	59.6397	0.573434	MRPL41	protein_coding	peak25997	mitochondrial ribosomal protein L41 [Source:HGNC Symbol;Acc:HGNC:14492]	1.77664	105.527	2.17586	301	ENSG00000182154	3'UTR					9	1	137552254	137552554	20805	20531	59.1454	0.98683
69	NA	-12.5906	4.34247	54.6283	0.573434	GIGYF2	protein_coding	peak15536	GRB10 interacting GYF protein 2 [Source:HGNC Symbol;Acc:HGNC:11960]	4.48781	105.527	5.45432	301	ENSG00000204120	3'UTR					2	1	232858314	232858614	729	698	51.5573	0.957476
70	NA	-7.29836	5.4785	39.6963	0.573434	DERA	protein_coding	peak6228	deoxyribose-phosphate aldolase [Source:HGNC Symbol;Acc:HGNC:24269]	2.60907	105.527	3.18723	301	ENSG00000023697	3'UTR					12	1	16036983	16037283	1540	1334	40.4535	0.866234
71	NA	-9.59513	4.89354	47.5953	0.573434	GGNBP2	protein_coding	peak10613	gametogenetin binding protein 2 [Source:HGNC Symbol;Acc:HGNC:19357]	3.43388	105.527	4.19868	301	ENSG00000278311	3'UTR					17	1	36589543	36589843	964	918	45.7952	0.952282
72	NA	-7.07399	6.09459	50.4483	0.573434	MED15	protein_coding	peak16947	mediator complex subunit 15 [Source:HGNC Symbol;Acc:HGNC:14248]	2.53277	105.527	3.10182	301	ENSG00000099917	3'UTR	CCDC74BP1	Antisense coiled-coil domain containing 74B pseudogene 1 [Source:HGNC Symbol;Acc:HGNC:51917]	unprocessed_pseudogene	ENSG00000250261	22	1	20587319	20587619	2235	2167	51.9778	0.969575
73	NA	-8.60283	5.16686	45.5515	0.573434	MIOS	protein_coding	peak23284	meiosis regulator for oocyte development [Source:HGNC Symbol;Acc:HGNC:21905]	3.08107	105.527	3.72702	301	ENSG00000164654	3'UTR					7	1	7606925	7607225	1250	1114	45.5197	0.8912
74	NA	8.54226	5.38873	49.4354	0.573871	DEPDC1	protein_coding	peak589	DEP domain containing 1 [Source:HGNC Symbol;Acc:HGNC:22949]	3.07719	105.527	3.74308	301	ENSG00000024526	3'UTR					1	-1	68474152	68474452	1167	1134	50.2143	0.971722
75	NA	-4.73849	8.66099	49.2803	0.573871	TBCB	protein_coding	peak13404	tubulin folding cofactor B [Source:HGNC Symbol;Acc:HGNC:1989]	1.70698	105.527	2.08926	301	ENSG00000105254	3'UTR					19	1	36125643	36125943	12660	12247	49.3351	0.967378
76	NA	-7.20069	6.00629	48.4422	0.573871	SPAG7	protein_coding	peak11171	sperm associated antigen 7 [Source:HGNC Symbol;Acc:HGNC:11216]	2.59771	105.527	3.16362	301	ENSG00000091640	3'UTR					17	-1	4959229	4959529	2009	1937	48.1296	0.964161
77	NA	-12.2082	4.28964	49.8605	0.573871	SOX4	protein_coding	peak22036	SRY-box 4 [Source:HGNC Symbol;Acc:HGNC:11200]	4.40533	105.527	5.36793	301	ENSG00000124766	3'UTR					6	1	21598315	21598615	541	519	50.4952	0.959335
78	NA	-6.40971	6.88466	54.5739	0.573871	DAP3	protein_coding	peak2392	death associated protein 3 [Source:HGNC Symbol;Acc:HGNC:2673]	2.315	105.527	2.82864	301	ENSG00000132676	3'UTR					1	1	155738228	155738528	4391	3712	54.9251	0.845366
79	NA	-12.5579	3.92419	42.7652	0.578645	SESN2	protein_coding	peak1757	sestrin 2 [Source:HGNC Symbol;Acc:HGNC:20746]	4.54765	105.527	5.52357	301	ENSG00000130766	3'UTR					1	1	28282187	28282487	618	575	42.8643	0.930421
80	NA	-7.57423	5.86786	50.3363	0.583839	RABGGTB	protein_coding	peak2050	Rab geranylgeranyltransferase subunit beta [Source:HGNC Symbol;Acc:HGNC:9796]	2.75426	105.527	3.34921	301	ENSG00000137955	3'UTR					1	1	75794525	75794825	1700	1585	50.6315	0.932353
81	NA	-9.53344	5.41517	59.7853	0.583839	ETV5	protein_coding	peak17980	ETS variant 5 [Source:HGNC Symbol;Acc:HGNC:3494]	3.46944	105.527	4.12313	301	ENSG00000244405	3'UTR					3	-1	186046319	186046619	1271	1250	59.8768	0.983478
82	NA	-12.4243	4.60009	63.9247	0.583839	TBC1D14	protein_coding	peak18893	TBC1 domain family member 14 [Source:HGNC Symbol;Acc:HGNC:29246]	4.53071	105.527	5.30303	301	ENSG00000132405	3'UTR	AC097382.2	Antisense	antisense	ENSG00000245748	4	1	7032813	7033113	752	720	63.9292	0.957447
83	NA	-12.6592	4.22077	54.4825	0.583839	SNX11	protein_coding	peak10791	sorting nexin 11 [Source:HGNC Symbol;Acc:HGNC:14975]	4.61863	105.527	5.65355	301	ENSG00000002919	3'UTR					17	1	48122445	48122745	595	582	53.9038	0.978151
84	NA	-14.9237	3.83943	52.8775	0.584401	MLF1	protein_coding	peak18656	myeloid leukemia factor 1 [Source:HGNC Symbol;Acc:HGNC:7125]	5.45493	105.527	6.53182	301	ENSG00000178053	3'UTR					3	1	158605102	158605402	481	459	53.9651	0.954262
85	NA	-3.28411	9.54216	21.6384	0.584401	GNAI2	protein_coding	peak18295	G protein subunit alpha i2 [Source:HGNC Symbol;Acc:HGNC:4385]	1.20236	105.527	1.46793	301	ENSG00000114353	3'UTR					3	1	50258612	50258912	69373	23009	21.5205	0.331671
86	NA	-9.8727	4.48145	42.1111	0.584401	CAPN15	protein_coding	peak9749	calpain 15 [Source:HGNC Symbol;Acc:HGNC:11182]	3.61899	105.527	4.39996	301	ENSG00000103326	3'UTR					16	1	554335	554635	762	707	42.1033	0.927822
87	NA	12.9953	4.15583	53.1116	0.586629	MAN1A1	protein_coding	peak21787	mannosidase alpha class 1A member 1 [Source:HGNC Symbol;Acc:HGNC:6821]	4.77313	105.527	5.71855	301	ENSG00000111885	3'UTR					6	-1	119177206	119177506	520	493	53.6329	0.948077
88	NA	-7.10033	6.55394	59.074	0.59988	TPM3	protein_coding	peak961	tropomyosin 3 [Source:HGNC Symbol;Acc:HGNC:12012]	2.61984	105.527	3.20555	301	ENSG00000143549	3'UTR					1	-1	154156360	154156660	3030	2528	58.629	0.834323
89	NA	-5.12346	7.08687	42.3419	0.59988	CPSF3	protein_coding	peak14625	cleavage and polyadenylation specific factor 3 [Source:HGNC Symbol;Acc:HGNC:2326]	1.90003	105.527	2.32706	301	ENSG00000119203	3'UTR					2	1	9472796	9473096	5299	4431	42.4019	0.836196
90	NA	-14.0474	3.97107	52.8724	0.59988	FAM114A2	protein_coding	peak20398	family with sequence similarity 114 member A2 [Source:HGNC Symbol;Acc:HGNC:1333]	5.2217	105.527	6.1089	301	ENSG00000055147	3'UTR					5	-1	153991768	153992068	522	504	56.0437	0.965517
91	NA	-12.9162	4.04465	50.4707	0.59988	NR1D1	protein_coding	peak11449	nuclear receptor subfamily 1 group D member 1 [Source:HGNC Symbol;Acc:HGNC:7962]	4.81116	105.527	5.77717	301	ENSG00000126368	3'UTR	THRA	Antisense thyroid hormone receptor alpha [Source:HGNC Symbol;Acc:HGNC:11796]	protein_coding	ENSG00000126351	17	-1	40092792	40093092	878	586	47.041	0.667426
92	NA	-7.99728	5.72472	54.6509	0.59988	SBF1	protein_coding	peak16900	SET binding factor 1 [Source:HGNC Symbol;Acc:HGNC:10542]	2.98449	105.527	3.63488	301	ENSG00000100241	3'UTR					22	-1	50446808	50447108	1965	1920	54.1521	0.977099
93	NA	-12.8676	3.98775	47.857	0.59988	MED14	protein_coding	peak26352	mediator complex subunit 14 [Source:HGNC Symbol;Acc:HGNC:2370]	4.80621	105.527	5.76133	301	ENSG00000180182	3'UTR					X	-1	40649548	40649848	484	461	47.6356	0.952479
94	NA	-10.567	5.16136	55.4895	0.59988	CITED2	protein_coding	peak21859	Cbp/p300 interacting transactivator with Glu/Asp rich carboxy-terminal domain 2 [Source:HGNC Symbol;Acc:HGNC:1987]	3.95271	105.527	4.29605	301	ENSG00000164442	3'UTR					6	-1	139372259	139372559	1660	1559	55.1911	0.939157
95	NA	-9.28603	6.45994	52.2961	0.59988	LSR	protein_coding	peak13382	lipolysis stimulated lipoprotein receptor [Source:HGNC Symbol;Acc:HGNC:29572]	3.47398	105.527	3.29006	301	ENSG00000105699	3'UTR					19	1	35267663	35267963	2224	2040	52.8598	0.917266
96	NA	-7.1514	5.38401	40.3878	0.59988	ZC3HC1	protein_coding	peak23115	zinc finger C3HC-type containing 1 [Source:HGNC Symbol;Acc:HGNC:29913]	2.6785	105.527	3.27583	301	ENSG00000091732	3'UTR	AC073320.1	Antisense	antisense	ENSG00000244036	7	-1	130018290	130018590	1387	1248	40.6234	0.899784
97	NA	-11.394	4.15952	44.5427	0.59988	RNF38	protein_coding	peak25042	ring finger protein 38 [Source:HGNC Symbol;Acc:HGNC:18052]	4.27276	105.527	5.13269	301	ENSG00000137075	3'UTR					9	-1	36336401	36336701	671	645	43.5519	0.961252
98	NA	-6.1044	6.73587	51.0184	0.59988	SLBP	protein_coding	peak19345	stem-loop binding protein [Source:HGNC Symbol;Acc:HGNC:10904]	2.28994	105.527	2.80159	301	ENSG00000163950	3'UTR					4	-1	1692796	1693096	3676	3253	51.5457	0.884929
99	NA	-7.71588	5.25905	41.4413	0.59988	TOPORS	protein_coding	peak24980	TOP1 binding arginine/serine rich protein [Source:HGNC Symbol;Acc:HGNC:21653]	2.90165	105.527	3.50366	301	ENSG00000197579	3'UTR					9	-1	32540771	32541071	1224	1159	42.151	0.946895
100	NA	-11.9783	4.38716	59.5121	0.59988	FBXW2	protein_coding	peak25256	F-box and WD repeat domain containing 2 [Source:HGNC Symbol;Acc:HGNC:13608]	4.52701	105.527	5.54439	301	ENSG00000119402	3'UTR					9	-1	120759197	120759497	757	736	61.1264	0.972259
101	NA	-5.07524	6.87124	40.2824	0.59988	TRUB2	protein_coding	peak25342	TruB pseudouridine synthase family member 2 [Source:HGNC Symbol;Acc:HGNC:17170]	1.92372	105.527	2.35393	301	ENSG00000167112	3'UTR					9	-1	128309105	128309405	4494	3731	39.3484	0.830218
102	NA	-7.03753	6.01648	50.5849	0.59988	RBM14	protein_coding	peak5047	RNA binding motif protein 14 [Source:HGNC Symbol;Acc:HGNC:14219]	2.66897	105.527	3.24076	301	ENSG00000239306	3'UTR					11	1	66627038	66627338	2160	2099	51.1129	0.971759
103	NA	-12.1747	4.50191	73.4384	0.59988	COL16A1	protein_coding	peak297	collagen type XVI alpha 1 chain [Source:HGNC Symbol;Acc:HGNC:2193]	4.62869	105.527	5.60702	301	ENSG00000084636	3'UTR	AC114488.2	Antisense	antisense	ENSG00000235790	1	-1	31652500	31652800	616	608	72.9474	0.987013
104	NA	-4.93077	8.8069	60.635	0.59988	NME1	protein_coding	peak10834	NME/NM23 nucleoside diphosphate kinase 1 [Source:HGNC Symbol;Acc:HGNC:7849]	1.87473	105.527	2.29603	301	ENSG00000239672	3'UTR					17	1	51161735	51162035	14825	14270	59.9534	0.962563
105	NA	5.39804	7.7116	53.6785	0.59988	PDIA6	protein_coding	peak13776	protein disulfide isomerase family A member 6 [Source:HGNC Symbol;Acc:HGNC:30168]	2.05357	105.527	2.49423	301	ENSG00000143870	3'UTR	ATP6V1C2	Antisense ATPase H+ transporting V1 subunit C2 [Source:HGNC Symbol;Acc:HGNC:18264]	protein_coding	ENSG00000143882	2	-1	10783860	10784160	6158	5772	54.1538	0.937317
106	NA	-9.10526	5.1778	55.4718	0.59988	GPRIN1	protein_coding	peak20462	G protein regulated inducer of neurite outgrowth 1 [Source:HGNC Symbol;Acc:HGNC:24835]	3.47031	105.527	4.20002	301	ENSG00000169258	3'UTR	CDHR2	Antisense cadherin related family member 2 [Source:HGNC Symbol;Acc:HGNC:18231]	protein_coding	ENSG00000074276	5	-1	176595803	176596103	1386	1294	54.9343	0.933622
107	NA	-10.0509	4.82093	51.0888	0.59988	ANKFY1	protein_coding	peak11155	ankyrin repeat and FYVE domain containing 1 [Source:HGNC Symbol;Acc:HGNC:20763]	3.83285	105.527	4.43823	301	ENSG00000185722	3'UTR	CYB5D2	Antisense cytochrome b5 domain containing 2 [Source:HGNC Symbol;Acc:HGNC:28471]	protein_coding	ENSG00000167740	17	-1	4163820	4164120	828	742	49.9245	0.896135
108	NA	-5.38365	7.39617	51.8172	0.59988	TBCA	protein_coding	peak20040	tubulin folding cofactor A [Source:HGNC Symbol;Acc:HGNC:11579]	2.05578	105.527	2.51781	301	ENSG00000171530	3'UTR					5	-1	77691246	77691546	5311	5005	51.0344	0.942384
109	NA	-7.63414	5.61359	51.0773	0.59988	NABP2	protein_coding	peak6456	nucleic acid binding protein 2 [Source:HGNC Symbol;Acc:HGNC:28412]	2.91941	105.527	3.57362	301	ENSG00000139579	3'UTR					12	1	56229554	56229854	6082	1701	51.6384	0.279678
110	NA	-4.46014	8.10395	42.2084	0.59988	DDB1	protein_coding	peak4243	damage specific DNA binding protein 1 [Source:HGNC Symbol;Acc:HGNC:2717]	1.70729	105.527	2.08643	301	ENSG00000167986	3'UTR					11	-1	61299452	61299752	8422	8076	41.8881	0.958917
111	NA	-8.52706	5.48292	52.1597	0.59988	PLGRKT	protein_coding	peak24899	plasminogen receptor with a C-terminal lysine [Source:HGNC Symbol;Acc:HGNC:23633]	3.26753	105.527	3.95887	301	ENSG00000107020	3'UTR					9	-1	5357971	5358271	1314	1250	52.2016	0.951294
112	NA	-6.44996	5.98152	44.1849	0.59988	FEN1	protein_coding	peak4939	flap structure-specific endonuclease 1 [Source:HGNC Symbol;Acc:HGNC:3650]	2.47176	105.527	2.99313	301	ENSG00000168496	3'UTR					11	1	61796939	61797239	4162	2016	43.8919	0.484383
113	NA	-4.99455	8.36539	54.2786	0.59988	HNRNPD	protein_coding	peak19562	heterogeneous nuclear ribonucleoprotein D [Source:HGNC Symbol;Acc:HGNC:5036]	1.91546	105.527	2.34167	301	ENSG00000138668	3'UTR					4	-1	82353829	82354129	10192	9633	53.388	0.945153
114	NA	-8.68838	5.00219	45.2306	0.59988	HSF2	protein_coding	peak22486	heat shock transcription factor 2 [Source:HGNC Symbol;Acc:HGNC:5225]	3.33213	105.527	4.01063	301	ENSG00000025156	3'UTR					6	1	122432656	122432956	1145	1093	44.5297	0.954585
115	NA	-13.3552	3.89796	52.5066	0.59988	KLHL12	protein_coding	peak1202	kelch like family member 12 [Source:HGNC Symbol;Acc:HGNC:19360]	5.12343	105.527	6.27331	301	ENSG00000117153	3'UTR					1	-1	202891117	202891417	402	381	51.8478	0.947761
116	NA	-9.13819	4.90675	48.3734	0.59988	NCAPD3	protein_coding	peak4649	non-SMC condensin II complex subunit D3 [Source:HGNC Symbol;Acc:HGNC:28952]	3.50585	105.527	4.2725	301	ENSG00000151503	3'UTR					11	-1	134152445	134152745	948	868	49.0979	0.915612
117	NA	-9.00325	4.71724	43.9136	0.59988	MTIF3	protein_coding	peak6913	mitochondrial translational initiation factor 3 [Source:HGNC Symbol;Acc:HGNC:29788]	3.45979	105.527	4.23494	301	ENSG00000122033	3'UTR	GTF3A	Antisense general transcription factor IIIA [Source:HGNC Symbol;Acc:HGNC:4662]	protein_coding	ENSG00000122034	13	-1	27435644	27435944	1017	929	43.845	0.913471
118	NA	-6.29902	6.825	59.2487	0.59988	SIX5	protein_coding	peak12813	SIX homeobox 5 [Source:HGNC Symbol;Acc:HGNC:10891]	2.42152	105.527	2.96525	301	ENSG00000177045	3'UTR	AC074212.1	Antisense	processed_transcript	ENSG00000259605	19	-1	45764787	45765087	4120	4086	57.4131	0.991748
119	NA	-6.96872	5.8151	49.8231	0.59988	CAND1	protein_coding	peak6530	cullin associated and neddylation dissociated 1 [Source:HGNC Symbol;Acc:HGNC:30688]	2.683	105.527	3.2854	301	ENSG00000111530	3'UTR					12	1	67312877	67313177	1667	1617	49.0427	0.970006
120	NA	-6.60066	5.79747	44.7679	0.59988	YTHDF1	protein_coding	peak15961	YTH N6-methyladenosine RNA binding protein 1 [Source:HGNC Symbol;Acc:HGNC:15867]	2.54195	105.527	3.10951	301	ENSG00000149658	3'UTR					20	-1	63195434	63195734	1917	1675	45.8251	0.873761
121	NA	-7.6602	5.6055	48.4995	0.59988	BCAR3	protein_coding	peak684	BCAR3, NSP family adaptor protein [Source:HGNC Symbol;Acc:HGNC:973]	2.95112	105.527	3.53603	301	ENSG00000137936	3'UTR					1	-1	93561787	93562087	1496	1402	48.5086	0.937166
122	NA	-8.12964	5.46962	52.97	0.59988	RGS3	protein_coding	peak25805	regulator of G protein signaling 3 [Source:HGNC Symbol;Acc:HGNC:9999]	3.13625	105.527	3.83137	301	ENSG00000138835	3'UTR					9	1	113597433	113597733	1386	1316	51.652	0.949495
123	NA	-12.4025	4.30968	59.2354	0.59988	NUDT19	protein_coding	peak13352	nudix hydrolase 19 [Source:HGNC Symbol;Acc:HGNC:32036]	4.79073	105.527	5.75869	301	ENSG00000213965	3'UTR					19	1	32713495	32713795	576	525	59.819	0.911458
124	NA	12.4333	3.96687	48.3076	0.59988	HDDC3	protein_coding	peak9194	HD domain containing 3 [Source:HGNC Symbol;Acc:HGNC:30522]	4.80637	105.527	5.74858	301	ENSG00000184508	3'UTR	UNC45A	Antisense unc-45 myosin chaperone A [Source:HGNC Symbol;Acc:HGNC:30594]	protein_coding	ENSG00000140553	15	-1	90930922	90931222	437	398	48.8643	0.910755
125	NA	-9.73804	4.83483	53.1524	0.601203	CXXC1	protein_coding	peak12027	CXXC finger protein 1 [Source:HGNC Symbol;Acc:HGNC:24343]	3.76993	105.527	4.50947	301	ENSG00000154832	3'UTR					18	-1	50282348	50282648	1025	983	52.6399	0.959024
126	NA	-5.9338	6.6631	51.119	0.601695	AURKB	protein_coding	peak11233	aurora kinase B [Source:HGNC Symbol;Acc:HGNC:11390]	2.30006	105.527	2.81324	301	ENSG00000178999	3'UTR					17	-1	8204736	8205036	2921	2822	49.8916	0.966107
127	NA	-6.33029	6.90675	62.1345	0.606713	DCAF7	protein_coding	peak10905	DDB1 and CUL4 associated factor 7 [Source:HGNC Symbol;Acc:HGNC:30915]	2.45943	105.527	3.01209	301	ENSG00000136485	3'UTR					17	1	63593969	63594269	3839	3765	61.9328	0.980724
128	NA	-4.16979	8.8673	46.2092	0.60855	XRCC5	protein_coding	peak15431	X-ray repair cross complementing 5 [Source:HGNC Symbol;Acc:HGNC:12833]	1.62267	105.527	1.9853	301	ENSG00000079246	3'UTR					2	1	216205126	216205426	16392	14203	46.6322	0.866459
129	NA	6.51985	7.0669	73.9605	0.60855	CTSB	protein_coding	peak23899	cathepsin B [Source:HGNC Symbol;Acc:HGNC:2527]	2.54919	105.527	3.12174	301	ENSG00000164733	3'UTR					8	-1	11844318	11844618	4527	4470	74.4468	0.987409
130	NA	-6.59263	6.04863	49.57	0.60855	EPHA2	protein_coding	peak141	EPH receptor A2 [Source:HGNC Symbol;Acc:HGNC:3386]	2.58361	105.527	3.16059	301	ENSG00000142627	3'UTR					1	-1	16124342	16124642	2223	2102	49.705	0.945569
131	NA	6.46714	6.16228	48.7227	0.60855	CHTF8	protein_coding	peak9588	chromosome transmission fidelity factor 8 [Source:HGNC Symbol;Acc:HGNC:24353]	2.53507	105.527	3.06839	301	ENSG00000168802	3'UTR	HAS3	Antisense hyaluronan synthase 3 [Source:HGNC Symbol;Acc:HGNC:4820]	protein_coding	ENSG00000103044	16	-1	69118009	69118309	2323	2236	48.9571	0.962548
132	NA	-7.20294	6.16411	57.0185	0.60855	IER3IP1	protein_coding	peak12002	immediate early response 3 interacting protein 1 [Source:HGNC Symbol;Acc:HGNC:18550]	2.82408	105.527	3.42482	301	ENSG00000134049	3'UTR					18	-1	47155044	47155344	2492	2417	56.8664	0.969904
133	NA	-6.88202	6.58578	62.045	0.60855	ATP6V1G1	protein_coding	peak25813	ATPase H+ transporting V1 subunit G1 [Source:HGNC Symbol;Acc:HGNC:864]	2.69933	105.527	3.27111	301	ENSG00000136888	3'UTR					9	1	114598078	114598378	2982	2923	61.8744	0.980215
134	NA	-6.52348	6.24611	51.2332	0.60855	FXR2	protein_coding	peak11214	FMR1 autosomal homolog 2 [Source:HGNC Symbol;Acc:HGNC:4024]	2.5589	105.527	3.13094	301	ENSG00000129245	3'UTR	MPDU1	Antisense mannose-P-dolichol utilization defect 1 [Source:HGNC Symbol;Acc:HGNC:7207]	protein_coding	ENSG00000129255	17	-1	7591235	7591535	2402	2352	50.1752	0.979184
135	NA	-14.2681	3.72968	53.4219	0.60855	KAT14	protein_coding	peak16075	lysine acetyltransferase 14 [Source:HGNC Symbol;Acc:HGNC:15904]	5.59681	105.527	6.6863	301	ENSG00000149474	3'UTR					20	1	18187737	18188037	422	402	56.4577	0.952607
136	NA	5.71123	7.42707	56.4015	0.60855	PLOD2	protein_coding	peak17834	procollagen-lysine,2-oxoglutarate 5-dioxygenase 2 [Source:HGNC Symbol;Acc:HGNC:9082]	2.24193	105.527	2.70669	301	ENSG00000152952	3'UTR	AC107021.1	Antisense	antisense	ENSG00000243415	3	-1	146069441	146069741	5775	5517	56.8769	0.955325
137	NA	-13.648	3.58373	46.3153	0.610527	KIAA1671	protein_coding	peak16985	KIAA1671 [Source:HGNC Symbol;Acc:HGNC:29345]	5.36888	105.527	6.57066	301	ENSG00000197077	3'UTR					22	1	25197143	25197443	376	355	47.7577	0.944149
138	NA	-10.0427	4.48145	48.3152	0.610527	ANKHD1	protein_coding	peak21040	ankyrin repeat and KH domain containing 1 [Source:HGNC Symbol;Acc:HGNC:24714]	3.95635	105.527	4.8008	301	ENSG00000131503	3'UTR	SRA1	Antisense steroid receptor RNA activator 1 [Source:HGNC Symbol;Acc:HGNC:11281]	protein_coding	ENSG00000213523	5	1	140539552	140539852	782	748	48.1885	0.956522
139	NA	-7.22183	5.5077	45.0452	0.610527	UBE3A	protein_coding	peak8798	ubiquitin protein ligase E3A [Source:HGNC Symbol;Acc:HGNC:12496]	2.84654	105.527	3.46583	301	ENSG00000114062	3'UTR	SNHG14	Antisense small nucleolar RNA host gene 14 [Source:HGNC Symbol;Acc:HGNC:37462]	processed_transcript	ENSG00000224078	15	-1	25337243	25337543	1538	1438	45.6495	0.93498
140	NA	-5.16102	7.73864	53.9987	0.610527	VDAC2	protein_coding	peak3680	voltage dependent anion channel 2 [Source:HGNC Symbol;Acc:HGNC:12672]	2.04137	105.527	2.49986	301	ENSG00000165637	3'UTR					10	1	75230975	75231275	7288	6914	54.0856	0.948683
141	NA	-11.9237	3.89796	46.6073	0.610527	POP1	protein_coding	peak24752	POP1 homolog, ribonuclease P/MRP subunit [Source:HGNC Symbol;Acc:HGNC:30129]	4.71975	105.527	5.77631	301	ENSG00000104356	3'UTR					8	1	98158115	98158415	472	399	46.0627	0.845339
142	NA	-4.47431	8.39363	50.2926	0.610527	ATP5ME	protein_coding	peak19338	ATP synthase membrane subunit e [Source:HGNC Symbol;Acc:HGNC:846]	1.77629	105.527	2.17546	301	ENSG00000169020	3'UTR					4	-1	672440	672740	10982	10178	50.0797	0.926789
143	NA	-6.44394	5.19227	32.9976	0.610527	GSK3B	protein_coding	peak17673	glycogen synthase kinase 3 beta [Source:HGNC Symbol;Acc:HGNC:4617]	2.55882	105.527	3.11816	301	ENSG00000082701	3'UTR					3	-1	119826682	119826982	1156	1091	34.319	0.943772
144	NA	-7.94838	5.15214	47.9471	0.610527	QRICH1	protein_coding	peak17405	glutamine rich 1 [Source:HGNC Symbol;Acc:HGNC:24713]	3.15673	105.527	3.84202	301	ENSG00000198218	3'UTR	AC137630.3	Antisense	antisense	ENSG00000272434	3	-1	49029706	49030006	1202	1053	47.2707	0.87604
145	NA	-9.16465	5.6336	40.6446	0.610527	CTGF	protein_coding	peak21816	connective tissue growth factor [Source:HGNC Symbol;Acc:HGNC:2500]	3.64082	105.527	3.37095	301	ENSG00000118523	3'UTR					6	-1	131948180	131948480	2107	1920	39.7651	0.911248
146	NA	-5.79201	6.7506	53.2887	0.610527	MRPS2	protein_coding	peak25973	mitochondrial ribosomal protein S2 [Source:HGNC Symbol;Acc:HGNC:14495]	2.30773	105.527	2.82127	301	ENSG00000122140	3'UTR	AL161452.1	Antisense	antisense	ENSG00000226706	9	1	135504368	135504668	3688	3615	52.0207	0.980206
147	NA	-5.21511	7.76549	55.9638	0.610527	NDUFC1	protein_coding	peak19716	NADH:ubiquinone oxidoreductase subunit C1 [Source:HGNC Symbol;Acc:HGNC:7705]	2.08173	105.527	2.54927	301	ENSG00000109390	3'UTR					4	-1	139289949	139290249	6333	6168	55.2281	0.973946
148	NA	-3.41456	11.0138	45.6927	0.610527	TUBB	protein_coding	peak22116	tubulin beta class I [Source:HGNC Symbol;Acc:HGNC:20778]	1.3646	105.527	1.66696	301	ENSG00000196230	3'UTR					6	1	30724278	30724578	67889	64476	44.9106	0.949727
149	NA	-6.55034	6.40279	57.5758	0.610527	AP1B1	protein_coding	peak16744	adaptor related protein complex 1 subunit beta 1 [Source:HGNC Symbol;Acc:HGNC:554]	2.62136	105.527	3.21028	301	ENSG00000100280	3'UTR					22	-1	29327861	29328161	2580	2486	56.757	0.963566
150	NA	-9.11718	5.07033	51.8225	0.610527	GALNT6	protein_coding	peak5647	polypeptide N-acetylgalactosaminyltransferase 6 [Source:HGNC Symbol;Acc:HGNC:4128]	3.64978	105.527	4.30587	301	ENSG00000139629	3'UTR					12	-1	51351874	51352174	1048	1020	51.8902	0.973282
151	NA	-11.4791	4.06837	45.9156	0.610527	LRCH3	protein_coding	peak18837	leucine rich repeats and calponin homology domain containing 3 [Source:HGNC Symbol;Acc:HGNC:28637]	4.5987	105.527	5.40902	301	ENSG00000186001	3'UTR					3	1	197885531	197885831	556	537	48.3035	0.965827
152	NA	-10.7311	4.46069	47.1923	0.610527	TMEM245	protein_coding	peak25203	transmembrane protein 245 [Source:HGNC Symbol;Acc:HGNC:1363]	4.30185	105.527	4.9549	301	ENSG00000106771	3'UTR					9	-1	109015156	109015456	733	690	47.5449	0.941337
153	NA	-6.99085	5.74816	50.5242	0.610527	SUGT1	protein_coding	peak7299	SGT1 homolog, MIS12 kinetochore complex assembly cochaperone [Source:HGNC Symbol;Acc:HGNC:16987]	2.80637	105.527	3.43129	301	ENSG00000165416	3'UTR					13	1	52687554	52687854	1845	1719	49.8796	0.931707
154	NA	-6.26651	6.63624	60.0345	0.610527	GSS	protein_coding	peak15760	glutathione synthetase [Source:HGNC Symbol;Acc:HGNC:4624]	2.51625	105.527	3.07957	301	ENSG00000100983	3'UTR					20	-1	34928436	34928736	3183	2911	59.1463	0.914546
155	NA	5.21138	7.18821	48.8802	0.610527	CLIC4	protein_coding	peak1699	chloride intracellular channel 4 [Source:HGNC Symbol;Acc:HGNC:13518]	2.09269	105.527	2.56013	301	ENSG00000169504	3'UTR					1	1	24843968	24844268	3902	3672	48.1906	0.941056
156	NA	-4.64104	7.90126	50.638	0.610527	MANF	protein_coding	peak18303	mesencephalic astrocyte derived neurotrophic factor [Source:HGNC Symbol;Acc:HGNC:15461]	1.86531	105.527	2.28233	301	ENSG00000145050	3'UTR					3	1	51389039	51389339	7880	7324	51.3146	0.929442
157	NA	-3.8711	10.9103	57.1286	0.610527	PFN1	protein_coding	peak11170	profilin 1 [Source:HGNC Symbol;Acc:HGNC:8881]	1.55664	105.527	1.90565	301	ENSG00000108518	3'UTR					17	-1	4945657	4945957	64135	60857	55.7633	0.948889
158	NA	-5.37812	7.04366	51.0285	0.610527	ILK	protein_coding	peak4698	integrin linked kinase [Source:HGNC Symbol;Acc:HGNC:6040]	2.16375	105.527	2.6391	301	ENSG00000166333	3'UTR	TAF10	Antisense TATA-box binding protein associated factor 10 [Source:HGNC Symbol;Acc:HGNC:11543]	protein_coding	ENSG00000166337	11	1	6610569	6610869	4445	4322	50.9898	0.972328
159	NA	-4.60987	8.23415	51.8776	0.610527	AATF	protein_coding	peak10617	apoptosis antagonizing transcription factor [Source:HGNC Symbol;Acc:HGNC:19235]	1.85684	105.527	2.27101	301	ENSG00000275700	3'UTR					17	1	37056571	37056871	9449	9262	51.3941	0.98021
160	NA	-6.99859	7.22429	76.4446	0.610527	COL6A2	protein_coding	peak16524	collagen type VI alpha 2 chain [Source:HGNC Symbol;Acc:HGNC:2212]	2.82221	105.527	3.20692	301	ENSG00000142173	3'UTR					21	1	46132546	46132846	4229	4067	74.5616	0.961693
161	NA	-6.22575	6.42209	52.9499	0.610527	MRPL58	protein_coding	peak10964	mitochondrial ribosomal protein L58 [Source:HGNC Symbol;Acc:HGNC:5359]	2.51202	105.527	3.0681	301	ENSG00000167862	3'UTR					17	1	75020962	75021262	3520	2614	52.5524	0.742614
162	NA	-6.74238	5.59466	44.8285	0.610527	SMIM29	protein_coding	peak21477	small integral membrane protein 29 [Source:HGNC Symbol;Acc:HGNC:1340]	2.72052	105.527	3.2961	301	ENSG00000186577	3'UTR					6	-1	34246395	34246695	1647	1603	44.6818	0.973285
163	NA	-7.8823	5.49755	54.8115	0.610527	CHERP	protein_coding	peak12587	calcium homeostasis endoplasmic reticulum protein [Source:HGNC Symbol;Acc:HGNC:16930]	3.18053	105.527	3.87927	301	ENSG00000085872	3'UTR	C19orf44	Antisense chromosome 19 open reading frame 44 [Source:HGNC Symbol;Acc:HGNC:26141]	protein_coding	ENSG00000105072	19	-1	16517893	16518193	1446	1360	53.6426	0.940526
164	NA	-11.7834	4.11846	53.3633	0.610527	USP24	protein_coding	peak527	ubiquitin specific peptidase 24 [Source:HGNC Symbol;Acc:HGNC:12623]	4.76124	105.527	5.81338	301	ENSG00000162402	3'UTR					1	-1	55066361	55066661	646	518	53.6042	0.801858
165	NA	-7.71755	4.99808	42.3523	0.610527	IRX2	protein_coding	peak19837	iroquois homeobox 2 [Source:HGNC Symbol;Acc:HGNC:14359]	3.12196	105.527	3.80082	301	ENSG00000170561	3'UTR					5	-1	2746165	2746465	1155	1034	42.2157	0.895238
166	NA	-5.07132	7.46776	49.2477	0.610527	ID1	protein_coding	peak16112	inhibitor of DNA binding 1, HLH protein [Source:HGNC Symbol;Acc:HGNC:5360]	2.05188	105.527	2.47483	301	ENSG00000125968	3'UTR					20	1	31606210	31606510	6371	6156	48.5577	0.966253
167	NA	-6.44	6.32042	52.0325	0.61332	CDA	protein_coding	peak1650	cytidine deaminase [Source:HGNC Symbol;Acc:HGNC:1712]	2.60989	105.527	3.16178	301	ENSG00000158825	3'UTR					1	1	20618603	20618903	2120	2042	51.8947	0.963208
168	NA	-8.09934	5.30802	55.5847	0.614391	MUL1	protein_coding	peak188	mitochondrial E3 ubiquitin protein ligase 1 [Source:HGNC Symbol;Acc:HGNC:25762]	3.28625	105.527	4.01649	301	ENSG00000090432	3'UTR					1	-1	20499450	20499750	1341	1288	55.0342	0.960477
169	NA	-5.82627	7.05112	62.4897	0.623417	VPS28	protein_coding	peak24367	VPS28, ESCRT-I subunit [Source:HGNC Symbol;Acc:HGNC:18178]	2.37789	105.527	2.9122	301	ENSG00000160948	3'UTR					8	-1	144423617	144423917	4469	4394	61.3603	0.983218
170	NA	-4.82151	7.21812	47.3014	0.623417	FLII	protein_coding	peak11289	FLII, actin remodeling protein [Source:HGNC Symbol;Acc:HGNC:3750]	1.96786	105.527	2.4099	301	ENSG00000177731	3'UTR	LLGL1	Antisense LLGL1, scribble cell polarity complex component [Source:HGNC Symbol;Acc:HGNC:6628]	protein_coding	ENSG00000131899	17	-1	18244838	18245138	4554	4411	46.8579	0.968599
171	NA	4.88843	8.8019	76.2522	0.623417	BSG	protein_coding	peak12979	basigin (Ok blood group) [Source:HGNC Symbol;Acc:HGNC:1116]	1.99545	105.527	2.43774	301	ENSG00000172270	3'UTR					19	1	583188	583488	15768	12908	76.223	0.81862
172	NA	-6.35065	6.52566	56.9916	0.623417	EXOC4	protein_coding	peak23755	exocyst complex component 4 [Source:HGNC Symbol;Acc:HGNC:30389]	2.59457	105.527	3.16833	301	ENSG00000131558	3'UTR					7	1	134065458	134065758	3237	3203	56.1027	0.989496
173	NA	-7.12024	5.93175	58.107	0.623417	OSBPL10	protein_coding	peak17297	oxysterol binding protein like 10 [Source:HGNC Symbol;Acc:HGNC:16395]	2.90948	105.527	3.54518	301	ENSG00000144645	3'UTR					3	-1	31660826	31661126	1945	1864	57.9608	0.958355
174	NA	-6.46813	6.22868	56.625	0.623417	SHKBP1	protein_coding	peak13460	SH3KBP1 binding protein 1 [Source:HGNC Symbol;Acc:HGNC:19214]	2.64469	105.527	3.23433	301	ENSG00000160410	3'UTR					19	1	40591094	40591394	2240	2187	56.9511	0.976339
175	NA	-11.246	4.21723	50.5291	0.625612	TULP3	protein_coding	peak6130	tubby like protein 3 [Source:HGNC Symbol;Acc:HGNC:12425]	4.60489	105.527	5.49224	301	ENSG00000078246	3'UTR					12	1	2940839	2941139	638	612	51.2778	0.959248
176	NA	-9.98464	4.15952	41.8846	0.63062	KIZ	protein_coding	peak16090	kizuna centrosomal protein [Source:HGNC Symbol;Acc:HGNC:15865]	4.09918	105.527	4.90553	301	ENSG00000088970	3'UTR					20	1	21246319	21246619	596	537	40.9255	0.901007
177	NA	-7.57443	5.42745	53.6816	0.63062	PIP5K1A	protein_coding	peak2333	phosphatidylinositol-4-phosphate 5-kinase type 1 alpha [Source:HGNC Symbol;Acc:HGNC:8994]	3.11092	105.527	3.79192	301	ENSG00000143398	3'UTR					1	1	151249230	151249530	1277	1187	53.3968	0.929522
178	NA	-8.24492	5.41979	58.6858	0.640266	MED18	protein_coding	peak1759	mediator complex subunit 18 [Source:HGNC Symbol;Acc:HGNC:25944]	3.40283	105.527	4.16683	301	ENSG00000130772	3'UTR					1	1	28335662	28335962	1313	1309	57.9763	0.996954
179	NA	-4.48582	7.94835	49.798	0.640266	VARS	protein_coding	peak21432	valyl-tRNA synthetase [Source:HGNC Symbol;Acc:HGNC:12651]	1.85202	105.527	2.26746	301	ENSG00000204394	3'UTR					6	-1	31777522	31777822	7579	7438	48.6492	0.981396
180	NA	-5.8316	6.2582	48.4527	0.640266	EIF2A	protein_coding	peak18620	eukaryotic translation initiation factor 2A [Source:HGNC Symbol;Acc:HGNC:3254]	2.4088	105.527	2.95013	301	ENSG00000144895	3'UTR	SERP1	Antisense stress associated endoplasmic reticulum protein 1 [Source:HGNC Symbol;Acc:HGNC:10759]	protein_coding	ENSG00000120742	3	1	150583940	150584240	2437	2322	48.0189	0.952811
181	NA	13.5746	3.83943	60.5821	0.640266	TSPAN9	protein_coding	peak6135	tetraspanin 9 [Source:HGNC Symbol;Acc:HGNC:21640]	5.61289	105.527	6.86244	301	ENSG00000011105	3'UTR					12	1	3286260	3286560	423	406	63.2734	0.959811
182	NA	-4.54783	7.87096	50.0957	0.640266	RBM42	protein_coding	peak13389	RNA binding motif protein 42 [Source:HGNC Symbol;Acc:HGNC:28117]	1.88166	105.527	2.30419	301	ENSG00000126254	3'UTR					19	1	35637386	35637686	8380	8079	49.9277	0.964081
183	NA	-4.40591	8.01114	48.4058	0.640266	LSM2	protein_coding	peak21433	LSM2 homolog, U6 small nuclear RNA and mRNA degradation associated [Source:HGNC Symbol;Acc:HGNC:13940]	1.8253	105.527	2.23192	301	ENSG00000204392	3'UTR					6	-1	31797396	31797696	8919	8691	47.6903	0.974437
184	NA	-5.33233	7.55499	59.2121	0.640266	BRK1	protein_coding	peak18090	BRICK1, SCAR/WAVE actin nucleating complex subunit [Source:HGNC Symbol;Acc:HGNC:23057]	2.21045	105.527	2.7037	301	ENSG00000254999	3'UTR					3	1	10126619	10126919	5917	5630	58.2625	0.951496
185	NA	10.1961	4.58647	55.177	0.640266	BMPR2	protein_coding	peak15384	bone morphogenetic protein receptor type 2 [Source:HGNC Symbol;Acc:HGNC:1078]	4.22964	105.527	5.13489	301	ENSG00000204217	3'UTR					2	1	202567450	202567750	745	722	55.8463	0.969128
186	NA	-4.28417	9.09387	55.3953	0.640266	DSTN	protein_coding	peak16068	destrin, actin depolymerizing factor [Source:HGNC Symbol;Acc:HGNC:15750]	1.7792	105.527	2.17901	301	ENSG00000125868	3'UTR					20	1	17607939	17608239	18517	17027	55.6549	0.919533
187	NA	-7.95854	5.4502	58.1546	0.640266	RBM18	protein_coding	peak25277	RNA binding motif protein 18 [Source:HGNC Symbol;Acc:HGNC:28413]	3.30577	105.527	4.04653	301	ENSG00000119446	3'UTR					9	-1	122240007	122240307	1457	1340	57.5276	0.919698
188	NA	-4.57717	7.64744	49.4836	0.640266	NELFE	protein_coding	peak21440	negative elongation factor complex member E [Source:HGNC Symbol;Acc:HGNC:13974]	1.90257	105.527	2.33005	301	ENSG00000204356	3'UTR					6	-1	31952225	31952525	6895	6535	49.2435	0.947788
189	NA	-5.53202	6.83483	52.0208	0.646567	MLLT1	protein_coding	peak12435	MLLT1, super elongation complex subunit [Source:HGNC Symbol;Acc:HGNC:7134]	2.30506	105.527	2.80225	301	ENSG00000130382	3'UTR					19	-1	6210380	6210680	4192	3920	51.4592	0.935115
190	NA	-9.58988	4.75426	54.1201	0.650289	UBXN7	protein_coding	peak18021	UBX domain protein 7 [Source:HGNC Symbol;Acc:HGNC:29119]	4.00497	105.527	4.77916	301	ENSG00000163960	3'UTR					3	-1	196347664	196347964	835	821	53.8904	0.983234
191	NA	-5.33779	6.7676	49.8561	0.650289	HDHD5	protein_coding	peak16674	haloacid dehalogenase like hydrolase domain containing 5 [Source:HGNC Symbol;Acc:HGNC:1843]	2.22998	105.527	2.73041	301	ENSG00000069998	3'UTR					22	-1	17137531	17137831	3425	3225	49.0862	0.941606
192	NA	-11.8081	4.44869	63.0761	0.658512	NUPR1	protein_coding	peak9404	nuclear protein 1, transcriptional regulator [Source:HGNC Symbol;Acc:HGNC:29990]	4.94838	105.527	5.7152	301	ENSG00000176046	3'UTR					16	-1	28537370	28537670	914	897	62.6834	0.9814
193	NA	-6.912	5.77483	52.3297	0.658512	FDXR	protein_coding	peak11733	ferredoxin reductase [Source:HGNC Symbol;Acc:HGNC:3642]	2.89936	105.527	3.54095	301	ENSG00000161513	3'UTR					17	-1	74862500	74862800	1748	1719	50.8266	0.98341
194	NA	-3.97099	8.4785	45.6211	0.658512	FDFT1	protein_coding	peak24427	farnesyl-diphosphate farnesyltransferase 1 [Source:HGNC Symbol;Acc:HGNC:3629]	1.66657	105.527	2.03588	301	ENSG00000079459	3'UTR					8	1	11838663	11838963	11014	10539	46.1471	0.956873
195	NA	-6.96234	5.4562	49.0131	0.661327	DIS3	protein_coding	peak7070	DIS3 homolog, exosome endoribonuclease and 3'-5' exoribonuclease [Source:HGNC Symbol;Acc:HGNC:20604]	2.93428	105.527	3.58187	301	ENSG00000083520	3'UTR					13	-1	72758955	72759255	1536	1482	47.8104	0.964844
196	NA	4.89828	8.66196	55.3328	0.661327	CTSC	protein_coding	peak4469	cathepsin C [Source:HGNC Symbol;Acc:HGNC:2528]	2.06446	105.527	2.3946	301	ENSG00000109861	3'UTR					11	-1	88293596	88293896	10826	10296	55.127	0.951044
197	NA	-6.74439	5.28121	43.2841	0.661327	HECTD1	protein_coding	peak7957	HECT domain E3 ubiquitin protein ligase 1 [Source:HGNC Symbol;Acc:HGNC:20157]	2.84423	105.527	3.48329	301	ENSG00000092148	3'UTR					14	-1	31100117	31100417	1257	1150	43.3304	0.914877
198	NA	-4.85623	8.29447	62.3363	0.661327	ESD	protein_coding	peak7009	esterase D [Source:HGNC Symbol;Acc:HGNC:3465]	2.04846	105.527	2.50883	301	ENSG00000139684	3'UTR					13	-1	46771259	46771559	10762	10108	61.898	0.939231
199	NA	-6.7004	5.89464	54.0049	0.661327	ISOC2	protein_coding	peak12939	isochorismatase domain containing 2 [Source:HGNC Symbol;Acc:HGNC:26278]	2.82666	105.527	3.43373	301	ENSG00000063241	3'UTR					19	-1	55452988	55453288	1902	1842	54.6775	0.968454
200	NA	-6.14709	6.4059	55.2612	0.661327	ABRACL	protein_coding	peak22527	ABRA C-terminal like [Source:HGNC Symbol;Acc:HGNC:21230]	2.60669	105.527	3.128	301	ENSG00000146386	3'UTR					6	1	139043003	139043303	2576	2456	56.5216	0.953416
201	NA	-4.02876	7.92635	43.2313	0.661327	SNF8	protein_coding	peak11588	SNF8, ESCRT-II complex subunit [Source:HGNC Symbol;Acc:HGNC:17028]	1.70878	105.527	2.08477	301	ENSG00000159210	3'UTR					17	-1	48930376	48930676	8472	8154	43.0102	0.962465
202	NA	-5.69374	6.15121	46.9543	0.661327	LAGE3	protein_coding	peak26668	L antigen family member 3 [Source:HGNC Symbol;Acc:HGNC:26058]	2.41576	105.527	2.95847	301	ENSG00000196976	3'UTR	PLXNA3	Antisense plexin A3 [Source:HGNC Symbol;Acc:HGNC:9101]	protein_coding	ENSG00000130827	X	-1	154477774	154478074	2262	2173	46.7915	0.960654
203	NA	-8.38733	4.6481	44.8329	0.661327	KDM4A	protein_coding	peak1907	lysine demethylase 4A [Source:HGNC Symbol;Acc:HGNC:22978]	3.56292	105.527	4.3632	301	ENSG00000066135	3'UTR	KDM4A-AS1	Antisense KDM4A antisense RNA 1 [Source:HGNC Symbol;Acc:HGNC:40528]	antisense	ENSG00000236200	1	1	43705169	43705469	932	860	45.1977	0.922747
204	NA	-4.15319	8.67747	49.4569	0.661327	TMEM147	protein_coding	peak13386	transmembrane protein 147 [Source:HGNC Symbol;Acc:HGNC:30414]	1.76517	105.527	2.16185	301	ENSG00000105677	3'UTR					19	1	35547223	35547523	11479	11164	49.8338	0.972559
205	NA	-4.62159	7.63591	49.8291	0.661327	PLIN3	protein_coding	peak12416	perilipin 3 [Source:HGNC Symbol;Acc:HGNC:16893]	1.9643	105.527	2.39901	301	ENSG00000105355	3'UTR	AC027319.1	Antisense	antisense	ENSG00000267484	19	-1	4838339	4838639	7656	5929	49.2316	0.774425
206	NA	-5.73485	6.06935	46.4438	0.661327	STX8	protein_coding	peak11245	syntaxin 8 [Source:HGNC Symbol;Acc:HGNC:11443]	2.44102	105.527	2.98935	301	ENSG00000170310	3'UTR					17	-1	9250475	9250775	2165	2040	46.977	0.942263
207	NA	-4.42564	8.76609	60.6383	0.661327	XRCC6	protein_coding	peak17142	X-ray repair cross complementing 6 [Source:HGNC Symbol;Acc:HGNC:4055]	1.88454	105.527	2.30799	301	ENSG00000196419	3'UTR					22	1	41663739	41664039	12510	12068	59.362	0.964668
208	NA	-10.7886	4.2997	48.5131	0.661327	DPYD	protein_coding	peak716	dihydropyrimidine dehydrogenase [Source:HGNC Symbol;Acc:HGNC:3012]	4.60211	105.527	5.17747	301	ENSG00000188641	3'UTR					1	-1	97077747	97078047	690	669	49.6442	0.969565
209	NA	-8.52287	4.87573	48.0023	0.661327	NSD2	protein_coding	peak18866	nuclear receptor binding SET domain protein 2 [Source:HGNC Symbol;Acc:HGNC:12766]	3.6373	105.527	4.26517	301	ENSG00000109685	3'UTR					4	1	1981894	1982194	1034	954	48.6017	0.922631
210	NA	-4.6866	7.86674	55.1053	0.661327	SSRP1	protein_coding	peak4220	structure specific recognition protein 1 [Source:HGNC Symbol;Acc:HGNC:11327]	2.00018	105.527	2.44867	301	ENSG00000149136	3'UTR	AP000781.1	Antisense	antisense	ENSG00000254662	11	-1	57325988	57326288	7084	6874	54.2173	0.970356
211	NA	-5.25943	6.94409	53.571	0.661327	SSNA1	protein_coding	peak25989	SS nuclear autoantigen 1 [Source:HGNC Symbol;Acc:HGNC:11321]	2.24601	105.527	2.74716	301	ENSG00000176101	3'UTR					9	1	137190066	137190366	4120	4043	53.5229	0.981311
212	NA	-5.72044	6.27867	49.3061	0.661327	LRR1	protein_coding	peak7537	leucine rich repeat protein 1 [Source:HGNC Symbol;Acc:HGNC:19742]	2.4441	105.527	2.99308	301	ENSG00000165501	3'UTR					14	1	49614373	49614673	2496	2306	48.611	0.923878
213	NA	-3.02259	13.407	50.451	0.661327	RPS21	protein_coding	peak16345	ribosomal protein S21 [Source:HGNC Symbol;Acc:HGNC:10409]	1.2921	105.527	1.58232	301	ENSG00000171858	3'UTR					20	1	62388218	62388518	317272	311742	50.1005	0.98257
214	NA	-10.3433	4.41209	55.6503	0.661327	NUP58	protein_coding	peak7177	nucleoporin 58 [Source:HGNC Symbol;Acc:HGNC:20261]	4.42328	105.527	5.41454	301	ENSG00000139496	3'UTR					13	1	25342111	25342411	734	639	53.4069	0.870572
215	NA	-7.35621	5.69329	60.0045	0.661327	MAPK14	protein_coding	peak22196	mitogen-activated protein kinase 14 [Source:HGNC Symbol;Acc:HGNC:6876]	3.14684	105.527	3.85279	301	ENSG00000112062	3'UTR					6	1	36110455	36110755	1439	1423	59.8503	0.988881
216	NA	-12.7714	3.71973	52.295	0.661327	TBC1D10A	protein_coding	peak16753	TBC1 domain family member 10A [Source:HGNC Symbol;Acc:HGNC:23609]	5.46483	105.527	6.58593	301	ENSG00000099992	3'UTR					22	-1	30291992	30292292	404	391	51.6113	0.967822
217	NA	-6.9223	5.69836	54.5366	0.661327	EID2	protein_coding	peak12739	EP300 interacting inhibitor of differentiation 2 [Source:HGNC Symbol;Acc:HGNC:28292]	2.96464	105.527	3.61556	301	ENSG00000176396	3'UTR					19	-1	39538811	39539111	1575	1495	54.2836	0.949206
218	NA	-6.22962	5.82674	49.3051	0.661327	SMARCD1	protein_coding	peak6342	SWI/SNF related, matrix associated, actin dependent regulator of chromatin, subfamily d, member 1 [Source:HGNC Symbol;Acc:HGNC:11106]	2.67077	105.527	3.26508	301	ENSG00000066117	3'UTR					12	1	50100341	50100641	1829	1704	49.8996	0.931657
219	NA	-3.86362	8.495	45.3169	0.661327	HK1	protein_coding	peak3628	hexokinase 1 [Source:HGNC Symbol;Acc:HGNC:4922]	1.65958	105.527	2.02851	301	ENSG00000156515	3'UTR					10	1	69401580	69401880	11925	11410	45.0203	0.956813
220	NA	6.71067	5.61224	46.9628	0.661327	RHOB	protein_coding	peak14653	ras homolog family member B [Source:HGNC Symbol;Acc:HGNC:668]	2.88392	105.527	3.52115	301	ENSG00000143878	3'UTR					2	1	20449141	20449441	2069	1744	47.9839	0.842919
221	NA	5.58996	7.35658	69.358	0.661327	GANAB	protein_coding	peak4267	glucosidase II alpha subunit [Source:HGNC Symbol;Acc:HGNC:4138]	2.40599	105.527	2.94315	301	ENSG00000089597	3'UTR					11	-1	62624831	62625131	4703	4674	68.8635	0.993834
222	NA	-10.1871	4.25561	46.4264	0.661327	2006-03-01	protein_coding	peak20556	membrane associated ring-CH-type finger 6 [Source:HGNC Symbol;Acc:HGNC:30550]	4.38488	105.527	5.26937	301	ENSG00000145495	3'UTR					5	1	10437550	10437850	573	544	49.739	0.949389
223	NA	-7.07584	6.09652	67.0136	0.661327	MAN2C1	protein_coding	peak9098	mannosidase alpha class 2C member 1 [Source:HGNC Symbol;Acc:HGNC:6827]	3.04582	105.527	3.67812	301	ENSG00000140400	3'UTR	NEIL1	Antisense nei like DNA glycosylase 1 [Source:HGNC Symbol;Acc:HGNC:18448]	protein_coding	ENSG00000140398	15	-1	75355796	75356096	1924	1906	66.574	0.990644
224	NA	-4.76306	7.80131	56.7133	0.661327	RALY	protein_coding	peak16142	RALY heterogeneous nuclear ribonucleoprotein [Source:HGNC Symbol;Acc:HGNC:15921]	2.052	105.527	2.51295	301	ENSG00000125970	3'UTR					20	1	34079966	34080266	7620	7382	56.9687	0.968766
225	NA	-12.166	4.01241	59.6928	0.661327	PTCD3	protein_coding	peak14968	pentatricopeptide repeat domain 3 [Source:HGNC Symbol;Acc:HGNC:24717]	5.24179	105.527	6.4056	301	ENSG00000132300	3'UTR					2	1	86137889	86138189	526	508	60.6713	0.965779
226	NA	-8.30684	4.91113	51.6693	0.661327	C12orf65	protein_coding	peak6817	chromosome 12 open reading frame 65 [Source:HGNC Symbol;Acc:HGNC:26784]	3.58237	105.527	4.37823	301	ENSG00000130921	3'UTR	AC068768.1	Antisense	antisense	ENSG00000235423	12	1	123257634	123257934	1024	975	50.2441	0.952148
227	NA	-3.71824	10.5954	54.2712	0.661327	FTL	protein_coding	peak13584	ferritin light chain [Source:HGNC Symbol;Acc:HGNC:3999]	1.60393	105.527	1.95854	301	ENSG00000087086	3'UTR					19	1	48966581	48966881	62407	60756	54.179	0.973545
228	NA	-9.53968	4.7856	53.9019	0.661327	CCDC28B	protein_coding	peak1802	coiled-coil domain containing 28B [Source:HGNC Symbol;Acc:HGNC:28163]	4.11769	105.527	4.73737	301	ENSG00000160050	3'UTR	AL049795.1	Antisense	antisense	ENSG00000224066	1	1	32205087	32205387	904	891	53.0707	0.985619
229	NA	-5.37121	6.02459	40.038	0.661327	KANSL3	protein_coding	peak14142	KAT8 regulatory NSL complex subunit 3 [Source:HGNC Symbol;Acc:HGNC:25473]	2.3192	105.527	2.8005	301	ENSG00000114982	3'UTR					2	-1	96593172	96593472	2093	1998	39.956	0.954611
230	NA	-11.4372	3.62696	41.2314	0.662721	KRIT1	protein_coding	peak22941	KRIT1, ankyrin repeat containing [Source:HGNC Symbol;Acc:HGNC:1573]	4.94388	105.527	6.03353	301	ENSG00000001631	3'UTR					7	-1	92200010	92200310	408	389	42.5527	0.953431
231	NA	-3.26561	10.4196	46.1132	0.663935	HNRNPAB	protein_coding	peak21252	heterogeneous nuclear ribonucleoprotein A/B [Source:HGNC Symbol;Acc:HGNC:5034]	1.41309	105.527	1.72946	301	ENSG00000197451	3'UTR	PHYKPL	Antisense 5-phosphohydroxy-L-lysine phospho-lyase [Source:HGNC Symbol;Acc:HGNC:28249]	protein_coding	ENSG00000175309	5	1	178210863	178211163	46229	45212	45.3761	0.978001
232	NA	-9.44769	4.27613	46.5728	0.666692	PTPN2	protein_coding	peak11914	protein tyrosine phosphatase, non-receptor type 2 [Source:HGNC Symbol;Acc:HGNC:9650]	4.09415	105.527	5.01214	301	ENSG00000175354	3'UTR					18	-1	12785480	12785780	779	673	47.4443	0.863928
233	NA	-7.81202	5.39656	59.3978	0.669883	PDCD4	protein_coding	peak3893	programmed cell death 4 [Source:HGNC Symbol;Acc:HGNC:8763]	3.39174	105.527	4.13336	301	ENSG00000150593	3'UTR	BBIP1	Antisense BBSome interacting protein 1 [Source:HGNC Symbol;Acc:HGNC:28093]	protein_coding	ENSG00000214413	10	1	110898438	110898738	1259	1219	59.7547	0.968229
234	NA	-5.74251	6.01851	45.1399	0.669883	BICD2	protein_coding	peak25138	BICD cargo adaptor 2 [Source:HGNC Symbol;Acc:HGNC:17208]	2.49888	105.527	3.05854	301	ENSG00000185963	3'UTR					9	-1	92711364	92711664	1871	1677	45.0394	0.896312
235	NA	-9.21297	5.36019	60.3623	0.669883	SNCG	protein_coding	peak3718	synuclein gamma [Source:HGNC Symbol;Acc:HGNC:11141]	4.01311	105.527	4.32551	301	ENSG00000173267	3'UTR	MMRN2	Antisense multimerin 2 [Source:HGNC Symbol;Acc:HGNC:19888]	protein_coding	ENSG00000173269	10	1	86962958	86963258	1447	1099	60.3967	0.759502
236	NA	11.1881	7.74969	47.9937	0.669883	LAMB3	protein_coding	peak1256	laminin subunit beta 3 [Source:HGNC Symbol;Acc:HGNC:6490]	4.87397	105.527	2.79587	301	ENSG00000196878	3'UTR					1	-1	209614892	209615192	5204	4903	47.9294	0.94216
237	NA	-8.24635	4.86448	50.9013	0.669883	BIRC6	protein_coding	peak14747	baculoviral IAP repeat containing 6 [Source:HGNC Symbol;Acc:HGNC:13516]	3.5945	105.527	4.38924	301	ENSG00000115760	3'UTR					2	1	32618291	32618591	872	824	50.8908	0.944954
238	NA	-4.88216	6.80632	46.6809	0.669883	MSH6	protein_coding	peak14815	mutS homolog 6 [Source:HGNC Symbol;Acc:HGNC:7329]	2.13043	105.527	2.60886	301	ENSG00000116062	3'UTR	FBXO11	Antisense F-box protein 11 [Source:HGNC Symbol;Acc:HGNC:13590]	protein_coding	ENSG00000138081	2	1	47806652	47806952	3866	3658	45.7786	0.946198
239	NA	-9.64843	4.08784	42.4341	0.669883	TMEM186	protein_coding	peak9311	transmembrane protein 186 [Source:HGNC Symbol;Acc:HGNC:24530]	4.2107	105.527	5.15195	301	ENSG00000184857	3'UTR	PMM2	Antisense phosphomannomutase 2 [Source:HGNC Symbol;Acc:HGNC:9115]	protein_coding	ENSG00000140650	16	-1	8795457	8795757	560	495	42.5677	0.883929
240	NA	11.4543	3.99602	44.3145	0.669883	RPS6KA3	protein_coding	peak26318	ribosomal protein S6 kinase A3 [Source:HGNC Symbol;Acc:HGNC:10432]	5.0124	105.527	5.4771	301	ENSG00000177189	3'UTR					X	-1	20149915	20150215	494	416	44.9423	0.842105
241	NA	-3.29904	11.2081	51.4508	0.669883	HNRNPA2B1	protein_coding	peak22752	heterogeneous nuclear ribonucleoprotein A2/B1 [Source:HGNC Symbol;Acc:HGNC:5033]	1.44392	105.527	1.76772	301	ENSG00000122566	3'UTR					7	-1	26191848	26192148	74999	71753	50.8072	0.956719
242	NA	-5.05532	8.90757	66.0163	0.669883	NDRG1	protein_coding	peak24313	N-myc downstream regulated 1 [Source:HGNC Symbol;Acc:HGNC:7679]	2.21353	105.527	2.54728	301	ENSG00000104419	3'UTR					8	-1	133237176	133237476	11692	11399	66.9422	0.97494
243	NA	-9.38801	4.15952	42.261	0.669883	ZBED4	protein_coding	peak17192	zinc finger BED-type containing 4 [Source:HGNC Symbol;Acc:HGNC:20721]	4.11307	105.527	4.96269	301	ENSG00000100426	3'UTR					22	1	49888140	49888440	598	562	43.1637	0.939799
244	NA	-10.3304	4.34894	51.346	0.669883	TICAM1	protein_coding	peak12415	toll like receptor adaptor molecule 1 [Source:HGNC Symbol;Acc:HGNC:18348]	4.52818	105.527	5.51532	301	ENSG00000127666	3'UTR					19	-1	4815929	4816229	626	593	51.5835	0.947284
245	NA	-4.78934	7.00475	49.5456	0.669883	DNAJC9	protein_coding	peak3097	DnaJ heat shock protein family (Hsp40) member C9 [Source:HGNC Symbol;Acc:HGNC:19123]	2.10009	105.527	2.5626	301	ENSG00000213551	3'UTR	FAM149B1	Antisense family with sequence similarity 149 member B1 [Source:HGNC Symbol;Acc:HGNC:29162]	protein_coding	ENSG00000138286	10	-1	73242829	73243129	4340	4176	49.3831	0.962212
246	NA	10.5235	4.46367	64.2597	0.669883	COL4A5	protein_coding	peak26990	collagen type IV alpha 5 chain [Source:HGNC Symbol;Acc:HGNC:2207]	4.61481	105.527	5.54198	301	ENSG00000188153	3'UTR					X	1	108697242	108697542	666	631	65.0998	0.947447
247	NA	-13.6446	3.65333	52.7784	0.669883	IRX1	protein_coding	peak20534	iroquois homeobox 1 [Source:HGNC Symbol;Acc:HGNC:14358]	5.98651	105.527	6.94217	301	ENSG00000170549	3'UTR					5	1	3601103	3601403	442	422	56.1967	0.954751
248	NA	-4.5706	6.77963	41.726	0.669883	MOV10	protein_coding	peak2231	Mov10 RISC complex RNA helicase [Source:HGNC Symbol;Acc:HGNC:7200]	2.00545	105.527	2.44768	301	ENSG00000155363	3'UTR					1	1	112700437	112700737	3583	3477	40.8936	0.970416
249	NA	-3.89569	7.94382	43.3453	0.678072	HSF1	protein_coding	peak24876	heat shock transcription factor 1 [Source:HGNC Symbol;Acc:HGNC:5224]	1.71497	105.527	2.10022	301	ENSG00000185122	3'UTR	DGAT1	Antisense diacylglycerol O-acyltransferase 1 [Source:HGNC Symbol;Acc:HGNC:2843]	protein_coding	ENSG00000185000	8	1	144314419	144314719	8608	8157	43.5192	0.947607
250	NA	-14.3309	3.3903	56.2558	0.678072	RRP8	protein_coding	peak4053	ribosomal RNA processing 8 [Source:HGNC Symbol;Acc:HGNC:29030]	6.31042	105.527	7.72694	301	ENSG00000132275	3'UTR					11	-1	6599919	6600219	360	351	56.6125	0.975
251	NA	-8.73672	4.3163	41.8884	0.679021	ANKRD17	protein_coding	peak19522	ankyrin repeat domain 17 [Source:HGNC Symbol;Acc:HGNC:23575]	3.85317	105.527	4.66651	301	ENSG00000132466	3'UTR					4	-1	73075685	73075985	653	623	42.7095	0.954058
252	NA	-4.87168	7.685	59.4318	0.679021	HIGD2A	protein_coding	peak21224	HIG1 hypoxia inducible domain family member 2A [Source:HGNC Symbol;Acc:HGNC:28311]	2.15015	105.527	2.63085	301	ENSG00000146066	3'UTR					5	1	176389466	176389766	6861	6601	57.8684	0.962105
253	NA	-3.39998	8.97657	41.3359	0.679021	MRPS21	protein_coding	peak2308	mitochondrial ribosomal protein S21 [Source:HGNC Symbol;Acc:HGNC:14046]	1.50067	105.527	1.83733	301	ENSG00000266472	3'UTR					1	1	150308048	150308348	16050	15138	41.0073	0.943178
254	NA	-2.95283	11.9036	47.135	0.684986	RPS15	protein_coding	peak13011	ribosomal protein S15 [Source:HGNC Symbol;Acc:HGNC:10388]	1.30675	105.527	1.59938	301	ENSG00000115268	3'UTR					19	1	1440193	1440493	124216	121430	46.9921	0.977571
255	NA	-4.33953	7.96897	52.2119	0.684986	NAA38	protein_coding	peak11217	N(alpha)-acetyltransferase 38, NatC auxiliary subunit [Source:HGNC Symbol;Acc:HGNC:28212]	1.92104	105.527	2.35079	301	ENSG00000183011	3'UTR					17	-1	7856686	7856986	7364	7215	51.5706	0.979766
256	NA	-10.3523	4.293	50.6969	0.686632	HECA	protein_coding	peak22528	hdc homolog, cell cycle regulator [Source:HGNC Symbol;Acc:HGNC:21041]	4.58914	105.527	5.59939	301	ENSG00000112406	3'UTR	AL031772.1/AL158850.2	Antisense	antisense/processed_transcript	ENSG00000231329/ENSG00000272446	6	1	139180504	139180804	578	555	50.0216	0.960208
257	NA	-3.90544	7.6866	42.4194	0.686632	PGD	protein_coding	peak1577	phosphogluconate dehydrogenase [Source:HGNC Symbol;Acc:HGNC:8891]	1.73438	105.527	2.12356	301	ENSG00000142657	3'UTR					1	1	10419843	10420143	6691	6519	41.5196	0.974294
258	NA	-5.25544	6.62629	52.0474	0.686632	EPB41L2	protein_coding	peak21810	erythrocyte membrane protein band 4.1 like 2 [Source:HGNC Symbol;Acc:HGNC:3379]	2.33623	105.527	2.86097	301	ENSG00000079819	3'UTR					6	-1	130839350	130839650	2955	2851	51.7085	0.964805
259	NA	-6.25695	6.07814	53.8024	0.686632	DERL2	protein_coding	peak11185	derlin 2 [Source:HGNC Symbol;Acc:HGNC:17943]	2.78213	105.527	3.35802	301	ENSG00000072849	3'UTR					17	-1	5474290	5474590	2637	2566	53.0273	0.973075
260	NA	7.31239	5.77843	68.1069	0.686632	LAMC1	protein_coding	peak2558	laminin subunit gamma 1 [Source:HGNC Symbol;Acc:HGNC:6492]	3.25197	105.527	3.94906	301	ENSG00000135862	3'UTR					1	1	183142713	183143013	1647	1603	67.1023	0.973285
261	NA	-5.16659	6.42898	45.2733	0.686632	SRF	protein_coding	peak22261	serum response factor [Source:HGNC Symbol;Acc:HGNC:11291]	2.29771	105.527	2.80637	301	ENSG00000112658	3'UTR					6	1	43181203	43181503	3195	3058	44.3927	0.957121
262	NA	-8.448	4.9155	54.8446	0.688828	KLC2	protein_coding	peak5040	kinesin light chain 2 [Source:HGNC Symbol;Acc:HGNC:20716]	3.76346	105.527	4.60923	301	ENSG00000174996	3'UTR	AP001107.7	Antisense	antisense	ENSG00000254762	11	1	66267558	66267858	898	886	54.0937	0.986637
263	NA	4.3074	8.60921	53.0401	0.688828	SPARC	protein_coding	peak20391	secreted protein acidic and cysteine rich [Source:HGNC Symbol;Acc:HGNC:11219]	1.92043	105.527	2.33474	301	ENSG00000113140	3'UTR					5	-1	151662440	151662740	14564	13419	54.4292	0.921381
264	NA	-4.35816	7.53172	48.5788	0.688828	ADAR	protein_coding	peak968	adenosine deaminase, RNA specific [Source:HGNC Symbol;Acc:HGNC:225]	1.94351	105.527	2.37695	301	ENSG00000160710	3'UTR					1	-1	154582062	154582362	5542	5272	48.0315	0.951281
265	NA	-7.49474	5.0526	49.2109	0.688828	FIZ1	protein_coding	peak12941	FLT3 interacting zinc finger 1 [Source:HGNC Symbol;Acc:HGNC:25917]	3.34704	105.527	4.09737	301	ENSG00000179943	3'UTR					19	-1	55591374	55591674	1200	1170	48.4051	0.975
266	NA	4.99855	7.92256	64.6968	0.688828	RPN2	protein_coding	peak16187	ribophorin II [Source:HGNC Symbol;Acc:HGNC:10382]	2.23231	105.527	2.72674	301	ENSG00000118705	3'UTR					20	1	37241319	37241619	7261	6737	63.6127	0.927834
267	NA	-7.874	5.10131	54.6498	0.688828	CDC27	protein_coding	peak11569	cell division cycle 27 [Source:HGNC Symbol;Acc:HGNC:1728]	3.51819	105.527	4.26989	301	ENSG00000004897	3'UTR					17	-1	47120440	47120740	1128	1057	55.1523	0.937057
268	NA	-6.3545	5.82905	45.3956	0.690345	PLK2	protein_coding	peak19973	polo like kinase 2 [Source:HGNC Symbol;Acc:HGNC:19699]	2.84231	105.527	3.39575	301	ENSG00000145632	3'UTR					5	-1	58453984	58454284	1803	1665	43.9838	0.923461
269	NA	-4.31749	7.94195	49.1762	0.695129	HLA-A	protein_coding	peak22091	major histocompatibility complex, class I, A [Source:HGNC Symbol;Acc:HGNC:4931]	1.93492	105.527	2.36641	301	ENSG00000206503	3'UTR					6	1	29945468	29945768	6784	6450	48.4259	0.950767
270	NA	9.39813	4.51348	53.1211	0.699978	ZBTB18	protein_coding	peak2834	zinc finger and BTB domain containing 18 [Source:HGNC Symbol;Acc:HGNC:13030]	4.22005	105.527	5.12699	301	ENSG00000179456	3'UTR					1	1	244057173	244057473	646	608	53.5724	0.941176
271	NA	-7.1584	5.58373	56.2453	0.700814	SNAPC2	protein_coding	peak13103	small nuclear RNA activating complex polypeptide 2 [Source:HGNC Symbol;Acc:HGNC:11135]	3.21722	105.527	3.8059	301	ENSG00000104976	3'UTR					19	1	7922945	7923245	1693	1653	54.3128	0.976373
272	NA	-8.79711	4.6028	52.4863	0.704959	PANK4	protein_coding	peak66	pantothenate kinase 4 [Source:HGNC Symbol;Acc:HGNC:19366]	3.96152	105.527	4.84933	301	ENSG00000157881	3'UTR					1	-1	2508536	2508836	753	712	53.2992	0.945551
273	NA	-5.93359	6.12977	51.4655	0.704959	RAB5B	protein_coding	peak6440	RAB5B, member RAS oncogene family [Source:HGNC Symbol;Acc:HGNC:9784]	2.67823	105.527	3.27102	301	ENSG00000111540	3'UTR					12	1	55994406	55994706	2295	2179	51.3653	0.949455
274	NA	-8.8714	4.97107	69.0685	0.704959	AC093323.1	protein_coding	peak18889	Putative MORF4 family-associated protein 1-like protein UPP [Source:UniProtKB/Swiss-Prot;Acc:B2RBV5]	4.00684	105.527	4.88074	301	ENSG00000170846	3'UTR					4	1	6675747	6676047	841	828	67.4601	0.984542
275	NA	-5.52152	6.34085	53.0383	0.704959	MRPS11	protein_coding	peak8720	mitochondrial ribosomal protein S11 [Source:HGNC Symbol;Acc:HGNC:14050]	2.49534	105.527	3.05608	301	ENSG00000181991	3'UTR	AC013489.3	Antisense	TEC	ENSG00000279945	15	1	88477962	88478262	2375	2319	52.8926	0.976421
276	NA	-7.06684	5.141	45.9595	0.704959	FIGNL1	protein_coding	peak22855	fidgetin like 1 [Source:HGNC Symbol;Acc:HGNC:13286]	3.19386	105.527	3.89194	301	ENSG00000132436	3'UTR					7	-1	50444133	50444433	1177	1138	44.9148	0.966865
277	NA	-5.38093	6.98516	64.5093	0.704959	SF3A2	protein_coding	peak13022	splicing factor 3a subunit 2 [Source:HGNC Symbol;Acc:HGNC:10766]	2.43314	105.527	2.97957	301	ENSG00000104897	3'UTR					19	1	2248357	2248657	7663	5014	62.0285	0.654313
278	NA	-8.11831	4.87348	50.5015	0.704959	BAG2	protein_coding	peak22329	BCL2 associated athanogene 2 [Source:HGNC Symbol;Acc:HGNC:938]	3.6716	105.527	4.40813	301	ENSG00000112208	3'UTR					6	1	57184637	57184937	1005	947	50.9704	0.942289
279	NA	-5.39814	6.97474	61.4601	0.704959	APH1A	protein_coding	peak880	aph-1 homolog A, gamma-secretase subunit [Source:HGNC Symbol;Acc:HGNC:29509]	2.44332	105.527	2.9924	301	ENSG00000117362	3'UTR					1	-1	150265404	150265704	3998	3946	61.2752	0.986993
280	NA	5.47956	6.62496	56.7608	0.704959	AK2	protein_coding	peak319	adenylate kinase 2 [Source:HGNC Symbol;Acc:HGNC:362]	2.48121	105.527	3.03385	301	ENSG00000004455	3'UTR	AL020995.1	Antisense	antisense	ENSG00000236065	1	-1	33008881	33009181	2872	2766	56.9823	0.963092
281	NA	-5.64505	6.34409	55.1907	0.704959	MRPS18B	protein_coding	peak22112	mitochondrial ribosomal protein S18B [Source:HGNC Symbol;Acc:HGNC:14516]	2.55775	105.527	3.13081	301	ENSG00000204568	3'UTR					6	1	30626092	30626392	8089	2632	55.5289	0.32538
282	NA	-7.03094	5.53065	54.6931	0.704959	TELO2	protein_coding	peak9767	telomere maintenance 2 [Source:HGNC Symbol;Acc:HGNC:29099]	3.19293	105.527	3.82977	301	ENSG00000100726	3'UTR	IFT140	Antisense intraflagellar transport 140 [Source:HGNC Symbol;Acc:HGNC:29077]	protein_coding	ENSG00000187535	16	1	1510155	1510455	1492	1476	53.9661	0.989276
283	NA	-9.75016	4.7567	59.2141	0.704959	SHISA4	protein_coding	peak2625	shisa family member 4 [Source:HGNC Symbol;Acc:HGNC:27139]	4.42827	105.527	4.96566	301	ENSG00000198892	3'UTR					1	1	201892002	201892302	789	783	56.751	0.992395
284	NA	-10.7177	4.13352	55.7129	0.704959	ULK3	protein_coding	peak9090	unc-51 like kinase 3 [Source:HGNC Symbol;Acc:HGNC:19703]	4.87288	105.527	5.96686	301	ENSG00000140474	3'UTR					15	-1	74836119	74836419	502	492	56.3313	0.98008
285	NA	-7.5278	5.27782	56.3722	0.704959	STK16	protein_coding	peak15470	serine/threonine kinase 16 [Source:HGNC Symbol;Acc:HGNC:11394]	3.4245	105.527	4.16378	301	ENSG00000115661	3'UTR					2	1	219248607	219248907	1302	1279	56.9758	0.982335
286	NA	-6.57209	5.47997	48.8478	0.704959	MIER2	protein_coding	peak12327	MIER family member 2 [Source:HGNC Symbol;Acc:HGNC:29210]	2.99026	105.527	3.64958	301	ENSG00000105556	3'UTR	AC016588.1	Antisense	antisense	ENSG00000267124	19	-1	305577	305877	1506	1377	48.1917	0.914343
287	NA	-7.19658	5.61493	61.6356	0.704959	BAHD1	protein_coding	peak8407	bromo adjacent homology domain containing 1 [Source:HGNC Symbol;Acc:HGNC:29153]	3.2851	105.527	4.02131	301	ENSG00000140320	3'UTR					15	1	40467937	40468237	1622	1574	61.1213	0.970407
288	NA	6.27645	5.69456	50.7707	0.704959	IFT20	protein_coding	peak11326	intraflagellar transport 20 [Source:HGNC Symbol;Acc:HGNC:30989]	2.8661	105.527	3.50504	301	ENSG00000109083	3'UTR	TMEM97	Antisense transmembrane protein 97 [Source:HGNC Symbol;Acc:HGNC:28106]	protein_coding	ENSG00000109084	17	-1	28328329	28328629	1967	1853	50.0998	0.942044
289	NA	-8.72192	4.32944	45.7748	0.704959	DTNB	protein_coding	peak13825	dystrobrevin beta [Source:HGNC Symbol;Acc:HGNC:3058]	3.98322	105.527	4.87632	301	ENSG00000138101	3'UTR					2	-1	25377246	25377546	625	605	45.681	0.968
290	NA	-8.36968	4.50481	47.6971	0.704959	TUT1	protein_coding	peak4263	terminal uridylyl transferase 1, U6 snRNA-specific [Source:HGNC Symbol;Acc:HGNC:26184]	3.83077	105.527	4.68721	301	ENSG00000149016	3'UTR					11	-1	62575050	62575350	773	728	45.3462	0.941785
291	NA	-5.80633	6.06935	49.3583	0.704959	SINHCAF	protein_coding	peak5530	SIN3-HDAC complex associated factor [Source:HGNC Symbol;Acc:HGNC:30702]	2.65757	105.527	3.1718	301	ENSG00000139146	3'UTR					12	-1	31280585	31280885	1873	1811	49.8934	0.966898
292	NA	-12.0224	3.79747	52.472	0.704959	ZNF800	protein_coding	peak23095	zinc finger protein 800 [Source:HGNC Symbol;Acc:HGNC:27267]	5.50269	105.527	6.48477	301	ENSG00000048405	3'UTR					7	-1	127370359	127370659	517	500	48.744	0.967118
293	NA	-5.38435	6.37849	51.6739	0.704959	BCAR1	protein_coding	peak9642	BCAR1, Cas family scaffold protein [Source:HGNC Symbol;Acc:HGNC:971]	2.46567	105.527	3.01921	301	ENSG00000050820	3'UTR					16	-1	75229035	75229335	3036	2965	49.9808	0.976614
294	NA	-8.11475	4.95208	55.6172	0.704959	TMEM129	protein_coding	peak19348	transmembrane protein 129 [Source:HGNC Symbol;Acc:HGNC:25137]	3.72136	105.527	4.55726	301	ENSG00000168936	3'UTR					4	-1	1715956	1716256	1065	1019	54.9431	0.956808
295	NA	-5.70892	6.42439	59.6599	0.704959	FAM3A	protein_coding	peak26672	family with sequence similarity 3 member A [Source:HGNC Symbol;Acc:HGNC:13749]	2.61917	105.527	3.20656	301	ENSG00000071889	3'UTR					X	-1	154506164	154506464	2917	2895	59.9499	0.992458
296	NA	-4.90749	6.64941	48.828	0.704959	CPSF1	protein_coding	peak24365	cleavage and polyadenylation specific factor 1 [Source:HGNC Symbol;Acc:HGNC:2324]	2.25172	105.527	2.73715	301	ENSG00000071894	3'UTR	ADCK5	Antisense aarF domain containing kinase 5 [Source:HGNC Symbol;Acc:HGNC:21738]	protein_coding	ENSG00000173137	8	-1	144393233	144393533	3189	3084	47.93	0.967074
297	NA	-6.19842	5.3903	44.7658	0.704959	SKIV2L	protein_coding	peak22142	Ski2 like RNA helicase [Source:HGNC Symbol;Acc:HGNC:10898]	2.84671	105.527	3.47998	301	ENSG00000204351	3'UTR					6	1	31969454	31969754	1324	1294	43.0518	0.977341
298	NA	-5.08614	6.90016	55.4769	0.704959	ETFA	protein_coding	peak9110	electron transfer flavoprotein subunit alpha [Source:HGNC Symbol;Acc:HGNC:3481]	2.33923	105.527	2.85775	301	ENSG00000140374	3'UTR	TMEM266	Antisense transmembrane protein 266 [Source:HGNC Symbol;Acc:HGNC:26763]	protein_coding	ENSG00000169758	15	-1	76216292	76216592	3410	3246	55.6017	0.951906
299	NA	-3.4454	8.84287	44.1999	0.704959	TARS	protein_coding	peak20598	threonyl-tRNA synthetase [Source:HGNC Symbol;Acc:HGNC:11572]	1.58559	105.527	1.94148	301	ENSG00000113407	3'UTR					5	1	33467786	33468086	15937	14801	44.208	0.928719
300	NA	-8.25299	5.05656	58.3198	0.704959	KCTD17	protein_coding	peak17055	potassium channel tetramerization domain containing 17 [Source:HGNC Symbol;Acc:HGNC:25705]	3.80003	105.527	4.46142	301	ENSG00000100379	3'UTR					22	1	37063087	37063387	947	929	57.3746	0.980993
301	NA	-4.98751	6.49245	49.0966	0.704959	PPP6R1	protein_coding	peak12931	protein phosphatase 6 regulatory subunit 1 [Source:HGNC Symbol;Acc:HGNC:29195]	2.29755	105.527	2.81022	301	ENSG00000105063	3'UTR					19	-1	55229779	55230079	3037	2969	49.2159	0.977609
302	NA	7.45612	5.01037	49.9708	0.704959	DYRK1A	protein_coding	peak16466	dual specificity tyrosine phosphorylation regulated kinase 1A [Source:HGNC Symbol;Acc:HGNC:3091]	3.43774	105.527	4.19648	301	ENSG00000157540	3'UTR					21	1	37514875	37515175	1148	1100	49.5636	0.958188
303	NA	-6.03616	5.41363	39.5025	0.704959	ZNF579	protein_coding	peak12940	zinc finger protein 579 [Source:HGNC Symbol;Acc:HGNC:26646]	2.78688	105.527	3.3379	301	ENSG00000218891	3'UTR					19	-1	55577530	55577830	1681	1596	38.307	0.949435
304	NA	6.34023	5.85883	57.7907	0.704959	ARHGEF12	protein_coding	peak5340	Rho guanine nucleotide exchange factor 12 [Source:HGNC Symbol;Acc:HGNC:14193]	2.9328	105.527	3.59102	301	ENSG00000196914	3'UTR					11	1	120488730	120489030	2007	1970	57.8832	0.981565
305	NA	-9.15764	4.2278	46.269	0.704959	ZNF627	protein_coding	peak13170	zinc finger protein 627 [Source:HGNC Symbol;Acc:HGNC:30570]	4.23614	105.527	5.1237	301	ENSG00000198551	3'UTR					19	1	11618836	11619136	630	584	46.9777	0.926984
306	NA	-9.38295	4.30636	48.2687	0.704959	RAPGEF1	protein_coding	peak25378	Rap guanine nucleotide exchange factor 1 [Source:HGNC Symbol;Acc:HGNC:4568]	4.3447	105.527	5.3173	301	ENSG00000107263	3'UTR					9	-1	131576775	131577075	700	670	48.7209	0.957143
307	NA	-6.16639	5.5278	46.7747	0.704959	DTL	protein_coding	peak2692	denticleless E3 ubiquitin protein ligase homolog [Source:HGNC Symbol;Acc:HGNC:30288]	2.85741	105.527	3.49805	301	ENSG00000143476	3'UTR					1	1	212103135	212103435	1345	1304	45.9617	0.969517
308	NA	-3.17985	10.319	48.6735	0.704959	HSP90AB1	protein_coding	peak22284	heat shock protein 90 alpha family class B member 1 [Source:HGNC Symbol;Acc:HGNC:5258]	1.47349	105.527	1.80446	301	ENSG00000096384	3'UTR					6	1	44253582	44253882	41799	37330	48.5753	0.893084
309	NA	-5.21555	6.71285	56.2572	0.704959	IMMT	protein_coding	peak14108	inner membrane mitochondrial protein [Source:HGNC Symbol;Acc:HGNC:6047]	2.41749	105.527	2.95904	301	ENSG00000132305	3'UTR					2	-1	86143936	86144236	3369	3242	55.1039	0.962303
310	NA	-6.07157	5.45919	44.325	0.704959	IRF2BPL	protein_coding	peak8198	interferon regulatory factor 2 binding protein like [Source:HGNC Symbol;Acc:HGNC:14282]	2.81437	105.527	3.44538	301	ENSG00000119669	3'UTR					14	-1	77024542	77024842	1313	1245	44.5052	0.94821
311	NA	-4.43595	7.49171	53.6047	0.704959	UQCC3	protein_coding	peak4956	ubiquinol-cytochrome c reductase complex assembly factor 3 [Source:HGNC Symbol;Acc:HGNC:34399]	2.0591	105.527	2.52009	301	ENSG00000204922	3'UTR					11	1	62672078	62672378	5421	5342	53.7445	0.985427
312	NA	5.80484	6.25303	57.9962	0.704959	CPSF6	protein_coding	peak6555	cleavage and polyadenylation specific factor 6 [Source:HGNC Symbol;Acc:HGNC:13871]	2.69476	105.527	3.29808	301	ENSG00000111605	3'UTR					12	1	69269639	69269939	2836	2539	57.9866	0.895275
313	NA	-11.49	3.6481	47.8251	0.704959	TRIT1	protein_coding	peak391	tRNA isopentenyltransferase 1 [Source:HGNC Symbol;Acc:HGNC:20286]	5.33547	105.527	6.48299	301	ENSG00000043514	3'UTR					1	-1	39841053	39841353	981	356	49.9438	0.362895
314	NA	-11.7636	4.47259	54.1465	0.704959	DNAJB4	protein_coding	peak2067	DnaJ heat shock protein family (Hsp40) member B4 [Source:HGNC Symbol;Acc:HGNC:14886]	5.46422	105.527	5.2803	301	ENSG00000162616	3'UTR					1	1	78017016	78017316	829	781	53.5723	0.942099
315	NA	-11.2144	4.02459	60.9504	0.704959	ABCB7	protein_coding	peak26473	ATP binding cassette subfamily B member 7 [Source:HGNC Symbol;Acc:HGNC:48]	5.20984	105.527	6.37254	301	ENSG00000131269	3'UTR					X	-1	75053283	75053583	555	505	61.2891	0.90991
316	NA	-11.3649	3.86674	55.7201	0.704959	ANKS1A	protein_coding	peak22185	ankyrin repeat and sterile alpha motif domain containing 1A [Source:HGNC Symbol;Acc:HGNC:20961]	5.28617	105.527	6.47414	301	ENSG00000064999	3'UTR					6	1	35091103	35091403	436	414	57.4758	0.949541
317	NA	-8.1851	5.01445	61.5283	0.704959	DDX23	protein_coding	peak5606	DEAD-box helicase 23 [Source:HGNC Symbol;Acc:HGNC:17347]	3.80888	105.527	4.66306	301	ENSG00000174243	3'UTR					12	-1	48829759	48830059	1108	1068	59.3474	0.963899
318	NA	-3.95497	7.64547	46.6304	0.704959	PDXK	protein_coding	peak16494	pyridoxal kinase [Source:HGNC Symbol;Acc:HGNC:8819]	1.84231	105.527	2.2553	301	ENSG00000160209	3'UTR					21	1	43755849	43756149	5981	5704	46.2863	0.953687
319	NA	-10.7657	3.50481	40.2072	0.704959	FAM122A	protein_coding	peak25615	family with sequence similarity 122A [Source:HGNC Symbol;Acc:HGNC:23490]	5.01582	105.527	6.13157	301	ENSG00000187866	3'UTR					9	1	68781021	68781321	349	335	40.1433	0.959885
320	NA	-4.56655	7.11181	51.2777	0.704959	UBE2R2	protein_coding	peak25548	ubiquitin conjugating enzyme E2 R2 [Source:HGNC Symbol;Acc:HGNC:19907]	2.12901	105.527	2.60093	301	ENSG00000107341	3'UTR					9	1	33917692	33917992	4632	4416	49.7428	0.953368
321	NA	-4.02184	8.31754	53.6925	0.704959	NDUFV1	protein_coding	peak5073	NADH:ubiquinone oxidoreductase core subunit V1 [Source:HGNC Symbol;Acc:HGNC:7716]	1.87613	105.527	2.29583	301	ENSG00000167792	3'UTR					11	1	67612233	67612533	10105	9898	52.8439	0.979515
322	NA	-6.12372	5.141	39.9711	0.704959	CYREN	protein_coding	peak23143	cell cycle regulator of NHEJ [Source:HGNC Symbol;Acc:HGNC:22432]	2.85791	105.527	3.49494	301	ENSG00000122783	3'UTR	TMEM140	Antisense transmembrane protein 140 [Source:HGNC Symbol;Acc:HGNC:21870]	protein_coding	ENSG00000146859	7	-1	135165790	135166090	1383	1089	40.0119	0.787419
323	NA	-7.3173	5.66115	62.3994	0.704959	CHD3	protein_coding	peak10422	chromodomain helicase DNA binding protein 3 [Source:HGNC Symbol;Acc:HGNC:1918]	3.41499	105.527	4.06068	301	ENSG00000170004	3'UTR					17	1	7911901	7912201	1591	1558	61.095	0.979258
324	NA	-9.02263	4.43659	51.8816	0.704959	CCNE1	protein_coding	peak13344	cyclin E1 [Source:HGNC Symbol;Acc:HGNC:1589]	4.21089	105.527	5.12436	301	ENSG00000105173	3'UTR					19	1	29824011	29824311	694	675	48.843	0.972622
325	NA	-9.44846	4.32289	47.3976	0.704959	HOXB2	protein_coding	peak11579	homeobox B2 [Source:HGNC Symbol;Acc:HGNC:5113]	4.4122	105.527	5.02716	301	ENSG00000173917	3'UTR					17	-1	48542656	48542956	727	684	46.3114	0.940853
326	NA	-5.94344	5.89132	53.6205	0.704959	TAP1	protein_coding	peak21457	transporter 1, ATP binding cassette subfamily B member [Source:HGNC Symbol;Acc:HGNC:43]	2.77839	105.527	3.40211	301	ENSG00000168394	3'UTR	PSMB9/PSMB8-AS1	Antisense proteasome subunit beta 9 [Source:HGNC Symbol;Acc:HGNC:9546]/PSMB8 antisense RNA 1 (head to head) [Source:HGNC Symbol;Acc:HGNC:39758]	protein_coding/lincRNA	ENSG00000240065,ENSG00000204261	6	-1	32845209	32845509	1985	1855	53.5709	0.934509
327	NA	-9.03383	3.90675	36.3634	0.704959	GMDS	protein_coding	peak21288	GDP-mannose 4,6-dehydratase [Source:HGNC Symbol;Acc:HGNC:4369]	4.22495	105.527	5.17441	301	ENSG00000112699	3'UTR					6	-1	1623807	1624107	547	466	37.8391	0.85192
328	NA	-5.72319	5.42592	41.0216	0.704959	BRAT1	protein_coding	peak22675	BRCA1 associated ATM activator 1 [Source:HGNC Symbol;Acc:HGNC:21701]	2.67713	105.527	3.26515	301	ENSG00000106009	3'UTR					7	-1	2537878	2538178	1422	1362	41.8355	0.957806
329	NA	-7.95913	4.94782	51.2248	0.704959	HSBP1L1	protein_coding	peak12320	heat shock factor binding protein 1 like 1 [Source:HGNC Symbol;Acc:HGNC:37243]	3.72806	105.527	4.43593	301	ENSG00000226742	3'UTR	TXNL4A	Antisense thioredoxin like 4A [Source:HGNC Symbol;Acc:HGNC:30551]	protein_coding	ENSG00000141759	18	1	79970514	79970814	961	880	52.067	0.915713
330	NA	-8.19907	4.77603	53.2146	0.704959	STK10	protein_coding	peak20437	serine/threonine kinase 10 [Source:HGNC Symbol;Acc:HGNC:11388]	3.84101	105.527	4.63457	301	ENSG00000072786	3'UTR					5	-1	172043620	172043920	861	844	52.955	0.980256
331	NA	-5.2105	6.56022	54.8989	0.704959	MYOF	protein_coding	peak3173	myoferlin [Source:HGNC Symbol;Acc:HGNC:3656]	2.44112	105.527	2.98809	301	ENSG00000138119	3'UTR					10	-1	93306430	93306730	3117	3002	54.8631	0.963106
332	NA	-4.20519	7.96661	53.9638	0.704959	COX5B	protein_coding	peak15012	cytochrome c oxidase subunit 5B [Source:HGNC Symbol;Acc:HGNC:2269]	1.97096	105.527	2.41163	301	ENSG00000135940	3'UTR					2	1	97647891	97648191	7800	7528	53.445	0.965128
333	NA	-10.0868	3.99189	49.3086	0.704959	HPS3	protein_coding	peak18612	HPS3, biogenesis of lysosomal organelles complex 2 subunit 1 [Source:HGNC Symbol;Acc:HGNC:15597]	4.72928	105.527	5.74292	301	ENSG00000163755	3'UTR	CP	Antisense ceruloplasmin [Source:HGNC Symbol;Acc:HGNC:2295]	protein_coding	ENSG00000047457	3	1	149172658	149172958	545	502	48.2789	0.921101
334	NA	-9.82021	4.08784	47.5197	0.704959	MDC1	protein_coding	peak21413	mediator of DNA damage checkpoint 1 [Source:HGNC Symbol;Acc:HGNC:21163]	4.60856	105.527	5.42772	301	ENSG00000137337	3'UTR					6	-1	30700307	30700607	776	644	46.3587	0.829897
335	NA	-4.71919	6.88187	49.892	0.704959	ARCN1	protein_coding	peak5318	archain 1 [Source:HGNC Symbol;Acc:HGNC:649]	2.216	105.527	2.70757	301	ENSG00000095139	3'UTR					11	1	118602629	118602929	4061	3845	49.9987	0.946811
336	NA	-9.45612	4.56995	55.8009	0.704959	SUDS3	protein_coding	peak6757	SDS3 homolog, SIN3A corepressor complex component [Source:HGNC Symbol;Acc:HGNC:29545]	4.44089	105.527	5.28418	301	ENSG00000111707	3'UTR					12	1	118417424	118417724	625	598	56.9331	0.9568
337	NA	-7.7961	4.74938	48.5668	0.704959	CDC25A	protein_coding	peak17382	cell division cycle 25A [Source:HGNC Symbol;Acc:HGNC:1725]	3.66447	105.527	4.46157	301	ENSG00000164045	3'UTR					3	-1	48157179	48157479	876	814	47.7715	0.929224
338	NA	11.0634	3.97107	52.7011	0.704959	SLC5A3	protein_coding	peak16453	solute carrier family 5 member 3 [Source:HGNC Symbol;Acc:HGNC:11038]	5.20064	105.527	5.97381	301	ENSG00000198743	3'UTR					21	1	34105959	34106259	423	413	53.3027	0.976359
339	NA	-7.67339	4.71724	47.3524	0.704959	MAP3K3	protein_coding	peak10908	mitogen-activated protein kinase kinase kinase 3 [Source:HGNC Symbol;Acc:HGNC:6855]	3.60997	105.527	4.38762	301	ENSG00000198909	3'UTR	STRADA/LIMD2	Antisense STE20-related kinase adaptor alpha [Source:HGNC Symbol;Acc:HGNC:30172]/LIM domain containing 2 [Source:HGNC Symbol;Acc:HGNC:28142]	protein_coding	ENSG00000266173,ENSG00000136490	17	1	63696008	63696308	992	956	46.0941	0.96371
340	NA	-11.6781	3.65333	50.8602	0.704959	ZFYVE27	protein_coding	peak3809	zinc finger FYVE-type containing 27 [Source:HGNC Symbol;Acc:HGNC:26559]	5.49628	105.527	6.69935	301	ENSG00000155256	3'UTR					10	1	97760598	97760898	368	356	51.3118	0.967391
341	NA	-6.15133	5.06248	38.0069	0.704959	MED8	protein_coding	peak421	mediator complex subunit 8 [Source:HGNC Symbol;Acc:HGNC:19971]	2.89622	105.527	3.49754	301	ENSG00000159479	3'UTR					1	-1	43383912	43384212	1143	1066	39.2936	0.932633
342	NA	-3.90171	8.65774	54.577	0.704959	RTN4	protein_coding	peak13951	reticulon 4 [Source:HGNC Symbol;Acc:HGNC:14085]	1.83762	105.527	2.24876	301	ENSG00000115310	3'UTR					2	-1	54972190	54972490	14360	13830	54.426	0.963092
343	NA	-7.12454	4.84859	43.6597	0.704959	BUD13	protein_coding	peak4559	BUD13 homolog [Source:HGNC Symbol;Acc:HGNC:28199]	3.35704	105.527	4.10922	301	ENSG00000137656	3'UTR					11	-1	116748172	116748472	890	822	42.9416	0.923596
344	NA	-4.18766	7.98956	54.2178	0.704959	SNRPA	protein_coding	peak13463	small nuclear ribonucleoprotein polypeptide A [Source:HGNC Symbol;Acc:HGNC:11151]	1.97561	105.527	2.41506	301	ENSG00000077312	3'UTR					19	1	40765087	40765387	8179	7951	53.5724	0.972124
345	NA	-7.63865	4.92851	50.4926	0.704959	RBFOX2	protein_coding	peak16775	RNA binding fox-1 homolog 2 [Source:HGNC Symbol;Acc:HGNC:9906]	3.60499	105.527	4.40416	301	ENSG00000100320	3'UTR					22	-1	35738738	35739038	966	786	51.4059	0.813665
346	NA	-10.4471	4.00833	50.9221	0.704959	PNISR	protein_coding	peak21714	PNN interacting serine and arginine rich protein [Source:HGNC Symbol;Acc:HGNC:21222]	4.93236	105.527	5.9266	301	ENSG00000132424	3'UTR					6	-1	99399969	99400269	583	516	53.655	0.885077
347	NA	-5.35581	6.63558	60.464	0.704959	ELOA	protein_coding	peak1677	elongin A [Source:HGNC Symbol;Acc:HGNC:11620]	2.52943	105.527	3.0979	301	ENSG00000011007	3'UTR					1	1	23759602	23759902	3422	3349	59.1239	0.978667
348	NA	-3.74182	9.18438	56.3132	0.704959	COX7A2	protein_coding	peak21626	cytochrome c oxidase subunit 7A2 [Source:HGNC Symbol;Acc:HGNC:2288]	1.76751	105.527	2.16475	301	ENSG00000112695	3'UTR					6	-1	75237789	75238089	18103	17263	55.5741	0.953599
349	NA	-4.67346	6.80866	48.7571	0.704959	GINS2	protein_coding	peak9691	GINS complex subunit 2 [Source:HGNC Symbol;Acc:HGNC:24575]	2.20956	105.527	2.69815	301	ENSG00000131153	3'UTR					16	-1	85677676	85677976	3624	3494	48.2333	0.964128
350	NA	-7.23046	5.43811	60.2731	0.704959	NIPSNAP3A	protein_coding	peak25748	nipsnap homolog 3A [Source:HGNC Symbol;Acc:HGNC:23619]	3.41963	105.527	4.18724	301	ENSG00000136783	3'UTR					9	1	104759824	104760124	1115	1039	60.2599	0.931839
351	NA	-7.10393	5.13913	50.6572	0.704959	MMS19	protein_coding	peak3199	MMS19 homolog, cytosolic iron-sulfur assembly component [Source:HGNC Symbol;Acc:HGNC:13824]	3.36311	105.527	4.04302	301	ENSG00000155229	3'UTR					10	-1	97458325	97458625	1196	1144	51.1792	0.956522
352	NA	-5.09916	6.3848	49.884	0.704959	AFG3L2	protein_coding	peak11906	AFG3 like matrix AAA peptidase subunit 2 [Source:HGNC Symbol;Acc:HGNC:315]	2.41495	105.527	2.95528	301	ENSG00000141385	3'UTR	TUBB6	Antisense tubulin beta 6 class V [Source:HGNC Symbol;Acc:HGNC:20776]	protein_coding	ENSG00000176014	18	-1	12328947	12329247	2608	2525	49.4812	0.968175
353	NA	-3.81674	9.45545	63.6405	0.704959	KHDRBS1	protein_coding	peak1793	KH RNA binding domain containing, signal transduction associated 1 [Source:HGNC Symbol;Acc:HGNC:18116]	1.80783	105.527	2.21396	301	ENSG00000121774	3'UTR					1	1	32043577	32043877	23047	22651	62.2308	0.982818
354	NA	-7.89699	4.83943	53.7162	0.704959	SIRT6	protein_coding	peak12401	sirtuin 6 [Source:HGNC Symbol;Acc:HGNC:14934]	3.74086	105.527	4.54946	301	ENSG00000077463	3'UTR					19	-1	4174109	4174409	949	938	52.9286	0.988409
355	NA	-8.59499	4.65072	55.8553	0.704959	TPRN	protein_coding	peak25450	taperin [Source:HGNC Symbol;Acc:HGNC:26894]	4.073	105.527	4.98187	301	ENSG00000176058	3'UTR					9	-1	137191619	137191919	986	968	55.6777	0.981744
356	NA	-6.62591	5.15952	47.1199	0.704959	OGFOD1	protein_coding	peak10076	2-oxoglutarate and iron dependent oxygenase domain containing 1 [Source:HGNC Symbol;Acc:HGNC:25585]	3.14391	105.527	3.84898	301	ENSG00000087263	3'UTR	BBS2	Antisense Bardet-Biedl syndrome 2 [Source:HGNC Symbol;Acc:HGNC:967]	protein_coding	ENSG00000125124	16	1	56477197	56477497	1205	1133	47.3707	0.940249
357	NA	-4.76421	6.66699	48.9713	0.704959	TMEM11	protein_coding	peak11319	transmembrane protein 11 [Source:HGNC Symbol;Acc:HGNC:16823]	2.26074	105.527	2.76436	301	ENSG00000178307	3'UTR					17	-1	21197954	21198254	3420	3353	48.9481	0.980409
358	NA	-4.65094	6.83655	50.7106	0.704959	ATP5PB	protein_coding	peak2216	ATP synthase peripheral stalk-membrane subunit b [Source:HGNC Symbol;Acc:HGNC:840]	2.20913	105.527	2.70453	301	ENSG00000116459	3'UTR					1	1	111461030	111461330	3544	3242	51.0197	0.914786
359	NA	-4.22193	6.94942	44.823	0.704959	TACC3	protein_coding	peak18856	transforming acidic coiled-coil containing protein 3 [Source:HGNC Symbol;Acc:HGNC:11524]	2.00538	105.527	2.4487	301	ENSG00000013810	3'UTR					4	1	1744874	1745174	3950	3670	44.6174	0.929114
360	NA	7.06972	5.01037	48.5394	0.704959	CEP192	protein_coding	peak12175	centrosomal protein 192 [Source:HGNC Symbol;Acc:HGNC:25515]	3.36131	105.527	4.09158	301	ENSG00000101639	3'UTR					18	1	13124741	13125041	1010	991	49.2876	0.981188
361	NA	4.57616	7.99962	71.814	0.704959	ITM2C	protein_coding	peak15514	integral membrane protein 2C [Source:HGNC Symbol;Acc:HGNC:6175]	2.17576	105.527	2.65594	301	ENSG00000135916	3'UTR					2	1	230878949	230879249	7427	7322	71.9792	0.985862
362	NA	-9.95691	4.17417	54.6137	0.704959	ATG2A	protein_coding	peak4311	autophagy related 2A [Source:HGNC Symbol;Acc:HGNC:29028]	4.74172	105.527	5.75035	301	ENSG00000110046	3'UTR					11	-1	64894542	64894842	574	566	54.6484	0.986063
363	NA	-7.03887	5.12224	48.4049	0.704959	NT5DC1	protein_coding	peak22465	5'-nucleotidase domain containing 1 [Source:HGNC Symbol;Acc:HGNC:21556]	3.35618	105.527	4.01588	301	ENSG00000178425	3'UTR	AL050331.2	Antisense	antisense	ENSG00000236326	6	1	116243925	116244225	1129	1043	48.442	0.923826
364	NA	-8.31484	4.41825	46.6352	0.704959	MECP2	protein_coding	peak26663	methyl-CpG binding protein 2 [Source:HGNC Symbol;Acc:HGNC:6990]	3.96491	105.527	4.85396	301	ENSG00000169057	3'UTR					X	-1	154030239	154030539	795	766	47.1005	0.963522
365	NA	-6.31437	5.51779	49.7458	0.704959	KHNYN	protein_coding	peak7467	KH and NYN domain containing [Source:HGNC Symbol;Acc:HGNC:20166]	3.013	105.527	3.61379	301	ENSG00000100441	3'UTR					14	1	24438103	24438403	1449	1406	50.4979	0.970324
366	NA	-3.92565	7.42324	44.8474	0.704959	RAB7A	protein_coding	peak18520	RAB7A, member RAS oncogene family [Source:HGNC Symbol;Acc:HGNC:9788]	1.87319	105.527	2.29416	301	ENSG00000075785	3'UTR					3	1	128814497	128814797	5265	4967	45.7952	0.9434
367	NA	-6.07566	5.83828	55.016	0.704959	ACTR1B	protein_coding	peak14149	ARP1 actin related protein 1 homolog B [Source:HGNC Symbol;Acc:HGNC:168]	2.89961	105.527	3.53983	301	ENSG00000115073	3'UTR					2	-1	97655966	97656266	1741	1699	54.6133	0.975876
368	NA	-4.98665	7.11324	68.406	0.704959	PDHB	protein_coding	peak17517	pyruvate dehydrogenase E1 beta subunit [Source:HGNC Symbol;Acc:HGNC:8808]	2.37998	105.527	2.91422	301	ENSG00000168291	3'UTR					3	-1	58428025	58428325	4054	4012	66.4661	0.98964
369	NA	-5.38174	5.62162	40.8376	0.704959	MAP3K6	protein_coding	peak265	mitogen-activated protein kinase kinase kinase 6 [Source:HGNC Symbol;Acc:HGNC:6858]	2.57104	105.527	3.14574	301	ENSG00000142733	3'UTR					1	-1	27355183	27355483	1664	1592	40.348	0.956731
370	NA	-10.6293	3.8891	49.9131	0.704959	ABI1	protein_coding	peak2935	abl interactor 1 [Source:HGNC Symbol;Acc:HGNC:11320]	5.08046	105.527	6.16946	301	ENSG00000136754	3'UTR					10	-1	26747815	26748115	472	428	50.6752	0.90678
371	NA	-5.54919	5.18686	34.5083	0.704959	RPAIN	protein_coding	peak10378	RPA interacting protein [Source:HGNC Symbol;Acc:HGNC:28641]	2.65267	105.527	3.24515	301	ENSG00000129197	3'UTR	AC004148.2	Antisense	antisense	ENSG00000263272	17	1	5432408	5432708	1468	1190	34.3378	0.810627
372	NA	-5.39454	6.63161	62.4221	0.7062	PEF1	protein_coding	peak296	penta-EF-hand domain containing 1 [Source:HGNC Symbol;Acc:HGNC:30009]	2.5832	105.527	3.1615	301	ENSG00000162517	3'UTR	HCRTR1	Antisense hypocretin receptor 1 [Source:HGNC Symbol;Acc:HGNC:4848]	protein_coding	ENSG00000121764	1	-1	31629865	31630165	3077	2960	61.5348	0.961976
373	NA	-6.68495	5.32944	52.0705	0.7062	TEAD2	protein_coding	peak12864	TEA domain transcription factor 2 [Source:HGNC Symbol;Acc:HGNC:11715]	3.20564	105.527	3.9049	301	ENSG00000074219	3'UTR	CD37	Antisense CD37 molecule [Source:HGNC Symbol;Acc:HGNC:1666]	protein_coding	ENSG00000104894	19	-1	49340600	49340900	1277	1230	52.0927	0.963195
374	NA	-9.98568	4.0526	49.6727	0.7062	MDP1	protein_coding	peak7945	magnesium dependent phosphatase 1 [Source:HGNC Symbol;Acc:HGNC:28781]	4.78939	105.527	5.67579	301	ENSG00000213920	3'UTR					14	-1	24213948	24214248	564	528	48.9261	0.93617
375	NA	-8.05959	4.71724	51.8815	0.7062	ZC3H7B	protein_coding	peak17136	zinc finger CCCH-type containing 7B [Source:HGNC Symbol;Acc:HGNC:30869]	3.86568	105.527	4.65258	301	ENSG00000100403	3'UTR					22	1	41359807	41360107	1000	939	52.7061	0.939
376	NA	-9.89175	4.07619	48.0805	0.7062	ORC1	protein_coding	peak492	origin recognition complex subunit 1 [Source:HGNC Symbol;Acc:HGNC:8487]	4.74911	105.527	5.76855	301	ENSG00000085840	3'UTR					1	-1	52372832	52373132	538	506	48.9229	0.94052
377	NA	-9.72606	4.07229	48.0686	0.7062	ACER3	protein_coding	peak5154	alkaline ceramidase 3 [Source:HGNC Symbol;Acc:HGNC:16066]	4.67133	105.527	5.49116	301	ENSG00000078124	3'UTR					11	1	77020269	77020569	479	447	49.0582	0.933194
378	NA	-5.34231	6.14936	49.0554	0.7062	ZNF598	protein_coding	peak9250	zinc finger protein 598 [Source:HGNC Symbol;Acc:HGNC:28079]	2.56904	105.527	3.10718	301	ENSG00000167962	3'UTR	AC005606.1	Antisense	lincRNA	ENSG00000260107	16	-1	1997657	1997957	2254	2111	49.0024	0.936557
379	NA	-5.46499	6.50191	59.5767	0.7062	MRPL30	protein_coding	peak15021	mitochondrial ribosomal protein L30 [Source:HGNC Symbol;Acc:HGNC:14036]	2.62891	105.527	3.20812	301	ENSG00000185414	3'UTR					2	1	99197135	99197435	3118	3028	58.5003	0.971135
380	NA	5.27246	5.8116	44.8052	0.7062	EMP2	protein_coding	peak9322	epithelial membrane protein 2 [Source:HGNC Symbol;Acc:HGNC:3334]	2.53759	105.527	3.09671	301	ENSG00000213853	3'UTR					16	-1	10529075	10529375	1641	1571	46.0191	0.957343
381	NA	7.11399	6.77963	65.8916	0.7062	COL1A1	protein_coding	peak11601	collagen type I alpha 1 chain [Source:HGNC Symbol;Acc:HGNC:2197]	3.42565	105.527	3.599	301	ENSG00000108821	3'UTR					17	-1	50185232	50185532	11780	3461	64.5363	0.293803
382	NA	-4.73573	7.2689	58.4172	0.7062	SCYL1	protein_coding	peak5018	SCY1 like pseudokinase 1 [Source:HGNC Symbol;Acc:HGNC:14372]	2.28105	105.527	2.79315	301	ENSG00000142186	3'UTR					11	1	65538406	65538706	4896	4813	58.17	0.983047
383	NA	9.20843	4.34571	53.8854	0.7062	KIF2A	protein_coding	peak20675	kinesin family member 2A [Source:HGNC Symbol;Acc:HGNC:6318]	4.44537	105.527	5.38977	301	ENSG00000068796	3'UTR					5	1	62386083	62386383	717	643	51.0638	0.896792
384	NA	-11.3412	3.85315	50.8414	0.7062	MSL2	protein_coding	peak17796	MSL complex subunit 2 [Source:HGNC Symbol;Acc:HGNC:25544]	5.47582	105.527	6.18505	301	ENSG00000174579	3'UTR					3	-1	136149446	136149746	468	440	54.0455	0.940171
385	NA	-6.07169	5.97631	61.1442	0.7062	FAM173A	protein_coding	peak9759	family with sequence similarity 173 member A [Source:HGNC Symbol;Acc:HGNC:14152]	2.93188	105.527	3.5908	301	ENSG00000103254	3'UTR	CCDC78	Antisense coiled-coil domain containing 78 [Source:HGNC Symbol;Acc:HGNC:14153]	protein_coding	ENSG00000162004	16	1	722286	722586	1834	1785	60.9042	0.973282
386	NA	-4.25042	7.31258	51.2886	0.7062	CCDC50	protein_coding	peak18793	coiled-coil domain containing 50 [Source:HGNC Symbol;Acc:HGNC:18111]	2.05249	105.527	2.51033	301	ENSG00000152492	3'UTR					3	1	191391863	191392163	5534	5401	50.7273	0.975967
387	NA	7.98662	4.88466	55.6129	0.7062	AC027290.2/VPS37B	protein_coding/TEC	peak6056	VPS37B, ESCRT-I subunit [Source:HGNC Symbol;Acc:HGNC:25754]	3.86055	105.527	4.5728	301	ENSG00000139722/ENSG00000280138	3'UTR					12	-1	122865331	122865631	1054	1016	55.9911	0.963947
388	NA	-9.29061	4.56162	62.1684	0.7062	CEBPZOS	protein_coding	peak14763	CEBPZ opposite strand [Source:HGNC Symbol;Acc:HGNC:49288]	4.49537	105.527	5.46996	301	ENSG00000218739	3'UTR	CEBPZ	Antisense CCAAT enhancer binding protein zeta [Source:HGNC Symbol;Acc:HGNC:24218]	protein_coding	ENSG00000115816	2	1	37204445	37204745	770	718	60.195	0.932468
389	NA	5.58621	6.76941	48.4011	0.7062	CREG1	protein_coding	peak1082	cellular repressor of E1A stimulated genes 1 [Source:HGNC Symbol;Acc:HGNC:2351]	2.7035	105.527	2.86733	301	ENSG00000143162	3'UTR					1	-1	167541018	167541318	2721	2622	47.9989	0.963616
390	NA	-5.05775	6.24004	49.4542	0.7062	TCEA1	protein_coding	peak24041	transcription elongation factor A1 [Source:HGNC Symbol;Acc:HGNC:11612]	2.44968	105.527	3.00015	301	ENSG00000187735	3'UTR					8	-1	53966556	53966856	2290	2166	49.6893	0.945852
391	NA	-7.26999	4.66634	43.1487	0.7062	NOA1	protein_coding	peak19497	nitric oxide associated 1 [Source:HGNC Symbol;Acc:HGNC:28473]	3.52127	105.527	4.28123	301	ENSG00000084092	3'UTR	REST	Antisense RE1 silencing transcription factor [Source:HGNC Symbol;Acc:HGNC:9966]	protein_coding	ENSG00000084093	4	-1	56963348	56963648	1133	822	42.9818	0.725508
392	NA	-4.93388	5.80925	40.4273	0.7062	NUDT2	protein_coding	peak25553	nudix hydrolase 2 [Source:HGNC Symbol;Acc:HGNC:8049]	2.3933	105.527	2.92298	301	ENSG00000164978	3'UTR					9	1	34343398	34343698	1908	1786	41.0745	0.936059
393	NA	-7.80983	5.0526	55.8251	0.7062	ERCC2	protein_coding	peak12802	ERCC excision repair 2, TFIIH core complex helicase subunit [Source:HGNC Symbol;Acc:HGNC:3434]	3.78927	105.527	4.3854	301	ENSG00000104884	3'UTR					19	-1	45351592	45351892	1038	1029	54.9951	0.991329
394	NA	-3.52842	9.30636	54.8456	0.7062	COX6B1	protein_coding	peak13391	cytochrome c oxidase subunit 6B1 [Source:HGNC Symbol;Acc:HGNC:2280]	1.71232	105.527	2.09713	301	ENSG00000126267	3'UTR					19	1	35658481	35658781	19009	18585	54.7536	0.977695
395	NA	-9.4321	4.01648	46.85	0.7062	ST5	protein_coding	peak4061	suppression of tumorigenicity 5 [Source:HGNC Symbol;Acc:HGNC:11350]	4.57791	105.527	5.58479	301	ENSG00000166444	3'UTR	RPL27A	Antisense ribosomal protein L27a [Source:HGNC Symbol;Acc:HGNC:10329]	protein_coding	ENSG00000166441	11	-1	8693356	8693656	565	525	46.419	0.929204
396	NA	9.56595	3.65333	36.0924	0.7062	NLK	protein_coding	peak10514	nemo like kinase [Source:HGNC Symbol;Acc:HGNC:29858]	4.64337	105.527	5.45648	301	ENSG00000087095	3'UTR					17	1	28196079	28196379	545	391	37.4041	0.717431
397	NA	-4.46603	7.31671	54.9437	0.7062	TMEM160	protein_coding	peak12832	transmembrane protein 160 [Source:HGNC Symbol;Acc:HGNC:26042]	2.16837	105.527	2.65126	301	ENSG00000130748	3'UTR					19	-1	47045911	47046211	5046	4985	54.0221	0.987911
398	NA	-4.73217	6.16411	42.9239	0.7062	MPG	protein_coding	peak9739	N-methylpurine DNA glycosylase [Source:HGNC Symbol;Acc:HGNC:7211]	2.29892	105.527	2.78863	301	ENSG00000103152	3'UTR	NPRL3	Antisense NPR3 like, GATOR1 complex subunit [Source:HGNC Symbol;Acc:HGNC:14124]	protein_coding	ENSG00000103148	16	1	85545	85845	2560	2484	42.0552	0.970313
399	NA	-10.114	4.19944	60.2758	0.7062	LRBA	protein_coding	peak19737	LPS responsive beige-like anchor protein [Source:HGNC Symbol;Acc:HGNC:1742]	4.92069	105.527	6.02633	301	ENSG00000198589	3'UTR					4	-1	150264663	150264963	531	488	59.7684	0.919021
400	NA	-8.44891	4.44568	48.3455	0.7062	ARL4A	protein_coding	peak23298	ADP ribosylation factor like GTPase 4A [Source:HGNC Symbol;Acc:HGNC:695]	4.11206	105.527	4.96329	301	ENSG00000122644	3'UTR					7	1	12688875	12689175	733	707	47.355	0.964529
401	NA	-8.02531	4.68692	53.1722	0.7062	METTL13	protein_coding	peak2505	methyltransferase like 13 [Source:HGNC Symbol;Acc:HGNC:24248]	3.90738	105.527	4.78467	301	ENSG00000010165	3'UTR					1	1	171796657	171796957	774	751	54.5672	0.970284
402	NA	-5.40589	6.15768	51.9214	0.7062	PRKD2	protein_coding	peak12828	protein kinase D2 [Source:HGNC Symbol;Acc:HGNC:17293]	2.63264	105.527	3.2057	301	ENSG00000105287	3'UTR	DACT3-AS1	Antisense DACT3 antisense RNA 1 [Source:HGNC Symbol;Acc:HGNC:44120]	antisense	ENSG00000245598	19	-1	46674319	46674619	2387	2339	50.2693	0.979891
403	NA	-6.20403	5.2642	45.8329	0.7062	POLDIP3	protein_coding	peak16862	DNA polymerase delta interacting protein 3 [Source:HGNC Symbol;Acc:HGNC:23782]	3.02182	105.527	3.69389	301	ENSG00000100227	3'UTR					22	-1	42583722	42584022	1320	1259	46.6235	0.953788
404	NA	-5.46794	5.32617	34.6717	0.7062	GNPTG	protein_coding	peak9765	N-acetylglucosamine-1-phosphate transferase subunit gamma [Source:HGNC Symbol;Acc:HGNC:23026]	2.6656	105.527	3.16776	301	ENSG00000090581	3'UTR	UNKL	Antisense unkempt family like zinc finger [Source:HGNC Symbol;Acc:HGNC:14184]	protein_coding	ENSG00000059145	16	1	1363049	1363349	1477	1169	35.4371	0.791469
405	NA	-3.95977	7.09796	42.6813	0.7062	ENKD1	protein_coding	peak9566	enkurin domain containing 1 [Source:HGNC Symbol;Acc:HGNC:25246]	1.93121	105.527	2.35555	301	ENSG00000124074	3'UTR					16	-1	67662949	67663249	4820	4674	41.9059	0.96971
406	NA	5.80275	7.0119	65.4802	0.7062	FSTL1	protein_coding	peak17677	follistatin like 1 [Source:HGNC Symbol;Acc:HGNC:3972]	2.83149	105.527	3.40057	301	ENSG00000163430	3'UTR	AC063952.1	Antisense	transcribed_unitary_pseudogene	ENSG00000240661	3	-1	120394278	120394578	4392	4170	66.2657	0.949454
407	NA	3.75198	9.70956	64.993	0.7062	B2M	protein_coding	peak8500	beta-2-microglobulin [Source:HGNC Symbol;Acc:HGNC:914]	1.83193	105.527	2.2429	301	ENSG00000166710	3'UTR					15	1	44717841	44718141	26249	24984	64.6205	0.951808
408	NA	-10.3553	4.18143	55.404	0.7062	AHCTF1	protein_coding	peak1449	AT-hook containing transcription factor 1 [Source:HGNC Symbol;Acc:HGNC:24618]	5.05702	105.527	6.07879	301	ENSG00000153207	3'UTR					1	-1	246840542	246840842	551	485	55.2495	0.880218
409	NA	-5.79329	5.99602	55.6558	0.7062	PMM1	protein_coding	peak16842	phosphomannomutase 1 [Source:HGNC Symbol;Acc:HGNC:9114]	2.83037	105.527	3.43246	301	ENSG00000100417	3'UTR	CSDC2	Antisense cold shock domain containing C2 [Source:HGNC Symbol;Acc:HGNC:30359]	protein_coding	ENSG00000172346	22	-1	41576900	41577200	2066	2033	54.5248	0.984027
410	NA	-3.7031	8.66521	54.8313	0.7062	TUFM	protein_coding	peak9407	Tu translation elongation factor, mitochondrial [Source:HGNC Symbol;Acc:HGNC:12420]	1.80973	105.527	2.21548	301	ENSG00000178952	3'UTR					16	-1	28842790	28843090	13078	12818	54.168	0.980119
411	NA	-7.70628	4.96055	53.664	0.7062	NAMPT	protein_coding	peak23047	nicotinamide phosphoribosyltransferase [Source:HGNC Symbol;Acc:HGNC:30092]	3.76783	105.527	4.61112	301	ENSG00000105835	3'UTR					7	-1	106250044	106250344	1110	1070	51.8991	0.963964
412	NA	-6.55526	5.27613	50.7668	0.7062	HAGH	protein_coding	peak9244	hydroxyacylglutathione hydrolase [Source:HGNC Symbol;Acc:HGNC:4805]	3.20927	105.527	3.92979	301	ENSG00000063854	3'UTR					16	-1	1809104	1809404	1175	1132	50.4726	0.963404
413	NA	-4.61578	6.6156	46.6089	0.7062	PPP2R2A	protein_coding	peak24498	protein phosphatase 2 regulatory subunit Balpha [Source:HGNC Symbol;Acc:HGNC:9304]	2.2598	105.527	2.7582	301	ENSG00000221914	3'UTR					8	1	26370830	26371130	4413	2808	46.3511	0.636302
414	NA	-5.5218	6.44417	62.9301	0.7062	RCN2	protein_coding	peak8667	reticulocalbin 2 [Source:HGNC Symbol;Acc:HGNC:9935]	2.70633	105.527	3.29659	301	ENSG00000117906	3'UTR					15	1	76949602	76949902	2500	2455	62.4595	0.982
415	NA	-3.58225	7.95817	43.4389	0.7062	RAC1	protein_coding	peak23271	Rac family small GTPase 1 [Source:HGNC Symbol;Acc:HGNC:9801]	1.75679	105.527	2.15102	301	ENSG00000136238	3'UTR					7	1	6402312	6402612	19404	7330	42.6089	0.377757
416	NA	5.17365	6.10991	49.0783	0.7062	C6orf106	protein_coding	peak21487	chromosome 6 open reading frame 106 [Source:HGNC Symbol;Acc:HGNC:21215]	2.53759	105.527	3.08103	301	ENSG00000196821	3'UTR					6	-1	34587285	34587585	2205	2131	48.3928	0.96644
417	NA	-5.18863	6.62829	60.2872	0.7062	PGLS	protein_coding	peak13262	6-phosphogluconolactonase [Source:HGNC Symbol;Acc:HGNC:8903]	2.54551	105.527	3.10691	301	ENSG00000130313	3'UTR					19	1	17520988	17521288	3001	2953	59.2668	0.984005
418	NA	-6.86781	5.07619	50.2169	0.7062	NAT9	protein_coding	peak11732	N-acetyltransferase 9 (putative) [Source:HGNC Symbol;Acc:HGNC:23133]	3.37005	105.527	4.11552	301	ENSG00000109065	3'UTR					17	-1	74770549	74770849	1296	1202	49.1348	0.927469
419	NA	-4.92156	6.30053	49.4591	0.7062	CORO1B	protein_coding	peak4364	coronin 1B [Source:HGNC Symbol;Acc:HGNC:2253]	2.41547	105.527	2.95368	301	ENSG00000172725	3'UTR					11	-1	67438052	67438352	2622	2535	48.1172	0.966819
420	NA	-6.89505	5.2278	52.4712	0.7062	CTDSP1	protein_coding	peak15454	CTD small phosphatase 1 [Source:HGNC Symbol;Acc:HGNC:21614]	3.38465	105.527	4.0106	301	ENSG00000144579	3'UTR					2	1	218405638	218405938	1267	1216	52.7738	0.959747
421	NA	6.22349	6.00526	54.7119	0.7062	PEG10	protein_coding	peak23561	paternally expressed 10 [Source:HGNC Symbol;Acc:HGNC:14005]	3.05686	105.527	3.66589	301	ENSG00000242265	3'UTR					7	1	94669392	94669692	1850	1726	54.2231	0.932973
422	NA	-6.34258	5.6481	53.5424	0.7062	GINS1	protein_coding	peak16106	GINS complex subunit 1 [Source:HGNC Symbol;Acc:HGNC:28980]	3.11665	105.527	3.66163	301	ENSG00000101003	3'UTR					20	1	25448258	25448558	1212	1167	53.5321	0.962871
423	NA	-2.77306	11.8466	48.9878	0.7062	RPS28	protein_coding	peak13106	ribosomal protein S28 [Source:HGNC Symbol;Acc:HGNC:10418]	1.36287	105.527	1.6688	301	ENSG00000233927	3'UTR					19	1	8322096	8322396	129434	116507	48.5468	0.900127
424	NA	-5.5193	5.77242	48.9052	0.7062	POLRMT	protein_coding	peak12329	RNA polymerase mitochondrial [Source:HGNC Symbol;Acc:HGNC:9200]	2.71755	105.527	3.32658	301	ENSG00000099821	3'UTR					19	-1	617226	617526	1746	1711	48.7802	0.979954
425	NA	-9.25427	4.28964	51.9895	0.7062	SPATA20	protein_coding	peak10824	spermatogenesis associated 20 [Source:HGNC Symbol;Acc:HGNC:26125]	4.55991	105.527	5.43032	301	ENSG00000006282	3'UTR					17	1	50555552	50555852	623	611	52.9967	0.980738
426	NA	-6.43109	5.50336	55.742	0.7062	C1orf52	protein_coding	peak640	chromosome 1 open reading frame 52 [Source:HGNC Symbol;Acc:HGNC:24871]	3.1695	105.527	3.87977	301	ENSG00000162642	3'UTR					1	-1	85252196	85252496	1537	1425	54.5747	0.927131
427	NA	-3.46402	7.86194	42.7914	0.7062	CNPY2	protein_coding	peak5707	canopy FGF signaling regulator 2 [Source:HGNC Symbol;Acc:HGNC:13529]	1.70766	105.527	2.0903	301	ENSG00000257727	3'UTR	AC073896.2	Antisense	antisense	ENSG00000257303	12	-1	56310432	56310732	6981	6796	42.5216	0.973499
428	NA	-3.45441	10.0776	61.7358	0.7062	MYL12A	protein_coding	peak12120	myosin light chain 12A [Source:HGNC Symbol;Acc:HGNC:16701]	1.70348	105.527	2.08631	301	ENSG00000101608	3'UTR	AP005329.1	Antisense	antisense	ENSG00000264235	18	1	3255936	3256236	34698	33924	60.5502	0.977693
429	NA	-3.52291	8.2057	47.7403	0.7062	UCK2	protein_coding	peak2469	uridine-cytidine kinase 2 [Source:HGNC Symbol;Acc:HGNC:12562]	1.73794	105.527	2.12835	301	ENSG00000143179	3'UTR					1	1	165907809	165908109	9009	8794	47.2255	0.976135
430	NA	-6.46786	5.07814	45.9291	0.7062	ZNF277	protein_coding	peak23674	zinc finger protein 277 [Source:HGNC Symbol;Acc:HGNC:13070]	3.19133	105.527	3.90755	301	ENSG00000198839	3'UTR	AC004112.1	Antisense	antisense	ENSG00000226851	7	1	112342729	112343029	1211	1109	44.1271	0.915772
431	NA	-4.5926	6.54481	48.0314	0.7062	GTF2F1	protein_coding	peak12437	general transcription factor IIF subunit 1 [Source:HGNC Symbol;Acc:HGNC:4652]	2.26854	105.527	2.77386	301	ENSG00000125651	3'UTR					19	-1	6379568	6379868	3681	3014	46.6589	0.818799
432	NA	-4.60241	6.86109	53.3077	0.7062	TFPT	protein_coding	peak12918	TCF3 fusion partner [Source:HGNC Symbol;Acc:HGNC:13630]	2.27495	105.527	2.77472	301	ENSG00000105619	3'UTR	NDUFA3	Antisense NADH:ubiquinone oxidoreductase subunit A3 [Source:HGNC Symbol;Acc:HGNC:7686]	protein_coding	ENSG00000170906	19	-1	54107018	54107318	3759	3717	52.3516	0.988827
433	NA	-7.33116	4.69201	43.9984	0.7062	SNX2	protein_coding	peak20911	sorting nexin 2 [Source:HGNC Symbol;Acc:HGNC:11173]	3.62823	105.527	4.43492	301	ENSG00000205302	3'UTR					5	1	122829455	122829755	829	772	44.342	0.931242
434	NA	-8.27226	4.82093	55.3978	0.7062	RSRC2	protein_coding	peak6051	arginine and serine rich coiled-coil 2 [Source:HGNC Symbol;Acc:HGNC:30559]	4.09488	105.527	5.01231	301	ENSG00000111011	3'UTR					12	-1	122505050	122505350	949	894	55.5391	0.942044
435	NA	-5.30682	5.90126	48.5666	0.7062	PTRH2	protein_coding	peak11662	peptidyl-tRNA hydrolase 2 [Source:HGNC Symbol;Acc:HGNC:24265]	2.62917	105.527	3.21274	301	ENSG00000141378	3'UTR					17	-1	59697306	59697606	2060	1849	47.9589	0.897573
436	NA	-5.91319	5.86222	54.0608	0.7062	MVP	protein_coding	peak9983	major vault protein [Source:HGNC Symbol;Acc:HGNC:7531]	2.93086	105.527	3.50608	301	ENSG00000013364	3'UTR					16	1	29847724	29848024	2021	1978	52.3923	0.978723
437	NA	-6.83068	5.14472	50.3665	0.7062	BCL9L	protein_coding	peak4577	B cell CLL/lymphoma 9 like [Source:HGNC Symbol;Acc:HGNC:23688]	3.38612	105.527	4.14714	301	ENSG00000186174	3'UTR	CXCR5	Antisense C-X-C motif chemokine receptor 5 [Source:HGNC Symbol;Acc:HGNC:1060]	protein_coding	ENSG00000160683	11	-1	118896138	118896438	1206	1162	50.5379	0.963516
438	NA	-6.41628	5.55883	56.2871	0.7062	ASL	protein_coding	peak23458	argininosuccinate lyase [Source:HGNC Symbol;Acc:HGNC:746]	3.18247	105.527	3.88897	301	ENSG00000126522	3'UTR					7	1	66092651	66092951	1298	1277	56.2365	0.983821
439	NA	-8.45676	4.30636	46.5946	0.7062	MIS18BP1	protein_coding	peak8001	MIS18 binding protein 1 [Source:HGNC Symbol;Acc:HGNC:20190]	4.19522	105.527	5.03185	301	ENSG00000129534	3'UTR					14	-1	45203194	45203494	586	538	47.7045	0.918089
440	NA	-11.8715	3.47555	51.9356	0.7062	LIG3	protein_coding	peak10593	DNA ligase 3 [Source:HGNC Symbol;Acc:HGNC:6600]	5.89475	105.527	7.21947	301	ENSG00000005156	3'UTR					17	1	35004506	35004806	300	288	53.3438	0.96
441	NA	-5.92625	5.77603	53.9308	0.7062	OXA1L	protein_coding	peak7426	OXA1L, mitochondrial inner membrane protein [Source:HGNC Symbol;Acc:HGNC:8526]	2.94631	105.527	3.58696	301	ENSG00000155463	3'UTR					14	1	22771484	22771784	1985	1868	53.0321	0.941058
442	NA	-5.17496	6.11656	48.6713	0.7062	IDH2	protein_coding	peak9192	isocitrate dehydrogenase (NADP(+)) 2, mitochondrial [Source:HGNC Symbol;Acc:HGNC:5383]	2.57457	105.527	3.14652	301	ENSG00000182054	3'UTR					15	-1	90083979	90084279	2417	2117	48.726	0.875879
443	NA	-4.38433	7.6481	57.8482	0.7062	HNRNPM	protein_coding	peak13117	heterogeneous nuclear ribonucleoprotein M [Source:HGNC Symbol;Acc:HGNC:5046]	2.1819	105.527	2.67126	301	ENSG00000099783	3'UTR					19	1	8488813	8489113	6493	6106	57.4669	0.940397
444	NA	6.37064	5.67923	57.9515	0.7062	CDH4	protein_coding	peak16333	cadherin 4 [Source:HGNC Symbol;Acc:HGNC:1763]	3.17156	105.527	3.81748	301	ENSG00000179242	3'UTR					20	1	61940319	61940619	1696	1474	57.5088	0.869104
445	NA	3.82626	7.37295	44.0479	0.7062	MARCKS	protein_coding	peak22462	myristoylated alanine rich protein kinase C substrate [Source:HGNC Symbol;Acc:HGNC:6759]	1.90526	105.527	2.33314	301	ENSG00000277443	3'UTR					6	1	113861501	113861801	4769	4512	43.918	0.94611
446	NA	-4.71996	6.42898	49.8622	0.7062	ZMYND19	protein_coding	peak25460	zinc finger MYND-type containing 19 [Source:HGNC Symbol;Acc:HGNC:21146]	2.35277	105.527	2.87765	301	ENSG00000165724	3'UTR					9	-1	137582079	137582379	2783	2682	49.6566	0.963708
447	NA	-6.78798	4.71223	41.8181	0.7062	PCIF1	protein_coding	peak16252	PDX1 C-terminal inhibiting factor 1 [Source:HGNC Symbol;Acc:HGNC:16200]	3.38424	105.527	4.14364	301	ENSG00000100982	3'UTR					20	1	45947719	45948019	980	858	42.8578	0.87551
448	NA	10.1157	3.8891	48.884	0.7062	ZNF317	protein_coding	peak13118	zinc finger protein 317 [Source:HGNC Symbol;Acc:HGNC:13507]	5.04568	105.527	6.17848	301	ENSG00000130803	3'UTR					19	1	9163111	9163411	552	536	51.8097	0.971014
449	NA	-6.50667	5.24525	52.0987	0.7062	PLEKHA2	protein_coding	peak24567	pleckstrin homology domain containing A2 [Source:HGNC Symbol;Acc:HGNC:14336]	3.24614	105.527	3.97439	301	ENSG00000169499	3'UTR					8	1	38973608	38973908	1309	1215	52.0568	0.928189
450	NA	-4.6763	6.26676	46.2763	0.7062	NFU1	protein_coding	peak14018	NFU1 iron-sulfur cluster scaffold [Source:HGNC Symbol;Acc:HGNC:16287]	2.33318	105.527	2.85683	301	ENSG00000169599	3'UTR					2	-1	69396123	69396423	2525	2374	46.7767	0.940198
451	NA	-11.3449	3.79747	59.948	0.7062	RRAD	protein_coding	peak9551	RRAD, Ras related glycolysis inhibitor and calcium channel regulator [Source:HGNC Symbol;Acc:HGNC:10446]	5.66088	105.527	6.93251	301	ENSG00000166592	3'UTR					16	-1	66921684	66921984	383	371	59.2183	0.968668
452	NA	5.75939	6.23393	63.1163	0.7062	FKBP10	protein_coding	peak10684	FK506 binding protein 10 [Source:HGNC Symbol;Acc:HGNC:18169]	2.87419	105.527	3.51722	301	ENSG00000141756	3'UTR					17	1	41822913	41823213	2508	2356	63.7216	0.939394
453	NA	-5.18383	5.90016	47.4828	0.7062	GGPS1	protein_coding	peak2814	geranylgeranyl diphosphate synthase 1 [Source:HGNC Symbol;Acc:HGNC:4249]	2.58931	105.527	3.16378	301	ENSG00000152904	3'UTR					1	1	235342793	235343093	1807	1751	48.3541	0.969009
454	NA	-8.48113	4.51059	52.819	0.7062	MBD6	protein_coding	peak6478	methyl-CpG binding domain protein 6 [Source:HGNC Symbol;Acc:HGNC:20445]	4.23842	105.527	4.98618	301	ENSG00000166987	3'UTR	DCTN2	Antisense dynactin subunit 2 [Source:HGNC Symbol;Acc:HGNC:2712]	protein_coding	ENSG00000175203	12	1	57529846	57530146	841	816	49.9338	0.970273
455	NA	-7.60781	4.76398	49.7255	0.7062	UBA6	protein_coding	peak19505	ubiquitin like modifier activating enzyme 6 [Source:HGNC Symbol;Acc:HGNC:25581]	3.8064	105.527	4.61394	301	ENSG00000033178	3'UTR					4	-1	67617282	67617582	825	802	49.985	0.972121
456	NA	-4.1171	7.26847	50.8156	0.7062	ECI1	protein_coding	peak9257	enoyl-CoA delta isomerase 1 [Source:HGNC Symbol;Acc:HGNC:2703]	2.06225	105.527	2.52214	301	ENSG00000167969	3'UTR					16	-1	2239897	2240197	5225	5013	50.0006	0.959426
457	NA	-4.50067	7.22824	58.4703	0.7062	ARF6	protein_coding	peak7544	ADP ribosylation factor 6 [Source:HGNC Symbol;Acc:HGNC:659]	2.25556	105.527	2.76107	301	ENSG00000165527	3'UTR					14	1	49896754	49897054	4739	4581	58.4311	0.96666
458	NA	-6.23614	5.46069	53.4849	0.7062	INO80B	protein_coding	peak14933	INO80 complex subunit B [Source:HGNC Symbol;Acc:HGNC:13324]	3.12757	105.527	3.817	301	ENSG00000115274	3'UTR					2	1	74457646	74457946	1480	1433	52.7704	0.968243
459	NA	-4.99831	6.1586	48.8825	0.7062	NOP2	protein_coding	peak5428	NOP2 nucleolar protein [Source:HGNC Symbol;Acc:HGNC:7867]	2.50916	105.527	3.07113	301	ENSG00000111641	3'UTR					12	-1	6556873	6557173	2596	2465	47.684	0.949538
460	NA	-6.44333	5.38086	53.8266	0.7062	SMARCA5	protein_coding	peak19240	SWI/SNF related, matrix associated, actin dependent regulator of chromatin, subfamily a, member 5 [Source:HGNC Symbol;Acc:HGNC:11101]	3.23563	105.527	3.95226	301	ENSG00000153147	3'UTR					4	1	143554068	143554368	1342	1298	52.728	0.967213
461	NA	-11.5384	3.84859	65.7223	0.7062	HOXB4	protein_coding	peak11581	homeobox B4 [Source:HGNC Symbol;Acc:HGNC:5115]	5.79494	105.527	6.98034	301	ENSG00000182742	3'UTR	HOXB-AS3	Antisense HOXB cluster antisense RNA 3 [Source:HGNC Symbol;Acc:HGNC:40283]	antisense	ENSG00000233101	17	-1	48575511	48575811	482	463	63.6933	0.960581
462	NA	-10.6232	3.69456	49.4544	0.7062	POLR1A	protein_coding	peak14107	RNA polymerase I subunit A [Source:HGNC Symbol;Acc:HGNC:17264]	5.33828	105.527	6.4509	301	ENSG00000068654	3'UTR					2	-1	86026333	86026633	385	375	47.992	0.974026
463	NA	6.31051	5.79155	72.5083	0.7062	MFGE8	protein_coding	peak9174	milk fat globule-EGF factor 8 protein [Source:HGNC Symbol;Acc:HGNC:7036]	3.1714	105.527	3.88413	301	ENSG00000140545	3'UTR					15	-1	88898687	88898987	1702	1688	70.5859	0.991774
464	NA	-5.38589	5.8022	49.9587	0.7062	UBE2T	protein_coding	peak1188	ubiquitin conjugating enzyme E2 T [Source:HGNC Symbol;Acc:HGNC:25009]	2.70879	105.527	3.31756	301	ENSG00000077152	3'UTR					1	-1	202331658	202331958	1931	1665	48.785	0.862248
465	NA	-5.96139	5.6336	54.3208	0.7062	CBY1	protein_coding	peak17085	chibby family member 1, beta catenin antagonist [Source:HGNC Symbol;Acc:HGNC:1307]	2.99849	105.527	3.66872	301	ENSG00000100211	3'UTR	AL021707.2	Antisense	antisense	ENSG00000228274	22	1	38673551	38673851	1552	1483	54.2009	0.955541
466	NA	-3.90504	7.73803	50.0471	0.7062	NOB1	protein_coding	peak9601	NIN1 (RPN12) binding protein 1 homolog [Source:HGNC Symbol;Acc:HGNC:29540]	1.96464	105.527	2.40555	301	ENSG00000141101	3'UTR	AC092115.3	Antisense	antisense	ENSG00000262136	16	-1	69741872	69742172	6899	6719	49.6882	0.973909
467	NA	-6.61333	5.15399	52.2297	0.7062	TMEM241	protein_coding	peak11935	transmembrane protein 241 [Source:HGNC Symbol;Acc:HGNC:31723]	3.32753	105.527	4.06691	301	ENSG00000134490	3'UTR					18	-1	23296013	23296313	944	922	52.1779	0.976695
468	NA	5.85357	5.45919	48.0408	0.7062	PON2	protein_coding	peak22964	paraoxonase 2 [Source:HGNC Symbol;Acc:HGNC:9205]	2.94526	105.527	3.54397	301	ENSG00000105854	3'UTR					7	-1	95404864	95405164	1366	1291	48.7088	0.945095
469	NA	-4.51506	6.61895	49.0917	0.7062	DMAC1	protein_coding	peak24910	distal membrane arm assembly complex 1 [Source:HGNC Symbol;Acc:HGNC:30536]	2.27289	105.527	2.77334	301	ENSG00000137038	3'UTR					9	-1	7798346	7798646	3335	2949	49.0583	0.884258
470	NA	10.9918	3.99602	66.979	0.7062	COL12A1	protein_coding	peak21624	collagen type XII alpha 1 chain [Source:HGNC Symbol;Acc:HGNC:2188]	5.53557	105.527	6.63876	301	ENSG00000111799	3'UTR					6	-1	75084326	75084626	506	466	68.7232	0.920949
471	NA	4.05103	7.46628	52.353	0.7062	DCBLD2	protein_coding	peak17587	discoidin, CUB and LCCL domain containing 2 [Source:HGNC Symbol;Acc:HGNC:24627]	2.04382	105.527	2.50268	301	ENSG00000057019	3'UTR	ST3GAL6	Antisense ST3 beta-galactoside alpha-2,3-sialyltransferase 6 [Source:HGNC Symbol;Acc:HGNC:18080]	protein_coding	ENSG00000064225	3	-1	98795972	98796272	5757	5229	52.3251	0.908286
472	NA	-4.76407	6.72223	54.7334	0.7062	VPS72	protein_coding	peak907	vacuolar protein sorting 72 homolog [Source:HGNC Symbol;Acc:HGNC:11644]	2.40433	105.527	2.93108	301	ENSG00000163159	3'UTR					1	-1	151176462	151176762	3177	3052	54.3355	0.960655
473	NA	-6.39809	4.96687	45.5829	0.7062	GUSB	protein_coding	peak22875	glucuronidase beta [Source:HGNC Symbol;Acc:HGNC:4696]	3.22901	105.527	3.95345	301	ENSG00000169919	3'UTR					7	-1	65960694	65960994	1038	975	46.2103	0.939306
474	NA	-3.99647	7.7954	55.8617	0.7062	RUVBL2	protein_coding	peak13585	RuvB like AAA ATPase 2 [Source:HGNC Symbol;Acc:HGNC:10475]	2.01715	105.527	2.47041	301	ENSG00000183207	3'UTR					19	1	49015626	49015926	6640	6475	55.2528	0.975151
475	NA	3.67156	8.05755	49.52	0.7062	TRAM1	protein_coding	peak24102	translocation associated membrane protein 1 [Source:HGNC Symbol;Acc:HGNC:20568]	1.85323	105.527	2.26668	301	ENSG00000067167	3'UTR					8	-1	70573441	70573741	8223	7991	49.8901	0.971786
476	NA	6.20957	4.90016	41.5252	0.7062	RIF1	protein_coding	peak15190	replication timing regulatory factor 1 [Source:HGNC Symbol;Acc:HGNC:23207]	3.13495	105.527	3.82769	301	ENSG00000080345	3'UTR					2	1	151477045	151477345	908	862	42.4536	0.949339
477	NA	-5.49434	6.15306	59.3813	0.7062	PET100	protein_coding	peak13095	PET100 homolog [Source:HGNC Symbol;Acc:HGNC:40038]	2.77402	105.527	3.38957	301	ENSG00000229833	3'UTR	PCP2	Antisense Purkinje cell protein 2 [Source:HGNC Symbol;Acc:HGNC:30209]	protein_coding	ENSG00000174788	19	1	7631324	7631624	2295	2266	58.1002	0.987364
478	NA	-5.51586	5.61359	47.6648	0.7062	SLC4A1AP	protein_coding	peak14703	solute carrier family 4 member 1 adaptor protein [Source:HGNC Symbol;Acc:HGNC:13813]	2.79284	105.527	3.42022	301	ENSG00000163798	3'UTR					2	1	27694673	27694973	1608	1531	48.6669	0.952114
479	NA	-4.6344	6.39343	48.6815	0.7062	XBP1	protein_coding	peak16738	X-box binding protein 1 [Source:HGNC Symbol;Acc:HGNC:12801]	2.34683	105.527	2.87418	301	ENSG00000100219	3'UTR					22	-1	28794560	28794860	2943	2729	48.4558	0.927285
480	NA	-3.63411	9.61283	65.2506	0.7062	COX8A	protein_coding	peak4973	cytochrome c oxidase subunit 8A [Source:HGNC Symbol;Acc:HGNC:2294]	1.84043	105.527	2.25379	301	ENSG00000176340	3'UTR					11	1	63976247	63976547	25346	25029	63.4898	0.987493
481	NA	-5.41961	5.95632	48.5499	0.7062	MXD4	protein_coding	peak19361	MAX dimerization protein 4 [Source:HGNC Symbol;Acc:HGNC:13906]	2.74487	105.527	3.17898	301	ENSG00000123933	3'UTR					4	-1	2250223	2250523	1931	1884	48.4618	0.97566
482	NA	-3.56832	7.10896	38.0402	0.7062	INTS10	protein_coding	peak24456	integrator complex subunit 10 [Source:HGNC Symbol;Acc:HGNC:25548]	1.80806	105.527	2.20869	301	ENSG00000104613	3'UTR					8	1	19851764	19852064	4160	3773	38.273	0.906971
483	NA	-3.86641	7.63558	50.0941	0.7062	RAB5A	protein_coding	peak18140	RAB5A, member RAS oncogene family [Source:HGNC Symbol;Acc:HGNC:9783]	1.96007	105.527	2.38836	301	ENSG00000144566	3'UTR	PP2D1	Antisense protein phosphatase 2C like domain containing 1 [Source:HGNC Symbol;Acc:HGNC:28406]	protein_coding	ENSG00000183977	3	1	19984874	19985174	6874	6687	48.6252	0.972796
484	NA	-8.40224	4.46962	55.5268	0.7062	SURF1	protein_coding	peak25394	SURF1, cytochrome c oxidase assembly factor [Source:HGNC Symbol;Acc:HGNC:11474]	4.26035	105.527	5.21687	301	ENSG00000148290	3'UTR					9	-1	133351810	133352110	639	621	55.6071	0.971831
485	NA	-3.57672	7.37572	41.0372	0.7062	MARS	protein_coding	peak6476	methionyl-tRNA synthetase [Source:HGNC Symbol;Acc:HGNC:6898]	1.81571	105.527	2.22086	301	ENSG00000166986	3'UTR	DDIT3	Antisense DNA damage inducible transcript 3 [Source:HGNC Symbol;Acc:HGNC:2726]	protein_coding	ENSG00000175197	12	1	57516351	57516651	5686	5338	41.189	0.938797
486	NA	-7.21636	5.36658	56.9177	0.7062	HES1	protein_coding	peak18808	hes family bHLH transcription factor 1 [Source:HGNC Symbol;Acc:HGNC:5192]	3.66379	105.527	4.24902	301	ENSG00000114315	3'UTR					3	1	194138308	194138608	1177	1067	56.2802	0.906542
487	NA	-4.44131	6.74018	51.3216	0.7062	STRN4	protein_coding	peak12829	striatin 4 [Source:HGNC Symbol;Acc:HGNC:15721]	2.25498	105.527	2.75565	301	ENSG00000090372	3'UTR					19	-1	46719510	46719810	3319	3212	51.1902	0.967761
488	NA	-3.38205	10.0398	60.645	0.7062	PGK1	protein_coding	peak26919	phosphoglycerate kinase 1 [Source:HGNC Symbol;Acc:HGNC:8896]	1.71893	105.527	2.10498	301	ENSG00000102144	3'UTR					X	1	78125970	78126270	31011	30629	59.332	0.987682
489	NA	-5.98636	5.5077	48.0336	0.7062	USP11	protein_coding	peak26807	ubiquitin specific peptidase 11 [Source:HGNC Symbol;Acc:HGNC:12609]	3.04262	105.527	3.54329	301	ENSG00000102226	3'UTR					X	1	47248028	47248328	1512	1455	48.3471	0.962302
490	NA	-3.72755	8.96266	63.0343	0.7062	TAGLN2	protein_coding	peak1036	transgelin 2 [Source:HGNC Symbol;Acc:HGNC:11554]	1.8946	105.527	2.32019	301	ENSG00000158710	3'UTR					1	-1	159918111	159918411	16648	16231	61.7362	0.974952
491	NA	-5.09898	6.57892	56.4788	0.7062	STARD10	protein_coding	peak4399	StAR related lipid transfer domain containing 10 [Source:HGNC Symbol;Acc:HGNC:10666]	2.59246	105.527	3.13738	301	ENSG00000214530	3'UTR					11	-1	72754727	72755027	2792	2746	55.9101	0.983524
492	NA	-4.2459	6.9382	49.8535	0.7062	HGS	protein_coding	peak11043	hepatocyte growth factor-regulated tyrosine kinase substrate [Source:HGNC Symbol;Acc:HGNC:4897]	2.1592	105.527	2.64347	301	ENSG00000185359	3'UTR	AC139530.1	Antisense	antisense	ENSG00000262049	17	1	81701819	81702119	4269	4170	49.9724	0.97681
493	NA	-5.3213	6.24958	60.4055	0.7062	SELENOW	protein_coding	peak13567	selenoprotein W [Source:HGNC Symbol;Acc:HGNC:10752]	2.7064	105.527	3.30634	301	ENSG00000178980	3'UTR					19	1	47784382	47784682	2226	2193	60.5481	0.985175
494	NA	-6.279	5.25905	49.9572	0.7062	CHMP5	protein_coding	peak25541	charged multivesicular body protein 5 [Source:HGNC Symbol;Acc:HGNC:26942]	3.19376	105.527	3.90775	301	ENSG00000086065	3'UTR					9	1	33281214	33281514	1448	1188	48.7062	0.820442
495	NA	-3.09864	9.4058	48.3524	0.7062	EIF4A1	protein_coding	peak10410	eukaryotic translation initiation factor 4A1 [Source:HGNC Symbol;Acc:HGNC:3282]	1.5764	105.527	1.93037	301	ENSG00000161960	3'UTR					17	1	7578705	7579005	20542	19677	47.9049	0.957891
496	NA	9.16368	3.8116	41.6165	0.7062	PPM1D	protein_coding	peak10888	protein phosphatase, Mg2+/Mn2+ dependent 1D [Source:HGNC Symbol;Acc:HGNC:9277]	4.66337	105.527	5.68058	301	ENSG00000170836	3'UTR					17	1	60664178	60664478	531	467	42.1242	0.879473
497	NA	-4.49261	6.44643	45.2327	0.7062	PRKACA	protein_coding	peak12559	protein kinase cAMP-activated catalytic subunit alpha [Source:HGNC Symbol;Acc:HGNC:9380]	2.28901	105.527	2.74943	301	ENSG00000072062	3'UTR					19	-1	14091688	14091988	2754	2678	44.9709	0.972404
498	NA	-6.49613	5.07229	50.2421	0.7062	B3GNT5	protein_coding	peak18740	UDP-GlcNAc:betaGal beta-1,3-N-acetylglucosaminyltransferase 5 [Source:HGNC Symbol;Acc:HGNC:15684]	3.31112	105.527	4.05233	301	ENSG00000176597	3'UTR	MCF2L2	Antisense MCF.2 cell line derived transforming sequence-like 2 [Source:HGNC Symbol;Acc:HGNC:30319]	protein_coding	ENSG00000053524	3	1	183273086	183273386	1110	1033	48.6525	0.930631
499	NA	-8.52731	3.78798	35.2967	0.7062	TXNRD3	protein_coding	peak17740	thioredoxin reductase 3 [Source:HGNC Symbol;Acc:HGNC:20667]	4.34657	105.527	5.19399	301	ENSG00000197763	3'UTR					3	-1	126607494	126607794	398	359	35.0669	0.90201
500	NA	-5.51731	5.15214	38.723	0.7062	LENG1	protein_coding	peak12919	leukocyte receptor cluster member 1 [Source:HGNC Symbol;Acc:HGNC:15502]	2.8127	105.527	3.4421	301	ENSG00000105617	3'UTR	CNOT3	Antisense CCR4-NOT transcription complex subunit 3 [Source:HGNC Symbol;Acc:HGNC:7879]	protein_coding	ENSG00000088038	19	-1	54155641	54155941	1145	1111	38.5041	0.970306
501	NA	-5.8637	5.53775	48.7216	0.7062	ANKRD27	protein_coding	peak12677	ankyrin repeat domain 27 [Source:HGNC Symbol;Acc:HGNC:25310]	2.9906	105.527	3.65668	301	ENSG00000105186	3'UTR					19	-1	32597006	32597306	1591	1520	48.5164	0.955374
502	NA	-3.0707	10.1333	51.5113	0.707039	EEF1B2	protein_coding	peak15397	eukaryotic translation elongation factor 1 beta 2 [Source:HGNC Symbol;Acc:HGNC:3208]	1.56728	105.527	1.91918	301	ENSG00000114942	3'UTR					2	1	206162625	206162925	41376	35733	51.373	0.863617
503	NA	-9.01517	4.22077	52.648	0.707039	TMEM187	protein_coding	peak27084	transmembrane protein 187 [Source:HGNC Symbol;Acc:HGNC:13705]	4.60329	105.527	5.61155	301	ENSG00000177854	3'UTR					X	1	153982892	153983192	664	591	49.9814	0.89006
504	NA	-4.77112	6.35055	47.1258	0.707065	CITED4	protein_coding	peak397	Cbp/p300 interacting transactivator with Glu/Asp rich carboxy-terminal domain 4 [Source:HGNC Symbol;Acc:HGNC:18696]	2.43733	105.527	2.94591	301	ENSG00000179862	3'UTR					1	-1	40861055	40861355	2975	2820	46.0543	0.947899
505	NA	6.26186	5.2278	47.5673	0.71	GALNT1	protein_coding	peak12226	polypeptide N-acetylgalactosaminyltransferase 1 [Source:HGNC Symbol;Acc:HGNC:4123]	3.20462	105.527	3.86054	301	ENSG00000141429	3'UTR					18	1	35710509	35710809	1140	1078	48.0139	0.945614
506	NA	-8.52041	4.25217	46.0791	0.71	HEXIM1	protein_coding	peak10750	hexamethylene bisacetamide inducible 1 [Source:HGNC Symbol;Acc:HGNC:24953]	4.36195	105.527	5.09555	301	ENSG00000186834	3'UTR	AC138150.1	Antisense	antisense	ENSG00000224505	17	1	45151802	45152102	647	601	47.1048	0.928903
507	NA	-3.62633	8.49007	55.1624	0.71	ATP5F1A	protein_coding	peak11995	ATP synthase F1 subunit alpha [Source:HGNC Symbol;Acc:HGNC:823]	1.85676	105.527	2.27402	301	ENSG00000152234	3'UTR					18	-1	46084148	46084448	11865	10648	54.9114	0.897429
508	NA	-10.3784	3.53349	46.048	0.710729	THOC2	protein_coding	peak26583	THO complex 2 [Source:HGNC Symbol;Acc:HGNC:19073]	5.3176	105.527	6.49086	301	ENSG00000125676	3'UTR					X	-1	123600565	123600865	340	313	46.8882	0.920588
509	NA	-3.82539	8.53509	62.7867	0.71074	ATP5MF	protein_coding	peak22983	ATP synthase membrane subunit f [Source:HGNC Symbol;Acc:HGNC:848]	1.96165	105.527	2.39961	301	ENSG00000241468	3'UTR					7	-1	99458190	99458490	14588	10887	61.4425	0.746298
510	NA	-9.44694	3.69963	43.2673	0.71074	CLIP1	protein_coding	peak6046	CAP-Gly domain containing linker protein 1 [Source:HGNC Symbol;Acc:HGNC:10461]	4.84694	105.527	5.90846	301	ENSG00000130779	3'UTR					12	-1	122271471	122271771	462	432	46.287	0.935065
511	NA	6.73219	4.96897	46.969	0.71074	MBNL2	protein_coding	peak7339	muscleblind like splicing regulator 2 [Source:HGNC Symbol;Acc:HGNC:16746]	3.45536	105.527	4.11664	301	ENSG00000139793	3'UTR					13	1	97393816	97394116	1084	1018	47.2819	0.939114
512	NA	-6.63571	5.17962	49.6237	0.71074	FAM83G	protein_coding	peak11300	family with sequence similarity 83 member G [Source:HGNC Symbol;Acc:HGNC:32554]	3.40662	105.527	4.01693	301	ENSG00000188522	3'UTR	SLC5A10	Antisense solute carrier family 5 member 10 [Source:HGNC Symbol;Acc:HGNC:23155]	protein_coding	ENSG00000154025	17	-1	18968794	18969094	1062	1045	47.755	0.983992
513	NA	-8.33881	4.27273	50.4409	0.71074	FBXL3	protein_coding	peak7082	F-box and leucine rich repeat protein 3 [Source:HGNC Symbol;Acc:HGNC:13599]	4.28254	105.527	5.24112	301	ENSG00000005812	3'UTR	CLN5/AC001226.2	Antisense CLN5, intracellular trafficking protein [Source:HGNC Symbol;Acc:HGNC:2076]	protein_coding	ENSG00000102805,ENSG00000283208	13	-1	77005259	77005559	721	676	49.1953	0.937587
514	NA	-3.70985	7.29468	45.2854	0.71074	SAMM50	protein_coding	peak17159	SAMM50 sorting and assembly machinery component [Source:HGNC Symbol;Acc:HGNC:24276]	1.90748	105.527	2.33433	301	ENSG00000100347	3'UTR					22	1	43996228	43996528	5160	5064	45.3197	0.981395
515	NA	-7.97462	4.41825	49.2093	0.71074	MORC2	protein_coding	peak16762	MORC family CW-type zinc finger 2 [Source:HGNC Symbol;Acc:HGNC:23573]	4.1041	105.527	4.99013	301	ENSG00000133422	3'UTR	MORC2-AS1	Antisense MORC2 antisense RNA 1 [Source:HGNC Symbol;Acc:HGNC:26662]	antisense	ENSG00000235989	22	-1	30926613	30926913	634	614	49.1352	0.968454
516	NA	7.26405	4.94782	57.286	0.71074	CLCN7	protein_coding	peak9239	chloride voltage-gated channel 7 [Source:HGNC Symbol;Acc:HGNC:2025]	3.75208	105.527	4.57225	301	ENSG00000103249	3'UTR					16	-1	1445341	1445641	1097	1073	58.3318	0.978122
517	NA	-8.54292	4.22077	48.6186	0.71074	NCKAP5L	protein_coding	peak5629	NCK associated protein 5 like [Source:HGNC Symbol;Acc:HGNC:29321]	4.41434	105.527	5.31809	301	ENSG00000167566	3'UTR					12	-1	49791149	49791449	610	581	48.5422	0.952459
518	NA	-4.82189	5.91441	43.161	0.71074	CNOT3	protein_coding	peak13661	CCR4-NOT transcription complex subunit 3 [Source:HGNC Symbol;Acc:HGNC:7879]	2.49213	105.527	3.03493	301	ENSG00000088038	3'UTR	LENG1	Antisense leukocyte receptor cluster member 1 [Source:HGNC Symbol;Acc:HGNC:15502]	protein_coding	ENSG00000105617	19	1	54155385	54155685	1914	1835	43.0338	0.958725
519	NA	-4.53292	6.66634	53.0656	0.71074	STN1	protein_coding	peak3265	STN1, CST complex subunit [Source:HGNC Symbol;Acc:HGNC:26200]	2.34287	105.527	2.86315	301	ENSG00000107960	3'UTR					10	-1	103882541	103882841	3238	3179	52.5536	0.981779
520	NA	-6.99376	5.07229	55.737	0.71074	ZNF444	protein_coding	peak13683	zinc finger protein 444 [Source:HGNC Symbol;Acc:HGNC:16052]	3.61492	105.527	4.38336	301	ENSG00000167685	3'UTR					19	1	56160589	56160889	1196	1166	53.2659	0.974916
521	NA	-6.08575	5.07229	41.6456	0.71074	DPYSL3	protein_coding	peak20350	dihydropyrimidinase like 3 [Source:HGNC Symbol;Acc:HGNC:3015]	3.14704	105.527	3.75497	301	ENSG00000113657	3'UTR					5	-1	147390811	147391111	1154	966	42.0735	0.837088
522	NA	6.54556	5.66893	68.2586	0.71074	ECM1	protein_coding	peak2317	extracellular matrix protein 1 [Source:HGNC Symbol;Acc:HGNC:3153]	3.38676	105.527	4.02308	301	ENSG00000143369	3'UTR					1	1	150513258	150513558	2355	1573	68.808	0.667941
523	NA	-4.08137	7.28796	53.2226	0.71074	PSMD1	protein_coding	peak15517	proteasome 26S subunit, non-ATPase 1 [Source:HGNC Symbol;Acc:HGNC:9554]	2.11426	105.527	2.58706	301	ENSG00000173692	3'UTR					2	1	231172457	231172757	5613	4846	52.5685	0.863353
524	NA	6.50991	6.29132	61.3775	0.71074	SPINT1	protein_coding	peak8417	serine peptidase inhibitor, Kunitz type 1 [Source:HGNC Symbol;Acc:HGNC:11246]	3.37246	105.527	3.51796	301	ENSG00000166145	3'UTR					15	1	40857353	40857653	1948	1868	60.9668	0.958932
525	NA	-5.33263	5.93498	52.8878	0.71074	CNOT11	protein_coding	peak15045	CCR4-NOT transcription complex subunit 11 [Source:HGNC Symbol;Acc:HGNC:25217]	2.76324	105.527	3.38425	301	ENSG00000158435	3'UTR					2	1	101270012	101270312	1937	1909	52.1875	0.985545
526	NA	5.35756	6.35216	67.9634	0.71074	EMC10	protein_coding	peak13627	ER membrane protein complex subunit 10 [Source:HGNC Symbol;Acc:HGNC:27609]	2.77639	105.527	3.39226	301	ENSG00000161671	3'UTR	AC020909.3	Antisense	antisense	ENSG00000268854	19	1	50483046	50483346	2433	2396	67.0743	0.984792
527	NA	4.05054	7.09844	49.8335	0.71074	SRPRA	protein_coding	peak4625	SRP receptor subunit alpha [Source:HGNC Symbol;Acc:HGNC:11307]	2.09966	105.527	2.56853	301	ENSG00000182934	3'UTR	FAM118B	Antisense family with sequence similarity 118 member B [Source:HGNC Symbol;Acc:HGNC:26110]	protein_coding	ENSG00000197798	11	-1	126262933	126263233	4310	3674	49.331	0.852436
528	NA	-7.57602	4.56718	50.0998	0.71074	PDLIM5	protein_coding	peak19119	PDZ and LIM domain 5 [Source:HGNC Symbol;Acc:HGNC:17468]	3.92988	105.527	4.75828	301	ENSG00000163110	3'UTR					4	1	94667918	94668218	667	609	50.9688	0.913043
529	NA	-7.93196	4.66893	56.1525	0.71074	DYNC2LI1	protein_coding	peak14784	dynein cytoplasmic 2 light intermediate chain 1 [Source:HGNC Symbol;Acc:HGNC:24595]	4.11782	105.527	4.94608	301	ENSG00000138036	3'UTR					2	1	43809705	43810005	858	827	56.2225	0.963869
530	NA	-4.30491	6.76155	48.49	0.71074	RASIP1	protein_coding	peak12854	Ras interacting protein 1 [Source:HGNC Symbol;Acc:HGNC:24716]	2.23541	105.527	2.72113	301	ENSG00000105538	3'UTR					19	-1	48720589	48720889	3413	3327	47.7172	0.974802
531	NA	-7.0366	4.76155	48.1484	0.71074	RBFA	protein_coding	peak12323	ribosome binding factor A [Source:HGNC Symbol;Acc:HGNC:26120]	3.65415	105.527	4.43471	301	ENSG00000101546	3'UTR					18	1	80046102	80046402	803	708	48.6158	0.881694
532	NA	-11.5246	3.54481	50.4613	0.71074	ZCCHC8	protein_coding	peak6048	zinc finger CCHC-type containing 8 [Source:HGNC Symbol;Acc:HGNC:25265]	5.98692	105.527	7.32654	301	ENSG00000033030	3'UTR					12	-1	122472897	122473197	377	360	50.4139	0.954907
533	NA	-5.97427	5.5077	54.0811	0.71074	VPS16	protein_coding	peak15999	VPS16, CORVET/HOPS core subunit [Source:HGNC Symbol;Acc:HGNC:14584]	3.10602	105.527	3.77221	301	ENSG00000215305	3'UTR					20	1	2866433	2866733	1350	1311	53.6659	0.971111
534	NA	-5.69316	5.6028	49.818	0.71074	DPH2	protein_coding	peak1913	DPH2 homolog [Source:HGNC Symbol;Acc:HGNC:3004]	2.96103	105.527	3.60788	301	ENSG00000132768	3'UTR					1	1	43973069	43973369	1628	1535	49.6749	0.942875
535	NA	6.20933	5.49464	56.7696	0.71074	GOLM1	protein_coding	peak25107	golgi membrane protein 1 [Source:HGNC Symbol;Acc:HGNC:15451]	3.22992	105.527	3.95306	301	ENSG00000135052	3'UTR					9	-1	86026146	86026446	1415	1336	57.5352	0.94417
536	NA	-7.26038	4.79274	53.4754	0.71074	AKR1C3	protein_coding	peak3418	aldo-keto reductase family 1 member C3 [Source:HGNC Symbol;Acc:HGNC:386]	3.77681	105.527	4.62457	301	ENSG00000196139	3'UTR					10	1	5107387	5107687	897	853	53.6882	0.950948
537	NA	-5.20552	6.0917	54.2334	0.71074	MZT1	protein_coding	peak7067	mitotic spindle organizing protein 1 [Source:HGNC Symbol;Acc:HGNC:33830]	2.70954	105.527	3.31794	301	ENSG00000204899	3'UTR					13	-1	72708362	72708662	2035	1939	54.0737	0.952826
538	NA	-3.98157	7.14843	48.8808	0.71074	UQCRFS1	protein_coding	peak12668	ubiquinol-cytochrome c reductase, Rieske iron-sulfur polypeptide 1 [Source:HGNC Symbol;Acc:HGNC:12587]	2.07273	105.527	2.53551	301	ENSG00000169021	3'UTR					19	-1	29207271	29207571	4446	4106	48.0967	0.923527
539	NA	-5.14271	6.52923	68.1691	0.71074	OGDH	protein_coding	peak23409	oxoglutarate dehydrogenase [Source:HGNC Symbol;Acc:HGNC:8124]	2.68022	105.527	3.27762	301	ENSG00000105953	3'UTR					7	1	44708766	44709066	2928	2653	67.804	0.906079
540	NA	-8.49326	4.54199	55.2781	0.71074	CYB561	protein_coding	peak11681	cytochrome b561 [Source:HGNC Symbol;Acc:HGNC:2571]	4.42652	105.527	5.26863	301	ENSG00000008283	3'UTR					17	-1	63432303	63432603	737	689	56.1219	0.934871
541	NA	-5.22925	6.12883	51.8388	0.71074	LRPPRC	protein_coding	peak13920	leucine rich pentatricopeptide repeat containing [Source:HGNC Symbol;Acc:HGNC:15714]	2.72564	105.527	3.32368	301	ENSG00000138095	3'UTR					2	-1	43888497	43888797	2049	1949	51.7378	0.951196
542	NA	-8.09008	4.30636	47.8585	0.71074	TIGAR	protein_coding	peak6139	TP53 induced glycolysis regulatory phosphatase [Source:HGNC Symbol;Acc:HGNC:1185]	4.21719	105.527	5.16495	301	ENSG00000078237	3'UTR					12	1	4352882	4353182	725	672	49.2024	0.926897
543	NA	-2.07036	14.4568	40.4901	0.71074	RPLP1	protein_coding	peak8623	ribosomal protein lateral stalk subunit P1 [Source:HGNC Symbol;Acc:HGNC:10372]	1.07931	105.527	1.32184	301	ENSG00000137818	3'UTR					15	1	69455247	69455547	691268	667094	40.2966	0.965029
544	NA	-4.63341	6.7664	55.2982	0.71074	MAP2K7	protein_coding	peak13101	mitogen-activated protein kinase kinase 7 [Source:HGNC Symbol;Acc:HGNC:6847]	2.41995	105.527	2.96362	301	ENSG00000076984	3'UTR					19	1	7914178	7914478	3833	3732	53.8333	0.97365
545	NA	-7.63102	4.72223	55.4444	0.71074	SCAF4	protein_coding	peak16570	SR-related CTD associated factor 4 [Source:HGNC Symbol;Acc:HGNC:19304]	3.9877	105.527	4.86767	301	ENSG00000156304	3'UTR					21	-1	31671032	31671332	895	822	53.556	0.918436
546	NA	-5.38823	5.41054	45.3864	0.71074	WDR26	protein_coding	peak1329	WD repeat domain 26 [Source:HGNC Symbol;Acc:HGNC:21208]	2.81685	105.527	3.44272	301	ENSG00000162923	3'UTR					1	-1	224389136	224389436	1263	1208	44.9007	0.956453
547	NA	-6.74078	5.23306	56.1241	0.71074	POGZ	protein_coding	peak914	pogo transposable element derived with ZNF domain [Source:HGNC Symbol;Acc:HGNC:18801]	3.52457	105.527	4.28974	301	ENSG00000143442	3'UTR					1	-1	151402728	151403028	1151	1095	54.8356	0.951347
548	NA	-7.09871	4.86674	51.1517	0.71074	EFL1	protein_coding	peak9137	elongation factor like GTPase 1 [Source:HGNC Symbol;Acc:HGNC:25789]	3.71262	105.527	4.43022	301	ENSG00000140598	3'UTR					15	-1	82130230	82130530	1111	861	50.3798	0.774977
549	NA	-4.50258	7.12648	58.3824	0.71074	NDUFS2	protein_coding	peak2444	NADH:ubiquinone oxidoreductase core subunit S2 [Source:HGNC Symbol;Acc:HGNC:7708]	2.35497	105.527	2.88255	301	ENSG00000158864	3'UTR					1	1	161214091	161214391	4721	4368	57.4318	0.925228
550	NA	-5.63405	5.77242	55.9223	0.71074	ZWINT	protein_coding	peak3029	ZW10 interacting kinetochore protein [Source:HGNC Symbol;Acc:HGNC:13195]	2.94927	105.527	3.56629	301	ENSG00000122952	3'UTR					10	-1	56357442	56357742	2070	1954	54.9826	0.943961
551	NA	-4.32907	6.98568	53.1341	0.71074	CBLL1	protein_coding	peak23665	Cbl proto-oncogene like 1 [Source:HGNC Symbol;Acc:HGNC:21225]	2.2667	105.527	2.77583	301	ENSG00000105879	3'UTR					7	1	107761362	107761662	4655	4620	52.1535	0.992481
552	NA	-3.7913	8.18889	57.1386	0.71074	DYNC1H1	protein_coding	peak7820	dynein cytoplasmic 1 heavy chain 1 [Source:HGNC Symbol;Acc:HGNC:2961]	1.98736	105.527	2.42769	301	ENSG00000197102	3'UTR	AL118558.1	Antisense	transcribed_unitary_pseudogene	ENSG00000258959	14	1	102050494	102050794	10969	10451	56.223	0.952776
553	NA	-4.97982	6.38401	55.2778	0.71074	UBE2Q1	protein_coding	peak967	ubiquitin conjugating enzyme E2 Q1 [Source:HGNC Symbol;Acc:HGNC:15698]	2.61081	105.527	3.19411	301	ENSG00000160714	3'UTR					1	-1	154549984	154550284	2739	2589	54.9127	0.945235
554	NA	-5.28149	5.81277	49.2233	0.71074	PDHX	protein_coding	peak4843	pyruvate dehydrogenase complex component X [Source:HGNC Symbol;Acc:HGNC:21350]	2.76936	105.527	3.38976	301	ENSG00000110435	3'UTR					11	1	34995670	34995970	1915	1832	50.2866	0.956658
555	NA	-6.1241	5.4502	55.1839	0.71074	KLF6	protein_coding	peak2864	Kruppel like factor 6 [Source:HGNC Symbol;Acc:HGNC:2235]	3.2127	105.527	3.89648	301	ENSG00000067082	3'UTR					10	-1	3776556	3776856	1556	1421	55.7241	0.913239
556	NA	-3.35088	7.93659	45.6922	0.71074	UQCR10	protein_coding	peak17009	ubiquinol-cytochrome c reductase, complex III subunit X [Source:HGNC Symbol;Acc:HGNC:30863]	1.75818	105.527	2.15184	301	ENSG00000184076	3'UTR					22	1	29769645	29769945	9308	7660	45.8171	0.822948
557	NA	-5.45583	5.49755	47.1811	0.71074	WDR5	protein_coding	peak25960	WD repeat domain 5 [Source:HGNC Symbol;Acc:HGNC:12757]	2.86364	105.527	3.50322	301	ENSG00000196363	3'UTR					9	1	134157996	134158296	1655	1457	46.3143	0.880363
558	NA	-6.20793	5.29468	50.9787	0.71074	LTA4H	protein_coding	peak5870	leukotriene A4 hydrolase [Source:HGNC Symbol;Acc:HGNC:6710]	3.25856	105.527	3.91233	301	ENSG00000111144	3'UTR	AC007298.2	Antisense	antisense	ENSG00000257878	12	-1	96000833	96001133	1591	1194	51.469	0.750471
559	NA	-5.37991	5.5434	47.1413	0.71074	APEX2	protein_coding	peak26851	apurinic/apyrimidinic endodeoxyribonuclease 2 [Source:HGNC Symbol;Acc:HGNC:17889]	2.82467	105.527	3.4572	301	ENSG00000169188	3'UTR					X	1	55007471	55007771	1322	1258	46.0707	0.951589
560	NA	-7.26807	4.90675	43.8157	0.71074	PLEKHG3	protein_coding	peak7638	pleckstrin homology and RhoGEF domain containing G3 [Source:HGNC Symbol;Acc:HGNC:20364]	3.81685	105.527	4.06459	301	ENSG00000126822	3'UTR					14	1	64744045	64744345	792	763	42.9948	0.963384
561	NA	-6.78572	4.87124	46.1981	0.71074	GTF2A1	protein_coding	peak8213	general transcription factor IIA subunit 1 [Source:HGNC Symbol;Acc:HGNC:4646]	3.56398	105.527	4.3046	301	ENSG00000165417	3'UTR					14	-1	81176140	81176440	905	844	45.9064	0.932597
562	NA	-4.13489	6.58715	45.8533	0.71074	MRPL53	protein_coding	peak14061	mitochondrial ribosomal protein L53 [Source:HGNC Symbol;Acc:HGNC:16684]	2.17182	105.527	2.65988	301	ENSG00000204822	3'UTR					2	-1	74471987	74472287	3042	2883	45.693	0.947732
563	NA	-5.66047	5.53207	51.6936	0.71074	TMEM35B	protein_coding	peak330	transmembrane protein 35B [Source:HGNC Symbol;Acc:HGNC:40021]	2.97409	105.527	3.63981	301	ENSG00000243749	3'UTR					1	-1	34981535	34981835	1362	1291	51.0488	0.947871
564	NA	-3.77714	8.55324	65.9959	0.71074	SND1	protein_coding	peak23713	staphylococcal nuclease and tudor domain containing 1 [Source:HGNC Symbol;Acc:HGNC:30646]	1.98763	105.527	2.43381	301	ENSG00000197157	3'UTR					7	1	128092291	128092591	12090	11874	64.7248	0.982134
565	NA	-5.6067	5.73463	54.7206	0.71074	EVL	protein_coding	peak7801	Enah/Vasp-like [Source:HGNC Symbol;Acc:HGNC:20234]	2.95541	105.527	3.60875	301	ENSG00000196405	3'UTR	DEGS2	Antisense delta 4-desaturase, sphingolipid 2 [Source:HGNC Symbol;Acc:HGNC:20113]	protein_coding	ENSG00000168350	14	1	100143935	100144235	1516	1427	52.8858	0.941293
566	NA	-3.4225	7.53101	39.9309	0.71074	TXNDC12	protein_coding	peak486	thioredoxin domain containing 12 [Source:HGNC Symbol;Acc:HGNC:24626]	1.80418	105.527	2.20903	301	ENSG00000117862	3'UTR					1	-1	52020131	52020431	6275	5567	39.6812	0.887171
567	NA	-3.12957	10.6099	60.8391	0.71074	PRDX1	protein_coding	peak442	peroxiredoxin 1 [Source:HGNC Symbol;Acc:HGNC:9352]	1.65049	105.527	2.02141	301	ENSG00000117450	3'UTR	MMACHC	Antisense methylmalonic aciduria (cobalamin deficiency) cblC type, with homocystinuria [Source:HGNC Symbol;Acc:HGNC:24525]	protein_coding	ENSG00000132763	1	-1	45511050	45511350	47779	46676	59.6669	0.976915
568	NA	8.68964	4.21369	49.8749	0.71074	CCDC9B	protein_coding	peak8841	coiled-coil domain containing 9B [Source:HGNC Symbol;Acc:HGNC:33488]	4.58345	105.527	5.49346	301	ENSG00000188549	3'UTR					15	-1	40331457	40331757	591	561	49.6702	0.949239
569	NA	-3.16696	9.05273	51.3067	0.71074	ARF1	protein_coding	peak2778	ADP ribosylation factor 1 [Source:HGNC Symbol;Acc:HGNC:652]	1.67126	105.527	2.04681	301	ENSG00000143761	3'UTR					1	1	228098912	228099212	17563	15571	51.3717	0.88658
570	NA	-3.91265	7.48181	53.7844	0.71074	CHCHD1	protein_coding	peak3662	coiled-coil-helix-coiled-coil-helix domain containing 1 [Source:HGNC Symbol;Acc:HGNC:23518]	2.06499	105.527	2.52336	301	ENSG00000172586	3'UTR					10	1	73783069	73783369	6278	6033	52.6779	0.960975
571	NA	-4.20722	7.12648	53.1287	0.71074	DDX24	protein_coding	peak8257	DEAD-box helicase 24 [Source:HGNC Symbol;Acc:HGNC:13266]	2.22107	105.527	2.71717	301	ENSG00000089737	3'UTR					14	-1	94050922	94051222	4353	4129	52.4355	0.948541
572	NA	-5.25191	5.69329	49.6815	0.71074	METTL17	protein_coding	peak7418	methyltransferase like 17 [Source:HGNC Symbol;Acc:HGNC:19280]	2.77284	105.527	3.39601	301	ENSG00000165792	3'UTR	AL355922.2	Antisense	antisense	ENSG00000258471	14	1	20996731	20997031	1750	1633	49.4825	0.933143
573	NA	7.72909	4.48732	51.0467	0.71074	PCGF6	protein_coding	peak3258	polycomb group ring finger 6 [Source:HGNC Symbol;Acc:HGNC:21156]	4.08075	105.527	4.99125	301	ENSG00000156374	3'UTR					10	-1	103302797	103303097	724	636	51.3208	0.878453
574	NA	-7.0012	4.82326	45.6215	0.71074	ZFP36	protein_coding	peak13447	ZFP36 ring finger protein [Source:HGNC Symbol;Acc:HGNC:12862]	3.69743	105.527	4.29267	301	ENSG00000128016	3'UTR					19	1	39409109	39409409	840	768	46.2839	0.914286
575	NA	-9.28152	4.24525	62.2433	0.71074	MDN1	protein_coding	peak21696	midasin AAA ATPase 1 [Source:HGNC Symbol;Acc:HGNC:18302]	4.90317	105.527	5.97712	301	ENSG00000112159	3'UTR					6	-1	89642780	89643080	609	597	62.1792	0.980296
576	NA	-7.93764	4.41825	52.1031	0.71074	SPATS2	protein_coding	peak6333	spermatogenesis associated serine rich 2 [Source:HGNC Symbol;Acc:HGNC:18650]	4.19629	105.527	5.13652	301	ENSG00000123352	3'UTR					12	1	49527122	49527422	671	613	52.5204	0.913562
577	NA	7.92824	4.14472	40.5718	0.71074	FAM208B	protein_coding	peak3423	family with sequence similarity 208 member B [Source:HGNC Symbol;Acc:HGNC:23484]	4.19152	105.527	4.99862	301	ENSG00000108021	3'UTR					10	1	5763442	5763742	590	526	41.6806	0.891525
578	NA	-3.03206	9.79792	52.0145	0.71074	CLIC1	protein_coding	peak21431	chloride intracellular channel 1 [Source:HGNC Symbol;Acc:HGNC:2062]	1.60349	105.527	1.96387	301	ENSG00000213719	3'UTR					6	-1	31730595	31730895	29147	28547	51.6894	0.979415
579	NA	5.0478	6.46143	56.2438	0.71074	SLC16A2	protein_coding	peak26907	solute carrier family 16 member 2 [Source:HGNC Symbol;Acc:HGNC:10923]	2.67006	105.527	3.18038	301	ENSG00000147100	3'UTR					X	1	74533615	74533915	2841	2786	55.8988	0.980641
580	NA	-5.57034	5.2997	45.4815	0.71074	SDHAF2	protein_coding	peak4936	succinate dehydrogenase complex assembly factor 2 [Source:HGNC Symbol;Acc:HGNC:26034]	2.94664	105.527	3.58292	301	ENSG00000167985	3'UTR					11	1	61446437	61446737	1265	1211	45.0718	0.957312
581	NA	-4.1493	8.07277	64.6479	0.71074	SLC38A2	protein_coding	peak5578	solute carrier family 38 member 2 [Source:HGNC Symbol;Acc:HGNC:13448]	2.1957	105.527	2.68885	301	ENSG00000134294	3'UTR					12	-1	46358190	46358490	9590	9303	63.1993	0.970073
582	NA	-4.29216	7.14426	56.0418	0.71074	AHSA1	protein_coding	peak7726	activator of HSP90 ATPase activity 1 [Source:HGNC Symbol;Acc:HGNC:1189]	2.27174	105.527	2.77217	301	ENSG00000100591	3'UTR					14	1	77469167	77469467	4267	4185	54.9579	0.980783
583	NA	8.2328	4.48145	56.6328	0.71074	GNB5	protein_coding	peak8922	G protein subunit beta 5 [Source:HGNC Symbol;Acc:HGNC:4401]	4.35924	105.527	5.23402	301	ENSG00000069966	3'UTR	AC023906.3	Antisense	lincRNA	ENSG00000259327	15	-1	52120934	52121234	645	624	57.8285	0.967442
584	NA	-3.7473	6.24871	34.2895	0.71074	FHOD1	protein_coding	peak9560	formin homology 2 domain containing 1 [Source:HGNC Symbol;Acc:HGNC:17905]	1.98469	105.527	2.41866	301	ENSG00000135723	3'UTR					16	-1	67229394	67229694	2799	2668	33.8456	0.953198
585	NA	5.32112	6.43127	66.3422	0.71074	COL4A2	protein_coding	peak7375	collagen type IV alpha 2 chain [Source:HGNC Symbol;Acc:HGNC:2203]	2.81827	105.527	3.44858	301	ENSG00000134871	3'UTR					13	1	110512722	110513022	2752	2595	65.9391	0.942951
586	NA	-4.48413	5.77122	38.7429	0.71074	LUC7L2	protein_coding	peak23790	LUC7 like 2, pre-mRNA splicing factor [Source:HGNC Symbol;Acc:HGNC:21608]	2.37701	105.527	2.9098	301	ENSG00000146963	3'UTR					7	1	139423155	139423455	1918	1772	37.7528	0.923879
587	NA	-8.88189	4.27613	53.4288	0.71074	ZNF274	protein_coding	peak13715	zinc finger protein 274 [Source:HGNC Symbol;Acc:HGNC:13068]	4.70993	105.527	5.76803	301	ENSG00000171606	3'UTR					19	1	58213260	58213560	630	596	53.4312	0.946032
588	NA	-4.1886	6.56022	47.4548	0.71074	PMPCB	protein_coding	peak23642	peptidase, mitochondrial processing beta subunit [Source:HGNC Symbol;Acc:HGNC:9119]	2.22153	105.527	2.7166	301	ENSG00000105819	3'UTR					7	1	103312055	103312355	2998	2879	47.0702	0.960307
589	NA	5.11557	5.60415	45.4046	0.71074	DNAJB11	protein_coding	peak18778	DnaJ heat shock protein family (Hsp40) member B11 [Source:HGNC Symbol;Acc:HGNC:14889]	2.71523	105.527	3.32439	301	ENSG00000090520	3'UTR	AC068631.1	Antisense	antisense	ENSG00000197099	3	1	186585495	186585795	1774	1625	46.5883	0.916009
590	NA	-4.77931	6.99705	68.2301	0.71074	TAF1D	protein_coding	peak4484	TATA-box binding protein associated factor, RNA polymerase I subunit D [Source:HGNC Symbol;Acc:HGNC:28759]	2.53968	105.527	3.06194	301	ENSG00000166012	3'UTR	CEP295	Antisense centrosomal protein 295 [Source:HGNC Symbol;Acc:HGNC:29366]	protein_coding	ENSG00000166004	11	-1	93730283	93730583	3662	3545	67.1422	0.96805
591	NA	-2.60435	11.3642	48.8045	0.71074	TUBA1B	protein_coding	peak5623	tubulin alpha 1b [Source:HGNC Symbol;Acc:HGNC:18809]	1.38393	105.527	1.69468	301	ENSG00000123416	3'UTR	AC011603.2	Antisense	antisense	ENSG00000258017	12	-1	49127785	49128085	88589	75136	48.3085	0.848141
592	NA	-4.20063	6.78381	49.566	0.71074	NUP93	protein_coding	peak10085	nucleoporin 93 [Source:HGNC Symbol;Acc:HGNC:28958]	2.23596	105.527	2.73753	301	ENSG00000102900	3'UTR					16	1	56844467	56844767	3280	3105	49.2944	0.946646
593	NA	-4.23431	7.07521	57.0839	0.71074	MRPS27	protein_coding	peak20016	mitochondrial ribosomal protein S27 [Source:HGNC Symbol;Acc:HGNC:14512]	2.25463	105.527	2.7599	301	ENSG00000113048	3'UTR					5	-1	72219528	72219828	4204	4058	56.8546	0.965271
594	NA	-7.75789	4.56718	53.1036	0.71074	SC5D	protein_coding	peak5345	sterol-C5-desaturase [Source:HGNC Symbol;Acc:HGNC:10547]	4.13086	105.527	4.95199	301	ENSG00000109929	3'UTR					11	1	121308333	121308633	846	813	53.9557	0.960993
595	NA	-5.15344	6.04166	55.4464	0.71074	MRPS18A	protein_coding	peak21566	mitochondrial ribosomal protein S18A [Source:HGNC Symbol;Acc:HGNC:14515]	2.74614	105.527	3.3633	301	ENSG00000096080	3'UTR	RSPH9	Antisense radial spoke head 9 homolog [Source:HGNC Symbol;Acc:HGNC:21057]	protein_coding	ENSG00000172426	6	-1	43671454	43671754	1971	1935	54.3499	0.981735
596	NA	-4.89417	6.02762	49.5738	0.71074	OPTN	protein_coding	peak3459	optineurin [Source:HGNC Symbol;Acc:HGNC:17142]	2.60808	105.527	3.19083	301	ENSG00000123240	3'UTR					10	1	13136620	13136920	2132	2006	49.8878	0.940901
597	NA	-4.96588	6.08591	50.6744	0.71074	NXN	protein_coding	peak11092	nucleoredoxin [Source:HGNC Symbol;Acc:HGNC:18008]	2.64701	105.527	3.19219	301	ENSG00000167693	3'UTR					17	-1	799345	799645	2054	1914	50.2053	0.93184
598	NA	-4.7079	6.42363	53.4614	0.71074	IMP3	protein_coding	peak9107	IMP3, U3 small nucleolar ribonucleoprotein [Source:HGNC Symbol;Acc:HGNC:14497]	2.50975	105.527	3.06122	301	ENSG00000177971	3'UTR	AC105020.2	Antisense	antisense	ENSG00000260206	15	-1	75639094	75639394	2834	2617	52.7455	0.92343
599	NA	-3.61147	6.97787	42.0025	0.71074	ENDOG	protein_coding	peak25898	endonuclease G [Source:HGNC Symbol;Acc:HGNC:3346]	1.92603	105.527	2.35773	301	ENSG00000167136	3'UTR	SPOUT1	Antisense SPOUT domain containing methyltransferase 1 [Source:HGNC Symbol;Acc:HGNC:26933]	protein_coding	ENSG00000198917	9	1	128822378	128822678	4010	3893	41.3642	0.970823
600	NA	-3.63508	9.26772	67.7838	0.71074	MSN	protein_coding	peak26865	moesin [Source:HGNC Symbol;Acc:HGNC:7373]	1.93919	105.527	2.37361	301	ENSG00000147065	3'UTR					X	1	65741632	65741932	19441	18873	67.494	0.970783
601	NA	-5.59138	5.18143	42.97	0.71074	AMOTL1	protein_coding	peak5206	angiomotin like 1 [Source:HGNC Symbol;Acc:HGNC:17811]	2.98391	105.527	3.63186	301	ENSG00000166025	3'UTR	AP002383.2	Antisense	antisense	ENSG00000256469	11	1	94876367	94876667	989	923	42.8884	0.933266
602	NA	-5.4365	5.56718	49.8364	0.71074	CLPB	protein_coding	peak4396	ClpB homolog, mitochondrial AAA ATPase chaperonin [Source:HGNC Symbol;Acc:HGNC:30664]	2.90359	105.527	3.5484	301	ENSG00000162129	3'UTR					11	-1	72293302	72293602	1413	1370	49.4569	0.969568
603	NA	-2.88685	9.47471	47.4459	0.71074	CCT7	protein_coding	peak14915	chaperonin containing TCP1 subunit 7 [Source:HGNC Symbol;Acc:HGNC:1622]	1.54198	105.527	1.88833	301	ENSG00000135624	3'UTR					2	1	73252706	73253006	21307	20773	47.2165	0.974938
604	NA	-2.76761	9.08989	39.7274	0.71074	STOML2	protein_coding	peak25026	stomatin like 2 [Source:HGNC Symbol;Acc:HGNC:14559]	1.47857	105.527	1.81077	301	ENSG00000165283	3'UTR					9	-1	35099895	35100195	16089	15320	39.8106	0.952203
605	NA	-4.95032	6.38322	58.1705	0.71074	TMEM141	protein_coding	peak25980	transmembrane protein 141 [Source:HGNC Symbol;Acc:HGNC:28211]	2.64607	105.527	3.2161	301	ENSG00000244187	3'UTR					9	1	136792958	136793258	2241	2182	58.6586	0.973672
606	NA	-2.41158	7.93121	22.7086	0.71074	EBNA1BP2	protein_coding	peak415	EBNA1 binding protein 2 [Source:HGNC Symbol;Acc:HGNC:15531]	1.28938	105.527	1.57613	301	ENSG00000117395	3'UTR					1	-1	43164308	43164608	10436	7775	21.3443	0.745017
607	NA	-10.637	3.66375	49.8281	0.71074	SLC7A6OS	protein_coding	peak9586	solute carrier family 7 member 6 opposite strand [Source:HGNC Symbol;Acc:HGNC:25807]	5.68903	105.527	6.9263	301	ENSG00000103061	3'UTR	SLC7A6	Antisense solute carrier family 7 member 6 [Source:HGNC Symbol;Acc:HGNC:11064]	protein_coding	ENSG00000103064	16	-1	68300611	68300911	403	379	51.0158	0.940447
608	NA	-6.08708	5.07033	47.8613	0.71074	CCZ1	protein_coding	peak23264	CCZ1 homolog, vacuolar protein trafficking and biogenesis associated [Source:HGNC Symbol;Acc:HGNC:21691]	3.25567	105.527	3.94837	301	ENSG00000122674	3'UTR	RSPH10B	Antisense radial spoke head 10 homolog B [Source:HGNC Symbol;Acc:HGNC:27362]	protein_coding	ENSG00000155026	7	1	5925672	5925972	1057	995	47.3116	0.941343
609	NA	-9.80471	4.15583	68.4445	0.71074	GOLIM4	protein_coding	peak17912	golgi integral membrane protein 4 [Source:HGNC Symbol;Acc:HGNC:15448]	5.24425	105.527	6.33011	301	ENSG00000173905	3'UTR					3	-1	168008686	168008986	673	640	65.7406	0.950966
610	NA	-3.86813	7.02155	47.5261	0.71074	PDHA1	protein_coding	peak26741	pyruvate dehydrogenase E1 alpha 1 subunit [Source:HGNC Symbol;Acc:HGNC:8806]	2.07143	105.527	2.53424	301	ENSG00000131828	3'UTR					X	1	19359550	19359850	4638	3996	47.8433	0.861578
611	NA	-3.62641	7.87908	52.2529	0.71074	PPA1	protein_coding	peak3070	pyrophosphatase (inorganic) 1 [Source:HGNC Symbol;Acc:HGNC:9226]	1.9438	105.527	2.3793	301	ENSG00000180817	3'UTR					10	-1	70202835	70203135	7633	7194	51.8365	0.942487
612	NA	6.51792	4.97317	50.625	0.71074	SH2B3	protein_coding	peak6720	SH2B adaptor protein 3 [Source:HGNC Symbol;Acc:HGNC:29605]	3.49371	105.527	4.25017	301	ENSG00000111252	3'UTR	ATXN2	Antisense ataxin 2 [Source:HGNC Symbol;Acc:HGNC:10555]	protein_coding	ENSG00000204842	12	1	111451318	111451618	1121	1056	49.8201	0.942016
613	NA	-5.3135	5.95314	54.5668	0.71074	LTBP4	protein_coding	peak13461	latent transforming growth factor beta binding protein 4 [Source:HGNC Symbol;Acc:HGNC:6717]	2.84878	105.527	3.48298	301	ENSG00000090006	3'UTR					19	1	40629516	40629816	2099	2042	52.788	0.972844
614	NA	-3.94517	6.24264	36.9975	0.71074	USB1	protein_coding	peak10101	U6 snRNA biogenesis phosphodiesterase 1 [Source:HGNC Symbol;Acc:HGNC:25792]	2.11595	105.527	2.57479	301	ENSG00000103005	3'UTR					16	1	58021313	58021613	2249	2122	37.9811	0.94353
615	NA	-12.462	3.42745	56.8377	0.71074	TENT2	protein_coding	peak20801	terminal nucleotidyltransferase 2 [Source:HGNC Symbol;Acc:HGNC:26776]	6.68702	105.527	7.77514	301	ENSG00000164329	3'UTR					5	1	79686343	79686643	358	320	55.575	0.893855
616	NA	-4.2374	6.97055	56.3744	0.71074	GRWD1	protein_coding	peak13575	glutamate rich WD repeat containing 1 [Source:HGNC Symbol;Acc:HGNC:21270]	2.27416	105.527	2.78372	301	ENSG00000105447	3'UTR					19	1	48453599	48453899	4073	4043	55.5404	0.992634
617	NA	-6.07953	5.38559	54.2299	0.71074	FBXL6	protein_coding	peak24364	F-box and leucine rich repeat protein 6 [Source:HGNC Symbol;Acc:HGNC:13603]	3.26399	105.527	3.97152	301	ENSG00000182325	3'UTR	SLC52A2	Antisense solute carrier family 52 member 2 [Source:HGNC Symbol;Acc:HGNC:30224]	protein_coding	ENSG00000185803	8	-1	144355432	144355732	1094	1068	54.6011	0.976234
618	NA	6.15346	5.12977	49.9556	0.71074	WWTR1	protein_coding	peak17847	WW domain containing transcription regulator 1 [Source:HGNC Symbol;Acc:HGNC:24042]	3.30749	105.527	4.0142	301	ENSG00000018408	3'UTR					3	-1	149517234	149517534	1201	1006	50.2107	0.837635
619	NA	-3.9894	7.10036	52.6425	0.71074	EIF3C	protein_coding	peak9963	eukaryotic translation initiation factor 3 subunit C [Source:HGNC Symbol;Acc:HGNC:3279]	2.14452	105.527	2.62547	301	ENSG00000184110	3'UTR	AC145285.4	Antisense	unprocessed_pseudogene	ENSG00000261419	16	1	28735298	28735598	4725	4562	52.6955	0.965503
620	NA	-3.55401	8.89409	58.2733	0.71074	LDHB	protein_coding	peak5487	lactate dehydrogenase B [Source:HGNC Symbol;Acc:HGNC:6541]	1.91159	105.527	2.34109	301	ENSG00000111716	3'UTR					12	-1	21635345	21635645	17080	14307	58.0214	0.837646
621	NA	-6.85119	5.13352	43.7819	0.71074	INPP4B	protein_coding	peak19725	inositol polyphosphate-4-phosphatase type II B [Source:HGNC Symbol;Acc:HGNC:6075]	3.68516	105.527	3.88901	301	ENSG00000109452	3'UTR					4	-1	142028729	142029029	1068	999	43.99	0.935393
622	NA	-7.69484	4.47259	51.3917	0.71074	SNX27	protein_coding	peak2340	sorting nexin family member 27 [Source:HGNC Symbol;Acc:HGNC:20073]	4.13904	105.527	5.06798	301	ENSG00000143376	3'UTR					1	1	151698781	151699081	677	633	52.9558	0.935007
623	NA	-6.11231	5.16686	49.6041	0.71074	ARIH1	protein_coding	peak8632	ariadne RBR E3 ubiquitin protein ligase 1 [Source:HGNC Symbol;Acc:HGNC:689]	3.28822	105.527	3.98164	301	ENSG00000166233	3'UTR					15	1	72586258	72586558	991	969	48.6398	0.9778
624	NA	-11.1073	3.66893	53.1266	0.71074	STX2	protein_coding	peak6084	syntaxin 2 [Source:HGNC Symbol;Acc:HGNC:3403]	5.97614	105.527	6.95054	301	ENSG00000111450	3'UTR					12	-1	130789599	130789899	492	463	50.3348	0.941057
625	NA	-3.88264	7.3022	50.9237	0.711525	ZSWIM1	protein_coding	peak16248	zinc finger SWIM-type containing 1 [Source:HGNC Symbol;Acc:HGNC:16155]	2.09041	105.527	2.55569	301	ENSG00000168612	3'UTR					20	1	45884964	45885264	5104	5022	49.8228	0.983934
626	NA	-5.51276	5.61761	50.8107	0.712299	SLC25A22	protein_coding	peak4006	solute carrier family 25 member 22 [Source:HGNC Symbol;Acc:HGNC:19954]	2.97014	105.527	3.61075	301	ENSG00000177542	3'UTR					11	-1	790478	790778	1549	1486	49.9098	0.959329
627	NA	-8.85111	3.84859	44.2377	0.712299	UIMC1	protein_coding	peak20463	ubiquitin interaction motif containing 1 [Source:HGNC Symbol;Acc:HGNC:30298]	4.77167	105.527	5.78946	301	ENSG00000087206	3'UTR					5	-1	176905050	176905350	548	406	44.335	0.740876
628	NA	-8.02456	4.11466	46.0814	0.712299	MOB1B	protein_coding	peak19053	MOB kinase activator 1B [Source:HGNC Symbol;Acc:HGNC:29801]	4.3269	105.527	5.29932	301	ENSG00000173542	3'UTR					4	1	70987869	70988169	568	510	46.9588	0.897887
629	NA	-9.50882	3.79274	48.0698	0.712299	APPL2	protein_coding	peak5900	adaptor protein, phosphotyrosine interacting with PH domain and leucine zipper 2 [Source:HGNC Symbol;Acc:HGNC:18242]	5.12903	105.527	6.18402	301	ENSG00000136044	3'UTR					12	-1	105173297	105173597	457	419	48.9928	0.916849
630	NA	-7.30907	4.7072	54.2823	0.714718	NGLY1	protein_coding	peak17288	N-glycanase 1 [Source:HGNC Symbol;Acc:HGNC:17646]	3.94738	105.527	4.83203	301	ENSG00000151092	3'UTR					3	-1	25719271	25719571	840	785	53.5312	0.934524
631	NA	-8.29415	4.08784	48.2998	0.715554	HNRNPLL	protein_coding	peak13895	heterogeneous nuclear ribonucleoprotein L like [Source:HGNC Symbol;Acc:HGNC:25127]	4.48564	105.527	5.46405	301	ENSG00000143889	3'UTR					2	-1	38564037	38564337	557	524	49.3912	0.940754
632	NA	-4.26385	6.9231	56.1267	0.715554	ILF3	protein_coding	peak13146	interleukin enhancer binding factor 3 [Source:HGNC Symbol;Acc:HGNC:6038]	2.30661	105.527	2.82249	301	ENSG00000129351	3'UTR					19	1	10689547	10689847	4597	4183	55.7119	0.909941
633	NA	-3.64062	8.03441	55.1953	0.715554	UQCRC2	protein_coding	peak9927	ubiquinol-cytochrome c reductase core protein 2 [Source:HGNC Symbol;Acc:HGNC:12586]	1.96988	105.527	2.41251	301	ENSG00000140740	3'UTR					16	1	21983051	21983351	8207	7969	54.4078	0.971
634	NA	-3.99913	7.16228	50.1933	0.715554	NDUFA7	protein_coding	peak12460	NADH:ubiquinone oxidoreductase subunit A7 [Source:HGNC Symbol;Acc:HGNC:7691]	2.1653	105.527	2.62794	301	ENSG00000267855	3'UTR					19	-1	8311364	8311664	4519	4096	49.7222	0.906395
635	NA	-3.2365	8.33597	48.1405	0.715554	LSM7	protein_coding	peak12371	LSM7 homolog, U6 small nuclear RNA and mRNA degradation associated [Source:HGNC Symbol;Acc:HGNC:20470]	1.75244	105.527	2.14584	301	ENSG00000130332	3'UTR	AC005258.1/SPPL2B	Antisense signal peptide peptidase like 2B [Source:HGNC Symbol;Acc:HGNC:30627]	protein_coding	ENSG00000005206/ENSG00000273734	19	-1	2321522	2321822	9245	8967	47.6449	0.96993
636	NA	8.31428	4.27273	53.0672	0.715554	GATAD1	protein_coding	peak23551	GATA zinc finger domain containing 1 [Source:HGNC Symbol;Acc:HGNC:29941]	4.50296	105.527	5.42216	301	ENSG00000157259	3'UTR					7	1	92458535	92458835	668	649	53.49	0.971557
637	NA	-3.83517	7.85116	56.9734	0.715554	ESYT1	protein_coding	peak6451	extended synaptotagmin 1 [Source:HGNC Symbol;Acc:HGNC:29534]	2.07799	105.527	2.54499	301	ENSG00000139641	3'UTR					12	1	56144371	56144671	7269	7022	56.4788	0.96602
638	NA	-4.07472	7.30968	57.5581	0.715554	HMGN4	protein_coding	peak22067	high mobility group nucleosomal binding domain 4 [Source:HGNC Symbol;Acc:HGNC:4989]	2.20897	105.527	2.70408	301	ENSG00000182952	3'UTR					6	1	26546633	26546933	4671	4557	57.2682	0.975594
639	NA	-2.50514	10.4207	41.7061	0.715554	TKT	protein_coding	peak17491	transketolase [Source:HGNC Symbol;Acc:HGNC:11834]	1.36043	105.527	1.66604	301	ENSG00000163931	3'UTR					3	-1	53225648	53225948	48845	47267	42.0826	0.967694
640	NA	-7.40874	4.56718	51.9972	0.715554	KLC1	protein_coding	peak7855	kinesin light chain 1 [Source:HGNC Symbol;Acc:HGNC:6387]	4.02541	105.527	4.92861	301	ENSG00000126214	3'UTR	XRCC3	Antisense X-ray repair cross complementing 3 [Source:HGNC Symbol;Acc:HGNC:12830]	protein_coding	ENSG00000126215	14	1	103701246	103701546	676	649	51.5747	0.960059
641	NA	-3.84836	7.46106	54.1104	0.715554	TMEM205	protein_coding	peak12512	transmembrane protein 205 [Source:HGNC Symbol;Acc:HGNC:29631]	2.09109	105.527	2.56098	301	ENSG00000105518	3'UTR					19	-1	11342779	11343079	5771	5670	53.8884	0.982499
642	NA	-3.51354	7.685	49.6844	0.715554	DBI	protein_coding	peak15113	diazepam binding inhibitor, acyl-CoA binding protein [Source:HGNC Symbol;Acc:HGNC:2690]	1.90945	105.527	2.33858	301	ENSG00000155368	3'UTR					2	1	119372246	119372546	7523	6672	49.0706	0.88688
643	NA	-4.02612	7.92635	64.8716	0.715554	C4orf48	protein_coding	peak18867	chromosome 4 open reading frame 48 [Source:HGNC Symbol;Acc:HGNC:34437]	2.18809	105.527	2.65855	301	ENSG00000243449	3'UTR					4	1	2043667	2043967	8103	8016	63.446	0.989263
644	NA	-6.53431	4.96687	47.6902	0.715554	NFKB1	protein_coding	peak19130	nuclear factor kappa B subunit 1 [Source:HGNC Symbol;Acc:HGNC:7794]	3.55191	105.527	4.15299	301	ENSG00000109320	3'UTR					4	1	102616997	102617297	1011	845	47.4331	0.835806
645	NA	-3.61581	7.69138	49.8486	0.715554	PTOV1	protein_coding	peak13617	prostate tumor overexpressed 1 [Source:HGNC Symbol;Acc:HGNC:9632]	1.96645	105.527	2.3868	301	ENSG00000104960	3'UTR	PNKP	Antisense polynucleotide kinase 3'-phosphatase [Source:HGNC Symbol;Acc:HGNC:9154]	protein_coding	ENSG00000039650	19	1	49860440	49860740	7157	6799	48.8031	0.949979
646	NA	-4.61099	5.81627	43.6112	0.715554	GOT1	protein_coding	peak3214	glutamic-oxaloacetic transaminase 1 [Source:HGNC Symbol;Acc:HGNC:4432]	2.51021	105.527	3.0696	301	ENSG00000120053	3'UTR					10	-1	99397286	99397586	1792	1719	44.0518	0.959263
647	NA	-4.26108	7.1526	60.6636	0.715554	CPNE1	protein_coding	peak15774	copine 1 [Source:HGNC Symbol;Acc:HGNC:2314]	2.31985	105.527	2.8395	301	ENSG00000214078	3'UTR					20	-1	35626046	35626346	3762	3723	59.9506	0.989633
648	NA	-7.18205	4.53065	45.313	0.715554	SETD1A	protein_coding	peak10019	SET domain containing 1A [Source:HGNC Symbol;Acc:HGNC:29010]	3.91179	105.527	4.65761	301	ENSG00000099381	3'UTR	AC135048.4	Antisense	TEC	ENSG00000279196	16	1	30984365	30984665	795	778	46.1799	0.978616
649	NA	-9.4356	3.89796	51.1648	0.715554	HMGCL	protein_coding	peak225	3-hydroxymethyl-3-methylglutaryl-CoA lyase [Source:HGNC Symbol;Acc:HGNC:5005]	5.14074	105.527	6.21325	301	ENSG00000117305	3'UTR					1	-1	23801881	23802181	509	491	49.0367	0.964637
650	NA	-3.89102	7.12035	51.2975	0.715554	HDAC2	protein_coding	peak21777	histone deacetylase 2 [Source:HGNC Symbol;Acc:HGNC:4853]	2.12017	105.527	2.59548	301	ENSG00000196591	3'UTR					6	-1	113940716	113941016	4637	4349	51.3851	0.937891
651	NA	-7.73715	4.41517	51.6332	0.715554	RAB21	protein_coding	peak6575	RAB21, member RAS oncogene family [Source:HGNC Symbol;Acc:HGNC:18263]	4.21724	105.527	5.16408	301	ENSG00000080371	3'UTR					12	1	71786284	71786584	672	617	51.0762	0.918155
652	NA	-6.86598	5.06248	55.2528	0.715554	KLHL9	protein_coding	peak24945	kelch like family member 9 [Source:HGNC Symbol;Acc:HGNC:18732]	3.74285	105.527	4.50281	301	ENSG00000198642	3'UTR					9	-1	21331022	21331322	1075	976	54.5809	0.907907
653	NA	5.37432	6.06444	63.9698	0.715554	CHID1	protein_coding	peak4012	chitinase domain containing 1 [Source:HGNC Symbol;Acc:HGNC:28474]	2.93106	105.527	3.58744	301	ENSG00000177830	3'UTR					11	-1	869767	870067	1837	1813	64.005	0.986935
654	NA	6.31824	5.58098	64.2458	0.715554	SLC39A10	protein_coding	peak15340	solute carrier family 39 member 10 [Source:HGNC Symbol;Acc:HGNC:20861]	3.44632	105.527	4.09299	301	ENSG00000196950	3'UTR					2	1	195737398	195737698	1223	1187	63.6908	0.970564
655	NA	-4.14222	7.07765	55.4719	0.715554	ACADVL	protein_coding	peak10390	acyl-CoA dehydrogenase very long chain [Source:HGNC Symbol;Acc:HGNC:92]	2.25971	105.527	2.76698	301	ENSG00000072778	3'UTR					17	1	7224965	7225265	3700	3589	54.2739	0.97
656	NA	-3.70636	6.97683	44.7102	0.716511	BASP1	protein_coding	peak20578	brain abundant membrane attached signal protein 1 [Source:HGNC Symbol;Acc:HGNC:957]	2.02462	105.527	2.45691	301	ENSG00000176788	3'UTR					5	1	17276543	17276843	5250	3780	45.1616	0.72
657	NA	-8.70829	4.21014	53.3074	0.716511	ACTA2	protein_coding	peak3158	actin, alpha 2, smooth muscle, aorta [Source:HGNC Symbol;Acc:HGNC:130]	4.7583	105.527	5.71813	301	ENSG00000107796	3'UTR	STAMBPL1/ACTA2-AS1	Antisense STAM binding protein like 1 [Source:HGNC Symbol;Acc:HGNC:24105]/ACTA2 antisense RNA 1 [Source:HGNC Symbol;Acc:HGNC:45169]	protein_coding/antisense	ENSG00000138134,ENSG00000180139	10	-1	88935079	88935379	850	797	55.3864	0.937647
658	NA	-3.91434	7.12129	51.7592	0.716511	SERP1	protein_coding	peak17860	stress associated endoplasmic reticulum protein 1 [Source:HGNC Symbol;Acc:HGNC:10759]	2.13995	105.527	2.62007	301	ENSG00000120742	3'UTR					3	-1	150544216	150544516	4673	4281	51.6048	0.916114
659	NA	-7.49385	4.56718	54.2408	0.716511	MCCC1	protein_coding	peak17959	methylcrotonoyl-CoA carboxylase 1 [Source:HGNC Symbol;Acc:HGNC:6936]	4.09697	105.527	4.99195	301	ENSG00000078070	3'UTR					3	-1	183015222	183015522	825	765	52.1725	0.927273
660	NA	-3.65913	7.45845	50.3057	0.716511	BAG6	protein_coding	peak21425	BCL2 associated athanogene 6 [Source:HGNC Symbol;Acc:HGNC:13919]	2.00071	105.527	2.44118	301	ENSG00000204463	3'UTR					6	-1	31639042	31639342	5529	5165	49.3169	0.934165
661	NA	-7.81782	4.69963	63.3602	0.718324	GRAMD1A	protein_coding	peak13377	GRAM domain containing 1A [Source:HGNC Symbol;Acc:HGNC:29305]	4.27895	105.527	5.22528	301	ENSG00000089351	3'UTR					19	1	35026169	35026469	705	697	63.3458	0.988652
662	NA	-7.14092	4.8891	61.1029	0.720453	TXLNA	protein_coding	peak1801	taxilin alpha [Source:HGNC Symbol;Acc:HGNC:30685]	3.91387	105.527	4.78751	301	ENSG00000084652	3'UTR					1	1	32197986	32198286	946	917	60.4635	0.969345
663	NA	-3.54184	7.03766	43.092	0.720453	CDC34	protein_coding	peak12977	cell division cycle 34 [Source:HGNC Symbol;Acc:HGNC:1734]	1.9426	105.527	2.37856	301	ENSG00000099804	3'UTR					19	1	541792	542092	4649	4492	42.8622	0.966229
664	NA	-8.67344	3.97107	48.1025	0.720453	RASA1	protein_coding	peak20820	RAS p21 protein activator 1 [Source:HGNC Symbol;Acc:HGNC:9871]	4.75993	105.527	5.82524	301	ENSG00000145715	3'UTR	CCNH	Antisense cyclin H [Source:HGNC Symbol;Acc:HGNC:1594]	protein_coding	ENSG00000134480	5	1	87391621	87391921	448	413	47.7821	0.921875
665	NA	-3.75583	7.58784	54.8029	0.720453	DPM3	protein_coding	peak978	dolichyl-phosphate mannosyltransferase subunit 3 [Source:HGNC Symbol;Acc:HGNC:3007]	2.06186	105.527	2.52492	301	ENSG00000179085	3'UTR					1	-1	155139892	155140192	6577	6482	53.8934	0.985556
666	NA	-5.78334	4.86448	41.665	0.720453	RPUSD2	protein_coding	peak8410	RNA pseudouridylate synthase domain containing 2 [Source:HGNC Symbol;Acc:HGNC:24180]	3.17799	105.527	3.88088	301	ENSG00000166133	3'UTR					15	1	40574162	40574462	874	822	40.4623	0.940503
667	NA	-3.50853	8.56231	57.6738	0.720453	EIF4G1	protein_coding	peak18763	eukaryotic translation initiation factor 4 gamma 1 [Source:HGNC Symbol;Acc:HGNC:3296]	1.92867	105.527	2.36213	301	ENSG00000114867	3'UTR					3	1	184335054	184335354	11712	11611	56.445	0.991376
668	NA	-3.93269	7.04416	49.5679	0.720453	ZFP36L1	protein_coding	peak8140	ZFP36 ring finger protein like 1 [Source:HGNC Symbol;Acc:HGNC:1107]	2.16246	105.527	2.62932	301	ENSG00000185650	3'UTR					14	-1	68787665	68787965	5836	4459	48.85	0.764051
669	NA	-4.81244	6.02762	51.9274	0.720453	POLD1	protein_coding	peak13624	DNA polymerase delta 1, catalytic subunit [Source:HGNC Symbol;Acc:HGNC:9175]	2.64672	105.527	3.21477	301	ENSG00000062822	3'UTR					19	1	50417713	50418013	1959	1931	50.9477	0.985707
670	NA	4.18569	6.19317	41.8789	0.720453	BIN1	protein_coding	peak14230	bridging integrator 1 [Source:HGNC Symbol;Acc:HGNC:1052]	2.30249	105.527	2.78818	301	ENSG00000136717	3'UTR					2	-1	127048022	127048322	2489	2380	42.5903	0.956207
671	NA	-2.17846	13.0963	44.069	0.720453	RPLP2	protein_coding	peak4671	ribosomal protein lateral stalk subunit P2 [Source:HGNC Symbol;Acc:HGNC:10377]	1.19874	105.527	1.46788	301	ENSG00000177600	3'UTR					11	1	812575	812875	262870	254071	43.6476	0.966527
672	NA	-5.36846	5.60685	52.3312	0.720453	RFC2	protein_coding	peak22903	replication factor C subunit 2 [Source:HGNC Symbol;Acc:HGNC:9970]	2.95462	105.527	3.61591	301	ENSG00000049541	3'UTR					7	-1	74231669	74231969	1596	1565	52.1335	0.980576
673	NA	-3.97822	6.64613	45.6148	0.720453	COA6	protein_coding	peak2811	cytochrome c oxidase assembly factor 6 [Source:HGNC Symbol;Acc:HGNC:18025]	2.18987	105.527	2.65853	301	ENSG00000168275	3'UTR					1	1	234383746	234384046	3104	2947	45.6301	0.94942
674	NA	-7.33877	4.8069	54.651	0.720453	CA9	protein_coding	peak25564	carbonic anhydrase 9 [Source:HGNC Symbol;Acc:HGNC:1383]	4.03989	105.527	4.86688	301	ENSG00000107159	3'UTR					9	1	35680860	35681160	757	744	52.8548	0.982827
675	NA	-4.96055	6.33026	62.312	0.72164	TUSC3	protein_coding	peak24434	tumor suppressor candidate 3 [Source:HGNC Symbol;Acc:HGNC:30242]	2.73324	105.527	3.34583	301	ENSG00000104723	3'UTR					8	1	15764185	15764485	2378	2274	62.0967	0.956266
676	NA	-5.75221	5.64547	56.6581	0.72164	SUGP2	protein_coding	peak12619	SURP and G-patch domain containing 2 [Source:HGNC Symbol;Acc:HGNC:18641]	3.17078	105.527	3.81569	301	ENSG00000064607	3'UTR					19	-1	18990892	18991192	1586	1539	57.5627	0.970366
677	NA	7.36415	4.5278	50.4736	0.72164	THAP12	protein_coding	peak4425	THAP domain containing 12 [Source:HGNC Symbol;Acc:HGNC:9440]	4.06068	105.527	4.9261	301	ENSG00000137492	3'UTR					11	-1	76349952	76350252	673	664	49.1536	0.986627
678	NA	8.96586	3.88466	44.5733	0.72164	EEF2K	protein_coding	peak9933	eukaryotic elongation factor 2 kinase [Source:HGNC Symbol;Acc:HGNC:24615]	4.94625	105.527	5.71176	301	ENSG00000103319	3'UTR					16	1	22286333	22286633	451	404	45.3515	0.895787
679	NA	-7.68576	4.78798	59.9291	0.72164	LATS1	protein_coding	peak21875	large tumor suppressor kinase 1 [Source:HGNC Symbol;Acc:HGNC:6514]	4.24078	105.527	5.14677	301	ENSG00000131023	3'UTR					6	-1	149658156	149658456	986	964	59.4481	0.977688
680	NA	-3.62368	7.66602	52.7372	0.72164	RNASEH2A	protein_coding	peak13188	ribonuclease H2 subunit A [Source:HGNC Symbol;Acc:HGNC:18518]	2.00032	105.527	2.44698	301	ENSG00000104889	3'UTR	HOOK2	Antisense hook microtubule tethering protein 2 [Source:HGNC Symbol;Acc:HGNC:19885]	protein_coding	ENSG00000095066	19	1	12813341	12813641	6709	6505	51.9786	0.969593
681	NA	-3.68064	7.12742	48.6334	0.72164	PIH1D1	protein_coding	peak12866	PIH1 domain containing 1 [Source:HGNC Symbol;Acc:HGNC:26075]	2.0324	105.527	2.48144	301	ENSG00000104872	3'UTR					19	-1	49446296	49446596	4286	4113	48.5694	0.959636
682	NA	-9.29501	4.30968	54.1722	0.723417	RNF19B	protein_coding	peak317	ring finger protein 19B [Source:HGNC Symbol;Acc:HGNC:26886]	5.13916	105.527	5.5351	301	ENSG00000116514	3'UTR					1	-1	32936450	32936750	632	572	53.7692	0.905063
683	NA	-6.80461	4.64547	47.6865	0.723417	FBXO5	protein_coding	peak21890	F-box protein 5 [Source:HGNC Symbol;Acc:HGNC:13584]	3.76534	105.527	4.55675	301	ENSG00000112029	3'UTR					6	-1	152970532	152970832	872	804	47.7065	0.922018
684	NA	-3.81015	8.22736	65.3656	0.723417	SEC61B	protein_coding	peak25724	Sec61 translocon beta subunit [Source:HGNC Symbol;Acc:HGNC:16993]	2.10897	105.527	2.5826	301	ENSG00000106803	3'UTR					9	1	99230314	99230614	9726	9483	64.1332	0.975015
685	NA	-3.7836	7.11798	49.5337	0.723417	SDF2L1	protein_coding	peak16965	stromal cell derived factor 2 like 1 [Source:HGNC Symbol;Acc:HGNC:10676]	2.09441	105.527	2.56042	301	ENSG00000128228	3'UTR					22	1	21643997	21644297	4528	4434	49.205	0.97924
686	NA	-9.19254	3.8022	50.2043	0.723417	FKBP1B	protein_coding	peak14660	FK506 binding protein 1B [Source:HGNC Symbol;Acc:HGNC:3712]	5.08914	105.527	6.22275	301	ENSG00000119782	3'UTR					2	1	24063378	24063678	389	366	50.877	0.940874
687	NA	-5.44098	5.43203	49.0719	0.723417	TRAF2	protein_coding	peak25985	TNF receptor associated factor 2 [Source:HGNC Symbol;Acc:HGNC:12032]	3.01342	105.527	3.66775	301	ENSG00000127191	3'UTR					9	1	136926310	136926610	1321	1287	49.122	0.974262
688	NA	-3.48804	7.86109	53.0711	0.723417	SSU72	protein_coding	peak39	SSU72 homolog, RNA polymerase II CTD phosphatase [Source:HGNC Symbol;Acc:HGNC:25016]	1.93431	105.527	2.36851	301	ENSG00000160075	3'UTR					1	-1	1541673	1541973	7786	7422	53.1126	0.953249
689	NA	-4.07066	6.45919	46.5283	0.723417	RDH11	protein_coding	peak8135	retinol dehydrogenase 11 [Source:HGNC Symbol;Acc:HGNC:17964]	2.25746	105.527	2.76074	301	ENSG00000072042	3'UTR					14	-1	67676862	67677162	2670	2446	46.0936	0.916105
690	NA	-7.08757	4.75182	55.7467	0.723417	STAG1	protein_coding	peak17797	stromal antigen 1 [Source:HGNC Symbol;Acc:HGNC:11354]	3.9367	105.527	4.81509	301	ENSG00000118007	3'UTR	PCCB	Antisense propionyl-CoA carboxylase subunit beta [Source:HGNC Symbol;Acc:HGNC:8654]	protein_coding	ENSG00000114054	3	-1	136336237	136336537	1048	1010	56.7762	0.96374
691	NA	-7.43006	4.42133	51.1467	0.723417	NOL9	protein_coding	peak93	nucleolar protein 9 [Source:HGNC Symbol;Acc:HGNC:26265]	4.12749	105.527	5.05418	301	ENSG00000162408	3'UTR					1	-1	6521351	6521651	663	618	52.8236	0.932127
692	NA	-3.21144	9.20992	56.6283	0.723417	FDPS	protein_coding	peak2386	farnesyl diphosphate synthase [Source:HGNC Symbol;Acc:HGNC:3631]	1.78435	105.527	2.18289	301	ENSG00000160752	3'UTR	RUSC1-AS1	Antisense RUSC1 antisense RNA 1 [Source:HGNC Symbol;Acc:HGNC:26680]	antisense	ENSG00000225855	1	1	155320362	155320662	17698	17318	55.9488	0.978529
693	NA	-3.66391	7.0068	47.0197	0.723417	EPRS	protein_coding	peak1304	glutamyl-prolyl-tRNA synthetase [Source:HGNC Symbol;Acc:HGNC:3418]	2.03609	105.527	2.49359	301	ENSG00000136628	3'UTR					1	-1	219968603	219968903	4540	4183	46.6954	0.921366
694	NA	-2.76048	10.0762	45.1061	0.723417	SERPINE1	protein_coding	peak23618	serpin family E member 1 [Source:HGNC Symbol;Acc:HGNC:8583]	1.53484	105.527	1.82741	301	ENSG00000106366	3'UTR					7	1	101138948	101139248	48057	41035	43.448	0.853882
695	NA	-4.78614	6.10705	53.1179	0.723417	VBP1	protein_coding	peak27107	VHL binding protein 1 [Source:HGNC Symbol;Acc:HGNC:12662]	2.66117	105.527	3.24998	301	ENSG00000155959	3'UTR					X	1	155239519	155239819	2010	1877	53.1662	0.933831
696	NA	-7.31407	3.92419	36.8336	0.723417	DLAT	protein_coding	peak5269	dihydrolipoamide S-acetyltransferase [Source:HGNC Symbol;Acc:HGNC:2896]	4.06894	105.527	4.98322	301	ENSG00000150768	3'UTR	PIH1D2	Antisense PIH1 domain containing 2 [Source:HGNC Symbol;Acc:HGNC:25210]	protein_coding	ENSG00000150773	11	1	112063954	112064254	490	436	36.945	0.889796
697	NA	-4.99195	5.79274	50.2124	0.723417	HOXC4	protein_coding	peak6412	homeobox C4 [Source:HGNC Symbol;Acc:HGNC:5126]	2.77725	105.527	3.39779	301	ENSG00000198353	3'UTR					12	1	54055725	54056025	1786	1715	51.2706	0.960246
698	NA	-5.31421	6.35538	65.024	0.723417	CMAS	protein_coding	peak6245	cytidine monophosphate N-acetylneuraminic acid synthetase [Source:HGNC Symbol;Acc:HGNC:18290]	2.95783	105.527	3.52466	301	ENSG00000111726	3'UTR	ST8SIA1	Antisense ST8 alpha-N-acetyl-neuraminide alpha-2,8-sialyltransferase 1 [Source:HGNC Symbol;Acc:HGNC:10869]	protein_coding	ENSG00000111728	12	1	22065369	22065669	2523	2454	63.3073	0.972652
699	NA	-4.11944	6.78977	52.4594	0.723417	FOPNL	protein_coding	peak9350	FGFR1OP N-terminal like [Source:HGNC Symbol;Acc:HGNC:26435]	2.29333	105.527	2.80794	301	ENSG00000133393	3'UTR					16	-1	15865723	15866023	3582	3462	52.5407	0.966499
700	NA	-3.9009	6.85883	47.7729	0.723417	TMBIM1	protein_coding	peak14508	transmembrane BAX inhibitor motif containing 1 [Source:HGNC Symbol;Acc:HGNC:23410]	2.17227	105.527	2.63552	301	ENSG00000135926	3'UTR	PNKD	Antisense paroxysmal nonkinesigenic dyskinesia [Source:HGNC Symbol;Acc:HGNC:9153]	protein_coding	ENSG00000127838	2	-1	218274193	218274493	3448	3277	49.3216	0.950406
701	NA	-5.06765	5.58236	47.5504	0.723417	PIM3	protein_coding	peak17195	Pim-3 proto-oncogene, serine/threonine kinase [Source:HGNC Symbol;Acc:HGNC:19310]	2.82298	105.527	3.45046	301	ENSG00000198355	3'UTR					22	1	49963775	49964075	1714	1634	46.295	0.953326
702	NA	-7.80535	4.70216	69.6435	0.723417	ATF6B	protein_coding	peak21443	activating transcription factor 6 beta [Source:HGNC Symbol;Acc:HGNC:2349]	4.34954	105.527	5.27168	301	ENSG00000213676	3'UTR					6	-1	32115269	32115569	929	914	67.1247	0.983854
703	NA	-5.50723	5.83483	62.0666	0.723417	CDK16	protein_coding	peak26805	cyclin dependent kinase 16 [Source:HGNC Symbol;Acc:HGNC:8749]	3.06932	105.527	3.75908	301	ENSG00000102225	3'UTR					X	1	47229695	47229995	1879	1853	62.279	0.986163
704	NA	-6.966	4.71973	51.8704	0.723417	ERCC3	protein_coding	peak14233	ERCC excision repair 3, TFIIH core complex helicase subunit [Source:HGNC Symbol;Acc:HGNC:3435]	3.8828	105.527	4.74264	301	ENSG00000163161	3'UTR					2	-1	127257295	127257595	933	868	53.4562	0.930332
705	NA	5.26731	5.80808	51.6341	0.723417	TMEM30A	protein_coding	peak21627	transmembrane protein 30A [Source:HGNC Symbol;Acc:HGNC:16667]	2.93682	105.527	3.52079	301	ENSG00000112697	3'UTR					6	-1	75252925	75253225	1469	1397	52.1832	0.950987
706	NA	-2.64353	9.50273	44.5145	0.723417	TMA7	protein_coding	peak18266	translation machinery associated 7 homolog [Source:HGNC Symbol;Acc:HGNC:26932]	1.47445	105.527	1.80582	301	ENSG00000232112	3'UTR	AC134772.1	Antisense	antisense	ENSG00000244380	3	1	48443744	48444044	22896	21420	44.6775	0.935535
707	NA	-7.72622	3.73957	35.9381	0.723514	TLK2	protein_coding	peak10896	tousled like kinase 2 [Source:HGNC Symbol;Acc:HGNC:11842]	4.31202	105.527	5.26911	301	ENSG00000146872	3'UTR					17	1	62613189	62613489	434	389	36.7326	0.896313
708	NA	-3.96841	6.69074	49.2093	0.723514	PRPF31	protein_coding	peak13659	pre-mRNA processing factor 31 [Source:HGNC Symbol;Acc:HGNC:15446]	2.2153	105.527	2.71107	301	ENSG00000105618	3'UTR					19	1	54131415	54131715	3133	3039	48.7759	0.969997
709	NA	-4.82728	6.25475	56.7183	0.723514	HSPBP1	protein_coding	peak12934	HSPA (Hsp70) binding protein 1 [Source:HGNC Symbol;Acc:HGNC:24989]	2.69555	105.527	3.29505	301	ENSG00000133265	3'UTR					19	-1	55262352	55262652	2394	2308	55.5113	0.964077
710	NA	-6.07942	5.24004	56.2123	0.72375	CNOT9	protein_coding	peak15458	CCR4-NOT transcription complex subunit 9 [Source:HGNC Symbol;Acc:HGNC:10445]	3.40065	105.527	4.15325	301	ENSG00000144580	3'UTR					2	1	218596131	218596431	1185	1153	56.2411	0.972996
711	NA	8.97347	4.06444	56.4295	0.72375	SOCS6	protein_coding	peak12307	suppressor of cytokine signaling 6 [Source:HGNC Symbol;Acc:HGNC:16833]	5.01996	105.527	6.1413	301	ENSG00000170677	3'UTR					18	1	70326815	70327115	556	513	52.3353	0.922662
712	NA	-4.96529	5.67795	49.4978	0.72375	PIGC	protein_coding	peak1098	phosphatidylinositol glycan anchor biosynthesis class C [Source:HGNC Symbol;Acc:HGNC:8960]	2.77776	105.527	3.40205	301	ENSG00000135845	3'UTR	C1orf105	Antisense chromosome 1 open reading frame 105 [Source:HGNC Symbol;Acc:HGNC:29591]	protein_coding	ENSG00000180999	1	-1	172441457	172441757	1427	1387	49.4456	0.971969
713	NA	-4.21241	6.767	53.4836	0.72375	TWF2	protein_coding	peak17463	twinfilin actin binding protein 2 [Source:HGNC Symbol;Acc:HGNC:9621]	2.35725	105.527	2.88055	301	ENSG00000247596	3'UTR					3	-1	52228613	52228913	3604	3533	52.6923	0.9803
714	NA	-4.1512	6.58784	51.2462	0.72375	SUMO1	protein_coding	peak14460	small ubiquitin-like modifier 1 [Source:HGNC Symbol;Acc:HGNC:12502]	2.32315	105.527	2.84066	301	ENSG00000116030	3'UTR					2	-1	202206482	202206782	3840	3143	51.1024	0.81849
715	NA	-3.41244	7.24047	44.2568	0.72375	WDR74	protein_coding	peak4287	WD repeat domain 74 [Source:HGNC Symbol;Acc:HGNC:25529]	1.91033	105.527	2.33535	301	ENSG00000133316	3'UTR	AP001160.1	Antisense	antisense	ENSG00000256690	11	-1	62832909	62833209	5044	4925	44.7395	0.976408
716	NA	-4.27812	6.27867	47.9334	0.72375	REPS1	protein_coding	peak21857	RALBP1 associated Eps domain containing 1 [Source:HGNC Symbol;Acc:HGNC:15578]	2.39531	105.527	2.9279	301	ENSG00000135597	3'UTR					6	-1	138904866	138905166	2535	2324	48.4854	0.916765
717	NA	-6.29469	4.8463	49.0666	0.728906	EEF1AKMT1	protein_coding	peak6890	EEF1A lysine methyltransferase 1 [Source:HGNC Symbol;Acc:HGNC:27351]	3.53578	105.527	4.31768	301	ENSG00000150456	3'UTR					13	-1	20728931	20729231	963	913	47.9091	0.948079
718	NA	-7.09074	4.46367	48.2816	0.728906	IFT57	protein_coding	peak17624	intraflagellar transport 57 [Source:HGNC Symbol;Acc:HGNC:17367]	3.98349	105.527	4.87775	301	ENSG00000114446	3'UTR					3	-1	108162270	108162570	815	707	49.1061	0.867485
719	NA	-4.31728	5.79392	40.5149	0.728906	SLC35B1	protein_coding	peak11597	solute carrier family 35 member B1 [Source:HGNC Symbol;Acc:HGNC:20798]	2.42757	105.527	2.97214	301	ENSG00000121073	3'UTR					17	-1	49701320	49701620	2238	1822	41.2108	0.81412
720	NA	-5.33665	5.44568	49.2052	0.728906	DNAJB2	protein_coding	peak15472	DnaJ heat shock protein family (Hsp40) member B2 [Source:HGNC Symbol;Acc:HGNC:5228]	3.0008	105.527	3.66823	301	ENSG00000135924	3'UTR					2	1	219286595	219286895	1631	1598	47.5194	0.979767
721	NA	10.1455	3.79274	56.8868	0.728906	SLC48A1	protein_coding	peak6318	solute carrier family 48 member 1 [Source:HGNC Symbol;Acc:HGNC:26035]	5.70516	105.527	6.91008	301	ENSG00000211584	3'UTR					12	1	47781368	47781668	461	453	59.5276	0.982646
722	NA	-2.55935	11.056	50.1162	0.728906	COX4I1	protein_coding	peak10267	cytochrome c oxidase subunit 4I1 [Source:HGNC Symbol;Acc:HGNC:2265]	1.43948	105.527	1.76282	301	ENSG00000131143	3'UTR					16	1	85806698	85806998	66260	64461	49.3392	0.972849
723	NA	-9.06393	3.6481	44.4827	0.728906	RAD54L	protein_coding	peak1953	RAD54 like [Source:HGNC Symbol;Acc:HGNC:9826]	5.0996	105.527	6.13483	301	ENSG00000085999	3'UTR	LRRC41	Antisense leucine rich repeat containing 41 [Source:HGNC Symbol;Acc:HGNC:16917]	protein_coding	ENSG00000132128	1	1	46278173	46278473	396	366	45.6038	0.924242
724	NA	-7.11064	4.83943	59.6905	0.728906	ZNF607	protein_coding	peak12715	zinc finger protein 607 [Source:HGNC Symbol;Acc:HGNC:28192]	4.00212	105.527	4.85877	301	ENSG00000198182	3'UTR					19	-1	37696461	37696761	965	930	58.3667	0.963731
725	NA	-3.1493	9.35919	51.2656	0.728906	IGFBP4	protein_coding	peak10676	insulin like growth factor binding protein 4 [Source:HGNC Symbol;Acc:HGNC:5473]	1.77359	105.527	2.08872	301	ENSG00000141753	3'UTR					17	1	40457423	40457723	26252	23900	50.3661	0.910407
726	NA	-8.95352	3.89354	48.3946	0.728906	AKAP9	protein_coding	peak23547	A-kinase anchoring protein 9 [Source:HGNC Symbol;Acc:HGNC:379]	5.04252	105.527	6.03867	301	ENSG00000127914	3'UTR					7	1	92110369	92110669	566	552	46.7917	0.975265
727	NA	-4.71216	6.09844	53.5962	0.728906	NCAPH2	protein_coding	peak17205	non-SMC condensin II complex subunit H2 [Source:HGNC Symbol;Acc:HGNC:25071]	2.65405	105.527	3.23796	301	ENSG00000025770	3'UTR					22	1	50523172	50523472	2317	2289	52.9738	0.987915
728	NA	-9.71985	4.07619	69.669	0.729502	C21orf2	protein_coding	peak16643	chromosome 21 open reading frame 2 [Source:HGNC Symbol;Acc:HGNC:1260]	5.47775	105.527	6.49335	301	ENSG00000160226	3'UTR					21	-1	44329893	44330193	591	591	67.5228	1
729	NA	-4.13098	6.21458	44.723	0.732557	TIAL1	protein_coding	peak3339	TIA1 cytotoxic granule associated RNA binding protein like 1 [Source:HGNC Symbol;Acc:HGNC:11804]	2.33153	105.527	2.85549	301	ENSG00000151923	3'UTR					10	-1	119575416	119575716	2366	2187	43.9241	0.924345
730	NA	-4.96145	5.59466	46.8723	0.732837	VEGFC	protein_coding	peak19788	vascular endothelial growth factor C [Source:HGNC Symbol;Acc:HGNC:12682]	2.8018	105.527	3.37181	301	ENSG00000150630	3'UTR	AC093801.1	Antisense	antisense	ENSG00000248388	4	-1	176683541	176683841	1921	1808	47.5946	0.941176
731	NA	-6.39843	4.53633	43.6321	0.732837	AC010132.3	protein_coding	peak22807		3.61644	105.527	4.41327	301	ENSG00000256646	3'UTR					7	-1	42909275	42909575	722	694	44.902	0.961219
732	NA	-8.84744	3.6481	44.095	0.732837	PARS2	protein_coding	peak524	prolyl-tRNA synthetase 2, mitochondrial [Source:HGNC Symbol;Acc:HGNC:30563]	5.00082	105.527	6.12142	301	ENSG00000162396	3'UTR					1	-1	54756899	54757199	480	445	41.2247	0.927083
733	NA	6.27126	4.7567	42.1432	0.732837	ZBTB6	protein_coding	peak25287	zinc finger and BTB domain containing 6 [Source:HGNC Symbol;Acc:HGNC:16764]	3.5485	105.527	4.14559	301	ENSG00000186130	3'UTR					9	-1	122908055	122908355	873	821	39.6675	0.940435
734	NA	-4.05981	7.26377	57.4421	0.732837	ETHE1	protein_coding	peak12776	ETHE1, persulfide dioxygenase [Source:HGNC Symbol;Acc:HGNC:23287]	2.29801	105.527	2.79576	301	ENSG00000105755	3'UTR					19	-1	43506723	43507023	4461	4390	56.3528	0.984084
735	NA	-5.48034	5.57685	54.4542	0.732837	NRM	protein_coding	peak21411	nurim [Source:HGNC Symbol;Acc:HGNC:8003]	3.10428	105.527	3.77667	301	ENSG00000137404	3'UTR					6	-1	30688047	30688347	1749	1694	53.0939	0.968553
736	NA	-9.59382	3.77843	49.2896	0.732837	UBASH3B	protein_coding	peak5353	ubiquitin associated and SH3 domain containing B [Source:HGNC Symbol;Acc:HGNC:29884]	5.43515	105.527	6.26816	301	ENSG00000154127	3'UTR					11	1	122814175	122814475	480	446	50.7018	0.929167
737	NA	-3.25715	7.75548	45.7856	0.732837	GART	protein_coding	peak16586	phosphoribosylglycinamide formyltransferase, phosphoribosylglycinamide synthetase, phosphoribosylaminoimidazole synthetase [Source:HGNC Symbol;Acc:HGNC:4163]	1.84543	105.527	2.2536	301	ENSG00000159131	3'UTR					21	-1	33503959	33504259	6816	6459	44.8915	0.947623
738	NA	-5.79243	5.6055	59.1605	0.732837	LUC7L3	protein_coding	peak10831	LUC7 like 3 pre-mRNA splicing factor [Source:HGNC Symbol;Acc:HGNC:24309]	3.28514	105.527	4.0057	301	ENSG00000108848	3'UTR					17	1	50752340	50752640	1645	1609	58.243	0.978116
739	NA	-8.22233	3.91985	47.1191	0.732837	TMEM216	protein_coding	peak4934	transmembrane protein 216 [Source:HGNC Symbol;Acc:HGNC:25018]	4.66575	105.527	5.70329	301	ENSG00000187049	3'UTR					11	1	61398546	61398846	465	441	48.1633	0.948387
740	NA	-5.88029	4.97526	48.3643	0.732837	VPS37A	protein_coding	peak24442	VPS37A, ESCRT-I subunit [Source:HGNC Symbol;Acc:HGNC:24928]	3.33831	105.527	4.08716	301	ENSG00000155975	3'UTR					8	1	17295257	17295557	1039	992	48.2308	0.954764
741	NA	-8.68165	3.99602	52.3617	0.732837	PTAR1	protein_coding	peak25064	protein prenyltransferase alpha subunit repeat containing 1 [Source:HGNC Symbol;Acc:HGNC:30449]	4.93103	105.527	6.01669	301	ENSG00000188647	3'UTR					9	-1	69709527	69709827	433	419	51.79	0.967667
742	NA	-3.08101	7.89271	44.5918	0.732837	NDUFV3	protein_coding	peak16482	NADH:ubiquinone oxidoreductase subunit V3 [Source:HGNC Symbol;Acc:HGNC:7719]	1.75105	105.527	2.14445	301	ENSG00000160194	3'UTR					21	1	42908802	42909102	7707	7541	44.2264	0.978461
743	NA	-5.97907	4.58647	40.379	0.732837	ELMO2	protein_coding	peak15865	engulfment and cell motility 2 [Source:HGNC Symbol;Acc:HGNC:17233]	3.39814	105.527	4.16185	301	ENSG00000062598	3'UTR	AL133227.1	Antisense	antisense	ENSG00000273828	20	-1	46366050	46366350	848	742	39.7507	0.875
744	NA	-6.81187	4.30968	42.0051	0.732837	MIGA2	protein_coding	peak25901	mitoguardin 2 [Source:HGNC Symbol;Acc:HGNC:23621]	3.87259	105.527	4.72522	301	ENSG00000148343	3'UTR					9	1	129071777	129072077	706	633	41.3049	0.896601
745	NA	-3.89789	6.17689	39.3227	0.732837	EDC4	protein_coding	peak10143	enhancer of mRNA decapping 4 [Source:HGNC Symbol;Acc:HGNC:17157]	2.21675	105.527	2.69701	301	ENSG00000038358	3'UTR					16	1	67884202	67884502	2411	2226	39.0764	0.923268
746	NA	-7.84586	3.68436	35.1024	0.732837	STOML1	protein_coding	peak9083	stomatin like 1 [Source:HGNC Symbol;Acc:HGNC:14560]	4.46316	105.527	5.34953	301	ENSG00000067221	3'UTR					15	-1	73983210	73983510	486	432	34.5069	0.888889
747	NA	-4.69432	5.56856	42.73	0.732837	HABP4	protein_coding	peak25706	hyaluronan binding protein 4 [Source:HGNC Symbol;Acc:HGNC:17062]	2.67135	105.527	3.22544	301	ENSG00000130956	3'UTR	CDC14B	Antisense cell division cycle 14B [Source:HGNC Symbol;Acc:HGNC:1719]	protein_coding	ENSG00000081377	9	1	96490205	96490505	1883	1787	42.3414	0.949018
748	NA	7.34216	4.25217	46.2055	0.732837	AP4E1	protein_coding	peak8528	adaptor related protein complex 4 subunit epsilon 1 [Source:HGNC Symbol;Acc:HGNC:573]	4.17838	105.527	5.1121	301	ENSG00000081014	3'UTR					15	1	51005595	51005895	567	550	46.02	0.970018
749	NA	-4.41782	6.05557	46.0736	0.732837	SAMD4B	protein_coding	peak13443	sterile alpha motif domain containing 4B [Source:HGNC Symbol;Acc:HGNC:25492]	2.51522	105.527	3.07571	301	ENSG00000179134	3'UTR					19	1	39385401	39385701	2409	2066	45.7057	0.857617
750	NA	-5.511	5.66115	59.2086	0.732837	STK25	protein_coding	peak14609	serine/threonine kinase 25 [Source:HGNC Symbol;Acc:HGNC:11404]	3.13823	105.527	3.79563	301	ENSG00000115694	3'UTR					2	-1	241495018	241495318	1658	1592	59.2004	0.960193
751	NA	-4.90973	5.88132	51.4738	0.732837	DNAJA3	protein_coding	peak9851	DnaJ heat shock protein family (Hsp40) member A3 [Source:HGNC Symbol;Acc:HGNC:11808]	2.79619	105.527	3.40153	301	ENSG00000103423	3'UTR					16	1	4456472	4456772	2108	1893	51.6228	0.898008
752	NA	-7.53275	4.2829	47.5343	0.732837	MKNK1	protein_coding	peak458	MAP kinase interacting serine/threonine kinase 1 [Source:HGNC Symbol;Acc:HGNC:7110]	4.29196	105.527	5.13606	301	ENSG00000079277	3'UTR	MKNK1-AS1	Antisense MKNK1 antisense RNA 1 [Source:HGNC Symbol;Acc:HGNC:44129]	antisense	ENSG00000269956	1	-1	46557413	46557713	546	509	47.2868	0.932234
753	NA	-7.87011	4.19227	51.2076	0.732837	TBCCD1	protein_coding	peak17985	TBCC domain containing 1 [Source:HGNC Symbol;Acc:HGNC:25546]	4.48644	105.527	5.43394	301	ENSG00000113838	3'UTR					3	-1	186546343	186546643	631	584	51.5736	0.925515
754	NA	-4.33136	6.31134	50.3767	0.732837	CDK5RAP2	protein_coding	peak25251	CDK5 regulatory subunit associated protein 2 [Source:HGNC Symbol;Acc:HGNC:18672]	2.47017	105.527	2.97978	301	ENSG00000136861	3'UTR					9	-1	120388874	120389174	2500	2457	49.6431	0.9828
755	NA	-5.20636	5.71473	53.3022	0.732837	MYO1C	protein_coding	peak11105	myosin IC [Source:HGNC Symbol;Acc:HGNC:7597]	2.96928	105.527	3.57696	301	ENSG00000197879	3'UTR					17	-1	1464189	1464489	1463	1430	52.3392	0.977444
756	NA	-6.91023	4.50481	48.7301	0.732837	ZNHIT2	protein_coding	peak4315	zinc finger HIT-type containing 2 [Source:HGNC Symbol;Acc:HGNC:1177]	3.94308	105.527	4.82682	301	ENSG00000174276	3'UTR					11	-1	65116400	65116700	797	789	48.5247	0.989962
757	NA	-4.62215	5.53633	41.5227	0.732837	TTK	protein_coding	peak22382	TTK protein kinase [Source:HGNC Symbol;Acc:HGNC:12401]	2.63888	105.527	3.23174	301	ENSG00000112742	3'UTR					6	1	80042220	80042520	1435	1323	42.0612	0.921951
758	NA	-3.82355	7.48549	58.7635	0.732837	TMEM219	protein_coding	peak9986	transmembrane protein 219 [Source:HGNC Symbol;Acc:HGNC:25201]	2.1834	105.527	2.66906	301	ENSG00000149932	3'UTR					16	1	29972747	29973047	6588	6474	57.9461	0.982696
759	NA	-2.5203	9.15225	40.1827	0.732837	PSMB1	protein_coding	peak21947	proteasome subunit beta 1 [Source:HGNC Symbol;Acc:HGNC:9537]	1.43937	105.527	1.76196	301	ENSG00000008018	3'UTR					6	-1	170535120	170535420	22889	17717	40.0635	0.77404
760	NA	-6.34058	4.87573	48.1248	0.732837	PRPSAP2	protein_coding	peak10486	phosphoribosyl pyrophosphate synthetase associated protein 2 [Source:HGNC Symbol;Acc:HGNC:9467]	3.62429	105.527	4.43453	301	ENSG00000141127	3'UTR					17	1	18930967	18931267	852	827	48.2068	0.970657
761	NA	-5.87458	4.92851	47.1699	0.732837	TAOK1	protein_coding	peak10542	TAO kinase 1 [Source:HGNC Symbol;Acc:HGNC:29259]	3.35877	105.527	4.10852	301	ENSG00000160551	3'UTR					17	1	29551601	29551901	908	786	46.4326	0.865639
762	NA	-3.31133	8.24308	53.6313	0.732837	MRPL14	protein_coding	peak21570	mitochondrial ribosomal protein L14 [Source:HGNC Symbol;Acc:HGNC:14279]	1.89339	105.527	2.31752	301	ENSG00000180992	3'UTR					6	-1	44113692	44113992	9877	9631	52.246	0.975094
763	NA	-6.24926	4.78321	48.8178	0.732837	SCAF11	protein_coding	peak5568	SR-related CTD associated factor 11 [Source:HGNC Symbol;Acc:HGNC:10784]	3.57365	105.527	4.37143	301	ENSG00000139218	3'UTR					12	-1	45919133	45919433	834	801	50.2572	0.960432
764	NA	-4.30887	6.24178	48.8878	0.732837	BLVRB	protein_coding	peak12755	biliverdin reductase B [Source:HGNC Symbol;Acc:HGNC:1063]	2.46443	105.527	2.9924	301	ENSG00000090013	3'UTR					19	-1	40447789	40448089	3183	3102	49.619	0.974552
765	NA	-7.20598	4.46665	47.8156	0.732837	SFR1	protein_coding	peak3876	SWI5 dependent homologous recombination repair protein 1 [Source:HGNC Symbol;Acc:HGNC:29574]	4.12492	105.527	4.91307	301	ENSG00000156384	3'UTR					10	1	104126084	104126384	730	694	47.6095	0.950685
766	NA	-4.01939	7.2888	63.7263	0.732837	NDUFB4	protein_coding	peak18479	NADH:ubiquinone oxidoreductase subunit B4 [Source:HGNC Symbol;Acc:HGNC:7699]	2.30192	105.527	2.81674	301	ENSG00000065518	3'UTR					3	1	120602026	120602326	4931	4869	62.8447	0.987426
767	NA	-3.48441	8.61627	68.4058	0.732837	VCP	protein_coding	peak25021	valosin containing protein [Source:HGNC Symbol;Acc:HGNC:12666]	1.99679	105.527	2.44481	301	ENSG00000165280	3'UTR					9	-1	35056562	35056862	12314	12012	67.4848	0.975475
768	NA	-3.41823	7.9534	54.0371	0.732837	WDR34	protein_coding	peak25343	WD repeat domain 34 [Source:HGNC Symbol;Acc:HGNC:28296]	1.95988	105.527	2.39857	301	ENSG00000119333	3'UTR	SPTAN1	Antisense spectrin alpha, non-erythrocytic 1 [Source:HGNC Symbol;Acc:HGNC:11273]	protein_coding	ENSG00000197694	9	-1	128633658	128633958	8488	8385	53.6054	0.987865
769	NA	-5.32318	5.48732	52.0321	0.732837	ACBD3	protein_coding	peak1345	acyl-CoA binding domain containing 3 [Source:HGNC Symbol;Acc:HGNC:15453]	3.05217	105.527	3.73808	301	ENSG00000182827	3'UTR					1	-1	226144683	226144983	1380	1307	51.8699	0.947101
770	NA	-9.18268	3.68947	44.8393	0.732837	DEPP1	protein_coding	peak2996	DEPP1, autophagy regulator [Source:HGNC Symbol;Acc:HGNC:23355]	5.26534	105.527	6.32861	301	ENSG00000165507	3'UTR	RASSF4	Antisense Ras association domain family member 4 [Source:HGNC Symbol;Acc:HGNC:20793]	protein_coding	ENSG00000107551	10	-1	44976263	44976563	424	411	46.8759	0.96934
771	NA	-7.69171	4.33597	51.4253	0.732837	MAFK	protein_coding	peak23239	MAF bZIP transcription factor K [Source:HGNC Symbol;Acc:HGNC:6782]	4.4123	105.527	5.38027	301	ENSG00000198517	3'UTR	TMEM184A	Antisense transmembrane protein 184A [Source:HGNC Symbol;Acc:HGNC:28797]	protein_coding	ENSG00000164855	7	1	1542746	1543046	585	573	50.4188	0.979487
772	NA	-4.81026	5.83137	50.4445	0.732837	CUL3	protein_coding	peak14545	cullin 3 [Source:HGNC Symbol;Acc:HGNC:2553]	2.76075	105.527	3.36609	301	ENSG00000036257	3'UTR	AC073052.2	Antisense	antisense	ENSG00000274629	2	-1	224473904	224474204	2026	1755	50.1305	0.866239
773	NA	-5.1912	5.04465	40.6033	0.732837	STX4	protein_coding	peak10022	syntaxin 4 [Source:HGNC Symbol;Acc:HGNC:11439]	2.97962	105.527	3.63621	301	ENSG00000103496	3'UTR					16	1	31039863	31040163	1040	1016	40.9193	0.976923
774	NA	7.39332	4.17417	42.9973	0.732837	ARMCX2	protein_coding	peak26517	armadillo repeat containing X-linked 2 [Source:HGNC Symbol;Acc:HGNC:16869]	4.24521	105.527	5.17838	301	ENSG00000184867	3'UTR					X	-1	101655286	101655586	538	508	44.3917	0.944238
775	NA	-7.19895	4.39968	49.8086	0.732837	TMEM39B	protein_coding	peak1795	transmembrane protein 39B [Source:HGNC Symbol;Acc:HGNC:25510]	4.14167	105.527	4.98724	301	ENSG00000121775	3'UTR					1	1	32102562	32102862	795	764	48.9856	0.961006
776	NA	-3.46219	7.90319	54.9393	0.732837	CD44	protein_coding	peak4851	CD44 molecule (Indian blood group) [Source:HGNC Symbol;Acc:HGNC:1681]	1.99222	105.527	2.43965	301	ENSG00000026508	3'UTR					11	1	35232098	35232398	7075	6875	55.5632	0.971731
777	NA	-2.43474	9.54516	40.6644	0.732837	HSPA4	protein_coding	peak20956	heat shock protein family A (Hsp70) member 4 [Source:HGNC Symbol;Acc:HGNC:5237]	1.40147	105.527	1.71579	301	ENSG00000170606	3'UTR					5	1	133104177	133104477	23643	22761	40.1045	0.962695
778	NA	8.4797	4.14472	52.8709	0.732837	PTER	protein_coding	peak3474	phosphotriesterase related [Source:HGNC Symbol;Acc:HGNC:9590]	4.88414	105.527	5.64333	301	ENSG00000165983	3'UTR					10	1	16513155	16513455	518	514	50.677	0.992278
779	NA	7.25173	4.67409	58.3911	0.732837	GFPT1	protein_coding	peak14015	glutamine--fructose-6-phosphate transaminase 1 [Source:HGNC Symbol;Acc:HGNC:4241]	4.17873	105.527	5.08912	301	ENSG00000198380	3'UTR					2	-1	69325272	69325572	903	833	57.4562	0.922481
780	NA	-3.77707	7.08929	48.1861	0.732837	DPY30	protein_coding	peak13863	dpy-30, histone methyltransferase complex regulatory subunit [Source:HGNC Symbol;Acc:HGNC:24590]	2.1768	105.527	2.65101	301	ENSG00000162961	3'UTR					2	-1	32023906	32024206	4257	3866	47.9609	0.908151
781	NA	-3.75163	6.67667	45.7098	0.732837	MMAB	protein_coding	peak5920	methylmalonic aciduria (cobalamin deficiency) cblB type [Source:HGNC Symbol;Acc:HGNC:19331]	2.16321	105.527	2.63053	301	ENSG00000139428	3'UTR					12	-1	109556701	109557001	3102	2898	46.0656	0.934236
782	NA	-8.49279	3.77843	46.4024	0.732837	XPA	protein_coding	peak25165	XPA, DNA damage recognition and repair factor [Source:HGNC Symbol;Acc:HGNC:12814]	4.89839	105.527	5.9527	301	ENSG00000136936	3'UTR					9	-1	97674913	97675213	513	462	46.9978	0.900585
783	NA	-3.45909	7.46888	50.8616	0.732837	PMPCA	protein_coding	peak25977	peptidase, mitochondrial processing alpha subunit [Source:HGNC Symbol;Acc:HGNC:18667]	1.99564	105.527	2.44384	301	ENSG00000165688	3'UTR					9	1	136423460	136423760	5033	4923	50.0839	0.978144
784	NA	8.96153	4.66634	52.978	0.732837	RTTN	protein_coding	peak12081	rotatin [Source:HGNC Symbol;Acc:HGNC:18654]	5.17019	105.527	4.9032	301	ENSG00000176225	3'UTR					18	-1	70003809	70004109	687	660	53.6606	0.960699
785	NA	-3.51209	7.52816	52.1269	0.732837	KXD1	protein_coding	peak13281	KxDL motif containing 1 [Source:HGNC Symbol;Acc:HGNC:28420]	2.02707	105.527	2.48125	301	ENSG00000105700	3'UTR					19	1	18569076	18569376	6401	6052	51.8171	0.945477
786	NA	-7.7804	4.293	53.7094	0.732837	MYO19	protein_coding	peak11401	myosin XIX [Source:HGNC Symbol;Acc:HGNC:26234]	4.49132	105.527	5.45175	301	ENSG00000278259	3'UTR	ZNHIT3	Antisense zinc finger HIT-type containing 3 [Source:HGNC Symbol;Acc:HGNC:12309]	protein_coding	ENSG00000273611	17	-1	36495635	36495935	761	546	52.9799	0.717477
787	NA	-5.23744	5.4711	48.5015	0.732837	CYBC1	protein_coding	peak11876	cytochrome b-245 chaperone 1 [Source:HGNC Symbol;Acc:HGNC:28672]	3.02395	105.527	3.6312	301	ENSG00000178927	3'UTR	HEXDC	Antisense hexosaminidase D [Source:HGNC Symbol;Acc:HGNC:26307]	protein_coding	ENSG00000169660	17	-1	82442642	82442942	1410	1380	47.1312	0.978723
788	NA	-4.06705	6.09556	43.3315	0.732837	MAP1S	protein_coding	peak13264	microtubule associated protein 1S [Source:HGNC Symbol;Acc:HGNC:15715]	2.35023	105.527	2.87117	301	ENSG00000130479	3'UTR	AC008761.1	Antisense	antisense	ENSG00000268112	19	1	17734211	17734511	2298	2245	42.5572	0.976936
789	NA	-4.51127	6.15491	52.5447	0.732837	ARL3	protein_coding	peak3255	ADP ribosylation factor like GTPase 3 [Source:HGNC Symbol;Acc:HGNC:694]	2.60713	105.527	3.17601	301	ENSG00000138175	3'UTR					10	-1	102676668	102676968	2181	2054	52.0039	0.94177
790	NA	-3.42138	7.45845	49.7826	0.732837	KDM1A	protein_coding	peak1670	lysine demethylase 1A [Source:HGNC Symbol;Acc:HGNC:29079]	1.9785	105.527	2.42315	301	ENSG00000004487	3'UTR	AL031428.1	Antisense	antisense	ENSG00000240553	1	1	23083389	23083689	5524	5135	49.3568	0.92958
791	NA	-3.37886	6.57754	36.4971	0.732837	UPF1	protein_coding	peak13291	UPF1, RNA helicase and ATPase [Source:HGNC Symbol;Acc:HGNC:9962]	1.95422	105.527	2.39223	301	ENSG00000005007	3'UTR					19	1	18867932	18868232	2969	2719	36.2659	0.915797
792	NA	-3.20096	7.84086	47.3415	0.732837	CCND1	protein_coding	peak5092	cyclin D1 [Source:HGNC Symbol;Acc:HGNC:1582]	1.85212	105.527	2.25612	301	ENSG00000110092	3'UTR	ORAOV1	Antisense oral cancer overexpressed 1 [Source:HGNC Symbol;Acc:HGNC:17589]	protein_coding	ENSG00000149716	11	1	69654173	69654473	6109	5935	46.5068	0.971517
793	NA	5.40389	5.65855	53.6222	0.732837	SERINC3	protein_coding	peak15838	serine incorporator 3 [Source:HGNC Symbol;Acc:HGNC:11699]	3.12793	105.527	3.67228	301	ENSG00000132824	3'UTR					20	-1	44497440	44497740	1603	1510	54.2384	0.941984
794	NA	-4.7597	5.73092	49.9322	0.732837	GOLGA2	protein_coding	peak25338	golgin A2 [Source:HGNC Symbol;Acc:HGNC:4425]	2.75518	105.527	3.37144	301	ENSG00000167110	3'UTR					9	-1	128255829	128256129	1787	1675	49.0663	0.937325
795	NA	-5.4846	4.85769	39.9429	0.732837	CSTF2T	protein_coding	peak3026	cleavage stimulation factor subunit 2 tau variant [Source:HGNC Symbol;Acc:HGNC:17086]	3.17496	105.527	3.88568	301	ENSG00000177613	3'UTR	PRKG1	Antisense protein kinase cGMP-dependent 1 [Source:HGNC Symbol;Acc:HGNC:9414]	protein_coding	ENSG00000185532	10	-1	51697254	51697554	1017	979	41.1931	0.962635
796	NA	8.62128	4.04066	54.7369	0.732837	HLTF	protein_coding	peak17844	helicase like transcription factor [Source:HGNC Symbol;Acc:HGNC:11099]	4.99247	105.527	6.00555	301	ENSG00000071794	3'UTR					3	-1	149030122	149030422	486	462	53.6688	0.950617
797	NA	5.90244	5.19047	48.8223	0.732837	GPBP1	protein_coding	peak20669	GC-rich promoter binding protein 1 [Source:HGNC Symbol;Acc:HGNC:29520]	3.41806	105.527	4.05682	301	ENSG00000062194	3'UTR					5	1	57262782	57263082	1178	1112	48.107	0.943973
798	NA	-8.43276	4.24871	58.2293	0.732837	CABIN1	protein_coding	peak16979	calcineurin binding protein 1 [Source:HGNC Symbol;Acc:HGNC:24187]	4.88409	105.527	5.84233	301	ENSG00000099991	3'UTR					22	1	24178331	24178631	575	559	57.9141	0.972174
799	NA	8.73037	3.83021	46.9251	0.732837	ZNF668	protein_coding	peak9448	zinc finger protein 668 [Source:HGNC Symbol;Acc:HGNC:25821]	5.05805	105.527	6.1943	301	ENSG00000167394	3'UTR	AC135050.1	Antisense	lincRNA	ENSG00000232748	16	-1	31060847	31061147	461	450	46.3289	0.976139
800	NA	-5.10129	5.27952	39.8654	0.732837	CBR3	protein_coding	peak16459	carbonyl reductase 3 [Source:HGNC Symbol;Acc:HGNC:1549]	2.95609	105.527	3.42897	301	ENSG00000159231	3'UTR	CBR3-AS1	Antisense CBR3 antisense RNA 1 [Source:HGNC Symbol;Acc:HGNC:43664]	processed_transcript	ENSG00000236830	21	1	36146263	36146563	1567	1488	39.1465	0.949585
801	NA	-2.75736	10.1405	54.4658	0.732837	HNRNPA1	protein_coding	peak6415	heterogeneous nuclear ribonucleoprotein A1 [Source:HGNC Symbol;Acc:HGNC:5031]	1.59833	105.527	1.95744	301	ENSG00000135486	3'UTR					12	1	54284581	54284881	35844	34412	53.4895	0.960049
802	NA	-4.72835	5.71223	47.2581	0.732837	SEC16A	protein_coding	peak25430	SEC16 homolog A, endoplasmic reticulum export factor [Source:HGNC Symbol;Acc:HGNC:29006]	2.74093	105.527	3.35601	301	ENSG00000148396	3'UTR					9	-1	136440101	136440401	1745	1634	46.6524	0.93639
803	NA	-3.54854	7.04465	47.6897	0.732837	FARSB	protein_coding	peak14535	phenylalanyl-tRNA synthetase subunit beta [Source:HGNC Symbol;Acc:HGNC:17800]	2.0575	105.527	2.51742	301	ENSG00000116120	3'UTR					2	-1	222571744	222572044	4316	4076	47.8538	0.944393
804	NA	-2.55702	9.82768	44.9715	0.732837	SLC25A6	protein_coding	peak26261	solute carrier family 25 member 6 [Source:HGNC Symbol;Acc:HGNC:10992]	1.48307	105.527	1.81407	301	ENSG00000169100	3'UTR					X	-1	1386264	1386564	31119	29750	44.1502	0.956008
805	NA	-6.25969	4.73957	44.9716	0.732837	FASTKD5	protein_coding	peak15634	FAST kinase domains 5 [Source:HGNC Symbol;Acc:HGNC:25790]	3.6307	105.527	4.42935	301	ENSG00000215251	3'UTR	UBOX5-AS1	Antisense UBOX5 antisense RNA 1 [Source:HGNC Symbol;Acc:HGNC:44111]	antisense	ENSG00000235958	20	-1	3146524	3146824	758	715	44.4168	0.943272
806	NA	-7.21981	4.6109	52.6186	0.732901	FLYWCH1	protein_coding	peak9817	FLYWCH-type zinc finger 1 [Source:HGNC Symbol;Acc:HGNC:25404]	4.19362	105.527	4.89713	301	ENSG00000059122	3'UTR	AC004034.1	Antisense	antisense	ENSG00000262482	16	1	2949509	2949809	941	909	53.0891	0.965994
807	NA	-8.24796	3.87124	46.7501	0.732901	WDR33	protein_coding	peak14244	WD repeat domain 33 [Source:HGNC Symbol;Acc:HGNC:25651]	4.79102	105.527	5.86485	301	ENSG00000136709	3'UTR					2	-1	127705916	127706216	532	503	45.835	0.945489
808	NA	-6.03184	5.16686	57.5954	0.732901	FBXL15	protein_coding	peak3849	F-box and leucine rich repeat protein 15 [Source:HGNC Symbol;Acc:HGNC:28155]	3.5054	105.527	4.29052	301	ENSG00000107872	3'UTR					10	1	102422837	102423137	1353	1332	54.494	0.984479
809	NA	-3.85461	6.42822	45.3442	0.732901	PICALM	protein_coding	peak4466	phosphatidylinositol binding clathrin assembly protein [Source:HGNC Symbol;Acc:HGNC:15514]	2.24032	105.527	2.74221	301	ENSG00000073921	3'UTR					11	-1	85957685	85957985	2735	2514	46.0095	0.919196
810	NA	-4.16303	6.50843	52.4478	0.732901	LMF2	protein_coding	peak16901	lipase maturation factor 2 [Source:HGNC Symbol;Acc:HGNC:25096]	2.42274	105.527	2.93635	301	ENSG00000100258	3'UTR					22	-1	50502953	50503253	3098	3018	52.0149	0.974177
811	NA	-2.832	8.36818	41.9657	0.732901	TXNL4A	protein_coding	peak12100	thioredoxin like 4A [Source:HGNC Symbol;Acc:HGNC:30551]	1.64852	105.527	2.01279	301	ENSG00000141759	3'UTR					18	-1	79973513	79973813	11193	10643	41.6145	0.950862
812	NA	9.27132	3.85769	51.9562	0.732901	RBBP9	protein_coding	peak15700	RB binding protein 9, serine hydrolase [Source:HGNC Symbol;Acc:HGNC:9892]	5.3979	105.527	6.38752	301	ENSG00000089050	3'UTR					20	-1	18486541	18486841	381	361	51.8144	0.947507
813	NA	-3.43763	7.27952	48.9461	0.732901	ADIPOR2	protein_coding	peak6119	adiponectin receptor 2 [Source:HGNC Symbol;Acc:HGNC:24041]	2.00157	105.527	2.45063	301	ENSG00000006831	3'UTR					12	1	1788374	1788674	5109	4871	48.0901	0.953416
814	NA	-3.3712	7.5142	49.4323	0.732901	ANXA11	protein_coding	peak3139	annexin A11 [Source:HGNC Symbol;Acc:HGNC:535]	1.96331	105.527	2.40315	301	ENSG00000122359	3'UTR					10	-1	80155593	80155893	6114	5787	48.7413	0.946516
815	NA	-7.51913	4.22429	49.4129	0.732901	CIR1	protein_coding	peak14360	corepressor interacting with RBPJ, 1 [Source:HGNC Symbol;Acc:HGNC:24217]	4.38032	105.527	5.27864	301	ENSG00000138433	3'UTR					2	-1	174348155	174348455	699	649	48.8875	0.928469
816	NA	-6.17004	4.85315	48.7254	0.732901	LENG8	protein_coding	peak13665	leukocyte receptor cluster member 8 [Source:HGNC Symbol;Acc:HGNC:15500]	3.59531	105.527	4.33377	301	ENSG00000167615	3'UTR	LENG9	Antisense leukocyte receptor cluster member 9 [Source:HGNC Symbol;Acc:HGNC:16306]	protein_coding	ENSG00000275183	19	1	54461718	54462018	1038	872	49.3005	0.840077
817	NA	-3.96261	7.09122	56.8429	0.732901	DUSP14	protein_coding	peak10622	dual specificity phosphatase 14 [Source:HGNC Symbol;Acc:HGNC:17007]	2.30951	105.527	2.81136	301	ENSG00000276023	3'UTR					17	1	37513199	37513499	4284	4027	55.6004	0.940009
818	NA	-3.07142	7.89105	47.1142	0.732901	GDI2	protein_coding	peak2869	GDP dissociation inhibitor 2 [Source:HGNC Symbol;Acc:HGNC:4227]	1.79036	105.527	2.19261	301	ENSG00000057608	3'UTR					10	-1	5765226	5765526	7877	7402	47.6693	0.939698
819	NA	-6.23405	5.02661	53.9937	0.732901	HP1BP3	protein_coding	peak193	heterochromatin protein 1 binding protein 3 [Source:HGNC Symbol;Acc:HGNC:24973]	3.63488	105.527	4.38382	301	ENSG00000127483	3'UTR					1	-1	20742678	20742978	1015	970	54.1866	0.955665
820	NA	-3.18899	8.91195	59.5791	0.732901	ATP5F1D	protein_coding	peak12998	ATP synthase F1 subunit delta [Source:HGNC Symbol;Acc:HGNC:837]	1.8602	105.527	2.27811	301	ENSG00000099624	3'UTR					19	1	1244521	1244821	14801	13902	58.7312	0.939261
821	NA	-4.23796	6.40822	53.4647	0.732901	PHF5A	protein_coding	peak16839	PHD finger protein 5A [Source:HGNC Symbol;Acc:HGNC:18000]	2.47263	105.527	3.02187	301	ENSG00000100410	3'UTR					22	-1	41459722	41460022	2458	2328	53.2857	0.947111
822	NA	-3.34753	7.54868	48.7552	0.732901	NR2F6	protein_coding	peak12600	nuclear receptor subfamily 2 group F member 6 [Source:HGNC Symbol;Acc:HGNC:7977]	1.95312	105.527	2.39182	301	ENSG00000160113	3'UTR					19	-1	17231885	17232185	6187	6063	48.5446	0.979958
823	NA	-6.13763	5.33434	57.3191	0.73599	RHBDF2	protein_coding	peak11786	rhomboid 5 homolog 2 [Source:HGNC Symbol;Acc:HGNC:20788]	3.59017	105.527	4.27532	301	ENSG00000129667	3'UTR					17	-1	76470898	76471198	1110	1081	56.8566	0.973874
824	NA	-4.43201	6.11561	51.0288	0.73599	ARHGAP1	protein_coding	peak4198	Rho GTPase activating protein 1 [Source:HGNC Symbol;Acc:HGNC:673]	2.59264	105.527	3.17312	301	ENSG00000175220	3'UTR					11	-1	46677078	46677378	2244	2073	50.8683	0.923797
825	NA	5.14145	5.50336	48.2529	0.73599	PAK2	protein_coding	peak18825	p21 (RAC1) activated kinase 2 [Source:HGNC Symbol;Acc:HGNC:8591]	3.00794	105.527	3.60136	301	ENSG00000180370	3'UTR					3	1	196832191	196832491	1315	1223	47.538	0.930038
826	NA	-4.17463	6.84802	59.2155	0.73599	POLR2G	protein_coding	peak4959	RNA polymerase II subunit G [Source:HGNC Symbol;Acc:HGNC:9194]	2.44237	105.527	2.98225	301	ENSG00000168002	3'UTR					11	1	62766410	62766710	3574	3457	58.5881	0.967264
827	NA	-4.30571	6.33679	52.7731	0.73599	INTS1	protein_coding	peak22668	integrator complex subunit 1 [Source:HGNC Symbol;Acc:HGNC:24555]	2.51951	105.527	3.05643	301	ENSG00000164880	3'UTR					7	-1	1470281	1470581	2311	2279	52.3975	0.986153
828	NA	-4.62944	5.97631	51.9878	0.736364	RTL8A	protein_coding	peak26613	retrotransposon Gag like 8A [Source:HGNC Symbol;Acc:HGNC:24514]	2.71073	105.527	3.29628	301	ENSG00000203950	3'UTR					X	-1	135050933	135051233	2352	2206	51.2285	0.937925
829	NA	-5.19096	5.5644	50.5089	0.736364	SMIM3	protein_coding	peak21124	small integral membrane protein 3 [Source:HGNC Symbol;Acc:HGNC:30248]	3.04005	105.527	3.63735	301	ENSG00000256235	3'UTR					5	1	150796433	150796733	1579	1471	51.1747	0.931602
830	NA	-3.71442	7.50807	59.122	0.737522	ARF5	protein_coding	peak23712	ADP ribosylation factor 5 [Source:HGNC Symbol;Acc:HGNC:658]	2.17872	105.527	2.66591	301	ENSG00000004059	3'UTR	GCC1	Antisense GRIP and coiled-coil domain containing 1 [Source:HGNC Symbol;Acc:HGNC:19095]	protein_coding	ENSG00000179562	7	1	127591400	127591700	5083	4983	58.0309	0.980327
831	NA	-4.40664	6.42209	58.4118	0.737522	FDX2	protein_coding	peak12486	ferredoxin 2 [Source:HGNC Symbol;Acc:HGNC:30546]	2.58546	105.527	3.16452	301	ENSG00000267673	3'UTR					19	-1	10310215	10310515	2962	2906	57.6937	0.981094
832	NA	-5.2727	5.25561	47.2834	0.737522	ZNF581	protein_coding	peak13679	zinc finger protein 581 [Source:HGNC Symbol;Acc:HGNC:25017]	3.09473	105.527	3.78777	301	ENSG00000171425	3'UTR					19	1	55645322	55645622	1377	1320	46.1492	0.958606
833	NA	-3.59442	7.99112	65.5702	0.737522	PARK7	protein_coding	peak1552	Parkinsonism associated deglycase [Source:HGNC Symbol;Acc:HGNC:16369]	2.10993	105.527	2.58161	301	ENSG00000116288	3'UTR					1	1	7984982	7985282	8233	7897	64.8729	0.959189
834	NA	-3.52766	7.6818	53.4328	0.737522	SNRPB2	protein_coding	peak16059	small nuclear ribonucleoprotein polypeptide B2 [Source:HGNC Symbol;Acc:HGNC:11155]	2.07115	105.527	2.53057	301	ENSG00000125870	3'UTR					20	1	16740915	16741215	6521	6283	53.1009	0.963503
835	NA	-2.45685	11.0888	50.3951	0.737522	UBA52	protein_coding	peak13283	ubiquitin A-52 residue ribosomal protein fusion product 1 [Source:HGNC Symbol;Acc:HGNC:12458]	1.44291	105.527	1.76675	301	ENSG00000221983	3'UTR	CRLF1	Antisense cytokine receptor like factor 1 [Source:HGNC Symbol;Acc:HGNC:2364]	protein_coding	ENSG00000006016	19	1	18574936	18575236	71086	69053	50.1145	0.971401
836	NA	-6.57025	4.91331	49.7305	0.737522	CHPF2	protein_coding	peak23845	chondroitin polymerizing factor 2 [Source:HGNC Symbol;Acc:HGNC:29270]	3.85922	105.527	4.36118	301	ENSG00000033100	3'UTR	SMARCD3	Antisense SWI/SNF related, matrix associated, actin dependent regulator of chromatin, subfamily d, member 3 [Source:HGNC Symbol;Acc:HGNC:11108]	protein_coding	ENSG00000082014	7	1	151238522	151238822	969	944	50.1335	0.9742
837	NA	-7.8749	4.12977	49.5162	0.737522	ARFIP1	protein_coding	peak19267	ADP ribosylation factor interacting protein 1 [Source:HGNC Symbol;Acc:HGNC:21496]	4.62662	105.527	5.60727	301	ENSG00000164144	3'UTR					4	1	152911609	152911909	537	504	48.6766	0.938547
838	NA	-6.85483	4.93283	63.7336	0.738548	GRK2	protein_coding	peak5063	G protein-coupled receptor kinase 2 [Source:HGNC Symbol;Acc:HGNC:289]	4.0303	105.527	4.88152	301	ENSG00000173020	3'UTR					11	1	67286255	67286555	957	870	61.0529	0.909091
839	NA	-5.41236	4.8186	38.6349	0.73901	PIGP	protein_coding	peak16611	phosphatidylinositol glycan anchor biosynthesis class P [Source:HGNC Symbol;Acc:HGNC:3046]	3.18483	105.527	3.89203	301	ENSG00000185808	3'UTR					21	-1	37065353	37065653	1175	898	38.4176	0.764255
840	NA	-3.10859	8.62279	54.4434	0.73901	MRPS24/URGCP-MRPS24	protein_coding	peak22815	mitochondrial ribosomal protein S24 [Source:HGNC Symbol;Acc:HGNC:14510]/URGCP-MRPS24 readthrough [Source:HGNC Symbol;Acc:HGNC:49188]	1.82943	105.527	2.23749	301	ENSG00000062582/ENSG00000270617	3'UTR					7	-1	43866556	43866856	11427	11139	53.1431	0.974797
841	NA	6.16983	5.06641	53.2215	0.73901	CHORDC1	protein_coding	peak4475	cysteine and histidine rich domain containing 1 [Source:HGNC Symbol;Acc:HGNC:14525]	3.63192	105.527	4.30867	301	ENSG00000110172	3'UTR					11	-1	90201448	90201748	1149	1110	54.2505	0.966057
842	NA	-3.61527	7.061	50.1616	0.739298	IRF3	protein_coding	peak12870	interferon regulatory factor 3 [Source:HGNC Symbol;Acc:HGNC:6118]	2.12912	105.527	2.6041	301	ENSG00000126456	3'UTR					19	-1	49659574	49659874	4331	4038	49.7791	0.932348
843	NA	6.08421	5.2383	55.3194	0.739548	LGMN	protein_coding	peak8247	legumain [Source:HGNC Symbol;Acc:HGNC:9472]	3.58575	105.527	4.17045	301	ENSG00000100600	3'UTR					14	-1	92703811	92704111	1025	972	56.8704	0.948293
844	NA	-7.52377	4.75182	52.7955	0.739548	TWIST1	protein_coding	peak22721	twist family bHLH transcription factor 1 [Source:HGNC Symbol;Acc:HGNC:12428]	4.43624	105.527	4.73205	301	ENSG00000122691	3'UTR					7	-1	19115472	19115772	995	930	51.614	0.934673
845	NA	-7.80619	4.06444	46.6756	0.739548	CCDC8	protein_coding	peak12824	coiled-coil domain containing 8 [Source:HGNC Symbol;Acc:HGNC:25367]	4.60305	105.527	5.55058	301	ENSG00000169515	3'UTR					19	-1	46410377	46410677	461	447	46.2975	0.969631
846	NA	-2.78355	10.7608	58.9322	0.739548	S100A10	protein_coding	peak924	S100 calcium binding protein A10 [Source:HGNC Symbol;Acc:HGNC:10487]	1.6417	105.527	2.00491	301	ENSG00000197747	3'UTR					1	-1	151982915	151983215	52289	48096	58.8735	0.919811
847	NA	7.91609	4.26932	51.2386	0.741818	TPP2	protein_coding	peak7366	tripeptidyl peptidase 2 [Source:HGNC Symbol;Acc:HGNC:12016]	4.67523	105.527	5.36254	301	ENSG00000134900	3'UTR					13	1	102678869	102679169	578	551	51.7332	0.953287
848	NA	-4.20637	6.0175	46.979	0.741818	MFF	protein_coding	peak15489	mitochondrial fission factor [Source:HGNC Symbol;Acc:HGNC:24858]	2.48513	105.527	3.04346	301	ENSG00000168958	3'UTR					2	1	227356880	227357180	2527	1989	47.1564	0.787099
849	NA	-3.72507	6.92797	52.5355	0.741818	UNC45A	protein_coding	peak8750	unc-45 myosin chaperone A [Source:HGNC Symbol;Acc:HGNC:30594]	2.20306	105.527	2.69781	301	ENSG00000140553	3'UTR	AC068831.1	Antisense	antisense	ENSG00000258384	15	1	90953791	90954091	3939	3871	51.449	0.982737
850	NA	-4.01109	7.04216	54.0576	0.741818	FHL3	protein_coding	peak383	four and a half LIM domains 3 [Source:HGNC Symbol;Acc:HGNC:3704]	2.37272	105.527	2.81344	301	ENSG00000183386	3'UTR					1	-1	37996767	37997067	4112	4059	53.6297	0.987111
851	NA	-2.62908	10.6726	54.3401	0.741818	MIF	protein_coding	peak16977	macrophage migration inhibitory factor [Source:HGNC Symbol;Acc:HGNC:7097]	1.55524	105.527	1.90279	301	ENSG00000240972	3'UTR	MIF-AS1	Antisense MIF antisense RNA 1 [Source:HGNC Symbol;Acc:HGNC:27669]	antisense	ENSG00000218537	22	1	23894921	23895221	51976	50684	53.5892	0.975142
852	NA	-7.28693	4.64021	65.6475	0.741818	ARFIP2	protein_coding	peak4051	ADP ribosylation factor interacting protein 2 [Source:HGNC Symbol;Acc:HGNC:17160]	4.3117	105.527	5.2731	301	ENSG00000132254	3'UTR					11	-1	6476522	6476822	5363	802	64.2269	0.149543
853	NA	-3.55159	7.20703	52.0035	0.741818	UBXN1	protein_coding	peak4271	UBX domain protein 1 [Source:HGNC Symbol;Acc:HGNC:18402]	2.10154	105.527	2.56935	301	ENSG00000162191	3'UTR					11	-1	62676503	62676803	4979	4775	51.6563	0.959028
854	NA	-5.30277	5.67667	58.2088	0.742538	ACO2	protein_coding	peak17141	aconitase 2 [Source:HGNC Symbol;Acc:HGNC:118]	3.13973	105.527	3.84536	301	ENSG00000100412	3'UTR	POLR3H	Antisense RNA polymerase III subunit H [Source:HGNC Symbol;Acc:HGNC:30349]	protein_coding	ENSG00000100413	22	1	41528675	41528975	1576	1474	56.4355	0.935279
855	NA	-3.39861	7.72534	52.731	0.742538	MAP2K2	protein_coding	peak12400	mitogen-activated protein kinase kinase 2 [Source:HGNC Symbol;Acc:HGNC:6842]	2.01391	105.527	2.45701	301	ENSG00000126934	3'UTR					19	-1	4090318	4090618	6543	6457	51.2603	0.986856
856	NA	4.20764	5.90566	45.1914	0.742538	LYSMD3	protein_coding	peak20089	LysM domain containing 3 [Source:HGNC Symbol;Acc:HGNC:26969]	2.49335	105.527	3.04477	301	ENSG00000176018	3'UTR					5	-1	90515630	90515930	2010	1895	44.8174	0.942786
857	NA	-3.838	6.01547	39.5528	0.742538	HTRA2	protein_coding	peak14937	HtrA serine peptidase 2 [Source:HGNC Symbol;Acc:HGNC:14348]	2.27589	105.527	2.78252	301	ENSG00000115317	3'UTR	LOXL3	Antisense lysyl oxidase like 3 [Source:HGNC Symbol;Acc:HGNC:13869]	protein_coding	ENSG00000115318	2	1	74532892	74533192	2146	1939	39.4085	0.903541
858	NA	-7.16615	4.44568	51.7121	0.742538	TP53BP1	protein_coding	peak8880	tumor protein p53 binding protein 1 [Source:HGNC Symbol;Acc:HGNC:11999]	4.24953	105.527	5.11467	301	ENSG00000067369	3'UTR	TUBGCP4	Antisense tubulin gamma complex associated protein 4 [Source:HGNC Symbol;Acc:HGNC:16691]	protein_coding	ENSG00000137822	15	-1	43407213	43407513	667	625	51.2224	0.937031
859	NA	-3.80652	6.51059	46.5489	0.742538	ZBTB4	protein_coding	peak11209	zinc finger and BTB domain containing 4 [Source:HGNC Symbol;Acc:HGNC:23847]	2.25916	105.527	2.76673	301	ENSG00000174282	3'UTR					17	-1	7459373	7459673	3086	2979	46.291	0.965327
860	NA	-3.53383	7.78679	59.3585	0.742538	SNRPD3	protein_coding	peak16981	small nuclear ribonucleoprotein D3 polypeptide [Source:HGNC Symbol;Acc:HGNC:11160]	2.09883	105.527	2.56851	301	ENSG00000100028	3'UTR					22	1	24571833	24572133	8050	7149	58.7983	0.888075
861	NA	-6.1823	4.58647	43.1511	0.742538	CEP89	protein_coding	peak12680	centrosomal protein 89 [Source:HGNC Symbol;Acc:HGNC:25907]	3.67318	105.527	4.4918	301	ENSG00000121289	3'UTR					19	-1	32879009	32879309	1025	1011	44.0524	0.986341
862	NA	5.49846	5.18505	47.8912	0.742538	ROBO1	protein_coding	peak17552	roundabout guidance receptor 1 [Source:HGNC Symbol;Acc:HGNC:10249]	3.26715	105.527	3.83219	301	ENSG00000169855	3'UTR					3	-1	78597238	78597538	1098	1040	47.5212	0.947177
863	NA	-6.0207	5.11086	56.6876	0.742538	WARS2	protein_coding	peak813	tryptophanyl tRNA synthetase 2, mitochondrial [Source:HGNC Symbol;Acc:HGNC:12730]	3.58393	105.527	4.37807	301	ENSG00000116874	3'UTR					1	-1	119031220	119031520	1107	1072	54.7099	0.968383
864	NA	10.1045	3.71473	63.9718	0.742538	EMC1	protein_coding	peak177	ER membrane protein complex subunit 1 [Source:HGNC Symbol;Acc:HGNC:28957]	6.01593	105.527	7.35529	301	ENSG00000127463	3'UTR	AL035413.1	Antisense	antisense	ENSG00000230424	1	-1	19218944	19219244	397	387	65.3256	0.974811
865	NA	-9.02117	3.89796	55.2222	0.742538	WDR92	protein_coding	peak14006	WD repeat domain 92 [Source:HGNC Symbol;Acc:HGNC:25176]	5.37244	105.527	6.57987	301	ENSG00000243667	3'UTR					2	-1	68129862	68130162	514	492	53.0793	0.957198
866	NA	-4.29504	6.40279	53.4187	0.742538	PRPS1	protein_coding	peak26983	phosphoribosyl pyrophosphate synthetase 1 [Source:HGNC Symbol;Acc:HGNC:9462]	2.55828	105.527	3.13135	301	ENSG00000147224	3'UTR					X	1	107650726	107651026	2713	2664	53.8671	0.981939
867	NA	-5.59799	5.06051	48.7789	0.742538	SCO2	protein_coding	peak16902	SCO2, cytochrome c oxidase assembly protein [Source:HGNC Symbol;Acc:HGNC:10604]	3.336	105.527	4.06933	301	ENSG00000130489	3'UTR					22	-1	50523569	50523869	1140	1105	47.743	0.969298
868	NA	-2.97828	8.54815	50.8997	0.742538	HUWE1	protein_coding	peak26418	HECT, UBA and WWE domain containing 1, E3 ubiquitin protein ligase [Source:HGNC Symbol;Acc:HGNC:30892]	1.77535	105.527	2.17285	301	ENSG00000086758	3'UTR					X	-1	53532794	53533094	11430	11234	49.6389	0.982852
869	NA	-4.35388	5.85996	43.6066	0.742538	LSM8	protein_coding	peak23701	LSM8 homolog, U6 small nuclear RNA associated [Source:HGNC Symbol;Acc:HGNC:20471]	2.59803	105.527	3.16442	301	ENSG00000128534	3'UTR					7	1	118191869	118192169	1701	1592	44.1614	0.93592
870	NA	-5.58725	5.39343	55.6654	0.742538	SEMA3C	protein_coding	peak22920	semaphorin 3C [Source:HGNC Symbol;Acc:HGNC:10725]	3.33449	105.527	4.06601	301	ENSG00000075223	3'UTR					7	-1	80742538	80742838	1542	1486	57.2524	0.963684
871	NA	-4.06156	7.06051	69.6594	0.742538	DCTN3	protein_coding	peak25016	dynactin subunit 3 [Source:HGNC Symbol;Acc:HGNC:2713]	2.42453	105.527	2.96451	301	ENSG00000137100	3'UTR					9	-1	34613550	34613850	5076	4514	68.218	0.889283
872	NA	-3.47763	6.46591	38.9282	0.742538	PRR14	protein_coding	peak10004	proline rich 14 [Source:HGNC Symbol;Acc:HGNC:28458]	2.07638	105.527	2.53488	301	ENSG00000156858	3'UTR					16	1	30656111	30656411	2946	2776	38.5191	0.942295
873	NA	-5.59902	5.12412	48.9053	0.742538	GOLT1B	protein_coding	peak6244	golgi transport 1B [Source:HGNC Symbol;Acc:HGNC:20175]	3.34304	105.527	4.05347	301	ENSG00000111711	3'UTR					12	1	21517856	21518156	1133	1091	50.5142	0.96293
874	NA	-2.71933	9.42678	50.3186	0.742538	SMS	protein_coding	peak26747	spermine synthase [Source:HGNC Symbol;Acc:HGNC:11123]	1.62419	105.527	1.98908	301	ENSG00000102172	3'UTR					X	1	21994533	21994833	22125	21555	50.7639	0.974237
875	NA	-2.74515	9.8916	54.1827	0.742538	NDUFB7	protein_coding	peak12568	NADH:ubiquinone oxidoreductase subunit B7 [Source:HGNC Symbol;Acc:HGNC:7702]	1.63979	105.527	2.00786	301	ENSG00000099795	3'UTR					19	-1	14566078	14566378	32087	31200	53.549	0.972356
876	NA	-7.874	4.3777	59.4491	0.742538	NME3	protein_coding	peak9241	NME/NM23 nucleoside diphosphate kinase 3 [Source:HGNC Symbol;Acc:HGNC:7851]	4.70853	105.527	5.6923	301	ENSG00000103024	3'UTR					16	-1	1770325	1770625	598	583	60.5986	0.974916
877	NA	-3.93036	6.47628	50.0745	0.742538	ECI2	protein_coding	peak21298	enoyl-CoA delta isomerase 2 [Source:HGNC Symbol;Acc:HGNC:14601]	2.35049	105.527	2.87804	301	ENSG00000198721	3'UTR	C6orf201	Antisense chromosome 6 open reading frame 201 [Source:HGNC Symbol;Acc:HGNC:21620]	protein_coding	ENSG00000185689	6	-1	4115702	4116002	3028	2934	50.1336	0.968956
878	NA	-5.59304	5.26077	54.9473	0.742538	ATG7	protein_coding	peak18100	autophagy related 7 [Source:HGNC Symbol;Acc:HGNC:16935]	3.34652	105.527	4.09282	301	ENSG00000197548	3'UTR					3	1	11554780	11555080	1149	1123	54.0668	0.977372
879	NA	-2.90952	7.21148	34.7671	0.742538	HMGCR	protein_coding	peak20781	3-hydroxy-3-methylglutaryl-CoA reductase [Source:HGNC Symbol;Acc:HGNC:5006]	1.74131	105.527	2.10565	301	ENSG00000113161	3'UTR	COL4A3BP	Antisense collagen type IV alpha 3 binding protein [Source:HGNC Symbol;Acc:HGNC:2205]	protein_coding	ENSG00000113163	5	1	75361429	75361729	4723	4439	34.8475	0.939869
880	NA	-3.55266	7.89933	61.8432	0.742538	BAD	protein_coding	peak4302	BCL2 associated agonist of cell death [Source:HGNC Symbol;Acc:HGNC:936]	2.12675	105.527	2.60239	301	ENSG00000002330	3'UTR					11	-1	64269832	64270132	7902	7850	61.1394	0.993419
881	NA	-4.61128	5.53207	45.7661	0.742538	MPV17L2	protein_coding	peak13274	MPV17 mitochondrial inner membrane protein like 2 [Source:HGNC Symbol;Acc:HGNC:28177]	2.76169	105.527	3.37716	301	ENSG00000254858	3'UTR					19	1	18196440	18196740	1611	1579	44.3718	0.980137
882	NA	-2.87391	8.13563	44.4534	0.742538	ATN1	protein_coding	peak6170	atrophin 1 [Source:HGNC Symbol;Acc:HGNC:3033]	1.72121	105.527	2.10338	301	ENSG00000111676	3'UTR					12	1	6942016	6942316	9196	8720	43.053	0.948238
883	NA	-4.11158	7.05804	63.8917	0.742538	MBD3	protein_coding	peak12349	methyl-CpG binding domain protein 3 [Source:HGNC Symbol;Acc:HGNC:6918]	2.46542	105.527	3.01127	301	ENSG00000071655	3'UTR					19	-1	1576683	1576983	4302	4182	62.7666	0.972106
884	NA	-6.36208	4.8186	53.6717	0.742538	SBNO2	protein_coding	peak12338	strawberry notch homolog 2 [Source:HGNC Symbol;Acc:HGNC:29158]	3.81566	105.527	4.66008	301	ENSG00000064932	3'UTR					19	-1	1107639	1107939	849	823	53.5128	0.969376
885	NA	-4.10634	6.70531	58.2445	0.742538	ZWILCH	protein_coding	peak8597	zwilch kinetochore protein [Source:HGNC Symbol;Acc:HGNC:25468]	2.46317	105.527	3.0158	301	ENSG00000174442	3'UTR	LCTL	Antisense lactase like [Source:HGNC Symbol;Acc:HGNC:15583]	protein_coding	ENSG00000188501	15	1	66549186	66549486	2941	2827	57.3774	0.961238
886	NA	-3.89628	6.24785	45.5043	0.742538	PPP1R10	protein_coding	peak21405	protein phosphatase 1 regulatory subunit 10 [Source:HGNC Symbol;Acc:HGNC:9284]	2.3377	105.527	2.84956	301	ENSG00000204569	3'UTR					6	-1	30600409	30600709	2701	2475	45.0578	0.916327
887	NA	5.40313	5.2997	52.6385	0.742538	MCM3AP	protein_coding	peak16670	minichromosome maintenance complex component 3 associated protein [Source:HGNC Symbol;Acc:HGNC:6946]	3.24303	105.527	3.96795	301	ENSG00000160294	3'UTR	MCM3AP-AS1	Antisense MCM3AP antisense RNA 1 [Source:HGNC Symbol;Acc:HGNC:16417]	antisense	ENSG00000215424	21	-1	46235134	46235434	1217	1175	52.7387	0.965489
888	NA	-5.48307	5.33271	52.5652	0.742538	UBR5	protein_coding	peak24227	ubiquitin protein ligase E3 component n-recognin 5 [Source:HGNC Symbol;Acc:HGNC:16806]	3.2915	105.527	3.99618	301	ENSG00000104517	3'UTR					8	-1	102253900	102254200	1284	1231	51.3493	0.958723
889	NA	-4.674	5.63757	49.3751	0.742538	ALDH16A1	protein_coding	peak13595	aldehyde dehydrogenase 16 family member A1 [Source:HGNC Symbol;Acc:HGNC:28114]	2.80693	105.527	3.42316	301	ENSG00000161618	3'UTR					19	1	49470287	49470587	1460	1430	49.1336	0.979452
890	NA	-4.15776	6.55743	56.2838	0.742538	BTBD2	protein_coding	peak12362	BTB domain containing 2 [Source:HGNC Symbol;Acc:HGNC:15504]	2.49835	105.527	3.0517	301	ENSG00000133243	3'UTR					19	-1	1985448	1985748	3492	2948	54.9481	0.844215
891	NA	7.84894	4.19586	55.9127	0.742538	ANKRD28	protein_coding	peak17270	ankyrin repeat domain 28 [Source:HGNC Symbol;Acc:HGNC:29024]	4.71858	105.527	5.77769	301	ENSG00000206560	3'UTR					3	-1	15668607	15668907	663	631	55.1918	0.951735
892	NA	3.82577	7.69583	62.1432	0.742538	HLA-C	protein_coding	peak21417	major histocompatibility complex, class I, C [Source:HGNC Symbol;Acc:HGNC:4933]	2.30008	105.527	2.817	301	ENSG00000204525	3'UTR					6	-1	31268750	31269050	6556	6112	61.1958	0.932276
893	NA	-4.85417	5.52352	50.0657	0.742538	ATAD2	protein_coding	peak24285	ATPase family, AAA domain containing 2 [Source:HGNC Symbol;Acc:HGNC:30123]	2.91837	105.527	3.57384	301	ENSG00000156802	3'UTR					8	-1	123320500	123320800	1256	1202	51.4093	0.957006
894	NA	-4.4793	5.67022	46.5411	0.742538	ZMYM4	protein_coding	peak1824	zinc finger MYM-type containing 4 [Source:HGNC Symbol;Acc:HGNC:13055]	2.69311	105.527	3.28334	301	ENSG00000146463	3'UTR					1	1	35419887	35420187	1810	1723	45.9402	0.951934
895	NA	-7.32139	4.55604	61.6551	0.742538	ACSF2	protein_coding	peak10819	acyl-CoA synthetase family member 2 [Source:HGNC Symbol;Acc:HGNC:26101]	4.40262	105.527	5.37889	301	ENSG00000167107	3'UTR					17	1	50474534	50474834	648	630	61.6683	0.972222
896	NA	-6.52022	4.79036	57.204	0.742538	SLC35A4	protein_coding	peak21042	solute carrier family 35 member A4 [Source:HGNC Symbol;Acc:HGNC:20753]	3.92129	105.527	4.78428	301	ENSG00000176087	3'UTR	AC116353.4	Antisense	processed_transcript	ENSG00000283155	5	1	140568799	140569099	889	807	56.14	0.907762
897	NA	-3.28447	8.84987	65.3396	0.742538	GPAA1	protein_coding	peak24868	glycosylphosphatidylinositol anchor attachment 1 [Source:HGNC Symbol;Acc:HGNC:4446]	1.9757	105.527	2.4139	301	ENSG00000197858	3'UTR					8	1	144085911	144086211	13374	13291	63.5311	0.993794
898	NA	-5.69524	5.25217	56.1972	0.742538	OAF	protein_coding	peak5334	out at first homolog [Source:HGNC Symbol;Acc:HGNC:28752]	3.42613	105.527	4.18374	301	ENSG00000184232	3'UTR					11	1	120229637	120229937	1239	1155	55.5117	0.932203
899	NA	-3.98311	6.17143	45.419	0.742538	TOP1MT	protein_coding	peak24337	DNA topoisomerase I mitochondrial [Source:HGNC Symbol;Acc:HGNC:29787]	2.39639	105.527	2.93475	301	ENSG00000184428	3'UTR					8	-1	143309359	143309659	2087	2025	45.7284	0.970292
900	NA	-3.32003	7.92635	54.9065	0.742538	WDR54	protein_coding	peak14931	WD repeat domain 54 [Source:HGNC Symbol;Acc:HGNC:25770]	1.99783	105.527	2.43271	301	ENSG00000005448	3'UTR					2	1	74425453	74425753	8497	8224	53.4849	0.967871
901	NA	8.24843	4.19586	52.3571	0.742538	C12orf29	protein_coding	peak6605	chromosome 12 open reading frame 29 [Source:HGNC Symbol;Acc:HGNC:25322]	4.96656	105.527	5.58641	301	ENSG00000133641	3'UTR	CEP290	Antisense centrosomal protein 290 [Source:HGNC Symbol;Acc:HGNC:29021]	protein_coding	ENSG00000198707	12	1	88049858	88050158	630	538	49.1208	0.853968
902	NA	-3.67389	6.77062	47.5124	0.742538	GSK3A	protein_coding	peak12768	glycogen synthase kinase 3 alpha [Source:HGNC Symbol;Acc:HGNC:4616]	2.21288	105.527	2.70996	301	ENSG00000105723	3'UTR					19	-1	42230190	42230490	3532	3341	47.6492	0.945923
903	NA	-6.02958	5.05656	53.5497	0.742538	PCBP4	protein_coding	peak17453	poly(rC) binding protein 4 [Source:HGNC Symbol;Acc:HGNC:8652]	3.63211	105.527	4.32601	301	ENSG00000090097	3'UTR	GPR62	Antisense G protein-coupled receptor 62 [Source:HGNC Symbol;Acc:HGNC:13301]	protein_coding	ENSG00000180929	3	-1	51957459	51957759	1100	1074	52.6527	0.976364
904	NA	-7.69782	4.08784	46.8654	0.742538	RMC1	protein_coding	peak12194	regulator of MON1-CCZ1 [Source:HGNC Symbol;Acc:HGNC:24326]	4.6403	105.527	5.61749	301	ENSG00000141452	3'UTR	NPC1	Antisense NPC intracellular cholesterol transporter 1 [Source:HGNC Symbol;Acc:HGNC:7897]	protein_coding	ENSG00000141458	18	1	23531487	23531787	557	476	47.5903	0.854578
905	NA	-5.02449	5.42898	50.0527	0.742538	RETSAT	protein_coding	peak14088	retinol saturase [Source:HGNC Symbol;Acc:HGNC:25991]	3.02898	105.527	3.70961	301	ENSG00000042445	3'UTR					2	-1	85342093	85342393	1463	1400	50.19	0.956938
906	NA	-7.34347	4.38401	54.2203	0.742538	VIPAS39	protein_coding	peak8202	VPS33B interacting protein, apical-basolateral polarity regulator, spe-39 homolog [Source:HGNC Symbol;Acc:HGNC:20347]	4.42696	105.527	5.41107	301	ENSG00000151445	3'UTR					14	-1	77426678	77426978	636	616	53.039	0.968553
907	NA	-6.67267	4.30303	45.3831	0.742538	MTERF3	protein_coding	peak24192	mitochondrial transcription termination factor 3 [Source:HGNC Symbol;Acc:HGNC:24258]	4.02355	105.527	4.92679	301	ENSG00000156469	3'UTR					8	-1	96239422	96239722	653	587	44.3782	0.898928
908	NA	-7.85722	4.01648	44.4317	0.742538	IL11	protein_coding	peak12936	interleukin 11 [Source:HGNC Symbol;Acc:HGNC:5966]	4.74163	105.527	5.43358	301	ENSG00000095752	3'UTR					19	-1	55365560	55365860	466	457	45.6411	0.980687
909	NA	-6.17868	5.15768	55.6839	0.742538	ZNF428	protein_coding	peak12779	zinc finger protein 428 [Source:HGNC Symbol;Acc:HGNC:20804]	3.73109	105.527	4.35329	301	ENSG00000131116	3'UTR	SRRM5	Antisense serine/arginine repetitive matrix 5 [Source:HGNC Symbol;Acc:HGNC:37248]	protein_coding	ENSG00000226763	19	-1	43607456	43607756	1279	1236	56.729	0.96638
910	NA	-3.41326	7.22297	49.5561	0.742538	MTHFD1	protein_coding	peak7631	methylenetetrahydrofolate dehydrogenase, cyclohydrolase and formyltetrahydrofolate synthetase 1 [Source:HGNC Symbol;Acc:HGNC:7432]	2.06164	105.527	2.52403	301	ENSG00000100714	3'UTR	ZBTB25	Antisense zinc finger and BTB domain containing 25 [Source:HGNC Symbol;Acc:HGNC:13112]	protein_coding	ENSG00000089775	14	1	64459705	64460005	5319	4633	49.6149	0.871028
911	NA	-5.60496	4.85087	43.6448	0.742538	RABGEF1	protein_coding	peak23472	RAB guanine nucleotide exchange factor 1 [Source:HGNC Symbol;Acc:HGNC:17676]	3.38598	105.527	4.14561	301	ENSG00000154710	3'UTR	GTF2IRD1P1	Antisense GTF2I repeat domain containing 1 pseudogene 1 [Source:HGNC Symbol;Acc:HGNC:44136]	transcribed_unprocessed_pseudogene	ENSG00000230583	7	1	66811160	66811460	859	810	42.937	0.942957
912	NA	6.43222	4.61627	48.7172	0.742538	EIF2AK2	protein_coding	peak13875	eukaryotic translation initiation factor 2 alpha kinase 2 [Source:HGNC Symbol;Acc:HGNC:9437]	3.88858	105.527	4.74637	301	ENSG00000055332	3'UTR	GPATCH11	Antisense G-patch domain containing 11 [Source:HGNC Symbol;Acc:HGNC:26768]	protein_coding	ENSG00000152133	2	-1	37099213	37099513	790	760	49.1171	0.962025
913	NA	7.34462	4.55043	60.1053	0.742538	MACROD1	protein_coding	peak4297	MACRO domain containing 1 [Source:HGNC Symbol;Acc:HGNC:29598]	4.44184	105.527	5.41058	301	ENSG00000133315	3'UTR	OTUB1	Antisense OTU deubiquitinase, ubiquitin aldehyde binding 1 [Source:HGNC Symbol;Acc:HGNC:23077]	protein_coding	ENSG00000167770	11	-1	63998556	63998856	642	602	58.794	0.937695
914	NA	-7.15106	4.10323	45.475	0.742538	SMC6	protein_coding	peak13789	structural maintenance of chromosomes 6 [Source:HGNC Symbol;Acc:HGNC:20466]	4.32545	105.527	5.29495	301	ENSG00000163029	3'UTR					2	-1	17665392	17665692	632	598	46.306	0.946203
915	NA	-6.66378	5.02257	54.6739	0.742538	NEDD4L	protein_coding	peak12274	neural precursor cell expressed, developmentally down-regulated 4-like, E3 ubiquitin protein ligase [Source:HGNC Symbol;Acc:HGNC:7728]	4.03076	105.527	4.50529	301	ENSG00000049759	3'UTR					18	1	58396276	58396576	946	904	54.1825	0.955603
916	NA	-4.51433	6.083	55.409	0.742538	TRMT10C	protein_coding	peak18419	tRNA methyltransferase 10C, mitochondrial RNase P subunit [Source:HGNC Symbol;Acc:HGNC:26022]	2.73092	105.527	3.34307	301	ENSG00000174173	3'UTR					3	1	101565946	101566246	2254	2115	56.2671	0.938332
917	NA	8.64805	4.5644	64.5735	0.742538	SPOCK1	protein_coding	peak20275	SPARC (osteonectin), cwcv and kazal like domains proteoglycan 1 [Source:HGNC Symbol;Acc:HGNC:11251]	5.23356	105.527	6.00882	301	ENSG00000152377	3'UTR					5	-1	136975300	136975600	702	678	63.41	0.965812
918	NA	-4.37829	5.54058	39.7498	0.742538	ARHGEF2	protein_coding	peak1001	Rho/Rac guanine nucleotide exchange factor 2 [Source:HGNC Symbol;Acc:HGNC:682]	2.65039	105.527	3.24245	301	ENSG00000116584	3'UTR					1	-1	155946854	155947154	1800	1492	39.9155	0.828889
919	NA	-4.87863	6.08106	62.7612	0.742538	GET4	protein_coding	peak23236	golgi to ER traffic protein 4 [Source:HGNC Symbol;Acc:HGNC:21690]	2.95519	105.527	3.59483	301	ENSG00000239857	3'UTR					7	1	895385	895685	2198	2128	62.4337	0.968153
920	NA	-2.48067	11.0181	53.5899	0.742538	CFL1	protein_coding	peak4331	cofilin 1 [Source:HGNC Symbol;Acc:HGNC:1874]	1.50268	105.527	1.83932	301	ENSG00000172757	3'UTR	SNX32	Antisense sorting nexin 32 [Source:HGNC Symbol;Acc:HGNC:26423]	protein_coding	ENSG00000172803	11	-1	65854806	65855106	79948	67402	52.7199	0.843073
921	NA	-3.78695	6.85599	52.734	0.742538	BAG3	protein_coding	peak3923	BCL2 associated athanogene 3 [Source:HGNC Symbol;Acc:HGNC:939]	2.29541	105.527	2.79966	301	ENSG00000151929	3'UTR					10	1	119677516	119677816	3827	3670	51.6866	0.958976
922	NA	-3.15923	8.25475	56.2872	0.742538	TALDO1	protein_coding	peak4668	transaldolase 1 [Source:HGNC Symbol;Acc:HGNC:11559]	1.91635	105.527	2.34628	301	ENSG00000177156	3'UTR					11	1	764710	765010	9760	9341	55.8793	0.95707
923	NA	-3.98637	6.16869	44.4361	0.742538	DTX3L	protein_coding	peak18488	deltex E3 ubiquitin ligase 3L [Source:HGNC Symbol;Acc:HGNC:30323]	2.41858	105.527	2.9297	301	ENSG00000163840	3'UTR					3	1	122574900	122575200	2324	2217	44.0672	0.953959
924	NA	-4.42004	5.72223	46.0503	0.742538	ADPRHL2	protein_coding	peak1838	ADP-ribosylhydrolase like 2 [Source:HGNC Symbol;Acc:HGNC:21304]	2.68377	105.527	3.28097	301	ENSG00000116863	3'UTR					1	1	36093631	36093931	1580	1541	45.512	0.975316
925	NA	-5.39944	4.87796	43.7124	0.742538	IDE	protein_coding	peak3170	insulin degrading enzyme [Source:HGNC Symbol;Acc:HGNC:5381]	3.27911	105.527	4.00886	301	ENSG00000119912	3'UTR					10	-1	92452244	92452544	951	905	44.6232	0.95163
926	NA	-6.22157	4.89354	56.8787	0.742538	MCAT	protein_coding	peak16874	malonyl-CoA-acyl carrier protein transacylase [Source:HGNC Symbol;Acc:HGNC:29622]	3.77848	105.527	4.62189	301	ENSG00000100294	3'UTR					22	-1	43132884	43133184	919	905	55.3359	0.984766
927	NA	7.6145	4.19944	50.7625	0.742538	UNC50	protein_coding	peak15017	unc-50 inner nuclear membrane RNA binding protein [Source:HGNC Symbol;Acc:HGNC:16046]	4.62604	105.527	5.46298	301	ENSG00000115446	3'UTR					2	1	98618213	98618513	630	573	50.3839	0.909524
928	NA	-8.62474	4.04863	59.349	0.742538	TMEM218	protein_coding	peak4616	transmembrane protein 218 [Source:HGNC Symbol;Acc:HGNC:27344]	5.24151	105.527	6.21534	301	ENSG00000150433	3'UTR					11	-1	125097036	125097336	523	495	59.303	0.946463
929	NA	3.28201	8.33026	58.664	0.742538	STT3B	protein_coding	peak18161	STT3B, catalytic subunit of the oligosaccharyltransferase complex [Source:HGNC Symbol;Acc:HGNC:30611]	1.99519	105.527	2.4435	301	ENSG00000163527	3'UTR					3	1	31637317	31637617	10428	10152	59.0678	0.973533
930	NA	-3.20756	6.91876	33.804	0.742538	DBNDD2	protein_coding	peak16239	dysbindin domain containing 2 [Source:HGNC Symbol;Acc:HGNC:15881]	1.95023	105.527	2.25793	301	ENSG00000244274	3'UTR					20	1	45410305	45410605	3654	3302	34.2323	0.903667
931	NA	-4.74939	5.67538	49.9086	0.742538	IPO7	protein_coding	peak4710	importin 7 [Source:HGNC Symbol;Acc:HGNC:9852]	2.89097	105.527	3.53408	301	ENSG00000205339	3'UTR					11	1	9445925	9446225	1828	1743	50.9667	0.953501
932	NA	-4.65167	5.7334	48.2111	0.742538	PIR	protein_coding	peak26289	pirin [Source:HGNC Symbol;Acc:HGNC:30048]	2.83236	105.527	3.37822	301	ENSG00000087842	3'UTR					X	-1	15384803	15385103	1811	1715	48.6105	0.946991
933	NA	-7.30977	3.93713	41.6271	0.742538	CISD2	protein_coding	peak19134	CDGSH iron sulfur domain 2 [Source:HGNC Symbol;Acc:HGNC:24212]	4.45171	105.527	5.34695	301	ENSG00000145354	3'UTR	SLC9B1	Antisense solute carrier family 9 member B1 [Source:HGNC Symbol;Acc:HGNC:24244]	protein_coding	ENSG00000164037	4	1	102888269	102888569	522	489	42.6319	0.936782
934	NA	-4.42584	5.66115	45.6375	0.742538	PPAN	protein_coding	peak13128	peter pan homolog (Drosophila) [Source:HGNC Symbol;Acc:HGNC:9227]	2.69545	105.527	3.2941	301	ENSG00000130810	3'UTR					19	1	10110995	10111295	1850	1800	45.0767	0.972973
935	NA	-4.46802	5.80455	47.6306	0.742538	ANP32E	protein_coding	peak875	acidic nuclear phosphoprotein 32 family member E [Source:HGNC Symbol;Acc:HGNC:16673]	2.72129	105.527	3.33129	301	ENSG00000143401	3'UTR					1	-1	150218545	150218845	1890	1696	47.9198	0.897354
936	NA	-3.59474	7.08881	52.5919	0.742538	GIPC1	protein_coding	peak12565	GIPC PDZ domain containing family member 1 [Source:HGNC Symbol;Acc:HGNC:1226]	2.19086	105.527	2.67966	301	ENSG00000123159	3'UTR					19	-1	14477764	14478064	3977	3786	52.1704	0.951974
937	NA	-3.63469	7.26334	52.4238	0.742538	PDLIM4	protein_coding	peak20940	PDZ and LIM domain 4 [Source:HGNC Symbol;Acc:HGNC:16501]	2.21559	105.527	2.68796	301	ENSG00000131435	3'UTR	P4HA2	Antisense prolyl 4-hydroxylase subunit alpha 2 [Source:HGNC Symbol;Acc:HGNC:8547]	protein_coding	ENSG00000072682	5	1	132272028	132272328	4490	4393	51.2367	0.978396
938	NA	3.54863	7.09604	51.5345	0.742538	DENR	protein_coding	peak6810	density regulated re-initiation and release factor [Source:HGNC Symbol;Acc:HGNC:2769]	2.16332	105.527	2.62073	301	ENSG00000139726	3'UTR					12	1	122770761	122771061	3839	3703	51.3395	0.964574
939	NA	-5.28346	5.50336	57.423	0.742538	SNX17	protein_coding	peak14695	sorting nexin 17 [Source:HGNC Symbol;Acc:HGNC:14979]	3.22183	105.527	3.94555	301	ENSG00000115234	3'UTR					2	1	27376826	27377126	1488	1388	57.0432	0.932796
940	NA	-6.9776	4.58647	55.3008	0.742538	KLHL21	protein_coding	peak95	kelch like family member 21 [Source:HGNC Symbol;Acc:HGNC:29041]	4.25654	105.527	5.04481	301	ENSG00000162413	3'UTR					1	-1	6590723	6591023	852	746	57.437	0.875587
941	NA	9.52742	3.6481	58.364	0.742538	SLC6A6	protein_coding	peak18122	solute carrier family 6 member 6 [Source:HGNC Symbol;Acc:HGNC:11052]	5.81224	105.527	7.09343	301	ENSG00000131389	3'UTR	GRIP2	Antisense glutamate receptor interacting protein 2 [Source:HGNC Symbol;Acc:HGNC:23841]	protein_coding	ENSG00000144596	3	1	14489047	14489347	348	319	58.2382	0.916667
942	NA	-6.48016	4.68436	53.7475	0.742538	SUFU	protein_coding	peak3853	SUFU negative regulator of hedgehog signaling [Source:HGNC Symbol;Acc:HGNC:16466]	3.9535	105.527	4.76738	301	ENSG00000107882	3'UTR					10	1	102633155	102633455	833	786	54.0229	0.943577
943	NA	-2.772	9.06555	52.432	0.742538	NDUFS6	protein_coding	peak20530	NADH:ubiquinone oxidoreductase subunit S6 [Source:HGNC Symbol;Acc:HGNC:7713]	1.69123	105.527	2.07133	301	ENSG00000145494	3'UTR					5	1	1815747	1816047	16154	15853	52.5271	0.981367
944	NA	-7.81413	4.20659	56.637	0.742538	GOLGA5	protein_coding	peak7761	golgin A5 [Source:HGNC Symbol;Acc:HGNC:4428]	4.76772	105.527	5.83164	301	ENSG00000066455	3'UTR					14	1	92839527	92839827	592	562	55.0391	0.949324
945	NA	5.62089	4.93067	48.9109	0.742538	ANTXR1	protein_coding	peak14887	anthrax toxin receptor 1 [Source:HGNC Symbol;Acc:HGNC:21014]	3.42973	105.527	4.19321	301	ENSG00000169604	3'UTR					2	1	69248871	69249171	952	903	50.897	0.948529
946	NA	-6.37422	4.61627	49.7552	0.74303	DIRC2	protein_coding	peak18494	disrupted in renal carcinoma 2 [Source:HGNC Symbol;Acc:HGNC:16628]	3.89143	105.527	4.68538	301	ENSG00000138463	3'UTR					3	1	122879615	122879915	1027	975	50.0031	0.949367
947	NA	5.1449	5.41517	53.681	0.743326	MTSS1L	protein_coding	peak9614	MTSS1L, I-BAR domain containing [Source:HGNC Symbol;Acc:HGNC:25094]	3.14346	105.527	3.84221	301	ENSG00000132613	3'UTR					16	-1	70661205	70661505	2005	1707	52.1839	0.851372
948	NA	5.85733	5.05656	54.5247	0.743326	PBK	protein_coding	peak23960	PDZ binding kinase [Source:HGNC Symbol;Acc:HGNC:18282]	3.58167	105.527	4.31784	301	ENSG00000168078	3'UTR	ESCO2	Antisense establishment of sister chromatid cohesion N-acetyltransferase 2 [Source:HGNC Symbol;Acc:HGNC:27230]	protein_coding	ENSG00000171320	8	-1	27809898	27810198	1096	993	54.9849	0.906022
949	NA	-3.11558	7.6631	48.3389	0.743326	H3F3B	protein_coding	peak11760	H3 histone family member 3B [Source:HGNC Symbol;Acc:HGNC:4765]	1.90629	105.527	2.33206	301	ENSG00000132475	3'UTR					17	-1	75778249	75778549	6884	5883	47.7267	0.85459
950	NA	-7.36185	4.51059	60.2858	0.743326	DDB2	protein_coding	peak4896	damage specific DNA binding protein 2 [Source:HGNC Symbol;Acc:HGNC:2718]	4.50805	105.527	5.47705	301	ENSG00000134574	3'UTR					11	1	47238918	47239218	713	697	60.3544	0.97756
951	NA	-7.38704	4.33597	54.978	0.743326	JMJD4	protein_coding	peak1362	jumonji domain containing 4 [Source:HGNC Symbol;Acc:HGNC:25724]	4.52612	105.527	5.49345	301	ENSG00000081692	3'UTR	SNAP47	Antisense synaptosome associated protein 47 [Source:HGNC Symbol;Acc:HGNC:30669]	protein_coding	ENSG00000143740	1	-1	227732288	227732588	537	530	55.7849	0.986965
952	NA	-6.52255	4.62162	51.4926	0.743326	EXOC2	protein_coding	peak21287	exocyst complex component 2 [Source:HGNC Symbol;Acc:HGNC:24968]	3.9979	105.527	4.83803	301	ENSG00000112685	3'UTR					6	-1	486102	486402	735	708	52.4492	0.963265
953	NA	-3.88613	5.68947	37.1162	0.743326	AIMP1	protein_coding	peak19139	aminoacyl tRNA synthetase complex interacting multifunctional protein 1 [Source:HGNC Symbol;Acc:HGNC:10648]	2.38202	105.527	2.89258	301	ENSG00000164022	3'UTR					4	1	106347467	106347767	1738	1566	37.3602	0.901036
954	NA	-4.43776	6.00935	50.2748	0.743326	PELO	protein_coding	peak20648	pelota mRNA surveillance and ribosome rescue factor [Source:HGNC Symbol;Acc:HGNC:8829]	2.72023	105.527	3.33155	301	ENSG00000152684	3'UTR					5	1	52801743	52802043	2097	1970	48.5299	0.939437
955	NA	-4.13594	5.62429	37.8952	0.743326	IFT27	protein_coding	peak16791	intraflagellar transport 27 [Source:HGNC Symbol;Acc:HGNC:18626]	2.53935	105.527	3.04392	301	ENSG00000100360	3'UTR					22	-1	36758210	36758510	1845	1704	37.52	0.923577
956	NA	-2.51234	9.98308	50.8927	0.743326	GNG5	protein_coding	peak627	G protein subunit gamma 5 [Source:HGNC Symbol;Acc:HGNC:4408]	1.54261	105.527	1.88927	301	ENSG00000174021	3'UTR					1	-1	84498326	84498626	31896	30978	50.8936	0.971219
957	NA	-4.81238	5.79511	54.7294	0.743326	TMEM259	protein_coding	peak12334	transmembrane protein 259 [Source:HGNC Symbol;Acc:HGNC:17039]	2.95683	105.527	3.58125	301	ENSG00000182087	3'UTR	GRIN3B	Antisense glutamate ionotropic receptor NMDA type subunit 3B [Source:HGNC Symbol;Acc:HGNC:16768]	protein_coding	ENSG00000116032	19	-1	1009652	1009952	1836	1759	53.3161	0.958061
958	NA	-2.65647	7.03866	30.4082	0.743326	BID	protein_coding	peak16680	BH3 interacting domain death agonist [Source:HGNC Symbol;Acc:HGNC:1050]	1.63289	105.527	1.99796	301	ENSG00000015475	3'UTR					22	-1	17735373	17735673	4371	3679	30.6377	0.841684
959	NA	-5.92949	4.76155	47.8807	0.743326	NRBF2	protein_coding	peak3593	nuclear receptor binding factor 2 [Source:HGNC Symbol;Acc:HGNC:19692]	3.64477	105.527	4.4437	301	ENSG00000148572	3'UTR					10	1	63154727	63155027	928	859	47.2247	0.925647
960	NA	-5.68909	5.16503	54.4264	0.743326	PTK2	protein_coding	peak24324	protein tyrosine kinase 2 [Source:HGNC Symbol;Acc:HGNC:9611]	3.49906	105.527	4.27398	301	ENSG00000169398	3'UTR					8	-1	140658404	140658704	1149	1107	54.7064	0.963446
961	NA	-3.43222	6.73648	45.6711	0.743326	CDKN3	protein_coding	peak7567	cyclin dependent kinase inhibitor 3 [Source:HGNC Symbol;Acc:HGNC:1791]	2.11244	105.527	2.56609	301	ENSG00000100526	3'UTR					14	1	54419919	54420219	3738	3546	46.1145	0.948636
962	NA	-4.26523	5.99292	49.0679	0.743326	C11orf68	protein_coding	peak4340	chromosome 11 open reading frame 68 [Source:HGNC Symbol;Acc:HGNC:28801]	2.62633	105.527	3.19463	301	ENSG00000175573	3'UTR					11	-1	65916828	65917128	2205	2161	47.6752	0.980045
963	NA	-4.42343	5.48879	41.6118	0.743326	INTS7	protein_coding	peak1277	integrator complex subunit 7 [Source:HGNC Symbol;Acc:HGNC:24484]	2.72393	105.527	3.33527	301	ENSG00000143493	3'UTR					1	-1	211941347	211941647	1400	1369	39.6757	0.977857
964	NA	-4.29639	6.28628	58.1695	0.743326	CCM2	protein_coding	peak23414	CCM2 scaffold protein [Source:HGNC Symbol;Acc:HGNC:21708]	2.64574	105.527	3.23953	301	ENSG00000136280	3'UTR					7	1	45076150	45076450	2574	2554	56.7224	0.99223
965	NA	7.08949	4.35859	49.656	0.743326	MAP3K14	protein_coding	peak11554	mitogen-activated protein kinase kinase kinase 14 [Source:HGNC Symbol;Acc:HGNC:6853]	4.36801	105.527	5.15191	301	ENSG00000006062	3'UTR	MAP3K14-AS1	Antisense MAP3K14 antisense RNA 1 [Source:HGNC Symbol;Acc:HGNC:44359]	antisense	ENSG00000267278	17	-1	45263127	45263427	916	890	48.7326	0.971616
966	NA	-2.73587	9.36009	52.3369	0.743326	PSMB6	protein_coding	peak10358	proteasome subunit beta 6 [Source:HGNC Symbol;Acc:HGNC:9543]	1.686	105.527	2.06486	301	ENSG00000142507	3'UTR					17	1	4798199	4798499	20029	19763	51.6931	0.986719
967	NA	4.37617	5.97422	48.3358	0.743326	C3orf14	protein_coding	peak18361	chromosome 3 open reading frame 14 [Source:HGNC Symbol;Acc:HGNC:25024]	2.69688	105.527	3.17289	301	ENSG00000114405	3'UTR	PTPRG-AS1	Antisense PTPRG antisense RNA 1 [Source:HGNC Symbol;Acc:HGNC:44638]	processed_transcript	ENSG00000241472	3	1	62333346	62333646	1958	1845	48.9794	0.942288
968	NA	-6.13326	5.27443	58.0054	0.743326	CDC42SE1	protein_coding	peak904	CDC42 small effector 1 [Source:HGNC Symbol;Acc:HGNC:17719]	3.78009	105.527	4.29634	301	ENSG00000197622	3'UTR	C1orf56	Antisense chromosome 1 open reading frame 56 [Source:HGNC Symbol;Acc:HGNC:26045]	protein_coding	ENSG00000143443	1	-1	151050987	151051287	1089	1042	58.4069	0.956841
969	NA	-5.10261	5.41825	52.4182	0.743326	PUSL1	protein_coding	peak1514	pseudouridylate synthase like 1 [Source:HGNC Symbol;Acc:HGNC:26914]	3.14512	105.527	3.82243	301	ENSG00000169972	3'UTR	INTS11	Antisense integrator complex subunit 11 [Source:HGNC Symbol;Acc:HGNC:26052]	protein_coding	ENSG00000127054	1	1	1311377	1311677	1265	1239	52.3608	0.979447
970	NA	-3.82963	6.39343	48.254	0.743326	CLNS1A	protein_coding	peak4433	chloride nucleotide-sensitive channel 1A [Source:HGNC Symbol;Acc:HGNC:2080]	2.36051	105.527	2.88525	301	ENSG00000074201	3'UTR					11	-1	77616155	77616455	2736	2608	49.765	0.953216
971	NA	-4.79438	4.85087	34.2737	0.743326	SURF6	protein_coding	peak25392	surfeit 6 [Source:HGNC Symbol;Acc:HGNC:11478]	2.95583	105.527	3.57829	301	ENSG00000148296	3'UTR					9	-1	133331010	133331310	1379	827	33.7787	0.59971
972	NA	6.15927	5.02459	61.8971	0.743326	TOR1AIP2	protein_coding	peak1125	torsin 1A interacting protein 2 [Source:HGNC Symbol;Acc:HGNC:24055]	3.79776	105.527	4.60651	301	ENSG00000169905	3'UTR					1	-1	179840917	179841217	1016	987	60.0912	0.971457
973	NA	-3.62822	7.84373	64.756	0.743326	MDH2	protein_coding	peak23509	malate dehydrogenase 2 [Source:HGNC Symbol;Acc:HGNC:6971]	2.23786	105.527	2.7347	301	ENSG00000146701	3'UTR					7	1	76066290	76066590	6876	6706	63.6566	0.975276
974	NA	6.95907	4.12977	45.315	0.743326	RNF111	protein_coding	peak8556	ring finger protein 111 [Source:HGNC Symbol;Acc:HGNC:17384]	4.29298	105.527	5.20172	301	ENSG00000157450	3'UTR					15	1	59096127	59096427	533	501	44.1337	0.939962
975	NA	-6.7734	4.32944	46.4857	0.743326	PQLC2	protein_coding	peak1644	PQ loop repeat containing 2 [Source:HGNC Symbol;Acc:HGNC:26001]	4.18087	105.527	4.97885	301	ENSG00000040487	3'UTR					1	1	19328985	19329285	794	726	44.5207	0.914358
976	NA	-5.36579	4.94569	45.6561	0.743326	NUMB	protein_coding	peak8168	NUMB, endocytic adaptor protein [Source:HGNC Symbol;Acc:HGNC:8060]	3.31218	105.527	4.05657	301	ENSG00000133961	3'UTR					14	-1	73275217	73275517	949	899	44.1691	0.947313
977	NA	-4.29462	6.01547	52.4992	0.743326	HEBP1	protein_coding	peak5478	heme binding protein 1 [Source:HGNC Symbol;Acc:HGNC:17176]	2.65195	105.527	3.24175	301	ENSG00000013583	3'UTR	GPRC5D-AS1	Antisense GPRC5D and HEBP1 antisense RNA 1 [Source:HGNC Symbol;Acc:HGNC:53599]	antisense	ENSG00000247498	12	-1	12974878	12975178	2373	2256	52.2052	0.950695
978	NA	-2.80865	9.37661	54.5823	0.743326	UQCRH	protein_coding	peak1955	ubiquinol-cytochrome c reductase hinge protein [Source:HGNC Symbol;Acc:HGNC:12590]	1.73451	105.527	2.12423	301	ENSG00000173660	3'UTR					1	1	46316475	46316775	19675	18987	54.4263	0.965032
979	NA	-3.58577	6.85599	49.0436	0.743326	ORMDL2	protein_coding	peak6431	ORMDL sphingolipid biosynthesis regulator 2 [Source:HGNC Symbol;Acc:HGNC:16037]	2.21538	105.527	2.70671	301	ENSG00000123353	3'UTR	AC023055.1	Antisense	protein_coding	ENSG00000257390	12	1	55820175	55820475	3393	3198	48.9681	0.942529
980	NA	-4.16626	6.53278	55.6652	0.743326	SCRN1	protein_coding	peak22774	secernin 1 [Source:HGNC Symbol;Acc:HGNC:22192]	2.57494	105.527	3.14938	301	ENSG00000136193	3'UTR					7	-1	29920108	29920408	3098	2932	54.7377	0.946417
981	NA	-5.80431	4.71473	47.8567	0.743326	TRMT2B	protein_coding	peak26506	tRNA methyltransferase 2 homolog B [Source:HGNC Symbol;Acc:HGNC:25748]	3.5893	105.527	4.38792	301	ENSG00000188917	3'UTR					X	-1	101009349	101009649	883	856	47.7442	0.969422
982	NA	3.31639	7.24264	48.6389	0.743326	PNRC2	protein_coding	peak1682	proline rich nuclear receptor coactivator 2 [Source:HGNC Symbol;Acc:HGNC:23158]	2.05107	105.527	2.50839	301	ENSG00000189266	3'UTR					1	1	23963158	23963458	5388	5157	48.6252	0.957127
983	NA	-6.77041	4.57271	46.515	0.743326	C1orf74	protein_coding	peak1259	chromosome 1 open reading frame 74 [Source:HGNC Symbol;Acc:HGNC:26319]	4.18852	105.527	4.6222	301	ENSG00000162757	3'UTR	TRAF3IP3	Antisense TRAF3 interacting protein 3 [Source:HGNC Symbol;Acc:HGNC:30766]	protein_coding	ENSG00000009790	1	-1	209782315	209782615	689	661	45.6082	0.959361
984	NA	-2.70999	8.36179	45.6614	0.743326	NDUFS5	protein_coding	peak1862	NADH:ubiquinone oxidoreductase subunit S5 [Source:HGNC Symbol;Acc:HGNC:7712]	1.67679	105.527	2.05364	301	ENSG00000168653	3'UTR					1	1	39034319	39034619	13016	10047	45.8317	0.771896
985	NA	-2.11817	10.5175	40.3975	0.743326	TUBA1C	protein_coding	peak6327	tubulin alpha 1c [Source:HGNC Symbol;Acc:HGNC:20768]	1.31084	105.527	1.605	301	ENSG00000167553	3'UTR					12	1	49273033	49273333	44726	42041	40.259	0.939968
986	NA	-7.04543	4.4577	51.1928	0.743326	PRKCZ	protein_coding	peak1524	protein kinase C zeta [Source:HGNC Symbol;Acc:HGNC:9412]	4.36179	105.527	5.02156	301	ENSG00000067606	3'UTR	FAAP20	Antisense Fanconi anemia core complex associated protein 20 [Source:HGNC Symbol;Acc:HGNC:26428]	protein_coding	ENSG00000162585	1	1	2185091	2185391	580	559	51.1878	0.963793
987	NA	-6.24108	4.30303	43.1311	0.743326	EFCAB11	protein_coding	peak8225	EF-hand calcium binding domain 11 [Source:HGNC Symbol;Acc:HGNC:20357]	3.86525	105.527	4.72316	301	ENSG00000140025	3'UTR					14	-1	89797126	89797426	729	668	43.1751	0.916324
988	NA	-5.78901	4.74203	44.8332	0.743326	WASL	protein_coding	peak23087	Wiskott-Aldrich syndrome like [Source:HGNC Symbol;Acc:HGNC:12735]	3.58658	105.527	4.29868	301	ENSG00000106299	3'UTR					7	-1	123681937	123682237	940	755	44.1907	0.803191
989	NA	-7.02515	4.6055	60.1035	0.743326	SMG7	protein_coding	peak2569	SMG7, nonsense mediated mRNA decay factor [Source:HGNC Symbol;Acc:HGNC:16792]	4.35246	105.527	5.26323	301	ENSG00000116698	3'UTR					1	1	183553888	183554188	836	786	60.2405	0.940191
990	NA	-2.55493	10.1649	54.1214	0.743326	NDUFS8	protein_coding	peak5075	NADH:ubiquinone oxidoreductase core subunit S8 [Source:HGNC Symbol;Acc:HGNC:7715]	1.58414	105.527	1.93776	301	ENSG00000110717	3'UTR					11	1	68036344	68036644	39136	38585	52.6274	0.985921
991	NA	-4.85158	5.7506	48.5049	0.743326	LYAR	protein_coding	peak19372	Ly1 antibody reactive [Source:HGNC Symbol;Acc:HGNC:26021]	3.00834	105.527	3.47577	301	ENSG00000145220	3'UTR					4	-1	4267705	4268005	1614	1515	48.1043	0.938662
992	NA	-4.48312	5.53207	45.7303	0.743326	CTTNBP2NL	protein_coding	peak2227	CTTNBP2 N-terminal like [Source:HGNC Symbol;Acc:HGNC:25330]	2.78108	105.527	3.39749	301	ENSG00000143079	3'UTR					1	1	112459933	112460233	1635	1563	46.5592	0.955963
993	NA	-6.46987	4.83021	60.564	0.743326	AP4B1	protein_coding	peak783	adaptor related protein complex 4 subunit beta 1 [Source:HGNC Symbol;Acc:HGNC:572]	4.01377	105.527	4.90476	301	ENSG00000134262	3'UTR	AP4B1-AS1	Antisense AP4B1 antisense RNA 1 [Source:HGNC Symbol;Acc:HGNC:44114]	antisense	ENSG00000226167	1	-1	113895058	113895358	920	844	58.7998	0.917391
994	NA	-6.16164	5.36179	40.683	0.743326	IFIT1	protein_coding	peak3740	interferon induced protein with tetratricopeptide repeats 1 [Source:HGNC Symbol;Acc:HGNC:5407]	3.82376	105.527	3.84471	301	ENSG00000185745	3'UTR	LIPA	Antisense lipase A, lysosomal acid type [Source:HGNC Symbol;Acc:HGNC:6617]	protein_coding	ENSG00000107798	10	1	89403684	89403984	1588	1518	41.112	0.955919
995	NA	6.03218	5.05854	53.3754	0.743326	GADD45B	protein_coding	peak13029	growth arrest and DNA damage inducible beta [Source:HGNC Symbol;Acc:HGNC:4096]	3.74481	105.527	4.47695	301	ENSG00000099860	3'UTR					19	1	2477959	2478259	1538	1434	52.4791	0.93238
996	NA	4.26166	6.56162	66.3497	0.743326	HYOU1	protein_coding	peak4584	hypoxia up-regulated 1 [Source:HGNC Symbol;Acc:HGNC:16931]	2.64587	105.527	3.23493	301	ENSG00000149428	3'UTR	AP003392.3	Antisense	antisense	ENSG00000255114	11	-1	119044190	119044490	2669	2459	65.1671	0.921319
997	NA	-5.42716	5.35377	56.2245	0.743326	THG1L	protein_coding	peak21159	tRNA-histidine guanylyltransferase 1 like [Source:HGNC Symbol;Acc:HGNC:26053]	3.36982	105.527	4.11206	301	ENSG00000113272	3'UTR					5	1	157739463	157739763	1436	1373	55.1304	0.956128
998	NA	7.56079	4.88688	61.9139	0.743326	NID1	protein_coding	peak1415	nidogen 1 [Source:HGNC Symbol;Acc:HGNC:7821]	4.69635	105.527	5.10153	301	ENSG00000116962	3'UTR					1	-1	235975833	235976133	912	892	62.7063	0.97807
999	NA	-2.66005	9.03039	48.8193	0.743326	GSTO1	protein_coding	peak3877	glutathione S-transferase omega 1 [Source:HGNC Symbol;Acc:HGNC:13312]	1.65239	105.527	2.0223	301	ENSG00000148834	3'UTR					10	1	104267152	104267452	18138	17681	48.6443	0.974804
1000	NA	-4.85682	5.43203	50.5345	0.743326	RAP1GDS1	protein_coding	peak19124	Rap1 GTPase-GDP dissociation stimulator 1 [Source:HGNC Symbol;Acc:HGNC:9859]	3.01752	105.527	3.69346	301	ENSG00000138698	3'UTR					4	1	98442361	98442661	1340	1264	49.5862	0.943284
1001	NA	-5.05833	5.55043	50.6587	0.743326	DGKA	protein_coding	peak6437	diacylglycerol kinase alpha [Source:HGNC Symbol;Acc:HGNC:2849]	3.14394	105.527	3.64208	301	ENSG00000065357	3'UTR					12	1	55953722	55954022	1254	1155	50.5403	0.921053
1002	NA	-2.6917	7.98048	42.6344	0.743326	ANP32B	protein_coding	peak25720	acidic nuclear phosphoprotein 32 family member B [Source:HGNC Symbol;Acc:HGNC:16677]	1.67339	105.527	2.04947	301	ENSG00000136938	3'UTR					9	1	98015516	98015816	13593	7464	43.1263	0.549106
1003	NA	-2.87037	7.61325	43.945	0.743326	NOP16	protein_coding	peak20458	NOP16 nucleolar protein [Source:HGNC Symbol;Acc:HGNC:26934]	1.78572	105.527	2.18287	301	ENSG00000048162	3'UTR	ARL10	Antisense ADP ribosylation factor like GTPase 10 [Source:HGNC Symbol;Acc:HGNC:22042]	protein_coding	ENSG00000175414	5	-1	176383942	176384242	5888	5553	43.7934	0.943105
1004	NA	-3.17868	7.48402	50.3133	0.743326	RNASEH1	protein_coding	peak13756	ribonuclease H1 [Source:HGNC Symbol;Acc:HGNC:18466]	1.97791	105.527	2.42228	301	ENSG00000171865	3'UTR					2	-1	3545576	3545876	6615	6217	49.7767	0.939834
1005	NA	-3.01967	7.46479	44.5234	0.743326	UBE2D2	protein_coding	peak21028	ubiquitin conjugating enzyme E2 D2 [Source:HGNC Symbol;Acc:HGNC:12475]	1.87931	105.527	2.30164	301	ENSG00000131508	3'UTR					5	1	139626558	139626858	5325	5109	44.6939	0.959437
1006	NA	7.99354	4.24178	64.2479	0.743326	TEN1	protein_coding	peak10986	TEN1, CST complex subunit [Source:HGNC Symbol;Acc:HGNC:37242]	4.98086	105.527	6.02589	301	ENSG00000257949	3'UTR					17	1	76000282	76000582	631	626	62.5016	0.992076
1007	NA	-2.69854	12.5893	56.1576	0.743326	S100A2	protein_coding	peak938	S100 calcium binding protein A2 [Source:HGNC Symbol;Acc:HGNC:10492]	1.68188	105.527	1.95329	301	ENSG00000196754	3'UTR					1	-1	153561339	153561639	141510	137450	56.8488	0.971309
1008	NA	-3.93158	5.98775	43.2571	0.743326	CDT1	protein_coding	peak10285	chromatin licensing and DNA replication factor 1 [Source:HGNC Symbol;Acc:HGNC:24576]	2.45065	105.527	2.97642	301	ENSG00000167513	3'UTR					16	1	88808956	88809256	2396	2327	42.9527	0.971202
1009	NA	-4.80426	5.52066	51.3134	0.743326	ARHGAP10	protein_coding	peak19262	Rho GTPase activating protein 10 [Source:HGNC Symbol;Acc:HGNC:26099]	2.99488	105.527	3.65743	301	ENSG00000071205	3'UTR					4	1	148072477	148072777	1781	1745	50.7794	0.979787
1010	NA	6.91148	4.32617	51.1633	0.743326	BIRC2	protein_coding	peak5229	baculoviral IAP repeat containing 2 [Source:HGNC Symbol;Acc:HGNC:590]	4.31259	105.527	5.22279	301	ENSG00000110330	3'UTR					11	1	102378373	102378673	698	655	49.8794	0.938395
1011	NA	-5.26579	5.17417	49.6033	0.743326	ERBB2	protein_coding	peak10646	erb-b2 receptor tyrosine kinase 2 [Source:HGNC Symbol;Acc:HGNC:3430]	3.28608	105.527	3.98704	301	ENSG00000141736	3'UTR	MIEN1	Antisense migration and invasion enhancer 1 [Source:HGNC Symbol;Acc:HGNC:28230]	protein_coding	ENSG00000141741	17	1	39728276	39728576	1138	1085	49.4175	0.953427
1012	NA	-4.14069	6.49098	56.2296	0.743326	MRPL55	protein_coding	peak1366	mitochondrial ribosomal protein L55 [Source:HGNC Symbol;Acc:HGNC:16686]	2.58473	105.527	3.16539	301	ENSG00000162910	3'UTR					1	-1	228106689	228106989	2946	2882	53.6149	0.978276
1013	NA	-4.53037	5.46814	42.6285	0.743326	CCNQ	protein_coding	peak26651	cyclin Q [Source:HGNC Symbol;Acc:HGNC:28434]	2.82891	105.527	3.38855	301	ENSG00000262919	3'UTR					X	-1	153587924	153588224	1637	1396	43.616	0.852779
1014	NA	3.46938	6.34409	38.1056	0.743326	FADD	protein_coding	peak5095	Fas associated via death domain [Source:HGNC Symbol;Acc:HGNC:3573]	2.16759	105.527	2.6274	301	ENSG00000168040	3'UTR	AP000879.1	Antisense	antisense	ENSG00000254721	11	1	70207085	70207385	2541	2279	39.1062	0.896891
1015	NA	-5.32417	5.07033	48.656	0.743326	DHX40	protein_coding	peak10875	DEAH-box helicase 40 [Source:HGNC Symbol;Acc:HGNC:18018]	3.32684	105.527	4.0279	301	ENSG00000108406	3'UTR					17	1	59608050	59608350	1034	980	48.5755	0.947776
1016	NA	-3.87691	6.40667	47.9557	0.743326	MYC	protein_coding	peak24823	MYC proto-oncogene, bHLH transcription factor [Source:HGNC Symbol;Acc:HGNC:7553]	2.4232	105.527	2.91186	301	ENSG00000136997	3'UTR					8	1	127741129	127741429	2580	2301	47.7614	0.89186
1017	NA	-8.19783	3.91985	48.3514	0.743326	RBBP6	protein_coding	peak9951	RB binding protein 6, ubiquitin ligase [Source:HGNC Symbol;Acc:HGNC:9889]	5.12402	105.527	6.18559	301	ENSG00000122257	3'UTR					16	1	24572559	24572859	448	420	49.3667	0.9375
1018	NA	7.94017	4.06051	52.7541	0.743326	FAM122B	protein_coding	peak26607	family with sequence similarity 122B [Source:HGNC Symbol;Acc:HGNC:30490]	4.96329	105.527	5.81895	301	ENSG00000156504	3'UTR					X	-1	134769568	134769868	421	400	53.76	0.950119
1019	NA	6.79248	4.60009	55.407	0.743326	C1GALT1C1	protein_coding	peak26578	C1GALT1 specific chaperone 1 [Source:HGNC Symbol;Acc:HGNC:24338]	4.24642	105.527	5.09782	301	ENSG00000171155	3'UTR					X	-1	120625951	120626251	841	785	55.3325	0.933413
1020	NA	-3.4296	6.57961	42.7088	0.743326	MRPL39	protein_coding	peak16556	mitochondrial ribosomal protein L39 [Source:HGNC Symbol;Acc:HGNC:14027]	2.14418	105.527	2.62065	301	ENSG00000154719	3'UTR					21	-1	25585660	25585960	2934	2837	41.9623	0.966939
1021	NA	-3.83486	7.22473	51.2782	0.743326	TAGLN	protein_coding	peak5300	transgelin [Source:HGNC Symbol;Acc:HGNC:11553]	2.39767	105.527	2.84445	301	ENSG00000149591	3'UTR	PCSK7	Antisense proprotein convertase subtilisin/kexin type 7 [Source:HGNC Symbol;Acc:HGNC:8748]	protein_coding	ENSG00000160613	11	1	117204491	117204791	6732	5443	51.6752	0.808526
1022	NA	-7.23952	4.06051	49.0902	0.743375	CCSER2	protein_coding	peak3712	coiled-coil serine rich protein 2 [Source:HGNC Symbol;Acc:HGNC:29197]	4.52946	105.527	5.54648	301	ENSG00000107771	3'UTR					10	1	84518216	84518516	602	580	48.6845	0.963455
1023	NA	-4.55067	5.47997	42.7691	0.743375	FOXD1	protein_coding	peak20018	forkhead box D1 [Source:HGNC Symbol;Acc:HGNC:3802]	2.84726	105.527	3.43521	301	ENSG00000251493	3'UTR					5	-1	73446261	73446561	1694	1573	43.0763	0.928571
1024	NA	8.10675	3.85769	50.5241	0.743375	PSKH1	protein_coding	peak10145	protein serine kinase H1 [Source:HGNC Symbol;Acc:HGNC:9529]	5.07377	105.527	6.15968	301	ENSG00000159792	3'UTR	CTRL/AC040162.1	Antisense chymotrypsin like [Source:HGNC Symbol;Acc:HGNC:2524]	protein_coding	ENSG00000141086,ENSG00000261884	16	1	67929375	67929675	440	424	49.1816	0.963636
1025	NA	9.36355	3.46962	48.7445	0.743375	ZNF264	protein_coding	peak13691	zinc finger protein 264 [Source:HGNC Symbol;Acc:HGNC:13057]	5.86176	105.527	6.94162	301	ENSG00000083844	3'UTR					19	1	57222544	57222844	304	285	50.8667	0.9375
1026	NA	-3.71031	6.79629	51.3045	0.743632	PTP4A1	protein_coding	peak22337	protein tyrosine phosphatase type IVA, member 1 [Source:HGNC Symbol;Acc:HGNC:9634]	2.32371	105.527	2.81015	301	ENSG00000112245	3'UTR					6	1	63581155	63581455	3573	3317	51.0594	0.928352
1027	NA	-4.71971	5.78321	57.3446	0.743632	NDUFS1	protein_coding	peak14475	NADH:ubiquinone oxidoreductase core subunit S1 [Source:HGNC Symbol;Acc:HGNC:7707]	2.95678	105.527	3.6199	301	ENSG00000023228	3'UTR					2	-1	206123909	206124209	1764	1678	56.4672	0.951247
1028	NA	-6.27447	4.85315	55.9222	0.744141	SCAF8	protein_coding	peak22598	SR-related CTD associated factor 8 [Source:HGNC Symbol;Acc:HGNC:20959]	3.93288	105.527	4.77416	301	ENSG00000213079	3'UTR					6	1	154833760	154834060	927	898	55.4521	0.968716
1029	NA	-3.49359	7.37056	58.0444	0.744821	CYBA	protein_coding	peak9712	cytochrome b-245 alpha chain [Source:HGNC Symbol;Acc:HGNC:2577]	2.19147	105.527	2.68336	301	ENSG00000051523	3'UTR					16	-1	88643291	88643591	4849	4774	56.9062	0.984533
1030	NA	-2.99965	8.57029	56.2418	0.744821	TRAPPC5	protein_coding	peak13098	trafficking protein particle complex 5 [Source:HGNC Symbol;Acc:HGNC:23067]	1.88227	105.527	2.3012	301	ENSG00000181029	3'UTR					19	1	7682744	7683044	13256	13028	55.7404	0.9828
1031	NA	-3.23185	7.43241	51.9722	0.744821	MAF1	protein_coding	peak24870	MAF1 homolog, negative regulator of RNA polymerase III [Source:HGNC Symbol;Acc:HGNC:24966]	2.0293	105.527	2.48459	301	ENSG00000179632	3'UTR	SHARPIN	Antisense SHANK associated RH domain interactor [Source:HGNC Symbol;Acc:HGNC:25321]	protein_coding	ENSG00000179526	8	1	144107311	144107611	5076	4957	50.6197	0.976556
1032	NA	-3.72168	6.15214	44.5631	0.744821	UBALD2	protein_coding	peak10990	UBA like domain containing 2 [Source:HGNC Symbol;Acc:HGNC:28438]	2.33697	105.527	2.86134	301	ENSG00000185262	3'UTR					17	1	76270994	76271294	2302	2195	44.1626	0.953519
1033	NA	-3.47705	6.52851	44.9855	0.744821	PRPF19	protein_coding	peak4240	pre-mRNA processing factor 19 [Source:HGNC Symbol;Acc:HGNC:17896]	2.18399	105.527	2.6742	301	ENSG00000110107	3'UTR					11	-1	60890725	60891025	3219	3108	44.4086	0.965517
1034	NA	5.82549	5.15583	60.8857	0.744821	INAFM1	protein_coding	peak13556	InaF motif containing 1 [Source:HGNC Symbol;Acc:HGNC:27406]	3.65967	105.527	4.43211	301	ENSG00000257704	3'UTR					19	1	47275398	47275698	1156	1135	60.6053	0.981834
1035	NA	-2.68282	8.7506	48.9875	0.744821	TCP1	protein_coding	peak21925	t-complex 1 [Source:HGNC Symbol;Acc:HGNC:11655]	1.68582	105.527	2.06073	301	ENSG00000120438	3'UTR	ACAT2	Antisense acetyl-CoA acetyltransferase 2 [Source:HGNC Symbol;Acc:HGNC:94]	protein_coding	ENSG00000120437	6	-1	159778952	159779252	12341	11697	49.164	0.947816
1036	NA	-5.67616	5.15214	55.9398	0.744821	SIRT2	protein_coding	peak12724	sirtuin 2 [Source:HGNC Symbol;Acc:HGNC:10886]	3.56772	105.527	4.36623	301	ENSG00000068903	3'UTR					19	-1	38878563	38878863	1068	1052	56.4895	0.985019
1037	NA	-4.98616	5.59193	55.3214	0.744821	HTATIP2	protein_coding	peak4796	HIV-1 Tat interactive protein 2 [Source:HGNC Symbol;Acc:HGNC:16637]	3.13498	105.527	3.7846	301	ENSG00000109854	3'UTR					11	1	20383479	20383779	1565	1525	55.901	0.974441
1038	NA	7.2908	4.24871	53.3788	0.744844	SSH2	protein_coding	peak11365	slingshot protein phosphatase 2 [Source:HGNC Symbol;Acc:HGNC:30580]	4.58545	105.527	5.47379	301	ENSG00000141298	3'UTR	ABHD15-AS1	Antisense ABHD15 antisense RNA 1 [Source:HGNC Symbol;Acc:HGNC:49685]	antisense	ENSG00000264031	17	-1	29625943	29626243	613	579	53.8135	0.944535
1039	NA	-3.08642	6.28543	32.0122	0.747017	DYNC1LI1	protein_coding	peak17304	dynein cytoplasmic 1 light intermediate chain 1 [Source:HGNC Symbol;Acc:HGNC:18745]	1.94357	105.527	2.37641	301	ENSG00000144635	3'UTR					3	-1	32526754	32527054	2694	2273	32.513	0.843727
1040	NA	-8.31395	3.8116	53.5005	0.747143	DAGLB	protein_coding	peak22697	diacylglycerol lipase beta [Source:HGNC Symbol;Acc:HGNC:28923]	5.23735	105.527	6.3996	301	ENSG00000164535	3'UTR					7	-1	6409130	6409430	535	504	53.8095	0.942056
1041	NA	-4.53629	5.83137	52.39	0.747247	MTHFD1L	protein_coding	peak22586	methylenetetrahydrofolate dehydrogenase (NADP+ dependent) 1 like [Source:HGNC Symbol;Acc:HGNC:21055]	2.85936	105.527	3.4777	301	ENSG00000120254	3'UTR	AL138733.1	Antisense	antisense	ENSG00000223598	6	1	151101585	151101885	1811	1757	52.2567	0.970182
1042	NA	-3.78606	6.56856	52.6237	0.747247	NSMCE1	protein_coding	peak9398	NSE1 homolog, SMC5-SMC6 complex component [Source:HGNC Symbol;Acc:HGNC:29897]	2.38724	105.527	2.92375	301	ENSG00000169189	3'UTR					16	-1	27224999	27225299	3018	2947	52.4961	0.976474
1043	NA	-5.04719	5.36019	47.2992	0.747247	PSMB9	protein_coding	peak22149	proteasome subunit beta 9 [Source:HGNC Symbol;Acc:HGNC:9546]	3.18419	105.527	3.73414	301	ENSG00000240065	3'UTR					6	1	32859283	32859583	1538	1439	45.6776	0.935631
1044	NA	-3.86645	6.06739	45.9872	0.747247	EIF4E	protein_coding	peak19608	eukaryotic translation initiation factor 4E [Source:HGNC Symbol;Acc:HGNC:3287]	2.43939	105.527	2.98728	301	ENSG00000151247	3'UTR					4	-1	98880061	98880361	1884	1795	45.2156	0.95276
1045	NA	-5.61351	5.18686	58.0517	0.747247	YPEL5	protein_coding	peak14730	yippee like 5 [Source:HGNC Symbol;Acc:HGNC:18329]	3.5429	105.527	4.33901	301	ENSG00000119801	3'UTR					2	1	30159253	30159553	1179	1134	56.5503	0.961832
1046	NA	-8.07163	3.62162	45.1631	0.747247	CCDC127	protein_coding	peak19822	coiled-coil domain containing 127 [Source:HGNC Symbol;Acc:HGNC:30520]	5.09434	105.527	6.2379	301	ENSG00000164366	3'UTR					5	-1	204958	205258	410	376	46.1729	0.917073
1047	NA	-5.35301	5.24351	53.3256	0.749318	EIF2AK4	protein_coding	peak8395	eukaryotic translation initiation factor 2 alpha kinase 4 [Source:HGNC Symbol;Acc:HGNC:19687]	3.3839	105.527	4.13537	301	ENSG00000128829	3'UTR					15	1	40035294	40035594	1333	1180	52.4873	0.885221
1048	NA	-5.04318	5.61359	55.0788	0.749318	NUP107	protein_coding	peak6546	nucleoporin 107 [Source:HGNC Symbol;Acc:HGNC:29914]	3.18808	105.527	3.87827	301	ENSG00000111581	3'UTR					12	1	68742388	68742688	1560	1474	54.2727	0.944872
1049	NA	-3.36703	7.85116	56.7332	0.749318	FAM129B	protein_coding	peak25321	family with sequence similarity 129 member B [Source:HGNC Symbol;Acc:HGNC:25282]	2.12937	105.527	2.60584	301	ENSG00000136830	3'UTR					9	-1	127505343	127505643	6708	6502	55.6946	0.96929
1050	NA	-6.58299	4.141	43.9465	0.749318	MID1	protein_coding	peak26278	midline 1 [Source:HGNC Symbol;Acc:HGNC:7095]	4.16402	105.527	5.07798	301	ENSG00000101871	3'UTR					X	-1	10445559	10445859	586	553	44.9367	0.943686
1051	NA	-6.76679	4.43659	52.9442	0.749318	PRDM4	protein_coding	peak5906	PR/SET domain 4 [Source:HGNC Symbol;Acc:HGNC:9348]	4.28167	105.527	5.15903	301	ENSG00000110851	3'UTR					12	-1	107732870	107733170	675	650	53.6492	0.962963
1052	NA	8.07865	3.66893	43.4864	0.749318	TIFA	protein_coding	peak19656	TRAF interacting protein with forkhead associated domain [Source:HGNC Symbol;Acc:HGNC:19075]	5.11346	105.527	6.09032	301	ENSG00000145365	3'UTR					4	-1	112277084	112277384	400	384	45.7188	0.96
1053	NA	-3.40918	7.15676	53.0601	0.749318	WDR18	protein_coding	peak12990	WD repeat domain 18 [Source:HGNC Symbol;Acc:HGNC:17956]	2.15824	105.527	2.6404	301	ENSG00000065268	3'UTR					19	1	994259	994559	4069	3987	52.2621	0.979848
1054	NA	-8.55413	3.76398	53.6615	0.74976	COA5	protein_coding	peak14152	cytochrome c oxidase assembly factor 5 [Source:HGNC Symbol;Acc:HGNC:33848]	5.41803	105.527	6.60468	301	ENSG00000183513	3'UTR					2	-1	98600470	98600770	510	483	54.1946	0.947059
1055	NA	-3.54652	7.36977	60.1546	0.750006	PGRMC1	protein_coding	peak27011	progesterone receptor membrane component 1 [Source:HGNC Symbol;Acc:HGNC:16090]	2.24724	105.527	2.74978	301	ENSG00000101856	3'UTR					X	1	119244165	119244465	5346	5162	61.161	0.965582
1056	NA	-6.53566	4.44869	50.601	0.751017	RABIF	protein_coding	peak1201	RAB interacting factor [Source:HGNC Symbol;Acc:HGNC:9797]	4.14437	105.527	5.04261	301	ENSG00000183155	3'UTR					1	-1	202880922	202881222	789	754	48.0676	0.95564
1057	NA	3.48095	8.87768	58.0609	0.752165	TGFBI	protein_coding	peak20998	transforming growth factor beta induced [Source:HGNC Symbol;Acc:HGNC:11771]	2.20985	105.527	2.70183	301	ENSG00000120708	3'UTR					5	1	136063518	136063818	12539	12122	56.2582	0.966744
1058	NA	-3.91052	7.05557	54.309	0.752165	EGR1	protein_coding	peak21014	early growth response 1 [Source:HGNC Symbol;Acc:HGNC:3238]	2.48348	105.527	2.93861	301	ENSG00000120738	3'UTR					5	1	138469005	138469305	3292	3211	52.9826	0.975395
1059	NA	-4.34054	6.37374	61.858	0.752165	ORAI1	protein_coding	peak6790	ORAI calcium release-activated calcium modulator 1 [Source:HGNC Symbol;Acc:HGNC:25896]	2.75681	105.527	3.37638	301	ENSG00000276045	3'UTR					12	1	121641737	121642037	2732	2697	60.6604	0.987189
1060	NA	-3.8499	6.93766	60.2015	0.752165	ATP6V0D1	protein_coding	peak9564	ATPase H+ transporting V0 subunit d1 [Source:HGNC Symbol;Acc:HGNC:13724]	2.44558	105.527	2.99501	301	ENSG00000159720	3'UTR					16	-1	67438023	67438323	4699	4608	59.1628	0.980634
1061	NA	-6.24782	4.41517	46.2701	0.752165	ASF1A	protein_coding	peak22480	anti-silencing function 1A histone chaperone [Source:HGNC Symbol;Acc:HGNC:20995]	3.97047	105.527	4.86275	301	ENSG00000111875	3'UTR	MCM9	Antisense minichromosome maintenance 9 homologous recombination repair factor [Source:HGNC Symbol;Acc:HGNC:21484]	protein_coding	ENSG00000111877	6	1	118907498	118907798	776	723	47.917	0.931701
1062	NA	-4.01871	5.98048	46.1878	0.752165	PRRC2C	protein_coding	peak2504	proline rich coiled-coil 2C [Source:HGNC Symbol;Acc:HGNC:24903]	2.5543	105.527	3.11884	301	ENSG00000117523	3'UTR					1	1	171593209	171593509	1781	1717	46.1549	0.964065
1063	NA	-2.35831	9.58236	45.4493	0.752165	PCBP1	protein_coding	peak14900	poly(rC) binding protein 1 [Source:HGNC Symbol;Acc:HGNC:8647]	1.4994	105.527	1.83538	301	ENSG00000169564	3'UTR	PCBP1-AS1	Antisense PCBP1 antisense RNA 1 [Source:HGNC Symbol;Acc:HGNC:42948]	processed_transcript	ENSG00000179818	2	1	70088868	70089168	25010	24070	44.7927	0.962415
1064	NA	3.28257	8.47222	72.8269	0.752964	PDIA3	protein_coding	peak8471	protein disulfide isomerase family A member 3 [Source:HGNC Symbol;Acc:HGNC:4606]	2.08841	105.527	2.55261	301	ENSG00000167004	3'UTR					15	1	43771240	43771540	10884	10191	72.965	0.936329
1065	NA	8.26816	3.77843	52.3782	0.753458	CLK1	protein_coding	peak14440	CDC like kinase 1 [Source:HGNC Symbol;Acc:HGNC:2068]	5.26501	105.527	6.41554	301	ENSG00000013441	3'UTR					2	-1	200853081	200853381	535	465	48.1957	0.869159
1066	NA	-5.71752	4.49318	38.7188	0.753458	FAM111B	protein_coding	peak4923	family with sequence similarity 111 member B [Source:HGNC Symbol;Acc:HGNC:24200]	3.64108	105.527	4.30898	301	ENSG00000189057	3'UTR					11	1	59127111	59127411	838	739	40.2517	0.881862
1067	NA	-5.07661	5.61359	60.0533	0.753458	SMG5	protein_coding	peak1007	SMG5, nonsense mediated mRNA decay factor [Source:HGNC Symbol;Acc:HGNC:24644]	3.23431	105.527	3.96067	301	ENSG00000198952	3'UTR					1	-1	156249228	156249528	1632	1592	58.1671	0.97549
1068	NA	6.11636	4.55604	48.4883	0.753458	AHNAK	protein_coding	peak4260	AHNAK nucleoprotein [Source:HGNC Symbol;Acc:HGNC:347]	3.8977	105.527	4.77129	301	ENSG00000124942	3'UTR					11	-1	62433545	62433845	627	600	48.4467	0.956938
1069	NA	5.02519	5.05854	45.7421	0.753458	PARN	protein_coding	peak9344	poly(A)-specific ribonuclease [Source:HGNC Symbol;Acc:HGNC:8609]	3.20267	105.527	3.84887	301	ENSG00000140694	3'UTR					16	-1	14435700	14436000	1017	968	44.2231	0.951819
1070	NA	-8.40966	3.55043	46.1059	0.75386	CORO1A	protein_coding	peak9992	coronin 1A [Source:HGNC Symbol;Acc:HGNC:2252]	5.36224	105.527	6.4966	301	ENSG00000102879	3'UTR					16	1	30188776	30189076	299	293	45.4744	0.979933
1071	NA	-5.06391	5.05854	46.1429	0.755319	SPC25	protein_coding	peak14332	SPC25, NDC80 kinetochore complex component [Source:HGNC Symbol;Acc:HGNC:24031]	3.23193	105.527	3.9521	301	ENSG00000152253	3'UTR					2	-1	168871386	168871686	1018	929	46.6964	0.912574
1072	NA	3.57668	6.73772	51.9991	0.755607	TAF9	protein_coding	peak20012	TATA-box binding protein associated factor 9 [Source:HGNC Symbol;Acc:HGNC:11542]	2.28417	105.527	2.78628	301	ENSG00000273841	3'UTR					5	-1	69364743	69365043	3353	3230	52.9399	0.963316
1073	NA	-3.19653	8.21834	59.4847	0.755607	GPX1	polymorphic_pseudogene	peak17422	glutathione peroxidase 1 [Source:HGNC Symbol;Acc:HGNC:4553]	2.04222	105.527	2.4992	301	ENSG00000233276	3'UTR					3	-1	49357176	49357476	10608	10382	58.5099	0.978695
1074	NA	-2.84853	7.22121	38.8866	0.755607	ECH1	protein_coding	peak12721	enoyl-CoA hydratase 1 [Source:HGNC Symbol;Acc:HGNC:3149]	1.81991	105.527	2.22624	301	ENSG00000104823	3'UTR					19	-1	38815422	38815722	4556	4162	39.0711	0.913521
1075	NA	-2.76488	9.27581	58.2241	0.756598	EIF1	protein_coding	peak10680	eukaryotic translation initiation factor 1 [Source:HGNC Symbol;Acc:HGNC:3249]	1.76777	105.527	2.16504	301	ENSG00000173812	3'UTR					17	1	41690703	41691003	23212	21480	58.2011	0.925383
1076	NA	-6.21789	4.89132	58.227	0.756852	MGRN1	protein_coding	peak9854	mahogunin ring finger 1 [Source:HGNC Symbol;Acc:HGNC:20254]	3.97793	105.527	4.73668	301	ENSG00000102858	3'UTR					16	1	4690670	4690970	1033	1011	56.3343	0.978703
1077	NA	-5.3438	4.87796	45.3835	0.756852	KCTD5	protein_coding	peak9810	potassium channel tetramerization domain containing 5 [Source:HGNC Symbol;Acc:HGNC:21423]	3.41987	105.527	4.18026	301	ENSG00000167977	3'UTR					16	1	2708730	2709030	865	813	45.7921	0.939884
1078	NA	3.66785	7.3989	66.7504	0.756852	ARPP19	protein_coding	peak8931	cAMP regulated phosphoprotein 19 [Source:HGNC Symbol;Acc:HGNC:16967]	2.34777	105.527	2.85864	301	ENSG00000128989	3'UTR					15	-1	52547045	52547345	5304	5177	66.5963	0.976056
1079	NA	-3.70485	6.62429	53.2213	0.756852	STX10	protein_coding	peak12550	syntaxin 10 [Source:HGNC Symbol;Acc:HGNC:11428]	2.37282	105.527	2.90409	301	ENSG00000104915	3'UTR					19	-1	13144063	13144363	3212	3158	52.8547	0.983188
1080	NA	5.43198	4.7567	43.2615	0.756852	RPE	protein_coding	peak15421	ribulose-5-phosphate-3-epimerase [Source:HGNC Symbol;Acc:HGNC:10293]	3.47977	105.527	4.22135	301	ENSG00000197713	3'UTR	KANSL1L	Antisense KAT8 regulatory NSL complex subunit 1 like [Source:HGNC Symbol;Acc:HGNC:26310]	protein_coding	ENSG00000144445	2	1	210021275	210021575	786	754	43.931	0.959288
1081	NA	-4.40681	5.20123	40.4091	0.756852	CCDC6	protein_coding	peak3032	coiled-coil domain containing 6 [Source:HGNC Symbol;Acc:HGNC:18782]	2.8235	105.527	3.45723	301	ENSG00000108091	3'UTR					10	-1	59788765	59789065	1311	1217	42.4265	0.928299
1082	NA	-3.37827	7.0917	49.0413	0.756852	SQOR	protein_coding	peak8511	sulfide quinone oxidoreductase [Source:HGNC Symbol;Acc:HGNC:20390]	2.16525	105.527	2.5886	301	ENSG00000137767	3'UTR					15	1	45690974	45691274	4170	3972	49.0791	0.952518
1083	NA	5.53374	5.04863	48.701	0.756852	SOWAHC	protein_coding	peak15076	sosondowah ankyrin repeat domain family member C [Source:HGNC Symbol;Acc:HGNC:26149]	3.5481	105.527	4.05193	301	ENSG00000198142	3'UTR					2	1	109618691	109618991	913	884	49.0814	0.968237
1084	NA	-4.09822	5.82093	46.1528	0.756852	USP21	protein_coding	peak2442	ubiquitin specific peptidase 21 [Source:HGNC Symbol;Acc:HGNC:12620]	2.62844	105.527	3.21892	301	ENSG00000143258	3'UTR					1	1	161165424	161165724	2017	1964	45.2266	0.973723
1085	NA	-4.77375	5.27613	47.6761	0.756852	FAM53C	protein_coding	peak21008	family with sequence similarity 53 member C [Source:HGNC Symbol;Acc:HGNC:1336]	3.06184	105.527	3.72521	301	ENSG00000120709	3'UTR					5	1	138349426	138349726	1319	1222	47.7594	0.926459
1086	NA	-6.75948	4.25905	50.4541	0.757367	KPTN	protein_coding	peak12838	kaptin, actin binding protein [Source:HGNC Symbol;Acc:HGNC:6404]	4.33777	105.527	5.26412	301	ENSG00000118162	3'UTR					19	-1	47475145	47475445	553	546	51.3059	0.987342
1087	NA	-4.45425	5.88354	53.0916	0.7574	BCAS4	protein_coding	peak16289	breast carcinoma amplified sequence 4 [Source:HGNC Symbol;Acc:HGNC:14367]	2.85934	105.527	3.47406	301	ENSG00000124243	3'UTR					20	1	50876879	50877179	1642	1597	52.4471	0.972594
1088	NA	-4.21001	5.26762	37.8174	0.758895	INTS4	protein_coding	peak4442	integrator complex subunit 4 [Source:HGNC Symbol;Acc:HGNC:25048]	2.70515	105.527	3.31183	301	ENSG00000149262	3'UTR	AAMDC	Antisense adipogenesis associated Mth938 domain containing [Source:HGNC Symbol;Acc:HGNC:30205]	protein_coding	ENSG00000087884	11	-1	77878723	77879023	1308	1158	39.4983	0.885321
1089	NA	-2.1862	8.9649	37.9033	0.759197	MRPL22	protein_coding	peak21153	mitochondrial ribosomal protein L22 [Source:HGNC Symbol;Acc:HGNC:14480]	1.40567	105.527	1.72155	301	ENSG00000082515	3'UTR					5	1	154966670	154966970	17060	15383	38.1988	0.9017
1090	NA	4.03269	6.59534	61.7783	0.759197	TNPO1	protein_coding	peak20755	transportin 1 [Source:HGNC Symbol;Acc:HGNC:6401]	2.5947	105.527	3.17756	301	ENSG00000083312	3'UTR					5	1	72910026	72910326	4405	4348	59.2293	0.98706
1091	NA	3.4353	7.72192	62.8938	0.759197	ITGB1	protein_coding	peak2968	integrin subunit beta 1 [Source:HGNC Symbol;Acc:HGNC:6153]	2.21051	105.527	2.6982	301	ENSG00000150093	3'UTR					10	-1	32900395	32900695	5904	5704	62.7737	0.966125
1092	NA	-3.0846	8.19474	58.6915	0.759197	NDUFC2	protein_coding	peak4446	NADH:ubiquinone oxidoreductase subunit C2 [Source:HGNC Symbol;Acc:HGNC:7706]	1.98528	105.527	2.43118	301	ENSG00000151366	3'UTR					11	-1	78069856	78070156	9005	8594	58.6642	0.954359
1093	NA	-5.40863	5.05458	49.2374	0.759197	TMBIM4	protein_coding	peak5767	transmembrane BAX inhibitor motif containing 4 [Source:HGNC Symbol;Acc:HGNC:24257]	3.48167	105.527	4.25368	301	ENSG00000155957	3'UTR					12	-1	66137839	66138139	1147	1064	49.0179	0.927637
1094	NA	-4.12411	6.53562	63.8713	0.759197	EHD4	protein_coding	peak8861	EH domain containing 4 [Source:HGNC Symbol;Acc:HGNC:3245]	2.65566	105.527	3.23737	301	ENSG00000103966	3'UTR					15	-1	41899442	41899742	2684	2582	63.3521	0.961997
1095	NA	-4.84247	5.42286	51.5529	0.759197	MRPL10	protein_coding	peak11573	mitochondrial ribosomal protein L10 [Source:HGNC Symbol;Acc:HGNC:14055]	3.11858	105.527	3.81922	301	ENSG00000159111	3'UTR					17	-1	47823456	47823756	1526	1470	51.7156	0.963303
1096	NA	7.34296	4.19944	54.4688	0.75977	RASSF3	protein_coding	peak6513	Ras association domain family member 3 [Source:HGNC Symbol;Acc:HGNC:14271]	4.73329	105.527	5.72383	301	ENSG00000153179	3'UTR					12	1	64697266	64697566	588	552	56.4783	0.938776
1097	NA	-6.61403	4.04465	41.8151	0.75977	RNF19A	protein_coding	peak24206	ring finger protein 19A, RBR E3 ubiquitin protein ligase [Source:HGNC Symbol;Acc:HGNC:13432]	4.26442	105.527	5.20943	301	ENSG00000034677	3'UTR	SPAG1	Antisense sperm associated antigen 1 [Source:HGNC Symbol;Acc:HGNC:11212]	protein_coding	ENSG00000104450	8	-1	100257062	100257362	479	455	43.1934	0.949896
1098	NA	8.32272	3.89796	54.5222	0.75977	RAB20	protein_coding	peak7137	RAB20, member RAS oncogene family [Source:HGNC Symbol;Acc:HGNC:18260]	5.36637	105.527	6.50945	301	ENSG00000139832	3'UTR					13	-1	110523070	110523370	500	474	54.7911	0.948
1099	NA	5.79169	4.32617	40.0677	0.75977	ARMCX1	protein_coding	peak26952	armadillo repeat containing X-linked 1 [Source:HGNC Symbol;Acc:HGNC:18073]	3.73655	105.527	4.52276	301	ENSG00000126947	3'UTR					X	1	101554400	101554700	804	711	39.993	0.884328
1100	NA	-3.7084	6.99396	61.0893	0.75977	EFTUD2	protein_coding	peak11548	elongation factor Tu GTP binding domain containing 2 [Source:HGNC Symbol;Acc:HGNC:30858]	2.39318	105.527	2.9291	301	ENSG00000108883	3'UTR					17	-1	44850912	44851212	3798	3652	60.8321	0.961559
1101	NA	-6.29032	5.10514	53.0355	0.75977	MDFI	protein_coding	peak22229	MyoD family inhibitor [Source:HGNC Symbol;Acc:HGNC:6967]	4.06102	105.527	4.37266	301	ENSG00000112559	3'UTR					6	1	41653944	41654244	856	814	52.4926	0.950935
1102	NA	-5.56078	5.22605	52.0653	0.75977	TMEM158	protein_coding	peak17363	transmembrane protein 158 (gene/pseudogene) [Source:HGNC Symbol;Acc:HGNC:30293]	3.59035	105.527	4.07097	301	ENSG00000249992	3'UTR					3	-1	45224467	45224767	1603	1504	52.26	0.938241
1103	NA	-4.83861	5.35377	49.1775	0.75977	MGME1	protein_coding	peak16072	mitochondrial genome maintenance exonuclease 1 [Source:HGNC Symbol;Acc:HGNC:16205]	3.12607	105.527	3.82858	301	ENSG00000125871	3'UTR	OVOL2	Antisense ovo like zinc finger 2 [Source:HGNC Symbol;Acc:HGNC:15804]	protein_coding	ENSG00000125850	20	1	17990819	17991119	1321	1191	49.7162	0.90159
1104	NA	-3.33635	7.05607	50.6089	0.75977	MGAT1	protein_coding	peak20509	mannosyl (alpha-1,3-)-glycoprotein beta-1,2-N-acetylglucosaminyltransferase [Source:HGNC Symbol;Acc:HGNC:7044]	2.15562	105.527	2.6304	301	ENSG00000131446	3'UTR					5	-1	180790546	180790846	4685	4531	49.9872	0.967129
1105	NA	-9.84273	3.37136	55.4125	0.75977	TPST1	protein_coding	peak23464	tyrosylprotein sulfotransferase 1 [Source:HGNC Symbol;Acc:HGNC:12020]	6.36787	105.527	7.76466	301	ENSG00000169902	3'UTR					7	1	66360139	66360439	316	293	55.7406	0.927215
1106	NA	-3.77028	6.72596	54.7484	0.75977	FLOT2	protein_coding	peak11347	flotillin 2 [Source:HGNC Symbol;Acc:HGNC:3758]	2.43955	105.527	2.94733	301	ENSG00000132589	3'UTR					17	-1	28879340	28879640	2981	2900	54.7293	0.972828
1107	NA	-3.56281	7.11229	52.8538	0.75977	TXNDC17	protein_coding	peak10383	thioredoxin domain containing 17 [Source:HGNC Symbol;Acc:HGNC:28218]	2.30535	105.527	2.76385	301	ENSG00000129235	3'UTR					17	1	6642825	6643125	4033	3663	52.6811	0.908257
1108	NA	-3.69211	6.58647	51.6227	0.75977	MGMT	protein_coding	peak3967	O-6-methylguanine-DNA methyltransferase [Source:HGNC Symbol;Acc:HGNC:7059]	2.3894	105.527	2.90069	301	ENSG00000170430	3'UTR					10	1	129766803	129767103	3183	3111	50.6905	0.97738
1109	NA	-4.14477	6.22605	55.0788	0.75977	NIPSNAP2	protein_coding	peak23432	nipsnap homolog 2 [Source:HGNC Symbol;Acc:HGNC:4179]	2.68317	105.527	3.26301	301	ENSG00000146729	3'UTR					7	1	55999879	56000179	2222	2138	54.1908	0.962196
1110	NA	-2.65923	7.76064	41.9815	0.75977	GYS1	protein_coding	peak12861	glycogen synthase 1 [Source:HGNC Symbol;Acc:HGNC:4706]	1.72237	105.527	2.10943	301	ENSG00000104812	3'UTR					19	-1	48968129	48968429	5868	5757	41.7355	0.981084
1111	NA	-5.83565	4.85542	52.4819	0.75977	CHD8	protein_coding	peak7903	chromodomain helicase DNA binding protein 8 [Source:HGNC Symbol;Acc:HGNC:20153]	3.7798	105.527	4.61296	301	ENSG00000100888	3'UTR					14	-1	21385196	21385496	1486	929	49.9548	0.625168
1112	NA	6.22115	4.38086	45.1946	0.75977	SLC25A43	protein_coding	peak27012	solute carrier family 25 member 43 [Source:HGNC Symbol;Acc:HGNC:30557]	4.03	105.527	4.78464	301	ENSG00000077713	3'UTR					X	1	119454174	119454474	578	542	45.1882	0.937716
1113	NA	-3.80128	6.95685	50.2063	0.75977	RHOD	protein_coding	peak5057	ras homolog family member D [Source:HGNC Symbol;Acc:HGNC:670]	2.46332	105.527	2.79217	301	ENSG00000173156	3'UTR					11	1	67071715	67072015	3114	3059	50.7166	0.982338
1114	NA	-3.03724	7.28922	45.7112	0.75977	DUSP23	protein_coding	peak2429	dual specificity phosphatase 23 [Source:HGNC Symbol;Acc:HGNC:21480]	1.96834	105.527	2.38098	301	ENSG00000158716	3'UTR					1	1	159782242	159782542	5462	5264	44.7981	0.96375
1115	NA	-9.26657	3.46962	52.4387	0.75977	UVRAG	protein_coding	peak5145	UV radiation resistance associated [Source:HGNC Symbol;Acc:HGNC:12640]	6.00548	105.527	7.26883	301	ENSG00000198382	3'UTR					11	1	76142351	76142651	349	337	49.5074	0.965616
1116	NA	-6.5441	4.67667	55.2634	0.76032	GMPPA	protein_coding	peak15474	GDP-mannose pyrophosphorylase A [Source:HGNC Symbol;Acc:HGNC:22923]	4.24341	105.527	5.08717	301	ENSG00000144591	3'UTR	AC053503.1	Antisense	antisense	ENSG00000227432	2	1	219506691	219506991	764	737	53.8521	0.96466
1117	NA	-2.75306	10.0506	64.6986	0.760331	COX7C	protein_coding	peak20817	cytochrome c oxidase subunit 7C [Source:HGNC Symbol;Acc:HGNC:2292]	1.78572	105.527	2.18675	301	ENSG00000127184	3'UTR					5	1	86620468	86620768	31419	30602	63.0924	0.973997
1118	NA	-4.08144	6.03365	51.7211	0.7611	MRPS36	protein_coding	peak20724	mitochondrial ribosomal protein S36 [Source:HGNC Symbol;Acc:HGNC:16631]	2.64995	105.527	3.23141	301	ENSG00000134056	3'UTR					5	1	69229162	69229462	2193	2031	50.4879	0.926129
1119	NA	-2.96159	7.08251	41.9049	0.7611	CDC25B	protein_coding	peak16010	cell division cycle 25B [Source:HGNC Symbol;Acc:HGNC:1726]	1.92335	105.527	2.35562	301	ENSG00000101224	3'UTR					20	1	3805814	3806114	4400	4188	42.3491	0.951818
1120	NA	-3.93084	6.11181	51.3208	0.7611	FAM207A	protein_coding	peak16512	family with sequence similarity 207 member A [Source:HGNC Symbol;Acc:HGNC:15811]	2.5534	105.527	3.12075	301	ENSG00000160256	3'UTR					21	1	44976671	44976971	2221	2175	51.4018	0.979289
1121	NA	-4.53268	6.06739	63.4478	0.7611	NIPSNAP1	protein_coding	peak16748	nipsnap homolog 1 [Source:HGNC Symbol;Acc:HGNC:7827]	2.94492	105.527	3.60662	301	ENSG00000184117	3'UTR					22	-1	29554809	29555109	1848	1829	62.9158	0.989719
1122	NA	-5.80375	4.49609	45.4853	0.7611	PPP1R15B	protein_coding	peak1213	protein phosphatase 1 regulatory subunit 15B [Source:HGNC Symbol;Acc:HGNC:14951]	3.77295	105.527	4.61848	301	ENSG00000158615	3'UTR	AL606489.1	Antisense	antisense	ENSG00000226330	1	-1	204403382	204403682	761	715	45.4909	0.939553
1123	NA	-4.45075	5.87124	55.0952	0.7611	TMEM115	protein_coding	peak17448	transmembrane protein 115 [Source:HGNC Symbol;Acc:HGNC:30055]	2.89602	105.527	3.52825	301	ENSG00000126062	3'UTR	Z84492.1/CYB561D2	Antisense cytochrome b561 family member D2 [Source:HGNC Symbol;Acc:HGNC:30253]	protein_coding	ENSG00000272104,ENSG00000114395	3	-1	50354754	50355054	1965	1919	54.025	0.97659
1124	NA	-4.26139	5.93498	53.4332	0.7611	EIF2B4	protein_coding	peak13843	eukaryotic translation initiation factor 2B subunit delta [Source:HGNC Symbol;Acc:HGNC:3260]	2.77441	105.527	3.38988	301	ENSG00000115211	3'UTR	AC074117.1	Antisense	antisense	ENSG00000234072	2	-1	27364357	27364657	2061	1978	53.6117	0.959728
1125	NA	-4.35775	5.87011	54.2852	0.7611	TUSC2	protein_coding	peak17444	tumor suppressor 2, mitochondrial calcium regulator [Source:HGNC Symbol;Acc:HGNC:17034]	2.83749	105.527	3.47399	301	ENSG00000114383	3'UTR					3	-1	50324912	50325212	2064	1976	54.0784	0.957364
1126	NA	-6.68443	4.58647	59.7149	0.7611	B3GALT6	protein_coding	peak1513	beta-1,3-galactosyltransferase 6 [Source:HGNC Symbol;Acc:HGNC:17978]	4.35262	105.527	5.2137	301	ENSG00000176022	3'UTR					1	1	1234739	1235039	940	909	60.1023	0.967021
1127	NA	-5.00878	4.79511	42.2885	0.7611	REXO1	protein_coding	peak12358	RNA exonuclease 1 homolog [Source:HGNC Symbol;Acc:HGNC:24616]	3.26265	105.527	3.99257	301	ENSG00000079313	3'UTR	AC012615.2	Antisense	antisense	ENSG00000267007	19	-1	1815251	1815551	1001	968	43.5899	0.967033
1128	NA	4.5037	5.17234	42.1662	0.7611	KPNA6	protein_coding	peak1800	karyopherin subunit alpha 6 [Source:HGNC Symbol;Acc:HGNC:6399]	2.93547	105.527	3.56988	301	ENSG00000025800	3'UTR					1	1	32176264	32176564	1158	1095	42.1096	0.945596
1129	NA	-3.42897	6.37532	44.1541	0.7611	ECPAS	protein_coding	peak25216	Ecm29 proteasome adaptor and scaffold [Source:HGNC Symbol;Acc:HGNC:29020]	2.23594	105.527	2.73291	301	ENSG00000136813	3'UTR					9	-1	111361886	111362186	2825	2436	44.6367	0.862301
1130	NA	-9.20591	3.66375	58.8097	0.7611	BEX1	protein_coding	peak26519	brain expressed X-linked 1 [Source:HGNC Symbol;Acc:HGNC:1036]	6.00313	105.527	7.23117	301	ENSG00000133169	3'UTR					X	-1	103062650	103062950	673	651	57.0384	0.967311
1131	NA	5.09714	5.34732	43.0429	0.7611	WWC1	protein_coding	peak21180	WW and C2 domain containing 1 [Source:HGNC Symbol;Acc:HGNC:29435]	3.32477	105.527	3.59097	301	ENSG00000113645	3'UTR					5	1	168469454	168469754	1203	1154	42.7548	0.959268
1132	NA	-6.07279	4.39968	47.1944	0.7611	DCAF10	protein_coding	peak25597	DDB1 and CUL4 associated factor 10 [Source:HGNC Symbol;Acc:HGNC:23686]	3.96172	105.527	4.8435	301	ENSG00000122741	3'UTR	AL138752.2	Antisense	protein_coding	ENSG00000255872	9	1	37861706	37862006	636	598	46.0635	0.940252
1133	NA	-5.26523	5.10705	49.9203	0.7611	FOXK2	protein_coding	peak11067	forkhead box K2 [Source:HGNC Symbol;Acc:HGNC:6036]	3.43706	105.527	4.20626	301	ENSG00000141568	3'UTR					17	1	82602086	82602386	1116	1072	49.6119	0.960573
1134	NA	-3.66149	6.7241	51.016	0.7611	UBE2L6	protein_coding	peak4226	ubiquitin conjugating enzyme E2 L6 [Source:HGNC Symbol;Acc:HGNC:12490]	2.39108	105.527	2.81979	301	ENSG00000156587	3'UTR					11	-1	57551658	57551958	3903	3690	51.2959	0.945427
1135	NA	-3.76915	7.90264	50.8424	0.7611	SERPINB5	protein_coding	peak12298	serpin family B member 5 [Source:HGNC Symbol;Acc:HGNC:8949]	2.46214	105.527	2.60166	301	ENSG00000206075	3'UTR					18	1	63504781	63505081	6230	5959	51.1762	0.956501
1136	NA	4.3609	6.53278	70.2087	0.7611	ATP6AP2	protein_coding	peak26781	ATPase H+ transporting accessory protein 2 [Source:HGNC Symbol;Acc:HGNC:18305]	2.84913	105.527	3.4535	301	ENSG00000182220	3'UTR					X	1	40606336	40606636	2677	2589	70.0081	0.967127
1137	NA	-2.71642	9.08372	57.4256	0.7611	GNB2	protein_coding	peak23602	G protein subunit beta 2 [Source:HGNC Symbol;Acc:HGNC:4398]	1.77512	105.527	2.17405	301	ENSG00000172354	3'UTR					7	1	100678865	100679165	17549	17119	57.0933	0.975497
1138	NA	-3.3981	6.95048	52.2634	0.7611	NDUFA2	protein_coding	peak20321	NADH:ubiquinone oxidoreductase subunit A2 [Source:HGNC Symbol;Acc:HGNC:7685]	2.22066	105.527	2.71697	301	ENSG00000131495	3'UTR					5	-1	140645474	140645774	4025	3843	51.7075	0.954783
1139	NA	-2.76458	8.32021	49.8358	0.7611	SOD1	protein_coding	peak16429	superoxide dismutase 1 [Source:HGNC Symbol;Acc:HGNC:11179]	1.80687	105.527	2.21287	301	ENSG00000142168	3'UTR					21	1	31668380	31668680	10155	9575	49.7992	0.942885
1140	NA	-3.40417	6.93336	50.9006	0.7611	RABL6	protein_coding	peak25983	RAB, member RAS oncogene family like 6 [Source:HGNC Symbol;Acc:HGNC:24703]	2.22615	105.527	2.72628	301	ENSG00000196642	3'UTR					9	1	136840882	136841182	3871	3772	50.6583	0.974425
1141	NA	-9.25937	3.57823	56.544	0.7611	PIM1	protein_coding	peak22213	Pim-1 proto-oncogene, serine/threonine kinase [Source:HGNC Symbol;Acc:HGNC:8986]	6.05708	105.527	7.39228	301	ENSG00000137193	3'UTR					6	1	37175125	37175425	388	373	58.4692	0.96134
1142	NA	8.78478	3.87573	60.0968	0.7611	QSOX2	protein_coding	peak25421	quiescin sulfhydryl oxidase 2 [Source:HGNC Symbol;Acc:HGNC:30249]	5.74939	105.527	6.96091	301	ENSG00000165661	3'UTR					9	-1	136206338	136206638	446	425	59.6376	0.952915
1143	NA	-8.37725	3.25905	40.1201	0.7611	HERC5	protein_coding	peak19107	HECT and RLD domain containing E3 ubiquitin protein ligase 5 [Source:HGNC Symbol;Acc:HGNC:24368]	5.48375	105.527	6.71365	301	ENSG00000138646	3'UTR					4	1	88505865	88506165	555	525	39.2724	0.945946
1144	NA	-5.10917	5.39656	56.1709	0.7611	SIAH2	protein_coding	peak17862	siah E3 ubiquitin protein ligase 2 [Source:HGNC Symbol;Acc:HGNC:10858]	3.34461	105.527	4.09539	301	ENSG00000181788	3'UTR					3	-1	150741127	150741427	1426	1367	56.316	0.958626
1145	NA	3.2767	7.1981	54.3173	0.7611	METTL9	protein_coding	peak9925	methyltransferase like 9 [Source:HGNC Symbol;Acc:HGNC:24586]	2.14572	105.527	2.62379	301	ENSG00000197006	3'UTR					16	1	21655632	21655932	4710	4460	54.2904	0.946921
1146	NA	-6.43451	4.04863	42.7695	0.7611	MSTO1	protein_coding	peak2391	misato 1, mitochondrial distribution and morphology regulator [Source:HGNC Symbol;Acc:HGNC:29678]	4.21619	105.527	5.15468	301	ENSG00000125459	3'UTR	AL353807.3	Antisense	unprocessed_pseudogene	ENSG00000246203	1	1	155614633	155614933	605	561	41.0517	0.927273
1147	NA	-3.90248	6.74264	66.5289	0.7611	B4GALT2	protein_coding	peak1917	beta-1,4-galactosyltransferase 2 [Source:HGNC Symbol;Acc:HGNC:925]	2.55798	105.527	3.12162	301	ENSG00000117411	3'UTR					1	1	43990869	43991169	3419	3394	65.2634	0.992688
1148	NA	6.80375	4.58373	62.3365	0.7611	KPNA1	protein_coding	peak17699	karyopherin subunit alpha 1 [Source:HGNC Symbol;Acc:HGNC:6394]	4.45978	105.527	5.45188	301	ENSG00000114030	3'UTR	AC083798.2	Antisense	antisense	ENSG00000272758	3	-1	122425683	122425983	874	726	61.9105	0.830664
1149	NA	-5.36151	5.20659	57.3589	0.7611	ATP1B1	protein_coding	peak2490	ATPase Na+/K+ transporting subunit beta 1 [Source:HGNC Symbol;Acc:HGNC:804]	3.51455	105.527	4.30227	301	ENSG00000143153	3'UTR	NME7	Antisense NME/NM23 family member 7 [Source:HGNC Symbol;Acc:HGNC:20461]	protein_coding	ENSG00000143156	1	1	169132420	169132720	1374	1294	57.2944	0.941776
1150	NA	-5.57058	4.66634	44.8146	0.7611	ALG12	protein_coding	peak16892	ALG12, alpha-1,6-mannosyltransferase [Source:HGNC Symbol;Acc:HGNC:19358]	3.65173	105.527	4.36931	301	ENSG00000182858	3'UTR	AL671710.1	Antisense	lincRNA	ENSG00000273192	22	-1	49903203	49903503	970	883	43.6274	0.910309
1151	NA	-4.98329	5.03666	47.3596	0.7611	MIF4GD	protein_coding	peak11746	MIF4G domain containing [Source:HGNC Symbol;Acc:HGNC:24030]	3.26742	105.527	3.99423	301	ENSG00000125457	3'UTR	MRPS7	Antisense mitochondrial ribosomal protein S7 [Source:HGNC Symbol;Acc:HGNC:14499]	protein_coding	ENSG00000125445	17	-1	75266231	75266531	1137	1093	47.1336	0.961302
1152	NA	-5.64407	4.71724	47.4847	0.7611	C2orf69	protein_coding	peak15353	chromosome 2 open reading frame 69 [Source:HGNC Symbol;Acc:HGNC:26799]	3.7025	105.527	4.41037	301	ENSG00000178074	3'UTR					2	1	199927970	199928270	946	895	46.7553	0.946089
1153	NA	-5.06846	5.20659	50.8455	0.7611	ALAS1	protein_coding	peak18314	5'-aminolevulinate synthase 1 [Source:HGNC Symbol;Acc:HGNC:396]	3.32513	105.527	4.0472	301	ENSG00000023330	3'UTR					3	1	52214008	52214308	1301	1256	51.1481	0.965411
1154	NA	-6.8829	3.89796	40.6554	0.7611	IER5L	protein_coding	peak25360	immediate early response 5 like [Source:HGNC Symbol;Acc:HGNC:23679]	4.51573	105.527	5.47411	301	ENSG00000188483	3'UTR	AL158151.3	Antisense	antisense	ENSG00000268050	9	-1	129176661	129176961	587	442	41.1606	0.752981
1155	NA	-5.55479	5.04665	48.4189	0.761459	FUZ	protein_coding	peak12873	fuzzy planar cell polarity protein [Source:HGNC Symbol;Acc:HGNC:26219]	3.64615	105.527	4.1198	301	ENSG00000010361	3'UTR	AP2A1	Antisense adaptor related protein complex 2 subunit alpha 1 [Source:HGNC Symbol;Acc:HGNC:561]	protein_coding	ENSG00000196961	19	-1	49806889	49807189	1170	1155	46.3299	0.987179
1156	NA	-2.70759	8.43089	50.151	0.761459	CNBP	protein_coding	peak17760	CCHC-type zinc finger nucleic acid binding protein [Source:HGNC Symbol;Acc:HGNC:13164]	1.77774	105.527	2.17701	301	ENSG00000169714	3'UTR					3	-1	129169580	129169880	11214	10601	50.3367	0.945336
1157	NA	-2.96107	8.19249	54.4456	0.761597	NDUFB6	protein_coding	peak24983	NADH:ubiquinone oxidoreductase subunit B6 [Source:HGNC Symbol;Acc:HGNC:7701]	1.94517	105.527	2.38223	301	ENSG00000165264	3'UTR	SMIM27	Antisense small integral membrane protein 27 [Source:HGNC Symbol;Acc:HGNC:31420]	protein_coding	ENSG00000235453	9	-1	32553765	32554065	8735	8411	54.5493	0.962908
1158	NA	-2.42652	8.69217	41.2351	0.761597	IER3	protein_coding	peak21415	immediate early response 3 [Source:HGNC Symbol;Acc:HGNC:5392]	1.59479	105.527	1.94303	301	ENSG00000137331	3'UTR	IER3-AS1	Antisense IER3 antisense RNA 1 [Source:HGNC Symbol;Acc:HGNC:53629]	antisense	ENSG00000272273	6	-1	30743202	30743502	12568	11862	40.7097	0.943826
1159	NA	-6.33239	4.79747	59.8129	0.761597	SH2B1	protein_coding	peak9965	SH2B adaptor protein 1 [Source:HGNC Symbol;Acc:HGNC:30417]	4.16236	105.527	4.91515	301	ENSG00000178188	3'UTR					16	1	28873904	28874204	1032	1012	58.17	0.98062
1160	NA	-3.36232	6.8718	50.7198	0.761597	UAP1	protein_coding	peak2453	UDP-N-acetylglucosamine pyrophosphorylase 1 [Source:HGNC Symbol;Acc:HGNC:12457]	2.21134	105.527	2.70698	301	ENSG00000117143	3'UTR					1	1	162599533	162599833	3541	3267	50.9216	0.922621
1161	NA	-3.28333	7.03616	51.7027	0.761597	PPP4C	protein_coding	peak9991	protein phosphatase 4 catalytic subunit [Source:HGNC Symbol;Acc:HGNC:9319]	2.15953	105.527	2.64444	301	ENSG00000149923	3'UTR					16	1	30085075	30085375	4079	3810	51.5131	0.934052
1162	NA	-3.90882	6.79511	64.3111	0.761597	SERPINB6	protein_coding	peak21293	serpin family B member 6 [Source:HGNC Symbol;Acc:HGNC:8950]	2.57295	105.527	3.15082	301	ENSG00000124570	3'UTR					6	-1	2948163	2948463	3653	3524	62.8167	0.964687
1163	NA	-7.83229	3.68947	44.7955	0.761597	KLF4	protein_coding	peak25198	Kruppel like factor 4 [Source:HGNC Symbol;Acc:HGNC:6348]	5.16105	105.527	6.19127	301	ENSG00000136826	3'UTR					9	-1	107484854	107485154	594	536	42.4328	0.902357
1164	NA	-3.40293	6.37056	44.4418	0.761597	PRPF6	protein_coding	peak16377	pre-mRNA processing factor 6 [Source:HGNC Symbol;Acc:HGNC:15860]	2.24251	105.527	2.73893	301	ENSG00000101161	3'UTR					20	1	64032797	64033097	2754	2579	45.3536	0.936456
1165	NA	-6.02064	4.55883	49.6521	0.761597	PRMT2	protein_coding	peak16536	protein arginine methyltransferase 2 [Source:HGNC Symbol;Acc:HGNC:5186]	3.96838	105.527	4.73281	301	ENSG00000160310	3'UTR					21	1	46664646	46664946	687	668	48.4237	0.972344
1166	NA	-6.73966	4.11466	47.843	0.761597	CHKA	protein_coding	peak4372	choline kinase alpha [Source:HGNC Symbol;Acc:HGNC:1937]	4.44264	105.527	5.44022	301	ENSG00000110721	3'UTR	AP002807.1	Antisense	antisense	ENSG00000255031	11	-1	68052858	68053158	669	633	46.8483	0.946188
1167	NA	7.38045	4.24178	58.1435	0.761597	IDS	protein_coding	peak26635	iduronate 2-sulfatase [Source:HGNC Symbol;Acc:HGNC:5389]	4.86552	105.527	5.93639	301	ENSG00000010404	3'UTR					X	-1	149478771	149479071	549	526	57.7319	0.958106
1168	NA	-2.78747	7.53029	41.4913	0.761597	FLNB	protein_coding	peak18346	filamin B [Source:HGNC Symbol;Acc:HGNC:3755]	1.8389	105.527	2.23892	301	ENSG00000136068	3'UTR					3	1	58171951	58172251	5371	4944	41.1962	0.920499
1169	NA	-4.91623	5.53775	62.2388	0.761597	DCAF16	protein_coding	peak19414	DDB1 and CUL4 associated factor 16 [Source:HGNC Symbol;Acc:HGNC:25987]	3.2449	105.527	3.97412	301	ENSG00000163257	3'UTR					4	-1	17800660	17800960	1563	1520	60.5013	0.972489
1170	NA	-7.19605	3.97526	47.7157	0.761597	BRIP1	protein_coding	peak11676	BRCA1 interacting protein C-terminal helicase 1 [Source:HGNC Symbol;Acc:HGNC:20473]	4.7501	105.527	5.71374	301	ENSG00000136492	3'UTR					17	-1	61681268	61681568	594	502	48.5857	0.845118
1171	NA	-6.56438	4.63227	52.9079	0.761597	NOTCH1	protein_coding	peak25432	notch 1 [Source:HGNC Symbol;Acc:HGNC:7881]	4.33527	105.527	5.02919	301	ENSG00000148400	3'UTR					9	-1	136494448	136494748	728	710	52.6577	0.975275
1172	NA	-3.55273	6.44794	49.6137	0.761597	TP53RK	protein_coding	peak15874	TP53 regulating kinase [Source:HGNC Symbol;Acc:HGNC:16197]	2.34808	105.527	2.87242	301	ENSG00000172315	3'UTR					20	-1	46686645	46686945	2621	2502	49.3641	0.954597
1173	NA	-2.9674	7.99396	54.6729	0.761597	NOP53	protein_coding	peak13566	NOP53 ribosome biogenesis factor [Source:HGNC Symbol;Acc:HGNC:4333]	1.9617	105.527	2.39911	301	ENSG00000105373	3'UTR	NOP53-AS1	Antisense NOP53 antisense RNA 1 [Source:HGNC Symbol;Acc:HGNC:51587]	antisense	ENSG00000269656	19	1	47756756	47757056	8449	8380	53.8965	0.991833
1174	NA	-5.07494	4.91767	40.2808	0.761597	BCL3	protein_coding	peak13512	B cell CLL/lymphoma 3 [Source:HGNC Symbol;Acc:HGNC:998]	3.35505	105.527	3.92271	301	ENSG00000069399	3'UTR					19	1	44759743	44760043	961	890	40.373	0.926119
1175	NA	-5.12248	4.83021	45.5378	0.761597	MIIP	protein_coding	peak1603	migration and invasion inhibitory protein [Source:HGNC Symbol;Acc:HGNC:25715]	3.38708	105.527	4.14546	301	ENSG00000116691	3'UTR					1	1	12031742	12032042	977	966	46.0745	0.988741
1176	NA	-6.17855	4.85542	60.1736	0.761597	TNFSF9	protein_coding	peak13084	TNF superfamily member 9 [Source:HGNC Symbol;Acc:HGNC:11939]	4.09226	105.527	4.96312	301	ENSG00000125657	3'UTR					19	1	6535625	6535925	989	965	56.5316	0.975733
1177	NA	-7.42694	3.75426	45.9903	0.761597	YEATS2	protein_coding	peak18747	YEATS domain containing 2 [Source:HGNC Symbol;Acc:HGNC:25489]	4.92019	105.527	6.01863	301	ENSG00000163872	3'UTR					3	1	183812324	183812624	489	434	45.53	0.887526
1178	NA	-2.27553	10.4911	48.1608	0.761597	VIM	protein_coding	peak3476	vimentin [Source:HGNC Symbol;Acc:HGNC:12692]	1.50788	105.527	1.81711	301	ENSG00000026025	3'UTR					10	1	17237291	17237591	56883	51667	48.3975	0.908303
1179	NA	-6.3299	4.54199	50.3227	0.761597	AMMECR1	protein_coding	peak26542	Alport syndrome, mental retardation, midface hypoplasia and elliptocytosis chromosomal region gene 1 [Source:HGNC Symbol;Acc:HGNC:467]	4.19526	105.527	5.07184	301	ENSG00000101935	3'UTR					X	-1	110194184	110194484	574	551	50.5245	0.95993
1180	NA	-4.2161	5.96266	53.0383	0.761597	ACSL3	protein_coding	peak15482	acyl-CoA synthetase long chain family member 3 [Source:HGNC Symbol;Acc:HGNC:3570]	2.79706	105.527	3.42397	301	ENSG00000123983	3'UTR					2	1	222941924	222942224	2113	1961	50.9062	0.928064
1181	NA	-7.10093	4.02862	50.1522	0.761597	CYHR1	protein_coding	peak24371	cysteine and histidine rich 1 [Source:HGNC Symbol;Acc:HGNC:17806]	4.71097	105.527	5.7022	301	ENSG00000187954	3'UTR					8	-1	144449933	144450233	558	527	49.2922	0.944444
1182	NA	-3.92548	5.84516	45.4862	0.761597	GNL3	protein_coding	peak18325	G protein nucleolar 3 [Source:HGNC Symbol;Acc:HGNC:29931]	2.60486	105.527	3.1765	301	ENSG00000163938	3'UTR	GLT8D1	Antisense glycosyltransferase 8 domain containing 1 [Source:HGNC Symbol;Acc:HGNC:24870]	protein_coding	ENSG00000016864	3	1	52694192	52694492	1977	1714	45.4924	0.86697
1183	NA	-6.85641	5.06641	54.2626	0.761597	CXXC5	protein_coding	peak21032	CXXC finger protein 5 [Source:HGNC Symbol;Acc:HGNC:26943]	4.55134	105.527	4.42949	301	ENSG00000171604	3'UTR					5	1	139683580	139683880	1269	1240	55.6363	0.977147
1184	NA	-6.70442	4.48145	56.3919	0.761597	ZCCHC7	protein_coding	peak25588	zinc finger CCHC-type containing 7 [Source:HGNC Symbol;Acc:HGNC:26209]	4.45114	105.527	5.42947	301	ENSG00000147905	3'UTR					9	1	37357848	37358148	723	683	57.3455	0.944675
1185	NA	-7.67632	4.07229	58.5331	0.761597	C9orf3	protein_coding	peak25700	chromosome 9 open reading frame 3 [Source:HGNC Symbol;Acc:HGNC:1361]	5.09775	105.527	6.22656	301	ENSG00000148120	3'UTR					9	1	95086856	95087156	577	550	57.3164	0.953206
1186	NA	-4.05269	5.13165	34.2086	0.761597	TPP1	protein_coding	peak4055	tripeptidyl peptidase 1 [Source:HGNC Symbol;Acc:HGNC:2073]	2.69152	105.527	3.29363	301	ENSG00000166340	3'UTR					11	-1	6612768	6613068	1353	1254	34.2927	0.926829
1187	NA	-2.94404	8.18663	56.2816	0.761597	C8orf59	protein_coding	peak24150	chromosome 8 open reading frame 59 [Source:HGNC Symbol;Acc:HGNC:32235]	1.95578	105.527	2.38922	301	ENSG00000176731	3'UTR	E2F5	Antisense E2F transcription factor 5 [Source:HGNC Symbol;Acc:HGNC:3119]	protein_coding	ENSG00000133740	8	-1	85214502	85214802	8374	8220	56.9625	0.98161
1188	NA	-9.04886	3.60009	57.4904	0.761597	HS6ST1	protein_coding	peak14256	heparan sulfate 6-O-sulfotransferase 1 [Source:HGNC Symbol;Acc:HGNC:5201]	6.01286	105.527	7.36419	301	ENSG00000136720	3'UTR					2	-1	128265482	128265782	392	369	57.2846	0.941327
1189	NA	-7.79423	3.95844	57.8137	0.761597	PDSS1	protein_coding	peak3498	decaprenyl diphosphate synthase subunit 1 [Source:HGNC Symbol;Acc:HGNC:17759]	5.17967	105.527	6.33703	301	ENSG00000148459	3'UTR	ABI1	Antisense abl interactor 1 [Source:HGNC Symbol;Acc:HGNC:11320]	protein_coding	ENSG00000136754	10	1	26746495	26746795	462	447	55.7517	0.967532
1190	NA	-5.15866	4.94995	49.7775	0.761597	WDR45B	protein_coding	peak11878	WD repeat domain 45B [Source:HGNC Symbol;Acc:HGNC:25072]	3.42968	105.527	4.20036	301	ENSG00000141580	3'UTR	FOXK2	Antisense forkhead box K2 [Source:HGNC Symbol;Acc:HGNC:6036]	protein_coding	ENSG00000141568	17	-1	82614571	82614871	1011	954	50.9182	0.94362
1191	NA	2.52496	9.33159	51.8796	0.761597	CANX	protein_coding	peak21263	calnexin [Source:HGNC Symbol;Acc:HGNC:1473]	1.67881	105.527	2.05346	301	ENSG00000127022	3'UTR					5	1	179730624	179730924	19341	18754	52.4719	0.96965
1192	NA	-3.27773	7.16457	54.5042	0.761597	POP7	protein_coding	peak23603	POP7 homolog, ribonuclease P/MRP subunit [Source:HGNC Symbol;Acc:HGNC:19949]	2.18006	105.527	2.66973	301	ENSG00000172336	3'UTR					7	1	100707190	100707490	4684	4589	54.0403	0.979718
1193	NA	-4.61275	5.59873	53.8686	0.761597	PIAS3	protein_coding	peak838	protein inhibitor of activated STAT 3 [Source:HGNC Symbol;Acc:HGNC:16861]	3.06999	105.527	3.75698	301	ENSG00000131788	3'UTR	NUDT17	Antisense nudix hydrolase 17 [Source:HGNC Symbol;Acc:HGNC:26618]	protein_coding	ENSG00000186364	1	-1	145848524	145848824	1497	1444	53.7957	0.964596
1194	NA	4.25457	5.64021	48.1272	0.761597	TMED5	protein_coding	peak681	transmembrane p24 trafficking protein 5 [Source:HGNC Symbol;Acc:HGNC:24251]	2.83382	105.527	3.44054	301	ENSG00000117500	3'UTR					1	-1	93151845	93152145	1658	1571	48.818	0.947527
1195	NA	-4.91374	5.28964	54.1304	0.761597	RPUSD4	protein_coding	peak4624	RNA pseudouridylate synthase domain containing 4 [Source:HGNC Symbol;Acc:HGNC:25898]	3.27297	105.527	4.00677	301	ENSG00000165526	3'UTR					11	-1	126202415	126202715	1339	1261	53.5694	0.941748
1196	NA	-3.87399	6.06051	50.7582	0.761597	COG4	protein_coding	peak9613	component of oligomeric golgi complex 4 [Source:HGNC Symbol;Acc:HGNC:18620]	2.58092	105.527	3.16068	301	ENSG00000103051	3'UTR					16	-1	70480573	70480873	2586	2416	50.9027	0.934261
1197	NA	-7.84804	3.83943	53.3368	0.761597	LRP8	protein_coding	peak506	LDL receptor related protein 8 [Source:HGNC Symbol;Acc:HGNC:6700]	5.22879	105.527	6.38499	301	ENSG00000157193	3'UTR					1	-1	53245544	53245844	420	406	55.3645	0.966667
1198	NA	-4.20889	6.395	58.0269	0.761597	TMEM54	protein_coding	peak316	transmembrane protein 54 [Source:HGNC Symbol;Acc:HGNC:24143]	2.80478	105.527	3.31272	301	ENSG00000121900	3'UTR	HPCA	Antisense hippocalcin [Source:HGNC Symbol;Acc:HGNC:5144]	protein_coding	ENSG00000121905	1	-1	32894598	32894898	2227	2146	57.6114	0.963628
1199	NA	6.39517	4.51922	52.7157	0.761597	FAR1	protein_coding	peak4750	fatty acyl-CoA reductase 1 [Source:HGNC Symbol;Acc:HGNC:26222]	4.26248	105.527	5.04478	301	ENSG00000197601	3'UTR					11	1	13728585	13728885	729	689	51.7837	0.94513
1200	NA	3.38891	6.31877	41.436	0.761597	KCTD12	protein_coding	peak7077	potassium channel tetramerization domain containing 12 [Source:HGNC Symbol;Acc:HGNC:14678]	2.25878	105.527	2.68622	301	ENSG00000178695	3'UTR					13	-1	76880174	76880474	2173	2012	42.2505	0.925909
1201	NA	-6.6229	4.48145	57.7101	0.761597	SCYL2	protein_coding	peak6657	SCY1 like pseudokinase 2 [Source:HGNC Symbol;Acc:HGNC:19286]	4.41534	105.527	5.39538	301	ENSG00000136021	3'UTR					12	1	100341419	100341719	717	651	57.5315	0.90795
1202	NA	-6.48319	4.46665	52.5185	0.761597	DNAJA4	protein_coding	peak8675	DnaJ heat shock protein family (Hsp40) member A4 [Source:HGNC Symbol;Acc:HGNC:14885]	4.32299	105.527	5.11135	301	ENSG00000140403	3'UTR	WDR61	Antisense WD repeat domain 61 [Source:HGNC Symbol;Acc:HGNC:30300]	protein_coding	ENSG00000140395	15	1	78281891	78282191	681	614	51.7704	0.901615
1203	NA	-3.04566	7.17962	48.5897	0.761597	NARS	protein_coding	peak12039	asparaginyl-tRNA synthetase [Source:HGNC Symbol;Acc:HGNC:7643]	2.03102	105.527	2.48521	301	ENSG00000134440	3'UTR					18	-1	57600658	57600958	4594	4384	48.8709	0.954288
1204	NA	-3.38874	7.01037	53.6856	0.761597	PAFAH1B3	protein_coding	peak12770	platelet activating factor acetylhydrolase 1b catalytic subunit 3 [Source:HGNC Symbol;Acc:HGNC:8576]	2.25992	105.527	2.75423	301	ENSG00000079462	3'UTR					19	-1	42297037	42297337	3997	3909	53.5162	0.977983
1205	NA	-6.24631	4.30968	48.5543	0.761597	PDCL3	protein_coding	peak15035	phosducin like 3 [Source:HGNC Symbol;Acc:HGNC:28860]	4.16631	105.527	5.09141	301	ENSG00000115539	3'UTR					2	1	100576434	100576734	647	572	49.5682	0.88408
1206	NA	-6.4362	4.26248	49.736	0.761597	ISG20	protein_coding	peak8723	interferon stimulated exonuclease gene 20 [Source:HGNC Symbol;Acc:HGNC:6130]	4.29361	105.527	5.22745	301	ENSG00000172183	3'UTR					15	1	88655345	88655645	532	507	50.9842	0.953008
1207	NA	-6.22274	4.47555	52.4601	0.761597	AP3B1	protein_coding	peak20044	adaptor related protein complex 3 subunit beta 1 [Source:HGNC Symbol;Acc:HGNC:566]	4.15228	105.527	5.07073	301	ENSG00000132842	3'UTR					5	-1	78002329	78002629	657	622	51.6559	0.946728
1208	NA	-5.51227	5.07814	58.595	0.761597	AP1G2	protein_coding	peak7930	adaptor related protein complex 1 subunit gamma 2 [Source:HGNC Symbol;Acc:HGNC:556]	3.67841	105.527	4.47013	301	ENSG00000213983	3'UTR	THTPA/ZFHX2-AS1	Antisense thiamine triphosphatase [Source:HGNC Symbol;Acc:HGNC:18987]/ZFHX2 antisense RNA 1 [Source:HGNC Symbol;Acc:HGNC:52658]	protein_coding/processed_transcript	ENSG00000259431,ENSG00000157306	14	-1	23559575	23559875	925	911	58.6498	0.984865
1209	NA	3.35062	7.12035	56.0459	0.761597	VPS4A	protein_coding	peak10165	vacuolar protein sorting 4 homolog A [Source:HGNC Symbol;Acc:HGNC:13488]	2.23633	105.527	2.72702	301	ENSG00000132612	3'UTR	COG8	Antisense component of oligomeric golgi complex 8 [Source:HGNC Symbol;Acc:HGNC:18623]	protein_coding	ENSG00000213380	16	1	69324744	69325044	5047	4578	54.6073	0.907074
1210	NA	-3.60059	6.56022	52.7381	0.761597	TOP2B	protein_coding	peak17286	DNA topoisomerase II beta [Source:HGNC Symbol;Acc:HGNC:11990]	2.4034	105.527	2.94354	301	ENSG00000077097	3'UTR					3	-1	25597989	25598289	2719	2612	52.5609	0.960647
1211	NA	5.84937	4.58647	48.5143	0.761597	TBK1	protein_coding	peak6512	TANK binding kinase 1 [Source:HGNC Symbol;Acc:HGNC:11584]	3.9059	105.527	4.62698	301	ENSG00000183735	3'UTR					12	1	64501812	64502112	861	764	48.3613	0.88734
1212	NA	-2.7186	8.38755	51.1918	0.761597	PRDX6	protein_coding	peak2509	peroxiredoxin 6 [Source:HGNC Symbol;Acc:HGNC:16753]	1.81669	105.527	2.22484	301	ENSG00000117592	3'UTR					1	1	173487714	173488014	9926	9694	51.1435	0.976627
1213	NA	-2.6612	9.79422	62.5747	0.761597	SNRPD2	protein_coding	peak12811	small nuclear ribonucleoprotein D2 polypeptide [Source:HGNC Symbol;Acc:HGNC:11159]	1.77864	105.527	2.17838	301	ENSG00000125743	3'UTR					19	-1	45687461	45687761	28280	27691	61.9842	0.979173
1214	NA	-2.66789	8.45283	51.253	0.761597	TRIM28	protein_coding	peak13737	tripartite motif containing 28 [Source:HGNC Symbol;Acc:HGNC:16384]	1.78332	105.527	2.18357	301	ENSG00000130726	3'UTR					19	1	58550418	58550718	11504	11100	50.1763	0.964882
1215	NA	-2.82238	7.7856	48.5196	0.761597	DNAJA1	protein_coding	peak25536	DnaJ heat shock protein family (Hsp40) member A1 [Source:HGNC Symbol;Acc:HGNC:5229]	1.8869	105.527	2.3086	301	ENSG00000086061	3'UTR					9	1	33038765	33039065	7993	6099	48.6212	0.763043
1216	NA	-2.7769	8.11917	50.4407	0.761597	KDELR1	protein_coding	peak12846	KDEL endoplasmic reticulum protein retention receptor 1 [Source:HGNC Symbol;Acc:HGNC:6304]	1.85707	105.527	2.26943	301	ENSG00000105438	3'UTR					19	-1	48382573	48382873	8936	8696	50.3404	0.973142
1217	NA	-5.49997	4.97735	54.8107	0.761597	WDR24	protein_coding	peak9231	WD repeat domain 24 [Source:HGNC Symbol;Acc:HGNC:20852]	3.67968	105.527	4.49649	301	ENSG00000127580	3'UTR					16	-1	684619	684919	1003	987	53.8865	0.984048
1218	NA	-5.34798	5.07229	56.4623	0.761597	NCOR1	protein_coding	peak11266	nuclear receptor corepressor 1 [Source:HGNC Symbol;Acc:HGNC:7672]	3.57866	105.527	4.381	301	ENSG00000141027	3'UTR	TTC19	Antisense tetratricopeptide repeat domain 19 [Source:HGNC Symbol;Acc:HGNC:26006]	protein_coding	ENSG00000011295	17	-1	16031405	16031705	1329	1286	54.5645	0.967645
1219	NA	-9.63182	3.33271	51.7611	0.761597	TIMM10B	protein_coding	peak4697	translocase of inner mitochondrial membrane 10B [Source:HGNC Symbol;Acc:HGNC:4022]	6.44663	105.527	7.55192	301	ENSG00000132286	3'UTR					11	1	6484381	6484681	386	358	53.7402	0.927461
1220	NA	-7.32672	3.64284	39.5296	0.761597	FBXO34	protein_coding	peak7585	F-box protein 34 [Source:HGNC Symbol;Acc:HGNC:20201]	4.90486	105.527	6.0068	301	ENSG00000178974	3'UTR					14	1	55353311	55353611	422	383	40.5065	0.907583
1221	NA	-2.22422	11.0596	52.3873	0.761597	LDHA	protein_coding	peak4784	lactate dehydrogenase A [Source:HGNC Symbol;Acc:HGNC:6535]	1.49064	105.527	1.82565	301	ENSG00000134333	3'UTR					11	1	18407546	18407846	62299	58773	52.1185	0.943402
1222	NA	6.63328	5.04066	56.3603	0.761597	NTN4	protein_coding	peak5868	netrin 4 [Source:HGNC Symbol;Acc:HGNC:13658]	4.44563	105.527	4.58834	301	ENSG00000074527	3'UTR	PGAM1P5	Antisense phosphoglycerate mutase 1 pseudogene 5 [Source:HGNC Symbol;Acc:HGNC:42452]	transcribed_processed_pseudogene	ENSG00000257150	12	-1	95657809	95658109	1386	1314	54.7572	0.948052
1223	NA	-4.34238	5.87908	54.1389	0.761597	FYN	protein_coding	peak21774	FYN proto-oncogene, Src family tyrosine kinase [Source:HGNC Symbol;Acc:HGNC:4037]	2.91085	105.527	3.49371	301	ENSG00000010810	3'UTR					6	-1	111661281	111661581	2382	2054	52.8535	0.862301
1224	NA	-3.87364	6.4532	57.4188	0.761597	HDAC1	protein_coding	peak1806	histone deacetylase 1 [Source:HGNC Symbol;Acc:HGNC:4852]	2.59694	105.527	3.1749	301	ENSG00000116478	3'UTR					1	1	32333327	32333627	2688	2539	56.8661	0.944568
1225	NA	-3.28923	7.16411	53.2497	0.761597	RBM22	protein_coding	peak20379	RNA binding motif protein 22 [Source:HGNC Symbol;Acc:HGNC:25503]	2.20539	105.527	2.70031	301	ENSG00000086589	3'UTR					5	-1	150690794	150691094	5134	5028	53.1523	0.979353
1226	NA	-3.73046	6.19496	50.2818	0.761597	ZNF106	protein_coding	peak8865	zinc finger protein 106 [Source:HGNC Symbol;Acc:HGNC:12886]	2.50124	105.527	3.05719	301	ENSG00000103994	3'UTR					15	-1	42412823	42413123	2371	2290	50.2227	0.965837
1227	NA	-7.02234	3.9155	47.7649	0.761597	USP4	protein_coding	peak17421	ubiquitin specific peptidase 4 [Source:HGNC Symbol;Acc:HGNC:12627]	4.70873	105.527	5.75507	301	ENSG00000114316	3'UTR					3	-1	49278122	49278422	2359	442	46.543	0.187368
1228	NA	6.14879	4.49025	50.4838	0.761597	ABL2	protein_coding	peak1122	ABL proto-oncogene 2, non-receptor tyrosine kinase [Source:HGNC Symbol;Acc:HGNC:77]	4.12351	105.527	5.01876	301	ENSG00000143322	3'UTR					1	-1	179099390	179099690	871	794	51.1348	0.911596
1229	NA	-2.97443	7.08154	46.5611	0.762024	MAP7D1	protein_coding	peak1841	MAP7 domain containing 1 [Source:HGNC Symbol;Acc:HGNC:25514]	1.99707	105.527	2.44513	301	ENSG00000116871	3'UTR					1	1	36180545	36180845	4522	4406	46.1668	0.974348
1230	NA	-8.41215	3.86222	56.4494	0.762024	PCGF1	protein_coding	peak14063	polycomb group ring finger 1 [Source:HGNC Symbol;Acc:HGNC:17615]	5.64816	105.527	6.72437	301	ENSG00000115289	3'UTR					2	-1	74505044	74505344	680	472	58.6504	0.694118
1231	NA	-4.99371	4.78798	44.045	0.762024	FBXL5	protein_coding	peak19403	F-box and leucine rich repeat protein 5 [Source:HGNC Symbol;Acc:HGNC:13602]	3.35342	105.527	4.1053	301	ENSG00000118564	3'UTR					4	-1	15605011	15605311	860	793	44.0038	0.922093
1232	NA	8.01593	4.37136	68.0027	0.762024	CDH13	protein_coding	peak10249	cadherin 13 [Source:HGNC Symbol;Acc:HGNC:1753]	5.38294	105.527	6.01921	301	ENSG00000140945	3'UTR	AC009119.1	Antisense	antisense	ENSG00000260228	16	1	83796296	83796596	643	614	66.4837	0.954899
1233	NA	-4.07274	6.34652	59.6443	0.762216	RETREG2	protein_coding	peak15466	reticulophagy regulator family member 2 [Source:HGNC Symbol;Acc:HGNC:28450]	2.73612	105.527	3.3033	301	ENSG00000144567	3'UTR					2	1	219183426	219183726	2866	2826	58.9002	0.986043
1234	NA	-4.44833	5.80808	59.1692	0.762216	SCRIB	protein_coding	peak24351	scribbled planar cell polarity protein [Source:HGNC Symbol;Acc:HGNC:30377]	2.98966	105.527	3.65957	301	ENSG00000180900	3'UTR					8	-1	143790925	143791225	1713	1686	58.8114	0.984238
1235	NA	-6.34058	4.36818	50.8504	0.762216	ZNF408	protein_coding	peak4893	zinc finger protein 408 [Source:HGNC Symbol;Acc:HGNC:20041]	4.26199	105.527	5.20919	301	ENSG00000175213	3'UTR					11	1	46705613	46705913	810	784	47.5421	0.967901
1236	NA	2.57809	10.0849	59.7689	0.762216	CALR	protein_coding	peak13195	calreticulin [Source:HGNC Symbol;Acc:HGNC:1455]	1.73412	105.527	2.12327	301	ENSG00000179218	3'UTR					19	1	12944188	12944488	33633	33004	60.4432	0.981298
1237	NA	-3.24794	6.74999	47.5129	0.762216	TFIP11	protein_coding	peak16732	tuftelin interacting protein 11 [Source:HGNC Symbol;Acc:HGNC:17165]	2.18507	105.527	2.67358	301	ENSG00000100109	3'UTR	SRRD	Antisense SRR1 domain containing [Source:HGNC Symbol;Acc:HGNC:33910]	protein_coding	ENSG00000100104	22	-1	26491932	26492232	3668	3603	45.9595	0.982279
1238	NA	-4.88633	5.4785	61.2075	0.762216	DTYMK	protein_coding	peak14612	deoxythymidylate kinase [Source:HGNC Symbol;Acc:HGNC:3061]	3.28822	105.527	4.01506	301	ENSG00000168393	3'UTR					2	-1	241675747	241676047	1477	1442	58.8793	0.976303
1239	NA	-3.83864	6.01851	50.4742	0.762216	FTSJ3	protein_coding	peak11689	FtsJ RNA methyltransferase homolog 3 [Source:HGNC Symbol;Acc:HGNC:17136]	2.58322	105.527	3.16217	301	ENSG00000108592	3'UTR					17	-1	63819434	63819734	2096	2012	49.9583	0.959924
1240	NA	8.22182	3.9542	71.4039	0.762216	NAA40	protein_coding	peak4972	N(alpha)-acetyltransferase 40, NatD catalytic subunit [Source:HGNC Symbol;Acc:HGNC:25845]	5.53447	105.527	6.77827	301	ENSG00000110583	3'UTR					11	1	63957022	63957322	537	526	72.7586	0.979516
1241	NA	-5.28545	5.14843	57.8205	0.764653	GLT8D1	protein_coding	peak17476	glycosyltransferase 8 domain containing 1 [Source:HGNC Symbol;Acc:HGNC:24870]	3.56378	105.527	4.31329	301	ENSG00000016864	3'UTR	GNL3	Antisense G protein nucleolar 3 [Source:HGNC Symbol;Acc:HGNC:29931]	protein_coding	ENSG00000163938	3	-1	52694489	52694789	1148	1101	58.0736	0.959059
1242	NA	-3.91611	6.21192	53.5777	0.764653	PDCD10	protein_coding	peak17909	programmed cell death 10 [Source:HGNC Symbol;Acc:HGNC:8761]	2.64085	105.527	3.21645	301	ENSG00000114209	3'UTR					3	-1	167683906	167684206	2221	2118	53.119	0.953624
1243	NA	-5.93523	5.07424	60.1344	0.764653	SPAG1	protein_coding	peak24759	sperm associated antigen 1 [Source:HGNC Symbol;Acc:HGNC:11212]	4.0033	105.527	4.6797	301	ENSG00000104450	3'UTR					8	1	100241601	100241901	989	962	61.3503	0.9727
1244	NA	-2.85197	7.61895	47.7524	0.765128	ZFAND5	protein_coding	peak25072	zinc finger AN1-type containing 5 [Source:HGNC Symbol;Acc:HGNC:13008]	1.92475	105.527	2.35725	301	ENSG00000107372	3'UTR					9	-1	72354458	72354758	6315	5987	46.5726	0.94806
1245	NA	-6.6624	4.24178	51.6876	0.765128	FAM117A	protein_coding	peak11598	family with sequence similarity 117 member A [Source:HGNC Symbol;Acc:HGNC:24179]	4.49737	105.527	5.47725	301	ENSG00000121104	3'UTR	AC015795.1	Antisense	antisense	ENSG00000250751	17	-1	49710330	49710630	600	579	53.2211	0.965
1246	NA	-4.82166	5.15214	41.4168	0.765791	CTDSPL	protein_coding	peak18189	CTD small phosphatase like [Source:HGNC Symbol;Acc:HGNC:16890]	3.25675	105.527	3.66237	301	ENSG00000144677	3'UTR					3	1	37984168	37984468	958	890	41.7011	0.929019
1247	NA	8.97845	3.52209	52.6011	0.766448	SLC22A5	protein_coding	peak20944	solute carrier family 22 member 5 [Source:HGNC Symbol;Acc:HGNC:10969]	6.06954	105.527	7.12253	301	ENSG00000197375	3'UTR					5	1	132395314	132395614	307	301	52.4751	0.980456
1248	NA	-3.23964	6.77062	47.6111	0.766448	HNRNPA3	protein_coding	peak15269	heterogeneous nuclear ribonucleoprotein A3 [Source:HGNC Symbol;Acc:HGNC:24941]	2.19013	105.527	2.68221	301	ENSG00000170144	3'UTR					2	1	177219475	177219775	3470	3214	47.2872	0.926225
1249	NA	-5.00841	4.76881	43.6816	0.767571	KCTD10	protein_coding	peak5917	potassium channel tetramerization domain containing 10 [Source:HGNC Symbol;Acc:HGNC:23236]	3.38925	105.527	4.12497	301	ENSG00000110906	3'UTR	MYO1H	Antisense myosin IH [Source:HGNC Symbol;Acc:HGNC:13879]	protein_coding	ENSG00000174527	12	-1	109448655	109448955	747	691	44.754	0.925033
1250	NA	-2.72944	8.13586	50.6411	0.767571	METAP2	protein_coding	peak6633	methionyl aminopeptidase 2 [Source:HGNC Symbol;Acc:HGNC:16672]	1.84772	105.527	2.26298	301	ENSG00000111142	3'UTR					12	1	95514046	95514346	8987	8377	50.765	0.932124
1251	NA	-7.1345	3.90236	46.3112	0.767571	TRMT5	protein_coding	peak8102	tRNA methyltransferase 5 [Source:HGNC Symbol;Acc:HGNC:23141]	4.83379	105.527	5.79447	301	ENSG00000126814	3'UTR					14	-1	60975016	60975316	542	435	47.3057	0.802583
1252	NA	-3.24788	6.77122	50.063	0.767571	ATXN10	protein_coding	peak17174	ataxin 10 [Source:HGNC Symbol;Acc:HGNC:10549]	2.20085	105.527	2.69002	301	ENSG00000130638	3'UTR					22	1	45843693	45843993	3251	3143	49.5867	0.966779
1253	NA	-4.30857	5.9155	57.4689	0.767571	POLE4	protein_coding	peak14944	DNA polymerase epsilon 4, accessory subunit [Source:HGNC Symbol;Acc:HGNC:18755]	2.91992	105.527	3.53263	301	ENSG00000115350	3'UTR					2	1	74969428	74969728	1886	1824	57.5334	0.967126
1254	NA	-4.57106	5.77363	56.8644	0.767571	BRD4	protein_coding	peak12572	bromodomain containing 4 [Source:HGNC Symbol;Acc:HGNC:13575]	3.0988	105.527	3.78711	301	ENSG00000141867	3'UTR					19	-1	15236839	15237139	1940	1912	56.3598	0.985567
1255	NA	8.95274	3.63227	49.8843	0.767571	INTS2	protein_coding	peak11677	integrator complex subunit 2 [Source:HGNC Symbol;Acc:HGNC:29241]	6.0695	105.527	6.80057	301	ENSG00000108506	3'UTR					17	-1	61865372	61865672	357	337	51.0682	0.943978
1256	NA	5.22756	5.22253	49.3405	0.767571	SFT2D2	protein_coding	peak2486	SFT2 domain containing 2 [Source:HGNC Symbol;Acc:HGNC:25140]	3.54407	105.527	3.96185	301	ENSG00000213064	3'UTR					1	1	168252725	168253025	957	902	50.531	0.942529
1257	NA	-2.12171	11.3113	49.2478	0.768301	RPL39	protein_coding	peak26556	ribosomal protein L39 [Source:HGNC Symbol;Acc:HGNC:10350]	1.43988	105.527	1.76301	301	ENSG00000198918	3'UTR					X	-1	119786508	119786808	75762	71224	49.5999	0.940102
1258	NA	-6.32315	4.46069	55.4847	0.768301	MINDY3	protein_coding	peak2905	MINDY lysine 48 deubiquitinase 3 [Source:HGNC Symbol;Acc:HGNC:23578]	4.2913	105.527	5.25395	301	ENSG00000148481	3'UTR					10	-1	15778174	15778474	625	603	53.9768	0.9648
1259	NA	-7.23257	3.88466	48.4994	0.768301	ELF1	protein_coding	peak6974	E74 like ETS transcription factor 1 [Source:HGNC Symbol;Acc:HGNC:3316]	4.90945	105.527	5.96856	301	ENSG00000120690	3'UTR					13	-1	40932030	40932330	448	417	50.0288	0.930804
1260	NA	-6.49555	4.47555	56.238	0.768301	MOSPD3	protein_coding	peak23601	motile sperm domain containing 3 [Source:HGNC Symbol;Acc:HGNC:25078]	4.4103	105.527	5.29145	301	ENSG00000106330	3'UTR					7	1	100615079	100615379	762	742	53.4933	0.973753
1261	NA	8.66446	3.68436	60.3913	0.768845	KLHL42	protein_coding	peak6285	kelch like family member 42 [Source:HGNC Symbol;Acc:HGNC:29252]	5.88687	105.527	7.14959	301	ENSG00000087448	3'UTR					12	1	27797893	27798193	474	464	58.9159	0.978903
1262	NA	-4.24344	5.47997	45.6152	0.768845	CLINT1	protein_coding	peak20408	clathrin interactor 1 [Source:HGNC Symbol;Acc:HGNC:23186]	2.88358	105.527	3.5293	301	ENSG00000113282	3'UTR					5	-1	157786290	157786590	1452	1353	45.0303	0.931818
1263	NA	-3.45695	5.05854	21.7374	0.769044	FIP1L1	protein_coding	peak19006	factor interacting with PAPOLA and CPSF1 [Source:HGNC Symbol;Acc:HGNC:19124]	2.35059	105.527	2.86616	301	ENSG00000145216	3'UTR	LNX1	Antisense ligand of numb-protein X 1 [Source:HGNC Symbol;Acc:HGNC:6657]	protein_coding	ENSG00000072201	4	1	53459317	53459617	7362	1008	21.5804	0.136919
1264	NA	-6.7831	4.6109	62.0889	0.769044	PLPPR2	protein_coding	peak13165	phospholipid phosphatase related 2 [Source:HGNC Symbol;Acc:HGNC:29566]	4.61264	105.527	5.47667	301	ENSG00000105520	3'UTR					19	1	11365396	11365696	913	787	61.5222	0.861993
1265	NA	-3.30256	7.13586	57.1315	0.769044	UQCC2	protein_coding	peak21472	ubiquinol-cytochrome c reductase complex assembly factor 2 [Source:HGNC Symbol;Acc:HGNC:21237]	2.24712	105.527	2.75102	301	ENSG00000137288	3'UTR					6	-1	33697568	33697868	4737	4545	56.0924	0.959468
1266	NA	-2.0614	10.6243	46.2536	0.769044	ROMO1	protein_coding	peak16165	reactive oxygen species modulator 1 [Source:HGNC Symbol;Acc:HGNC:16185]	1.40278	105.527	1.71789	301	ENSG00000125995	3'UTR					20	1	35700682	35700982	48280	46444	45.677	0.961972
1267	NA	-3.42196	6.53633	50.4442	0.769044	C12orf10	protein_coding	peak6385	chromosome 12 open reading frame 10 [Source:HGNC Symbol;Acc:HGNC:17590]	2.32892	105.527	2.85108	301	ENSG00000139637	3'UTR					12	1	53306876	53307176	3365	3305	50.3921	0.982169
1268	NA	-4.90026	5.02459	48.4049	0.769139	TRIM27	protein_coding	peak21391	tripartite motif containing 27 [Source:HGNC Symbol;Acc:HGNC:9975]	3.33629	105.527	4.0727	301	ENSG00000204713	3'UTR					6	-1	28903840	28904140	1294	1223	46.4342	0.945131
1269	NA	-2.25778	9.08615	43.8394	0.769139	CEBPB	protein_coding	peak16280	CCAAT enhancer binding protein beta [Source:HGNC Symbol;Acc:HGNC:1834]	1.53755	105.527	1.88307	301	ENSG00000172216	3'UTR					20	1	50192370	50192670	20120	18109	42.4583	0.90005
1270	NA	-6.53628	4.31299	52.6082	0.769478	ASPHD1	protein_coding	peak9985	aspartate beta-hydroxylase domain containing 1 [Source:HGNC Symbol;Acc:HGNC:27380]	4.45321	105.527	5.35507	301	ENSG00000174939	3'UTR	KCTD13	Antisense potassium channel tetramerization domain containing 13 [Source:HGNC Symbol;Acc:HGNC:22234]	protein_coding	ENSG00000174943	16	1	29905752	29906052	654	646	51.13	0.987768
1271	NA	7.03409	3.95844	49.5783	0.769571	ABHD12	protein_coding	peak15719	abhydrolase domain containing 12 [Source:HGNC Symbol;Acc:HGNC:15868]	4.79396	105.527	5.87135	301	ENSG00000100997	3'UTR	PYGB	Antisense glycogen phosphorylase B [Source:HGNC Symbol;Acc:HGNC:9723]	protein_coding	ENSG00000100994	20	-1	25294747	25295047	524	497	50.8893	0.948473
1272	NA	-3.1572	6.57341	43.5211	0.770795	DTD1	protein_coding	peak16085	D-tyrosyl-tRNA deacylase 1 [Source:HGNC Symbol;Acc:HGNC:16219]	2.154	105.527	2.61651	301	ENSG00000125821	3'UTR					20	1	18763592	18763892	3204	2639	43.4377	0.823658
1273	NA	-4.08683	5.48439	42.9318	0.770795	NEIL2	protein_coding	peak24422	nei like DNA glycosylase 2 [Source:HGNC Symbol;Acc:HGNC:18956]	2.78852	105.527	3.40277	301	ENSG00000154328	3'UTR					8	1	11787044	11787344	1511	1440	43.0868	0.953011
1274	NA	7.70058	4.07619	65.0437	0.771397	PDGFA	protein_coding	peak22654	platelet derived growth factor subunit A [Source:HGNC Symbol;Acc:HGNC:8799]	5.25726	105.527	6.43857	301	ENSG00000197461	3'UTR					7	-1	497262	497562	567	537	64.8156	0.94709
1275	NA	-6.91713	3.76881	41.6393	0.772518	GPR3	protein_coding	peak1744	G protein-coupled receptor 3 [Source:HGNC Symbol;Acc:HGNC:4484]	4.72813	105.527	5.78817	301	ENSG00000181773	3'UTR					1	1	27395510	27395810	534	521	42.2476	0.975655
1276	NA	-5.3975	4.86899	48.7299	0.772518	DCAF15	protein_coding	peak13211	DDB1 and CUL4 associated factor 15 [Source:HGNC Symbol;Acc:HGNC:25095]	3.68999	105.527	4.48458	301	ENSG00000132017	3'UTR					19	1	13961145	13961445	1213	935	48.5401	0.770816
1277	NA	3.9967	5.52923	44.3819	0.772518	ZCCHC17	protein_coding	peak1785	zinc finger CCHC-type containing 17 [Source:HGNC Symbol;Acc:HGNC:30246]	2.7325	105.527	3.32452	301	ENSG00000121766	3'UTR					1	1	31364635	31364935	1938	1379	44.5105	0.711558
1278	NA	-6.50705	4.06051	44.2052	0.772518	NPRL3	protein_coding	peak9219	NPR3 like, GATOR1 complex subunit [Source:HGNC Symbol;Acc:HGNC:14124]	4.44989	105.527	5.36549	301	ENSG00000103148	3'UTR	MPG	Antisense N-methylpurine DNA glycosylase [Source:HGNC Symbol;Acc:HGNC:7211]	protein_coding	ENSG00000103152	16	-1	85797	86097	611	577	44.0589	0.944354
1279	NA	-4.71214	5.29468	49.6914	0.772655	RFWD3	protein_coding	peak9636	ring finger and WD repeat domain 3 [Source:HGNC Symbol;Acc:HGNC:25539]	3.22485	105.527	3.92762	301	ENSG00000168411	3'UTR					16	-1	74621397	74621697	1121	1053	48.8613	0.93934
1280	NA	-4.32388	6.30719	48.7728	0.772655	PLEK2	protein_coding	peak8127	pleckstrin 2 [Source:HGNC Symbol;Acc:HGNC:19238]	2.95995	105.527	3.1474	301	ENSG00000100558	3'UTR					14	-1	67386984	67387284	2018	1895	49.1314	0.939049
1281	NA	6.9817	4.48732	65.6024	0.772655	ACP2	protein_coding	peak4203	acid phosphatase 2, lysosomal [Source:HGNC Symbol;Acc:HGNC:123]	4.78138	105.527	5.62485	301	ENSG00000134575	3'UTR					11	-1	47239307	47239607	732	720	65.4208	0.983607
1282	NA	-6.43503	3.98775	40.4142	0.772655	GGA2	protein_coding	peak9383	golgi associated, gamma adaptin ear containing, ARF binding protein 2 [Source:HGNC Symbol;Acc:HGNC:16064]	4.40707	105.527	5.1482	301	ENSG00000103365	3'UTR					16	-1	23464319	23464619	471	434	41.712	0.921444
1283	NA	-5.09276	4.91985	43.455	0.772655	PNPLA4	protein_coding	peak26277	patatin like phospholipase domain containing 4 [Source:HGNC Symbol;Acc:HGNC:24887]	3.48794	105.527	3.97781	301	ENSG00000006757	3'UTR					X	-1	7900662	7900962	1018	883	43.5798	0.867387
1284	NA	-3.16034	6.86222	49.2199	0.773756	KNSTRN	protein_coding	peak8400	kinetochore localized astrin (SPAG5) binding protein [Source:HGNC Symbol;Acc:HGNC:30767]	2.1698	105.527	2.657	301	ENSG00000128944	3'UTR					15	1	40393948	40394248	3428	3198	49.4096	0.932905
1285	NA	-8.26864	3.60009	50.9565	0.773756	PPFIA3	protein_coding	peak13591	PTPRF interacting protein alpha 3 [Source:HGNC Symbol;Acc:HGNC:9247]	5.67703	105.527	6.94809	301	ENSG00000177380	3'UTR					19	1	49150727	49151027	428	424	48.8892	0.990654
1286	NA	-5.73322	4.47555	46.3631	0.773756	AP3M2	protein_coding	peak24590	adaptor related protein complex 3 subunit mu 2 [Source:HGNC Symbol;Acc:HGNC:570]	3.93668	105.527	4.81899	301	ENSG00000070718	3'UTR					8	1	42170883	42171183	702	639	45.9186	0.910256
1287	NA	-2.86072	8.06813	54.9757	0.773756	ETFB	protein_coding	peak12892	electron transfer flavoprotein subunit beta [Source:HGNC Symbol;Acc:HGNC:3482]	1.96472	105.527	2.40614	301	ENSG00000105379	3'UTR	AC008750.4	Antisense	antisense	ENSG00000267984	19	-1	51345174	51345474	8756	8657	54.0233	0.988693
1288	NA	-6.27655	4.55324	59.2832	0.773756	SLC41A3	protein_coding	peak17733	solute carrier family 41 member 3 [Source:HGNC Symbol;Acc:HGNC:31046]	4.31192	105.527	5.27195	301	ENSG00000114544	3'UTR					3	-1	126006361	126006661	963	941	58.2444	0.977155
1289	NA	-5.66687	4.27613	42.5185	0.773756	VPS33A	protein_coding	peak6042	VPS33A, CORVET/HOPS core subunit [Source:HGNC Symbol;Acc:HGNC:18179]	3.89436	105.527	4.76908	301	ENSG00000139719	3'UTR					12	-1	122231551	122231851	677	655	43.1832	0.967504
1290	NA	-6.64009	4.06837	47.9921	0.773756	CPSF2	protein_coding	peak7753	cleavage and polyadenylation specific factor 2 [Source:HGNC Symbol;Acc:HGNC:2325]	4.56329	105.527	5.47608	301	ENSG00000165934	3'UTR					14	1	92161762	92162062	532	481	47.1351	0.904135
1291	NA	-3.67621	6.72223	55.9897	0.773756	GHITM	protein_coding	peak3708	growth hormone inducible transmembrane protein [Source:HGNC Symbol;Acc:HGNC:17281]	2.52652	105.527	3.0938	301	ENSG00000165678	3'UTR					10	1	84152877	84153177	3606	3421	55.0547	0.948697
1292	NA	-4.5776	5.70468	60.9231	0.773756	GPC1	protein_coding	peak15586	glypican 1 [Source:HGNC Symbol;Acc:HGNC:4449]	3.14614	105.527	3.81122	301	ENSG00000063660	3'UTR					2	1	240467777	240468077	1603	1559	59.8852	0.972551
1293	NA	-5.91222	4.67409	56.5466	0.773756	LLGL1	protein_coding	peak10476	LLGL1, scribble cell polarity complex component [Source:HGNC Symbol;Acc:HGNC:6628]	4.0642	105.527	4.96809	301	ENSG00000131899	3'UTR	FLII	Antisense FLII, actin remodeling protein [Source:HGNC Symbol;Acc:HGNC:3750]	protein_coding	ENSG00000177731	17	1	18244575	18244875	770	725	56.6152	0.941558
1294	NA	-6.13591	4.56995	56.1972	0.773756	YIPF6	protein_coding	peak26871	Yip1 domain family member 6 [Source:HGNC Symbol;Acc:HGNC:28304]	4.22113	105.527	5.1559	301	ENSG00000181704	3'UTR					X	1	68534380	68534680	622	608	54.7089	0.977492
1295	NA	7.70842	3.91113	55.3821	0.773756	MFSD6	protein_coding	peak15325	major facilitator superfamily domain containing 6 [Source:HGNC Symbol;Acc:HGNC:24711]	5.30295	105.527	6.39117	301	ENSG00000151690	3'UTR					2	1	190502012	190502312	475	458	54.5633	0.964211
1296	NA	-4.31386	5.61895	51.1602	0.773756	NOTCH2	protein_coding	peak816	notch 2 [Source:HGNC Symbol;Acc:HGNC:7882]	2.96878	105.527	3.59896	301	ENSG00000134250	3'UTR					1	-1	119912059	119912359	1655	1566	50.5243	0.946224
1297	NA	-3.9841	6.2513	59.1427	0.773756	NBDY	protein_coding	peak26859	negative regulator of P-body association [Source:HGNC Symbol;Acc:HGNC:50713]	2.74219	105.527	3.35654	301	ENSG00000204272	3'UTR					X	1	56817272	56817572	2429	2299	58.5285	0.94648
1298	NA	-6.65644	4.14472	46.824	0.773756	TMEM170A	protein_coding	peak9650	transmembrane protein 170A [Source:HGNC Symbol;Acc:HGNC:29577]	4.58435	105.527	5.354	301	ENSG00000166822	3'UTR					16	-1	75443243	75443543	561	507	46.5148	0.903743
1299	NA	-2.12796	11.5262	54.5887	0.773756	RPS19	protein_coding	peak13482	ribosomal protein S19 [Source:HGNC Symbol;Acc:HGNC:10402]	1.46617	105.527	1.79569	301	ENSG00000105372	3'UTR					19	1	41871117	41871417	87623	86554	54.0519	0.9878
1300	NA	-2.96099	7.74141	55.0619	0.773756	RRBP1	protein_coding	peak15685	ribosome binding protein 1 [Source:HGNC Symbol;Acc:HGNC:10448]	2.04098	105.527	2.49221	301	ENSG00000125844	3'UTR					20	-1	17613682	17613982	7091	7016	54.8684	0.989423
1301	NA	-4.0757	5.94889	50.3167	0.773756	EFEMP1	protein_coding	peak13973	EGF containing fibulin extracellular matrix protein 1 [Source:HGNC Symbol;Acc:HGNC:3218]	2.80942	105.527	3.32708	301	ENSG00000115380	3'UTR					2	-1	55866606	55866906	2079	1824	51.5384	0.877345
1302	NA	-2.84918	8.93471	61.0365	0.773756	FLNA	protein_coding	peak26665	filamin A [Source:HGNC Symbol;Acc:HGNC:3754]	1.9643	105.527	2.40363	301	ENSG00000196924	3'UTR					X	-1	154348531	154348831	15978	15581	60.2261	0.975153
1303	NA	-4.89152	5.6336	49.3816	0.773756	CTNNBIP1	protein_coding	peak109	catenin beta interacting protein 1 [Source:HGNC Symbol;Acc:HGNC:16913]	3.37342	105.527	3.63963	301	ENSG00000178585	3'UTR	AL357140.1	Antisense	antisense	ENSG00000223989	1	-1	9850109	9850409	1470	1375	50.6145	0.935374
1304	NA	-5.63784	4.76155	54.652	0.773756	ROGDI	protein_coding	peak9300	rogdi homolog [Source:HGNC Symbol;Acc:HGNC:29478]	3.88974	105.527	4.71195	301	ENSG00000067836	3'UTR					16	-1	4796967	4797267	859	842	53.1247	0.98021
1305	NA	-6.94271	4.34571	58.9087	0.773756	HIF1AN	protein_coding	peak3822	hypoxia inducible factor 1 subunit alpha inhibitor [Source:HGNC Symbol;Acc:HGNC:17113]	4.79046	105.527	5.73067	301	ENSG00000166135	3'UTR					10	1	100549701	100550001	691	671	57.8808	0.971056
1306	NA	-5.3508	5.26591	62.893	0.773756	ACAP2	protein_coding	peak18004	ArfGAP with coiled-coil, ankyrin repeat and PH domains 2 [Source:HGNC Symbol;Acc:HGNC:16469]	3.69212	105.527	4.52124	301	ENSG00000114331	3'UTR					3	-1	195274746	195275046	1128	1104	62.6649	0.978723
1307	NA	-9.68904	3.32617	56.1074	0.773756	TMEM246	protein_coding	peak25191	transmembrane protein 246 [Source:HGNC Symbol;Acc:HGNC:28180]	6.68692	105.527	8.1805	301	ENSG00000165152	3'UTR	TMEM246-AS1	Antisense TMEM246 antisense RNA 1 [Source:HGNC Symbol;Acc:HGNC:51191]	antisense	ENSG00000225376	9	-1	101475324	101475624	292	276	54.6522	0.945205
1308	NA	-4.79921	5.40434	56.4534	0.773756	SAFB	protein_coding	peak13071	scaffold attachment factor B [Source:HGNC Symbol;Acc:HGNC:10520]	3.31258	105.527	4.05706	301	ENSG00000160633	3'UTR					19	1	5668173	5668473	1468	1369	56.4047	0.932561
1309	NA	-4.2521	5.85656	57.4506	0.773756	CSNK1G2	protein_coding	peak13017	casein kinase 1 gamma 2 [Source:HGNC Symbol;Acc:HGNC:2455]	2.93543	105.527	3.59501	301	ENSG00000133275	3'UTR					19	1	1981033	1981333	1617	1581	56.012	0.977737
1310	NA	3.91518	6.20391	54.4998	0.774836	TIMMDC1	protein_coding	peak18476	translocase of inner mitochondrial membrane domain containing 1 [Source:HGNC Symbol;Acc:HGNC:1321]	2.70501	105.527	3.2598	301	ENSG00000113845	3'UTR					3	1	119523763	119524063	2510	2224	54.1124	0.886056
1311	NA	-2.87625	6.83598	42.5679	0.775712	CDCA7L	protein_coding	peak22726	cell division cycle associated 7 like [Source:HGNC Symbol;Acc:HGNC:30777]	1.98871	105.527	2.43278	301	ENSG00000164649	3'UTR	DNAH11	Antisense dynein axonemal heavy chain 11 [Source:HGNC Symbol;Acc:HGNC:2942]	protein_coding	ENSG00000105877	7	-1	21900901	21901201	3855	3726	42.4316	0.966537
1312	NA	-7.82913	3.79747	55.03	0.775712	SECISBP2	protein_coding	peak25677	SECIS binding protein 2 [Source:HGNC Symbol;Acc:HGNC:30972]	5.4158	105.527	6.62085	301	ENSG00000187742	3'UTR					9	1	89359347	89359647	438	419	53.2936	0.956621
1313	NA	-4.09215	6.0526	56.6064	0.775712	DHX33	protein_coding	peak11183	DEAH-box helicase 33 [Source:HGNC Symbol;Acc:HGNC:16718]	2.83151	105.527	3.458	301	ENSG00000005100	3'UTR					17	-1	5440917	5441217	2061	2005	54.7641	0.972829
1314	NA	3.37875	6.61895	51.9901	0.775712	CAMK2N1	protein_coding	peak186	calcium/calmodulin dependent protein kinase II inhibitor 1 [Source:HGNC Symbol;Acc:HGNC:24190]	2.33804	105.527	2.86344	301	ENSG00000162545	3'UTR					1	-1	20482395	20482695	2945	2869	52.0244	0.974194
1315	NA	-3.68297	5.96897	44.4962	0.775867	MPI	protein_coding	peak8650	mannose phosphate isomerase [Source:HGNC Symbol;Acc:HGNC:7216]	2.5496	105.527	3.1129	301	ENSG00000178802	3'UTR					15	1	74897929	74898229	1726	1661	43.4925	0.962341
1316	NA	-2.01138	9.10347	37.957	0.775867	SIGMAR1	protein_coding	peak25017	sigma non-opioid intracellular receptor 1 [Source:HGNC Symbol;Acc:HGNC:8157]	1.39273	105.527	1.70548	301	ENSG00000147955	3'UTR					9	-1	34634724	34635024	16959	15696	38.0854	0.925526
1317	NA	4.51618	5.55464	52.7921	0.775871	EPHX1	protein_coding	peak2765	epoxide hydrolase 1 [Source:HGNC Symbol;Acc:HGNC:3401]	3.12802	105.527	3.73534	301	ENSG00000143819	3'UTR	AL591895.1/TMEM63A	Antisense transmembrane protein 63A [Source:HGNC Symbol;Acc:HGNC:29118]	antisense/protein_coding	ENSG00000242861,ENSG00000196187	1	1	225845258	225845558	1918	1628	53.277	0.848801
1318	NA	4.45544	5.60415	51.2096	0.776928	PPCDC	protein_coding	peak8654	phosphopantothenoylcysteine decarboxylase [Source:HGNC Symbol;Acc:HGNC:28107]	3.09233	105.527	3.58554	301	ENSG00000138621	3'UTR					15	1	75049437	75049737	1554	1541	51.3628	0.991634
1319	NA	-2.59246	7.9937	46.8843	0.776928	CSTB	protein_coding	peak16642	cystatin B [Source:HGNC Symbol;Acc:HGNC:2482]	1.79957	105.527	2.19981	301	ENSG00000160213	3'UTR					21	-1	43773951	43774251	9230	7906	46.6718	0.856555
1320	NA	-2.32247	8.27422	42.1764	0.776928	RTRAF	protein_coding	peak7558	RNA transcription, translation and transport factor [Source:HGNC Symbol;Acc:HGNC:23169]	1.61258	105.527	1.97497	301	ENSG00000087302	3'UTR					14	1	52004397	52004697	11004	9870	42.2155	0.896947
1321	NA	7.92052	3.61627	47.6383	0.776928	RILP	protein_coding	peak11113	Rab interacting lysosomal protein [Source:HGNC Symbol;Acc:HGNC:30266]	5.50009	105.527	6.48733	301	ENSG00000167705	3'UTR					17	-1	1646150	1646450	369	363	47.9614	0.98374
1322	NA	-3.71528	6.64481	60.1255	0.776928	PSMB8	protein_coding	peak21456	proteasome subunit beta 8 [Source:HGNC Symbol;Acc:HGNC:9545]	2.58038	105.527	3.12035	301	ENSG00000204264	3'UTR					6	-1	32840720	32841020	3495	3447	59.2106	0.986266
1323	NA	-3.89425	5.99086	51.2724	0.776928	SELENOT	protein_coding	peak18624	selenoprotein T [Source:HGNC Symbol;Acc:HGNC:18136]	2.70542	105.527	3.30307	301	ENSG00000198843	3'UTR					3	1	150628076	150628376	1996	1879	51.2986	0.941383
1324	NA	-4.05582	5.92635	54.0656	0.776928	BOK	protein_coding	peak15599	BOK, BCL2 family apoptosis regulator [Source:HGNC Symbol;Acc:HGNC:1087]	2.81772	105.527	3.41123	301	ENSG00000176720	3'UTR					2	1	241573821	241574121	2002	1969	52.8893	0.983516
1325	NA	-4.70241	5.04266	45.6485	0.776928	TADA1	protein_coding	peak1081	transcriptional adaptor 1 [Source:HGNC Symbol;Acc:HGNC:30631]	3.27087	105.527	3.99769	301	ENSG00000152382	3'UTR					1	-1	166856513	166856813	1051	1004	47.0578	0.955281
1326	NA	-4.45548	5.89796	63.7167	0.776928	YARS2	protein_coding	peak5540	tyrosyl-tRNA synthetase 2 [Source:HGNC Symbol;Acc:HGNC:24249]	3.09937	105.527	3.73577	301	ENSG00000139131	3'UTR					12	-1	32747024	32747324	1735	1684	62.9531	0.970605
1327	NA	-5.22996	4.55883	45.0625	0.776928	GALT	protein_coding	peak25554	galactose-1-phosphate uridylyltransferase [Source:HGNC Symbol;Acc:HGNC:4135]	3.63866	105.527	4.45642	301	ENSG00000213930	3'UTR					9	1	34650282	34650582	702	639	44.6604	0.910256
1328	NA	-3.27174	7.2278	59.8669	0.776928	MCTS1	protein_coding	peak27019	MCTS1, re-initiation and release factor [Source:HGNC Symbol;Acc:HGNC:23357]	2.2764	105.527	2.77739	301	ENSG00000232119	3'UTR					X	1	120612086	120612386	4946	4826	59.8083	0.975738
1329	NA	-3.51111	7.06297	64.9799	0.776928	LMNB1	protein_coding	peak20926	lamin B1 [Source:HGNC Symbol;Acc:HGNC:6637]	2.44309	105.527	2.98268	301	ENSG00000113368	3'UTR					5	1	126836715	126837015	4630	4496	64.3072	0.971058
1330	NA	-3.06029	6.38951	39.7377	0.776928	RAB22A	protein_coding	peak16311	RAB22A, member RAS oncogene family [Source:HGNC Symbol;Acc:HGNC:9764]	2.12966	105.527	2.592	301	ENSG00000124209	3'UTR					20	1	58360367	58360667	2924	2698	40.5163	0.922709
1331	NA	-4.82411	5.5851	58.7163	0.776928	C15orf61	protein_coding	peak8601	chromosome 15 open reading frame 61 [Source:HGNC Symbol;Acc:HGNC:34453]	3.35779	105.527	4.02397	301	ENSG00000189227	3'UTR					15	1	67526341	67526641	1511	1447	58.9143	0.957644
1332	NA	-5.31521	4.66115	48.0243	0.776928	MAP7D3	protein_coding	peak26617	MAP7 domain containing 3 [Source:HGNC Symbol;Acc:HGNC:25742]	3.70017	105.527	4.51437	301	ENSG00000129680	3'UTR					X	-1	136218247	136218547	810	768	47.7214	0.948148
1333	NA	-2.92816	7.72844	55.867	0.776928	GTF3C5	protein_coding	peak25953	general transcription factor IIIC subunit 5 [Source:HGNC Symbol;Acc:HGNC:4668]	2.04003	105.527	2.49797	301	ENSG00000148308	3'UTR					9	1	133058200	133058500	7467	7268	54.7109	0.973349
1334	NA	-2.47975	8.4364	48.6553	0.776928	QARS	protein_coding	peak17408	glutaminyl-tRNA synthetase [Source:HGNC Symbol;Acc:HGNC:9751]	1.72786	105.527	2.11613	301	ENSG00000172053	3'UTR					3	-1	49095936	49096236	9986	9754	48.3114	0.976767
1335	NA	-8.46104	3.35216	48.5113	0.776928	NUBPL	protein_coding	peak7488	nucleotide binding protein like [Source:HGNC Symbol;Acc:HGNC:20278]	5.89575	105.527	7.21026	301	ENSG00000151413	3'UTR					14	1	31860921	31861221	367	302	47.6358	0.822888
1336	NA	-3.4407	6.98412	61.1475	0.776928	BABAM1	protein_coding	peak13250	BRISC and BRCA1 A complex member 1 [Source:HGNC Symbol;Acc:HGNC:25008]	2.39857	105.527	2.93548	301	ENSG00000105393	3'UTR	USHBP1	Antisense USH1 protein network component harmonin binding protein 1 [Source:HGNC Symbol;Acc:HGNC:24058]	protein_coding	ENSG00000130307	19	1	17279037	17279337	4259	4200	59.8829	0.986147
1337	NA	-3.81082	6.79925	71.3264	0.776928	CIB1	protein_coding	peak9193	calcium and integrin binding 1 [Source:HGNC Symbol;Acc:HGNC:16920]	2.65721	105.527	3.24836	301	ENSG00000185043	3'UTR					15	-1	90230250	90230550	3374	3340	69.8922	0.989923
1338	NA	-2.85102	8.66391	65.9645	0.776928	RRM1	protein_coding	peak4690	ribonucleotide reductase catalytic subunit M1 [Source:HGNC Symbol;Acc:HGNC:10451]	1.98831	105.527	2.43518	301	ENSG00000167325	3'UTR					11	1	4138576	4138876	13519	13220	64.1983	0.977883
1339	NA	4.8354	5.37612	55.1904	0.776928	CUL4A	protein_coding	peak7388	cullin 4A [Source:HGNC Symbol;Acc:HGNC:2554]	3.37398	105.527	4.08989	301	ENSG00000139842	3'UTR					13	1	113264245	113264545	1360	1320	55.6348	0.970588
1340	NA	-4.07989	6.18415	57.5616	0.776928	NAA20	protein_coding	peak16088	N(alpha)-acetyltransferase 20, NatB catalytic subunit [Source:HGNC Symbol;Acc:HGNC:15908]	2.84703	105.527	3.38862	301	ENSG00000173418	3'UTR					20	1	20033328	20033628	2340	2027	56.4534	0.866239
1341	NA	-2.00578	10.4161	45.3421	0.776928	TNFRSF12A	protein_coding	peak9821	TNF receptor superfamily member 12A [Source:HGNC Symbol;Acc:HGNC:18152]	1.3998	105.527	1.7143	301	ENSG00000006327	3'UTR					16	1	3022082	3022382	46739	45679	45.0744	0.977321
1342	NA	-2.71667	8.75335	58.4475	0.776928	PSMA7	protein_coding	peak15941	proteasome subunit alpha 7 [Source:HGNC Symbol;Acc:HGNC:9536]	1.89598	105.527	2.31807	301	ENSG00000101182	3'UTR					20	-1	62136732	62137032	14786	12415	57.6386	0.839646
1343	NA	-4.13981	5.6028	49.7627	0.777551	GPANK1	protein_coding	peak21427	G-patch domain and ankyrin repeats 1 [Source:HGNC Symbol;Acc:HGNC:13920]	2.8909	105.527	3.54053	301	ENSG00000204438	3'UTR					6	-1	31662083	31662383	1689	1653	48.663	0.978686
1344	NA	-2.98538	8.24481	52.7303	0.777907	CDKN1A	protein_coding	peak22207	cyclin dependent kinase inhibitor 1A [Source:HGNC Symbol;Acc:HGNC:1784]	2.08682	105.527	2.52408	301	ENSG00000124762	3'UTR					6	1	36687034	36687334	10786	10371	52.648	0.961524
1345	NA	-5.49958	4.97735	56.821	0.777907	BCL10	protein_coding	peak642	B cell CLL/lymphoma 10 [Source:HGNC Symbol;Acc:HGNC:989]	3.84578	105.527	4.59661	301	ENSG00000142867	3'UTR					1	-1	85266243	85266543	909	860	56.1465	0.946095
1346	NA	-6.55738	3.94995	45.6436	0.777907	SERGEF	protein_coding	peak4117	secretion regulating guanine nucleotide exchange factor [Source:HGNC Symbol;Acc:HGNC:17499]	4.5874	105.527	5.54779	301	ENSG00000129158	3'UTR	KCNC1	Antisense potassium voltage-gated channel subfamily C member 1 [Source:HGNC Symbol;Acc:HGNC:6233]	protein_coding	ENSG00000129159	11	-1	17788046	17788346	506	454	45.0264	0.897233
1347	NA	-7.71901	3.86222	58.3004	0.777907	ATPAF2	protein_coding	peak11288	ATP synthase mitochondrial F1 complex assembly factor 2 [Source:HGNC Symbol;Acc:HGNC:18802]	5.40238	105.527	6.61608	301	ENSG00000171953	3'UTR					17	-1	18018264	18018564	489	479	56.9186	0.97955
1348	NA	6.57585	4.04863	47.8867	0.777907	CCNE2	protein_coding	peak24180	cyclin E2 [Source:HGNC Symbol;Acc:HGNC:1590]	4.60239	105.527	5.57284	301	ENSG00000175305	3'UTR	INTS8	Antisense integrator complex subunit 8 [Source:HGNC Symbol;Acc:HGNC:26048]	protein_coding	ENSG00000164941	8	-1	94880227	94880527	635	600	49.0183	0.944882
1349	NA	-3.02806	8.02231	64.6169	0.777907	C19orf53	protein_coding	peak13208	chromosome 19 open reading frame 53 [Source:HGNC Symbol;Acc:HGNC:24991]	2.1196	105.527	2.59542	301	ENSG00000104979	3'UTR					19	1	13778160	13778460	8747	8619	63.483	0.985366
1350	NA	-2.43577	9.14053	53.1199	0.777907	PSMB4	protein_coding	peak2336	proteasome subunit beta 4 [Source:HGNC Symbol;Acc:HGNC:9541]	1.70507	105.527	2.08803	301	ENSG00000159377	3'UTR					1	1	151401639	151401939	18729	17569	52.6348	0.938064
1351	NA	-3.44606	6.82093	56.3032	0.777907	RNF167	protein_coding	peak10362	ring finger protein 167 [Source:HGNC Symbol;Acc:HGNC:24544]	2.4123	105.527	2.95381	301	ENSG00000108523	3'UTR					17	1	4944921	4945221	3641	3568	55.5107	0.979951
1352	NA	-2.65843	8.55708	54.9834	0.777907	RPL9	protein_coding	peak19437	ribosomal protein L9 [Source:HGNC Symbol;Acc:HGNC:10369]	1.86165	105.527	2.27604	301	ENSG00000163682	3'UTR					4	-1	39454134	39454434	11433	11193	55.1722	0.979008
1353	NA	-3.02999	8.02105	63.2262	0.777907	VPS25	protein_coding	peak10703	vacuolar protein sorting 25 homolog [Source:HGNC Symbol;Acc:HGNC:28122]	2.12223	105.527	2.59099	301	ENSG00000131475	3'UTR					17	1	42779298	42779598	8934	8832	62.2896	0.988583
1354	NA	-4.10829	5.56579	47.6926	0.779175	DCAF8	protein_coding	peak1044	DDB1 and CUL4 associated factor 8 [Source:HGNC Symbol;Acc:HGNC:24891]	2.88009	105.527	3.5249	301	ENSG00000132716	3'UTR					1	-1	160215718	160216018	1321	1295	47.1297	0.980318
1355	NA	-5.88802	4.53633	53.1235	0.77942	LUZP1	protein_coding	peak212	leucine zipper protein 1 [Source:HGNC Symbol;Acc:HGNC:14985]	4.13027	105.527	5.02879	301	ENSG00000169641	3'UTR					1	-1	23084963	23085263	666	645	52.969	0.968468
1356	NA	-4.00678	5.56022	46.3386	0.77942	DNAJC19	protein_coding	peak17950	DnaJ heat shock protein family (Hsp40) member C19 [Source:HGNC Symbol;Acc:HGNC:30528]	2.81085	105.527	3.42246	301	ENSG00000205981	3'UTR					3	-1	180984544	180984844	1462	1378	45.7837	0.942544
1357	NA	-3.24467	6.91659	55.0857	0.78021	PCNP	protein_coding	peak18423	PEST proteolytic signal containing nuclear protein [Source:HGNC Symbol;Acc:HGNC:30023]	2.27773	105.527	2.78955	301	ENSG00000081154	3'UTR					3	1	101594137	101594437	3789	3596	55.1338	0.949063
1358	NA	-2.03053	11.7955	52.7027	0.781148	RPS12	protein_coding	peak22514	ribosomal protein S12 [Source:HGNC Symbol;Acc:HGNC:10385]	1.42703	105.527	1.74767	301	ENSG00000112306	3'UTR					6	1	132817266	132817566	105362	103579	52.2389	0.983077
1359	NA	-5.78556	4.79274	54.9277	0.781148	AFDN	protein_coding	peak22637	afadin, adherens junction formation factor [Source:HGNC Symbol;Acc:HGNC:7137]	4.06662	105.527	4.86804	301	ENSG00000130396	3'UTR					6	1	167971720	167972020	822	789	55.3764	0.959854
1360	NA	-4.60796	4.81394	41.2483	0.781148	PPP2R2D	protein_coding	peak3974	protein phosphatase 2 regulatory subunit Bdelta [Source:HGNC Symbol;Acc:HGNC:23732]	3.23898	105.527	3.96182	301	ENSG00000175470	3'UTR					10	1	131956250	131956550	1097	1059	41.3654	0.96536
1361	NA	-2.28543	9.29771	46.6375	0.783095	NNMT	protein_coding	peak5283	nicotinamide N-methyltransferase [Source:HGNC Symbol;Acc:HGNC:7861]	1.60843	105.527	1.95909	301	ENSG00000166741	3'UTR	AP002518.2	Antisense	antisense	ENSG00000256947	11	1	114312215	114312515	21394	20804	46.374	0.972422
1362	NA	8.02815	3.96687	55.9562	0.784063	SMARCD3	protein_coding	peak23204	SWI/SNF related, matrix associated, actin dependent regulator of chromatin, subfamily d, member 3 [Source:HGNC Symbol;Acc:HGNC:11108]	5.65471	105.527	6.32963	301	ENSG00000082014	3'UTR					7	-1	151238975	151239275	400	396	56.399	0.99
1363	NA	-3.13798	7.38559	58.7581	0.784063	NDUFS7	protein_coding	peak13007	NADH:ubiquinone oxidoreductase core subunit S7 [Source:HGNC Symbol;Acc:HGNC:7714]	2.21084	105.527	2.70561	301	ENSG00000115286	3'UTR	AC005329.1	Antisense	antisense	ENSG00000248015	19	1	1395281	1395581	5384	5313	56.9725	0.986813
1364	NA	7.67356	3.6109	49.1778	0.784063	KRCC1	protein_coding	peak14121	lysine rich coiled-coil 1 [Source:HGNC Symbol;Acc:HGNC:28039]	5.40777	105.527	6.62281	301	ENSG00000172086	3'UTR					2	-1	88027205	88027505	371	347	48.6974	0.93531
1365	NA	-5.6881	4.6109	53.3969	0.784063	C11orf80	protein_coding	peak5053	chromosome 11 open reading frame 80 [Source:HGNC Symbol;Acc:HGNC:26197]	4.01052	105.527	4.90808	301	ENSG00000173715	3'UTR					11	1	66843023	66843323	723	717	52.5718	0.991701
1366	NA	-2.54337	9.06285	56.5435	0.784063	EIF4EBP1	protein_coding	peak24557	eukaryotic translation initiation factor 4E binding protein 1 [Source:HGNC Symbol;Acc:HGNC:3288]	1.79345	105.527	2.19417	301	ENSG00000187840	3'UTR					8	1	38060061	38060361	20736	19962	55.7329	0.962674
1367	NA	-3.56117	6.03866	47.5041	0.784063	SRRM1	protein_coding	peak1695	serine and arginine repetitive matrix 1 [Source:HGNC Symbol;Acc:HGNC:16638]	2.5122	105.527	3.0662	301	ENSG00000133226	3'UTR					1	1	24672971	24673271	2200	2024	47.3696	0.92
1368	NA	-6.32965	4.58647	47.6315	0.784063	PCSK1N	protein_coding	peak26383	proprotein convertase subtilisin/kexin type 1 inhibitor [Source:HGNC Symbol;Acc:HGNC:17301]	4.4656	105.527	4.90688	301	ENSG00000102109	3'UTR					X	-1	48831094	48831394	751	699	48.2132	0.930759
1369	NA	6.71678	3.89354	44.8955	0.78412	KNTC1	protein_coding	peak6805	kinetochore associated 1 [Source:HGNC Symbol;Acc:HGNC:17255]	4.74019	105.527	5.60642	301	ENSG00000184445	3'UTR					12	1	122626097	122626397	492	459	44.9216	0.932927
1370	NA	-4.42898	5.6728	57.048	0.784418	ABR	protein_coding	peak11095	ABR, RhoGEF and GTPase activating protein [Source:HGNC Symbol;Acc:HGNC:81]	3.12869	105.527	3.8221	301	ENSG00000159842	3'UTR	TIMM22	Antisense translocase of inner mitochondrial membrane 22 [Source:HGNC Symbol;Acc:HGNC:17317]	protein_coding	ENSG00000177370	17	-1	1003521	1003821	1688	1469	56.3268	0.870261
1371	NA	4.14105	5.77242	55.1977	0.784418	RAB8A	protein_coding	peak13231	RAB8A, member RAS oncogene family [Source:HGNC Symbol;Acc:HGNC:7007]	2.92541	105.527	3.58222	301	ENSG00000167461	3'UTR	AC008894.2	Antisense	antisense	ENSG00000269243	19	1	16133236	16133536	1995	1728	53.6875	0.866165
1372	NA	-3.23639	7.46702	66.6236	0.784418	PRKAG1	protein_coding	peak5617	protein kinase AMP-activated non-catalytic subunit gamma 1 [Source:HGNC Symbol;Acc:HGNC:9385]	2.28646	105.527	2.79084	301	ENSG00000181929	3'UTR	DDN-AS1	Antisense DDN and PRKAG1 antisense RNA 1 [Source:HGNC Symbol;Acc:HGNC:53464]	antisense	ENSG00000257913	12	-1	49002277	49002577	5677	5637	65.6335	0.992954
1373	NA	-3.16071	6.1194	38.8828	0.784418	EIF3F	protein_coding	peak4699	eukaryotic translation initiation factor 3 subunit F [Source:HGNC Symbol;Acc:HGNC:3275]	2.23343	105.527	2.73509	301	ENSG00000175390	3'UTR					11	1	7995871	7996171	2437	2037	38.6888	0.835864
1374	NA	6.20381	4.61895	54.404	0.786864	NCOA7	protein_coding	peak22494	nuclear receptor coactivator 7 [Source:HGNC Symbol;Acc:HGNC:21081]	4.39191	105.527	5.07678	301	ENSG00000111912	3'UTR					6	1	125930807	125931107	950	935	51.7775	0.984211
1375	NA	-4.93005	5.19944	46.6198	0.786864	TRIM47	protein_coding	peak11764	tripartite motif containing 47 [Source:HGNC Symbol;Acc:HGNC:19020]	3.49133	105.527	3.87855	301	ENSG00000132481	3'UTR					17	-1	75874166	75874466	1035	992	46.1381	0.958454
1376	NA	-6.30493	4.12977	49.1241	0.786864	TIMM8A	protein_coding	peak26512	translocase of inner mitochondrial membrane 8A [Source:HGNC Symbol;Acc:HGNC:11817]	4.46516	105.527	5.46291	301	ENSG00000126953	3'UTR					X	-1	101346333	101346633	498	446	49.1009	0.895582
1377	NA	-5.73524	4.44869	48.6105	0.786864	AC118549.1	protein_coding	peak618	zinc finger ZZ-type containing 3 [Source:NCBI gene;Acc:26009]	4.06211	105.527	4.92122	301	ENSG00000036549	3'UTR					1	-1	77564505	77564805	791	764	48.4071	0.965866
1378	NA	-4.64956	5.31299	55.3793	0.786995	AXIN1	protein_coding	peak9224	axin 1 [Source:HGNC Symbol;Acc:HGNC:903]	3.29429	105.527	4.0259	301	ENSG00000103126	3'UTR					16	-1	287442	287742	1227	1195	54.9172	0.97392
1379	NA	-2.28459	8.42993	43.7339	0.787375	AL713999.1/KRTCAP2	protein_coding	peak979	keratinocyte associated protein 2 [Source:HGNC Symbol;Acc:HGNC:28942]	1.61943	105.527	1.98282	301	ENSG00000163463/ENSG00000273088	3'UTR					1	-1	155169407	155169707	11069	10622	43.8789	0.959617
1380	NA	-4.84184	4.79036	44.9783	0.787629	FKBP15	protein_coding	peak25232	FK506 binding protein 15 [Source:HGNC Symbol;Acc:HGNC:23397]	3.43403	105.527	4.15845	301	ENSG00000119321	3'UTR					9	-1	113165519	113165819	1117	983	44.6368	0.880036
1381	NA	-2.69433	8.26334	55.2297	0.787629	EDF1	protein_coding	peak25438	endothelial differentiation related factor 1 [Source:HGNC Symbol;Acc:HGNC:3164]	1.91147	105.527	2.34102	301	ENSG00000107223	3'UTR					9	-1	136862118	136862418	10326	10076	54.268	0.975789
1382	NA	-4.88667	4.88466	45.8657	0.787629	BARD1	protein_coding	peak14495	BRCA1 associated RING domain 1 [Source:HGNC Symbol;Acc:HGNC:952]	3.46731	105.527	4.19084	301	ENSG00000138376	3'UTR					2	-1	214726632	214726932	916	872	43.6216	0.951965
1383	NA	-3.44236	6.23218	50.1762	0.787629	WBP11	protein_coding	peak5480	WW domain binding protein 11 [Source:HGNC Symbol;Acc:HGNC:16461]	2.4448	105.527	2.9928	301	ENSG00000084463	3'UTR					12	-1	14786479	14786779	2590	2383	49.5057	0.920077
1384	NA	-7.39478	4.35859	58.624	0.787629	DHRS1	protein_coding	peak7951	dehydrogenase/reductase 1 [Source:HGNC Symbol;Acc:HGNC:16445]	5.25387	105.527	5.73842	301	ENSG00000157379	3'UTR					14	-1	24290599	24290899	574	547	58.2468	0.952962
1385	NA	-4.55754	4.8463	42.8562	0.787629	MSL1	protein_coding	peak10656	male specific lethal 1 homolog [Source:HGNC Symbol;Acc:HGNC:27905]	3.23808	105.527	3.96504	301	ENSG00000188895	3'UTR					17	1	40136493	40136793	1017	912	42.8717	0.896755
1386	NA	-4.82079	5.44718	63.6744	0.787629	MLH1	protein_coding	peak18182	mutL homolog 1 [Source:HGNC Symbol;Acc:HGNC:7127]	3.42763	105.527	4.19188	301	ENSG00000076242	3'UTR					3	1	37050542	37050842	1291	1269	62.8361	0.982959
1387	NA	-2.92891	6.62429	41.9903	0.787629	ARFGAP1	protein_coding	peak16358	ADP ribosylation factor GTPase activating protein 1 [Source:HGNC Symbol;Acc:HGNC:15852]	2.08267	105.527	2.54781	301	ENSG00000101199	3'UTR					20	1	63289489	63289789	3234	3172	41.6724	0.980829
1388	NA	6.71421	4.02459	48.6555	0.787629	MTFR2	protein_coding	peak21836	mitochondrial fission regulator 2 [Source:HGNC Symbol;Acc:HGNC:21115]	4.77431	105.527	5.63761	301	ENSG00000146410	3'UTR					6	-1	136231030	136231330	494	469	49.2772	0.949393
1389	NA	-8.96203	3.56162	58.1559	0.787629	TMEM50B	protein_coding	peak16580	transmembrane protein 50B [Source:HGNC Symbol;Acc:HGNC:1280]	6.3736	105.527	7.76132	301	ENSG00000142188	3'UTR	IFNGR2	Antisense interferon gamma receptor 2 [Source:HGNC Symbol;Acc:HGNC:5440]	protein_coding	ENSG00000159128	21	-1	33449140	33449440	344	328	59.3506	0.953488
1390	NA	-4.59464	5.46367	55.8639	0.787629	TSN	protein_coding	peak15128	translin [Source:HGNC Symbol;Acc:HGNC:12379]	3.26864	105.527	3.94939	301	ENSG00000211460	3'UTR					2	1	121766992	121767292	1330	1279	54.7005	0.961654
1391	NA	2.55317	9.89035	59.1743	0.787629	NT5E	protein_coding	peak22400	5'-nucleotidase ecto [Source:HGNC Symbol;Acc:HGNC:8021]	1.81636	105.527	2.22456	301	ENSG00000135318	3'UTR					6	1	85495482	85495782	28896	28569	58.8161	0.988684
1392	NA	-6.97161	4.06837	53.1704	0.787629	SGMS2	protein_coding	peak19145	sphingomyelin synthase 2 [Source:HGNC Symbol;Acc:HGNC:28395]	4.96055	105.527	5.98514	301	ENSG00000164023	3'UTR	AC096564.1	Antisense	antisense	ENSG00000245293	4	1	107914730	107915030	580	532	53.1128	0.917241
1393	NA	-6.02585	4.39343	54.0102	0.787834	FAM20B	protein_coding	peak2529	FAM20B, glycosaminoglycan xylosylkinase [Source:HGNC Symbol;Acc:HGNC:23017]	4.2896	105.527	5.24877	301	ENSG00000116199	3'UTR					1	1	179076265	179076565	866	689	54.4514	0.795612
1394	NA	-1.74926	10.1685	35.9004	0.787834	RPL36A	protein_coding	peak26949	ribosomal protein L36a [Source:HGNC Symbol;Acc:HGNC:10359]	1.24549	105.527	1.52446	301	ENSG00000241343	3'UTR					X	1	101395495	101395795	36391	35450	35.8814	0.974142
1395	NA	-5.70929	4.77603	57.3054	0.78959	NBR1	protein_coding	peak10720	NBR1, autophagy cargo receptor [Source:HGNC Symbol;Acc:HGNC:6746]	4.0698	105.527	4.96912	301	ENSG00000188554	3'UTR					17	1	43211171	43211471	973	907	55.8754	0.932169
1396	NA	-3.05574	7.19317	55.1169	0.78959	PPIH	protein_coding	peak1892	peptidylprolyl isomerase H [Source:HGNC Symbol;Acc:HGNC:14651]	2.17892	105.527	2.66811	301	ENSG00000171960	3'UTR					1	1	42676453	42676753	4158	4003	54.3835	0.962722
1397	NA	4.06492	5.96687	58.9086	0.78959	MYH10	protein_coding	peak11242	myosin heavy chain 10 [Source:HGNC Symbol;Acc:HGNC:7568]	2.90056	105.527	3.5487	301	ENSG00000133026	3'UTR	NDEL1	Antisense nudE neurodevelopment protein 1 like 1 [Source:HGNC Symbol;Acc:HGNC:17620]	protein_coding	ENSG00000166579	17	-1	8474295	8474595	1772	1703	59.1656	0.961061
1398	NA	-2.82265	6.73587	42.4763	0.78959	ACTR3	protein_coding	peak15098	ARP3 actin related protein 3 homolog [Source:HGNC Symbol;Acc:HGNC:170]	2.01468	105.527	2.46285	301	ENSG00000115091	3'UTR					2	1	113958291	113958591	3271	2954	42.7068	0.903088
1399	NA	-3.15638	6.88688	50.286	0.78959	TNKS1BP1	protein_coding	peak4219	tankyrase 1 binding protein 1 [Source:HGNC Symbol;Acc:HGNC:19081]	2.25322	105.527	2.7547	301	ENSG00000149115	3'UTR					11	-1	57299637	57299937	3507	3317	49.8146	0.945823
1400	NA	-3.72949	6.03064	52.7776	0.78959	FDX1	protein_coding	peak5254	ferredoxin 1 [Source:HGNC Symbol;Acc:HGNC:3638]	2.66319	105.527	3.25747	301	ENSG00000137714	3'UTR					11	1	110462955	110463255	2264	2156	52.8924	0.952297
1401	NA	-7.08838	3.84402	46.4882	0.78959	C2CD2	protein_coding	peak16628	C2 calcium dependent domain containing 2 [Source:HGNC Symbol;Acc:HGNC:1266]	5.06201	105.527	6.1321	301	ENSG00000157617	3'UTR					21	-1	41885115	41885415	472	442	46.948	0.936441
1402	NA	-2.22655	10.8637	59.5613	0.78959	EIF5A	protein_coding	peak10393	eukaryotic translation initiation factor 5A [Source:HGNC Symbol;Acc:HGNC:3300]	1.59027	105.527	1.94749	301	ENSG00000132507	3'UTR	GPS2	Antisense G protein pathway suppressor 2 [Source:HGNC Symbol;Acc:HGNC:4550]	protein_coding	ENSG00000132522	17	1	7312159	7312459	55365	54093	58.9771	0.977025
1403	NA	-2.75246	8.01114	55.291	0.790157	NDUFB10	protein_coding	peak9778	NADH:ubiquinone oxidoreductase subunit B10 [Source:HGNC Symbol;Acc:HGNC:7696]	1.96755	105.527	2.40886	301	ENSG00000140990	3'UTR					16	1	1961672	1961972	8131	8031	55.0106	0.987701
1404	NA	-2.48264	7.57995	34.8674	0.790157	TSTD1	protein_coding	peak1060	thiosulfate sulfurtransferase like domain containing 1 [Source:HGNC Symbol;Acc:HGNC:35410]	1.77477	105.527	2.09103	301	ENSG00000215845	3'UTR					1	-1	161037632	161037932	4796	4454	35.0186	0.928691
1405	NA	-4.42688	5.8802	60.7097	0.790157	POLR2K	protein_coding	peak24756	RNA polymerase II subunit K [Source:HGNC Symbol;Acc:HGNC:9198]	3.16802	105.527	3.73899	301	ENSG00000147669	3'UTR					8	1	100153311	100153611	1714	1661	58.3961	0.969078
1406	NA	-2.78412	7.78022	54.8127	0.790157	SARS	protein_coding	peak2193	seryl-tRNA synthetase [Source:HGNC Symbol;Acc:HGNC:10537]	1.9931	105.527	2.44104	301	ENSG00000031698	3'UTR					1	1	109237822	109238122	7567	7300	54.149	0.964715
1407	NA	-3.09329	7.68436	65.5908	0.790157	RRP36	protein_coding	peak22252	ribosomal RNA processing 36 [Source:HGNC Symbol;Acc:HGNC:21374]	2.21471	105.527	2.71146	301	ENSG00000124541	3'UTR					6	1	43029300	43029600	7353	7202	64.5243	0.979464
1408	NA	-5.27376	4.7371	52.9279	0.790157	CASP3	protein_coding	peak19804	caspase 3 [Source:HGNC Symbol;Acc:HGNC:1504]	3.77662	105.527	4.62245	301	ENSG00000164305	3'UTR					4	-1	184627696	184627996	906	862	52.8318	0.951435
1409	NA	-3.63149	6.06051	49.1568	0.790157	SAT2	protein_coding	peak11215	spermidine/spermine N1-acetyltransferase family member 2 [Source:HGNC Symbol;Acc:HGNC:23160]	2.60202	105.527	3.14707	301	ENSG00000141504	3'UTR	SHBG	Antisense sex hormone binding globulin [Source:HGNC Symbol;Acc:HGNC:10839]	protein_coding	ENSG00000129214	17	-1	7626238	7626538	2312	2112	49.41	0.913495
1410	NA	-2.49154	7.06543	33.7732	0.790157	SNAI2	protein_coding	peak24029	snail family transcriptional repressor 2 [Source:HGNC Symbol;Acc:HGNC:11094]	1.78565	105.527	2.13234	301	ENSG00000019549	3'UTR					8	-1	48917769	48918069	4044	3646	33.8917	0.901583
1411	NA	-3.65793	5.9382	50.0561	0.790157	PRPF38A	protein_coding	peak1980	pre-mRNA processing factor 38A [Source:HGNC Symbol;Acc:HGNC:25930]	2.62238	105.527	3.2078	301	ENSG00000134748	3'UTR	TUT4	Antisense terminal uridylyl transferase 4 [Source:HGNC Symbol;Acc:HGNC:28981]	protein_coding	ENSG00000134744	1	1	52416720	52417020	2300	2209	49.9724	0.960435
1412	NA	-3.12033	6.39656	45.1499	0.790157	CDC42EP4	protein_coding	peak11731	CDC42 effector protein 4 [Source:HGNC Symbol;Acc:HGNC:17147]	2.23751	105.527	2.73221	301	ENSG00000179604	3'UTR					17	-1	73283627	73283927	2809	2696	44.049	0.959772
1413	NA	-4.27049	5.9155	60.9039	0.790157	ASS1	protein_coding	peak25921	argininosuccinate synthase 1 [Source:HGNC Symbol;Acc:HGNC:758]	3.0631	105.527	3.66066	301	ENSG00000130707	3'UTR					9	1	130500954	130501254	1847	1824	60.216	0.987547
1414	NA	-3.07685	7.01088	52.3335	0.790157	PSMG3	protein_coding	peak22669	proteasome assembly chaperone 3 [Source:HGNC Symbol;Acc:HGNC:22420]	2.20833	105.527	2.70443	301	ENSG00000157778	3'UTR					7	-1	1567335	1567635	4257	4175	51.2046	0.980738
1415	NA	5.04901	4.61627	43.8202	0.790157	GLOD4	protein_coding	peak11090	glyoxalase domain containing 4 [Source:HGNC Symbol;Acc:HGNC:14111]	3.6244	105.527	4.39858	301	ENSG00000167699	3'UTR					17	-1	759442	759742	882	746	44.5228	0.845805
1416	NA	-2.29789	9.25916	51.2496	0.790157	GABARAP	protein_coding	peak11198	GABA type A receptor-associated protein [Source:HGNC Symbol;Acc:HGNC:4067]	1.64977	105.527	2.01516	301	ENSG00000170296	3'UTR					17	-1	7240423	7240723	22569	21898	51.1704	0.970269
1417	NA	-4.88747	5.19586	52.9974	0.790157	LMO4	protein_coding	peak2099	LIM domain only 4 [Source:HGNC Symbol;Acc:HGNC:6644]	3.50924	105.527	4.23468	301	ENSG00000143013	3'UTR					1	1	87345280	87345580	1268	1147	51.2807	0.904574
1418	NA	-4.04755	5.58784	50.1343	0.790157	ALKBH3	protein_coding	peak4874	alkB homolog 3, alpha-ketoglutaratedependent dioxygenase [Source:HGNC Symbol;Acc:HGNC:30141]	2.90639	105.527	3.55203	301	ENSG00000166199	3'UTR	ALKBH3-AS1	Antisense ALKBH3 antisense RNA 1 [Source:HGNC Symbol;Acc:HGNC:48670]	antisense	ENSG00000244926	11	1	43919969	43920269	1601	1512	49.6442	0.94441
1419	NA	-2.83853	7.78232	53.1443	0.790157	G6PD	protein_coding	peak26673	glucose-6-phosphate dehydrogenase [Source:HGNC Symbol;Acc:HGNC:4057]	2.0386	105.527	2.49564	301	ENSG00000160211	3'UTR					X	-1	154531394	154531694	7048	6870	51.9907	0.974745
1420	NA	-4.40332	5.25905	48.0553	0.790157	TOR1A	protein_coding	peak25368	torsin family 1 member A [Source:HGNC Symbol;Acc:HGNC:3098]	3.16353	105.527	3.87414	301	ENSG00000136827	3'UTR					9	-1	129813580	129813880	1241	1105	48.5023	0.890411
1421	NA	-2.50331	7.8151	46.3546	0.790157	CTDNEP1	protein_coding	peak11199	CTD nuclear envelope phosphatase 1 [Source:HGNC Symbol;Acc:HGNC:19085]	1.79882	105.527	2.20085	301	ENSG00000175826	3'UTR	AC120057.3	Antisense	TEC	ENSG00000279641	17	-1	7243591	7243891	7692	7390	46.6686	0.960738
1422	NA	-4.40077	5.25734	49.838	0.790157	HEMK1	protein_coding	peak18299	HemK methyltransferase family member 1 [Source:HGNC Symbol;Acc:HGNC:24923]	3.16339	105.527	3.87388	301	ENSG00000114735	3'UTR					3	1	50580377	50580677	1114	1100	49.5282	0.987433
1423	NA	4.21272	4.65072	33.2857	0.790157	PSMC3IP	protein_coding	peak11499	PSMC3 interacting protein [Source:HGNC Symbol;Acc:HGNC:17928]	3.02882	105.527	3.68981	301	ENSG00000131470	3'UTR	MLX	Antisense MLX, MAX dimerization protein [Source:HGNC Symbol;Acc:HGNC:11645]	protein_coding	ENSG00000108788	17	-1	42572313	42572613	901	817	33.6879	0.90677
1424	NA	-4.5013	5.65985	60.9838	0.790157	RFK	protein_coding	peak25082	riboflavin kinase [Source:HGNC Symbol;Acc:HGNC:30324]	3.237	105.527	3.95163	301	ENSG00000135002	3'UTR					9	-1	76385524	76385824	1584	1535	60.3466	0.969066
1425	NA	-3.47696	5.69836	40.6952	0.790157	SH3GLB1	protein_coding	peak2087	SH3 domain containing GRB2 like, endophilin B1 [Source:HGNC Symbol;Acc:HGNC:10833]	2.50081	105.527	3.04369	301	ENSG00000097033	3'UTR					1	1	86743018	86743318	1764	1645	40.3878	0.93254
1426	NA	6.7663	4.16319	54.3733	0.790157	FAM8A1	protein_coding	peak22026	family with sequence similarity 8 member A1 [Source:HGNC Symbol;Acc:HGNC:16372]	4.87013	105.527	5.86261	301	ENSG00000137414	3'UTR					6	1	17611415	17611715	520	503	52.0934	0.967308
1427	NA	-3.83753	5.7371	46.401	0.790157	DUSP4	protein_coding	peak23968	dual specificity phosphatase 4 [Source:HGNC Symbol;Acc:HGNC:3070]	2.76234	105.527	3.30441	301	ENSG00000120875	3'UTR					8	-1	29336536	29336836	2160	2006	44.9078	0.928704
1428	NA	-4.56333	5.06051	48.1587	0.790157	DHRS11	protein_coding	peak10615	dehydrogenase/reductase 11 [Source:HGNC Symbol;Acc:HGNC:28639]	3.28559	105.527	4.01323	301	ENSG00000278535	3'UTR					17	1	36600499	36600799	1076	1036	47.1525	0.962825
1429	NA	-2.46256	8.46906	50.646	0.790157	GOT2	protein_coding	peak9538	glutamic-oxaloacetic transaminase 2 [Source:HGNC Symbol;Acc:HGNC:4433]	1.77312	105.527	2.17133	301	ENSG00000125166	3'UTR					16	-1	58707132	58707432	11102	10780	50.3121	0.970996
1430	NA	-3.88094	4.87348	32.4871	0.790157	WAC	protein_coding	peak3508	WW domain containing adaptor with coiled-coil [Source:HGNC Symbol;Acc:HGNC:17327]	2.79586	105.527	3.41372	301	ENSG00000095787	3'UTR					10	1	28620240	28620540	1236	1100	32.0264	0.889968
1431	NA	-7.33032	3.86222	55.2861	0.790157	CCDC115	protein_coding	peak14260	coiled-coil domain containing 115 [Source:HGNC Symbol;Acc:HGNC:28178]	5.28186	105.527	6.42878	301	ENSG00000136710	3'UTR					2	-1	130338245	130338545	410	380	56.7105	0.926829
1432	NA	3.97518	5.66893	48.4877	0.790157	BSCL2	protein_coding	peak4275	BSCL2, seipin lipid droplet biogenesis associated [Source:HGNC Symbol;Acc:HGNC:15832]	2.86451	105.527	3.44758	301	ENSG00000168000	3'UTR					11	-1	62690278	62690578	1713	1622	48.1954	0.946877
1433	NA	-3.18349	6.64284	49.0899	0.790157	SCAP	protein_coding	peak17374	SREBF chaperone [Source:HGNC Symbol;Acc:HGNC:30634]	2.29452	105.527	2.79506	301	ENSG00000114650	3'UTR					3	-1	47413712	47414012	3424	3371	49.2186	0.984521
1434	NA	4.58521	6.44794	61.9674	0.790157	PTGFRN	protein_coding	peak2254	prostaglandin F2 receptor inhibitor [Source:HGNC Symbol;Acc:HGNC:9601]	3.30663	105.527	3.47114	301	ENSG00000134247	3'UTR					1	1	116990053	116990353	2093	2029	61.7284	0.969422
1435	NA	-1.98284	9.43289	41.8631	0.790157	RPL36AL	protein_coding	peak8008	ribosomal protein L36a like [Source:HGNC Symbol;Acc:HGNC:10346]	1.4303	105.527	1.75175	301	ENSG00000165502	3'UTR					14	-1	49618692	49618992	24002	21649	41.8969	0.901967
1436	NA	-4.37334	5.34085	47.0113	0.790157	PML	protein_coding	peak8640	promyelocytic leukemia [Source:HGNC Symbol;Acc:HGNC:9113]	3.15534	105.527	3.84868	301	ENSG00000140464	3'UTR					15	1	74046475	74046775	1060	1017	46.2399	0.959434
1437	NA	3.87461	5.83483	52.425	0.790157	RDH14	protein_coding	peak13790	retinol dehydrogenase 14 [Source:HGNC Symbol;Acc:HGNC:19979]	2.79561	105.527	3.41808	301	ENSG00000240857	3'UTR					2	-1	18554727	18555027	1947	1887	51.398	0.969183
1438	NA	-3.37449	6.06149	46.2952	0.790157	MRPL47	protein_coding	peak17946	mitochondrial ribosomal protein L47 [Source:HGNC Symbol;Acc:HGNC:16652]	2.43521	105.527	2.96939	301	ENSG00000136522	3'UTR					3	-1	179588834	179589134	2481	2061	46.7584	0.830713
1439	NA	-3.37376	6.49682	52.4246	0.790566	FSTL3	protein_coding	peak12982	follistatin like 3 [Source:HGNC Symbol;Acc:HGNC:3973]	2.43723	105.527	2.98257	301	ENSG00000070404	3'UTR					19	1	683084	683384	3154	3093	51.8655	0.980659
1440	NA	-3.20103	6.42439	42.647	0.790566	KEAP1	protein_coding	peak12492	kelch like ECH associated protein 1 [Source:HGNC Symbol;Acc:HGNC:23177]	2.31351	105.527	2.75484	301	ENSG00000079999	3'UTR					19	-1	10486130	10486430	3661	3560	41.757	0.972412
1441	NA	-5.22673	4.84402	47.2178	0.790566	SAPCD2	protein_coding	peak25446	suppressor APC domain containing 2 [Source:HGNC Symbol;Acc:HGNC:28055]	3.7776	105.527	4.39296	301	ENSG00000186193	3'UTR	AL807752.2	Antisense	antisense	ENSG00000229257	9	-1	137062128	137062428	2179	931	46.9452	0.42726
1442	NA	-4.3592	4.94995	41.4178	0.790566	ANKHD1-EIF4EBP3/EIF4EBP3	protein_coding	peak21041	ANKHD1-EIF4EBP3 readthrough [Source:HGNC Symbol;Acc:HGNC:33530]/eukaryotic translation initiation factor 4E binding protein 3 [Source:HGNC Symbol;Acc:HGNC:3290]	3.15123	105.527	3.84432	301	ENSG00000243056/ENSG00000254996	3'UTR	SRA1	Antisense steroid receptor RNA activator 1 [Source:HGNC Symbol;Acc:HGNC:11281]	protein_coding	ENSG00000213523	5	1	140549280	140549580	992	971	41.0669	0.978831
1443	NA	-3.48053	6.41131	53.8428	0.790566	PPCS	protein_coding	peak1890	phosphopantothenoylcysteine synthetase [Source:HGNC Symbol;Acc:HGNC:25686]	2.51714	105.527	3.06362	301	ENSG00000127125	3'UTR					1	1	42460111	42460411	2564	2503	53.64	0.976209
1444	NA	-3.00201	7.61325	58.1549	0.790566	PTPN1	protein_coding	peak16286	protein tyrosine phosphatase, non-receptor type 1 [Source:HGNC Symbol;Acc:HGNC:9642]	2.1712	105.527	2.63373	301	ENSG00000196396	3'UTR					20	1	50584457	50584757	5625	5458	58.5835	0.970311
1445	NA	-2.42577	7.58613	41.9221	0.790566	NDUFAB1	protein_coding	peak9390	NADH:ubiquinone oxidoreductase subunit AB1 [Source:HGNC Symbol;Acc:HGNC:7694]	1.75482	105.527	2.14737	301	ENSG00000004779	3'UTR					16	-1	23581013	23581313	6555	5709	41.3636	0.870938
1446	NA	-5.40327	3.93713	32.3619	0.790566	DNAJC2	protein_coding	peak23028	DnaJ heat shock protein family (Hsp40) member C2 [Source:HGNC Symbol;Acc:HGNC:13192]	3.90877	105.527	4.78723	301	ENSG00000105821	3'UTR	PMPCB	Antisense peptidase, mitochondrial processing beta subunit [Source:HGNC Symbol;Acc:HGNC:9119]	protein_coding	ENSG00000105819	7	-1	103312515	103312815	738	515	34.2252	0.697832
1447	NA	4.21241	5.10896	40.7359	0.79136	RNF13	protein_coding	peak18614	ring finger protein 13 [Source:HGNC Symbol;Acc:HGNC:10057]	3.04937	105.527	3.67627	301	ENSG00000082996	3'UTR	ANKUB1	Antisense ankyrin repeat and ubiquitin domain containing 1 [Source:HGNC Symbol;Acc:HGNC:29642]	protein_coding	ENSG00000206199	3	1	149961835	149962135	1216	1168	42.2397	0.960526
1448	NA	-5.06772	5.04066	57.6583	0.791967	RAB4A	protein_coding	peak2785	RAB4A, member RAS oncogene family [Source:HGNC Symbol;Acc:HGNC:9781]	3.67068	105.527	4.45844	301	ENSG00000168118	3'UTR					1	1	229304110	229304410	1001	974	57.2618	0.973027
1449	NA	-4.07389	6.09074	59.7761	0.792278	BAK1	protein_coding	peak21469	BCL2 antagonist/killer 1 [Source:HGNC Symbol;Acc:HGNC:949]	2.95269	105.527	3.56836	301	ENSG00000030110	3'UTR	GGNBP1	Antisense gametogenetin binding protein 1 (pseudogene) [Source:HGNC Symbol;Acc:HGNC:19427]	transcribed_unitary_pseudogene	ENSG00000204188	6	-1	33572551	33572851	2116	2058	57.9227	0.97259
1450	NA	-3.37522	6.00833	45.3909	0.792278	NOP14	protein_coding	peak19366	NOP14 nucleolar protein [Source:HGNC Symbol;Acc:HGNC:16821]	2.44705	105.527	2.9931	301	ENSG00000087269	3'UTR	NOP14-AS1	Antisense NOP14 antisense RNA 1 [Source:HGNC Symbol;Acc:HGNC:20205]	antisense	ENSG00000249673	4	-1	2937937	2938237	2008	1914	45.3135	0.953187
1451	NA	-6.45998	4.44869	71.6334	0.792278	ANAPC2	protein_coding	peak25449	anaphase promoting complex subunit 2 [Source:HGNC Symbol;Acc:HGNC:19989]	4.68376	105.527	5.72972	301	ENSG00000176248	3'UTR					9	-1	137174789	137175089	1050	706	69.5892	0.672381
1452	NA	-4.33444	4.69456	35.8154	0.792681	NFIL3	protein_coding	peak25125	nuclear factor, interleukin 3 regulated [Source:HGNC Symbol;Acc:HGNC:7787]	3.14428	105.527	3.84671	301	ENSG00000165030	3'UTR					9	-1	91409049	91409349	920	883	36.7157	0.959783
1453	NA	-3.21524	6.52352	51.3626	0.792681	CHRAC1	protein_coding	peak24839	chromatin accessibility complex 1 [Source:HGNC Symbol;Acc:HGNC:13544]	2.33296	105.527	2.85726	301	ENSG00000104472	3'UTR					8	1	140516399	140516699	2973	2866	50.3008	0.964009
1454	NA	-2.70218	6.9084	43.2339	0.792833	NANS	protein_coding	peak25722	N-acetylneuraminate synthase [Source:HGNC Symbol;Acc:HGNC:19237]	1.96138	105.527	2.40106	301	ENSG00000095380	3'UTR	TRIM14	Antisense tripartite motif containing 14 [Source:HGNC Symbol;Acc:HGNC:16283]	protein_coding	ENSG00000106785	9	1	98082778	98083078	4162	3785	43.4782	0.909419
1455	NA	-3.49507	5.8279	43.4065	0.792967	U2AF1	protein_coding	peak16637	U2 small nuclear RNA auxiliary factor 1 [Source:HGNC Symbol;Acc:HGNC:12453]	2.53805	105.527	3.10831	301	ENSG00000160201	3'UTR					21	-1	43092960	43093260	2676	2004	43.8024	0.748879
1456	NA	4.76895	4.3903	37.0038	0.792967	PCM1	protein_coding	peak24447	pericentriolar material 1 [Source:HGNC Symbol;Acc:HGNC:8727]	3.46371	105.527	4.23799	301	ENSG00000078674	3'UTR					8	1	18027454	18027754	905	704	40.3196	0.777901
1457	NA	-2.48473	8.83986	56.0068	0.793016	UQCRC1	protein_coding	peak17390	ubiquinol-cytochrome c reductase core protein 1 [Source:HGNC Symbol;Acc:HGNC:12585]	1.80638	105.527	2.21235	301	ENSG00000010256	3'UTR					3	-1	48599004	48599304	15724	14236	55.4489	0.905368
1458	NA	-3.8011	5.98982	55.8598	0.793016	SNRNP200	protein_coding	peak14141	small nuclear ribonucleoprotein U5 subunit 200 [Source:HGNC Symbol;Acc:HGNC:30859]	2.76377	105.527	3.3849	301	ENSG00000144028	3'UTR					2	-1	96274734	96275034	2073	1904	55.156	0.918476
1459	NA	4.12992	5.24351	43.9616	0.793016	RSBN1L	protein_coding	peak23520	round spermatid basic protein 1 like [Source:HGNC Symbol;Acc:HGNC:24765]	3.0035	105.527	3.66856	301	ENSG00000187257	3'UTR					7	1	77782717	77783017	1150	1134	43.8166	0.986087
1460	NA	-4.52386	5.4305	56.3488	0.793016	LSM6	protein_coding	peak19256	LSM6 homolog, U6 small nuclear RNA and mRNA degradation associated [Source:HGNC Symbol;Acc:HGNC:17017]	3.29014	105.527	3.99633	301	ENSG00000164167	3'UTR					4	1	146189747	146190047	1324	1282	56.6817	0.968278
1461	NA	-3.61984	5.89132	48.8151	0.793016	NEU1	protein_coding	peak21434	neuraminidase 1 [Source:HGNC Symbol;Acc:HGNC:7758]	2.6336	105.527	3.2224	301	ENSG00000204386	3'UTR					6	-1	31859203	31859503	2447	2289	48.6278	0.935431
1462	NA	6.60355	4.25905	57.6248	0.793016	ATF5	protein_coding	peak13619	activating transcription factor 5 [Source:HGNC Symbol;Acc:HGNC:790]	4.80621	105.527	5.76948	301	ENSG00000169136	3'UTR					19	1	49933633	49933933	605	592	56.5051	0.978512
1463	NA	6.51066	4.20302	50.6582	0.793016	CDKN2B	protein_coding	peak24956	cyclin dependent kinase inhibitor 2B [Source:HGNC Symbol;Acc:HGNC:1788]	4.74003	105.527	5.47197	301	ENSG00000147883	3'UTR	AL359922.1/CDKN2B-AS1	Antisense CDKN2B antisense RNA 1 [Source:HGNC Symbol;Acc:HGNC:34341]	protein_coding/antisense	ENSG00000264545,ENSG00000240498	9	-1	22002904	22003204	557	540	50.1574	0.969479
1464	NA	-5.67238	4.25217	44.969	0.793016	ARHGEF7	protein_coding	peak7382	Rho guanine nucleotide exchange factor 7 [Source:HGNC Symbol;Acc:HGNC:15607]	4.12989	105.527	5.05333	301	ENSG00000102606	3'UTR					13	1	111305432	111305732	551	528	43.7367	0.958258
1465	NA	3.528	5.62029	39.9398	0.793016	AIG1	protein_coding	peak22540	androgen induced 1 [Source:HGNC Symbol;Acc:HGNC:21607]	2.56972	105.527	3.08785	301	ENSG00000146416	3'UTR					6	1	143340005	143340305	1468	1354	40.0724	0.922343
1466	NA	-5.4109	4.73463	52.6646	0.793016	GFM2	protein_coding	peak20022	G elongation factor mitochondrial 2 [Source:HGNC Symbol;Acc:HGNC:29682]	3.94156	105.527	4.78827	301	ENSG00000164347	3'UTR	HEXB	Antisense hexosaminidase subunit beta [Source:HGNC Symbol;Acc:HGNC:4879]	protein_coding	ENSG00000049860	5	-1	74721261	74721561	1172	755	51.4013	0.644198
1467	NA	-5.24123	4.78082	52.6532	0.793016	VPS37C	protein_coding	peak4242	VPS37C, ESCRT-I subunit [Source:HGNC Symbol;Acc:HGNC:26097]	3.81844	105.527	4.65005	301	ENSG00000167987	3'UTR					11	-1	61130257	61130557	1052	983	51.6755	0.934411
1468	NA	-3.03045	6.48659	44.7029	0.793466	CDC5L	protein_coding	peak22288	cell division cycle 5 like [Source:HGNC Symbol;Acc:HGNC:1743]	2.21098	105.527	2.70716	301	ENSG00000096401	3'UTR					6	1	44446742	44447042	2862	2723	44.6324	0.951433
1469	NA	-2.0968	9.13645	44.5202	0.793466	UQCRQ	protein_coding	peak20954	ubiquinol-cytochrome c reductase complex III subunit VII [Source:HGNC Symbol;Acc:HGNC:29594]	1.52998	105.527	1.87374	301	ENSG00000164405	3'UTR					5	1	132867387	132867687	19564	17419	44.6065	0.89036
1470	NA	-2.56601	8.13493	52.5943	0.793466	NDUFB8	protein_coding	peak3233	NADH:ubiquinone oxidoreductase subunit B8 [Source:HGNC Symbol;Acc:HGNC:7703]	1.87255	105.527	2.29214	301	ENSG00000166136	3'UTR					10	-1	100523739	100524039	9002	8738	51.9104	0.970673
1471	NA	-4.79115	4.87124	45.8676	0.793466	ZNF451	protein_coding	peak22325	zinc finger protein 451 [Source:HGNC Symbol;Acc:HGNC:21091]	3.49664	105.527	4.20838	301	ENSG00000112200	3'UTR	ZNF451-AS1	Antisense ZNF451 regulatory antisense RNA 1 [Source:HGNC Symbol;Acc:HGNC:53824]	antisense	ENSG00000226803	6	1	57170002	57170302	1047	903	45.2636	0.862464
1472	NA	3.46913	8.25281	53.2361	0.793466	PTGES	protein_coding	peak25363	prostaglandin E synthase [Source:HGNC Symbol;Acc:HGNC:9599]	2.53255	105.527	2.60426	301	ENSG00000148344	3'UTR					9	-1	129738348	129738648	7776	7148	52.58	0.919239
1473	NA	-2.74492	7.84802	55.3878	0.793466	NDUFB11	protein_coding	peak26375	NADH:ubiquinone oxidoreductase subunit B11 [Source:HGNC Symbol;Acc:HGNC:20372]	2.0044	105.527	2.45	301	ENSG00000147123	3'UTR					X	-1	47142219	47142519	7688	7342	54.8221	0.954995
1474	NA	-4.44144	4.50481	33.8213	0.793466	HASPIN	protein_coding	peak10350	histone H3 associated protein kinase [Source:HGNC Symbol;Acc:HGNC:19682]	3.24387	105.527	3.95482	301	ENSG00000177602	3'UTR	ITGAE	Antisense integrin subunit alpha E [Source:HGNC Symbol;Acc:HGNC:6147]	protein_coding	ENSG00000083457	17	1	3726402	3726702	657	641	32.5023	0.975647
1475	NA	-3.31655	6.46665	50.4998	0.793466	GALE	protein_coding	peak224	UDP-galactose-4-epimerase [Source:HGNC Symbol;Acc:HGNC:4116]	2.4228	105.527	2.94556	301	ENSG00000117308	3'UTR					1	-1	23795603	23795903	2803	2731	50.3896	0.974313
1476	NA	-3.56486	6.27528	53.5776	0.793466	CD276	protein_coding	peak8635	CD276 molecule [Source:HGNC Symbol;Acc:HGNC:19137]	2.60421	105.527	3.17323	301	ENSG00000103855	3'UTR					15	1	73714216	73714516	2676	2431	53.1086	0.908445
1477	NA	-6.72571	4.14472	52.4547	0.795494	DAB2IP	protein_coding	peak25828	DAB2 interacting protein [Source:HGNC Symbol;Acc:HGNC:17294]	4.91994	105.527	5.71976	301	ENSG00000136848	3'UTR					9	1	121785231	121785531	498	464	52.3362	0.931727
1478	NA	-3.48342	6.0526	47.9268	0.795494	ALDH9A1	protein_coding	peak1072	aldehyde dehydrogenase 9 family member A1 [Source:HGNC Symbol;Acc:HGNC:412]	2.54878	105.527	3.12159	301	ENSG00000143149	3'UTR					1	-1	165662217	165662517	2377	2072	47.5125	0.871687
1479	NA	-5.1271	4.88243	55.0687	0.795508	XPO5	protein_coding	peak21562	exportin 5 [Source:HGNC Symbol;Acc:HGNC:17675]	3.75255	105.527	4.56746	301	ENSG00000124571	3'UTR	POLR1C	Antisense RNA polymerase I and III subunit C [Source:HGNC Symbol;Acc:HGNC:20194]	protein_coding	ENSG00000171453	6	-1	43523845	43524145	873	841	54.22	0.963345
1480	NA	5.49497	4.13352	41.9771	0.795508	SGTB	protein_coding	peak20005	small glutamine rich tetratricopeptide repeat containing beta [Source:HGNC Symbol;Acc:HGNC:23567]	4.02395	105.527	4.92095	301	ENSG00000197860	3'UTR	TRAPPC13	Antisense trafficking protein particle complex 13 [Source:HGNC Symbol;Acc:HGNC:25828]	protein_coding	ENSG00000113597	5	-1	65665930	65666230	471	454	41.4405	0.963907
1481	NA	-4.02565	5.43659	48.9196	0.795508	KATNB1	protein_coding	peak10098	katanin regulatory subunit B1 [Source:HGNC Symbol;Acc:HGNC:6217]	2.94834	105.527	3.59942	301	ENSG00000140854	3'UTR					16	1	57756947	57757247	1258	1223	48.8365	0.972178
1482	NA	-6.88032	3.96266	53.7949	0.795508	OASL	protein_coding	peak6025	2'-5'-oligoadenylate synthetase like [Source:HGNC Symbol;Acc:HGNC:8090]	5.03985	105.527	6.15767	301	ENSG00000135114	3'UTR					12	-1	121020296	121020596	852	824	55.4102	0.967136
1483	NA	-4.66756	4.90016	47.3928	0.795677	SLU7	protein_coding	peak20421	SLU7 homolog, splicing factor [Source:HGNC Symbol;Acc:HGNC:16939]	3.42096	105.527	4.18044	301	ENSG00000164609	3'UTR					5	-1	160403150	160403450	1009	923	45.6826	0.914767
1484	NA	-5.64047	4.58373	54.878	0.795677	MTX2	protein_coding	peak15267	metaxin 2 [Source:HGNC Symbol;Acc:HGNC:7506]	4.13431	105.527	5.06056	301	ENSG00000128654	3'UTR					2	1	176337639	176337939	740	710	53.5592	0.959459
1485	NA	-3.71318	6.07229	55.1287	0.795781	TAF13	protein_coding	peak739	TATA-box binding protein associated factor 13 [Source:HGNC Symbol;Acc:HGNC:11546]	2.72255	105.527	3.31579	301	ENSG00000197780	3'UTR					1	-1	109062491	109062791	2125	2026	55.0178	0.953412
1486	NA	-5.24656	4.7272	52.2358	0.795858	RRAGC	protein_coding	peak384	Ras related GTP binding C [Source:HGNC Symbol;Acc:HGNC:19902]	3.8483	105.527	4.65245	301	ENSG00000116954	3'UTR					1	-1	38838201	38838501	814	786	52.0076	0.965602
1487	NA	-6.13392	4.26248	50.5852	0.795858	FUNDC1	protein_coding	peak26365	FUN14 domain containing 1 [Source:HGNC Symbol;Acc:HGNC:28746]	4.50041	105.527	5.31489	301	ENSG00000069509	3'UTR					X	-1	44523815	44524115	589	529	51.3251	0.898132
1488	NA	-8.25877	3.50481	55.9098	0.795858	CLIC3	protein_coding	peak25442	chloride intracellular channel 3 [Source:HGNC Symbol;Acc:HGNC:2064]	6.0607	105.527	7.42169	301	ENSG00000169583	3'UTR					9	-1	136994636	136994936	294	285	57.2982	0.969388
1489	NA	-4.73208	5.0994	52.9841	0.795979	SAP30BP	protein_coding	peak10980	SAP30 binding protein [Source:HGNC Symbol;Acc:HGNC:30785]	3.47381	105.527	4.24158	301	ENSG00000161526	3'UTR					17	1	75706462	75706762	1004	983	53.5066	0.979084
1490	NA	4.35803	5.12035	44.2512	0.796149	DBF4	protein_coding	peak23537	DBF4 zinc finger [Source:HGNC Symbol;Acc:HGNC:17364]	3.20039	105.527	3.82595	301	ENSG00000006634	3'UTR					7	1	87908076	87908376	1116	1068	44.4551	0.956989
1491	NA	-3.21519	6.3047	46.6806	0.796867	PSAT1	protein_coding	peak25653	phosphoserine aminotransferase 1 [Source:HGNC Symbol;Acc:HGNC:19129]	2.36265	105.527	2.87137	301	ENSG00000135069	3'UTR					9	1	78329791	78330091	2416	2227	45.7925	0.921772
1492	NA	-3.30019	6.55324	53.4409	0.797085	COQ4	protein_coding	peak25878	coenzyme Q4 [Source:HGNC Symbol;Acc:HGNC:19693]	2.42606	105.527	2.96609	301	ENSG00000167113	3'UTR					9	1	128333771	128334071	3337	3298	52.5522	0.988313
1493	NA	5.9595	4.58647	51.2568	0.79828	KANK2	protein_coding	peak12507	KN motif and ankyrin repeat domains 2 [Source:HGNC Symbol;Acc:HGNC:29300]	4.38489	105.527	4.88787	301	ENSG00000197256	3'UTR					19	-1	11164271	11164571	871	811	51.2676	0.931114
1494	NA	-3.80756	6.40977	62.3884	0.799415	CHMP1A	protein_coding	peak9727	charged multivesicular body protein 1A [Source:HGNC Symbol;Acc:HGNC:8740]	2.80395	105.527	3.43319	301	ENSG00000131165	3'UTR					16	-1	89644436	89644736	2714	2626	61.3389	0.967576
1495	NA	-3.46321	6.99756	64.9248	0.800104	ATP5MC2	protein_coding	peak5668	ATP synthase membrane subunit c locus 2 [Source:HGNC Symbol;Acc:HGNC:842]	2.55382	105.527	3.09236	301	ENSG00000135390	3'UTR					12	-1	53665170	53665470	4584	4506	62.1644	0.982984
1496	NA	-7.87316	3.70468	49.1369	0.800104	TGFBR3L	protein_coding	peak13102	transforming growth factor beta receptor 3 like [Source:HGNC Symbol;Acc:HGNC:44152]	5.8072	105.527	6.47557	301	ENSG00000260001	3'UTR	AC010336.2	Antisense	antisense	ENSG00000260500	19	1	7918793	7919093	409	398	49.2312	0.973105
1497	NA	-4.13028	5.63757	53.6441	0.800104	STK35	protein_coding	peak15994	serine/threonine kinase 35 [Source:HGNC Symbol;Acc:HGNC:16254]	3.0476	105.527	3.72228	301	ENSG00000125834	3'UTR					20	1	2148237	2148537	1585	1542	52.8975	0.972871
1498	NA	-3.88616	5.39656	44.688	0.800104	GRPEL2	protein_coding	peak21105	GrpE like 2, mitochondrial [Source:HGNC Symbol;Acc:HGNC:21060]	2.86749	105.527	3.49671	301	ENSG00000164284	3'UTR	GRPEL2-AS1	Antisense GRPEL2 antisense RNA 1 [Source:HGNC Symbol;Acc:HGNC:48999]	antisense	ENSG00000253618	5	1	149354280	149354580	1547	1444	45.4841	0.93342
1499	NA	-6.28597	4.20302	55.3134	0.800104	ZNF646	protein_coding	peak10023	zinc finger protein 646 [Source:HGNC Symbol;Acc:HGNC:29004]	4.63911	105.527	5.68118	301	ENSG00000167395	3'UTR	PRSS53	Antisense serine protease 53 [Source:HGNC Symbol;Acc:HGNC:34407]	protein_coding	ENSG00000151006	16	1	31083208	31083508	643	621	55.5411	0.965785
1500	NA	6.52316	4.18505	55.2356	0.800104	MLXIP	protein_coding	peak6803	MLX interacting protein [Source:HGNC Symbol;Acc:HGNC:17055]	4.81564	105.527	5.87382	301	ENSG00000175727	3'UTR					12	1	122147043	122147343	546	529	54.6522	0.968864
1501	NA	-4.3257	5.14472	47.6366	0.800104	TBL2	protein_coding	peak22895	transducin beta like 2 [Source:HGNC Symbol;Acc:HGNC:11586]	3.19346	105.527	3.91029	301	ENSG00000106638	3'UTR					7	-1	73569665	73569965	1170	1122	47.1399	0.958974
1502	NA	-5.11932	4.73463	51.6285	0.800104	NEK7	protein_coding	peak2605	NIMA related kinase 7 [Source:HGNC Symbol;Acc:HGNC:13386]	3.77985	105.527	4.61487	301	ENSG00000151414	3'UTR					1	1	198322119	198322419	1004	948	53.288	0.944223
1503	NA	-3.45695	6.27613	53.6777	0.800104	SHARPIN	protein_coding	peak24360	SHANK associated RH domain interactor [Source:HGNC Symbol;Acc:HGNC:25321]	2.55301	105.527	3.12588	301	ENSG00000179526	3'UTR					8	-1	144098635	144098935	2359	2322	52.5943	0.984315
1504	NA	6.76292	4.32289	60.7878	0.800122	CEPT1	protein_coding	peak2214	choline/ethanolamine phosphotransferase 1 [Source:HGNC Symbol;Acc:HGNC:24289]	4.99707	105.527	5.7926	301	ENSG00000134255	3'UTR					1	1	111184799	111185099	596	578	61.128	0.969799
1505	NA	-4.03816	5.97107	63.7363	0.800122	UPK3BL1	protein_coding	peak23026	uroplakin 3B like 1 [Source:HGNC Symbol;Acc:HGNC:37278]	2.98391	105.527	3.65449	301	ENSG00000267368	3'UTR					7	-1	102637028	102637328	1944	1924	63.1913	0.989712
1506	NA	-3.43493	6.17871	50.7772	0.800224	THAP7	protein_coding	peak16710	THAP domain containing 7 [Source:HGNC Symbol;Acc:HGNC:23190]	2.539	105.527	3.07934	301	ENSG00000184436	3'UTR					22	-1	20999775	21000075	2454	2404	49.3844	0.979625
1507	NA	-3.25053	6.60483	52.5536	0.800558	KIAA1191	protein_coding	peak20457	KIAA1191 [Source:HGNC Symbol;Acc:HGNC:29209]	2.40607	105.527	2.94683	301	ENSG00000122203	3'UTR					5	-1	176346067	176346367	3294	2715	52.0567	0.824226
1508	NA	-4.23644	5.46665	53.8127	0.800558	CDCA8	protein_coding	peak1851	cell division cycle associated 8 [Source:HGNC Symbol;Acc:HGNC:14629]	3.1362	105.527	3.81401	301	ENSG00000134690	3'UTR					1	1	37709414	37709714	1418	1353	53.3902	0.954161
1509	NA	-6.07699	4.71973	53.8767	0.800558	TCEAL7	protein_coding	peak26963	transcription elongation factor A like 7 [Source:HGNC Symbol;Acc:HGNC:28336]	4.49979	105.527	5.00165	301	ENSG00000182916	3'UTR					X	1	103332024	103332324	826	795	52.6906	0.96247
[truncated: 5,224 more rows]
