# Supplementary material for: The landscape of alternative polyadenylation during EMT and its regulation by the RNA-binding protein Quaking
Source: RNA Biol. 2023 Dec 19;21(1):199–209. doi: 10.1080/15476286.2023.2294222 (PMC10732628; doi:10.1080/15476286.2023.2294222)
Supplement: Supplementary_Table_7.xls [file KRNB_A_2294222_SM0800.xls]

## Sheet: Supplementary Table 7
Supplementary Table 7 - Table depicting changes cleavage site usage between mesHMLE and HMLE PAT-Seq samples
rank	confect	effect	AveExpr	fdr_zero	gene	biotype	name	product	se	df	typical_obs_err	per_read_var	total_reads	Length	chromosome	strand	start	end	reads	reads-with-tail	mean-tail	proportion-with-tail
1	0.5	0.718421	7.0876	1.32602e-16	DST	protein_coding	ENSG00000151914	dystonin [Source:HGNC Symbol;Acc:HGNC:1090]	0.045637	46.2182	0.0529191	0.295426	2200	496642	6	-1	56457987	56954628	4667	2907	47.8459	0.622884
2	-0.441	-0.624307	7.14607	1.32602e-16	CDH1	protein_coding	ENSG00000039068	cadherin 1 [Source:HGNC Symbol;Acc:HGNC:1748]	0.0400623	46.2182	0.0239258	0.0527493	2291	98324	16	1	68737225	68835548	2212	2133	55.5368	0.964286
3	0.258	0.755417	3.52347	1.62614e-05	EPB41L5	protein_coding	ENSG00000115109	erythrocyte membrane protein band 4.1 like 5 [Source:HGNC Symbol;Acc:HGNC:19819]	0.112042	46.2182	0.128761	0.240635	186	166115	2	1	120013005	120179119	328	299	55.3445	0.911585
4	0.102	0.251817	7.93195	3.09758e-06	FOSL1	protein_coding	ENSG00000175592	FOS like 1, AP-1 transcription factor subunit [Source:HGNC Symbol;Acc:HGNC:13718]	0.0344071	46.2182	0.0421399	0.224304	3950	8525	11	-1	65892049	65900573	6962	6562	48.4805	0.942545
5	0.067	0.285447	6.46611	0.000482051	BCL2L13	protein_coding	ENSG00000099968	BCL2 like 13 [Source:HGNC Symbol;Acc:HGNC:17164]	0.0509087	46.2182	0.0613956	0.298443	1430	102001	22	1	17628855	17730855	2153	1979	47.3997	0.919183
6	-0.063	-0.131834	7.43861	2.57092e-07	QSOX1	protein_coding	ENSG00000116260	quiescin sulfhydryl oxidase 1 [Source:HGNC Symbol;Acc:HGNC:9756]	0.0162541	46.2182	0.0197092	0.0628189	2806	49197	1	1	180154834	180204030	4688	4607	64.7293	0.982722
7	0.063	0.203078	9.32611	0.000129941	RPL22	protein_coding	ENSG00000116251	ribosomal protein L22 [Source:HGNC Symbol;Acc:HGNC:10315]	0.0335803	46.2182	0.0406795	0.29515	10382	28121	1	-1	6181269	6209389	14031	10101	60.6076	0.719906
8	0.063	0.122653	11.0088	7.76779e-08	UQCRB	protein_coding	ENSG00000156467	ubiquinol-cytochrome c reductase binding protein [Source:HGNC Symbol;Acc:HGNC:12582]	0.0143441	46.2182	0.0175498	0.131789	33329	9715	8	-1	96225920	96235634	44615	22248	57.9327	0.498666
9	-0.057	-0.155863	9.60464	3.80833e-05	CALU	protein_coding	ENSG00000128595	calumenin [Source:HGNC Symbol;Acc:HGNC:1458]	0.024133	46.2182	0.0294008	0.232041	12593	32516	7	1	128739292	128771807	15879	5444	62.8738	0.342843
10	0.055	0.348858	5.69167	0.00407534	C6orf132	protein_coding	ENSG00000188112	chromosome 6 open reading frame 132 [Source:HGNC Symbol;Acc:HGNC:21288]	0.0722801	46.2182	0.0799236	0.294402	836	41502	6	-1	42101118	42142619	1607	1115	48.9659	0.693839
11	0.049	0.278188	5.15674	0.00375772	C16orf45	protein_coding	ENSG00000166780	chromosome 16 open reading frame 45 [Source:HGNC Symbol;Acc:HGNC:19213]	0.0571677	46.2182	0.0698397	0.189771	577	190734	16	1	15434295	15625028	273	202	43.3168	0.739927
12	0.049	0.248016	6.53698	0.00267875	DIDO1	protein_coding	ENSG00000101191	death inducer-obliterator 1 [Source:HGNC Symbol;Acc:HGNC:2680]	0.0497687	46.2182	0.06074	0.280373	1502	60215	20	-1	62877738	62937952	2259	2134	50.9822	0.944666
13	0.044	0.193391	5.72914	0.0018678	NFIX	protein_coding	ENSG00000008441	nuclear factor I X [Source:HGNC Symbol;Acc:HGNC:7788]	0.0375923	46.2182	0.0430383	0.116068	858	103189	19	1	12995608	13098796	1657	1414	56.7306	0.853349
14	0.04	0.142615	8.60636	0.000640422	RBCK1	protein_coding	ENSG00000125826	RANBP2-type and C3HC4-type zinc finger containing 1 [Source:HGNC Symbol;Acc:HGNC:15864]	0.025926	46.2182	0.0313109	0.189765	6304	23469	20	1	407498	430966	8131	7765	44.8415	0.954987
15	0.04	0.310301	5.1667	0.00905032	ZC3HAV1	protein_coding	ENSG00000105939	zinc finger CCCH-type containing, antiviral 1 [Source:HGNC Symbol;Acc:HGNC:23721]	0.0686914	46.2182	0.083939	0.249193	581	66200	7	-1	139043520	139109719	1904	773	46.7232	0.405987
16	0.039	0.331957	5.07707	0.0109382	GIT2	protein_coding	ENSG00000139436	GIT ArfGAP 2 [Source:HGNC Symbol;Acc:HGNC:4273]	0.0746438	46.2182	0.0913245	0.295224	546	66598	12	-1	109929792	109996389	845	664	50.7349	0.785799
17	0.037	0.162869	8.08267	0.0024667	TROAP	protein_coding	ENSG00000135451	trophinin associated protein [Source:HGNC Symbol;Acc:HGNC:12327]	0.0322967	46.2182	0.0395513	0.24821	4385	8496	12	1	49323236	49331731	6217	5982	43.3198	0.9622
18	0.028	0.239247	6.51569	0.0118781	ABCD3	protein_coding	ENSG00000117528	ATP binding cassette subfamily D member 3 [Source:HGNC Symbol;Acc:HGNC:67]	0.0542482	46.2182	0.0647037	0.292256	1480	100212	1	1	94418455	94518666	2056	1854	49.2697	0.901751
19	-0.027	-0.146044	8.56103	0.00519462	OTUB1	protein_coding	ENSG00000167770	OTU deubiquitinase, ubiquitin aldehyde binding 1 [Source:HGNC Symbol;Acc:HGNC:23077]	0.0308188	46.2182	0.0375489	0.235623	6109	15959	11	1	63985853	64001811	8544	8140	61.2021	0.952715
20	0.027	0.181212	6.91431	0.00905032	TSEN15	protein_coding	ENSG00000198860	tRNA splicing endonuclease subunit 15 [Source:HGNC Symbol;Acc:HGNC:16791]	0.0401002	46.2182	0.0490996	0.249265	1951	72328	1	1	184051651	184123978	2800	2500	42.6836	0.892857
21	0.026	0.226422	5.07707	0.0125911	ESCO2	protein_coding	ENSG00000171320	establishment of sister chromatid cohesion N-acetyltransferase 2 [Source:HGNC Symbol;Acc:HGNC:27230]	0.0524012	46.2182	0.0641713	0.158676	546	40692	8	1	27771949	27812640	719	621	50.1981	0.8637
22	-0.026	-0.0932721	7.90466	0.00123126	PNKD	protein_coding	ENSG00000127838	paroxysmal nonkinesigenic dyskinesia [Source:HGNC Symbol;Acc:HGNC:9153]	0.0176397	46.2182	0.0214802	0.0884275	3876	76402	2	1	218270392	218346793	5998	5711	44.8384	0.952151
23	0.024	0.1905	6.61184	0.0125911	ATRIP	protein_coding	ENSG00000164053	ATR interacting protein [Source:HGNC Symbol;Acc:HGNC:33499]	0.0436744	46.2182	0.0532702	0.244053	1582	20936	3	1	48446710	48467645	2567	2527	46.0977	0.984418
24	0.024	0.191334	6.41267	0.0125911	HPS1	protein_coding	ENSG00000107521	HPS1, biogenesis of lysosomal organelles complex 3 subunit 1 [Source:HGNC Symbol;Acc:HGNC:5163]	0.0442296	46.2182	0.0540286	0.225639	1378	30750	10	-1	98416198	98446947	5531	2793	48.2009	0.504972
25	-0.024	-0.32489	4.40637	0.0233629	MOCS1	protein_coding	ENSG00000124615	molybdenum cofactor synthesis 1 [Source:HGNC Symbol;Acc:HGNC:7190]	0.0797034	46.2182	0.0973587	0.238047	343	34974	6	-1	39899578	39934551	576	526	46.4544	0.913194
26	0.024	0.430301	3.44374	0.0261068	RBM41	protein_coding	ENSG00000089682	RNA binding motif protein 41 [Source:HGNC Symbol;Acc:HGNC:25617]	0.107094	46.2182	0.123902	0.208161	176	54404	X	-1	107064420	107118823	945	252	42.9405	0.266667
27	0.024	0.117145	8.60659	0.00525433	EIF2S1	protein_coding	ENSG00000134001	eukaryotic translation initiation factor 2 subunit alpha [Source:HGNC Symbol;Acc:HGNC:3265]	0.0248119	46.2182	0.0300875	0.193798	6305	26520	14	1	67359997	67386516	9065	8496	50.5616	0.937231
28	0.024	0.096144	12.035	0.00261061	NPM1	protein_coding	ENSG00000181163	nucleophosmin 1 [Source:HGNC Symbol;Acc:HGNC:7910]	0.0191979	46.2182	0.0234591	0.176834	67881	24022	5	1	171387116	171411137	87780	82201	43.0993	0.936443
29	-0.024	-0.0648816	11.0512	0.000129941	TKT	protein_coding	ENSG00000163931	transketolase [Source:HGNC Symbol;Acc:HGNC:11834]	0.0107911	46.2182	0.0132094	0.0837113	34322	31346	3	-1	53224707	53256052	53354	51684	42.5683	0.9687
30	0.023	0.161335	7.89795	0.0125911	PCMT1	protein_coding	ENSG00000120265	protein-L-isoaspartate (D-aspartate) O-methyltransferase [Source:HGNC Symbol;Acc:HGNC:8728]	0.0371826	46.2182	0.0453062	0.294909	3858	61978	6	1	149749443	149811420	5417	4978	53.736	0.918959
31	-0.022	-0.204923	6.23342	0.0181941	ADNP	protein_coding	ENSG00000101126	activity dependent neuroprotector homeobox [Source:HGNC Symbol;Acc:HGNC:15766]	0.0492232	46.2182	0.0597816	0.24998	1217	42506	20	-1	50888916	50931421	1726	1569	45.7457	0.909038
32	0.021	0.159438	7.88555	0.0144987	NAV1	protein_coding	ENSG00000134369	neuron navigator 1 [Source:HGNC Symbol;Acc:HGNC:15989]	0.037433	46.2182	0.0456611	0.291174	3825	204085	1	1	201622885	201826969	5839	5039	43.7289	0.86299
33	0.021	0.142519	6.83918	0.0125911	UROS	protein_coding	ENSG00000188690	uroporphyrinogen III synthase [Source:HGNC Symbol;Acc:HGNC:12592]	0.0328703	46.2182	0.0402088	0.165774	1852	38269	10	-1	125784980	125823248	2791	2621	54.7425	0.93909
34	0.02	0.232647	6.03007	0.0237982	CLIP4	protein_coding	ENSG00000115295	CAP-Gly domain containing linker protein family member 4 [Source:HGNC Symbol;Acc:HGNC:26108]	0.0573741	46.2182	0.0697965	0.270433	1057	91939	2	1	29097705	29189643	1625	1527	53.0269	0.939692
35	0.019	0.129212	7.0328	0.0132356	ABLIM3	protein_coding	ENSG00000173210	actin binding LIM protein family member 3 [Source:HGNC Symbol;Acc:HGNC:29132]	0.0300742	46.2182	0.0359471	0.14622	2118	119060	5	1	149141483	149260542	4595	4437	45.0705	0.965615
36	0.019	0.0494024	7.85159	0.000129941	GNA11	protein_coding	ENSG00000088256	G protein subunit alpha 11 [Source:HGNC Symbol;Acc:HGNC:4379]	0.00820299	46.2182	0.00999969	0.0257967	3736	29595	19	1	3094410	3124004	6291	5825	49.6476	0.925926
37	0.016	0.347292	4.48016	0.0309497	PHYKPL	protein_coding	ENSG00000175309	5-phosphohydroxy-L-lysine phospho-lyase [Source:HGNC Symbol;Acc:HGNC:28249]	0.0890526	46.2182	0.108433	0.249906	361	24295	5	-1	178208497	178232791	1405	546	53.2253	0.388612
38	0.016	0.300766	4.32416	0.0309497	MROH1	protein_coding	ENSG00000179832	maestro heat like repeat family member 1 [Source:HGNC Symbol;Acc:HGNC:26958]	0.0770962	46.2182	0.0942066	0.213382	324	113925	8	1	144148016	144261940	504	481	52.9252	0.954365
39	-0.016	-0.0334204	10.3837	9.17031e-06	KRT8	protein_coding	ENSG00000170421	keratin 8 [Source:HGNC Symbol;Acc:HGNC:6446]	0.00480729	46.2182	0.00560745	0.0136003	21610	52768	12	-1	52897187	52949954	25377	24082	51.4132	0.94897
40	-0.014	-0.134545	8.62297	0.0237982	TNPO1	protein_coding	ENSG00000083312	transportin 1 [Source:HGNC Symbol;Acc:HGNC:6401]	0.0331216	46.2182	0.040533	0.311706	6377	100422	5	1	72816312	72916733	11125	8562	57.2844	0.769618
41	-0.014	-0.197559	5.93559	0.0303269	CTDSP2	protein_coding	ENSG00000175215	CTD small phosphatase 2 [Source:HGNC Symbol;Acc:HGNC:17077]	0.0502073	46.2182	0.061477	0.223223	990	26813	12	-1	57819927	57846739	1512	1454	46.1025	0.96164
42	-0.014	-0.0963712	7.17352	0.0149079	EIF4A2	protein_coding	ENSG00000156976	eukaryotic translation initiation factor 4A2 [Source:HGNC Symbol;Acc:HGNC:3284]	0.0227181	46.2182	0.027187	0.104447	2335	6696	3	1	186783205	186789900	3317	3052	44.3182	0.920109
43	0.014	0.0992147	8.51545	0.0179803	SNRPG	protein_coding	ENSG00000143977	small nuclear ribonucleoprotein polypeptide G [Source:HGNC Symbol;Acc:HGNC:11163]	0.0237639	46.2182	0.0285411	0.165705	5919	12410	2	-1	70281362	70293771	7482	4170	39.429	0.557338
44	0.014	0.0616435	6.41162	0.0062217	HSPB11	protein_coding	ENSG00000081870	heat shock protein family B (small) member 11 [Source:HGNC Symbol;Acc:HGNC:25019]	0.0132374	46.2182	0.0159742	0.03229	1377	29356	1	-1	53916574	53945929	2158	1994	56.3084	0.924004
45	-0.013	-0.2723	4.82666	0.0363105	RABL3	protein_coding	ENSG00000144840	RAB, member of RAS oncogene family like 3 [Source:HGNC Symbol;Acc:HGNC:18072]	0.0709353	46.2182	0.0867998	0.244673	459	56313	3	-1	120686681	120742993	792	756	54.8889	0.954545
46	-0.013	-0.134761	6.68041	0.0275769	SCAMP2	protein_coding	ENSG00000140497	secretory carrier membrane protein 2 [Source:HGNC Symbol;Acc:HGNC:10564]	0.0338086	46.2182	0.0410931	0.155311	1659	29636	15	-1	74843730	74873365	2361	2274	49.8742	0.963151
47	0.013	0.139679	5.47616	0.0285235	ATRN	protein_coding	ENSG00000088812	attractin [Source:HGNC Symbol;Acc:HGNC:885]	0.0352612	46.2182	0.0429441	0.106233	720	180083	20	1	3471040	3651122	1006	813	47.1144	0.808151
48	-0.013	-0.126531	7.83762	0.0275769	RPL7L1	protein_coding	ENSG00000146223	ribosomal protein L7 like 1 [Source:HGNC Symbol;Acc:HGNC:21370]	0.0317398	46.2182	0.0387146	0.229377	3700	10308	6	1	42879618	42889925	7167	3763	45.0508	0.525045
49	0.013	0.151014	7.35282	0.0309497	POLR2K	protein_coding	ENSG00000147669	RNA polymerase II subunit K [Source:HGNC Symbol;Acc:HGNC:9198]	0.0385582	46.2182	0.0465489	0.258319	2644	3419	8	1	100150584	100154002	3373	3237	54.8319	0.95968
50	-0.013	-0.151098	7.00945	0.0309497	PLAUR	protein_coding	ENSG00000011422	plasminogen activator, urokinase receptor [Source:HGNC Symbol;Acc:HGNC:9053]	0.0386702	46.2182	0.0473148	0.222111	2084	24453	19	-1	43646095	43670547	3211	2905	50.7917	0.904703
51	0.013	0.0713777	11.5999	0.0125911	MT-CO1	protein_coding	ENSG00000198804	mitochondrially encoded cytochrome c oxidase I [Source:HGNC Symbol;Acc:HGNC:7419]	0.0164889	46.2182	0.0201822	0.131253	50205	1542	MT	1	5904	7445	139452	122456	36.3419	0.878123
52	0.011	0.246092	5.25577	0.0388429	TCAIM	protein_coding	ENSG00000179152	T cell activation inhibitor, mitochondrial [Source:HGNC Symbol;Acc:HGNC:25241]	0.0648717	46.2182	0.0784284	0.260091	618	71333	3	1	44338119	44409451	972	912	46.795	0.938272
53	0.008	0.142904	7.39952	0.0376238	DLGAP4	protein_coding	ENSG00000080845	DLG associated protein 4 [Source:HGNC Symbol;Acc:HGNC:24476]	0.0374551	46.2182	0.0458002	0.257901	2731	222302	20	1	36306336	36528637	3877	3778	53.7401	0.974465
54	0.008	0.0767744	6.65585	0.0280989	RBM34	protein_coding	ENSG00000188739	RNA binding motif protein 34 [Source:HGNC Symbol;Acc:HGNC:28965]	0.0193242	46.2182	0.0235369	0.0665892	1631	30275	1	-1	235131183	235161457	3288	3050	35.1436	0.927616
55	-0.007	-0.214226	5.13659	0.0428648	PARD6G	protein_coding	ENSG00000178184	par-6 family cell polarity regulator gamma [Source:HGNC Symbol;Acc:HGNC:16076]	0.0571232	46.2182	0.0495159	0.107888	569	90315	18	-1	80157232	80247546	655	620	47.8952	0.946565
56	0.007	0.10808	9.26392	0.0385576	CD44	protein_coding	ENSG00000026508	CD44 molecule (Indian blood group) [Source:HGNC Symbol;Acc:HGNC:1681]	0.0284301	46.2182	0.034742	0.272305	9944	93533	11	1	35138870	35232402	13557	12287	51.5432	0.906321
57	-0.007	-0.0755632	12.2596	0.0309497	TUBB	protein_coding	ENSG00000196230	tubulin beta class I [Source:HGNC Symbol;Acc:HGNC:20778]	0.019393	46.2182	0.0237495	0.239085	79315	5226	6	1	30720201	30725426	110207	92842	45.4458	0.842433
58	-0.007	-0.0353939	12.4573	0.0125911	RPS28	protein_coding	ENSG00000233927	ribosomal protein S28 [Source:HGNC Symbol;Acc:HGNC:10418]	0.00810486	46.2182	0.00992277	0.0354941	90960	2183	19	1	8321158	8323340	129641	116657	48.5609	0.899846
59	0.005	0.0803989	9.61435	0.0395913	CYCS	protein_coding	ENSG00000172115	cytochrome c, somatic [Source:HGNC Symbol;Acc:HGNC:19986]	0.0212599	46.2182	0.0258448	0.192448	12678	5271	7	-1	25120091	25125361	16553	14719	52.1522	0.889204
60	0.003	0.0380692	9.84733	0.0368762	TOMM7	protein_coding	ENSG00000196683	translocase of outer mitochondrial membrane 7 [Source:HGNC Symbol;Acc:HGNC:21648]	0.00994564	46.2182	0.0120585	0.0567542	14900	10225	7	-1	22812628	22822852	20469	13424	39.3661	0.655821
61	-0.002	-0.148586	6.96087	0.0477317	TMEM30A	protein_coding	ENSG00000112697	transmembrane protein 30A [Source:HGNC Symbol;Acc:HGNC:16667]	0.0402675	46.2182	0.0492114	0.234499	2015	32045	6	-1	75252924	75284968	2603	2477	53.9217	0.951594
62	0.002	0.0806618	5.87153	0.0477317	SPATS2L	protein_coding	ENSG00000196141	spermatogenesis associated serine rich 2 like [Source:HGNC Symbol;Acc:HGNC:24574]	0.0217931	46.2182	0.0266867	0.046215	947	176383	2	1	200305881	200482263	1477	1302	52.629	0.881517
63	-0.002	-0.0593909	9.67398	0.045864	TIMM13	protein_coding	ENSG00000099800	translocase of inner mitochondrial membrane 13 [Source:HGNC Symbol;Acc:HGNC:11816]	0.0159541	46.2182	0.0195392	0.119427	13213	2271	19	-1	2425624	2427894	19862	19449	55.7782	0.979207
64	0.001	0.117451	5.24405	0.0477317	FLYWCH1	protein_coding	ENSG00000059122	FLYWCH-type zinc finger 1 [Source:HGNC Symbol;Acc:HGNC:25404]	0.0321273	46.2182	0.038878	0.0789847	613	39272	16	1	2911937	2951208	1073	1006	51.5179	0.937558
65	-0.001	-0.324291	4.22748	0.0477317	RABGAP1L	protein_coding	ENSG00000152061	RAB GTPase activating protein 1 like [Source:HGNC Symbol;Acc:HGNC:24663]	0.0888554	46.2182	0.108055	0.248799	303	835899	1	1	174159410	174995308	457	437	52.7391	0.956236
66	-0.001	-0.192936	6.91431	0.0477317	NREP	protein_coding	ENSG00000134986	neuronal regeneration related protein [Source:HGNC Symbol;Acc:HGNC:16834]	0.0528463	46.2182	0.0561747	0.233907	1951	334844	5	-1	111662621	111997464	3501	3226	57.371	0.921451
67	0.001	0.127078	7.13596	0.0477317	IER3IP1	protein_coding	ENSG00000134049	immediate early response 3 interacting protein 1 [Source:HGNC Symbol;Acc:HGNC:18550]	0.0347931	46.2182	0.0426051	0.205391	2275	23541	18	-1	47152834	47176374	3445	3331	55.3077	0.966909
68	-0.001	-0.163679	6.37017	0.0477317	RAB14	protein_coding	ENSG00000119396	RAB14, member RAS oncogene family [Source:HGNC Symbol;Acc:HGNC:16524]	0.0448581	46.2182	0.0535089	0.229124	1338	44878	9	-1	121178137	121223014	1834	1597	48.6637	0.870774
69	0.001	0.158147	5.47816	0.0477317	MTFR1L	protein_coding	ENSG00000117640	mitochondrial fission regulator 1 like [Source:HGNC Symbol;Acc:HGNC:28836]	0.0434578	46.2182	0.0502958	0.136876	721	14303	1	1	25818640	25832942	1129	1098	55.1093	0.972542
70	-0.001	-0.113842	8.29889	0.0477317	DSG2	protein_coding	ENSG00000046604	desmoglein 2 [Source:HGNC Symbol;Acc:HGNC:3049]	0.0312662	46.2182	0.0375355	0.247906	5094	50966	18	1	31498043	31549008	5837	2345	51.5714	0.401747
71	0.001	0.146047	7.1962	0.0477317	APOBEC3C	protein_coding	ENSG00000244509	apolipoprotein B mRNA editing enzyme catalytic subunit 3C [Source:HGNC Symbol;Acc:HGNC:17353]	0.040143	46.2182	0.0486441	0.236083	2372	6270	22	1	39014083	39020352	3251	2867	54.9435	0.881882
72	0.001	0.168748	6.44885	0.0477317	TOPBP1	protein_coding	ENSG00000163781	DNA topoisomerase II binding protein 1 [Source:HGNC Symbol;Acc:HGNC:17008]	0.0464559	46.2182	0.0568159	0.240566	1413	64206	3	-1	133598175	133662380	2843	2106	54.6068	0.740767
73	0.001	0.056165	6.90986	0.0477317	MRM3	protein_coding	ENSG00000171861	mitochondrial rRNA methyltransferase 3 [Source:HGNC Symbol;Acc:HGNC:18485]	0.015416	46.2182	0.0188689	0.0501519	1945	10237	17	1	782273	792509	3324	3235	40.3997	0.973225
74	0.001	0.143115	7.42102	0.0489191	NFIC	protein_coding	ENSG00000141905	nuclear factor I C [Source:HGNC Symbol;Acc:HGNC:7786]	0.039581	46.2182	0.0477977	0.268845	2772	154815	19	1	3314403	3469217	4442	2798	36.3603	0.629896
75	0.001	0.055473	6.34735	0.0477317	PIEZO1	protein_coding	ENSG00000103335	piezo type mechanosensitive ion channel component 1 [Source:HGNC Symbol;Acc:HGNC:28993]	0.0152576	46.2182	0.0186442	0.0400175	1317	69883	16	-1	88715338	88785220	1661	1595	55.027	0.960265
76	0.001	0.0329255	8.75662	0.0477317	UQCR10	protein_coding	ENSG00000184076	ubiquinol-cytochrome c reductase, complex III subunit X [Source:HGNC Symbol;Acc:HGNC:30863]	0.00895165	46.2182	0.0109627	0.0403889	6996	3045	22	1	29767369	29770413	9792	8094	45.8147	0.826593
77	-0.001	-0.0527076	9.11617	0.0477317	ENSA	protein_coding	ENSG00000143420	endosulfine alpha [Source:HGNC Symbol;Acc:HGNC:3360]	0.0144986	46.2182	0.017664	0.0944669	8976	28762	1	-1	150600851	150629612	11538	10690	48.7257	0.926504
78	-0.001	-0.0742262	5.88367	0.0489191	ACAT1	protein_coding	ENSG00000075239	acetyl-CoA acetyltransferase 1 [Source:HGNC Symbol;Acc:HGNC:93]	0.0205049	46.2182	0.0248507	0.0542748	955	26261	11	1	108121516	108147776	1418	1046	46.7973	0.737659
79	0.001	0.0313768	11.3751	0.0477317	RPL37	protein_coding	ENSG00000145592	ribosomal protein L37 [Source:HGNC Symbol;Acc:HGNC:10347]	0.00861301	46.2182	0.010504	0.0490293	42962	10074	5	-1	40825262	40835335	60719	38507	38.2915	0.634184
80	NA	0.180404	5.37017	0.0506297	MFSD1	protein_coding	ENSG00000118855	major facilitator superfamily domain containing 1 [Source:HGNC Symbol;Acc:HGNC:25874]	0.0501109	46.2182	0.0610889	0.179605	669	97522	3	1	158732198	158829719	1015	912	52.9989	0.898522
81	NA	-0.191335	6.89869	0.0549337	COL8A1	protein_coding	ENSG00000144810	collagen type VIII alpha 1 chain [Source:HGNC Symbol;Acc:HGNC:2215]	0.0536152	46.2182	0.0527537	0.238604	1930	160752	3	1	99638475	99799226	3908	1433	56.6888	0.366684
82	NA	-0.159161	7.083	0.0596514	DNAJA2	protein_coding	ENSG00000069345	DnaJ heat shock protein family (Hsp40) member A2 [Source:HGNC Symbol;Acc:HGNC:14884]	0.0450003	46.2182	0.0544707	0.304589	2193	18427	16	-1	46955362	46973788	3370	3197	55.6068	0.948665
83	NA	-0.154113	6.34735	0.0632508	KIF1B	protein_coding	ENSG00000054523	kinesin family member 1B [Source:HGNC Symbol;Acc:HGNC:16636]	0.0438683	46.2182	0.0532131	0.227898	1317	170799	1	1	10210805	10381603	5916	2211	46.3659	0.373732
84	NA	-0.133015	7.39741	0.0651038	TMEM69	protein_coding	ENSG00000159596	transmembrane protein 69 [Source:HGNC Symbol;Acc:HGNC:28035]	0.0380379	46.2182	0.0461613	0.246361	2727	7230	1	1	45687214	45694443	3407	3094	41.8213	0.90813
85	NA	0.117476	6.46812	0.0651038	GPC1	protein_coding	ENSG00000063660	glypican 1 [Source:HGNC Symbol;Acc:HGNC:4449]	0.0336102	46.2182	0.0410757	0.148153	1432	32408	2	1	240435671	240468078	2010	1954	58.7569	0.972139
86	NA	-0.0530221	7.08234	0.0651038	TSEN34	protein_coding	ENSG00000170892	tRNA splicing endonuclease subunit 34 [Source:HGNC Symbol;Acc:HGNC:15506]	0.0151868	46.2182	0.0185468	0.0460192	2192	4599	19	1	54189938	54194536	3248	3126	58.079	0.962438
87	NA	0.0839832	11.7421	0.0691659	MT-ND5	protein_coding	ENSG00000198786	mitochondrially encoded NADH:ubiquinone oxidoreductase core subunit 5 [Source:HGNC Symbol;Acc:HGNC:7461]	0.0242244	46.2182	0.0295032	0.317675	55409	1812	MT	1	12337	14148	176651	159915	35.1977	0.90526
88	NA	0.0898318	7.97866	0.0714254	PHF19	protein_coding	ENSG00000119403	PHD finger protein 19 [Source:HGNC Symbol;Acc:HGNC:24566]	0.0260225	46.2182	0.0318195	0.180836	4080	39245	9	-1	120855652	120894896	6232	6095	48.2976	0.978017
89	NA	-0.161855	5.85467	0.0730175	ZDHHC7	protein_coding	ENSG00000153786	zinc finger DHHC-type containing 7 [Source:HGNC Symbol;Acc:HGNC:18459]	0.0470407	46.2182	0.057488	0.183705	936	37355	16	-1	84974181	85011535	1558	1487	54.1486	0.954429
90	NA	-0.157312	6.95513	0.0743918	TMEM167A	protein_coding	ENSG00000174695	transmembrane protein 167A [Source:HGNC Symbol;Acc:HGNC:28330]	0.0458559	46.2182	0.055889	0.299425	2007	25018	5	-1	83052846	83077863	2837	2702	53.8064	0.952415
91	NA	0.049665	6.91431	0.0750517	ARL16	protein_coding	ENSG00000214087	ADP ribosylation factor like GTPase 16 [Source:HGNC Symbol;Acc:HGNC:27902]	0.0145217	46.2182	0.0172868	0.0369641	1951	2751	17	-1	81681174	81683924	2951	2792	48.0222	0.94612
92	NA	0.0646788	6.85698	0.0750517	SOGA1	protein_coding	ENSG00000149639	suppressor of glucose, autophagy associated 1 [Source:HGNC Symbol;Acc:HGNC:16111]	0.0189296	46.2182	0.0231735	0.0613638	1875	86245	20	-1	36777442	36863686	2850	2692	44.9773	0.944561
93	NA	-0.0990421	9.7593	0.0750517	CTSC	protein_coding	ENSG00000109861	cathepsin C [Source:HGNC Symbol;Acc:HGNC:2528]	0.0289905	46.2182	0.0338374	0.222419	14018	44196	11	-1	88293592	88337787	16484	14789	54.2931	0.897173
94	NA	-0.106397	5.9472	0.0786043	NECTIN1	protein_coding	ENSG00000110400	nectin cell adhesion molecule 1 [Source:HGNC Symbol;Acc:HGNC:9706]	0.0313314	46.2182	0.0300608	0.0591413	998	105677	11	-1	119623408	119729084	1349	1291	48.8459	0.957005
95	NA	-0.174289	6.54273	0.0786043	TMED4	protein_coding	ENSG00000158604	transmembrane p24 trafficking protein 4 [Source:HGNC Symbol;Acc:HGNC:22301]	0.0514131	46.2182	0.0625982	0.301721	1508	4394	7	-1	44577894	44582287	2063	1930	60.4658	0.935531
96	NA	0.0836887	7.33414	0.0786043	CAMK2N1	protein_coding	ENSG00000162545	calcium/calmodulin dependent protein kinase II inhibitor 1 [Source:HGNC Symbol;Acc:HGNC:24190]	0.0246895	46.2182	0.0302354	0.128971	2610	3830	1	-1	20482391	20486220	3498	3359	49.8559	0.960263
97	NA	0.183643	5.86236	0.0794346	JADE2	protein_coding	ENSG00000043143	jade family PHD finger 2 [Source:HGNC Symbol;Acc:HGNC:22984]	0.0543489	46.2182	0.06579	0.236459	941	58919	5	1	134524312	134583230	1422	1342	46.4791	0.943741
98	NA	0.0868279	8.30059	0.0794346	TIMP2	protein_coding	ENSG00000035862	TIMP metallopeptidase inhibitor 2 [Source:HGNC Symbol;Acc:HGNC:11821]	0.0256966	46.2182	0.0298376	0.14581	5100	72411	17	-1	78852977	78925387	7100	6487	41.7006	0.913662
99	NA	0.0512056	8.64319	0.0847927	SF1	protein_coding	ENSG00000168066	splicing factor 1 [Source:HGNC Symbol;Acc:HGNC:12950]	0.0152716	46.2182	0.0186793	0.0887978	6467	14181	11	-1	64764606	64778786	11096	10783	56.0438	0.971792
100	NA	-0.147779	7.0987	0.0885216	HMGA2	protein_coding	ENSG00000149948	high mobility group AT-hook 2 [Source:HGNC Symbol;Acc:HGNC:5009]	0.0443245	46.2182	0.0541831	0.300965	2217	142165	12	1	65824131	65966295	4905	3961	46.106	0.807543
101	NA	0.124556	9.64062	0.0885216	PTGES3	protein_coding	ENSG00000110958	prostaglandin E synthase 3 [Source:HGNC Symbol;Acc:HGNC:16049]	0.0373904	46.2182	0.0457425	0.247375	12911	25068	12	-1	56663341	56688408	17499	15856	54.628	0.906109
102	NA	0.252048	3.81086	0.0908378	MRNIP	protein_coding	ENSG00000161010	MRN complex interacting protein [Source:HGNC Symbol;Acc:HGNC:30817]	0.0759441	46.2182	0.0930119	0.169264	227	27041	5	-1	179835133	179862173	316	259	42.1699	0.81962
103	NA	0.0849119	7.19437	0.0975632	FSTL3	protein_coding	ENSG00000070404	follistatin like 3 [Source:HGNC Symbol;Acc:HGNC:3973]	0.0258318	46.2182	0.031623	0.124722	2369	7035	19	1	676365	683399	3839	3710	50.455	0.966397
104	NA	0.105004	8.15861	0.0975632	CACYBP	protein_coding	ENSG00000116161	calcyclin binding protein [Source:HGNC Symbol;Acc:HGNC:30423]	0.0319576	46.2182	0.0381223	0.250416	4622	12553	1	1	174999163	175011715	6078	4451	46.9528	0.732313
105	NA	-0.0341387	9.80638	0.0975632	TGOLN2	protein_coding	ENSG00000152291	trans-golgi network protein 2 [Source:HGNC Symbol;Acc:HGNC:15450]	0.0103955	46.2182	0.0125908	0.0604942	14483	10406	2	-1	85318020	85328425	22434	4809	28.8673	0.214362
106	NA	-0.0683724	5.918	0.106037	PER1	protein_coding	ENSG00000179094	period circadian regulator 1 [Source:HGNC Symbol;Acc:HGNC:8845]	0.0210533	46.2182	0.0256724	0.0548854	978	16035	17	-1	8140472	8156506	1296	1242	49.3494	0.958333
107	NA	-0.161318	6.41057	0.106037	NDE1	protein_coding	ENSG00000072864	nudE neurodevelopment protein 1 [Source:HGNC Symbol;Acc:HGNC:17619]	0.0498112	46.2182	0.0609237	0.22397	1376	83087	16	1	15643267	15726353	1088	707	43.4088	0.649816
108	NA	0.0354251	8.35527	0.106037	PSMA2	protein_coding	ENSG00000106588	proteasome subunit alpha 2 [Source:HGNC Symbol;Acc:HGNC:9531]	0.0109448	46.2182	0.0133004	0.048713	5297	15367	7	-1	42916857	42932223	7736	7078	52.9127	0.914943
109	NA	-0.190023	5.71393	0.106037	SH3PXD2A	protein_coding	ENSG00000107957	SH3 and PX domains 2A [Source:HGNC Symbol;Acc:HGNC:23664]	0.0587862	46.2182	0.0714349	0.212458	849	261517	10	-1	103594027	103855543	1087	1038	48.0559	0.954922
110	NA	-0.311601	3.7392	0.106037	DNA2	protein_coding	ENSG00000138346	DNA replication helicase/nuclease 2 [Source:HGNC Symbol;Acc:HGNC:2939]	0.0964544	46.2182	0.118125	0.234375	216	58058	10	-1	68414064	68472121	479	382	49.3403	0.797495
111	NA	-0.139349	6.99204	0.106037	COL4A1	protein_coding	ENSG00000187498	collagen type IV alpha 1 chain [Source:HGNC Symbol;Acc:HGNC:2202]	0.0431491	46.2182	0.0520999	0.266614	2059	158187	13	-1	110148963	110307149	2888	2683	54.5132	0.929017
112	NA	0.0707995	9.39714	0.106037	SURF4	protein_coding	ENSG00000148248	surfeit 4 [Source:HGNC Symbol;Acc:HGNC:11476]	0.0219459	46.2182	0.026874	0.202192	10906	14718	9	-1	133361449	133376166	14132	10185	51.0342	0.720705
113	NA	0.210837	5.18398	0.106037	STK32C	protein_coding	ENSG00000165752	serine/threonine kinase 32C [Source:HGNC Symbol;Acc:HGNC:21332]	0.0654256	46.2182	0.0791677	0.242907	588	124356	10	-1	132207492	132331847	869	827	49.1898	0.951669
114	NA	0.286444	4.12897	0.106037	TSC1	protein_coding	ENSG00000165699	TSC complex subunit 1 [Source:HGNC Symbol;Acc:HGNC:12362]	0.0889735	46.2182	0.10879	0.248873	283	55527	9	-1	132891348	132946874	605	501	48.6427	0.828099
115	NA	-0.0737507	6.10455	0.106037	GATD1	protein_coding	ENSG00000177225	glutamine amidotransferase like class 1 domain containing 1 [Source:HGNC Symbol;Acc:HGNC:26616]	0.0229149	46.2182	0.0279801	0.0697757	1113	10269	11	-1	767220	777488	1703	1629	52.6354	0.956547
116	NA	0.059865	7.22331	0.106037	FBN2	protein_coding	ENSG00000138829	fibrillin 2 [Source:HGNC Symbol;Acc:HGNC:3604]	0.0186052	46.2182	0.0226054	0.0520374	2417	401277	5	-1	128257909	128659185	4015	1750	60.6234	0.435866
117	NA	0.322358	5.05845	0.106037	SULF2	protein_coding	ENSG00000196562	sulfatase 2 [Source:HGNC Symbol;Acc:HGNC:20392]	0.100476	46.2182	0.0718946	0.172036	539	130269	20	-1	47656348	47786616	725	570	53.6386	0.786207
118	NA	-0.0834156	5.43346	0.106037	CRYZ	protein_coding	ENSG00000116791	crystallin zeta [Source:HGNC Symbol;Acc:HGNC:2419]	0.026002	46.2182	0.0315348	0.0589847	699	27927	1	-1	74705482	74733408	1014	942	47.9076	0.928994
119	NA	0.0677565	11.9119	0.106037	RPL15	protein_coding	ENSG00000174748	ribosomal protein L15 [Source:HGNC Symbol;Acc:HGNC:10306]	0.021121	46.2182	0.0258556	0.253618	62330	7830	3	1	23916545	23924374	83216	73489	49.1752	0.883111
120	NA	0.159152	6.57863	0.106037	NIPAL3	protein_coding	ENSG00000001461	NIPA like domain containing 3 [Source:HGNC Symbol;Acc:HGNC:25233]	0.0496111	46.2182	0.0595845	0.273803	1546	57183	1	1	24415794	24472976	3317	1900	45.2368	0.572807
121	NA	0.043168	8.2417	0.107544	ZFAND5	protein_coding	ENSG00000107372	zinc finger AN1-type containing 5 [Source:HGNC Symbol;Acc:HGNC:13008]	0.0134896	46.2182	0.0164919	0.0653975	4896	13811	9	-1	72351425	72365235	7195	6556	46.933	0.911188
122	NA	0.171693	6.0039	0.108275	MAP1LC3B	protein_coding	ENSG00000140941	microtubule associated protein 1 light chain 3 beta [Source:HGNC Symbol;Acc:HGNC:13352]	0.0537915	46.2182	0.0655778	0.265404	1038	20785	16	1	87383995	87404779	1539	1377	48.6638	0.894737
123	NA	-0.173474	6.2674	0.108275	SKAP2	protein_coding	ENSG00000005020	src kinase associated phosphoprotein 2 [Source:HGNC Symbol;Acc:HGNC:15687]	0.0543565	46.2182	0.064597	0.241031	1246	328178	7	-1	26667062	26995239	1593	688	51.2355	0.43189
124	NA	-0.0397728	6.70113	0.108275	RNASEH2A	protein_coding	ENSG00000104889	ribonuclease H2 subunit A [Source:HGNC Symbol;Acc:HGNC:18518]	0.012477	46.2182	0.0152361	0.0321668	1683	8646	19	1	12806556	12815201	6983	6744	51.6843	0.965774
125	NA	0.133571	7.43191	0.108275	MKI67	protein_coding	ENSG00000148773	marker of proliferation Ki-67 [Source:HGNC Symbol;Acc:HGNC:7107]	0.0419216	46.2182	0.0511581	0.308326	2793	29727	10	-1	128096659	128126385	9888	6623	27.4732	0.669802
126	NA	-0.0993673	7.77139	0.110031	GLTP	protein_coding	ENSG00000139433	glycolipid transfer protein [Source:HGNC Symbol;Acc:HGNC:24867]	0.0312735	46.2182	0.038302	0.202403	3534	29546	12	-1	109850943	109880488	4969	1469	52.3165	0.295633
127	NA	0.111099	7.77058	0.110031	MTHFD2	protein_coding	ENSG00000065911	methylenetetrahydrofolate dehydrogenase (NADP+ dependent) 2, methenyltetrahydrofolate cyclohydrolase [Source:HGNC Symbol;Acc:HGNC:7434]	0.034993	46.2182	0.042851	0.252427	3532	19004	2	1	74198562	74217565	4708	4375	46.4969	0.929269
128	NA	0.0912012	5.85775	0.110826	PFAS	protein_coding	ENSG00000178921	phosphoribosylformylglycinamidine synthase [Source:HGNC Symbol;Acc:HGNC:8863]	0.0287768	46.2182	0.0344814	0.0850151	938	22874	17	1	8247618	8270491	1395	1336	56.4079	0.957706
129	NA	-0.143333	6.77221	0.110826	DCTD	protein_coding	ENSG00000129187	dCMP deaminase [Source:HGNC Symbol;Acc:HGNC:2710]	0.0452613	46.2182	0.0538854	0.255671	1768	27877	4	-1	182890060	182917936	2337	2178	57.4927	0.931964
130	NA	-0.154007	5.56927	0.111497	ATF6	protein_coding	ENSG00000118217	activating transcription factor 6 [Source:HGNC Symbol;Acc:HGNC:791]	0.0487309	46.2182	0.0594706	0.170898	768	197777	1	1	161766294	161964070	1211	1047	53.4298	0.864575
131	NA	0.175279	6.17413	0.111497	SEC14L2	protein_coding	ENSG00000100003	SEC14 like lipid binding 2 [Source:HGNC Symbol;Acc:HGNC:10699]	0.0554823	46.2182	0.0679082	0.30001	1168	28461	22	1	30396857	30425317	1529	1423	50.416	0.930674
132	NA	-0.252567	5.28352	0.113256	RMND5A	protein_coding	ENSG00000153561	required for meiotic nuclear division 5 homolog A [Source:HGNC Symbol;Acc:HGNC:25850]	0.0801564	46.2182	0.0955637	0.305601	630	57869	2	1	86720173	86778041	872	797	48.6399	0.913991
133	NA	-0.0845078	9.0504	0.118552	GART	protein_coding	ENSG00000159131	phosphoribosylglycinamide formyltransferase, phosphoribosylglycinamide synthetase, phosphoribosylaminoimidazole synthetase [Source:HGNC Symbol;Acc:HGNC:4163]	0.0269825	46.2182	0.0328447	0.25807	8576	39561	21	-1	33503931	33543491	12808	11371	52.4301	0.887804
134	NA	-0.137116	6.33304	0.132072	BORCS8	protein_coding	ENSG00000254901	BLOC-1 related complex subunit 8 [Source:HGNC Symbol;Acc:HGNC:37247]	0.0443654	46.2182	0.0543201	0.228993	1304	15689	19	-1	19176903	19192591	2017	1941	45.0778	0.96232
135	NA	-0.157431	6.37555	0.13358	PURA	protein_coding	ENSG00000185129	purine rich element binding protein A [Source:HGNC Symbol;Acc:HGNC:9701]	0.0510502	46.2182	0.0621657	0.25744	1343	17843	5	1	140107777	140125619	5295	1810	46.0807	0.341832
136	NA	0.0778789	6.72071	0.134783	ECE1	protein_coding	ENSG00000117298	endothelin converting enzyme 1 [Source:HGNC Symbol;Acc:HGNC:3146]	0.025302	46.2182	0.0302985	0.096222	1706	128258	1	-1	21217247	21345504	2901	2540	63.5008	0.87556
137	NA	0.0262912	9.68388	0.138229	RBM3	protein_coding	ENSG00000102317	RNA binding motif protein 3 [Source:HGNC Symbol;Acc:HGNC:9900]	0.00857442	46.2182	0.0104701	0.0473511	13304	4618	X	1	48574449	48579066	17318	16426	57.3239	0.948493
138	NA	0.096779	8.23697	0.138512	ACTR3	protein_coding	ENSG00000115091	ARP3 actin related protein 3 homolog [Source:HGNC Symbol;Acc:HGNC:170]	0.0316219	46.2182	0.0387194	0.275354	4880	72637	2	1	113889960	113962596	6457	5982	47.8111	0.926436
139	NA	-0.0964184	8.50861	0.138512	PLIN3	protein_coding	ENSG00000105355	perilipin 3 [Source:HGNC Symbol;Acc:HGNC:16893]	0.0315065	46.2182	0.0385452	0.221796	5891	29428	19	-1	4838341	4867768	7911	6099	48.7586	0.770952
140	NA	0.186172	4.9385	0.138731	FAM120C	protein_coding	ENSG00000184083	family with sequence similarity 120C [Source:HGNC Symbol;Acc:HGNC:16949]	0.0609625	46.2182	0.0743864	0.198097	496	114958	X	-1	54068324	54183281	742	704	40.5043	0.948787
141	NA	-0.169096	5.69855	0.138731	MDC1	protein_coding	ENSG00000137337	mediator of DNA damage checkpoint 1 [Source:HGNC Symbol;Acc:HGNC:21163]	0.0553783	46.2182	0.067824	0.247844	840	18083	6	-1	30699807	30717889	1361	1212	49.2005	0.890522
142	NA	-0.159817	6.62816	0.138731	CSNK1A1	protein_coding	ENSG00000113712	casein kinase 1 alpha 1 [Source:HGNC Symbol;Acc:HGNC:2451]	0.0523648	46.2182	0.0635774	0.31572	1600	59356	5	-1	149492197	149551552	5447	4913	41.8565	0.901964
143	NA	0.101941	7.65982	0.139729	RALA	protein_coding	ENSG00000006451	RAS like proto-oncogene A [Source:HGNC Symbol;Acc:HGNC:9839]	0.0334788	46.2182	0.039958	0.21422	3271	84642	7	1	39623483	39708124	4261	3723	49.0164	0.873739
144	NA	0.124221	7.46105	0.139729	SEPHS1	protein_coding	ENSG00000086475	selenophosphate synthetase 1 [Source:HGNC Symbol;Acc:HGNC:19685]	0.0408302	46.2182	0.0499856	0.300809	2850	30875	10	-1	13317424	13348298	3778	3458	44.843	0.915299
145	NA	0.146227	6.83293	0.139729	NRP1	protein_coding	ENSG00000099250	neuropilin 1 [Source:HGNC Symbol;Acc:HGNC:8004]	0.0480838	46.2182	0.0554423	0.229873	1844	158771	10	-1	33177492	33336262	3619	3169	50.2569	0.875656
146	NA	0.186543	4.90317	0.139729	BDH1	protein_coding	ENSG00000161267	3-hydroxybutyrate dehydrogenase 1 [Source:HGNC Symbol;Acc:HGNC:1027]	0.0613765	46.2182	0.0745115	0.195491	484	63541	3	-1	197509783	197573323	798	761	44.1721	0.953634
147	NA	0.18693	5.56551	0.140345	NF1	protein_coding	ENSG00000196712	neurofibromin 1 [Source:HGNC Symbol;Acc:HGNC:7765]	0.0615862	46.2182	0.0750254	0.27595	766	287190	17	1	31094927	31382116	1555	984	56.2276	0.632797
148	NA	0.195511	5.00112	0.140486	TBC1D22A	protein_coding	ENSG00000054611	TBC1 domain family member 22A [Source:HGNC Symbol;Acc:HGNC:1309]	0.064473	46.2182	0.0787441	0.224941	518	413083	22	1	46762617	47175699	645	634	51.153	0.982946
149	NA	-0.0740741	10.1711	0.15573	GPI	protein_coding	ENSG00000105220	glucose-6-phosphate isomerase [Source:HGNC Symbol;Acc:HGNC:4458]	0.0247534	46.2182	0.0303142	0.267775	18649	42934	19	1	34359480	34402413	24240	16580	54.8484	0.683993
150	NA	-0.196088	4.47215	0.157351	SYNGAP1/ZBTB9	protein_coding	ENSG00000197283/ENSG00000213588	synaptic Ras GTPase activating protein 1 [Source:HGNC Symbol;Acc:HGNC:11497]/zinc finger and BTB domain containing 9 [Source:HGNC Symbol;Acc:HGNC:28323]	0.0657725	46.2182	0.0803396	0.179235	359	37888	6	1	33419661	33457548	546	485	55.3546	0.888278
151	NA	0.150833	5.8957	0.157351	FANCA	protein_coding	ENSG00000187741	Fanconi anemia complementation group A [Source:HGNC Symbol;Acc:HGNC:3582]	0.0506052	46.2182	0.0619694	0.231664	963	79109	16	-1	89737549	89816657	1342	1291	45.9938	0.961997
152	NA	-0.265157	4.27893	0.157351	IKBKB	protein_coding	ENSG00000104365	inhibitor of nuclear factor kappa B kinase subunit beta [Source:HGNC Symbol;Acc:HGNC:5960]	0.0889857	46.2182	0.108556	0.27296	314	61352	8	1	42271302	42332653	543	469	52.9062	0.86372
153	NA	0.0374683	6.24523	0.157351	RNF149	protein_coding	ENSG00000163162	ring finger protein 149 [Source:HGNC Symbol;Acc:HGNC:23137]	0.0125774	46.2182	0.0150434	0.026942	1227	37483	2	-1	101271219	101308701	2653	1992	52.1069	0.750848
154	NA	0.0862221	8.00633	0.159089	MAP4	protein_coding	ENSG00000047849	microtubule associated protein 4 [Source:HGNC Symbol;Acc:HGNC:6862]	0.0290057	46.2182	0.0355235	0.207886	4159	238583	3	-1	47850690	48089272	6488	5814	49.5612	0.896116
155	NA	-0.0486296	8.99466	0.15988	TXNL4A	protein_coding	ENSG00000141759	thioredoxin like 4A [Source:HGNC Symbol;Acc:HGNC:30551]	0.0163912	46.2182	0.020056	0.106733	8251	63139	18	-1	79970811	80033949	12230	11606	43.2587	0.948978
156	NA	-0.11171	7.50198	0.15988	SRSF6	protein_coding	ENSG00000124193	serine and arginine rich splicing factor 6 [Source:HGNC Symbol;Acc:HGNC:10788]	0.0376792	46.2182	0.0461176	0.269489	2932	6320	20	1	43457928	43464247	4502	4359	60.3262	0.968236
157	NA	0.0930871	8.45497	0.15988	MRPL57	protein_coding	ENSG00000173141	mitochondrial ribosomal protein L57 [Source:HGNC Symbol;Acc:HGNC:14514]	0.0314091	46.2182	0.0384595	0.254013	5676	2440	13	1	21176645	21179084	8187	7615	51.9125	0.930133
158	NA	0.219285	4.54273	0.162514	DSTYK	protein_coding	ENSG00000133059	dual serine/threonine and tyrosine protein kinase [Source:HGNC Symbol;Acc:HGNC:29043]	0.0741991	46.2182	0.089866	0.227532	377	69062	1	-1	205142505	205211566	1577	551	49.657	0.349398
159	NA	0.175988	6.09805	0.16366	IRS1	protein_coding	ENSG00000169047	insulin receptor substrate 1 [Source:HGNC Symbol;Acc:HGNC:6125]	0.0596919	46.2182	0.0722281	0.320659	1108	68443	2	-1	226731317	226799759	1354	1260	50.2397	0.930576
160	NA	0.128815	6.8897	0.16366	OTUD5	protein_coding	ENSG00000068308	OTU deubiquitinase 5 [Source:HGNC Symbol;Acc:HGNC:25402]	0.0436941	46.2182	0.0533717	0.247389	1918	36359	X	-1	48922028	48958386	3049	2847	43.5609	0.933749
161	NA	0.151263	6.28237	0.16366	PNN	protein_coding	ENSG00000100941	pinin, desmosome associated protein [Source:HGNC Symbol;Acc:HGNC:9162]	0.0513618	46.2182	0.062889	0.276106	1259	8036	14	1	39175183	39183218	9110	6908	19.5751	0.758288
162	NA	-0.106049	6.83215	0.16366	GPT2	protein_coding	ENSG00000166123	glutamic--pyruvic transaminase 2 [Source:HGNC Symbol;Acc:HGNC:18062]	0.0360274	46.2182	0.0439167	0.200147	1843	46920	16	1	46884378	46931297	2822	2513	48.4823	0.890503
163	NA	0.0866379	8.46636	0.166984	RPN1	protein_coding	ENSG00000163902	ribophorin I [Source:HGNC Symbol;Acc:HGNC:10381]	0.0295455	46.2182	0.03618	0.224387	5721	61106	3	-1	128619970	128681075	8176	7525	58.0223	0.920377
164	NA	-0.193009	4.54273	0.166984	LNPEP	protein_coding	ENSG00000113441	leucyl and cystinyl aminopeptidase [Source:HGNC Symbol;Acc:HGNC:6656]	0.0658771	46.2182	0.0752471	0.159362	377	102122	5	1	96935394	97037515	797	532	55.6861	0.667503
165	NA	-0.11084	7.33746	0.166984	ENTR1	protein_coding	ENSG00000165689	endosome associated trafficking regulator 1 [Source:HGNC Symbol;Acc:HGNC:10667]	0.0378372	46.2182	0.045136	0.246592	2616	8688	9	-1	136401922	136410609	3552	3402	55.5467	0.95777
166	NA	0.225691	5.69339	0.169315	RGS4	protein_coding	ENSG00000117152	regulator of G protein signaling 4 [Source:HGNC Symbol;Acc:HGNC:10000]	0.0772708	46.2182	0.0568219	0.153037	837	8028	1	1	163068775	163076802	1560	1480	52.9797	0.948718
167	NA	-0.167386	5.83293	0.169315	GRAMD1A	protein_coding	ENSG00000089351	GRAM domain containing 1A [Source:HGNC Symbol;Acc:HGNC:29305]	0.0573282	46.2182	0.0702123	0.234443	922	31688	19	1	34994784	35026471	1548	1257	57.2307	0.812016
168	NA	0.0954419	8.88763	0.172121	SAP18	protein_coding	ENSG00000150459	Sin3A associated protein 18 [Source:HGNC Symbol;Acc:HGNC:10530]	0.0327811	46.2182	0.0399223	0.269822	7661	8571	13	1	21140514	21149084	10113	9603	48.8156	0.94957
169	NA	0.174627	5.4231	0.172345	PRKCA	protein_coding	ENSG00000154229	protein kinase C alpha [Source:HGNC Symbol;Acc:HGNC:9393]	0.0600365	46.2182	0.063849	0.184636	694	508108	17	1	66302636	66810743	1342	1247	51.3095	0.92921
170	NA	0.248	3.65673	0.172345	ARHGEF17	protein_coding	ENSG00000110237	Rho guanine nucleotide exchange factor 17 [Source:HGNC Symbol;Acc:HGNC:21726]	0.0853225	46.2182	0.101216	0.163495	204	61100	11	1	73308289	73369388	391	340	52.3882	0.869565
171	NA	-0.0804895	6.60453	0.173087	CXCL1	protein_coding	ENSG00000163739	C-X-C motif chemokine ligand 1 [Source:HGNC Symbol;Acc:HGNC:4602]	0.0277359	46.2182	0.029131	0.0778857	1574	1850	4	1	73869393	73871242	1702	1583	56.5919	0.930082
172	NA	-0.0198715	8.37475	0.173087	FAM120A	protein_coding	ENSG00000048828	family with sequence similarity 120A [Source:HGNC Symbol;Acc:HGNC:13247]	0.00685062	46.2182	0.00829791	0.0225621	5369	114386	9	1	93451722	93566107	11754	7105	43.7821	0.604475
173	NA	0.0981501	7.24934	0.175392	NMT1	protein_coding	ENSG00000136448	N-myristoyltransferase 1 [Source:HGNC Symbol;Acc:HGNC:7857]	0.0339427	46.2182	0.0414866	0.210438	2461	57407	17	1	45051610	45109016	8115	3420	42.2453	0.421442
174	NA	0.145706	6.4651	0.175392	C6orf89	protein_coding	ENSG00000198663	chromosome 6 open reading frame 89 [Source:HGNC Symbol;Acc:HGNC:21114]	0.0503917	46.2182	0.0616595	0.298161	1429	57095	6	1	36871870	36928964	2807	1964	43.6914	0.699679
175	NA	0.130592	6.70967	0.177311	SH3KBP1	protein_coding	ENSG00000147010	SH3 domain containing kinase binding protein 1 [Source:HGNC Symbol;Acc:HGNC:13867]	0.0452912	46.2182	0.0553853	0.256828	1693	353627	X	-1	19533975	19887601	6452	4617	25.4618	0.715592
176	NA	-0.0169887	8.02151	0.177311	ZFP36L2	protein_coding	ENSG00000152518	ZFP36 ring finger protein like 2 [Source:HGNC Symbol;Acc:HGNC:1108]	0.00589592	46.2182	0.00703873	0.0143028	4203	4208	2	-1	43222402	43226609	5510	4915	44.236	0.892015
177	NA	0.084833	7.17907	0.177311	C4orf3	protein_coding	ENSG00000164096	chromosome 4 open reading frame 3 [Source:HGNC Symbol;Acc:HGNC:19225]	0.0294452	46.2182	0.0360332	0.156694	2344	8027	4	-1	119296419	119304445	2932	2833	59.6304	0.966235
178	NA	0.103752	7.62093	0.179087	HLA-E	protein_coding	ENSG00000204592	major histocompatibility complex, class I, E [Source:HGNC Symbol;Acc:HGNC:4962]	0.0361022	46.2182	0.0442136	0.262869	3184	4739	6	1	30489467	30494205	4478	4302	52.6032	0.960697
179	NA	0.0508777	6.80529	0.179087	TGFB1I1	protein_coding	ENSG00000140682	transforming growth factor beta 1 induced transcript 1 [Source:HGNC Symbol;Acc:HGNC:11767]	0.0177081	46.2182	0.0204672	0.0561372	1809	6376	16	1	31471585	31477960	3206	3045	48.3386	0.949782
180	NA	0.101088	7.18459	0.180016	SLC44A2	protein_coding	ENSG00000129353	solute carrier family 44 member 2 [Source:HGNC Symbol;Acc:HGNC:17292]	0.0352594	46.2182	0.04314	0.211198	2353	42103	19	1	10602457	10644559	2937	2852	55.2994	0.971059
181	NA	0.14536	5.78359	0.180016	TFCP2	protein_coding	ENSG00000135457	transcription factor CP2 [Source:HGNC Symbol;Acc:HGNC:11748]	0.0507345	46.2182	0.0616553	0.209414	891	79472	12	-1	51093663	51173134	1225	1181	53.6884	0.964082
182	NA	0.178241	5.02597	0.180016	SLC12A2	protein_coding	ENSG00000064651	solute carrier family 12 member 2 [Source:HGNC Symbol;Acc:HGNC:10911]	0.0622192	46.2182	0.0758226	0.199439	527	105923	5	1	128083766	128189688	766	735	54.7878	0.95953
183	NA	0.114154	7.32805	0.180016	NDFIP1	protein_coding	ENSG00000131507	Nedd4 family interacting protein 1 [Source:HGNC Symbol;Acc:HGNC:17592]	0.0398729	46.2182	0.0485909	0.264205	2599	45939	5	1	142108505	142154443	3444	2998	49.4383	0.870499
184	NA	-0.119647	7.37233	0.183905	SERINC3	protein_coding	ENSG00000132824	serine incorporator 3 [Source:HGNC Symbol;Acc:HGNC:11699]	0.0419388	46.2182	0.0508993	0.301916	2680	25889	20	-1	44496221	44522109	3700	3396	49.4844	0.917838
185	NA	0.238998	4.35935	0.185225	DDX31	protein_coding	ENSG00000125485	DEAD-box helicase 31 [Source:HGNC Symbol;Acc:HGNC:16715]	0.0839325	46.2182	0.101628	0.248694	332	77405	9	-1	132592997	132670401	527	491	52.0102	0.931689
186	NA	0.171708	5.63177	0.185225	KIAA1143	protein_coding	ENSG00000163807	KIAA1143 [Source:HGNC Symbol;Acc:HGNC:29198]	0.0603295	46.2182	0.0734573	0.249812	802	24002	3	-1	44737661	44761662	1195	1073	46.1733	0.897908
187	NA	-0.187716	5.67605	0.189403	CTDSPL2	protein_coding	ENSG00000137770	CTD small phosphatase like 2 [Source:HGNC Symbol;Acc:HGNC:26936]	0.0661958	46.2182	0.0809823	0.312269	827	101805	15	1	44427234	44529038	1284	1179	53.0322	0.918224
188	NA	0.0691353	7.56598	0.191485	COMT	protein_coding	ENSG00000093010	catechol-O-methyltransferase [Source:HGNC Symbol;Acc:HGNC:2228]	0.0244324	46.2182	0.0296028	0.134938	3065	28369	22	1	19941607	19969975	3750	3445	48.9521	0.918667
189	NA	-0.156052	4.7392	0.192214	RIPK1	protein_coding	ENSG00000137275	receptor interacting serine/threonine kinase 1 [Source:HGNC Symbol;Acc:HGNC:10019]	0.0552157	46.2182	0.0675956	0.158045	432	51197	6	1	3063991	3115187	690	646	46.4025	0.936232
190	NA	0.182646	4.95298	0.192567	KMT5B	protein_coding	ENSG00000110066	lysine methyltransferase 5B [Source:HGNC Symbol;Acc:HGNC:24283]	0.0646975	46.2182	0.0782662	0.2129	501	58966	11	-1	68154863	68213828	1180	787	41.7078	0.666949
191	NA	0.0667595	9.12976	0.192567	DNAJA1	protein_coding	ENSG00000086061	DnaJ heat shock protein family (Hsp40) member A1 [Source:HGNC Symbol;Acc:HGNC:5229]	0.0236605	46.2182	0.0289023	0.210492	9061	14697	9	1	33025211	33039907	12163	9792	48.5992	0.805065
192	NA	0.123829	6.62907	0.19289	STK11	protein_coding	ENSG00000118046	serine/threonine kinase 11 [Source:HGNC Symbol;Acc:HGNC:11389]	0.0439272	46.2182	0.0536475	0.249766	1601	50878	19	1	1177558	1228435	2229	2023	53.6288	0.907582
193	NA	0.0600099	6.92536	0.193377	USB1	protein_coding	ENSG00000103005	U6 snRNA biogenesis phosphodiesterase 1 [Source:HGNC Symbol;Acc:HGNC:25792]	0.0213099	46.2182	0.0260578	0.0912014	1966	22073	16	1	57999546	58021618	2592	2439	40.2239	0.940972
194	NA	-0.0691586	6.87381	0.19594	MED13	protein_coding	ENSG00000108510	mediator complex subunit 13 [Source:HGNC Symbol;Acc:HGNC:22474]	0.0246192	46.2182	0.0299326	0.10853	1897	122678	17	-1	61942605	62065282	2680	2354	44.322	0.878358
195	NA	0.167869	5.61367	0.198774	RCL1	protein_coding	ENSG00000120158	RNA terminal phosphate cyclase like 1 [Source:HGNC Symbol;Acc:HGNC:17687]	0.0599157	46.2182	0.0705562	0.246627	792	93049	9	1	4792869	4885917	1311	1054	45.2249	0.803966
196	NA	0.114447	5.9385	0.199463	ERVK3-1	protein_coding	ENSG00000142396	endogenous retrovirus group K3 member 1 [Source:HGNC Symbol;Acc:HGNC:30466]	0.0408958	46.2182	0.0500774	0.173393	992	10345	19	1	58305319	58315663	1645	1510	49.3205	0.917933
197	NA	0.111036	6.98431	0.201095	CRLS1	protein_coding	ENSG00000088766	cardiolipin synthase 1 [Source:HGNC Symbol;Acc:HGNC:16148]	0.0397482	46.2182	0.0480608	0.245065	2048	33964	20	1	6006090	6040053	2738	2560	50.2906	0.934989
198	NA	-0.0638007	6.2464	0.201172	DPH2	protein_coding	ENSG00000132768	DPH2 homolog [Source:HGNC Symbol;Acc:HGNC:3004]	0.022856	46.2182	0.0276094	0.0679185	1228	3370	1	1	43970000	43973369	1786	1688	50.4852	0.945129
199	NA	0.0707821	7.75332	0.201657	HEATR1	protein_coding	ENSG00000119285	HEAT repeat containing 1 [Source:HGNC Symbol;Acc:HGNC:25517]	0.0253827	46.2182	0.0301508	0.153003	3490	55500	1	-1	236549005	236604504	4744	4474	48.3116	0.943086
200	NA	0.188247	5.02048	0.204551	SLC35A2	protein_coding	ENSG00000102100	solute carrier family 35 member A2 [Source:HGNC Symbol;Acc:HGNC:11022]	0.0677139	46.2182	0.0829102	0.208849	525	8779	X	-1	48903180	48911958	652	548	50.3668	0.840491
201	NA	0.0822078	5.60636	0.204551	RPAP3	protein_coding	ENSG00000005175	RNA polymerase II associated protein 3 [Source:HGNC Symbol;Acc:HGNC:26151]	0.0295777	46.2182	0.0362221	0.0840575	788	44813	12	-1	47661249	47706061	1445	1140	51.0018	0.788927
202	NA	0.142973	6.73669	0.206912	ASXL1	protein_coding	ENSG00000171456	additional sex combs like 1, transcriptional regulator [Source:HGNC Symbol;Acc:HGNC:18318]	0.0515565	46.2182	0.0627367	0.312591	1725	80990	20	1	32358330	32439319	2430	2291	48.4016	0.942798
203	NA	-0.0744184	8.41789	0.207199	MCL1	protein_coding	ENSG00000143384	MCL1, BCL2 family apoptosis regulator [Source:HGNC Symbol;Acc:HGNC:6943]	0.0268588	46.2182	0.0326731	0.187095	5532	5188	1	-1	150574551	150579738	7620	6825	47.5518	0.895669
204	NA	0.0165715	8.0222	0.216576	AC004922.1	protein_coding	ENSG00000284292		0.00603036	46.2182	0.00736986	0.0170589	4205	68775	7	1	99325879	99394653	0	0	NA	NA
205	NA	-0.240531	4.19376	0.216576	DDI2	protein_coding	ENSG00000197312	DNA damage inducible 1 homolog 2 [Source:HGNC Symbol;Acc:HGNC:24578]	0.0875696	46.2182	0.105088	0.243962	296	51545	1	1	15617500	15669044	2094	432	57.4097	0.206304
206	NA	-0.0979844	4.93559	0.216576	TGIF2	protein_coding	ENSG00000118707	TGFB induced factor homeobox 2 [Source:HGNC Symbol;Acc:HGNC:15764]	0.0356792	46.2182	0.0436806	0.0759678	495	20463	20	1	36573488	36593950	651	577	49.7712	0.886329
207	NA	0.0733633	5.50198	0.216576	MSRB1	protein_coding	ENSG00000198736	methionine sulfoxide reductase B1 [Source:HGNC Symbol;Acc:HGNC:14133]	0.0267295	46.2182	0.0322455	0.0576226	733	5117	16	-1	1938210	1943326	1078	1066	60.1492	0.988868
208	NA	0.0348919	6.87685	0.216576	PPP1R10	protein_coding	ENSG00000204569	protein phosphatase 1 regulatory subunit 10 [Source:HGNC Symbol;Acc:HGNC:9284]	0.0127132	46.2182	0.0155577	0.0369262	1901	18213	6	-1	30600400	30618612	2900	2604	44.7623	0.897931
209	NA	-0.168874	5.96016	0.218589	ERCC6	protein_coding	ENSG00000225830	ERCC excision repair 6, chromatin remodeling factor [Source:HGNC Symbol;Acc:HGNC:3438]	0.0616517	46.2182	0.0754249	0.307151	1007	84171	10	-1	49455368	49539538	1699	1520	45.4724	0.894644
210	NA	0.103089	7.35063	0.221192	ATL3	protein_coding	ENSG00000184743	atlastin GTPase 3 [Source:HGNC Symbol;Acc:HGNC:24526]	0.0377231	46.2182	0.046086	0.249431	2640	47835	11	-1	63624087	63671921	3943	3780	51.768	0.958661
211	NA	-0.0781833	8.59025	0.22274	ARF3	protein_coding	ENSG00000134287	ADP ribosylation factor 3 [Source:HGNC Symbol;Acc:HGNC:654]	0.0286571	46.2182	0.0350035	0.217187	6234	21829	12	-1	48935723	48957551	7765	7544	63.191	0.971539
212	NA	0.0974535	5.05309	0.22274	MFSD2A	protein_coding	ENSG00000168389	major facilitator superfamily domain containing 2A [Source:HGNC Symbol;Acc:HGNC:25897]	0.0357879	46.2182	0.0420732	0.0829215	537	14857	1	1	39955112	39969968	655	636	58.3947	0.970992
213	NA	-0.0693235	9.26928	0.22274	LITAF	protein_coding	ENSG00000189067	lipopolysaccharide induced TNF factor [Source:HGNC Symbol;Acc:HGNC:16841]	0.0254691	46.2182	0.0308256	0.242178	9981	88660	16	-1	11547722	11636381	12839	5057	51.6765	0.393878
214	NA	0.0773702	7.86962	0.22274	MRPL43	protein_coding	ENSG00000055950	mitochondrial ribosomal protein L43 [Source:HGNC Symbol;Acc:HGNC:14517]	0.0284387	46.2182	0.034814	0.199502	3783	18058	10	-1	100969458	100987515	5468	4939	46.2345	0.903255
215	NA	0.205103	4.11359	0.22274	ANAPC1	protein_coding	ENSG00000153107	anaphase promoting complex subunit 1 [Source:HGNC Symbol;Acc:HGNC:19988]	0.0754317	46.2182	0.0911524	0.176327	280	273052	2	-1	111611639	111884690	443	356	46.0253	0.803612
216	NA	0.0390106	11.9241	0.22274	RPL14	protein_coding	ENSG00000188846	ribosomal protein L14 [Source:HGNC Symbol;Acc:HGNC:10305]	0.0143527	46.2182	0.017565	0.141439	62856	11296	3	1	40457292	40468587	88448	84594	39.3747	0.956426
217	NA	0.0912469	7.51715	0.22274	DESI1	protein_coding	ENSG00000100418	desumoylating isopeptidase 1 [Source:HGNC Symbol;Acc:HGNC:24577]	0.033618	46.2182	0.040675	0.231293	2963	23069	22	-1	41598028	41621096	3843	3270	50.5596	0.850898
218	NA	0.0610794	6.10972	0.22274	SURF6	protein_coding	ENSG00000148296	surfeit 6 [Source:HGNC Symbol;Acc:HGNC:11478]	0.0225041	46.2182	0.0272044	0.0649537	1117	7625	9	-1	133328774	133336398	4209	1143	38.7367	0.271561
219	NA	-0.109387	5.38519	0.22274	CYB5R4	protein_coding	ENSG00000065615	cytochrome b5 reductase 4 [Source:HGNC Symbol;Acc:HGNC:20147]	0.040305	46.2182	0.0477464	0.117573	676	107782	6	1	83859643	83967424	995	938	55.3337	0.942714
220	NA	-0.0167276	10.8492	0.224734	RPS27	protein_coding	ENSG00000177954	ribosomal protein S27 [Source:HGNC Symbol;Acc:HGNC:10416]	0.00617566	46.2182	0.00755051	0.0282819	29838	1401	1	1	153990755	153992155	41350	40033	39.046	0.96815
221	NA	0.0503298	6.49804	0.224734	LSM8	protein_coding	ENSG00000128534	LSM8 homolog, U6 small nuclear RNA associated [Source:HGNC Symbol;Acc:HGNC:20471]	0.0185923	46.2182	0.022499	0.0583692	1462	8793	7	1	118184032	118192824	2218	1808	45.5492	0.815149
222	NA	0.055435	8.94032	0.227645	SRSF7	protein_coding	ENSG00000115875	serine and arginine rich splicing factor 7 [Source:HGNC Symbol;Acc:HGNC:10789]	0.020529	46.2182	0.0250938	0.143839	7946	7896	2	-1	38743599	38751494	10888	10594	50.8277	0.972998
223	NA	-0.120423	7.28237	0.230632	CHMP3	protein_coding	ENSG00000115561	charged multivesicular body protein 3 [Source:HGNC Symbol;Acc:HGNC:29865]	0.0447362	46.2182	0.0546561	0.314577	2518	60049	2	-1	86503431	86563479	3817	3315	57.2766	0.868483
224	NA	0.160148	5.46207	0.230632	TBX3	protein_coding	ENSG00000135111	T-box 3 [Source:HGNC Symbol;Acc:HGNC:11602]	0.0594946	46.2182	0.0707232	0.231132	713	13911	12	-1	114670254	114684164	1394	1174	41.6593	0.842181
225	NA	0.211034	4.86389	0.232153	AP1S2	protein_coding	ENSG00000182287	adaptor related protein complex 1 subunit sigma 2 [Source:HGNC Symbol;Acc:HGNC:560]	0.0785341	46.2182	0.0960904	0.277134	471	29126	X	-1	15825806	15854931	660	636	57.2862	0.963636
226	NA	0.0814159	8.97015	0.232153	UBE2D3	protein_coding	ENSG00000109332	ubiquitin conjugating enzyme E2 D3 [Source:HGNC Symbol;Acc:HGNC:12476]	0.030366	46.2182	0.0370733	0.305782	8112	74514	4	-1	102794383	102868896	11384	10346	48.6459	0.908819
227	NA	-0.0341674	10.6406	0.232153	PGK1	protein_coding	ENSG00000102144	phosphoglycerate kinase 1 [Source:HGNC Symbol;Acc:HGNC:8896]	0.0127466	46.2182	0.0156076	0.0852997	25821	218558	X	1	77910739	78129296	34184	33682	59.5206	0.985315
228	NA	0.043733	8.07243	0.232153	RAD23A	protein_coding	ENSG00000179262	RAD23 homolog A, nucleotide excision repair protein [Source:HGNC Symbol;Acc:HGNC:9812]	0.0163157	46.2182	0.019961	0.0892244	4354	7788	19	1	12945855	12953642	6714	6238	51.4517	0.929103
229	NA	-0.110143	6.99204	0.232153	WTAP	protein_coding	ENSG00000146457	WT1 associated protein [Source:HGNC Symbol;Acc:HGNC:16846]	0.041099	46.2182	0.0503302	0.247914	2059	30735	6	1	159725585	159756319	3014	2908	55.749	0.964831
230	NA	0.17434	5.16422	0.232153	FRMD4A	protein_coding	ENSG00000151474	FERM domain containing 4A [Source:HGNC Symbol;Acc:HGNC:25491]	0.0650759	46.2182	0.073716	0.217833	580	818437	10	-1	13643706	14462142	1545	1037	44.4021	0.671197
231	NA	-0.014924	7.6241	0.232858	DESI2	protein_coding	ENSG00000121644	desumoylating isopeptidase 2 [Source:HGNC Symbol;Acc:HGNC:24264]	0.00558271	46.2182	0.00678915	0.0126835	3191	56099	1	1	244652935	244709033	4290	4162	49.4068	0.970163
232	NA	0.148887	5.90168	0.232858	UBIAD1	protein_coding	ENSG00000120942	UbiA prenyltransferase domain containing 1 [Source:HGNC Symbol;Acc:HGNC:30791]	0.0557065	46.2182	0.0680786	0.27603	967	22844	1	1	11273206	11296049	1425	1151	45.1512	0.807719
233	NA	0.0529865	6.22271	0.232858	SUGP2	protein_coding	ENSG00000064607	SURP and G-patch domain containing 2 [Source:HGNC Symbol;Acc:HGNC:18641]	0.0198251	46.2182	0.0241158	0.0575057	1208	43136	19	-1	18990888	19034023	2444	1686	56.7112	0.689853
234	NA	0.124827	6.4921	0.232858	CNOT9	protein_coding	ENSG00000144580	CCR4-NOT transcription complex subunit 9 [Source:HGNC Symbol;Acc:HGNC:10445]	0.0467313	46.2182	0.0570871	0.257476	1456	28501	2	1	218568580	218597080	2003	1902	53.6882	0.949576
235	NA	0.0370695	7.27375	0.234736	ACSL4	protein_coding	ENSG00000068366	acyl-CoA synthetase long chain family member 4 [Source:HGNC Symbol;Acc:HGNC:3571]	0.0139084	46.2182	0.0170313	0.0478055	2503	109160	X	-1	109624244	109733403	3544	3360	52.8765	0.948081
236	NA	0.368001	3.21313	0.234736	TRAPPC10	protein_coding	ENSG00000160218	trafficking protein particle complex 10 [Source:HGNC Symbol;Acc:HGNC:11868]	0.138165	46.2182	0.16245	0.28672	150	94234	21	1	44012319	44106552	411	392	50.2245	0.953771
237	NA	-0.0353017	10.1028	0.234736	LRRC59	protein_coding	ENSG00000108829	leucine rich repeat containing 59 [Source:HGNC Symbol;Acc:HGNC:28817]	0.0132596	46.2182	0.0162221	0.100278	17787	22495	17	-1	50375059	50397553	24383	23534	52.4401	0.965181
238	NA	0.101724	7.12066	0.234736	DNAJB11	protein_coding	ENSG00000090520	DnaJ heat shock protein family (Hsp40) member B11 [Source:HGNC Symbol;Acc:HGNC:14889]	0.0382215	46.2182	0.0467901	0.249392	2251	18398	3	1	186567403	186585800	3318	2584	39.1567	0.778782
239	NA	-0.0754297	10.0906	0.239331	CANX	protein_coding	ENSG00000127022	calnexin [Source:HGNC Symbol;Acc:HGNC:1473]	0.028449	46.2182	0.0348235	0.272009	17637	52298	5	1	179678628	179730925	23727	22844	53.1006	0.962785
240	NA	0.0431247	9.40322	0.239331	TARS	protein_coding	ENSG00000113407	threonyl-tRNA synthetase [Source:HGNC Symbol;Acc:HGNC:11572]	0.0162735	46.2182	0.0199072	0.114464	10952	28844	5	1	33440696	33469539	21412	14944	44.1282	0.697926
241	NA	-0.113861	6.41267	0.239331	GNA12	protein_coding	ENSG00000146535	G protein subunit alpha 12 [Source:HGNC Symbol;Acc:HGNC:4380]	0.0429826	46.2182	0.0526253	0.230468	1378	116213	7	-1	2728112	2844324	1855	1729	56.6403	0.932075
242	NA	0.101798	6.86236	0.247133	NCBP2	protein_coding	ENSG00000114503	nuclear cap binding protein subunit 2 [Source:HGNC Symbol;Acc:HGNC:7659]	0.038641	46.2182	0.0472797	0.224759	1882	7196	3	-1	196935402	196942597	2761	2571	57.0856	0.931184
243	NA	0.261071	3.8298	0.247133	JAZF1	protein_coding	ENSG00000153814	JAZF zinc finger 1 [Source:HGNC Symbol;Acc:HGNC:28917]	0.0991908	46.2182	0.117007	0.222703	230	350171	7	-1	27830573	28180743	407	349	46.4814	0.857494
244	NA	-0.10381	7.25927	0.247133	DDR1	protein_coding	ENSG00000204580	discoidin domain receptor tyrosine kinase 1 [Source:HGNC Symbol;Acc:HGNC:2730]	0.0394787	46.2182	0.038747	0.169287	2478	23736	6	1	30876421	30900156	2901	2798	54.7909	0.964495
245	NA	0.126671	5.99274	0.247133	NUDT4	protein_coding	ENSG00000173598	nudix hydrolase 4 [Source:HGNC Symbol;Acc:HGNC:8051]	0.0481859	46.2182	0.0586481	0.224195	1030	30264	12	1	93377883	93408146	1569	1399	36.6583	0.891651
246	NA	0.0454096	8.46636	0.247133	SNRPE	protein_coding	ENSG00000182004	small nuclear ribonucleoprotein polypeptide E [Source:HGNC Symbol;Acc:HGNC:11161]	0.0172765	46.2182	0.0209175	0.0969017	5721	8948	1	1	203861603	203870550	7751	7512	50.1696	0.969165
247	NA	0.113167	6.22629	0.247554	CRNKL1	protein_coding	ENSG00000101343	crooked neck pre-mRNA splicing factor 1 [Source:HGNC Symbol;Acc:HGNC:15762]	0.0431027	46.2182	0.0519436	0.193262	1211	21679	20	-1	20034368	20056046	1612	1372	41.4264	0.851117
248	NA	0.108643	6.11359	0.247554	TFDP2	protein_coding	ENSG00000114126	transcription factor Dp-2 [Source:HGNC Symbol;Acc:HGNC:11751]	0.0414311	46.2182	0.0506468	0.182592	1120	205117	3	-1	141944428	142149544	1602	1483	50.9791	0.925718
249	NA	0.14345	5.83606	0.247554	HASPIN	protein_coding	ENSG00000177602	histone H3 associated protein kinase [Source:HGNC Symbol;Acc:HGNC:19682]	0.0547447	46.2182	0.0670244	0.247188	924	2797	17	1	3723903	3726699	1210	1164	37.7002	0.961983
250	NA	-0.0286643	6.97795	0.247554	DARS	protein_coding	ENSG00000115866	aspartyl-tRNA synthetase [Source:HGNC Symbol;Acc:HGNC:2678]	0.0109441	46.2182	0.0133625	0.0280985	2039	79424	2	-1	135906677	135986100	17110	2656	43.3712	0.155231
251	NA	0.0759231	8.81225	0.247554	HSBP1	protein_coding	ENSG00000230989	heat shock factor binding protein 1 [Source:HGNC Symbol;Acc:HGNC:5203]	0.028992	46.2182	0.0354027	0.25802	7271	11895	16	1	83807843	83819737	9411	8900	58.0718	0.945702
252	NA	0.054031	6.86695	0.247554	PSAT1	protein_coding	ENSG00000135069	phosphoserine aminotransferase 1 [Source:HGNC Symbol;Acc:HGNC:19129]	0.0206361	46.2182	0.0251423	0.0832351	1888	32951	9	1	78297143	78330093	2436	2247	45.7868	0.922414
253	NA	0.356081	2.71223	0.248499	PITPNM2	protein_coding	ENSG00000090975	phosphatidylinositol transfer protein membrane associated 2 [Source:HGNC Symbol;Acc:HGNC:21044]	0.136167	46.2182	0.166766	0.249199	106	166536	12	-1	122983480	123150015	155	152	59.7632	0.980645
254	NA	0.132702	5.77384	0.248499	GPR180	protein_coding	ENSG00000152749	G protein-coupled receptor 180 [Source:HGNC Symbol;Acc:HGNC:28899]	0.0507724	46.2182	0.0621778	0.227076	885	32743	13	1	94601903	94634645	1485	1207	49.913	0.812795
255	NA	0.0359458	7.68994	0.248694	SQOR	protein_coding	ENSG00000137767	sulfide quinone oxidoreductase [Source:HGNC Symbol;Acc:HGNC:20390]	0.0137822	46.2182	0.0159148	0.0515217	3340	60147	15	1	45631148	45691294	4412	4166	49.2494	0.944243
256	NA	-0.08426	5.49408	0.248694	GFOD2	protein_coding	ENSG00000141098	glucose-fructose oxidoreductase domain containing 2 [Source:HGNC Symbol;Acc:HGNC:28159]	0.0323084	46.2182	0.0395405	0.0834599	729	44891	16	-1	67674531	67719421	1111	1064	47.8459	0.957696
257	NA	-0.144881	5.46611	0.248694	DHDDS	protein_coding	ENSG00000117682	dehydrodolichyl diphosphate synthase subunit [Source:HGNC Symbol;Acc:HGNC:20603]	0.0555916	46.2182	0.0680837	0.204509	715	39013	1	1	26432282	26471294	1148	1071	54.986	0.932927
258	NA	-0.0973282	6.45497	0.248694	MBOAT2	protein_coding	ENSG00000143797	membrane bound O-acyltransferase domain containing 2 [Source:HGNC Symbol;Acc:HGNC:25193]	0.0373503	46.2182	0.0430645	0.148311	1419	151124	2	-1	8852690	9003813	1870	1765	55.285	0.94385
259	NA	-0.077534	6.52831	0.248694	TSKU	protein_coding	ENSG00000182704	tsukushi, small leucine rich proteoglycan [Source:HGNC Symbol;Acc:HGNC:28850]	0.0297557	46.2182	0.0357404	0.115105	1493	15904	11	1	76782251	76798154	2113	1961	52.2647	0.928064
260	NA	0.0123323	8.08825	0.249919	SARAF	protein_coding	ENSG00000133872	store-operated calcium entry associated regulatory factor [Source:HGNC Symbol;Acc:HGNC:28789]	0.00473962	46.2182	0.00580388	0.010563	4402	20197	8	-1	30063012	30083208	5989	5618	53.3811	0.938053
261	NA	0.169265	5.47215	0.249919	ARL14EP	protein_coding	ENSG00000152219	ADP ribosylation factor like GTPase 14 effector protein [Source:HGNC Symbol;Acc:HGNC:26798]	0.0651008	46.2182	0.0797313	0.295628	718	15177	11	1	30323051	30338227	1037	953	41.6758	0.918997
262	NA	-0.103076	8.15767	0.249919	PPP1CB	protein_coding	ENSG00000213639	protein phosphatase 1 catalytic subunit beta [Source:HGNC Symbol;Acc:HGNC:9282]	0.0397058	46.2182	0.0480731	0.296952	4619	51301	2	1	28751640	28802940	6213	5922	59.9284	0.953163
263	NA	0.0994567	7.77343	0.249919	PAFAH1B1	protein_coding	ENSG00000007168	platelet activating factor acetylhydrolase 1b regulatory subunit 1 [Source:HGNC Symbol;Acc:HGNC:8574]	0.0383141	46.2182	0.0468822	0.257795	3539	92406	17	1	2593210	2685615	5413	4792	46.5726	0.885276
264	NA	-0.0805651	8.24816	0.249919	CCND2	protein_coding	ENSG00000118971	cyclin D2 [Source:HGNC Symbol;Acc:HGNC:1583]	0.0310408	46.2182	0.0249458	0.100902	4918	31579	12	1	4273772	4305350	5163	4939	62.5455	0.956614
265	NA	0.141766	5.88215	0.249919	KLF7	protein_coding	ENSG00000118263	Kruppel like factor 7 [Source:HGNC Symbol;Acc:HGNC:6350]	0.0546367	46.2182	0.066083	0.23455	954	93131	2	-1	207074137	207167267	1636	1486	48.8183	0.908313
266	NA	0.103096	7.12897	0.253006	SAR1B	protein_coding	ENSG00000152700	secretion associated Ras related GTPase 1B [Source:HGNC Symbol;Acc:HGNC:10535]	0.0398304	46.2182	0.0486409	0.266078	2264	48128	5	-1	134601144	134649271	3126	2925	52.08	0.935701
267	NA	0.098862	4.87305	0.253384	PDPK1	protein_coding	ENSG00000140992	3-phosphoinositide dependent protein kinase 1 [Source:HGNC Symbol;Acc:HGNC:8816]	0.0382254	46.2182	0.0466986	0.0893242	474	65225	16	1	2537964	2603188	790	663	59.9427	0.839241
268	NA	0.151945	5.47215	0.253633	MIS18BP1	protein_coding	ENSG00000129534	MIS18 binding protein 1 [Source:HGNC Symbol;Acc:HGNC:20190]	0.0588197	46.2182	0.0720249	0.228938	718	50351	14	-1	45203190	45253540	1012	916	45.4181	0.905138
269	NA	-0.274863	4.0287	0.253633	LIAS	protein_coding	ENSG00000121897	lipoic acid synthetase [Source:HGNC Symbol;Acc:HGNC:16429]	0.106417	46.2182	0.121534	0.263871	264	26523	4	1	39458587	39485109	434	342	51.655	0.788018
270	NA	-0.258454	3.48415	0.253633	LRRC49	protein_coding	ENSG00000137821	leucine rich repeat containing 49 [Source:HGNC Symbol;Acc:HGNC:25965]	0.100119	46.2182	0.122514	0.215744	181	200419	15	1	70853239	71053657	373	243	37.2634	0.651475
271	NA	0.233992	4.02323	0.258036	PLXNA2	protein_coding	ENSG00000076356	plexin A2 [Source:HGNC Symbol;Acc:HGNC:9100]	0.0909348	46.2182	0.111118	0.223886	263	222079	1	-1	208022242	208244320	372	339	53.2773	0.91129
272	NA	0.0776596	7.3457	0.262997	COQ4	protein_coding	ENSG00000167113	coenzyme Q4 [Source:HGNC Symbol;Acc:HGNC:19693]	0.0302927	46.2182	0.0371008	0.164681	2631	11537	9	1	128322536	128334072	4063	3964	51.5555	0.975634
273	NA	-0.109324	7.54225	0.262997	NIP7	protein_coding	ENSG00000132603	NIP7, nucleolar pre-rRNA processing protein [Source:HGNC Symbol;Acc:HGNC:24328]	0.0426714	46.2182	0.0514808	0.319924	3015	3682	16	1	69339430	69343111	4240	3055	48.364	0.720519
274	NA	-0.0243409	8.43268	0.262997	SSU72	protein_coding	ENSG00000160075	SSU72 homolog, RNA polymerase II CTD phosphatase [Source:HGNC Symbol;Acc:HGNC:25016]	0.00950352	46.2182	0.0116338	0.0358421	5589	33197	1	-1	1541673	1574869	8374	7992	53.3357	0.954383
275	NA	-0.10278	4.99833	0.266005	PYM1	protein_coding	ENSG00000170473	PYM homolog 1, exon junction complex associated factor [Source:HGNC Symbol;Acc:HGNC:30258]	0.0402229	46.2182	0.0471074	0.0980961	517	31206	12	-1	55901413	55932618	813	778	62.9743	0.95695
276	NA	0.260373	3.47616	0.269862	PTPN4	protein_coding	ENSG00000088179	protein tyrosine phosphatase, non-receptor type 4 [Source:HGNC Symbol;Acc:HGNC:9656]	0.102204	46.2182	0.125005	0.224043	180	224188	2	1	119759631	119983818	395	350	44.9943	0.886076
277	NA	-0.118274	6.27317	0.269862	TSNAX	protein_coding	ENSG00000116918	translin associated factor X [Source:HGNC Symbol;Acc:HGNC:12380]	0.0464434	46.2182	0.0568701	0.199366	1251	37872	1	1	231528653	231566524	2132	845	51.2201	0.396341
278	NA	0.140626	6.10195	0.273503	TSPAN6	protein_coding	ENSG00000000003	tetraspanin 6 [Source:HGNC Symbol;Acc:HGNC:11858]	0.0553742	46.2182	0.0655539	0.279097	1111	12883	X	-1	100627109	100639991	1300	1152	51.7214	0.886154
279	NA	-0.164556	5.68994	0.273503	PPP2R1B	protein_coding	ENSG00000137713	protein phosphatase 2 scaffold subunit Abeta [Source:HGNC Symbol;Acc:HGNC:9303]	0.0648966	46.2182	0.0790708	0.306651	835	39520	11	-1	111726908	111766427	1267	1187	52.6866	0.936859
280	NA	0.129707	6.30511	0.273503	SMURF2	protein_coding	ENSG00000108854	SMAD specific E3 ubiquitin protein ligase 2 [Source:HGNC Symbol;Acc:HGNC:16809]	0.0511574	46.2182	0.0616751	0.235218	1279	119774	17	-1	64542295	64662068	2621	1844	49.4702	0.703548
281	NA	0.189656	4.44783	0.273503	C2orf49	protein_coding	ENSG00000135974	chromosome 2 open reading frame 49 [Source:HGNC Symbol;Acc:HGNC:28772]	0.0748916	46.2182	0.0913648	0.218205	353	11853	2	1	105337359	105349211	521	371	47.6496	0.712092
282	NA	0.296221	3.32416	0.273503	ARHGAP32	protein_coding	ENSG00000134909	Rho GTPase activating protein 32 [Source:HGNC Symbol;Acc:HGNC:17399]	0.117002	46.2182	0.143049	0.234758	162	314265	11	-1	128965060	129279324	255	239	46.8494	0.937255
283	NA	0.148973	5.59902	0.273503	SLC35C1	protein_coding	ENSG00000181830	solute carrier family 35 member C1 [Source:HGNC Symbol;Acc:HGNC:20197]	0.0588701	46.2182	0.0720656	0.24543	784	8944	11	1	45804072	45813015	1315	1266	55.8886	0.962738
284	NA	0.102751	7.20348	0.273503	CTPS1	protein_coding	ENSG00000171793	CTP synthase 1 [Source:HGNC Symbol;Acc:HGNC:2519]	0.0406648	46.2182	0.0492973	0.273391	2384	33231	1	1	40979335	41012565	3322	3015	51.2229	0.907586
285	NA	-0.108332	6.02048	0.273503	TBL2	protein_coding	ENSG00000106638	transducin beta like 2 [Source:HGNC Symbol;Acc:HGNC:11586]	0.04288	46.2182	0.0522674	0.178291	1050	9860	7	-1	73568932	73578791	1551	1460	46.2151	0.941328
286	NA	0.0940617	5.78359	0.273503	COA1	protein_coding	ENSG00000106603	cytochrome c oxidase assembly factor 1 homolog [Source:HGNC Symbol;Acc:HGNC:21868]	0.0372315	46.2182	0.0447624	0.116425	891	121262	7	-1	43608456	43729717	1256	844	56.3365	0.671975
287	NA	0.0331908	7.58143	0.273503	GMNN	protein_coding	ENSG00000112312	geminin, DNA replication inhibitor [Source:HGNC Symbol;Acc:HGNC:17493]	0.013139	46.2182	0.0160777	0.0509999	3098	11169	6	1	24774931	24786099	5107	4424	54.7432	0.866262
288	NA	0.0818103	7.55559	0.273503	CFL2	protein_coding	ENSG00000165410	cofilin 2 [Source:HGNC Symbol;Acc:HGNC:1875]	0.0323913	46.2182	0.0395613	0.219488	3043	8055	14	-1	34706769	34714823	4948	4784	53.9561	0.966855
289	NA	0.190933	5.00112	0.277093	VANGL1	protein_coding	ENSG00000173218	VANGL planar cell polarity protein 1 [Source:HGNC Symbol;Acc:HGNC:15512]	0.0757953	46.2182	0.0926995	0.291199	518	56272	1	1	115641953	115698224	778	722	51.0346	0.928021
290	NA	0.110621	6.59071	0.279161	MRPS18C	protein_coding	ENSG00000163319	mitochondrial ribosomal protein S18C [Source:HGNC Symbol;Acc:HGNC:16633]	0.044016	46.2182	0.0531005	0.216228	1559	13804	4	1	83455932	83469735	2442	2304	50.1897	0.943489
291	NA	0.0380803	6.6173	0.279161	PTPN14	protein_coding	ENSG00000152104	protein tyrosine phosphatase, non-receptor type 14 [Source:HGNC Symbol;Acc:HGNC:9647]	0.0151538	46.2182	0.018481	0.044428	1588	203754	1	-1	214348696	214552449	2842	2112	47.5488	0.743139
292	NA	-0.138798	6.26276	0.279161	MED28	protein_coding	ENSG00000118579	mediator complex subunit 28 [Source:HGNC Symbol;Acc:HGNC:24628]	0.0552557	46.2182	0.0675263	0.305628	1242	19475	4	1	17614631	17634105	1927	1863	56.8304	0.966788
293	NA	0.131344	5.9472	0.283431	MAX	protein_coding	ENSG00000125952	MYC associated factor X [Source:HGNC Symbol;Acc:HGNC:6913]	0.0524615	46.2182	0.0642517	0.238276	998	96522	14	-1	65006174	65102695	1654	1522	48.6084	0.920193
294	NA	0.106699	6.81006	0.283431	PPRC1	protein_coding	ENSG00000148840	peroxisome proliferator-activated receptor gamma, coactivator-related 1 [Source:HGNC Symbol;Acc:HGNC:30025]	0.0426275	46.2182	0.0522078	0.248961	1815	17338	10	1	102132994	102150331	2549	2391	43.1815	0.938015
295	NA	0.0163619	7.58283	0.286054	ATP5F1E	protein_coding	ENSG00000124172	ATP synthase F1 subunit epsilon [Source:HGNC Symbol;Acc:HGNC:838]	0.00655007	46.2182	0.00791088	0.0164876	3101	6916	20	-1	59025467	59032382	4356	3336	60.7992	0.76584
296	NA	0.137374	5.85159	0.286203	UTP3	protein_coding	ENSG00000132467	UTP3, small subunit processome component [Source:HGNC Symbol;Acc:HGNC:24477]	0.0550288	46.2182	0.0673963	0.249541	934	2073	4	1	70688479	70690551	1281	1166	48.9563	0.910226
297	NA	0.0963649	6.36693	0.286389	INTS7	protein_coding	ENSG00000143493	integrator complex subunit 7 [Source:HGNC Symbol;Acc:HGNC:24484]	0.0386444	46.2182	0.0472353	0.189318	1335	95144	1	-1	211940399	212035542	1940	1845	40.8179	0.951031
298	NA	-0.073706	8.04264	0.286389	PRSS23	protein_coding	ENSG00000150687	serine protease 23 [Source:HGNC Symbol;Acc:HGNC:14370]	0.0295636	46.2182	0.0349287	0.205993	4265	161852	11	1	86791059	86952910	6755	6219	50.6514	0.920651
299	NA	0.18084	5.47416	0.286389	KCTD1	protein_coding	ENSG00000134504	potassium channel tetramerization domain containing 1 [Source:HGNC Symbol;Acc:HGNC:18249]	0.0725663	46.2182	0.0738987	0.232159	719	202492	18	-1	26454910	26657401	931	857	45.1295	0.920516
300	NA	0.122064	5.8298	0.286871	EGLN1	protein_coding	ENSG00000135766	egl-9 family hypoxia inducible factor 1 [Source:HGNC Symbol;Acc:HGNC:1232]	0.0490218	46.2182	0.0599788	0.207575	920	61294	1	-1	231363751	231425044	1365	1269	47.6367	0.92967
301	NA	-0.0440168	8.89963	0.286871	FKBP4	protein_coding	ENSG00000004478	FK506 binding protein 4 [Source:HGNC Symbol;Acc:HGNC:3720]	0.0176896	46.2182	0.0215363	0.123333	7725	10471	12	1	2794953	2805423	10264	9879	44.4374	0.96249
302	NA	0.0429346	8.86504	0.286871	STT3B	protein_coding	ENSG00000163527	STT3B, catalytic subunit of the oligosaccharyltransferase complex [Source:HGNC Symbol;Acc:HGNC:30611]	0.0172752	46.2182	0.0211558	0.12063	7542	104985	3	1	31532638	31637622	10854	10517	58.6426	0.968952
303	NA	-0.24125	3.46812	0.286871	FPGT	protein_coding	ENSG00000254685	fucose-1-phosphate guanylyltransferase [Source:HGNC Symbol;Acc:HGNC:3825]	0.0971686	46.2182	0.1132	0.167223	179	35875	1	1	74198212	74234086	348	324	55.2716	0.931034
304	NA	0.117782	5.46207	0.286871	ASPM	protein_coding	ENSG00000066279	abnormal spindle microtubule assembly [Source:HGNC Symbol;Acc:HGNC:19048]	0.0474679	46.2182	0.0581272	0.168539	713	62567	1	-1	197084128	197146694	1093	963	56.6334	0.881061
305	NA	-0.172358	5.47616	0.286871	SNX13	protein_coding	ENSG00000071189	sorting nexin 13 [Source:HGNC Symbol;Acc:HGNC:21335]	0.0694856	46.2182	0.0849639	0.300138	720	149741	7	-1	17790761	17940501	1170	1083	50.0665	0.925641
306	NA	-0.13571	4.64964	0.286871	MSL2	protein_coding	ENSG00000174579	MSL complex subunit 2 [Source:HGNC Symbol;Acc:HGNC:25544]	0.0547259	46.2182	0.0660465	0.141067	406	48320	3	-1	136148922	136197241	589	551	52.2486	0.935484
307	NA	0.0670914	5.50198	0.286871	XRCC3	protein_coding	ENSG00000126215	X-ray repair cross complementing 3 [Source:HGNC Symbol;Acc:HGNC:12830]	0.0270561	46.2182	0.033089	0.0647361	733	17896	14	-1	103697609	103715504	1222	950	51.9947	0.777414
308	NA	0.1442	4.84229	0.286871	MYADM	protein_coding	ENSG00000179820	myeloid associated differentiation marker [Source:HGNC Symbol;Acc:HGNC:7544]	0.0581597	46.2182	0.0666369	0.160258	464	10215	19	1	53866223	53876437	1038	778	52.4563	0.749518
309	NA	0.0167191	11.3355	0.287349	S100A10	protein_coding	ENSG00000197747	S100 calcium binding protein A10 [Source:HGNC Symbol;Acc:HGNC:10487]	0.00674868	46.2182	0.00818957	0.0404429	41799	11476	1	-1	151982915	151994390	52311	48117	58.8692	0.919826
310	NA	0.031367	8.41633	0.287425	CCND1	protein_coding	ENSG00000110092	cyclin D1 [Source:HGNC Symbol;Acc:HGNC:1582]	0.0126714	46.2182	0.0154768	0.0600175	5526	13388	11	1	69641087	69654474	6728	6467	46.5446	0.961207
311	NA	0.0584428	8.75229	0.287425	ELOC	protein_coding	ENSG00000154582	elongin C [Source:HGNC Symbol;Acc:HGNC:11617]	0.0236165	46.2182	0.028712	0.191736	6975	33119	8	-1	73939169	73972287	9413	8307	47.9366	0.882503
312	NA	-0.0353318	9.02545	0.291889	EIF4G1	protein_coding	ENSG00000114867	eukaryotic translation initiation factor 4 gamma 1 [Source:HGNC Symbol;Acc:HGNC:3296]	0.0143282	46.2182	0.0175209	0.0920884	8429	20864	3	1	184314495	184335358	13181	12670	52.5354	0.961232
313	NA	0.181079	3.74586	0.291889	HSPBAP1	protein_coding	ENSG00000169087	HSPB1 associated protein 1 [Source:HGNC Symbol;Acc:HGNC:16389]	0.0734361	46.2182	0.089937	0.153242	217	53822	3	-1	122740003	122793824	363	333	47.6126	0.917355
314	NA	-0.0375669	7.6123	0.293528	PTPMT1	protein_coding	ENSG00000110536	protein tyrosine phosphatase, mitochondrial 1 [Source:HGNC Symbol;Acc:HGNC:26965]	0.0152609	46.2182	0.01862	0.0654938	3165	8032	11	1	47565430	47573461	4308	3726	53.3368	0.864903
315	NA	0.0497059	9.40558	0.293528	JPT1	protein_coding	ENSG00000189159	Jupiter microtubule associated homolog 1 [Source:HGNC Symbol;Acc:HGNC:14569]	0.0202078	46.2182	0.0247359	0.168746	10970	33034	17	-1	75135248	75168281	15352	13908	41.0267	0.905941
316	NA	0.0229257	7.91542	0.293528	PGRMC1	protein_coding	ENSG00000101856	progesterone receptor membrane component 1 [Source:HGNC Symbol;Acc:HGNC:16090]	0.00932223	46.2182	0.0113573	0.0326602	3905	8222	X	1	119236245	119244466	5517	5294	60.9756	0.959579
317	NA	-0.0367623	7.48962	0.293528	ITGB1BP1	protein_coding	ENSG00000119185	integrin subunit beta 1 binding protein 1 [Source:HGNC Symbol;Acc:HGNC:23927]	0.0149541	46.2182	0.0181061	0.057784	2907	20073	2	-1	9403475	9423547	4256	4093	53.2375	0.961701
318	NA	-0.0557366	6.93923	0.294054	IDH2	protein_coding	ENSG00000182054	isocitrate dehydrogenase (NADP(+)) 2, mitochondrial [Source:HGNC Symbol;Acc:HGNC:5383]	0.0226909	46.2182	0.027783	0.0946012	1985	19460	15	-1	90083045	90102504	2768	2452	49.6285	0.885838
319	NA	0.0624215	10.0671	0.294227	CSDE1	protein_coding	ENSG00000009307	cold shock domain containing E1 [Source:HGNC Symbol;Acc:HGNC:29905]	0.0254282	46.2182	0.0311182	0.274574	17352	41764	1	-1	114716913	114758676	23709	22083	54.1074	0.931418
320	NA	0.37505	2.2511	0.299035	CYB5RL	protein_coding	ENSG00000215883	cytochrome b5 reductase like [Source:HGNC Symbol;Acc:HGNC:32220]	0.153274	46.2182	0.187655	0.249958	77	30386	1	-1	54169651	54200036	746	220	46.8818	0.294906
321	NA	-0.0693279	7.14039	0.300797	TCOF1	protein_coding	ENSG00000070814	treacle ribosome biogenesis factor 1 [Source:HGNC Symbol;Acc:HGNC:11654]	0.0283753	46.2182	0.0338836	0.135257	2282	42670	5	1	150357639	150400308	20110	3911	36.4083	0.19448
322	NA	0.203889	4.83606	0.301647	SLC38A6	protein_coding	ENSG00000139974	solute carrier family 38 member 6 [Source:HGNC Symbol;Acc:HGNC:19863]	0.0835507	46.2182	0.0958798	0.289764	462	102620	14	1	60981114	61083733	666	597	46.4389	0.896396
323	NA	0.184279	5.01498	0.301647	TTC39C	protein_coding	ENSG00000168234	tetratricopeptide repeat domain 39C [Source:HGNC Symbol;Acc:HGNC:26595]	0.075549	46.2182	0.0925136	0.286355	523	142838	18	1	23992773	24135610	922	818	57.1051	0.887202
324	NA	0.111086	6.04905	0.301647	VRK1	protein_coding	ENSG00000100749	vaccinia related kinase 1 [Source:HGNC Symbol;Acc:HGNC:12718]	0.0455864	46.2182	0.055029	0.199919	1071	134419	14	1	96797304	96931722	1502	1375	48.4596	0.915446
325	NA	-0.293951	3.45191	0.301647	CCNT2	protein_coding	ENSG00000082258	cyclin T2 [Source:HGNC Symbol;Acc:HGNC:1600]	0.120634	46.2182	0.144667	0.276302	177	41108	2	1	134918235	134959342	315	290	49.4552	0.920635
326	NA	0.22519	4.15423	0.301647	ZNF562	protein_coding	ENSG00000171466	zinc finger protein 562 [Source:HGNC Symbol;Acc:HGNC:25950]	0.0924964	46.2182	0.113209	0.274252	288	33279	19	-1	9641808	9675086	1568	445	49.9888	0.283801
327	NA	-0.138989	5.41894	0.301647	CHD1	protein_coding	ENSG00000153922	chromodomain helicase DNA binding protein 1 [Source:HGNC Symbol;Acc:HGNC:1915]	0.0570909	46.2182	0.0699045	0.230735	692	74973	5	-1	98853985	98928957	1614	937	51.8036	0.580545
328	NA	-0.150421	5.55226	0.301826	IFIT3	protein_coding	ENSG00000119917	interferon induced protein with tetratricopeptide repeats 3 [Source:HGNC Symbol;Acc:HGNC:5411]	0.0618564	46.2182	0.0742099	0.231763	759	13078	10	1	89327894	89340971	1825	1169	45.7374	0.640548
329	NA	0.0757305	6.31074	0.301826	TTYH3	protein_coding	ENSG00000136295	tweety family member 3 [Source:HGNC Symbol;Acc:HGNC:22222]	0.0311499	46.2182	0.0379869	0.126626	1284	32852	7	1	2631951	2664802	1715	1615	57.6489	0.941691
330	NA	-0.07019	9.47139	0.301826	HNRNPUL1	protein_coding	ENSG00000105323	heterogeneous nuclear ribonucleoprotein U like 1 [Source:HGNC Symbol;Acc:HGNC:17011]	0.0288785	46.2182	0.0353656	0.279756	11482	45103	19	1	41262496	41307598	16411	10792	43.6928	0.657608
331	NA	-0.112146	6.73082	0.303427	ADI1	protein_coding	ENSG00000182551	acireductone dioxygenase 1 [Source:HGNC Symbol;Acc:HGNC:30576]	0.0462055	46.2182	0.0563806	0.289361	1718	22376	2	-1	3497361	3519736	2433	2292	52.849	0.942047
332	NA	-0.0482289	7.86619	0.304114	NCAPD2	protein_coding	ENSG00000010292	non-SMC condensin I complex subunit D2 [Source:HGNC Symbol;Acc:HGNC:24305]	0.0198945	46.2182	0.0243537	0.102181	3774	38600	12	1	6493356	6531955	5281	3837	55.227	0.726567
333	NA	0.185171	5.02323	0.304114	THAP1	protein_coding	ENSG00000131931	THAP domain containing 1 [Source:HGNC Symbol;Acc:HGNC:20856]	0.0763995	46.2182	0.0933898	0.292419	526	6652	8	-1	42836674	42843325	888	765	47.8196	0.861486
334	NA	0.0250912	7.56786	0.309428	MICAL2	protein_coding	ENSG00000133816	microtubule associated monooxygenase, calponin and LIM domain containing 2 [Source:HGNC Symbol;Acc:HGNC:24693]	0.0103883	46.2182	0.0126966	0.0263132	3069	265137	11	1	12094008	12359144	4508	4304	57.0376	0.954747
335	NA	-0.0341309	6.71308	0.309428	PSENEN	protein_coding	ENSG00000205155	presenilin enhancer, gamma-secretase subunit [Source:HGNC Symbol;Acc:HGNC:30100]	0.014138	46.2182	0.0172884	0.0427792	1697	2406	19	1	35745114	35747519	2344	2319	64.5274	0.989334
336	NA	-0.0602752	5.73082	0.309716	GNE	protein_coding	ENSG00000159921	glucosamine (UDP-N-acetyl)-2-epimerase/N-acetylmannosamine kinase [Source:HGNC Symbol;Acc:HGNC:23657]	0.0249949	46.2182	0.0303516	0.0679622	859	62616	9	-1	36214441	36277056	1216	1176	56.2015	0.967105
337	NA	0.0951483	7.05376	0.309716	ZWINT	protein_coding	ENSG00000122952	ZW10 interacting kinetochore protein [Source:HGNC Symbol;Acc:HGNC:13195]	0.0394717	46.2182	0.0482403	0.258038	2149	4048	10	-1	56357228	56361275	3415	3226	54.7449	0.944656
338	NA	0.131399	5.90168	0.309716	AZI2	protein_coding	ENSG00000163512	5-azacytidine induced 2 [Source:HGNC Symbol;Acc:HGNC:24002]	0.0545205	46.2182	0.0667146	0.267547	967	34125	3	-1	28315003	28349127	1528	1448	55.8356	0.947644
339	NA	-0.202482	3.93268	0.316372	ZNF200	protein_coding	ENSG00000010539	zinc finger protein 200 [Source:HGNC Symbol;Acc:HGNC:12993]	0.0844057	46.2182	0.10337	0.199512	247	13897	16	-1	3222325	3236221	471	328	44.4085	0.696391
340	NA	0.103068	6.87381	0.316372	BRD7	protein_coding	ENSG00000166164	bromodomain containing 7 [Source:HGNC Symbol;Acc:HGNC:14310]	0.042965	46.2182	0.052375	0.274174	1897	55448	16	-1	50313487	50368934	3727	2648	44.2564	0.710491
341	NA	0.137114	5.48415	0.317052	ATG4C	protein_coding	ENSG00000125703	autophagy related 4C cysteine peptidase [Source:HGNC Symbol;Acc:HGNC:16040]	0.0572314	46.2182	0.0700547	0.203573	724	81379	1	1	62784135	62865513	1037	978	50.1278	0.943105
342	NA	-0.0852008	7.42258	0.317052	TMPO	protein_coding	ENSG00000120802	thymopoietin [Source:HGNC Symbol;Acc:HGNC:11875]	0.0355662	46.2182	0.0433806	0.219845	2775	34868	12	1	98515512	98550379	3871	3665	53.6199	0.946784
343	NA	-0.0952199	6.19254	0.31931	RPAIN	protein_coding	ENSG00000129197	RPA interacting protein [Source:HGNC Symbol;Acc:HGNC:28641]	0.0398367	46.2182	0.0486676	0.174758	1183	13236	17	1	5419641	5432876	1868	1436	36.2214	0.768737
344	NA	0.0182915	7.0987	0.31931	PEX16	protein_coding	ENSG00000121680	peroxisomal biogenesis factor 16 [Source:HGNC Symbol;Acc:HGNC:8857]	0.00765269	46.2182	0.0090989	0.0172819	2217	9144	11	-1	45909669	45918812	3077	3061	62.9833	0.9948
345	NA	-0.121423	6.7283	0.320217	AGPAT5	protein_coding	ENSG00000155189	1-acylglycerol-3-phosphate O-acyltransferase 5 [Source:HGNC Symbol;Acc:HGNC:20886]	0.0508811	46.2182	0.0618467	0.291732	1715	51310	8	1	6708357	6759666	2329	2147	53.081	0.921855
346	NA	0.261706	3.90317	0.320217	RCOR3	protein_coding	ENSG00000117625	REST corepressor 3 [Source:HGNC Symbol;Acc:HGNC:25594]	0.109736	46.2182	0.131745	0.305045	242	58009	1	1	211258377	211316385	673	635	48.4535	0.943536
347	NA	0.13769	5.32416	0.320217	MRE11	protein_coding	ENSG00000020922	MRE11 homolog, double strand break repair nuclease [Source:HGNC Symbol;Acc:HGNC:7230]	0.0577393	46.2182	0.0707145	0.225694	648	78331	11	-1	94415578	94493908	1159	885	47.426	0.763589
348	NA	0.0714014	6.32193	0.320217	MTSS1L	protein_coding	ENSG00000132613	MTSS1L, I-BAR domain containing [Source:HGNC Symbol;Acc:HGNC:25094]	0.0299587	46.2182	0.0366657	0.111828	1294	24863	16	-1	70661204	70686066	2319	2005	51.2234	0.864597
349	NA	-0.127858	5.80289	0.320217	DZIP1	protein_coding	ENSG00000134874	DAZ interacting zinc finger protein 1 [Source:HGNC Symbol;Acc:HGNC:20908]	0.0536531	46.2182	0.0653101	0.234479	903	66502	13	-1	95578202	95644703	1704	1532	54.5379	0.899061
350	NA	-0.331268	3.10325	0.320623	ZNF506	protein_coding	ENSG00000081665	zinc finger protein 506 [Source:HGNC Symbol;Acc:HGNC:23780]	0.13911	46.2182	0.1673	0.294725	139	35913	19	-1	19785839	19821751	179	136	52.2426	0.759777
351	NA	0.00940932	8.52951	0.321939	COX7B	protein_coding	ENSG00000131174	cytochrome c oxidase subunit 7B [Source:HGNC Symbol;Acc:HGNC:2291]	0.00395673	46.2182	0.00477935	0.00977373	5977	7936	X	1	77899438	77907373	7619	6002	38.2088	0.787767
352	NA	0.181581	4.8172	0.321939	DENND5B	protein_coding	ENSG00000170456	DENN domain containing 5B [Source:HGNC Symbol;Acc:HGNC:28338]	0.0763821	46.2182	0.0928703	0.243056	456	208875	12	-1	31382223	31591097	758	679	44.8837	0.895778
353	NA	0.101804	6.38945	0.324417	OXA1L	protein_coding	ENSG00000155463	OXA1L, mitochondrial inner membrane protein [Source:HGNC Symbol;Acc:HGNC:8526]	0.0429025	46.2182	0.0524641	0.22088	1356	6520	14	1	22766522	22773041	2219	2035	52.774	0.91708
354	NA	0.110839	6.52153	0.325017	STK25	protein_coding	ENSG00000115694	serine/threonine kinase 25 [Source:HGNC Symbol;Acc:HGNC:11404]	0.0467483	46.2182	0.0565691	0.242503	1486	17057	2	-1	241492674	241509730	2175	2083	58.132	0.957701
355	NA	0.0921135	7.49309	0.325942	FAM98B	protein_coding	ENSG00000171262	family with sequence similarity 98 member B [Source:HGNC Symbol;Acc:HGNC:26773]	0.0388905	46.2182	0.0470014	0.284865	2914	33584	15	1	38454127	38487710	4021	3843	55.5337	0.955732
356	NA	-0.0810775	5.95729	0.325942	STK16	protein_coding	ENSG00000115661	serine/threonine kinase 16 [Source:HGNC Symbol;Acc:HGNC:11394]	0.0342469	46.2182	0.0419389	0.119898	1005	4883	2	1	219245455	219250337	1507	1480	55.4236	0.982084
357	NA	0.0621968	7.35772	0.32684	ACOT9	protein_coding	ENSG00000123130	acyl-CoA thioesterase 9 [Source:HGNC Symbol;Acc:HGNC:17152]	0.0262974	46.2182	0.0318905	0.146748	2653	64223	X	-1	23702253	23766475	3726	3491	43.7617	0.93693
358	NA	0.0753628	5.76239	0.331304	TP53BP2	protein_coding	ENSG00000143514	tumor protein p53 binding protein 2 [Source:HGNC Symbol;Acc:HGNC:12000]	0.0319565	46.2182	0.0390138	0.10355	878	66074	1	-1	223779899	223845972	1384	1320	45.8394	0.953757
359	NA	0.0562025	8.27317	0.331304	EEF1E1	protein_coding	ENSG00000124802	eukaryotic translation elongation factor 1 epsilon 1 [Source:HGNC Symbol;Acc:HGNC:3212]	0.0238435	46.2182	0.0289767	0.157527	5004	29219	6	-1	8073360	8102578	6955	6727	50.9083	0.967218
360	NA	-0.281511	2.92682	0.332539	MFSD9	protein_coding	ENSG00000135953	major facilitator superfamily domain containing 9 [Source:HGNC Symbol;Acc:HGNC:28158]	0.119624	46.2182	0.146508	0.227378	123	21049	2	-1	102715840	102736888	288	247	48.8907	0.857639
361	NA	-0.0390263	7.66906	0.332539	FUCA2	protein_coding	ENSG00000001036	alpha-L-fucosidase 2 [Source:HGNC Symbol;Acc:HGNC:4008]	0.0165839	46.2182	0.0201382	0.0778204	3292	16880	6	-1	143494811	143511690	4523	4271	57.9431	0.944285
362	NA	-0.158346	3.81086	0.333685	XPNPEP3	protein_coding	ENSG00000196236	X-prolyl aminopeptidase 3 [Source:HGNC Symbol;Acc:HGNC:28052]	0.0673856	46.2182	0.0773898	0.121097	227	75739	22	1	40857077	40932815	747	665	50.2436	0.890228
363	NA	-0.122574	5.67256	0.333685	BACH1	protein_coding	ENSG00000156273	BTB domain and CNC homolog 1 [Source:HGNC Symbol;Acc:HGNC:935]	0.0521698	46.2182	0.0596952	0.187348	825	436681	21	1	29194071	29630751	1193	1121	45.3916	0.939648
364	NA	0.0613788	7.68605	0.335352	MXRA7	protein_coding	ENSG00000182534	matrix remodeling associated 7 [Source:HGNC Symbol;Acc:HGNC:7541]	0.02616	46.2182	0.0319524	0.161003	3331	38466	17	-1	76672551	76711016	4669	4219	47.3878	0.90362
365	NA	0.173905	4.81086	0.336688	NA	NA	ENSG00000143315,ENSG00000177807	NA	0.0742082	46.2182	0.0896183	0.255278	454	NA	NA	NA	NA	NA	NA	NA	NA	NA
366	NA	0.0799664	7.5749	0.338459	EHD4	protein_coding	ENSG00000103966	EH domain containing 4 [Source:HGNC Symbol;Acc:HGNC:3245]	0.0341718	46.2182	0.0416873	0.219145	3084	76640	15	-1	41895939	41972578	4257	3980	56.0822	0.934931
367	NA	0.011867	9.34378	0.339155	EIF3G	protein_coding	ENSG00000130811	eukaryotic translation initiation factor 3 subunit G [Source:HGNC Symbol;Acc:HGNC:3274]	0.00507589	46.2182	0.00621235	0.0179361	10510	4902	19	-1	10115017	10119918	17016	16843	55.2253	0.989833
368	NA	-0.124311	5.93705	0.339155	UBE2D1	protein_coding	ENSG00000072401	ubiquitin conjugating enzyme E2 D1 [Source:HGNC Symbol;Acc:HGNC:12474]	0.0532044	46.2182	0.0646942	0.245631	991	35779	10	1	58334975	58370753	1253	1160	52.6517	0.925778
369	NA	0.112546	6.66555	0.339155	RPE	protein_coding	ENSG00000197713	ribulose-5-phosphate-3-epimerase [Source:HGNC Symbol;Acc:HGNC:10293]	0.0481822	46.2182	0.0590109	0.298185	1642	19695	2	1	210002565	210022259	2209	2109	51.6064	0.954731
370	NA	0.0921736	5.08234	0.339298	CARD8	protein_coding	ENSG00000105483	caspase recruitment domain family member 8 [Source:HGNC Symbol;Acc:HGNC:17057]	0.0394827	46.2182	0.0478885	0.08883	548	75177	19	-1	48180770	48255946	898	553	34.783	0.615813
371	NA	0.412509	5.37877	0.339472	EPN3	protein_coding	ENSG00000049283	epsin 3 [Source:HGNC Symbol;Acc:HGNC:18235]	0.176801	46.2182	0.0890714	0.285809	673	11208	17	1	50532543	50543750	686	667	56.3898	0.972303
372	NA	-0.179118	5.24875	0.339536	VPS36	protein_coding	ENSG00000136100	vacuolar protein sorting 36 homolog [Source:HGNC Symbol;Acc:HGNC:20312]	0.0768094	46.2182	0.0927546	0.311798	615	38027	13	-1	52412602	52450628	1114	881	49.5051	0.790844
373	NA	-0.0910667	4.80129	0.340041	RCAN1	protein_coding	ENSG00000159200	regulator of calcineurin 1 [Source:HGNC Symbol;Acc:HGNC:3040]	0.0390969	46.2182	0.0478086	0.0862533	451	102001	21	-1	34513142	34615142	938	817	49.4847	0.871002
374	NA	0.0963631	6.89045	0.340041	DIMT1	protein_coding	ENSG00000086189	DIM1 dimethyladenosine transferase 1 homolog [Source:HGNC Symbol;Acc:HGNC:30217]	0.0413736	46.2182	0.0495602	0.24951	1919	16686	5	-1	62387254	62403939	2513	2384	48.4723	0.948667
375	NA	-0.0483276	6.69684	0.340759	ZNF598	protein_coding	ENSG00000167962	zinc finger protein 598 [Source:HGNC Symbol;Acc:HGNC:28079]	0.0207803	46.2182	0.0246778	0.0734798	1678	12170	16	-1	1997654	2009823	2259	2113	48.9669	0.93537
376	NA	0.0685866	7.1	0.340759	MTRNR2L1	protein_coding	ENSG00000256618	MT-RNR2 like 1 [Source:HGNC Symbol;Acc:HGNC:37155]	0.029499	46.2182	0.0355963	0.154288	2219	1553	17	1	22523111	22524663	4252	4075	37.9337	0.958373
377	NA	0.126898	5.58979	0.340759	ELP3	protein_coding	ENSG00000134014	elongator acetyltransferase complex subunit 3 [Source:HGNC Symbol;Acc:HGNC:20696]	0.0545832	46.2182	0.0650256	0.184414	779	101484	8	1	28089673	28191156	1277	1227	50.1915	0.960846
378	NA	0.0685366	6.8243	0.34132	TMEM14B	protein_coding	ENSG00000137210	transmembrane protein 14B [Source:HGNC Symbol;Acc:HGNC:21384]	0.0295127	46.2182	0.0359771	0.139434	1833	104995	6	1	10747759	10852753	2793	2396	51.1995	0.857859
379	NA	-0.154418	4.93559	0.34132	SAMD8	protein_coding	ENSG00000156671	sterile alpha motif domain containing 8 [Source:HGNC Symbol;Acc:HGNC:26320]	0.0665041	46.2182	0.0811948	0.208474	495	82538	10	1	75099586	75182123	776	727	56.7675	0.936856
380	NA	-0.0420258	7.53169	0.341589	AKT2	protein_coding	ENSG00000105221	AKT serine/threonine kinase 2 [Source:HGNC Symbol;Acc:HGNC:392]	0.0181108	46.2182	0.0221603	0.0827591	2993	55220	19	-1	40230317	40285536	4129	4045	67.9609	0.979656
381	NA	-0.104687	5.34625	0.342058	PEX26	protein_coding	ENSG00000215193	peroxisomal biogenesis factor 26 [Source:HGNC Symbol;Acc:HGNC:22965]	0.0451469	46.2182	0.0550393	0.148144	658	53219	22	1	18077920	18131138	1220	1149	51.5692	0.941803
382	NA	0.152741	4.0504	0.342276	ARAP3	protein_coding	ENSG00000120318	ArfGAP with RhoGAP domain, ankyrin repeat and PH domain 3 [Source:HGNC Symbol;Acc:HGNC:24097]	0.065941	46.2182	0.0805923	0.147026	268	28821	5	-1	141653401	141682221	335	323	50.2663	0.964179
383	NA	0.103747	7.41633	0.342276	BTF3L4	protein_coding	ENSG00000134717	basic transcription factor 3 like 4 [Source:HGNC Symbol;Acc:HGNC:30547]	0.0447953	46.2182	0.0548597	0.302537	2763	34592	1	1	52056125	52090716	3844	3565	46.3164	0.927419
384	NA	0.200947	4.10325	0.342276	WDFY3	protein_coding	ENSG00000163625	WD repeat and FYVE domain containing 3 [Source:HGNC Symbol;Acc:HGNC:20751]	0.0868791	46.2182	0.104785	0.227175	278	296782	4	-1	84669610	84966391	604	539	49.6957	0.892384
385	NA	-0.0657157	8.10487	0.342276	PDHB	protein_coding	ENSG00000168291	pyruvate dehydrogenase E1 beta subunit [Source:HGNC Symbol;Acc:HGNC:8808]	0.0284218	46.2182	0.0348077	0.217257	4453	6228	3	-1	58427630	58433857	6031	5855	61.9105	0.970817
386	NA	0.209403	4.29265	0.342276	STIMATE	protein_coding	ENSG00000213533	STIM activating enhancer [Source:HGNC Symbol;Acc:HGNC:30526]	0.0905661	46.2182	0.110888	0.230001	317	61378	3	-1	52836219	52897596	988	963	60.7965	0.974696
387	NA	0.135065	5.78197	0.342276	TMEM245	protein_coding	ENSG00000106771	transmembrane protein 245 [Source:HGNC Symbol;Acc:HGNC:1363]	0.0584208	46.2182	0.0711096	0.279419	890	104794	9	-1	109015152	109119945	1770	1245	51.5968	0.70339
388	NA	0.163982	4.13913	0.343741	OSCP1	protein_coding	ENSG00000116885	organic solute carrier partner 1 [Source:HGNC Symbol;Acc:HGNC:29971]	0.0710207	46.2182	0.0868919	0.170219	285	34625	1	-1	36415827	36450451	523	429	53.1772	0.820268
389	NA	0.0738805	7.21613	0.343741	MFF	protein_coding	ENSG00000168958	mitochondrial fission factor [Source:HGNC Symbol;Acc:HGNC:24858]	0.0320546	46.2182	0.0391917	0.177739	2405	32686	2	1	227325151	227357836	3456	2862	46.6059	0.828125
390	NA	0.0698736	8.46434	0.343741	KHSRP	protein_coding	ENSG00000088247	KH-type splicing regulatory protein [Source:HGNC Symbol;Acc:HGNC:6316]	0.030345	46.2182	0.0371415	0.268363	5713	11447	19	-1	6413348	6424794	9329	8043	49.1201	0.86215
391	NA	-0.0722863	8.1445	0.343741	PAFAH1B2	protein_coding	ENSG00000168092	platelet activating factor acetylhydrolase 1b catalytic subunit 2 [Source:HGNC Symbol;Acc:HGNC:8575]	0.0314	46.2182	0.0383974	0.263441	4577	32628	11	1	117144267	117176894	5843	2576	53.4523	0.440869
392	NA	0.0271449	7.28523	0.343741	REEP4	protein_coding	ENSG00000168476	receptor accessory protein 4 [Source:HGNC Symbol;Acc:HGNC:26176]	0.0118002	46.2182	0.0144307	0.0351349	2523	3932	8	-1	22138020	22141951	3674	3557	49.3348	0.968155
393	NA	0.0680227	6.08102	0.343741	SLC30A9	protein_coding	ENSG00000014824	solute carrier family 30 member 9 [Source:HGNC Symbol;Acc:HGNC:1329]	0.0295886	46.2182	0.0361977	0.106016	1095	99986	4	1	41990472	42090457	1407	1336	55.976	0.949538
394	NA	0.0542537	8.16515	0.343741	MBD2	protein_coding	ENSG00000134046	methyl-CpG binding domain protein 2 [Source:HGNC Symbol;Acc:HGNC:6917]	0.0236035	46.2182	0.0286479	0.151458	4643	73188	18	-1	54151601	54224788	6606	5507	47.1035	0.833636
395	NA	0.0532638	7.84849	0.343741	ADH5	protein_coding	ENSG00000197894	alcohol dehydrogenase 5 (class III), chi polypeptide [Source:HGNC Symbol;Acc:HGNC:253]	0.0231845	46.2182	0.0281169	0.130715	3728	17824	4	-1	99070978	99088801	4906	4576	41.4598	0.932735
396	NA	0.191653	4.81086	0.343741	CCDC88A	protein_coding	ENSG00000115355	coiled-coil domain containing 88A [Source:HGNC Symbol;Acc:HGNC:25523]	0.0835052	46.2182	0.102144	0.306861	454	132054	2	-1	55287842	55419895	991	691	45.0941	0.697275
397	NA	-0.202538	4.20348	0.343741	UTP14C	protein_coding	ENSG00000253797	UTP14C, small subunit processome component [Source:HGNC Symbol;Acc:HGNC:20321]	0.0882758	46.2182	0.108054	0.258572	298	8910	13	1	52024691	52033600	509	457	51.0306	0.897839
398	NA	0.0827837	7.7844	0.343741	HCCS	protein_coding	ENSG00000004961	holocytochrome c synthase [Source:HGNC Symbol;Acc:HGNC:4837]	0.0361024	46.2182	0.0439565	0.24663	3566	11778	X	1	11111301	11123078	5509	5201	47.1471	0.944091
399	NA	-0.0794247	7.8942	0.343741	NDUFA2	protein_coding	ENSG00000131495	NADH:ubiquinone oxidoreductase subunit A2 [Source:HGNC Symbol;Acc:HGNC:7685]	0.0346607	46.2182	0.0424417	0.209646	3848	9046	5	-1	140638740	140647785	5432	5226	52.2635	0.962077
400	NA	-0.140218	6.08366	0.343741	SYS1	protein_coding	ENSG00000204070	SYS1, golgi trafficking protein [Source:HGNC Symbol;Acc:HGNC:16162]	0.061209	46.2182	0.0744723	0.296028	1097	14862	20	1	45361937	45376798	1538	1435	49.1324	0.93303
401	NA	-0.0828122	6.85698	0.343741	AGAP3	protein_coding	ENSG00000133612	ArfGAP with GTPase domain, ankyrin repeat and PH domain 3 [Source:HGNC Symbol;Acc:HGNC:16923]	0.0361797	46.2182	0.0433514	0.189156	1875	58606	7	1	151085831	151144436	2774	2262	57.706	0.815429
402	NA	-0.082051	8.04467	0.343741	DFFA	protein_coding	ENSG00000160049	DNA fragmentation factor subunit alpha [Source:HGNC Symbol;Acc:HGNC:2772]	0.0358518	46.2182	0.0434708	0.303444	4271	16005	1	-1	10456522	10472526	7320	5241	49.3921	0.715984
403	NA	0.106267	6.5225	0.343741	UBE2G1	protein_coding	ENSG00000132388	ubiquitin conjugating enzyme E2 G1 [Source:HGNC Symbol;Acc:HGNC:12482]	0.0464397	46.2182	0.0563486	0.25323	1487	97370	17	-1	4269259	4366628	2010	1868	54.9615	0.929353
404	NA	-0.0771092	8.46283	0.343741	SKP1	protein_coding	ENSG00000113558	S-phase kinase associated protein 1 [Source:HGNC Symbol;Acc:HGNC:10899]	0.0337042	46.2182	0.0412724	0.289878	5707	28104	5	-1	134148935	134177038	7372	6938	54.5063	0.941129
405	NA	-0.0285154	7.42984	0.343741	HIGD1A	protein_coding	ENSG00000181061	HIG1 hypoxia inducible domain family member 1A [Source:HGNC Symbol;Acc:HGNC:29527]	0.0124745	46.2182	0.0150824	0.0415025	2789	20234	3	-1	42784298	42804531	3890	3661	49.8612	0.941131
406	NA	0.142693	4.7558	0.343741	TMEM206	protein_coding	ENSG00000065600	transmembrane protein 206 [Source:HGNC Symbol;Acc:HGNC:25593]	0.0624304	46.2182	0.076257	0.183726	437	50971	1	-1	212363931	212414901	624	596	56.3305	0.955128
407	NA	-0.102303	6.88442	0.343741	UBE3C	protein_coding	ENSG00000009335	ubiquitin protein ligase E3C [Source:HGNC Symbol;Acc:HGNC:16803]	0.0447597	46.2182	0.0541041	0.287439	1911	130460	7	1	157138913	157269372	4315	2607	50.4895	0.604171
408	NA	-0.11511	4.55036	0.343741	AMMECR1L	protein_coding	ENSG00000144233	AMMECR1 like [Source:HGNC Symbol;Acc:HGNC:28658]	0.0503704	46.2182	0.0613356	0.116457	379	24293	2	-1	127861630	127885922	613	579	49.7444	0.944535
409	NA	0.117347	6.43655	0.343741	GATAD2B	protein_coding	ENSG00000143614	GATA zinc finger domain containing 2B [Source:HGNC Symbol;Acc:HGNC:30778]	0.0513719	46.2182	0.0629161	0.299202	1401	134331	1	-1	153789030	153923360	1898	1543	44.5567	0.812961
410	NA	-0.110613	5.52927	0.343741	ABHD11	protein_coding	ENSG00000106077	abhydrolase domain containing 11 [Source:HGNC Symbol;Acc:HGNC:16407]	0.0484365	46.2182	0.0580485	0.17284	747	2774	7	-1	73736094	73738867	1039	734	45.5068	0.706449
411	NA	-0.100721	6.61458	0.343741	FGFR1OP2	protein_coding	ENSG00000111790	FGFR1 oncogene partner 2 [Source:HGNC Symbol;Acc:HGNC:23098]	0.0441155	46.2182	0.0540128	0.25382	1585	28268	12	1	26938383	26966650	2195	2049	51.7208	0.933485
412	NA	0.0269517	6.69339	0.343741	RAB5B	protein_coding	ENSG00000111540	RAB5B, member RAS oncogene family [Source:HGNC Symbol;Acc:HGNC:9784]	0.0118049	46.2182	0.0143076	0.0284144	1674	22771	12	1	55973913	55996683	2391	2264	51.2178	0.946884
413	NA	0.0796857	8.78581	0.343741	AK2	protein_coding	ENSG00000004455	adenylate kinase 2 [Source:HGNC Symbol;Acc:HGNC:362]	0.0349103	46.2182	0.0426206	0.293339	7139	73057	1	-1	33007940	33080996	9762	8859	53.0237	0.907498
414	NA	-0.237881	3.35063	0.346873	XRRA1	protein_coding	ENSG00000166435	X-ray radiation resistance associated 1 [Source:HGNC Symbol;Acc:HGNC:18868]	0.104447	46.2182	0.127881	0.211203	165	141462	11	-1	74807739	74949200	1039	500	28.854	0.481232
415	NA	0.081848	6.0876	0.346873	E2F1	protein_coding	ENSG00000101412	E2F transcription factor 1 [Source:HGNC Symbol;Acc:HGNC:3113]	0.0359609	46.2182	0.043153	0.123005	1100	10722	20	-1	33675683	33686404	1744	1708	53.6446	0.979358
416	NA	0.209794	4.21313	0.346873	TMEM254	protein_coding	ENSG00000133678	transmembrane protein 254 [Source:HGNC Symbol;Acc:HGNC:25804]	0.092225	46.2182	0.112479	0.272616	300	13912	10	1	80078646	80092557	471	398	59.2111	0.845011
417	NA	0.0482101	8.70754	0.346873	PEA15	protein_coding	ENSG00000162734	proliferation and apoptosis adaptor protein 15 [Source:HGNC Symbol;Acc:HGNC:8822]	0.0212068	46.2182	0.0259084	0.15647	6762	10040	1	1	160205337	160215376	9957	9448	57.8727	0.94888
418	NA	-0.184021	4.09805	0.346873	EVI5	protein_coding	ENSG00000067208	ecotropic viral integration site 5 [Source:HGNC Symbol;Acc:HGNC:3501]	0.0809656	46.2182	0.0976605	0.208396	277	283709	1	-1	92508696	92792404	1093	597	36.1642	0.546203
419	NA	0.154804	5.15423	0.346873	LGR4	protein_coding	ENSG00000205213	leucine rich repeat containing G protein-coupled receptor 4 [Source:HGNC Symbol;Acc:HGNC:13299]	0.0681234	46.2182	0.0799048	0.241873	576	106815	11	-1	27365961	27472775	900	835	47.9246	0.927778
420	NA	0.0728892	7.63132	0.346873	PDCD6IP	protein_coding	ENSG00000170248	programmed cell death 6 interacting protein [Source:HGNC Symbol;Acc:HGNC:8766]	0.0320876	46.2182	0.0390164	0.220866	3207	71356	3	1	33798352	33869707	4644	4462	49.6804	0.96081
421	NA	0.0134318	8.8972	0.348979	UBE2I	protein_coding	ENSG00000103275	ubiquitin conjugating enzyme E2 I [Source:HGNC Symbol;Acc:HGNC:12485]	0.00592499	46.2182	0.00725363	0.0218055	7712	18139	16	1	1308880	1327018	11079	10394	41.0329	0.938171
422	NA	-0.0799934	7.28923	0.348979	SPTLC1	protein_coding	ENSG00000090054	serine palmitoyltransferase long chain base subunit 1 [Source:HGNC Symbol;Acc:HGNC:11277]	0.0352867	46.2182	0.042819	0.199201	2530	115298	9	-1	92000087	92115384	3546	3316	53.7871	0.935138
423	NA	0.137431	5.81878	0.349345	AL138752.2	protein_coding	ENSG00000255872		0.0606626	46.2182	0.0741748	0.290032	913	480275	9	-1	37588413	38068687	0	0	NA	NA
424	NA	-0.0900335	7.55131	0.351143	YY1	protein_coding	ENSG00000100811	YY1 transcription factor [Source:HGNC Symbol;Acc:HGNC:12856]	0.0397974	46.2182	0.0486893	0.291982	3034	44495	14	1	100238298	100282792	4563	3871	45.1361	0.848345
425	NA	-0.183291	4.71563	0.35115	TMEM135	protein_coding	ENSG00000166575	transmembrane protein 135 [Source:HGNC Symbol;Acc:HGNC:26167]	0.081087	46.2182	0.099026	0.286224	425	285915	11	1	87037844	87323758	736	674	55.8056	0.915761
426	NA	0.0567418	6.43036	0.35115	SNX24	protein_coding	ENSG00000064652	sorting nexin 24 [Source:HGNC Symbol;Acc:HGNC:21533]	0.0251039	46.2182	0.0306631	0.0948374	1395	185916	5	1	122843439	123029354	2226	2046	65.0283	0.919137
427	NA	0.134693	5.98149	0.351384	BAG2	protein_coding	ENSG00000112208	BCL2 associated athanogene 2 [Source:HGNC Symbol;Acc:HGNC:938]	0.0596255	46.2182	0.0723744	0.302092	1022	17508	6	1	57172326	57189833	1657	1561	51.5759	0.942064
428	NA	-0.0190915	7.96302	0.352016	MBOAT7	protein_coding	ENSG00000125505	membrane bound O-acyltransferase domain containing 7 [Source:HGNC Symbol;Acc:HGNC:15505]	0.00845836	46.2182	0.0103591	0.0293142	4036	16471	19	-1	54173412	54189882	5716	5648	59.3141	0.988104
429	NA	-0.0635415	8.46105	0.352016	SAR1A	protein_coding	ENSG00000079332	secretion associated Ras related GTPase 1A [Source:HGNC Symbol;Acc:HGNC:10534]	0.0281632	46.2182	0.0344643	0.209286	5700	23235	10	-1	70147289	70170523	8704	8056	53.1996	0.925551
430	NA	0.126798	5.85159	0.352016	PIAS1	protein_coding	ENSG00000033800	protein inhibitor of activated STAT 1 [Source:HGNC Symbol;Acc:HGNC:2752]	0.0562243	46.2182	0.0686995	0.25094	934	144425	15	1	68054179	68198603	1461	1352	43.6398	0.925394
431	NA	0.118676	4.6778	0.352638	SPAG16	protein_coding	ENSG00000144451	sperm associated antigen 16 [Source:HGNC Symbol;Acc:HGNC:23225]	0.0527053	46.2182	0.0645044	0.125633	414	1126123	2	1	213284379	214410501	553	507	42.3629	0.916817
432	NA	0.0462734	7.95226	0.352638	SNRPF	protein_coding	ENSG00000139343	small nuclear ribonucleoprotein polypeptide F [Source:HGNC Symbol;Acc:HGNC:11162]	0.0205557	46.2182	0.0239119	0.0985496	4006	44901	12	1	95858928	95903828	5861	2945	51.089	0.502474
433	NA	0.159482	5.31074	0.352638	BBIP1	protein_coding	ENSG00000214413	BBSome interacting protein 1 [Source:HGNC Symbol;Acc:HGNC:28093]	0.0708764	46.2182	0.0867981	0.295964	642	20545	10	-1	110898730	110919274	989	916	55.2664	0.926188
434	NA	-0.0651276	9.83459	0.352638	KPNB1	protein_coding	ENSG00000108424	karyopherin subunit beta 1 [Source:HGNC Symbol;Acc:HGNC:6400]	0.0289461	46.2182	0.0354425	0.298721	14769	36030	17	1	47649476	47685505	19333	9474	40.3416	0.490043
435	NA	-0.0515051	10.2529	0.352638	HSPA9	protein_coding	ENSG00000113013	heat shock protein family A (Hsp70) member 9 [Source:HGNC Symbol;Acc:HGNC:5244]	0.0228962	46.2182	0.028037	0.239164	19737	20563	5	-1	138554882	138575444	30730	24028	26.974	0.781907
436	NA	-0.10314	6.16918	0.354772	ZNF644	protein_coding	ENSG00000122482	zinc finger protein 644 [Source:HGNC Symbol;Acc:HGNC:29222]	0.0459342	46.2182	0.0561029	0.216515	1164	106975	1	-1	90915298	91022272	1865	1661	42.0223	0.890617
437	NA	-0.0698982	6.75084	0.354772	ASB8	protein_coding	ENSG00000177981	ankyrin repeat and SOCS box containing 8 [Source:HGNC Symbol;Acc:HGNC:17183]	0.0311531	46.2182	0.0380835	0.137994	1742	33426	12	-1	48147788	48181213	2452	1530	28.8536	0.62398
438	NA	0.114706	6.2251	0.354772	SIN3A	protein_coding	ENSG00000169375	SIN3 transcription regulator family member A [Source:HGNC Symbol;Acc:HGNC:19353]	0.0511243	46.2182	0.0626085	0.281087	1210	86464	15	-1	75369379	75455842	1941	1703	48.5514	0.877383
439	NA	0.069145	8.23431	0.354772	ITM2B	protein_coding	ENSG00000136156	integral membrane protein 2B [Source:HGNC Symbol;Acc:HGNC:6174]	0.0308405	46.2182	0.0376064	0.249812	4871	37200	13	1	48233158	48270357	6436	6174	57.1106	0.959291
440	NA	0.038166	8.58608	0.354772	CORO1C	protein_coding	ENSG00000110880	coronin 1C [Source:HGNC Symbol;Acc:HGNC:2254]	0.0170231	46.2182	0.0208483	0.10604	6216	86488	12	-1	108645109	108731596	9453	8091	53.0976	0.855919
441	NA	-0.279358	3.06112	0.355019	RHPN1	protein_coding	ENSG00000158106	rhophilin Rho GTPase binding protein 1 [Source:HGNC Symbol;Acc:HGNC:19973]	0.124672	46.2182	0.152437	0.249986	135	15334	8	1	143368887	143384220	166	165	59.9333	0.993976
442	NA	0.0985038	6.91874	0.357564	ZC3H14	protein_coding	ENSG00000100722	zinc finger CCCH-type containing 14 [Source:HGNC Symbol;Acc:HGNC:20509]	0.0440399	46.2182	0.0534948	0.291986	1957	64688	14	1	88562909	88627596	2891	2386	39.5348	0.82532
443	NA	0.06557	7.30905	0.358325	BCLAF1	protein_coding	ENSG00000029363	BCL2 associated transcription factor 1 [Source:HGNC Symbol;Acc:HGNC:16863]	0.0293404	46.2182	0.0359066	0.163973	2565	33225	6	-1	136256627	136289851	6155	4591	44.9477	0.745898
444	NA	0.0964672	7.16111	0.359246	DERL1	protein_coding	ENSG00000136986	derlin 1 [Source:HGNC Symbol;Acc:HGNC:28454]	0.043206	46.2182	0.0528263	0.29331	2315	29260	8	-1	123013164	123042423	3115	2841	48.7318	0.912039
445	NA	0.0785607	7.35989	0.359461	TUSC3	protein_coding	ENSG00000104723	tumor suppressor candidate 3 [Source:HGNC Symbol;Acc:HGNC:30242]	0.0352053	46.2182	0.043116	0.236661	2657	349435	8	1	15417215	15766649	3689	3536	60.2919	0.958525
446	NA	0.0853851	7.42725	0.361081	TIMM17A	protein_coding	ENSG00000134375	translocase of inner mitochondrial membrane 17A [Source:HGNC Symbol;Acc:HGNC:17315]	0.0383134	46.2182	0.0466795	0.264467	2784	15171	1	1	201955491	201970661	3775	3500	55.0243	0.927152
447	NA	0.102718	6.27778	0.362973	MAPK9	protein_coding	ENSG00000050748	mitogen-activated protein kinase 9 [Source:HGNC Symbol;Acc:HGNC:6886]	0.0461575	46.2182	0.0560448	0.236581	1255	58957	5	-1	180233143	180292099	1792	1659	51.387	0.925781
448	NA	0.0518746	8.29151	0.363998	BUB3	protein_coding	ENSG00000154473	BUB3, mitotic checkpoint protein [Source:HGNC Symbol;Acc:HGNC:1151]	0.0233334	46.2182	0.028475	0.15854	5068	16191	10	1	123154277	123170467	7576	7213	52.6918	0.952086
449	NA	-0.063066	6.08497	0.364084	PLEKHB2	protein_coding	ENSG00000115762	pleckstrin homology domain containing B2 [Source:HGNC Symbol;Acc:HGNC:19236]	0.0283999	46.2182	0.0342289	0.0966329	1098	248863	2	1	131104847	131353709	1851	1203	57.1837	0.649919
450	NA	-0.142319	4.22271	0.364084	RAD51B	protein_coding	ENSG00000182185	RAD51 paralog B [Source:HGNC Symbol;Acc:HGNC:9822]	0.0640985	46.2182	0.0772983	0.140356	302	910440	14	1	67819779	68730218	322	247	45.7976	0.767081
451	NA	0.368291	2.41057	0.364084	BEND6	protein_coding	ENSG00000151917	BEN domain containing 6 [Source:HGNC Symbol;Acc:HGNC:20871]	0.165884	46.2182	0.180183	0.247837	86	72217	6	1	56955126	57027342	320	227	49.9868	0.709375
452	NA	0.200058	4.40216	0.364084	ZNF480	protein_coding	ENSG00000198464	zinc finger protein 480 [Source:HGNC Symbol;Acc:HGNC:23305]	0.0901616	46.2182	0.108319	0.24658	342	28746	19	1	52297177	52325922	562	420	48.219	0.747331
453	NA	-0.0562098	10.2763	0.364084	RAC1	protein_coding	ENSG00000136238	Rac family small GTPase 1 [Source:HGNC Symbol;Acc:HGNC:9801]	0.0253393	46.2182	0.0310341	0.277046	20060	29455	7	1	6374523	6403977	25877	12958	45.882	0.500754
454	NA	0.114323	6.25577	0.366516	AKIP1	protein_coding	ENSG00000166452	A-kinase interacting protein 1 [Source:HGNC Symbol;Acc:HGNC:1170]	0.0516258	46.2182	0.062848	0.248674	1236	8946	11	1	8911139	8920084	1871	1829	51.5036	0.977552
455	NA	0.012331	7.91984	0.367484	HNRNPR	protein_coding	ENSG00000125944	heterogeneous nuclear ribonucleoprotein R [Source:HGNC Symbol;Acc:HGNC:5047]	0.00557519	46.2182	0.00680857	0.0143402	3917	40566	1	-1	23303771	23344336	6225	5594	50.3506	0.898635
456	NA	0.0852585	5.78844	0.367484	DRAM1	protein_coding	ENSG00000136048	DNA damage regulated autophagy modulator 1 [Source:HGNC Symbol;Acc:HGNC:25645]	0.0385539	46.2182	0.0467719	0.125061	894	134780	12	1	101877351	102012130	1519	1437	43.8274	0.946017
457	NA	0.217314	3.85467	0.367983	STRIP2	protein_coding	ENSG00000128578	striatin interacting protein 2 [Source:HGNC Symbol;Acc:HGNC:22209]	0.0983379	46.2182	0.11821	0.243407	234	53967	7	1	129434433	129488399	423	373	55.3727	0.881797
458	NA	0.0818241	6.64073	0.370132	SMIM10L1	protein_coding	ENSG00000256537	small integral membrane protein 10 like 1 [Source:HGNC Symbol;Acc:HGNC:49847]	0.0370849	46.2182	0.0454194	0.174929	1614	4795	12	1	11171222	11176016	2731	2380	37.8643	0.871476
459	NA	-0.105202	5.30398	0.371725	RAD51	protein_coding	ENSG00000051180	RAD51 recombinase [Source:HGNC Symbol;Acc:HGNC:9817]	0.047778	46.2182	0.0577201	0.154472	639	37566	15	1	40694774	40732339	916	812	49.1219	0.886463
460	NA	-0.0987782	6.91431	0.371725	SAMHD1	protein_coding	ENSG00000101347	SAM and HD domain containing deoxynucleoside triphosphate triphosphohydrolase 1 [Source:HGNC Symbol;Acc:HGNC:15925]	0.0448699	46.2182	0.054781	0.270224	1951	62129	20	-1	36889773	36951901	2706	1476	47.521	0.545455
461	NA	0.184068	4.5389	0.371725	RNF213	protein_coding	ENSG00000173821	ring finger protein 213 [Source:HGNC Symbol;Acc:HGNC:14539]	0.0836663	46.2182	0.101826	0.263793	376	137921	17	1	80260866	80398786	2176	887	43.0958	0.407629
462	NA	0.0540791	8.77445	0.371725	SRSF2	protein_coding	ENSG00000161547	serine and arginine rich splicing factor 2 [Source:HGNC Symbol;Acc:HGNC:10783]	0.0245909	46.2182	0.0301162	0.193104	7083	3260	17	-1	76734115	76737374	10145	9864	56.111	0.972302
463	NA	-0.588075	5.68301	0.371725	C1orf116	protein_coding	ENSG00000182795	chromosome 1 open reading frame 116 [Source:HGNC Symbol;Acc:HGNC:28667]	0.267098	44.2182	0.0631135	0.25529	831	14236	1	-1	207018521	207032756	862	834	50.4353	0.967517
464	NA	-0.291566	3.13406	0.371725	RGS17	protein_coding	ENSG00000091844	regulator of G protein signaling 17 [Source:HGNC Symbol;Acc:HGNC:14088]	0.132633	46.2182	0.158441	0.288977	142	126791	6	-1	153004459	153131249	447	385	51.5766	0.861298
465	NA	0.10652	6.47816	0.371725	VAMP2	protein_coding	ENSG00000220205	vesicle associated membrane protein 2 [Source:HGNC Symbol;Acc:HGNC:12643]	0.0484636	46.2182	0.0587262	0.275343	1442	4398	17	-1	8159149	8163546	1883	820	53.1293	0.435475
466	NA	0.0717402	7.19193	0.372392	PTGFRN	protein_coding	ENSG00000134247	prostaglandin F2 receptor inhibitor [Source:HGNC Symbol;Acc:HGNC:9601]	0.0326679	46.2182	0.0335042	0.137144	2365	80302	1	1	116910057	116990358	2567	2484	62.5821	0.967667
467	NA	0.0271798	7.10714	0.372392	TTC1	protein_coding	ENSG00000113312	tetratricopeptide repeat domain 1 [Source:HGNC Symbol;Acc:HGNC:12391]	0.0123809	46.2182	0.0151517	0.0391419	2230	56431	5	1	160009113	160065543	24470	21522	15.5247	0.879526
468	NA	-0.0876744	5.96588	0.372829	IFNAR1	protein_coding	ENSG00000142166	interferon alpha and beta receptor subunit 1 [Source:HGNC Symbol;Acc:HGNC:5432]	0.0399726	46.2182	0.0487787	0.159359	1011	35386	21	1	33324477	33359862	1706	1634	45.4865	0.957796
469	NA	0.0147069	9.58701	0.372829	HSPA5	protein_coding	ENSG00000044574	heat shock protein family A (Hsp70) member 5 [Source:HGNC Symbol;Acc:HGNC:5238]	0.00670685	46.2182	0.00820296	0.0302169	12440	6478	9	-1	125234853	125241330	17846	12769	30.0015	0.71551
470	NA	0.0217173	8.53554	0.372829	SEC61A1	protein_coding	ENSG00000058262	Sec61 translocon alpha 1 subunit [Source:HGNC Symbol;Acc:HGNC:18276]	0.00990751	46.2182	0.0120902	0.0422263	6002	20043	3	1	128051641	128071683	8926	8761	56.5732	0.981515
471	NA	-0.0835745	6.48316	0.375333	CHD3	protein_coding	ENSG00000170004	chromodomain helicase DNA binding protein 3 [Source:HGNC Symbol;Acc:HGNC:1918]	0.0381939	46.2182	0.0461116	0.168339	1447	27955	17	1	7884806	7912760	6996	6058	22.8894	0.865923
472	NA	0.228742	3.07177	0.376885	2009-03-01	protein_coding	ENSG00000139266	membrane associated ring-CH-type finger 9 [Source:HGNC Symbol;Acc:HGNC:25139]	0.104666	46.2182	0.127724	0.171929	136	5310	12	1	57755098	57760407	484	292	47.8767	0.603306
473	NA	-0.0672329	8.88876	0.377425	ETF1	protein_coding	ENSG00000120705	eukaryotic translation termination factor 1 [Source:HGNC Symbol;Acc:HGNC:3477]	0.0307858	46.2182	0.0376838	0.299981	7667	37206	5	-1	138506095	138543300	10512	10013	51.3018	0.95253
474	NA	0.112851	6.33746	0.380976	DNAJC21	protein_coding	ENSG00000168724	DnaJ heat shock protein family (Hsp40) member C21 [Source:HGNC Symbol;Acc:HGNC:27030]	0.0517931	46.2182	0.0632118	0.301406	1308	29372	5	1	34929593	34958964	2432	1827	45.8221	0.751234
475	NA	0.150657	5.27433	0.381262	TMF1	protein_coding	ENSG00000144747	TATA element modulatory factor 1 [Source:HGNC Symbol;Acc:HGNC:11870]	0.069217	46.2182	0.0847625	0.287168	626	32513	3	-1	69019827	69052339	1001	929	51.8299	0.928072
476	NA	0.330745	2.4921	0.381262	TP73	protein_coding	ENSG00000078900	tumor protein p73 [Source:HGNC Symbol;Acc:HGNC:12003]	0.151956	46.2182	0.177125	0.249245	91	83682	1	1	3652520	3736201	158	149	59.7315	0.943038
477	NA	-0.0859729	6.62184	0.381262	EIF3A	protein_coding	ENSG00000107581	eukaryotic translation initiation factor 3 subunit A [Source:HGNC Symbol;Acc:HGNC:3271]	0.0395254	46.2182	0.0481384	0.213559	1593	47154	10	-1	119033670	119080823	28790	5860	22.3619	0.203543
478	NA	0.0720996	7.43397	0.381262	UBAP2L	protein_coding	ENSG00000143569	ubiquitin associated protein 2 like [Source:HGNC Symbol;Acc:HGNC:29877]	0.0331511	46.2182	0.0403927	0.204121	2797	51332	1	1	154220179	154271510	3873	3010	43.7578	0.777175
479	NA	-0.0654119	7.27893	0.381878	RCC1	protein_coding	ENSG00000180198	regulator of chromosome condensation 1 [Source:HGNC Symbol;Acc:HGNC:1913]	0.0301038	46.2182	0.0366648	0.178238	2512	33358	1	1	28505943	28539300	3253	3067	45.4747	0.942822
480	NA	-0.0813751	7.47064	0.381878	IDH3A	protein_coding	ENSG00000166411	isocitrate dehydrogenase 3 (NAD(+)) alpha [Source:HGNC Symbol;Acc:HGNC:5384]	0.0374596	46.2182	0.0450438	0.263193	2869	40452	15	1	78131498	78171949	3914	3737	50.3302	0.954778
481	NA	0.165245	5.07971	0.385615	ZBTB1	protein_coding	ENSG00000126804	zinc finger and BTB domain containing 1 [Source:HGNC Symbol;Acc:HGNC:20259]	0.0762494	46.2182	0.0931026	0.289561	547	29979	14	1	64503712	64533690	894	810	46.9506	0.90604
482	NA	0.156001	5.00668	0.387182	MYNN	protein_coding	ENSG00000085274	myoneurin [Source:HGNC Symbol;Acc:HGNC:14955]	0.0720735	46.2182	0.0881953	0.258826	520	16886	3	1	169772831	169789716	788	748	43.7032	0.949239
483	NA	-0.107911	6.06379	0.388506	HELLS	protein_coding	ENSG00000119969	helicase, lymphoid specific [Source:HGNC Symbol;Acc:HGNC:4861]	0.0499111	46.2182	0.0608024	0.249931	1082	112472	10	1	94501434	94613905	3465	1593	53.371	0.45974
484	NA	0.0233709	6.67431	0.389314	HS1BP3	protein_coding	ENSG00000118960	HCLS1 binding protein 3 [Source:HGNC Symbol;Acc:HGNC:24979]	0.0108186	46.2182	0.0131754	0.0264977	1652	90642	2	-1	20560448	20651089	2981	2909	42.0605	0.975847
485	NA	-0.0819866	7.52492	0.389432	EXT1	protein_coding	ENSG00000182197	exostosin glycosyltransferase 1 [Source:HGNC Symbol;Acc:HGNC:3512]	0.037981	46.2182	0.0464745	0.267194	2979	317364	8	-1	117794490	118111853	4854	2950	45.6763	0.607746
486	NA	-0.273518	2.95009	0.389432	ARHGAP26	protein_coding	ENSG00000145819	Rho GTPase activating protein 26 [Source:HGNC Symbol;Acc:HGNC:17073]	0.126732	46.2182	0.148556	0.236544	125	458635	5	1	142770377	143229011	417	250	47.448	0.59952
487	NA	0.0329818	6.62365	0.389432	NCAPH2	protein_coding	ENSG00000025770	non-SMC condensin II complex subunit H2 [Source:HGNC Symbol;Acc:HGNC:25071]	0.0152878	46.2182	0.0187118	0.0431034	1595	15257	22	1	50508216	50523472	2449	2418	52.3114	0.987342
488	NA	-0.145766	4.9472	0.389663	ZNF800	protein_coding	ENSG00000048405	zinc finger protein 800 [Source:HGNC Symbol;Acc:HGNC:27267]	0.0676498	46.2182	0.0828469	0.233292	499	85135	7	-1	127346790	127431924	843	764	47.8207	0.906287
489	NA	0.088336	4.88819	0.389663	NAA35	protein_coding	ENSG00000135040	N(alpha)-acetyltransferase 35, NatC auxiliary subunit [Source:HGNC Symbol;Acc:HGNC:24340]	0.0410152	46.2182	0.0484465	0.0967743	479	81153	9	1	85941146	86022298	4166	615	45.0537	0.147624
490	NA	-0.0541474	5.95441	0.389663	IFT43	protein_coding	ENSG00000119650	intraflagellar transport 43 [Source:HGNC Symbol;Acc:HGNC:29669]	0.0251504	46.2182	0.0307132	0.0783909	1003	182450	14	1	75902136	76084585	1468	1155	46.1853	0.786785
491	NA	0.041291	7.61685	0.389663	RAP1B	protein_coding	ENSG00000127314	RAP1B, member of RAS oncogene family [Source:HGNC Symbol;Acc:HGNC:9857]	0.0191809	46.2182	0.0233967	0.0996564	3175	61063	12	1	68610839	68671901	4297	4082	50.5936	0.949965
492	NA	0.142113	5.09022	0.389663	MAFG	protein_coding	ENSG00000197063	MAF bZIP transcription factor G [Source:HGNC Symbol;Acc:HGNC:6781]	0.066018	46.2182	0.0794095	0.210507	551	9445	17	-1	81918270	81927714	795	764	57.3639	0.961006
493	NA	-0.183745	4.3197	0.390624	ST20	protein_coding	ENSG00000180953	suppressor of tumorigenicity 20 [Source:HGNC Symbol;Acc:HGNC:33520]	0.0855088	46.2182	0.103175	0.240489	323	24863	15	-1	79898840	79923702	419	390	55.5051	0.930788
494	NA	-0.193302	4.26043	0.390624	NIPA1	protein_coding	ENSG00000170113	NIPA magnesium transporter 1 [Source:HGNC Symbol;Acc:HGNC:17043]	0.0899562	46.2182	0.109236	0.245838	310	56729	15	1	22773063	22829791	525	477	54.1761	0.908571
495	NA	0.0647572	6.75497	0.390624	KCMF1	protein_coding	ENSG00000176407	potassium channel modulatory factor 1 [Source:HGNC Symbol;Acc:HGNC:20589]	0.0301391	46.2182	0.0366788	0.141207	1747	88380	2	1	84971093	85059472	2622	2450	51.2747	0.934401
496	NA	-0.188824	5.02323	0.390624	AFAP1L2	protein_coding	ENSG00000169129	actin filament associated protein 1 like 2 [Source:HGNC Symbol;Acc:HGNC:25901]	0.0879224	46.2182	0.0875091	0.249292	526	109933	10	-1	114294824	114404756	628	581	53.9948	0.925159
497	NA	-0.0694756	5.47816	0.390624	VWA1	protein_coding	ENSG00000179403	von Willebrand factor A domain containing 1 [Source:HGNC Symbol;Acc:HGNC:30910]	0.0323596	46.2182	0.0377219	0.0842912	721	8022	1	1	1434861	1442882	793	777	59.4981	0.979823
498	NA	-0.0517423	9.66654	0.390624	COPA	protein_coding	ENSG00000122218	coatomer protein complex subunit alpha [Source:HGNC Symbol;Acc:HGNC:2230]	0.0241132	46.2182	0.0295323	0.248114	13145	54128	1	-1	160289273	160343400	17750	7046	44.8303	0.396958
499	NA	0.12916	5.56739	0.390624	C9orf40	protein_coding	ENSG00000135045	chromosome 9 open reading frame 40 [Source:HGNC Symbol;Acc:HGNC:23433]	0.0602206	46.2182	0.0729749	0.246374	767	6306	9	-1	74946581	74952886	1089	966	52.3168	0.887052
500	NA	0.0920946	4.87913	0.390624	DOCK7	protein_coding	ENSG00000116641	dedicator of cytokinesis 7 [Source:HGNC Symbol;Acc:HGNC:19190]	0.0429455	46.2182	0.0507661	0.100576	476	234071	1	-1	62454298	62688368	828	741	53.8273	0.894928
501	NA	0.0832422	5.97157	0.391076	TRIM7	protein_coding	ENSG00000146054	tripartite motif containing 7 [Source:HGNC Symbol;Acc:HGNC:16278]	0.0388777	46.2182	0.0455921	0.138121	1015	11370	5	-1	181193924	181205293	1352	1289	49	0.953402
502	NA	0.0362203	8.12865	0.391076	SNRNP25	protein_coding	ENSG00000161981	small nuclear ribonucleoprotein U11/U12 subunit 25 [Source:HGNC Symbol;Acc:HGNC:14161]	0.0169203	46.2182	0.0206667	0.0902297	4527	4660	16	1	53010	57669	6649	6488	47.8394	0.975786
503	NA	-0.104684	4.75249	0.391076	LRP12	protein_coding	ENSG00000147650	LDL receptor related protein 12 [Source:HGNC Symbol;Acc:HGNC:31708]	0.0489258	46.2182	0.0597867	0.118677	436	99794	8	-1	104489231	104589024	540	512	53.8965	0.948148
504	NA	-0.0326939	5.95009	0.391076	HMBS	protein_coding	ENSG00000256269	hydroxymethylbilane synthase [Source:HGNC Symbol;Acc:HGNC:4982]	0.0152806	46.2182	0.0185719	0.033775	1000	8684	11	1	119084866	119093549	1690	1338	51.6241	0.791716
505	NA	0.0211571	8.53866	0.391076	HSF1	protein_coding	ENSG00000185122	heat shock transcription factor 1 [Source:HGNC Symbol;Acc:HGNC:5224]	0.00988857	46.2182	0.0120893	0.0448354	6015	23132	8	1	144291591	144314722	8609	8158	43.5154	0.947613
506	NA	-0.0690028	7.35063	0.391507	CENPH	protein_coding	ENSG00000153044	centromere protein H [Source:HGNC Symbol;Acc:HGNC:17268]	0.0322716	46.2182	0.0395186	0.204366	2640	20810	5	1	69189548	69210357	3221	3031	40.5929	0.941012
507	NA	0.0871639	7.53409	0.392486	APOO	protein_coding	ENSG00000184831	apolipoprotein O [Source:HGNC Symbol;Acc:HGNC:28727]	0.040803	46.2182	0.0486107	0.230746	2998	74582	X	-1	23833353	23907934	1375	1287	42.4507	0.936
508	NA	-0.0455527	6.43036	0.393066	TIPARP	protein_coding	ENSG00000163659	TCDD inducible poly(ADP-ribose) polymerase [Source:HGNC Symbol;Acc:HGNC:23696]	0.0213524	46.2182	0.0257746	0.0640814	1395	33536	3	1	156673235	156706770	1911	1790	41.8771	0.936682
509	NA	0.149094	4.99554	0.393066	PATZ1	protein_coding	ENSG00000100105	POZ/BTB and AT hook containing zinc finger 1 [Source:HGNC Symbol;Acc:HGNC:13071]	0.0698927	46.2182	0.0848963	0.240982	516	20429	22	-1	31325804	31346232	863	732	42.2008	0.848204
510	NA	0.0454641	6.84462	0.393066	SNX1	protein_coding	ENSG00000028528	sorting nexin 1 [Source:HGNC Symbol;Acc:HGNC:11172]	0.0213216	46.2182	0.0261134	0.0891813	1859	51968	15	1	64094123	64146090	2680	2493	57.0124	0.930224
511	NA	0.276631	3.06112	0.393066	PTPRJ	protein_coding	ENSG00000149177	protein tyrosine phosphatase, receptor type J [Source:HGNC Symbol;Acc:HGNC:9673]	0.129756	46.2182	0.155921	0.249986	135	190284	11	1	47980558	48170841	211	194	53.1804	0.919431
512	NA	-0.198135	4.40637	0.393066	LNPK	protein_coding	ENSG00000144320	lunapark, ER junction formation factor [Source:HGNC Symbol;Acc:HGNC:21610]	0.0929853	46.2182	0.113881	0.305613	343	78948	2	-1	175923892	176002839	2342	663	53.1765	0.283091
513	NA	0.103843	4.96445	0.393066	GUF1	protein_coding	ENSG00000151806	GUF1 homolog, GTPase [Source:HGNC Symbol;Acc:HGNC:25799]	0.0487447	46.2182	0.0586837	0.139986	505	22500	4	1	44678427	44700926	740	706	49.8286	0.954054
514	NA	0.0958292	6.91874	0.393237	FAM192A	protein_coding	ENSG00000172775	family with sequence similarity 192 member A [Source:HGNC Symbol;Acc:HGNC:29856]	0.045005	46.2182	0.0550347	0.305977	1957	33651	16	-1	57152466	57186116	2823	2668	50.7095	0.945094
515	NA	-0.134453	4.86389	0.394619	PPM1D	protein_coding	ENSG00000170836	protein phosphatase, Mg2+/Mn2+ dependent 1D [Source:HGNC Symbol;Acc:HGNC:9277]	0.063216	46.2182	0.07647	0.192701	471	66098	17	1	60600183	60666280	704	616	44.6218	0.875
516	NA	0.0608625	9.03245	0.395062	TMEM189-UBE2V1/UBE2V1	protein_coding	ENSG00000124208/ENSG00000244687	TMEM189-UBE2V1 readthrough [Source:HGNC Symbol;Acc:HGNC:33521]/ubiquitin conjugating enzyme E2 V1 [Source:HGNC Symbol;Acc:HGNC:12494]	0.0286572	46.2182	0.0350658	0.275201	8470	72514	20	-1	50081124	50153637	12188	11588	47.4643	0.950771
517	NA	-0.139841	5.13913	0.395062	GOLGB1	protein_coding	ENSG00000173230	golgin B1 [Source:HGNC Symbol;Acc:HGNC:4429]	0.0658566	46.2182	0.0804595	0.231274	570	86569	3	-1	121663199	121749767	2585	1330	36.0218	0.514507
518	NA	-0.0604442	6.75745	0.395062	SLC39A3	protein_coding	ENSG00000141873	solute carrier family 39 member 3 [Source:HGNC Symbol;Acc:HGNC:17128]	0.028467	46.2182	0.0347942	0.129293	1750	7949	19	-1	2732204	2740152	2687	2587	50.2601	0.962784
519	NA	0.0580874	8.63289	0.395062	RAB7A	protein_coding	ENSG00000075785	RAB7A, member RAS oncogene family [Source:HGNC Symbol;Acc:HGNC:9788]	0.0273691	46.2182	0.0334286	0.241127	6421	88675	3	1	128726122	128814796	8768	7666	49.0027	0.874316
520	NA	0.00884309	8.44681	0.395062	MRPL37	protein_coding	ENSG00000116221	mitochondrial ribosomal protein L37 [Source:HGNC Symbol;Acc:HGNC:14034]	0.0041684	46.2182	0.00510369	0.0103443	5644	41424	1	1	54184041	54225464	8368	8190	47.5181	0.978728
521	NA	0.0963362	6.70882	0.395062	DNM1L	protein_coding	ENSG00000087470	dynamin 1 like [Source:HGNC Symbol;Acc:HGNC:2973]	0.0454181	46.2182	0.0545431	0.247875	1692	66451	12	1	32679200	32745650	2457	2328	47.3913	0.947497
522	NA	-0.0171625	7.95153	0.395062	MARS	protein_coding	ENSG00000166986	methionyl-tRNA synthetase [Source:HGNC Symbol;Acc:HGNC:6898]	0.00809448	46.2182	0.00991366	0.0217337	4004	42125	12	1	57475445	57517569	5830	5473	41.3806	0.938765
523	NA	0.10745	6.63267	0.395062	AGPAT3	protein_coding	ENSG00000160216	1-acylglycerol-3-phosphate O-acyltransferase 3 [Source:HGNC Symbol;Acc:HGNC:326]	0.0506947	46.2182	0.0616521	0.276495	1605	121351	21	1	43865186	43986536	6648	2658	51.3762	0.399819
524	NA	-0.117172	6.13533	0.395505	FAM126A	protein_coding	ENSG00000122591	family with sequence similarity 126 member A [Source:HGNC Symbol;Acc:HGNC:24587]	0.0553312	46.2182	0.0664882	0.287949	1137	124760	7	-1	22889371	23014130	1877	1546	57.8286	0.823655
525	NA	-0.174475	4.68128	0.395505	VAMP4	protein_coding	ENSG00000117533	vesicle associated membrane protein 4 [Source:HGNC Symbol;Acc:HGNC:12645]	0.0824145	46.2182	0.0999776	0.281631	415	42088	1	-1	171700160	171742247	644	618	53.144	0.959627
526	NA	0.0521889	5.58793	0.395505	PIGQ	protein_coding	ENSG00000007541	phosphatidylinositol glycan anchor biosynthesis class Q [Source:HGNC Symbol;Acc:HGNC:14135]	0.0246789	46.2182	0.0301701	0.0623707	778	17142	16	1	566995	584136	1123	1002	56.7116	0.892253
527	NA	-0.0669741	4.918	0.395505	CDR2	protein_coding	ENSG00000140743	cerebellar degeneration related protein 2 [Source:HGNC Symbol;Acc:HGNC:1799]	0.0316714	46.2182	0.0387782	0.0646953	489	91230	16	-1	22345936	22437165	686	620	47.4	0.90379
528	NA	0.0733859	7.96481	0.395505	ABCF2	protein_coding	ENSG00000033050	ATP binding cassette subfamily F member 2 [Source:HGNC Symbol;Acc:HGNC:71]	0.0347095	46.2182	0.0422881	0.258099	4041	14741	7	-1	151212490	151227230	5486	5197	53.7624	0.94732
529	NA	0.121207	5.44579	0.395505	MECP2	protein_coding	ENSG00000169057	methyl-CpG binding protein 2 [Source:HGNC Symbol;Acc:HGNC:6990]	0.057354	46.2182	0.0702423	0.220023	705	115531	X	-1	154021573	154137103	1326	1076	47.7203	0.811463
530	NA	-0.00508741	12.5979	0.395505	RPS24	protein_coding	ENSG00000138326	ribosomal protein S24 [Source:HGNC Symbol;Acc:HGNC:10411]	0.00240752	46.2182	0.00294596	0.00775737	100275	23082	10	1	78033732	78056813	142765	137722	49.3992	0.964676
531	NA	0.131	5.8345	0.397163	SLC35E1	protein_coding	ENSG00000127526	solute carrier family 35 member E1 [Source:HGNC Symbol;Acc:HGNC:20803]	0.0620724	46.2182	0.0760226	0.287525	923	22552	19	-1	16549831	16572382	4372	1751	41.6865	0.400503
532	NA	0.0743203	6.34625	0.397913	SPOUT1	protein_coding	ENSG00000198917	SPOUT domain containing methyltransferase 1 [Source:HGNC Symbol;Acc:HGNC:26933]	0.0352621	46.2182	0.043078	0.158535	1316	10171	9	-1	128819651	128829821	6888	6314	21.375	0.916667
533	NA	0.128433	5.58422	0.397913	ATG4B	protein_coding	ENSG00000168397	autophagy related 4B cysteine peptidase [Source:HGNC Symbol;Acc:HGNC:20790]	0.0609471	46.2182	0.0731619	0.238016	776	36645	2	1	241637213	241673857	1241	1210	53.8934	0.97502
534	NA	-0.0807451	5.63356	0.397913	EVA1A	protein_coding	ENSG00000115363	eva-1 homolog A, regulator of programmed cell death [Source:HGNC Symbol;Acc:HGNC:25816]	0.0383379	46.2182	0.046036	0.131434	803	100421	2	-1	75469302	75569722	1555	1482	58.2436	0.953055
535	NA	0.0934661	6.98219	0.397913	PTEN	protein_coding	ENSG00000171862	phosphatase and tensin homolog [Source:HGNC Symbol;Acc:HGNC:9588]	0.0443947	46.2182	0.0537298	0.296573	2045	108818	10	1	87863113	87971930	3743	3498	45.8228	0.934544
536	NA	0.25813	3.41894	0.397913	TMEM255B	protein_coding	ENSG00000184497	transmembrane protein 255B [Source:HGNC Symbol;Acc:HGNC:28297]	0.122629	46.2182	0.129909	0.239767	173	57756	13	1	113759240	113816995	433	424	62.533	0.979215
537	NA	-0.130875	5.72746	0.397913	SVIP	protein_coding	ENSG00000198168	small VCP interacting protein [Source:HGNC Symbol;Acc:HGNC:25238]	0.0621855	46.2182	0.0761028	0.298703	857	16501	11	-1	22813799	22830299	1464	1317	56.6363	0.89959
538	NA	-0.115	6.44476	0.401146	OGFRL1	protein_coding	ENSG00000119900	opioid growth factor receptor like 1 [Source:HGNC Symbol;Acc:HGNC:21378]	0.0547582	46.2182	0.0667743	0.304162	1409	20148	6	1	71288803	71308950	2182	2082	56.0432	0.95417
539	NA	0.140724	4.95298	0.402397	AP5B1	protein_coding	ENSG00000254470	adaptor related protein complex 5 subunit beta 1 [Source:HGNC Symbol;Acc:HGNC:25104]	0.0670836	46.2182	0.0821066	0.232907	501	4910	11	-1	65775893	65780802	755	616	52.1153	0.815894
540	NA	0.0406371	6.29265	0.402397	RIOK3	protein_coding	ENSG00000101782	RIO kinase 3 [Source:HGNC Symbol;Acc:HGNC:11451]	0.0193778	46.2182	0.0234986	0.0597995	1268	33781	18	1	23452823	23486603	1787	1673	56.0801	0.936206
541	NA	-0.0374936	8.05812	0.403237	SPTBN1	protein_coding	ENSG00000115306	spectrin beta, non-erythrocytic 1 [Source:HGNC Symbol;Acc:HGNC:11275]	0.0178938	46.2182	0.0219135	0.0973187	4311	215161	2	1	54456285	54671445	6643	6334	54.5755	0.953485
542	NA	-0.195415	4.55036	0.403403	OTUD7B	protein_coding	ENSG00000264522	OTU deubiquitinase 7B [Source:HGNC Symbol;Acc:HGNC:16683]	0.0933356	46.2182	0.114172	0.314117	379	72865	1	-1	149937812	150010676	778	685	44.9182	0.880463
543	NA	-0.230228	3.46812	0.403403	ORAOV1	protein_coding	ENSG00000149716	oral cancer overexpressed 1 [Source:HGNC Symbol;Acc:HGNC:17589]	0.109991	46.2182	0.134516	0.232764	179	22341	11	-1	69653076	69675416	377	334	48.9401	0.885942
544	NA	0.185536	4.7224	0.403403	STAU2	protein_coding	ENSG00000040341	staufen double-stranded RNA binding protein 2 [Source:HGNC Symbol;Acc:HGNC:11371]	0.0886593	46.2182	0.108515	0.300975	427	327340	8	-1	73420369	73747708	2870	793	49.7112	0.276307
545	NA	0.162864	5.45395	0.40619	PTGS1	protein_coding	ENSG00000095303	prostaglandin-endoperoxide synthase 1 [Source:HGNC Symbol;Acc:HGNC:9604]	0.077971	46.2182	0.0789938	0.22571	709	25174	9	1	122370530	122395703	749	695	52.7683	0.927904
546	NA	0.0922403	6.62726	0.413084	TMEM248	protein_coding	ENSG00000106609	transmembrane protein 248 [Source:HGNC Symbol;Acc:HGNC:25476]	0.0443377	46.2182	0.0542501	0.229935	1599	37327	7	1	66921225	66958551	2267	2042	54.7772	0.90075
547	NA	-0.0838787	7.18337	0.413547	CRK	protein_coding	ENSG00000167193	CRK proto-oncogene, adaptor protein [Source:HGNC Symbol;Acc:HGNC:2362]	0.0403516	46.2182	0.0494096	0.262491	2351	42474	17	-1	1420689	1463162	3505	1837	48.9646	0.524108
548	NA	0.0409546	6.11617	0.413547	ALKBH3	protein_coding	ENSG00000166199	alkB homolog 3, alpha-ketoglutaratedependent dioxygenase [Source:HGNC Symbol;Acc:HGNC:30141]	0.0197111	46.2182	0.0239323	0.0529969	1122	39456	11	1	43880811	43920266	1612	1522	49.5388	0.944169
549	NA	0.189617	4.43139	0.413547	THEM4	protein_coding	ENSG00000159445	thioesterase superfamily member 4 [Source:HGNC Symbol;Acc:HGNC:17947]	0.0912744	46.2182	0.109671	0.286469	349	36225	1	-1	151873584	151909808	629	407	57.8084	0.647059
550	NA	0.062467	8.20952	0.413741	INSIG1	protein_coding	ENSG00000186480	insulin induced gene 1 [Source:HGNC Symbol;Acc:HGNC:6083]	0.0300841	46.2182	0.0364894	0.212546	4788	12460	7	1	155297776	155310235	5637	5222	50.1002	0.926379
551	NA	-0.00873857	12.0516	0.414517	RPS2	protein_coding	ENSG00000140988	ribosomal protein S2 [Source:HGNC Symbol;Acc:HGNC:10404]	0.00421301	46.2182	0.00515502	0.0168901	68664	2809	16	-1	1962052	1964860	89135	82755	43.8996	0.928423
552	NA	0.123836	5.9472	0.414517	LONP2	protein_coding	ENSG00000102910	lon peptidase 2, peroxisomal [Source:HGNC Symbol;Acc:HGNC:20598]	0.0597106	46.2182	0.0721538	0.286377	998	118827	16	1	48244296	48363122	1850	1490	50.0846	0.805405
553	NA	-0.0473549	7.08891	0.416478	GNA13	protein_coding	ENSG00000120063	G protein subunit alpha 13 [Source:HGNC Symbol;Acc:HGNC:4381]	0.0228657	46.2182	0.0279648	0.106551	2202	46125	17	-1	65010715	65056839	3172	3046	44.5532	0.960277
554	NA	-0.0911642	6.8172	0.417406	WDR26	protein_coding	ENSG00000162923	WD repeat domain 26 [Source:HGNC Symbol;Acc:HGNC:21208]	0.0440581	46.2182	0.0538935	0.280292	1824	51891	1	-1	224385143	224437033	2343	2042	47.9422	0.871532
555	NA	0.0650378	8.89064	0.417783	SRSF3	protein_coding	ENSG00000112081	serine and arginine rich splicing factor 3 [Source:HGNC Symbol;Acc:HGNC:10785]	0.0314502	46.2182	0.0384945	0.301441	7677	11248	6	1	36594353	36605600	10785	10057	50.6647	0.932499
556	NA	-0.0668867	6.85544	0.419381	ZMPSTE24	protein_coding	ENSG00000084073	zinc metallopeptidase STE24 [Source:HGNC Symbol;Acc:HGNC:12877]	0.0323839	46.2182	0.0394596	0.162671	1873	36078	1	1	40258107	40294184	2771	2558	53.1845	0.923132
557	NA	0.0867306	6.89195	0.420358	DPH3	protein_coding	ENSG00000154813	diphthamide biosynthesis 3 [Source:HGNC Symbol;Acc:HGNC:27717]	0.0420373	46.2182	0.0511977	0.268084	1921	6995	3	-1	16257978	16264972	2659	2514	52.5386	0.945468
558	NA	0.0149462	12.9761	0.420358	RPL13	protein_coding	ENSG00000167526	ribosomal protein L13 [Source:HGNC Symbol;Acc:HGNC:10303]	0.00724571	46.2182	0.00886996	0.0551926	130329	6172	16	1	89560657	89566828	186040	181598	51.8696	0.976123
559	NA	-0.0136965	7.71859	0.420884	PPIH	protein_coding	ENSG00000171960	peptidylprolyl isomerase H [Source:HGNC Symbol;Acc:HGNC:14651]	0.00664431	46.2182	0.0081209	0.0178667	3407	18334	1	1	42658425	42676758	4185	4004	54.3729	0.95675
560	NA	0.12421	4.13406	0.424879	BRF1	protein_coding	ENSG00000185024	BRF1, RNA polymerase III transcription initiation factor subunit [Source:HGNC Symbol;Acc:HGNC:11551]	0.0604044	46.2182	0.0721157	0.128484	284	106304	14	-1	105209286	105315589	493	435	49.3471	0.882353
561	NA	0.120379	5.63536	0.427887	ASF1A	protein_coding	ENSG00000111875	anti-silencing function 1A histone chaperone [Source:HGNC Symbol;Acc:HGNC:20995]	0.0586552	46.2182	0.0718334	0.250731	804	14948	6	1	118894220	118909167	1266	1181	46.7019	0.932859
562	NA	0.156962	4.87	0.428405	TRMT61A	protein_coding	ENSG00000166166	tRNA methyltransferase 61A [Source:HGNC Symbol;Acc:HGNC:23790]	0.076531	46.2182	0.0922187	0.274189	473	7890	14	1	103529184	103537073	805	795	58.2956	0.987578
563	NA	0.282003	3.0287	0.429164	RAVER2	protein_coding	ENSG00000162437	ribonucleoprotein, PTB binding 2 [Source:HGNC Symbol;Acc:HGNC:25577]	0.137606	46.2182	0.153788	0.246327	132	88138	1	1	64745095	64833232	196	163	53.8405	0.831633
564	NA	-0.0510508	9.87524	0.430473	RHOA	protein_coding	ENSG00000067560	ras homolog family member A [Source:HGNC Symbol;Acc:HGNC:667]	0.0249373	46.2182	0.0305418	0.246422	15191	53854	3	-1	49359145	49412998	22652	21330	52.6656	0.941639
565	NA	0.060443	7.74253	0.431334	GLRX5	protein_coding	ENSG00000182512	glutaredoxin 5 [Source:HGNC Symbol;Acc:HGNC:20134]	0.0295499	46.2182	0.036171	0.203255	3464	11222	14	1	95533503	95544724	5117	4776	49.7184	0.933359
566	NA	-0.108169	6.07574	0.433241	METTL13	protein_coding	ENSG00000010165	methyltransferase like 13 [Source:HGNC Symbol;Acc:HGNC:24248]	0.052955	46.2182	0.0641571	0.248622	1091	32360	1	1	171781664	171814023	1519	1454	51.4601	0.957209
567	NA	-0.165842	5.8957	0.435373	COL5A1	protein_coding	ENSG00000130635	collagen type V alpha 1 chain [Source:HGNC Symbol;Acc:HGNC:2209]	0.0813101	46.2182	0.0708122	0.243659	963	203070	9	1	134641774	134844843	1338	1292	57.1741	0.96562
568	NA	0.0868918	7.09805	0.436288	PML	protein_coding	ENSG00000140464	promyelocytic leukemia [Source:HGNC Symbol;Acc:HGNC:9113]	0.0426552	46.2182	0.0522393	0.268309	2216	53140	15	1	73994673	74047812	3841	3676	45.2987	0.957042
569	NA	-0.00248487	11.634	0.436288	RPS17	protein_coding	ENSG00000182774	ribosomal protein S17 [Source:HGNC Symbol;Acc:HGNC:10397]	0.00121983	46.2182	0.00149091	0.00250309	51407	3815	15	-1	82536750	82540564	64238	63139	52.2988	0.982892
570	NA	0.0553397	6.6452	0.437637	HDHD2	protein_coding	ENSG00000167220	haloacid dehalogenase like hydrolase domain containing 2 [Source:HGNC Symbol;Acc:HGNC:25364]	0.0272014	46.2182	0.0332641	0.111987	1619	43118	18	-1	47107403	47150520	2261	2225	60.6894	0.984078
571	NA	-0.0643457	8.24405	0.437637	GRPEL1	protein_coding	ENSG00000109519	GrpE like 1, mitochondrial [Source:HGNC Symbol;Acc:HGNC:19696]	0.0316404	46.2182	0.0384386	0.250858	4904	9292	4	-1	7058906	7068197	6744	6472	49.1514	0.959668
572	NA	0.136854	4.4921	0.437637	ZNF518B	protein_coding	ENSG00000178163	zinc finger protein 518B [Source:HGNC Symbol;Acc:HGNC:29365]	0.0673157	46.2182	0.082295	0.171477	364	17537	4	-1	10439874	10457410	630	556	47.0144	0.88254
573	NA	-0.0636663	6.08891	0.437637	TTLL12	protein_coding	ENSG00000100304	tubulin tyrosine ligase like 12 [Source:HGNC Symbol;Acc:HGNC:28974]	0.0313245	46.2182	0.0361202	0.0978221	1101	20512	22	-1	43166622	43187133	1577	1533	57.9706	0.972099
574	NA	-0.0282735	7.55843	0.439161	ADIPOR1	protein_coding	ENSG00000159346	adiponectin receptor 1 [Source:HGNC Symbol;Acc:HGNC:24040]	0.0139292	46.2182	0.0165685	0.0506022	3049	17750	1	-1	202940823	202958572	3955	3687	51.8731	0.932238
575	NA	0.0713293	7.13913	0.439161	HIKESHI	protein_coding	ENSG00000149196	Hikeshi, heat shock protein nuclear import factor [Source:HGNC Symbol;Acc:HGNC:26938]	0.0351496	46.2182	0.0425533	0.219392	2280	43721	11	1	86302211	86345931	3133	2909	50.1121	0.928503
576	NA	0.16467	5.10843	0.439276	NRG1	protein_coding	ENSG00000157168	neuregulin 1 [Source:HGNC Symbol;Acc:HGNC:7997]	0.0811892	46.2182	0.0836928	0.2599	558	1128574	8	1	31639386	32767959	849	780	54.8526	0.918728
577	NA	0.0582785	6.84927	0.439276	AKAP2/PALM2-AKAP2	protein_coding	ENSG00000157654/ENSG00000241978	A-kinase anchoring protein 2 [Source:HGNC Symbol;Acc:HGNC:372]/PALM2-AKAP2 readthrough [Source:HGNC Symbol;Acc:HGNC:33529]	0.0287426	46.2182	0.0346344	0.136433	1865	392204	9	1	109780309	110172512	3284	2964	45.7412	0.902558
578	NA	0.0514037	9.21583	0.43947	COL1A1	protein_coding	ENSG00000108821	collagen type I alpha 1 chain [Source:HGNC Symbol;Acc:HGNC:2197]	0.0253844	46.2182	0.0262539	0.144635	9618	18344	17	-1	50183289	50201632	14085	5595	60.8536	0.397231
579	NA	-0.133728	5.35282	0.43947	EBAG9	protein_coding	ENSG00000147654	estrogen receptor binding site associated, antigen, 9 [Source:HGNC Symbol;Acc:HGNC:3123]	0.0660483	46.2182	0.0804947	0.247583	661	26286	8	1	109539711	109565996	1874	1194	40.4899	0.63714
580	NA	0.111065	6.16048	0.43947	PHKB	protein_coding	ENSG00000102893	phosphorylase kinase regulatory subunit beta [Source:HGNC Symbol;Acc:HGNC:8927]	0.0548951	46.2182	0.0672197	0.297148	1157	240401	16	1	47461123	47701523	1538	789	56.0583	0.513004
581	NA	-0.142087	5.38945	0.43947	NACC2	protein_coding	ENSG00000148411	NACC family member 2 [Source:HGNC Symbol;Acc:HGNC:23846]	0.0702676	46.2182	0.0855871	0.260198	678	88749	9	-1	136006537	136095285	1003	950	49.4358	0.947159
582	NA	-0.0641041	8.53072	0.43947	RRM2	protein_coding	ENSG00000171848	ribonucleotide reductase regulatory subunit M2 [Source:HGNC Symbol;Acc:HGNC:10452]	0.0317056	46.2182	0.0386474	0.26472	5982	10722	2	1	10120698	10131419	8238	7509	49.6219	0.911508
583	NA	0.0945666	6.85698	0.43947	CDC42EP3	protein_coding	ENSG00000163171	CDC42 effector protein 3 [Source:HGNC Symbol;Acc:HGNC:16943]	0.0467737	46.2182	0.0563195	0.28981	1875	96587	2	-1	37641882	37738468	3249	2969	46.4486	0.91382
584	NA	0.13283	5.55985	0.43947	TUBGCP4	protein_coding	ENSG00000137822	tubulin gamma complex associated protein 4 [Source:HGNC Symbol;Acc:HGNC:16691]	0.0657154	46.2182	0.079316	0.30344	763	40551	15	1	43369221	43409771	4443	1438	42.1231	0.323655
585	NA	0.074186	7.20105	0.43947	PGRMC2	protein_coding	ENSG00000164040	progesterone receptor membrane component 2 [Source:HGNC Symbol;Acc:HGNC:16089]	0.0367055	46.2182	0.0445432	0.240167	2380	19593	4	-1	128269237	128288829	3701	3577	46.0526	0.966496
586	NA	-0.102892	6.12642	0.439879	NUP98	protein_coding	ENSG00000110713	nucleoporin 98 [Source:HGNC Symbol;Acc:HGNC:8068]	0.0509391	46.2182	0.0620625	0.248457	1130	126710	11	-1	3671083	3797792	1543	1422	49.8847	0.921581
587	NA	0.2375	3.62816	0.44071	B4GALNT1	protein_coding	ENSG00000135454	beta-1,4-N-acetyl-galactosaminyltransferase 1 [Source:HGNC Symbol;Acc:HGNC:4117]	0.117675	46.2182	0.133544	0.273671	200	9946	12	-1	57623410	57633355	605	556	52.6331	0.919008
588	NA	-0.121984	6.05174	0.442622	TROVE2	protein_coding	ENSG00000116747	TROVE domain family member 2 [Source:HGNC Symbol;Acc:HGNC:11313]	0.0605224	46.2182	0.0740472	0.295761	1073	32356	1	1	193059422	193091777	2349	1577	51.4794	0.67135
589	NA	0.115326	5.29492	0.444258	TATDN2	protein_coding	ENSG00000157014	TatD DNase domain containing 2 [Source:HGNC Symbol;Acc:HGNC:28988]	0.0572893	46.2182	0.0701464	0.217487	635	33196	3	1	10248023	10281218	1119	1079	52.4087	0.964254
590	NA	0.112917	5.72409	0.445026	TIPIN	protein_coding	ENSG00000075131	TIMELESS interacting protein [Source:HGNC Symbol;Acc:HGNC:30750]	0.0561364	46.2182	0.0686768	0.256925	855	50541	15	-1	66336206	66386746	1207	1125	47.2916	0.932063
591	NA	-0.216584	3.84229	0.446098	SLC25A12	protein_coding	ENSG00000115840	solute carrier family 25 member 12 [Source:HGNC Symbol;Acc:HGNC:10982]	0.107785	46.2182	0.13201	0.294184	232	215490	2	-1	171784370	171999859	495	360	50.3667	0.727273
592	NA	0.0960437	4.88819	0.446098	CEP250	protein_coding	ENSG00000126001	centrosomal protein 250 [Source:HGNC Symbol;Acc:HGNC:1859]	0.047826	46.2182	0.0585107	0.11576	479	64117	20	1	35455164	35519280	870	779	48.8896	0.895402
593	NA	0.0864803	5.79488	0.446098	TAF12	protein_coding	ENSG00000120656	TATA-box binding protein associated factor 12 [Source:HGNC Symbol;Acc:HGNC:11545]	0.0430668	46.2182	0.0523768	0.168094	898	53763	1	-1	28589323	28643085	1152	1045	50.7531	0.907118
594	NA	0.0239574	7.23638	0.447416	TAF9	protein_coding	ENSG00000273841	TATA-box binding protein associated factor 9 [Source:HGNC Symbol;Acc:HGNC:11542]	0.0119433	46.2182	0.0145984	0.0393194	2439	5271	5	-1	69364743	69370013	3360	3237	52.8743	0.963393
595	NA	-0.0291116	11.9446	0.450953	TPT1	protein_coding	ENSG00000133112	tumor protein, translationally-controlled 1 [Source:HGNC Symbol;Acc:HGNC:12022]	0.0145468	46.2182	0.0177739	0.152462	63756	7900	13	-1	45333471	45341370	85285	76489	48.0031	0.896863
596	NA	0.11458	6.0287	0.450953	CISD2	protein_coding	ENSG00000145354	CDGSH iron sulfur domain 2 [Source:HGNC Symbol;Acc:HGNC:24212]	0.0572681	46.2182	0.0700383	0.308934	1056	23834	4	1	102868974	102892807	1467	1354	42.9564	0.922972
597	NA	0.201012	4.2511	0.451005	PTPRE	protein_coding	ENSG00000132334	protein tyrosine phosphatase, receptor type E [Source:HGNC Symbol;Acc:HGNC:9669]	0.100545	46.2182	0.114159	0.242874	308	178795	10	1	127907061	128085855	611	379	43.8786	0.620295
598	NA	-0.092176	6.31186	0.451005	C12orf43	protein_coding	ENSG00000157895	chromosome 12 open reading frame 43 [Source:HGNC Symbol;Acc:HGNC:25719]	0.0461071	46.2182	0.0564488	0.22822	1285	16017	12	-1	121000486	121016502	1856	685	45.3489	0.369073
599	NA	0.0291907	7.77669	0.451868	CELF1	protein_coding	ENSG00000149187	CUGBP Elav-like family member 1 [Source:HGNC Symbol;Acc:HGNC:2549]	0.0146134	46.2182	0.0178975	0.0638883	3547	99637	11	-1	47465933	47565569	5005	4525	63.6466	0.904096
600	NA	-0.0626379	5.48216	0.452536	LRRC40	protein_coding	ENSG00000066557	leucine rich repeat containing 40 [Source:HGNC Symbol;Acc:HGNC:26004]	0.0313867	46.2182	0.0382157	0.0852067	723	60816	1	-1	70144805	70205620	1025	1001	50.0909	0.976585
601	NA	-0.0287777	6.30285	0.452536	ERLIN1	protein_coding	ENSG00000107566	ER lipid raft associated 1 [Source:HGNC Symbol;Acc:HGNC:16947]	0.0144227	46.2182	0.0176548	0.0354504	1277	38241	10	-1	100150094	100188334	1630	1592	58.6878	0.976687
602	NA	-0.0442674	6.06912	0.453621	GRPEL2	protein_coding	ENSG00000164284	GrpE like 2, mitochondrial [Source:HGNC Symbol;Acc:HGNC:21060]	0.0222065	46.2182	0.0269698	0.0658752	1086	9154	5	1	149345430	149354583	1718	1613	45.0831	0.938882
603	NA	-0.0690217	7.37984	0.453824	NUDT3	protein_coding	ENSG00000272325	nudix hydrolase 3 [Source:HGNC Symbol;Acc:HGNC:8050]	0.0346412	46.2182	0.0422925	0.239731	2694	112996	6	-1	34279679	34392674	3934	2368	65.6664	0.601932
604	NA	0.0530781	7.01291	0.454064	TIAL1	protein_coding	ENSG00000151923	TIA1 cytotoxic granule associated RNA binding protein like 1 [Source:HGNC Symbol;Acc:HGNC:11804]	0.0266528	46.2182	0.0326226	0.128694	2089	25228	10	-1	119571802	119597029	3071	2787	45.6961	0.907522
605	NA	-0.100705	6.30961	0.455029	HAUS6	protein_coding	ENSG00000147874	HAUS augmin like complex subunit 6 [Source:HGNC Symbol;Acc:HGNC:25948]	0.0506206	46.2182	0.0619227	0.247394	1283	49977	9	-1	19053143	19103119	2133	1077	41.2665	0.504923
606	NA	0.0584807	7.52589	0.455029	ZRANB2	protein_coding	ENSG00000132485	zinc finger RANBP2-type containing 2 [Source:HGNC Symbol;Acc:HGNC:13058]	0.0294026	46.2182	0.0359913	0.195009	2981	18007	1	-1	71063291	71081297	4274	3911	48.6569	0.915068
607	NA	-0.074736	6.94068	0.455773	P4HA2	protein_coding	ENSG00000072682	prolyl 4-hydroxylase subunit alpha 2 [Source:HGNC Symbol;Acc:HGNC:8547]	0.037604	46.2182	0.045925	0.198889	1987	103478	5	-1	132191838	132295315	2717	2444	53.7926	0.899522
608	NA	-0.0222043	8.50787	0.457009	SNRPD3	protein_coding	ENSG00000100028	small nuclear ribonucleoprotein D3 polypeptide [Source:HGNC Symbol;Acc:HGNC:11160]	0.0111836	46.2182	0.0136968	0.0518892	5888	54478	22	1	24555503	24609980	8563	7268	58.8686	0.848768
609	NA	0.0584235	9.5921	0.45944	CD59	protein_coding	ENSG00000085063	CD59 molecule (CD59 blood group) [Source:HGNC Symbol;Acc:HGNC:1689]	0.0294805	46.2182	0.0360922	0.31454	12484	33482	11	-1	33703010	33736491	19099	18012	58.1785	0.943086
610	NA	-0.0751736	6.99972	0.45944	CDH4	protein_coding	ENSG00000179242	cadherin 4 [Source:HGNC Symbol;Acc:HGNC:1763]	0.0379383	46.2182	0.0463168	0.234825	2070	688192	20	1	61252426	61940617	2733	1605	56.3352	0.587267
611	NA	-0.0404972	8.04331	0.459841	GLUL	protein_coding	ENSG00000135821	glutamate-ammonia ligase [Source:HGNC Symbol;Acc:HGNC:4341]	0.0204605	46.2182	0.0242659	0.111062	4267	10503	1	-1	182381704	182392206	5709	5481	51.6822	0.960063
612	NA	-0.101388	6.12769	0.459841	WDR13	protein_coding	ENSG00000101940	WD repeat domain 13 [Source:HGNC Symbol;Acc:HGNC:14352]	0.0512335	46.2182	0.0624809	0.24272	1131	18826	X	1	48590042	48608867	1670	1615	50.9152	0.967066
613	NA	-0.0935351	5.98149	0.459841	PBX2	protein_coding	ENSG00000204304	PBX homeobox 2 [Source:HGNC Symbol;Acc:HGNC:8633]	0.0472685	46.2182	0.0577151	0.216161	1022	5446	6	-1	32184741	32190186	1420	1325	55.5396	0.933099
614	NA	0.162701	4.98993	0.459966	IFIT5	protein_coding	ENSG00000152778	interferon induced protein with tetratricopeptide repeats 5 [Source:HGNC Symbol;Acc:HGNC:13328]	0.0822587	46.2182	0.098757	0.3146	514	6416	10	1	89414586	89421001	787	733	47.9359	0.931385
615	NA	0.0440807	5.75084	0.460269	NSF	protein_coding	ENSG00000073969	N-ethylmaleimide sensitive factor, vesicle fusing ATPase [Source:HGNC Symbol;Acc:HGNC:8016]	0.0222983	46.2182	0.0271111	0.0510492	871	166796	17	1	46590669	46757464	1170	1122	53.8699	0.958974
616	NA	0.149161	5.02048	0.460697	FAM222B	protein_coding	ENSG00000173065	family with sequence similarity 222 member B [Source:HGNC Symbol;Acc:HGNC:25563]	0.0755041	46.2182	0.0919161	0.292022	525	99255	17	-1	28755978	28855232	929	763	41.3761	0.821313
617	NA	0.0192078	9.84966	0.460697	CDV3	protein_coding	ENSG00000091527	CDV3 homolog [Source:HGNC Symbol;Acc:HGNC:26928]	0.00972949	46.2182	0.0119134	0.0587017	14924	16532	3	1	133573730	133590261	23592	22875	53.6908	0.969608
618	NA	0.20767	3.86695	0.460697	2003-03-01	protein_coding	ENSG00000173926	membrane associated ring-CH-type finger 3 [Source:HGNC Symbol;Acc:HGNC:28728]	0.105193	46.2182	0.119468	0.24131	236	163095	5	-1	126867714	127030808	540	471	41.8493	0.872222
619	NA	-0.0304814	7.27317	0.461019	DCTPP1	protein_coding	ENSG00000179958	dCTP pyrophosphatase 1 [Source:HGNC Symbol;Acc:HGNC:28777]	0.0154484	46.2182	0.0186991	0.0581126	2502	6457	16	-1	30423619	30430075	3484	3332	51.3499	0.956372
620	NA	0.0798517	7.28409	0.465084	DBN1	protein_coding	ENSG00000113758	drebrin 1 [Source:HGNC Symbol;Acc:HGNC:2695]	0.0405717	46.2182	0.049388	0.280176	2521	17794	5	-1	177456608	177474401	3591	3498	56.7021	0.974102
621	NA	-0.100025	4.46004	0.465084	KAT14	protein_coding	ENSG00000149474	lysine acetyltransferase 14 [Source:HGNC Symbol;Acc:HGNC:15904]	0.0508388	46.2182	0.0622632	0.116652	356	50270	20	1	18138118	18188387	515	489	53.0716	0.949515
622	NA	-0.126615	4.81403	0.465084	NUMBL	protein_coding	ENSG00000105245	NUMB like, endocytic adaptor protein [Source:HGNC Symbol;Acc:HGNC:8061]	0.0643765	46.2182	0.0784028	0.204082	455	25068	19	-1	40665905	40690972	677	648	57.284	0.957164
623	NA	0.0378672	6.76813	0.466678	NCAPG	protein_coding	ENSG00000109805	non-SMC condensin I complex subunit G [Source:HGNC Symbol;Acc:HGNC:24304]	0.0192838	46.2182	0.0235434	0.0713048	1763	33961	4	1	17810902	17844862	2412	1799	41.0128	0.745854
624	NA	0.0864705	5.62636	0.466678	NOL8	protein_coding	ENSG00000198000	nucleolar protein 8 [Source:HGNC Symbol;Acc:HGNC:23387]	0.0441087	46.2182	0.0533575	0.153249	799	28279	9	-1	92297358	92325636	1599	1096	45.9325	0.685428
625	NA	-0.0614408	8.05711	0.466678	WIPF2	protein_coding	ENSG00000171475	WAS/WASL interacting protein family member 2 [Source:HGNC Symbol;Acc:HGNC:30923]	0.0313502	46.2182	0.0383178	0.195928	4308	64833	17	1	40219304	40284136	5936	1752	43.7129	0.295148
626	NA	-0.164445	4.39794	0.466678	DHX34	protein_coding	ENSG00000134815	DExH-box helicase 34 [Source:HGNC Symbol;Acc:HGNC:16719]	0.0839362	46.2182	0.102755	0.247934	341	33424	19	1	47349281	47382704	615	564	50.7305	0.917073
627	NA	-0.166693	4.59902	0.466678	AP4S1	protein_coding	ENSG00000100478	adaptor related protein complex 4 subunit sigma 1 [Source:HGNC Symbol;Acc:HGNC:575]	0.0851232	46.2182	0.103877	0.282081	392	71345	14	1	31025106	31096450	557	531	53.8117	0.953321
628	NA	0.0521142	5.69167	0.466678	KIF4A	protein_coding	ENSG00000090889	kinesin family member 4A [Source:HGNC Symbol;Acc:HGNC:13339]	0.0266216	46.2182	0.032486	0.0706944	836	130743	X	1	70290090	70420832	1431	1301	52.3566	0.909154
629	NA	-0.162853	4.67431	0.466678	ALKBH4	protein_coding	ENSG00000160993	alkB homolog 4, lysine demethylase [Source:HGNC Symbol;Acc:HGNC:21900]	0.0832284	46.2182	0.101932	0.275173	413	8639	7	-1	102456238	102464876	605	467	42.7645	0.771901
630	NA	0.0845493	6.90912	0.466678	IVD	protein_coding	ENSG00000128928	isovaleryl-CoA dehydrogenase [Source:HGNC Symbol;Acc:HGNC:6186]	0.0432139	46.2182	0.0529228	0.263913	1944	30153	15	1	40405795	40435947	2557	2425	47.7184	0.948377
631	NA	0.0691643	8.32944	0.466678	ARPP19	protein_coding	ENSG00000128989	cAMP regulated phosphoprotein 19 [Source:HGNC Symbol;Acc:HGNC:16967]	0.0353617	46.2182	0.0429804	0.293221	5203	22839	15	-1	52547045	52569883	7662	7425	63.2053	0.969068
632	NA	-0.0872421	6.47014	0.466678	POC1A	protein_coding	ENSG00000164087	POC1 centriolar protein A [Source:HGNC Symbol;Acc:HGNC:24488]	0.0446242	46.2182	0.0545785	0.245039	1434	79438	3	-1	52075253	52154690	1994	1859	50.2378	0.932297
633	NA	-0.171471	4.66379	0.466678	MOSMO	protein_coding	ENSG00000185716	modulator of smoothened [Source:HGNC Symbol;Acc:HGNC:27087]	0.0877083	46.2182	0.107249	0.301249	410	79897	16	1	22007638	22087534	1140	501	46.8044	0.439474
634	NA	0.00412965	11.1822	0.466678	RPS20	protein_coding	ENSG00000008988	ribosomal protein S20 [Source:HGNC Symbol;Acc:HGNC:10405]	0.00211344	46.2182	0.00257382	0.00623955	37586	7287	8	-1	56067295	56074581	50063	36498	50.6035	0.729041
635	NA	0.0485028	6.5225	0.466678	YES1	protein_coding	ENSG00000176105	YES proto-oncogene 1, Src family tyrosine kinase [Source:HGNC Symbol;Acc:HGNC:12841]	0.0248485	46.2182	0.030338	0.0946207	1487	90959	18	-1	721588	812546	2044	1921	52.8397	0.939824
636	NA	-0.084965	6.23816	0.466678	PPP4R3B	protein_coding	ENSG00000275052	protein phosphatase 4 regulatory subunit 3B [Source:HGNC Symbol;Acc:HGNC:29267]	0.0435712	46.2182	0.0529395	0.216119	1221	71589	2	-1	55547292	55618880	1982	1826	40.0663	0.921292
637	NA	0.135984	5.24405	0.466678	MUM1	protein_coding	ENSG00000160953	melanoma associated antigen (mutated) 1 [Source:HGNC Symbol;Acc:HGNC:29641]	0.0697393	46.2182	0.0852593	0.262801	613	23721	19	1	1354711	1378431	1004	945	49.0307	0.941235
638	NA	-0.0643594	6.91726	0.466678	MYO1E	protein_coding	ENSG00000157483	myosin IE [Source:HGNC Symbol;Acc:HGNC:7599]	0.0330258	46.2182	0.0378307	0.107305	1955	240467	15	-1	59132434	59372900	2607	2432	48.2833	0.932873
639	NA	0.0718406	7.63894	0.466678	EIF5	protein_coding	ENSG00000100664	eukaryotic translation initiation factor 5 [Source:HGNC Symbol;Acc:HGNC:3299]	0.0368665	46.2182	0.0451505	0.275187	3224	11482	14	1	103333544	103345025	5422	4622	55.4965	0.852453
640	NA	-0.0441894	7.28466	0.466678	DAG1	protein_coding	ENSG00000173402	dystroglycan 1 [Source:HGNC Symbol;Acc:HGNC:2666]	0.0226789	46.2182	0.0277123	0.113989	2522	66916	3	1	49468703	49535618	3474	3319	50.5309	0.955383
641	NA	-0.126217	6.26276	0.466678	TMEM154	protein_coding	ENSG00000170006	transmembrane protein 154 [Source:HGNC Symbol;Acc:HGNC:26489]	0.064785	46.2182	0.0645334	0.280758	1242	61534	4	-1	152618632	152680165	1692	1582	51.2857	0.934988
642	NA	0.0920155	4.92389	0.466678	SNX11	protein_coding	ENSG00000002919	sorting nexin 11 [Source:HGNC Symbol;Acc:HGNC:14975]	0.0472312	46.2182	0.0577999	0.127998	491	19718	17	1	48103357	48123074	725	710	53.7789	0.97931
643	NA	0.039909	7.01773	0.466678	RAP2B	protein_coding	ENSG00000181467	RAP2B, member of RAS oncogene family [Source:HGNC Symbol;Acc:HGNC:9862]	0.0204889	46.2182	0.0235154	0.0774624	2096	8351	3	1	153162270	153170620	2867	2709	50.2204	0.94489
644	NA	0.100403	4.83918	0.466678	COL12A1	protein_coding	ENSG00000111799	collagen type XII alpha 1 chain [Source:HGNC Symbol;Acc:HGNC:2188]	0.0515983	46.2182	0.0612432	0.138649	463	121726	6	-1	75084326	75206051	744	622	67.2942	0.836022
645	NA	-0.143024	4.82666	0.466678	CEPT1	protein_coding	ENSG00000134255	choline/ethanolamine phosphotransferase 1 [Source:HGNC Symbol;Acc:HGNC:24289]	0.0735204	46.2182	0.086931	0.232328	459	45476	1	1	111139627	111185102	4326	591	60.753	0.136616
646	NA	0.0399278	7.81284	0.466678	CLSTN1	protein_coding	ENSG00000171603	calsyntenin 1 [Source:HGNC Symbol;Acc:HGNC:17447]	0.0205289	46.2182	0.0249397	0.115367	3637	95501	1	-1	9729026	9824526	4686	4617	69.5501	0.985275
647	NA	0.157992	5.1467	0.466678	TRAK1	protein_coding	ENSG00000182606	trafficking kinesin protein 1 [Source:HGNC Symbol;Acc:HGNC:29947]	0.081235	46.2182	0.0988597	0.303566	573	212088	3	1	42013802	42225889	1455	779	53.9307	0.535395
648	NA	0.0952929	5.85621	0.466678	FBLN1	protein_coding	ENSG00000077942	fibulin 1 [Source:HGNC Symbol;Acc:HGNC:3600]	0.0490099	46.2182	0.0598327	0.201431	937	98898	22	1	45502238	45601135	1254	1180	64.7288	0.940989
649	NA	0.137959	4.84229	0.466678	CXorf38	protein_coding	ENSG00000185753	chromosome X open reading frame 38 [Source:HGNC Symbol;Acc:HGNC:28589]	0.0709641	46.2182	0.0832815	0.202619	464	20634	X	-1	40626921	40647554	716	603	50.5605	0.842179
650	NA	-0.0267866	7.2898	0.466678	PPA2	protein_coding	ENSG00000138777	pyrophosphatase (inorganic) 2 [Source:HGNC Symbol;Acc:HGNC:28883]	0.0137799	46.2182	0.0167003	0.0473044	2531	105005	4	-1	105369077	105474081	3442	2954	54.9154	0.858222
651	NA	0.131375	4.73585	0.466678	PHTF2	protein_coding	ENSG00000006576	putative homeodomain transcription factor 2 [Source:HGNC Symbol;Acc:HGNC:13411]	0.0676141	46.2182	0.082497	0.209719	431	158712	7	1	77798792	77957503	738	682	59.8372	0.924119
652	NA	-0.0979755	6.29492	0.466678	RBFOX2	protein_coding	ENSG00000100320	RNA binding fox-1 homolog 2 [Source:HGNC Symbol;Acc:HGNC:9906]	0.0504259	46.2182	0.0611377	0.234825	1270	289690	22	-1	35738736	36028425	1848	1481	51.7995	0.801407
653	NA	0.0936821	4.47616	0.466678	ABCD1	protein_coding	ENSG00000101986	ATP binding cassette subfamily D member 1 [Source:HGNC Symbol;Acc:HGNC:61]	0.0482301	46.2182	0.0573921	0.103056	360	19895	X	1	153724868	153744762	599	565	54.5788	0.943239
654	NA	0.0997229	6.38839	0.466678	THUMPD3	protein_coding	ENSG00000134077	THUMP domain containing 3 [Source:HGNC Symbol;Acc:HGNC:24493]	0.0513553	46.2182	0.0621923	0.294419	1355	23950	3	1	9362842	9386791	2285	2050	52.3532	0.897155
655	NA	0.031087	7.07773	0.46813	SCFD2	protein_coding	ENSG00000184178	sec1 family domain containing 2 [Source:HGNC Symbol;Acc:HGNC:30676]	0.0160334	46.2182	0.0196284	0.0603667	2185	493094	4	-1	52872982	53366075	2700	725	49.8248	0.268519
656	NA	-0.113524	6.00945	0.46813	CDK12	protein_coding	ENSG00000167258	cyclin dependent kinase 12 [Source:HGNC Symbol;Acc:HGNC:24224]	0.0585669	46.2182	0.0712178	0.307936	1042	103397	17	1	39461511	39564907	2547	1383	46.7831	0.542992
657	NA	0.0642787	7.17042	0.46813	MRPL47	protein_coding	ENSG00000136522	mitochondrial ribosomal protein L47 [Source:HGNC Symbol;Acc:HGNC:16652]	0.0331679	46.2182	0.0402002	0.172339	2330	16370	3	-1	179588285	179604654	3610	3143	51.2666	0.870637
658	NA	0.0864153	6.70712	0.46813	HMCES	protein_coding	ENSG00000183624	5-hydroxymethylcytosine binding, ES cell specific [Source:HGNC Symbol;Acc:HGNC:24446]	0.0446313	46.2182	0.054046	0.249978	1690	27359	3	1	129278828	129306186	2116	2035	50.2369	0.96172
659	NA	-0.257421	4.0504	0.46813	LLGL2	protein_coding	ENSG00000073350	LLGL2, scribble cell polarity complex component [Source:HGNC Symbol;Acc:HGNC:6629]	0.133	46.2182	0.104669	0.203163	268	50129	17	1	75525080	75575208	393	285	51.2491	0.725191
660	NA	0.020968	8.27	0.46813	TAX1BP3	protein_coding	ENSG00000213977	Tax1 binding protein 3 [Source:HGNC Symbol;Acc:HGNC:30684]	0.0108338	46.2182	0.013221	0.0477433	4993	5787	17	-1	3662896	3668682	7104	6580	52.7006	0.926239
661	NA	0.10309	5.86236	0.46813	VMA21	protein_coding	ENSG00000160131	VMA21, vacuolar ATPase assembly factor [Source:HGNC Symbol;Acc:HGNC:22082]	0.0532658	46.2182	0.0648463	0.248656	941	12850	X	1	151396515	151409364	1316	1247	55.0064	0.947568
662	NA	-0.164236	4.20348	0.469386	FAM118A	protein_coding	ENSG00000100376	family with sequence similarity 118 member A [Source:HGNC Symbol;Acc:HGNC:1313]	0.0849456	46.2182	0.103974	0.22815	298	32988	22	1	45308968	45341955	632	451	53.4678	0.713608
663	NA	0.163552	4.96159	0.470275	SLFN5	protein_coding	ENSG00000166750	schlafen family member 5 [Source:HGNC Symbol;Acc:HGNC:28286]	0.0846621	46.2182	0.100806	0.300897	504	30620	17	1	35243036	35273655	896	794	49.7922	0.886161
664	NA	0.019584	7.5777	0.471191	NA	NA	ENSG00000104889,ENSG00000284491	NA	0.010146	46.2182	0.012417	0.0337405	3090	NA	NA	NA	NA	NA	NA	NA	NA	NA
665	NA	-0.024504	6.3937	0.471637	CMTM6	protein_coding	ENSG00000091317	CKLF like MARVEL transmembrane domain containing 6 [Source:HGNC Symbol;Acc:HGNC:19177]	0.0127061	46.2182	0.0154211	0.0285467	1360	22097	3	-1	32481312	32503408	2021	1791	60.4115	0.886195
666	NA	0.197544	3.78521	0.471637	FLCN	protein_coding	ENSG00000154803	folliculin [Source:HGNC Symbol;Acc:HGNC:27310]	0.102442	46.2182	0.124805	0.249754	223	24977	17	-1	17212212	17237188	660	608	49.3059	0.921212
667	NA	0.0659208	6.72325	0.472189	RABGGTB	protein_coding	ENSG00000137955	Rab geranylgeranyltransferase subunit beta [Source:HGNC Symbol;Acc:HGNC:9796]	0.0342074	46.2182	0.0412095	0.15545	1709	8883	1	1	75786197	75795079	2332	2197	48.4183	0.94211
668	NA	-0.201963	4.02323	0.47223	MYORG	protein_coding	ENSG00000164976	myogenesis regulating glycosidase (putative) [Source:HGNC Symbol;Acc:HGNC:19918]	0.104843	46.2182	0.126685	0.281902	263	10184	9	-1	34366670	34376853	341	300	54.44	0.879765
669	NA	-0.0776486	6.33304	0.474033	KHNYN	protein_coding	ENSG00000100441	KH and NYN domain containing [Source:HGNC Symbol;Acc:HGNC:20166]	0.0403609	46.2182	0.0471096	0.163282	1304	12549	14	1	24429286	24441834	1849	1756	50.7096	0.949703
670	NA	-0.117914	4.47616	0.475081	HDAC11	protein_coding	ENSG00000163517	histone deacetylase 11 [Source:HGNC Symbol;Acc:HGNC:19086]	0.0613461	46.2182	0.073531	0.142562	360	26701	3	1	13479724	13506424	544	496	46.7661	0.911765
671	NA	-0.100657	6.32971	0.47607	PROSER2	protein_coding	ENSG00000148426	proline and serine rich 2 [Source:HGNC Symbol;Acc:HGNC:23728]	0.0524288	46.2182	0.052781	0.204176	1301	48939	10	1	11823339	11872277	1548	1468	48.0872	0.94832
672	NA	-0.0466733	6.22867	0.47607	TSFM	protein_coding	ENSG00000123297	Ts translation elongation factor, mitochondrial [Source:HGNC Symbol;Acc:HGNC:12367]	0.0243169	46.2182	0.0296952	0.0728791	1213	25483	12	1	57782589	57808071	1726	1615	51.4923	0.935689
673	NA	-0.0445161	8.00806	0.47607	AMD1	protein_coding	ENSG00000123505	adenosylmethionine decarboxylase 1 [Source:HGNC Symbol;Acc:HGNC:457]	0.0232133	46.2182	0.0279382	0.133191	4164	20944	6	1	110874770	110895713	6217	5124	46.8247	0.824192
674	NA	0.0390475	6.58886	0.47607	ACTL6A	protein_coding	ENSG00000136518	actin like 6A [Source:HGNC Symbol;Acc:HGNC:24124]	0.0203632	46.2182	0.024873	0.0656574	1557	25529	3	1	179562880	179588408	2198	2065	54.7061	0.93949
675	NA	0.0964822	5.54464	0.47607	KIF18A	protein_coding	ENSG00000121621	kinesin family member 18A [Source:HGNC Symbol;Acc:HGNC:29441]	0.0503444	46.2182	0.0607208	0.186336	755	87689	11	-1	28020620	28108308	1168	1117	47.1782	0.956336
676	NA	0.0950711	6.09283	0.47607	IDE	protein_coding	ENSG00000119912	insulin degrading enzyme [Source:HGNC Symbol;Acc:HGNC:5381]	0.0496509	46.2182	0.0605297	0.25328	1104	122393	10	-1	92451684	92574076	1620	1476	46.2453	0.911111
677	NA	-0.162072	3.9673	0.47607	DNAJB9	protein_coding	ENSG00000128590	DnaJ heat shock protein family (Hsp40) member B9 [Source:HGNC Symbol;Acc:HGNC:6968]	0.0846826	46.2182	0.100919	0.190911	253	5283	7	1	108569568	108574850	478	428	47.9299	0.895397
678	NA	-0.126836	5.25577	0.47607	WDR92	protein_coding	ENSG00000243667	WD repeat domain 92 [Source:HGNC Symbol;Acc:HGNC:25176]	0.0662892	46.2182	0.0810236	0.260755	618	34625	2	-1	68122936	68157560	985	850	51.7835	0.862944
679	NA	-0.153334	4.43139	0.47607	DNAJC24	protein_coding	ENSG00000170946	DnaJ heat shock protein family (Hsp40) member C24 [Source:HGNC Symbol;Acc:HGNC:26979]	0.0801695	46.2182	0.0981872	0.205647	349	62010	11	1	31369840	31431849	579	520	54.3808	0.8981
680	NA	0.0676698	7.30455	0.47607	PRMT2	protein_coding	ENSG00000160310	protein arginine methyltransferase 2 [Source:HGNC Symbol;Acc:HGNC:5186]	0.0353885	46.2182	0.0433246	0.227972	2557	29958	21	1	46635167	46665124	4063	3880	56.2023	0.954959
681	NA	0.196525	3.7591	0.47607	IQCE	protein_coding	ENSG00000106012	IQ motif containing E [Source:HGNC Symbol;Acc:HGNC:29171]	0.10278	46.2182	0.12554	0.248827	219	55763	7	1	2558972	2614734	536	459	48.3312	0.856343
682	NA	-0.0745489	5.58422	0.47607	TAOK3	protein_coding	ENSG00000135090	TAO kinase 3 [Source:HGNC Symbol;Acc:HGNC:18133]	0.0389972	46.2182	0.0471929	0.125325	776	223145	12	-1	118149801	118372945	9174	1003	40.4297	0.109331
683	NA	0.160529	4.0287	0.47607	AKAP10	protein_coding	ENSG00000108599	A-kinase anchoring protein 10 [Source:HGNC Symbol;Acc:HGNC:368]	0.0840014	46.2182	0.102833	0.208161	264	74042	17	-1	19904302	19978343	747	515	35.5126	0.689424
684	NA	-0.0865435	4.92095	0.47607	HSDL1	protein_coding	ENSG00000103160	hydroxysteroid dehydrogenase like 1 [Source:HGNC Symbol;Acc:HGNC:16475]	0.0452971	46.2182	0.0554541	0.122449	490	23047	16	-1	84122146	84145192	820	513	54.9844	0.62561
685	NA	0.0358652	10.8088	0.47607	NCL	protein_coding	ENSG00000115053	nucleolin [Source:HGNC Symbol;Acc:HGNC:7667]	0.0187762	46.2182	0.0229592	0.197589	29015	30111	2	-1	231453531	231483641	69506	43461	50.3869	0.625284
686	NA	-0.252757	3.29719	0.47607	SLC46A1	protein_coding	ENSG00000076351	solute carrier family 46 member 1 [Source:HGNC Symbol;Acc:HGNC:30521]	0.132333	46.2182	0.153894	0.283921	159	12442	17	-1	28394756	28407197	376	343	48.6997	0.912234
687	NA	0.0296579	8.26595	0.476382	ITGB1	protein_coding	ENSG00000150093	integrin subunit beta 1 [Source:HGNC Symbol;Acc:HGNC:6153]	0.0155357	46.2182	0.0189644	0.0820465	4979	105474	10	-1	32900319	33005792	6938	6031	63.4722	0.869271
688	NA	0.0473808	8.01532	0.476597	H2AFY	protein_coding	ENSG00000113648	H2A histone family member Y [Source:HGNC Symbol;Acc:HGNC:4740]	0.0248317	46.2182	0.0302469	0.166209	4185	66015	5	-1	135333900	135399914	6235	5376	57.9531	0.862229
689	NA	0.185668	4.20831	0.476597	ETNK1	protein_coding	ENSG00000139163	ethanolamine kinase 1 [Source:HGNC Symbol;Acc:HGNC:24649]	0.0973398	46.2182	0.119152	0.286914	299	65591	12	1	22625075	22690665	819	773	57.9444	0.943834
690	NA	0.0588713	7.17783	0.476974	NUDT16	protein_coding	ENSG00000198585	nudix hydrolase 16 [Source:HGNC Symbol;Acc:HGNC:26442]	0.0308815	46.2182	0.0378158	0.165601	2342	7160	3	1	131381671	131388830	3644	3494	37.589	0.958836
691	NA	-0.182612	3.41057	0.477126	MORN4	protein_coding	ENSG00000171160	MORN repeat containing 4 [Source:HGNC Symbol;Acc:HGNC:24001]	0.095835	46.2182	0.11501	0.190373	172	18948	10	-1	97614553	97633500	268	229	54.7205	0.854478
692	NA	-0.118177	5.48216	0.477126	AIDA	protein_coding	ENSG00000186063	axin interactor, dorsalization associated [Source:HGNC Symbol;Acc:HGNC:25761]	0.0620568	46.2182	0.0754432	0.268479	723	45198	1	-1	222668013	222713210	1190	1094	53.6133	0.919328
693	NA	-0.0384364	8.21493	0.477126	MRPL20	protein_coding	ENSG00000242485	mitochondrial ribosomal protein L20 [Source:HGNC Symbol;Acc:HGNC:14478]	0.020205	46.2182	0.0246868	0.119524	4806	5406	1	-1	1401908	1407313	5952	4997	49.1963	0.83955
694	NA	-0.0536554	7.1766	0.477126	UBTF	protein_coding	ENSG00000108312	upstream binding transcription factor [Source:HGNC Symbol;Acc:HGNC:12511]	0.0282061	46.2182	0.0345231	0.16	2340	16594	17	-1	44205033	44221626	3853	3706	54.5734	0.961848
695	NA	0.0259917	6.50394	0.477126	F2R	protein_coding	ENSG00000181104	coagulation factor II thrombin receptor [Source:HGNC Symbol;Acc:HGNC:3537]	0.0136643	46.2182	0.0160458	0.0252155	1468	19739	5	1	76716043	76735781	2867	783	50.8199	0.273108
696	NA	0.104936	5.6443	0.477126	SAP30L	protein_coding	ENSG00000164576	SAP30 like [Source:HGNC Symbol;Acc:HGNC:25663]	0.0551789	46.2182	0.0668797	0.237378	809	15098	5	1	154445957	154461054	3591	2315	20.4562	0.644667
697	NA	0.00764223	8.23135	0.477126	TK1	protein_coding	ENSG00000167900	thymidine kinase 1 [Source:HGNC Symbol;Acc:HGNC:11830]	0.00401918	46.2182	0.00488597	0.00917166	4861	13159	17	-1	78174075	78187233	6665	6534	53.1639	0.980345
698	NA	-0.0325862	7.91505	0.478024	WDR82	protein_coding	ENSG00000164091	WD repeat domain 82 [Source:HGNC Symbol;Acc:HGNC:28826]	0.0171518	46.2182	0.0209774	0.087496	3904	33600	3	-1	52254421	52288020	5441	4998	54.465	0.918581
699	NA	-0.0468102	9.6051	0.478582	PSMD8	protein_coding	ENSG00000099341	proteasome 26S subunit, non-ATPase 8 [Source:HGNC Symbol;Acc:HGNC:9566]	0.0246547	46.2182	0.0301805	0.221744	12597	9289	19	1	38374536	38383824	18553	17943	49.7091	0.967121
700	NA	0.133072	4.99833	0.479217	TENT2	protein_coding	ENSG00000164329	terminal nucleotidyltransferase 2 [Source:HGNC Symbol;Acc:HGNC:26776]	0.0702088	46.2182	0.0859694	0.249505	517	74529	5	1	79612120	79686648	792	715	49.1077	0.902778
701	NA	-0.188142	3.52347	0.479217	LRRC14	protein_coding	ENSG00000160959	leucine rich repeat containing 14 [Source:HGNC Symbol;Acc:HGNC:20419]	0.0992917	46.2182	0.119972	0.199011	186	7187	8	1	144517992	144525178	277	274	55.3066	0.98917
702	NA	-0.0669914	8.65673	0.479217	EFHD2	protein_coding	ENSG00000142634	EF-hand domain family member D2 [Source:HGNC Symbol;Acc:HGNC:28670]	0.0353561	46.2182	0.043119	0.288331	6528	20449	1	1	15409895	15430343	8733	7661	51.3758	0.877247
703	NA	0.179889	4.13406	0.479217	LRP5	protein_coding	ENSG00000162337	LDL receptor related protein 5 [Source:HGNC Symbol;Acc:HGNC:6697]	0.0949482	46.2182	0.116229	0.245041	284	136667	11	1	68312609	68449275	452	416	53.0361	0.920354
704	NA	0.0597265	6.1467	0.479217	NUP107	protein_coding	ENSG00000111581	nucleoporin 107 [Source:HGNC Symbol;Acc:HGNC:29914]	0.0315306	46.2182	0.03795	0.122003	1146	59076	12	1	68686734	68745809	1645	1517	54.1042	0.922188
705	NA	0.0257907	6.39264	0.479217	METRN	protein_coding	ENSG00000103260	meteorin, glial cell differentiation regulator [Source:HGNC Symbol;Acc:HGNC:14151]	0.0136186	46.2182	0.0166786	0.0347559	1359	4541	16	1	715115	719655	2267	2224	69.6524	0.981032
706	NA	-0.0684319	7.22152	0.479217	ACO1	protein_coding	ENSG00000122729	aconitase 1 [Source:HGNC Symbol;Acc:HGNC:117]	0.0361446	46.2182	0.044119	0.231085	2414	70167	9	1	32384603	32454769	3584	3461	56.7628	0.965681
707	NA	-0.0466162	8.13374	0.480579	C9orf78	protein_coding	ENSG00000136819	chromosome 9 open reading frame 78 [Source:HGNC Symbol;Acc:HGNC:24932]	0.0246482	46.2182	0.0301552	0.164524	4543	8574	9	-1	129827290	129835863	6070	1734	38.4446	0.285667
708	NA	0.0759958	6.43036	0.481037	GABPB1	protein_coding	ENSG00000104064	GA binding protein transcription factor subunit beta 1 [Source:HGNC Symbol;Acc:HGNC:4074]	0.0402065	46.2182	0.0489104	0.192503	1395	80017	15	-1	50275392	50355408	2010	1892	59.3747	0.941294
709	NA	-0.110276	5.52541	0.481996	AUNIP	protein_coding	ENSG00000127423	aurora kinase A and ninein interacting protein [Source:HGNC Symbol;Acc:HGNC:28363]	0.0584057	46.2182	0.0713374	0.25	745	27546	1	-1	25831913	25859458	951	766	39.346	0.805468
710	NA	-0.080078	5.5312	0.481996	STK10	protein_coding	ENSG00000072786	serine/threonine kinase 10 [Source:HGNC Symbol;Acc:HGNC:11388]	0.0424194	46.2182	0.0519236	0.14876	748	146314	5	-1	172042073	172188386	1052	1005	52.4139	0.955323
711	NA	0.0352978	7.90689	0.481996	MRPL4	protein_coding	ENSG00000105364	mitochondrial ribosomal protein L4 [Source:HGNC Symbol;Acc:HGNC:14276]	0.018704	46.2182	0.0228067	0.0960822	3882	8145	19	1	10251901	10260045	5764	5313	52.5272	0.921756
712	NA	0.10865	5.58422	0.482849	FUNDC1	protein_coding	ENSG00000069509	FUN14 domain containing 1 [Source:HGNC Symbol;Acc:HGNC:28746]	0.0576701	46.2182	0.0689227	0.241391	776	19363	X	-1	44523639	44543001	983	910	52.989	0.925738
713	NA	-0.0398781	8.34872	0.482849	AP3S1	protein_coding	ENSG00000177879	adaptor related protein complex 3 subunit sigma 1 [Source:HGNC Symbol;Acc:HGNC:2013]	0.0211684	46.2182	0.0257736	0.11721	5273	72601	5	1	115841481	115914081	6669	6455	57.3335	0.967911
714	NA	-0.0678782	6.27317	0.482849	IPO11	protein_coding	ENSG00000086200	importin 11 [Source:HGNC Symbol;Acc:HGNC:20628]	0.0360423	46.2182	0.0434173	0.14359	1251	224611	5	1	62403972	62628582	1711	1640	58.2348	0.958504
715	NA	0.137068	5.14166	0.482849	ALG13	protein_coding	ENSG00000101901	ALG13, UDP-N-acetylglucosaminyltransferase subunit [Source:HGNC Symbol;Acc:HGNC:30881]	0.0727866	46.2182	0.0877527	0.284727	571	94839	X	1	111665811	111760649	898	872	58.3945	0.971047
716	NA	0.132416	5.50591	0.482849	KMT2A	protein_coding	ENSG00000118058	lysine methyltransferase 2A [Source:HGNC Symbol;Acc:HGNC:7132]	0.0703215	46.2182	0.0858419	0.273363	735	90343	11	1	118436490	118526832	1827	912	39.2654	0.499179
717	NA	-0.0947964	4.97299	0.48286	SPATA2	protein_coding	ENSG00000158480	spermatogenesis associated 2 [Source:HGNC Symbol;Acc:HGNC:14681]	0.0503612	46.2182	0.0613231	0.149556	508	12118	20	-1	49903391	49915508	699	660	47.3833	0.944206
718	NA	0.0598663	8.14134	0.483869	CERS2	protein_coding	ENSG00000143418	ceramide synthase 2 [Source:HGNC Symbol;Acc:HGNC:14076]	0.0318436	46.2182	0.0388261	0.2373	4567	14422	1	-1	150960583	150975004	6202	5905	48.7263	0.952112
719	NA	0.100826	6.12642	0.483869	WDR41	protein_coding	ENSG00000164253	WD repeat domain 41 [Source:HGNC Symbol;Acc:HGNC:25601]	0.0536335	46.2182	0.0653475	0.286226	1130	194642	5	-1	77425970	77620611	1707	1398	45.0687	0.818981
720	NA	0.21843	3.31523	0.483869	PLB1	protein_coding	ENSG00000163803	phospholipase B1 [Source:HGNC Symbol;Acc:HGNC:30041]	0.116227	46.2182	0.141263	0.246518	161	186644	2	1	28457145	28643788	312	176	21.733	0.564103
721	NA	-0.120708	5.44783	0.48507	RUNX1	protein_coding	ENSG00000159216	runt related transcription factor 1 [Source:HGNC Symbol;Acc:HGNC:10471]	0.0642917	46.2182	0.0784462	0.269244	706	1216867	21	-1	34787801	36004667	1168	1073	48.4772	0.918664
722	NA	0.0793954	4.57677	0.486429	ZNF263	protein_coding	ENSG00000006194	zinc finger protein 263 [Source:HGNC Symbol;Acc:HGNC:13056]	0.0423329	46.2182	0.0517404	0.0928884	386	37602	16	1	3263800	3301401	684	617	43.2853	0.902047
723	NA	-0.105822	6.23579	0.486865	SCAF11	protein_coding	ENSG00000139218	SR-related CTD associated factor 11 [Source:HGNC Symbol;Acc:HGNC:10784]	0.0564561	46.2182	0.0690857	0.285103	1219	72990	12	-1	45919131	45992120	2914	1800	49.69	0.617708
724	NA	-0.0419461	9.82164	0.487607	YWHAB	protein_coding	ENSG00000166913	tyrosine 3-monooxygenase/tryptophan 5-monooxygenase activation protein beta [Source:HGNC Symbol;Acc:HGNC:12849]	0.0223949	46.2182	0.0273591	0.207766	14637	22857	20	1	44885676	44908532	19726	11207	40.4039	0.568133
725	NA	-0.0666395	5.70882	0.489951	SLC39A9	protein_coding	ENSG00000029364	solute carrier family 39 member 9 [Source:HGNC Symbol;Acc:HGNC:20182]	0.0356347	46.2182	0.0435842	0.120876	846	64374	14	1	69398015	69462388	1201	1137	52.9499	0.946711
726	NA	-0.104316	5.045	0.492309	TMEM170A	protein_coding	ENSG00000166822	transmembrane protein 170A [Source:HGNC Symbol;Acc:HGNC:29577]	0.0558799	46.2182	0.065539	0.162126	534	22444	16	-1	75443054	75465497	805	733	47.9795	0.910559
727	NA	-0.0839063	5.81245	0.492309	NDUFAF1	protein_coding	ENSG00000137806	NADH:ubiquinone oxidoreductase complex assembly factor 1 [Source:HGNC Symbol;Acc:HGNC:18828]	0.0449548	46.2182	0.0545591	0.180716	909	15171	15	-1	41387349	41402519	1268	1090	53.0982	0.859621
728	NA	0.141293	4.74253	0.493295	ARHGEF28	protein_coding	ENSG00000214944	Rho guanine nucleotide exchange factor 28 [Source:HGNC Symbol;Acc:HGNC:30322]	0.0757863	46.2182	0.090353	0.245038	433	315836	5	1	73626158	73941993	1026	899	44.3648	0.876218
729	NA	-0.115192	5.73585	0.493295	TMEM106B	protein_coding	ENSG00000106460	transmembrane protein 106B [Source:HGNC Symbol;Acc:HGNC:22407]	0.0617942	46.2182	0.0756805	0.253176	862	32127	7	1	12211241	12243367	1257	1194	52.9079	0.949881
730	NA	0.170682	4.34186	0.493295	ELOVL4	protein_coding	ENSG00000118402	ELOVL fatty acid elongase 4 [Source:HGNC Symbol;Acc:HGNC:14415]	0.0915998	46.2182	0.109753	0.249851	328	32769	6	-1	79914812	79947580	438	418	49.7679	0.954338
731	NA	0.101819	5.73585	0.493295	ARHGAP23	protein_coding	ENSG00000275832	Rho GTPase activating protein 23 [Source:HGNC Symbol;Acc:HGNC:29293]	0.0546573	46.2182	0.0666901	0.217658	862	93113	17	1	38419280	38512392	1269	1036	45.6786	0.816391
732	NA	-0.217493	3.4921	0.495671	CAB39L	protein_coding	ENSG00000102547	calcium binding protein 39 like [Source:HGNC Symbol;Acc:HGNC:20290]	0.11698	46.2182	0.143174	0.282285	182	135477	13	-1	49308650	49444126	265	253	54.0751	0.954717
733	NA	-0.191461	4.05577	0.495671	LZTFL1	protein_coding	ENSG00000163818	leucine zipper transcription factor like 1 [Source:HGNC Symbol;Acc:HGNC:6741]	0.103006	46.2182	0.126156	0.288252	269	92727	3	-1	45823316	45916042	452	407	50.6216	0.900442
734	NA	0.0355214	7.52298	0.495671	C2orf68	protein_coding	ENSG00000168887	chromosome 2 open reading frame 68 [Source:HGNC Symbol;Acc:HGNC:34353]	0.0191119	46.2182	0.0233672	0.0941866	2975	5413	2	-1	85606654	85612066	4044	640	57.9656	0.158259
735	NA	0.128627	5.47416	0.497701	ABLIM1	protein_coding	ENSG00000099204	actin binding LIM protein 1 [Source:HGNC Symbol;Acc:HGNC:78]	0.0693133	46.2182	0.0452442	0.107412	719	253891	10	-1	114431113	114685003	848	792	50.2008	0.933962
736	NA	0.0205106	7.65231	0.497701	DAP3	protein_coding	ENSG00000132676	death associated protein 3 [Source:HGNC Symbol;Acc:HGNC:2673]	0.0110564	46.2182	0.0133559	0.0386374	3254	51051	1	1	155687960	155739010	5185	3990	54.3739	0.769527
737	NA	-0.0364138	7.67692	0.497701	FSTL1	protein_coding	ENSG00000163430	follistatin like 1 [Source:HGNC Symbol;Acc:HGNC:3972]	0.0196373	46.2182	0.0233141	0.0906193	3310	58961	3	-1	120392293	120451253	5126	4846	64.9288	0.945377
738	NA	-0.0538902	8.28266	0.497701	SMC4	protein_coding	ENSG00000113810	structural maintenance of chromosomes 4 [Source:HGNC Symbol;Acc:HGNC:14013]	0.0290678	46.2182	0.0355575	0.221986	5037	35689	3	1	160399274	160434962	8447	7159	53.5372	0.84752
739	NA	-0.126817	5.45801	0.497701	NOL4L	protein_coding	ENSG00000197183	nucleolar protein 4 like [Source:HGNC Symbol;Acc:HGNC:16106]	0.0684249	46.2182	0.081097	0.241486	711	142016	20	-1	32443059	32585074	953	897	44.6009	0.941238
740	NA	0.151513	5.06912	0.498568	MCPH1	protein_coding	ENSG00000147316	microcephalin 1 [Source:HGNC Symbol;Acc:HGNC:6954]	0.0818196	46.2182	0.0977267	0.313284	543	241913	8	1	6406592	6648504	992	920	42.4457	0.927419
741	NA	0.161826	4.21313	0.498568	ZMAT3	protein_coding	ENSG00000172667	zinc finger matrin-type 3 [Source:HGNC Symbol;Acc:HGNC:29983]	0.087415	46.2182	0.105744	0.243056	300	55057	3	-1	179017223	179072279	1653	536	49.084	0.324259
742	NA	0.0345068	7.47064	0.50061	SSBP4	protein_coding	ENSG00000130511	single stranded DNA binding protein 4 [Source:HGNC Symbol;Acc:HGNC:15676]	0.0186662	46.2182	0.022421	0.0763647	2869	15699	19	1	18418864	18434562	4396	4359	54.85	0.991583
743	NA	-0.212107	3.20348	0.500995	ZIK1	protein_coding	ENSG00000171649	zinc finger protein interacting with K protein 1 [Source:HGNC Symbol;Acc:HGNC:33104]	0.114801	46.2182	0.136049	0.222963	149	15322	19	1	57578456	57593777	208	199	56.9296	0.956731
744	NA	-0.17627	3.59902	0.501111	ABCC5	protein_coding	ENSG00000114770	ATP binding cassette subfamily C member 5 [Source:HGNC Symbol;Acc:HGNC:56]	0.0954554	46.2182	0.116624	0.212411	196	98082	3	-1	183919934	184018015	364	304	46.6579	0.835165
745	NA	0.116248	5.15923	0.501111	EEF2K	protein_coding	ENSG00000103319	eukaryotic elongation factor 2 kinase [Source:HGNC Symbol;Acc:HGNC:24615]	0.0629663	46.2182	0.0762564	0.232253	578	82451	16	1	22206282	22288732	785	714	51.388	0.909554
746	NA	0.121195	4.50394	0.501864	PBX3	protein_coding	ENSG00000167081	PBX homeobox 3 [Source:HGNC Symbol;Acc:HGNC:8634]	0.0657097	46.2182	0.0804673	0.176495	367	220033	9	1	125747345	125967377	639	595	44.6756	0.931142
747	NA	-0.0558736	7.86657	0.501864	STT3A	protein_coding	ENSG00000134910	STT3A, catalytic subunit of the oligosaccharyltransferase complex [Source:HGNC Symbol;Acc:HGNC:6172]	0.0302972	46.2182	0.0370822	0.227731	3775	33504	11	1	125591712	125625215	5415	5299	61.113	0.978578
748	NA	0.138382	5.16173	0.502654	TIMM10B	protein_coding	ENSG00000132286	translocase of inner mitochondrial membrane 10B [Source:HGNC Symbol;Acc:HGNC:4022]	0.0751213	46.2182	0.0919568	0.28831	579	3233	11	1	6481447	6484679	853	790	52.1506	0.926143
749	NA	0.0837398	6.3734	0.502654	TRA2A	protein_coding	ENSG00000164548	transformer 2 alpha homolog [Source:HGNC Symbol;Acc:HGNC:16645]	0.0455473	46.2182	0.0556991	0.248996	1341	27262	7	-1	23504780	23532041	2160	2012	56.8738	0.931481
750	NA	-0.0859194	6.03007	0.502654	IMPA1	protein_coding	ENSG00000133731	inositol monophosphatase 1 [Source:HGNC Symbol;Acc:HGNC:6050]	0.0467607	46.2182	0.0567817	0.214492	1057	28733	8	-1	81657961	81686693	1257	1138	57.6336	0.90533
751	NA	-0.0484611	6.35282	0.502654	PMAIP1	protein_coding	ENSG00000141682	phorbol-12-myristate-13-acetate-induced protein 1 [Source:HGNC Symbol;Acc:HGNC:9108]	0.026383	46.2182	0.0306515	0.0876743	1322	4359	18	1	59899948	59904306	2142	1976	53.4211	0.922502
752	NA	-0.115966	5.5312	0.502654	CSTF3	protein_coding	ENSG00000176102	cleavage stimulation factor subunit 3 [Source:HGNC Symbol;Acc:HGNC:2485]	0.0631855	46.2182	0.0773693	0.266972	748	85184	11	-1	33077188	33162371	1455	1174	47.9123	0.806873
753	NA	0.151436	4.045	0.502654	CCDC82	protein_coding	ENSG00000149231	coiled-coil domain containing 82 [Source:HGNC Symbol;Acc:HGNC:26282]	0.0825197	46.2182	0.100683	0.201995	267	37188	11	-1	96352769	96389956	692	564	47.9486	0.815029
754	NA	0.169587	5.18398	0.502654	EPGN	protein_coding	ENSG00000182585	epithelial mitogen [Source:HGNC Symbol;Acc:HGNC:17470]	0.0924213	46.2182	0.0756851	0.208351	588	6835	4	1	74308473	74315307	893	727	53.0055	0.81411
755	NA	0.109639	5.95441	0.502654	MED21	protein_coding	ENSG00000152944	mediator complex subunit 21 [Source:HGNC Symbol;Acc:HGNC:11473]	0.05976	46.2182	0.0731476	0.29341	1003	43798	12	1	27022546	27066343	1418	1359	53.7439	0.958392
756	NA	-0.0634335	7.53794	0.502654	AURKA	protein_coding	ENSG00000087586	aurora kinase A [Source:HGNC Symbol;Acc:HGNC:11393]	0.034581	46.2182	0.0421295	0.229251	3006	22949	20	-1	56369389	56392337	3757	2981	39.5116	0.793452
757	NA	0.195414	3.58422	0.502654	METTL4	protein_coding	ENSG00000101574	methyltransferase like 4 [Source:HGNC Symbol;Acc:HGNC:24726]	0.106617	46.2182	0.130575	0.249336	194	33985	18	-1	2537525	2571509	355	332	50.8916	0.935211
758	NA	-0.0714573	8.16639	0.502654	PHLDA1	protein_coding	ENSG00000139289	pleckstrin homology like domain family A member 1 [Source:HGNC Symbol;Acc:HGNC:8933]	0.0389907	46.2182	0.0468039	0.307908	4647	8486	12	-1	76025447	76033932	5833	5227	45.6015	0.896108
759	NA	0.0269011	9.61878	0.502654	RPL23A	protein_coding	ENSG00000198242	ribosomal protein L23a [Source:HGNC Symbol;Acc:HGNC:10317]	0.0146935	46.2182	0.017922	0.10434	12717	4967	17	1	28719393	28724359	176120	18291	48.0432	0.103855
760	NA	0.10048	6.52734	0.502654	NUFIP2	protein_coding	ENSG00000108256	NUFIP2, FMR1 interacting protein 2 [Source:HGNC Symbol;Acc:HGNC:17634]	0.0549024	46.2182	0.0672364	0.321543	1492	38283	17	-1	29255836	29294118	2250	1854	45.3474	0.824
761	NA	0.0605544	5.06646	0.502654	ANAPC10	protein_coding	ENSG00000164162	anaphase promoting complex subunit 10 [Source:HGNC Symbol;Acc:HGNC:24077]	0.0330896	46.2182	0.0373933	0.0683542	542	266634	4	-1	144831908	145098541	724	667	45.946	0.921271
762	NA	0.131223	5.28352	0.502654	SYNJ2	protein_coding	ENSG00000078269	synaptojanin 2 [Source:HGNC Symbol;Acc:HGNC:11504]	0.0717147	46.2182	0.0854815	0.274313	630	117290	6	1	157981887	158099176	1373	1127	48.4561	0.82083
763	NA	-0.0154319	6.40322	0.502654	RNF130	protein_coding	ENSG00000113269	ring finger protein 130 [Source:HGNC Symbol;Acc:HGNC:18280]	0.00843385	46.2182	0.0103125	0.0143958	1369	160468	5	-1	179911651	180072118	1794	1728	51.1412	0.963211
764	NA	0.0793338	5.02048	0.502654	HEG1	protein_coding	ENSG00000173706	heart development protein with EGF like domains 1 [Source:HGNC Symbol;Acc:HGNC:29227]	0.0433621	46.2182	0.047179	0.0783673	525	90249	3	-1	124965710	125055958	1205	1000	48.924	0.829876
765	NA	0.0603794	5.40847	0.502654	NMT2	protein_coding	ENSG00000152465	N-myristoyltransferase 2 [Source:HGNC Symbol;Acc:HGNC:7858]	0.0330192	46.2182	0.0390594	0.0748693	687	66110	10	-1	15102584	15168693	5436	768	50.0664	0.14128
766	NA	-0.0615012	7.24052	0.502654	NOLC1	protein_coding	ENSG00000166197	nucleolar and coiled-body phosphoprotein 1 [Source:HGNC Symbol;Acc:HGNC:15608]	0.0336349	46.2182	0.0403632	0.202419	2446	11696	10	1	102152176	102163871	4618	3288	48.9553	0.711997
767	NA	-0.0643059	7.37233	0.502654	CDK5RAP2	protein_coding	ENSG00000136861	CDK5 regulatory subunit associated protein 2 [Source:HGNC Symbol;Acc:HGNC:18672]	0.0351719	46.2182	0.0425475	0.223775	2680	191302	9	-1	120388869	120580170	7946	3799	49.6549	0.478102
768	NA	0.0864601	6.64073	0.502654	RAD50	protein_coding	ENSG00000113522	RAD50 double strand break repair protein [Source:HGNC Symbol;Acc:HGNC:9816]	0.0473046	46.2182	0.0575138	0.27408	1614	90326	5	1	132556019	132646344	5093	2881	39.8126	0.565678
769	NA	0.0861625	5.03688	0.502654	DTNB	protein_coding	ENSG00000138101	dystrobrevin beta [Source:HGNC Symbol;Acc:HGNC:3058]	0.0471448	46.2182	0.057347	0.117208	531	296450	2	-1	25377198	25673647	775	696	46.431	0.898065
770	NA	-0.0575369	6.43036	0.502654	CLN5	protein_coding	ENSG00000102805	CLN5, intracellular trafficking protein [Source:HGNC Symbol;Acc:HGNC:2076]	0.0314831	46.2182	0.0385518	0.128876	1395	28484	13	1	76990660	77019143	2214	2137	53.2747	0.965221
771	NA	0.0772583	7.3457	0.502654	FDX1	protein_coding	ENSG00000137714	ferredoxin 1 [Source:HGNC Symbol;Acc:HGNC:3638]	0.0423043	46.2182	0.0518111	0.315769	2631	34999	11	1	110429883	110464881	3801	3491	49.436	0.918443
772	NA	-0.18561	3.91505	0.502654	C5orf30	protein_coding	ENSG00000181751	chromosome 5 open reading frame 30 [Source:HGNC Symbol;Acc:HGNC:25052]	0.101645	46.2182	0.124291	0.270298	244	19959	5	1	103258702	103278660	370	353	52.8017	0.954054
773	NA	-0.0446129	5.32416	0.502654	ZSCAN29	protein_coding	ENSG00000140265	zinc finger and SCAN domain containing 29 [Source:HGNC Symbol;Acc:HGNC:26673]	0.0244317	46.2182	0.0289392	0.051095	648	12854	15	-1	43358172	43371025	916	248	48.4597	0.270742
774	NA	0.00844171	9.16266	0.502654	RRM1	protein_coding	ENSG00000167325	ribonucleotide reductase catalytic subunit M1 [Source:HGNC Symbol;Acc:HGNC:10451]	0.0046244	46.2182	0.00566315	0.0151881	9270	44170	11	1	4094707	4138876	14511	13771	62.7443	0.949004
775	NA	-0.167438	4.61002	0.502654	VPS53	protein_coding	ENSG00000141252	VPS53, GARP complex subunit [Source:HGNC Symbol;Acc:HGNC:25608]	0.0918093	46.2182	0.112337	0.297929	395	213050	17	-1	508668	721717	1436	826	53.1029	0.575209
776	NA	0.0763992	6.71138	0.502654	GPN2	protein_coding	ENSG00000142751	GPN-loop GTPase 2 [Source:HGNC Symbol;Acc:HGNC:25513]	0.041893	46.2182	0.0510055	0.210353	1695	14165	1	-1	26876133	26890297	2389	1692	51.0089	0.708246
777	NA	-0.0509023	8.36882	0.502654	PSME3	protein_coding	ENSG00000131467	proteasome activator subunit 3 [Source:HGNC Symbol;Acc:HGNC:9570]	0.0279251	46.2182	0.0340366	0.227251	5347	19374	17	1	42824385	42843758	7055	6473	47.3144	0.917505
778	NA	-0.225422	3.09283	0.502654	MAP3K9	protein_coding	ENSG00000006432	mitogen-activated protein kinase kinase kinase 9 [Source:HGNC Symbol;Acc:HGNC:6861]	0.123693	46.2182	0.14119	0.202741	138	87009	14	-1	70722526	70809534	504	324	31.4136	0.642857
779	NA	-0.072413	6.88668	0.502654	BRD4	protein_coding	ENSG00000141867	bromodomain containing 4 [Source:HGNC Symbol;Acc:HGNC:13575]	0.0397382	46.2182	0.0486335	0.242886	1914	97027	19	-1	15235519	15332545	7973	4236	42.6258	0.531293
780	NA	0.121789	8.16079	0.502654	CD24	protein_coding	ENSG00000272398	CD24 molecule [Source:HGNC Symbol;Acc:HGNC:1645]	0.0668395	46.2182	0.0451435	0.226375	4629	5797	6	-1	106969831	106975627	4700	4239	48.4421	0.901915
781	NA	0.243065	3.26971	0.502654	RTKN2	protein_coding	ENSG00000182010	rhotekin 2 [Source:HGNC Symbol;Acc:HGNC:19364]	0.133428	46.2182	0.160323	0.294528	156	85673	10	-1	62183035	62268707	467	441	45.0975	0.944325
782	NA	0.0346616	7.70284	0.502654	RNASEH2C	protein_coding	ENSG00000172922	ribonuclease H2 subunit C [Source:HGNC Symbol;Acc:HGNC:24116]	0.0190336	46.2182	0.0232736	0.0993547	3370	6943	11	-1	65714005	65720947	4831	4547	42.4918	0.941213
783	NA	0.0355054	7.76197	0.502654	ISCU	protein_coding	ENSG00000136003	iron-sulfur cluster assembly enzyme [Source:HGNC Symbol;Acc:HGNC:29882]	0.0195063	46.2182	0.0236421	0.097186	3511	6803	12	1	108562582	108569384	4888	4694	48.4836	0.960311
784	NA	0.0191954	7.97866	0.502654	LSM4	protein_coding	ENSG00000130520	LSM4 homolog, U6 small nuclear RNA and mRNA degradation associated [Source:HGNC Symbol;Acc:HGNC:17259]	0.0105488	46.2182	0.0126929	0.0379036	4080	17045	19	-1	18306230	18323274	5614	5427	60.0934	0.96669
785	NA	-0.0880772	6.68475	0.502654	PEX19	protein_coding	ENSG00000162735	peroxisomal biogenesis factor 19 [Source:HGNC Symbol;Acc:HGNC:9713]	0.0484362	46.2182	0.0587385	0.277744	1664	9537	1	-1	160276812	160286348	2706	2292	64.0057	0.847007
786	NA	-0.166709	3.17413	0.502654	NUDT6	protein_coding	ENSG00000170917	nudix hydrolase 6 [Source:HGNC Symbol;Acc:HGNC:8053]	0.0917126	46.2182	0.112184	0.163258	146	34272	4	-1	122888697	122922968	268	236	56.7627	0.880597
787	NA	-0.118085	5.40847	0.502654	ZFP64	protein_coding	ENSG00000020256	ZFP64 zinc finger protein [Source:HGNC Symbol;Acc:HGNC:15940]	0.0650099	46.2182	0.0775996	0.268406	687	152646	20	-1	52051663	52204308	1002	917	49.0294	0.91517
788	NA	-0.0811226	6.23224	0.502654	SLC9A3R2	protein_coding	ENSG00000065054	SLC9A3 regulator 2 [Source:HGNC Symbol;Acc:HGNC:11076]	0.0446632	46.2182	0.0546688	0.228088	1216	13671	16	1	2025356	2039026	1584	1425	61.2646	0.899621
789	NA	-0.0329578	5.82666	0.502654	RNF4	protein_coding	ENSG00000063978	ring finger protein 4 [Source:HGNC Symbol;Acc:HGNC:10067]	0.0181523	46.2182	0.0221266	0.0436584	918	163101	4	1	2462220	2625320	1420	1339	50.4959	0.942958
790	NA	0.0732356	7.07773	0.502654	GPX8	protein_coding	ENSG00000164294	glutathione peroxidase 8 (putative) [Source:HGNC Symbol;Acc:HGNC:33100]	0.0403441	46.2182	0.0485445	0.222767	2185	6954	5	1	55160118	55167071	4466	3501	50.8755	0.783923
791	NA	-0.0705369	6.9829	0.502654	PPP4R2	protein_coding	ENSG00000163605	protein phosphatase 4 regulatory subunit 2 [Source:HGNC Symbol;Acc:HGNC:18296]	0.0388697	46.2182	0.0475972	0.197668	2046	72415	3	1	72996785	73069199	3146	3063	56.4061	0.973617
792	NA	-0.112072	5.88215	0.502654	MRS2	protein_coding	ENSG00000124532	MRS2, magnesium transporter [Source:HGNC Symbol;Acc:HGNC:13785]	0.0617604	46.2182	0.0711569	0.285762	954	23287	6	1	24402908	24426194	1321	1241	50.1563	0.93944
793	NA	0.0483934	6.78763	0.502654	HDAC8	protein_coding	ENSG00000147099	histone deacetylase 8 [Source:HGNC Symbol;Acc:HGNC:13315]	0.0266708	46.2182	0.032549	0.120525	1787	243588	X	-1	72329516	72573103	2675	2383	44.2535	0.890841
794	NA	-0.164674	4.56551	0.503057	MTURN	protein_coding	ENSG00000180354	maturin, neural progenitor differentiation regulator homolog [Source:HGNC Symbol;Acc:HGNC:25457]	0.0908107	46.2182	0.105384	0.28149	383	27953	7	1	30134810	30162762	700	663	58.6199	0.947143
795	NA	-0.161761	4.13913	0.503057	MAN1A2	protein_coding	ENSG00000198162	mannosidase alpha class 1A member 2 [Source:HGNC Symbol;Acc:HGNC:6822]	0.0892302	46.2182	0.109221	0.235632	285	161424	1	1	117367449	117528872	806	633	41.4629	0.78536
796	NA	-0.142843	4.30172	0.504507	SNIP1	protein_coding	ENSG00000163877	Smad nuclear interacting protein 1 [Source:HGNC Symbol;Acc:HGNC:30587]	0.078882	46.2182	0.0966041	0.224939	319	19896	1	-1	37534449	37554344	593	555	54.9117	0.935919
797	NA	-0.0145735	7.31242	0.508514	FOPNL	protein_coding	ENSG00000133393	FGFR1OP N-terminal like [Source:HGNC Symbol;Acc:HGNC:26435]	0.0080685	46.2182	0.00984758	0.0201896	2571	22906	16	-1	15865720	15888625	3693	3566	52.364	0.965611
798	NA	0.0503633	7.49557	0.508514	2011-09-01	protein_coding	ENSG00000138758	septin 11 [Source:HGNC Symbol;Acc:HGNC:25589]	0.0278904	46.2182	0.0339351	0.166023	2919	90682	4	1	76949703	77040384	14241	3874	52.8632	0.272031
799	NA	0.451733	3.8298	0.514141	PLD5	protein_coding	ENSG00000180287	phospholipase D family member 5 [Source:HGNC Symbol;Acc:HGNC:26879]	0.250956	45.2182	0.111906	0.246805	230	441711	1	-1	242082986	242524696	315	292	47.1438	0.926984
800	NA	0.0944756	5.64787	0.514141	EXOC2	protein_coding	ENSG00000112685	exocyst complex component 2 [Source:HGNC Symbol;Acc:HGNC:24968]	0.0525152	46.2182	0.0635508	0.212762	811	207979	6	-1	485133	693111	1108	1039	52.3994	0.937726
801	NA	-0.214469	3.42725	0.514141	PAG1	protein_coding	ENSG00000076641	phosphoprotein membrane anchor with glycosphingolipid microdomains 1 [Source:HGNC Symbol;Acc:HGNC:30043]	0.119246	46.2182	0.138251	0.246697	174	144259	8	-1	80967810	81112068	405	367	49.1826	0.906173
802	NA	-0.143282	4.71902	0.514292	CD109	protein_coding	ENSG00000156535	CD109 molecule [Source:HGNC Symbol;Acc:HGNC:21685]	0.0796988	46.2182	0.0837363	0.21561	426	132532	6	1	73695785	73828316	583	557	64.1454	0.955403
803	NA	-0.114346	5.06112	0.516873	MAP4K5	protein_coding	ENSG00000012983	mitogen-activated protein kinase kinase kinase kinase 5 [Source:HGNC Symbol;Acc:HGNC:6867]	0.0637223	46.2182	0.0779792	0.207747	540	142626	14	-1	50418501	50561126	1428	1348	52.2263	0.943978
804	NA	0.120515	5.11359	0.516873	PHF12	protein_coding	ENSG00000109118	PHD finger protein 12 [Source:HGNC Symbol;Acc:HGNC:20816]	0.067172	46.2182	0.0821558	0.248313	560	46522	17	-1	28905250	28951771	901	758	45.9736	0.841287
805	NA	-0.00629134	8.86427	0.517558	EIF3H	protein_coding	ENSG00000147677	eukaryotic translation initiation factor 3 subunit H [Source:HGNC Symbol;Acc:HGNC:3273]	0.00350944	46.2182	0.00428044	0.00920005	7538	124796	8	-1	116642130	116766925	10383	10021	56.7971	0.965135
806	NA	-0.233529	2.95009	0.517558	ZNF507	protein_coding	ENSG00000168813	zinc finger protein 507 [Source:HGNC Symbol;Acc:HGNC:23783]	0.130327	46.2182	0.159573	0.248064	125	42074	19	1	32345594	32387667	253	215	33.6651	0.849802
807	NA	-0.03637	7.57068	0.517558	NUDT5	protein_coding	ENSG00000165609	nudix hydrolase 5 [Source:HGNC Symbol;Acc:HGNC:8052]	0.0203106	46.2182	0.0247799	0.0963138	3075	30820	10	-1	12165325	12196144	4572	4188	51.1552	0.91601
808	NA	0.123636	4.30172	0.517558	FITM2	protein_coding	ENSG00000197296	fat storage inducing transmembrane protein 2 [Source:HGNC Symbol;Acc:HGNC:16135]	0.0690515	46.2182	0.0843494	0.181484	319	8332	20	-1	44302838	44311169	444	406	55.83	0.914414
809	NA	0.242344	2.96159	0.517558	CLK4	protein_coding	ENSG00000113240	CDC like kinase 4 [Source:HGNC Symbol;Acc:HGNC:13659]	0.135355	46.2182	0.153197	0.246914	126	27952	5	-1	178602664	178630615	220	207	51.6522	0.940909
810	NA	0.0292571	10.1397	0.51756	PRELID1	protein_coding	ENSG00000169230	PRELI domain containing 1 [Source:HGNC Symbol;Acc:HGNC:30255]	0.0163464	46.2182	0.0199953	0.147549	18247	3186	5	1	177303774	177306959	26246	25531	49.4005	0.972758
811	NA	-0.0597023	6.23697	0.518851	EMB	protein_coding	ENSG00000170571	embigin [Source:HGNC Symbol;Acc:HGNC:30465]	0.0333906	46.2182	0.0404896	0.128343	1220	47057	5	-1	50396192	50443248	1483	1429	49.499	0.963587
812	NA	0.0796833	6.85313	0.518958	DNAJC10	protein_coding	ENSG00000077232	DnaJ heat shock protein family (Hsp40) member C10 [Source:HGNC Symbol;Acc:HGNC:24637]	0.0445833	46.2182	0.0545277	0.286968	1870	78424	2	1	182716041	182794464	2617	2560	57.7797	0.978219
813	NA	0.0977604	5.7442	0.520832	TWIST1	protein_coding	ENSG00000122691	twist family bHLH transcription factor 1 [Source:HGNC Symbol;Acc:HGNC:12428]	0.0547704	46.2182	0.0604388	0.194365	867	96682	7	-1	19020991	19117672	1576	1407	43.7363	0.892766
814	NA	-0.0518138	6.12002	0.521252	POLD3	protein_coding	ENSG00000077514	DNA polymerase delta 3, accessory subunit [Source:HGNC Symbol;Acc:HGNC:20932]	0.0290485	46.2182	0.0355753	0.104655	1125	175267	11	1	74493851	74669117	2177	1615	51.3833	0.741847
815	NA	0.156763	4.46409	0.521252	TIA1	protein_coding	ENSG00000116001	TIA1 cytotoxic granule associated RNA binding protein [Source:HGNC Symbol;Acc:HGNC:11802]	0.0879236	46.2182	0.107221	0.287775	357	39217	2	-1	70209444	70248660	784	734	54.5422	0.936224
816	NA	0.0553548	7.50444	0.521252	PSMC2	protein_coding	ENSG00000161057	proteasome 26S subunit, ATPase 2 [Source:HGNC Symbol;Acc:HGNC:9548]	0.031051	46.2182	0.0377087	0.2	2937	25142	7	1	103344254	103369395	4292	3598	47.637	0.838304
817	NA	-0.122389	5.02323	0.5219	SMIM14	protein_coding	ENSG00000163683	small integral membrane protein 14 [Source:HGNC Symbol;Acc:HGNC:27321]	0.0687161	46.2182	0.0801525	0.208619	526	92761	4	-1	39546330	39639090	2339	946	52.2664	0.404446
818	NA	0.0646701	7.88894	0.5219	PDIA4	protein_coding	ENSG00000155660	protein disulfide isomerase family A member 4 [Source:HGNC Symbol;Acc:HGNC:30167]	0.0363133	46.2182	0.0438358	0.246307	3834	25580	7	-1	149003062	149028641	4938	4708	54.2402	0.953422
819	NA	-0.0232652	6.47014	0.523439	DDX10	protein_coding	ENSG00000178105	DEAD-box helicase 10 [Source:HGNC Symbol;Acc:HGNC:2735]	0.0130832	46.2182	0.0159293	0.0330026	1434	275906	11	1	108665025	108940930	4926	3508	24.5564	0.71214
820	NA	0.0364562	12.1414	0.523439	HSP90AA1	protein_coding	ENSG00000080824	heat shock protein 90 alpha family class A member 1 [Source:HGNC Symbol;Acc:HGNC:5253]	0.0205013	46.2182	0.0250224	0.274741	73073	58962	14	-1	102080738	102139699	130774	32591	38.6591	0.249216
821	NA	0.109873	5.28122	0.523767	DCLRE1B	protein_coding	ENSG00000118655	DNA cross-link repair 1B [Source:HGNC Symbol;Acc:HGNC:17641]	0.0618494	46.2182	0.075703	0.222924	629	8946	1	1	113905141	113914086	884	843	45.9265	0.95362
822	NA	-0.0612671	8.34323	0.523767	TMOD3	protein_coding	ENSG00000138594	tropomodulin 3 [Source:HGNC Symbol;Acc:HGNC:11873]	0.0345017	46.2182	0.0412189	0.295543	5253	117668	15	1	51829628	51947295	9087	6457	50.9563	0.710576
823	NA	-0.0735712	6.76813	0.523767	PNPO	protein_coding	ENSG00000108439	pyridoxamine 5'-phosphate oxidase [Source:HGNC Symbol;Acc:HGNC:30260]	0.0414354	46.2182	0.0494648	0.223044	1763	7803	17	1	47941506	47949308	2219	2098	49.6797	0.945471
824	NA	-0.070992	6.91947	0.523767	ARIH2	protein_coding	ENSG00000177479	ariadne RBR E3 ubiquitin protein ligase 2 [Source:HGNC Symbol;Acc:HGNC:690]	0.0399907	46.2182	0.0489747	0.248132	1958	67562	3	1	48918821	48986382	3179	1710	49.3222	0.537905
825	NA	-0.078378	4.76239	0.523767	RNFT1	protein_coding	ENSG00000189050	ring finger protein, transmembrane 1 [Source:HGNC Symbol;Acc:HGNC:30206]	0.0441638	46.2182	0.0540804	0.10442	439	12522	17	-1	59952240	59964761	690	661	53.413	0.957971
826	NA	0.0863084	5.56551	0.523767	NDUFAF7	protein_coding	ENSG00000003509	NADH:ubiquinone oxidoreductase complex assembly factor 7 [Source:HGNC Symbol;Acc:HGNC:28816]	0.0486545	46.2182	0.0594517	0.183185	766	21773	2	1	37231631	37253403	1055	852	53.331	0.807583
827	NA	0.0939708	5.41057	0.523767	SMC5	protein_coding	ENSG00000198887	structural maintenance of chromosomes 5 [Source:HGNC Symbol;Acc:HGNC:20465]	0.0529933	46.2182	0.0645401	0.197363	688	95927	9	1	70258962	70354888	1059	970	54.8144	0.915958
828	NA	0.067565	7.29549	0.523767	EIF4E	protein_coding	ENSG00000151247	eukaryotic translation initiation factor 4E [Source:HGNC Symbol;Acc:HGNC:3287]	0.0381087	46.2182	0.046591	0.260204	2541	58954	4	-1	98871684	98930637	3340	3123	48.3951	0.93503
829	NA	0.130961	4.86083	0.523767	USP31	protein_coding	ENSG00000103404	ubiquitin specific peptidase 31 [Source:HGNC Symbol;Acc:HGNC:20060]	0.0738837	46.2182	0.0897414	0.266024	470	87865	16	-1	23061406	23149270	1353	1317	52.5125	0.973392
830	NA	0.150636	4.39794	0.523767	TMEM267	protein_coding	ENSG00000151881	transmembrane protein 267 [Source:HGNC Symbol;Acc:HGNC:26139]	0.085021	46.2182	0.103276	0.253375	341	39642	5	-1	43444252	43483893	527	461	51.987	0.874763
831	NA	0.0785065	5.5805	0.523767	FOXP4	protein_coding	ENSG00000137166	forkhead box P4 [Source:HGNC Symbol;Acc:HGNC:20842]	0.0443199	46.2182	0.0523369	0.151433	774	55959	6	1	41546426	41602384	1358	1018	59.3222	0.749632
832	NA	0.0254188	8.918	0.525577	FASN	protein_coding	ENSG00000169710	fatty acid synthase [Source:HGNC Symbol;Acc:HGNC:3594]	0.0143784	46.2182	0.0174935	0.0906741	7824	20000	17	-1	82078333	82098332	10608	10208	52.9573	0.962293
833	NA	0.057817	8.30002	0.525577	SERP1	protein_coding	ENSG00000120742	stress associated endoplasmic reticulum protein 1 [Source:HGNC Symbol;Acc:HGNC:10759]	0.0327238	46.2182	0.0399849	0.271784	5098	61235	3	-1	150541994	150603228	7173	6643	52.384	0.926112
834	NA	0.118596	5.2464	0.525577	AL139353.1/HEATR5A	protein_coding	ENSG00000129493/ENSG00000203546	HEAT repeat containing 5A [Source:HGNC Symbol;Acc:HGNC:20276]	0.0671804	46.2182	0.0807485	0.244387	614	165651	14	-1	31291791	31457441	916	845	50.2178	0.922489
835	NA	0.103254	5.26508	0.525577	PATL1	protein_coding	ENSG00000166889	PAT1 homolog 1, processing body mRNA decay factor [Source:HGNC Symbol;Acc:HGNC:26721]	0.0584998	46.2182	0.0715452	0.217994	622	32265	11	-1	59636716	59668980	968	882	44.3107	0.911157
836	NA	0.111344	5.13659	0.525577	VPS13A	protein_coding	ENSG00000197969	vacuolar protein sorting 13 homolog A [Source:HGNC Symbol;Acc:HGNC:1908]	0.0630911	46.2182	0.0769801	0.224589	569	244189	9	1	77177353	77421541	850	818	59.0306	0.962353
837	NA	0.18189	3.8912	0.525577	DIP2A	protein_coding	ENSG00000160305	disco interacting protein 2 homolog A [Source:HGNC Symbol;Acc:HGNC:17217]	0.103101	46.2182	0.12623	0.246094	240	110954	21	1	46458899	46569852	590	508	48.8248	0.861017
838	NA	0.0468022	5.34186	0.525577	PLEKHM1	protein_coding	ENSG00000225190	pleckstrin homology and RUN domain containing M1 [Source:HGNC Symbol;Acc:HGNC:29017]	0.0265373	46.2182	0.0317506	0.0599253	656	54850	17	-1	45435900	45490749	1172	1112	45.4424	0.948805
839	NA	0.0609041	5.51764	0.525577	VWA8	protein_coding	ENSG00000102763	von Willebrand factor A domain containing 8 [Source:HGNC Symbol;Acc:HGNC:29071]	0.0345441	46.2182	0.0416208	0.101552	741	394284	13	-1	41566837	41961120	1098	1000	47.835	0.910747
840	NA	-0.0937014	5.6673	0.525577	NT5C2	protein_coding	ENSG00000076685	5'-nucleotidase, cytosolic II [Source:HGNC Symbol;Acc:HGNC:8022]	0.0531543	46.2182	0.064785	0.211637	822	105290	10	-1	103088017	103193306	1418	1355	64.2443	0.955571
841	NA	-0.0571926	7.88253	0.525577	TPGS2	protein_coding	ENSG00000134779	tubulin polyglutamylase complex subunit 2 [Source:HGNC Symbol;Acc:HGNC:24561]	0.0324529	46.2182	0.0397436	0.249624	3817	51570	18	-1	36777647	36829216	5767	5207	55.6722	0.902896
842	NA	0.218343	3.36801	0.525577	TLN2	protein_coding	ENSG00000171914	talin 2 [Source:HGNC Symbol;Acc:HGNC:15447]	0.124133	46.2182	0.143544	0.248485	167	454106	15	1	62390526	62844631	1039	468	45.9167	0.450433
843	NA	-0.0659608	7.49458	0.525577	BZW1	protein_coding	ENSG00000082153	basic leucine zipper and W2 domains 1 [Source:HGNC Symbol;Acc:HGNC:18380]	0.0375114	46.2182	0.045911	0.27583	2917	16745	2	1	200810594	200827338	4033	3403	52.8202	0.843789
844	NA	-0.142905	3.91505	0.525577	SHLD1	protein_coding	ENSG00000171984	shieldin complex subunit 1 [Source:HGNC Symbol;Acc:HGNC:26318]	0.0812749	46.2182	0.0966134	0.1875	244	113520	20	1	5750393	5863912	337	320	62.4281	0.949555
845	NA	0.160977	4.06112	0.525577	L3HYPDH	protein_coding	ENSG00000126790	trans-L-3-hydroxyproline dehydratase [Source:HGNC Symbol;Acc:HGNC:20488]	0.0915897	46.2182	0.110731	0.245048	270	24068	14	-1	59460363	59484430	335	311	57.7749	0.928358
846	NA	-0.111634	5.52347	0.525577	SRGAP2	protein_coding	ENSG00000266028	SLIT-ROBO Rho GTPase activating protein 2 [Source:HGNC Symbol;Acc:HGNC:19751]	0.0635179	46.2182	0.0776599	0.284784	744	261099	1	1	206203345	206464443	1426	1067	49.4705	0.748247
847	NA	0.124898	4.13913	0.525577	SNX18	protein_coding	ENSG00000178996	sorting nexin 18 [Source:HGNC Symbol;Acc:HGNC:19245]	0.0710738	46.2182	0.0852804	0.162093	285	28827	5	1	54517759	54546585	455	417	50.8321	0.916484
848	NA	-0.090245	6.30624	0.525577	SHMT1	protein_coding	ENSG00000176974	serine hydroxymethyltransferase 1 [Source:HGNC Symbol;Acc:HGNC:10850]	0.0513576	46.2182	0.0618432	0.245165	1280	35704	17	-1	18327860	18363563	1832	1667	54.9052	0.909934
849	NA	-0.050264	7.88668	0.525577	UBQLN1	protein_coding	ENSG00000135018	ubiquilin 1 [Source:HGNC Symbol;Acc:HGNC:12508]	0.0286274	46.2182	0.0347084	0.193354	3828	48241	9	-1	83659963	83708203	4936	4699	51.2658	0.951985
850	NA	-0.101924	4.87609	0.525577	HSD11B1L	protein_coding	ENSG00000167733	hydroxysteroid 11-beta dehydrogenase 1 like [Source:HGNC Symbol;Acc:HGNC:30419]	0.0580497	46.2182	0.0709585	0.173358	475	7920	19	1	5680604	5688523	678	665	57.3353	0.980826
851	NA	0.139455	4.58422	0.525577	SERF1A	protein_coding	ENSG00000172058	small EDRK-rich factor 1A [Source:HGNC Symbol;Acc:HGNC:10755]	0.0794288	46.2182	0.0960449	0.260771	388	17866	5	1	70900665	70918530	493	458	59.0677	0.929006
852	NA	-0.0387287	5.98572	0.525577	SIAH2	protein_coding	ENSG00000181788	siah E3 ubiquitin protein ligase 2 [Source:HGNC Symbol;Acc:HGNC:10858]	0.0220639	46.2182	0.0269779	0.0610932	1025	22351	3	-1	150741127	150763477	1538	1472	55.642	0.957087
853	NA	-0.174223	4.28352	0.525577	TBC1D24	protein_coding	ENSG00000162065	TBC1 domain family member 24 [Source:HGNC Symbol;Acc:HGNC:29203]	0.0993073	46.2182	0.120538	0.248425	315	34510	16	1	2475051	2509560	503	466	49.7167	0.926441
854	NA	0.120768	4.60636	0.525577	H3F3C	protein_coding	ENSG00000188375	H3 histone family member 3C [Source:HGNC Symbol;Acc:HGNC:33164]	0.0688621	46.2182	0.081742	0.202356	394	1057	12	-1	31791185	31792241	562	531	53.7834	0.94484
855	NA	-0.0539211	7.56927	0.525577	ELOA	protein_coding	ENSG00000011007	elongin A [Source:HGNC Symbol;Acc:HGNC:11620]	0.0307461	46.2182	0.037576	0.198374	3072	18905	1	1	23743155	23762059	10533	4435	56.908	0.421058
856	NA	-0.120679	5.37877	0.525577	C15orf39	protein_coding	ENSG00000167173	chromosome 15 open reading frame 39 [Source:HGNC Symbol;Acc:HGNC:24497]	0.0688363	46.2182	0.0832816	0.293913	673	16527	15	1	75195643	75212169	1080	1065	53.9343	0.986111
857	NA	0.0862096	5.18888	0.525577	IFRD1	protein_coding	ENSG00000006652	interferon related developmental regulator 1 [Source:HGNC Symbol;Acc:HGNC:5456]	0.0491748	46.2182	0.0601947	0.157955	590	58050	7	1	112422968	112481017	1088	1025	54.0859	0.942096
858	NA	0.14657	3.48415	0.525577	ZNF202	protein_coding	ENSG00000166261	zinc finger protein 202 [Source:HGNC Symbol;Acc:HGNC:12994]	0.0836083	46.2182	0.102373	0.159336	181	17499	11	-1	123724177	123741675	262	247	48.0405	0.942748
859	NA	-0.0503063	7.32916	0.525577	TXN2	protein_coding	ENSG00000100348	thioredoxin 2 [Source:HGNC Symbol;Acc:HGNC:17772]	0.0286976	46.2182	0.035064	0.168728	2601	14995	22	-1	36467036	36482030	3918	3627	52.26	0.925727
860	NA	-0.0653606	6.40427	0.525577	RAB3D	protein_coding	ENSG00000105514	RAB3D, member RAS oncogene family [Source:HGNC Symbol;Acc:HGNC:9779]	0.0372969	46.2182	0.0410673	0.132306	1370	24225	19	-1	11322046	11346270	1717	1641	53.6557	0.955737
861	NA	-0.0829117	5.81562	0.525577	NDST1	protein_coding	ENSG00000070614	N-deacetylase and N-sulfotransferase 1 [Source:HGNC Symbol;Acc:HGNC:7680]	0.0473319	46.2182	0.0569132	0.189811	911	72394	5	1	150485818	150558211	1482	1393	56.0373	0.939946
862	NA	0.0710143	6.88064	0.525577	LAMC1	protein_coding	ENSG00000135862	laminin subunit gamma 1 [Source:HGNC Symbol;Acc:HGNC:6492]	0.0405447	46.2182	0.0495298	0.230622	1906	122133	1	1	183023460	183145592	2704	2579	61.4843	0.953772
863	NA	0.088442	4.86695	0.527496	BRCC3	protein_coding	ENSG00000185515	BRCA1/BRCA2-containing complex subunit 3 [Source:HGNC Symbol;Acc:HGNC:24185]	0.0505637	46.2182	0.0616913	0.14216	472	51655	X	1	155071420	155123074	6211	497	47.497	0.0800193
864	NA	-0.0353047	6.39158	0.527954	HS3ST3A1	protein_coding	ENSG00000153976	heparan sulfate-glucosamine 3-sulfotransferase 3A1 [Source:HGNC Symbol;Acc:HGNC:5196]	0.0201959	46.2182	0.0236713	0.0574408	1358	106239	17	-1	13495689	13601927	2576	651	47.8495	0.252717
865	NA	0.0731909	7.70584	0.529183	IPO9	protein_coding	ENSG00000198700	importin 9 [Source:HGNC Symbol;Acc:HGNC:19425]	0.0419101	46.2182	0.0513218	0.304263	3377	55154	1	1	201829141	201884294	5325	3489	51.6449	0.655211
866	NA	0.0483681	6.2616	0.530098	POLA2	protein_coding	ENSG00000014138	DNA polymerase alpha 2, accessory subunit [Source:HGNC Symbol;Acc:HGNC:30073]	0.027719	46.2182	0.0338637	0.101952	1241	43828	11	1	65261762	65305589	1876	1697	44.9764	0.904584
867	NA	0.107398	5.49012	0.531397	SLC19A1	protein_coding	ENSG00000173638	solute carrier family 19 member 1 [Source:HGNC Symbol;Acc:HGNC:10937]	0.0616113	46.2182	0.0752967	0.269179	727	50840	21	-1	45493572	45544411	1356	1324	56.361	0.976401
868	NA	0.0207384	9.66104	0.531707	BSG	protein_coding	ENSG00000172270	basigin (Ok blood group) [Source:HGNC Symbol;Acc:HGNC:1116]	0.011903	46.2182	0.0144829	0.0731764	13095	12217	19	1	571277	583493	17060	14162	74.9655	0.830129
869	NA	-0.0672841	6.82036	0.532601	IAH1	protein_coding	ENSG00000134330	isoamyl acetate hydrolyzing esterase 1 (putative) [Source:HGNC Symbol;Acc:HGNC:27696]	0.0386496	46.2182	0.047017	0.228345	1828	22886	2	1	9473658	9496543	2571	2407	53.7262	0.936212
870	NA	-0.149034	4.31074	0.533206	ATG2B	protein_coding	ENSG00000066739	autophagy related 2B [Source:HGNC Symbol;Acc:HGNC:20187]	0.0856649	46.2182	0.104899	0.249978	321	84669	14	-1	96279202	96363870	500	453	55.5717	0.906
871	NA	-0.0676979	7.36098	0.533859	IMPAD1	protein_coding	ENSG00000104331	inositol monophosphatase domain containing 1 [Source:HGNC Symbol;Acc:HGNC:26019]	0.0389501	46.2182	0.0476235	0.287565	2659	35912	8	-1	56957933	56993844	3347	3197	52.5593	0.955184
872	NA	-0.145942	3.99554	0.533859	TTC26	protein_coding	ENSG00000105948	tetratricopeptide repeat domain 26 [Source:HGNC Symbol;Acc:HGNC:21882]	0.0840043	46.2182	0.100726	0.20119	258	58243	7	1	139133744	139191986	730	351	54.3704	0.480822
873	NA	-0.00859837	8.52128	0.533859	PIN4	protein_coding	ENSG00000102309	peptidylprolyl cis/trans isomerase, NIMA-interacting 4 [Source:HGNC Symbol;Acc:HGNC:8992]	0.00495059	46.2182	0.00606198	0.0142614	5943	121574	X	1	72181353	72302926	8754	8005	40.3769	0.914439
874	NA	-0.0720386	5.42932	0.533859	GLS	protein_coding	ENSG00000115419	glutaminase [Source:HGNC Symbol;Acc:HGNC:4331]	0.041477	46.2182	0.0506142	0.112452	697	84726	2	1	190880827	190965552	1055	1000	55.837	0.947867
875	NA	0.13036	4.13406	0.5354	LRP1	protein_coding	ENSG00000123384	LDL receptor related protein 1 [Source:HGNC Symbol;Acc:HGNC:6692]	0.0751434	46.2182	0.08797	0.168655	284	84859	12	1	57128493	57213351	553	346	44.0376	0.625678
876	NA	0.0832168	5.36801	0.536706	RGS19	protein_coding	ENSG00000171700	regulator of G protein signaling 19 [Source:HGNC Symbol;Acc:HGNC:13735]	0.0480181	46.2182	0.0571975	0.160359	668	6808	20	-1	64073181	64079988	836	570	44.8982	0.681818
877	NA	0.144634	4.68821	0.537103	FAN1	protein_coding	ENSG00000198690	FANCD2 and FANCI associated nuclease 1 [Source:HGNC Symbol;Acc:HGNC:29170]	0.0835026	46.2182	0.0989391	0.269467	417	39257	15	1	30903852	30943108	584	548	45.3887	0.938356
878	NA	-0.111547	5.21072	0.538098	ZC3H13	protein_coding	ENSG00000123200	zinc finger CCCH-type containing 13 [Source:HGNC Symbol;Acc:HGNC:20368]	0.0644905	46.2182	0.0788564	0.241135	599	98295	13	-1	45954465	46052759	13886	6855	11.0338	0.493663
879	NA	0.0763993	5.97299	0.538098	HP1BP3	protein_coding	ENSG00000127483	heterochromatin protein 1 binding protein 3 [Source:HGNC Symbol;Acc:HGNC:24973]	0.0441732	46.2182	0.0540366	0.19565	1016	44663	1	-1	20742661	20787323	1437	1350	54.8022	0.939457
880	NA	0.0783923	7.15736	0.538098	STMP1	protein_coding	ENSG00000243317	short transmembrane mitochondrial protein 1 [Source:HGNC Symbol;Acc:HGNC:41909]	0.045384	46.2182	0.0553249	0.31844	2309	30923	7	1	135662496	135693418	2980	2656	57.5761	0.891275
881	NA	0.0253526	8.27922	0.538098	EIF4E2	protein_coding	ENSG00000135930	eukaryotic translation initiation factor 4E family member 2 [Source:HGNC Symbol;Acc:HGNC:3293]	0.0146859	46.2182	0.0179259	0.0753618	5025	33593	2	1	232550052	232583644	7434	6883	43.2216	0.925881
882	NA	0.157595	3.8912	0.538098	ARMC7	protein_coding	ENSG00000125449	armadillo repeat containing 7 [Source:HGNC Symbol;Acc:HGNC:26168]	0.0912992	46.2182	0.111332	0.220816	240	20314	17	1	75109952	75130265	427	399	49.3058	0.934426
883	NA	0.195681	3.22271	0.538098	TIGD6	protein_coding	ENSG00000164296	tigger transposable element derived 6 [Source:HGNC Symbol;Acc:HGNC:18332]	0.113407	46.2182	0.138574	0.203675	151	8050	5	-1	149993118	150001167	349	327	49.1896	0.936963
884	NA	0.0800631	6.35063	0.538098	GATC	protein_coding	ENSG00000257218	glutamyl-tRNA amidotransferase subunit C [Source:HGNC Symbol;Acc:HGNC:25068]	0.0464151	46.2182	0.0558299	0.237143	1320	17312	12	1	120446438	120463749	1968	1266	47.2962	0.643293
885	NA	0.135178	5.12897	0.538098	GMEB1	protein_coding	ENSG00000162419	glucocorticoid modulatory element binding protein 1 [Source:HGNC Symbol;Acc:HGNC:4370]	0.0784238	46.2182	0.0948749	0.313219	566	50622	1	1	28668732	28719353	1133	820	46.2122	0.723742
886	NA	0.0815176	5.99693	0.538098	INPP4B	protein_coding	ENSG00000109452	inositol polyphosphate-4-phosphatase type II B [Source:HGNC Symbol;Acc:HGNC:6075]	0.0473161	46.2182	0.0500008	0.157308	1033	824273	4	-1	142023160	142847432	1366	1273	45.791	0.931918
887	NA	0.0730489	7.29151	0.538098	TRIOBP	protein_coding	ENSG00000100106	TRIO and F-actin binding protein [Source:HGNC Symbol;Acc:HGNC:17009]	0.0424095	46.2182	0.0514879	0.281913	2534	79569	22	1	37696988	37776556	3557	2078	42.9827	0.5842
888	NA	-0.0479396	7.3626	0.538098	GINS2	protein_coding	ENSG00000131153	GINS complex subunit 2 [Source:HGNC Symbol;Acc:HGNC:24575]	0.0278451	46.2182	0.0340942	0.158639	2662	13876	16	-1	85676198	85690073	3830	3645	48.2971	0.951697
889	NA	0.020761	6.28809	0.538098	EEF1AKMT4	protein_coding	ENSG00000284753	EEF1A lysine methyltransferase 4 [Source:HGNC Symbol;Acc:HGNC:53611]	0.0120596	46.2182	0.0142081	0.0231709	1264	9936	3	1	184249650	184259585	1900	1869	55.2761	0.983684
890	NA	0.107152	5.64787	0.538098	TMX4	protein_coding	ENSG00000125827	thioredoxin related transmembrane protein 4 [Source:HGNC Symbol;Acc:HGNC:25237]	0.0622443	46.2182	0.0756115	0.288062	811	42482	20	-1	7977348	8019829	1222	1131	46.1132	0.925532
891	NA	-0.0765684	4.43139	0.538098	SRCAP	protein_coding	ENSG00000080603	Snf2 related CREBBP activator protein [Source:HGNC Symbol;Acc:HGNC:16974]	0.0444804	46.2182	0.0540939	0.0925116	349	43201	16	1	30698209	30741409	680	651	64.8449	0.957353
892	NA	0.00892262	8.54989	0.538098	SERF2	protein_coding	ENSG00000140264	small EDRK-rich factor 2 [Source:HGNC Symbol;Acc:HGNC:10757]	0.00518364	46.2182	0.00634758	0.0157463	6062	25503	15	1	43777087	43802589	8847	7692	57.1361	0.869447
893	NA	-0.091703	5.54273	0.538098	SC5D	protein_coding	ENSG00000109929	sterol-C5-desaturase [Source:HGNC Symbol;Acc:HGNC:10547]	0.053276	46.2182	0.0637885	0.203266	754	16242	11	1	121292453	121308694	1209	1155	53.581	0.955335
894	NA	0.1165	5.3197	0.538098	EPS15L1	protein_coding	ENSG00000127527	epidermal growth factor receptor pathway substrate 15 like 1 [Source:HGNC Symbol;Acc:HGNC:24634]	0.0676966	46.2182	0.0828971	0.273576	646	116847	19	-1	16355239	16472085	1107	919	47.2862	0.830172
895	NA	-0.126308	5.60636	0.538098	LIMK2	protein_coding	ENSG00000182541	LIM domain kinase 2 [Source:HGNC Symbol;Acc:HGNC:6614]	0.0734054	46.2182	0.0774913	0.258333	788	67842	22	1	31212239	31280080	1025	854	51.0995	0.833171
896	NA	0.154341	4.21793	0.538098	ZBTB21	protein_coding	ENSG00000173276	zinc finger and BTB domain containing 21 [Source:HGNC Symbol;Acc:HGNC:13083]	0.0897113	46.2182	0.10987	0.245803	301	23557	21	-1	41986831	42010387	527	477	44.478	0.905123
897	NA	0.07131	7.48216	0.538267	REEP3	protein_coding	ENSG00000165476	receptor accessory protein 3 [Source:HGNC Symbol;Acc:HGNC:23711]	0.0414773	46.2182	0.050691	0.269139	2892	103761	10	1	63521363	63625123	4037	3831	52.8491	0.948972
898	NA	0.0428212	8.49359	0.538267	CALM3	protein_coding	ENSG00000160014	calmodulin 3 [Source:HGNC Symbol;Acc:HGNC:1449]	0.0249085	46.2182	0.030485	0.193807	5830	9720	19	1	46601074	46610793	8147	7677	53.0676	0.94231
899	NA	-0.0899843	6.5589	0.538704	AGO2	protein_coding	ENSG00000123908	argonaute 2, RISC catalytic component [Source:HGNC Symbol;Acc:HGNC:3263]	0.0523773	46.2182	0.0633283	0.316442	1525	115464	8	-1	140520156	140635619	2470	1601	46.6027	0.648178
900	NA	-0.151137	4.28352	0.538704	TGFB2	protein_coding	ENSG00000092969	transforming growth factor beta 2 [Source:HGNC Symbol;Acc:HGNC:11768]	0.087992	46.2182	0.091723	0.193131	315	98385	1	1	218346235	218444619	740	696	54.2615	0.940541
901	NA	0.0213486	8.72113	0.538744	RAB5C	protein_coding	ENSG00000108774	RAB5C, member RAS oncogene family [Source:HGNC Symbol;Acc:HGNC:9785]	0.0124335	46.2182	0.0152191	0.0627213	6826	30069	17	-1	42124976	42155044	9200	8867	57.047	0.963804
902	NA	-0.0516676	6.26855	0.538782	RFX5	protein_coding	ENSG00000143390	regulatory factor X5 [Source:HGNC Symbol;Acc:HGNC:9986]	0.0301018	46.2182	0.0360035	0.113628	1247	6718	1	-1	151340640	151347357	1656	1586	56.4325	0.957729
903	NA	-0.202237	2.95009	0.539295	ZNF436	protein_coding	ENSG00000125945	zinc finger protein 436 [Source:HGNC Symbol;Acc:HGNC:20814]	0.117925	46.2182	0.139455	0.2016	125	9995	1	-1	23359448	23369442	205	181	43.7901	0.882927
904	NA	-0.0940934	5.17413	0.539295	GSTZ1	protein_coding	ENSG00000100577	glutathione S-transferase zeta 1 [Source:HGNC Symbol;Acc:HGNC:4643]	0.0548702	46.2182	0.0666974	0.188353	584	10714	14	1	77320884	77331597	807	785	51.7376	0.972739
905	NA	0.057613	8.25869	0.540329	SSR1	protein_coding	ENSG00000124783	signal sequence receptor subunit 1 [Source:HGNC Symbol;Acc:HGNC:11323]	0.0336266	46.2182	0.0411795	0.298009	4954	79141	6	-1	7268306	7347446	7246	6557	53.6707	0.904913
906	NA	0.0300678	9.46207	0.540831	RAN	protein_coding	ENSG00000132341	RAN, member RAS oncogene family [Source:HGNC Symbol;Acc:HGNC:9846]	0.01756	46.2182	0.0214193	0.132453	11408	5800	12	1	130871879	130877678	14704	13207	50.8482	0.898191
907	NA	0.0386444	6.87685	0.540889	ECM1	protein_coding	ENSG00000143369	extracellular matrix protein 1 [Source:HGNC Symbol;Acc:HGNC:3153]	0.0225769	46.2182	0.027193	0.0861475	1901	5728	1	1	150508062	150513789	2639	1839	66.0669	0.696855
908	NA	0.0319789	9.18766	0.541575	ATP5MPL	protein_coding	ENSG00000156411	ATP synthase membrane subunit 6.8PL [Source:HGNC Symbol;Acc:HGNC:1188]	0.0186957	46.2182	0.0228276	0.137684	9432	15982	14	-1	103912288	103928269	12847	11524	41.5455	0.897019
909	NA	0.183499	4.88215	0.541586	MAST4	protein_coding	ENSG00000069020	microtubule associated serine/threonine kinase family member 4 [Source:HGNC Symbol;Acc:HGNC:19037]	0.107314	46.2182	0.0901442	0.239078	477	573235	5	1	66596361	67169595	962	557	48.2011	0.579002
910	NA	-0.0918057	5.06112	0.542125	CDC42BPA	protein_coding	ENSG00000143776	CDC42 binding protein kinase alpha [Source:HGNC Symbol;Acc:HGNC:1737]	0.0537231	46.2182	0.0657934	0.162209	540	328610	1	-1	226989865	227318474	841	784	58.639	0.932224
911	NA	-0.040731	5.74253	0.542373	TBPL1	protein_coding	ENSG00000028839	TATA-box binding protein like 1 [Source:HGNC Symbol;Acc:HGNC:11589]	0.0238475	46.2182	0.0290658	0.0574554	866	38263	6	1	133952170	133990432	1277	1174	43.9302	0.919342
912	NA	0.0498492	7.46661	0.542373	SLBP	protein_coding	ENSG00000163950	stem-loop binding protein [Source:HGNC Symbol;Acc:HGNC:10904]	0.0291938	46.2182	0.0357303	0.182706	2861	19756	4	-1	1692800	1712555	4034	3610	52.5507	0.894893
913	NA	0.104642	5.82509	0.542378	CREBBP	protein_coding	ENSG00000005339	CREB binding protein [Source:HGNC Symbol;Acc:HGNC:2348]	0.0613025	46.2182	0.0745872	0.306957	917	155673	16	-1	3725054	3880726	1661	1454	43.6609	0.875376
914	NA	-0.107375	5.47816	0.544013	MED4	protein_coding	ENSG00000136146	mediator complex subunit 4 [Source:HGNC Symbol;Acc:HGNC:17903]	0.0629935	46.2182	0.0771306	0.267669	721	41809	13	-1	48053323	48095131	4327	2934	27.4349	0.678068
915	NA	-0.0597466	6.0328	0.544013	CCDC6	protein_coding	ENSG00000108091	coiled-coil domain containing 6 [Source:HGNC Symbol;Acc:HGNC:18782]	0.0350716	46.2182	0.0429492	0.139831	1059	117894	10	-1	59788763	59906656	1791	1667	43.6953	0.930765
916	NA	0.132547	4.36369	0.544013	FBXL4	protein_coding	ENSG00000112234	F-box and leucine rich repeat protein 4 [Source:HGNC Symbol;Acc:HGNC:13601]	0.0778192	46.2182	0.0944321	0.223723	333	79469	6	-1	98868538	98948006	479	422	42.455	0.881002
917	NA	-0.174764	3.41057	0.544013	KLHL24	protein_coding	ENSG00000114796	kelch like family member 24 [Source:HGNC Symbol;Acc:HGNC:25947]	0.102607	46.2182	0.12558	0.184559	172	48910	3	1	183635568	183684477	332	315	53.7873	0.948795
918	NA	-0.0419297	6.65585	0.544436	QKI	protein_coding	ENSG00000112531	QKI, KH domain containing RNA binding [Source:HGNC Symbol;Acc:HGNC:21100]	0.0246376	46.2182	0.0301712	0.103298	1631	164597	6	1	163414000	163578596	1974	1873	49.4186	0.948835
919	NA	-0.148958	4.42725	0.544436	LARP1B	protein_coding	ENSG00000138709	La ribonucleoprotein domain family member 1B [Source:HGNC Symbol;Acc:HGNC:24704]	0.0875324	46.2182	0.107192	0.251033	348	161664	4	1	128061268	128222931	953	847	37.0342	0.888772
920	NA	-0.0921567	5.87913	0.54701	SBNO1	protein_coding	ENSG00000139697	strawberry notch homolog 1 [Source:HGNC Symbol;Acc:HGNC:22973]	0.0542476	46.2182	0.06609	0.247551	952	75735	12	-1	123289109	123364843	1873	1255	60.1139	0.670048
921	NA	-0.0237509	7.19741	0.547112	TP53I3	protein_coding	ENSG00000115129	tumor protein p53 inducible protein 3 [Source:HGNC Symbol;Acc:HGNC:19373]	0.0139909	46.2182	0.0170755	0.0453333	2374	8429	2	-1	24077433	24085861	3736	3346	49.3311	0.89561
922	NA	0.0885165	5.99554	0.547112	DCAF11	protein_coding	ENSG00000100897	DDB1 and CUL4 associated factor 11 [Source:HGNC Symbol;Acc:HGNC:20258]	0.052158	46.2182	0.0637957	0.248182	1032	11048	14	1	24114195	24125242	1432	1335	51.9506	0.932263
923	NA	0.0539479	8.12673	0.547112	PPP1R7	protein_coding	ENSG00000115685	protein phosphatase 1 regulatory subunit 7 [Source:HGNC Symbol;Acc:HGNC:9295]	0.0317932	46.2182	0.0389083	0.221907	4521	34077	2	1	241149576	241183652	6775	6602	51.7393	0.974465
924	NA	-0.101934	4.92682	0.547112	FOXK1	protein_coding	ENSG00000164916	forkhead box K1 [Source:HGNC Symbol;Acc:HGNC:23480]	0.0600866	46.2182	0.0729447	0.193085	492	89135	7	1	4682309	4771443	726	655	55.2901	0.902204
925	NA	-0.0783139	6.23342	0.547112	SPTLC2	protein_coding	ENSG00000100596	serine palmitoyltransferase long chain base subunit 2 [Source:HGNC Symbol;Acc:HGNC:11278]	0.0461808	46.2182	0.0553438	0.23057	1217	110777	14	-1	77505997	77616773	1591	1356	55.2773	0.852294
926	NA	-0.0322286	9.10649	0.547112	CLTC	protein_coding	ENSG00000141367	clathrin heavy chain [Source:HGNC Symbol;Acc:HGNC:2092]	0.0190147	46.2182	0.023287	0.132758	8916	77268	17	1	59619689	59696956	12795	11953	43.1088	0.934193
927	NA	-0.00942523	12.2211	0.547112	TPI1	protein_coding	ENSG00000111669	triosephosphate isomerase 1 [Source:HGNC Symbol;Acc:HGNC:12009]	0.00556098	46.2182	0.00681072	0.0342721	77227	3830	12	1	6867119	6870948	116337	108008	57.7249	0.928406
928	NA	-0.11935	5.60086	0.547128	HS2ST1	protein_coding	ENSG00000153936	heparan sulfate 2-O-sulfotransferase 1 [Source:HGNC Symbol;Acc:HGNC:5193]	0.0704664	46.2182	0.0861854	0.316485	785	195351	1	1	86914648	87109998	1182	1094	53.8812	0.92555
929	NA	-0.10325	5.81086	0.547128	ZNF451	protein_coding	ENSG00000112200	zinc finger protein 451 [Source:HGNC Symbol;Acc:HGNC:21091]	0.060962	46.2182	0.0729	0.280722	908	83464	6	1	57086844	57170307	1492	1237	46.831	0.829088
930	NA	0.131078	4.95009	0.547128	SMURF1	protein_coding	ENSG00000198742	SMAD specific E3 ubiquitin protein ligase 1 [Source:HGNC Symbol;Acc:HGNC:16807]	0.0774129	46.2182	0.0923392	0.2379	500	116663	7	-1	99027438	99144100	787	727	52.3246	0.923761
931	NA	0.0581241	5.30172	0.548618	AFDN	protein_coding	ENSG00000130396	afadin, adherens junction formation factor [Source:HGNC Symbol;Acc:HGNC:7137]	0.0343663	46.2182	0.0406959	0.0826446	638	145102	6	1	167826922	167972023	1820	879	54.2355	0.482967
932	NA	-0.187247	3.42725	0.549603	DENND3	protein_coding	ENSG00000105339	DENN domain containing 3 [Source:HGNC Symbol;Acc:HGNC:29134]	0.110825	46.2182	0.135395	0.242568	174	78531	8	1	141117278	141195808	270	254	50.7008	0.940741
933	NA	0.154713	3.97299	0.549603	SLC12A8	protein_coding	ENSG00000221955	solute carrier family 12 member 8 [Source:HGNC Symbol;Acc:HGNC:15595]	0.0916394	46.2182	0.109368	0.23312	254	130229	3	-1	125082636	125212864	444	370	51.2189	0.833333
934	NA	0.0283623	6.1729	0.549603	NDUFAF4	protein_coding	ENSG00000123545	NADH:ubiquinone oxidoreductase complex assembly factor 4 [Source:HGNC Symbol;Acc:HGNC:21034]	0.0168037	46.2182	0.0199608	0.0410092	1167	8569	6	-1	96889313	96897881	1564	1338	49.6375	0.855499
935	NA	0.101448	4.31523	0.549603	OSBPL5	protein_coding	ENSG00000021762	oxysterol binding protein like 5 [Source:HGNC Symbol;Acc:HGNC:16392]	0.0601316	46.2182	0.0736333	0.131168	322	79624	11	-1	3087116	3166739	424	390	59.4718	0.919811
936	NA	-0.137499	4.3286	0.549603	TRNT1	protein_coding	ENSG00000072756	tRNA nucleotidyl transferase 1 [Source:HGNC Symbol;Acc:HGNC:17341]	0.0815261	46.2182	0.0998165	0.239375	325	23964	3	1	3126916	3150879	702	622	52.6141	0.88604
937	NA	-0.173007	3.48415	0.549603	DNMT3A	protein_coding	ENSG00000119772	DNA methyltransferase 3 alpha [Source:HGNC Symbol;Acc:HGNC:2978]	0.102604	46.2182	0.125235	0.228564	181	114736	2	-1	25227855	25342590	352	296	55.7669	0.840909
938	NA	0.0578409	7.06179	0.549603	EIF4B	protein_coding	ENSG00000063046	eukaryotic translation initiation factor 4B [Source:HGNC Symbol;Acc:HGNC:3285]	0.0343078	46.2182	0.0418889	0.198782	2161	36052	12	1	53006158	53042209	2961	2559	44.7296	0.864235
939	NA	0.0439292	5.20348	0.549603	PDXDC1	protein_coding	ENSG00000179889	pyridoxal dependent decarboxylase domain containing 1 [Source:HGNC Symbol;Acc:HGNC:28995]	0.0260605	46.2182	0.0316801	0.0537926	596	164749	16	1	14974591	15139339	1140	1068	49.5655	0.936842
940	NA	-0.216616	3.03959	0.549603	IFT88	protein_coding	ENSG00000032742	intraflagellar transport 88 [Source:HGNC Symbol;Acc:HGNC:20606]	0.128527	46.2182	0.154918	0.243767	133	124369	13	1	20567069	20691437	262	243	51.9259	0.927481
941	NA	0.0718109	6.78035	0.549603	ADSS	protein_coding	ENSG00000035687	adenylosuccinate synthase [Source:HGNC Symbol;Acc:HGNC:292]	0.0426184	46.2182	0.0517649	0.245814	1778	43641	1	-1	244408494	244452134	2293	2176	52.0735	0.948975
942	NA	0.0838677	5.97441	0.550334	LARP6	protein_coding	ENSG00000166173	La ribonucleoprotein domain family member 6 [Source:HGNC Symbol;Acc:HGNC:24012]	0.0498129	46.2182	0.0609891	0.23798	1017	25030	15	-1	70829130	70854159	1534	1332	51.4002	0.868318
943	NA	0.061043	7.91468	0.550334	MOB1A	protein_coding	ENSG00000114978	MOB kinase activator 1A [Source:HGNC Symbol;Acc:HGNC:16015]	0.0362657	46.2182	0.0443305	0.302984	3903	26371	2	-1	74152528	74178898	5049	4661	52.8241	0.923153
944	NA	0.0712112	6.00806	0.551074	WRB	protein_coding	ENSG00000182093	tryptophan rich basic protein [Source:HGNC Symbol;Acc:HGNC:12790]	0.0423499	46.2182	0.0515813	0.177284	1041	48285	21	1	39380244	39428528	1443	1372	51.5255	0.950797
945	NA	-0.0572304	5.95153	0.551074	EPHB4	protein_coding	ENSG00000196411	EPH receptor B4 [Source:HGNC Symbol;Acc:HGNC:3395]	0.0340362	46.2182	0.0410919	0.119579	1001	24957	7	-1	100802565	100827521	1312	1278	50.633	0.974085
946	NA	0.0486222	5.87913	0.551436	LSS	protein_coding	ENSG00000160285	lanosterol synthase [Source:HGNC Symbol;Acc:HGNC:6708]	0.0289317	46.2182	0.0352016	0.0872996	952	40684	21	-1	46188141	46228824	1436	1395	56.7505	0.971448
947	NA	0.250953	2.42725	0.552341	AHI1	protein_coding	ENSG00000135541	Abelson helper integration site 1 [Source:HGNC Symbol;Acc:HGNC:21575]	0.149447	46.2182	0.183028	0.244418	87	214245	6	-1	135283532	135497776	1076	498	27.9578	0.462825
948	NA	0.105389	5.96302	0.552559	LLPH	protein_coding	ENSG00000139233	LLP homolog, long-term synaptic facilitation factor [Source:HGNC Symbol;Acc:HGNC:28229]	0.062809	46.2182	0.0754877	0.293647	1009	14214	12	-1	66116555	66130768	1440	1172	48.07	0.813889
949	NA	0.0129608	7.80608	0.552559	ELAC2	protein_coding	ENSG00000006744	elaC ribonuclease Z 2 [Source:HGNC Symbol;Acc:HGNC:14198]	0.007726	46.2182	0.00938327	0.0197591	3620	25797	17	-1	12992391	13018187	5001	4331	36.7202	0.866027
950	NA	0.128449	4.8972	0.552559	SPATA33	protein_coding	ENSG00000167523	spermatogenesis associated 33 [Source:HGNC Symbol;Acc:HGNC:26463]	0.0765882	46.2182	0.0931738	0.262755	482	13471	16	1	89657802	89671272	772	703	53.0683	0.910622
951	NA	0.21839	2.8298	0.552559	DNASE1	protein_coding	ENSG00000213918	deoxyribonuclease 1 [Source:HGNC Symbol;Acc:HGNC:2956]	0.130237	46.2182	0.15531	0.231834	115	68416	16	1	3611728	3680143	316	207	41.8744	0.655063
952	NA	0.0512039	8.58469	0.552852	TRA2B	protein_coding	ENSG00000136527	transformer 2 beta homolog [Source:HGNC Symbol;Acc:HGNC:10781]	0.0305578	46.2182	0.0374241	0.271706	6210	22231	3	-1	185915906	185938136	10718	8309	53.6902	0.775238
953	NA	0.028971	7.8298	0.552852	MMADHC	protein_coding	ENSG00000168288	methylmalonic aciduria and homocystinuria, cblD type [Source:HGNC Symbol;Acc:HGNC:25221]	0.0172967	46.2182	0.0211	0.089681	3680	18183	2	-1	149569634	149587816	4890	4618	44.2425	0.944376
954	NA	0.112803	5.41057	0.552852	ARL4A	protein_coding	ENSG00000122644	ADP ribosylation factor like GTPase 4A [Source:HGNC Symbol;Acc:HGNC:695]	0.0673636	46.2182	0.0818438	0.274241	688	4079	7	1	12686856	12690934	1046	989	48.5369	0.945507
955	NA	-0.0559742	6.2251	0.552852	TMEM181	protein_coding	ENSG00000146433	transmembrane protein 181 [Source:HGNC Symbol;Acc:HGNC:20958]	0.0334284	46.2182	0.0407128	0.136303	1210	98993	6	1	158536436	158635428	1709	1314	47.914	0.768871
956	NA	0.100242	4.55036	0.553334	CGRRF1	protein_coding	ENSG00000100532	cell growth regulator with ring finger domain 1 [Source:HGNC Symbol;Acc:HGNC:15528]	0.0599257	46.2182	0.0733929	0.164995	379	29498	14	1	54509812	54539309	665	632	52.182	0.950376
957	NA	0.033673	6.58329	0.553334	MRPL34	protein_coding	ENSG00000130312	mitochondrial ribosomal protein L34 [Source:HGNC Symbol;Acc:HGNC:14488]	0.0201337	46.2182	0.0246568	0.0724717	1551	14235	19	1	17292609	17306843	2370	2228	56.0148	0.940084
958	NA	-0.0343704	7.11488	0.553334	RPUSD3	protein_coding	ENSG00000156990	RNA pseudouridylate synthase domain containing 3 [Source:HGNC Symbol;Acc:HGNC:28437]	0.0205515	46.2182	0.0250656	0.0852553	2242	6754	3	-1	9837849	9844602	3700	3530	46.4861	0.954054
959	NA	0.107791	5.50001	0.553538	RNF2	protein_coding	ENSG00000121481	ring finger protein 2 [Source:HGNC Symbol;Acc:HGNC:10061]	0.0644804	46.2182	0.0788897	0.296406	732	57245	1	1	185045364	185102608	985	941	53.2667	0.95533
960	NA	-0.181595	3.15423	0.554452	FKRP	protein_coding	ENSG00000181027	fukutin related protein [Source:HGNC Symbol;Acc:HGNC:17997]	0.10872	46.2182	0.129561	0.206597	144	30943	19	1	46746046	46776988	320	250	51.628	0.78125
961	NA	-0.0321292	7.27433	0.554532	LDLR	protein_coding	ENSG00000130164	low density lipoprotein receptor [Source:HGNC Symbol;Acc:HGNC:6547]	0.0192424	46.2182	0.0234311	0.0852861	2504	44455	19	1	11089362	11133816	4015	3851	57.3698	0.959153
962	NA	0.0462825	9.47365	0.554762	HNRNPU	protein_coding	ENSG00000153187	heterogeneous nuclear ribonucleoprotein U [Source:HGNC Symbol;Acc:HGNC:5048]	0.0277313	46.2182	0.0339255	0.301991	11500	23923	1	-1	244840638	244864560	16183	14411	52.7788	0.890502
963	NA	0.0420242	9.31746	0.554869	GARS	protein_coding	ENSG00000106105	glycyl-tRNA synthetase [Source:HGNC Symbol;Acc:HGNC:4162]	0.0251894	46.2182	0.0308425	0.239109	10320	39353	7	1	30594681	30634033	14693	9190	42.7933	0.625468
964	NA	0.0443912	5.57115	0.557433	CSTF2	protein_coding	ENSG00000101811	cleavage stimulation factor subunit 2 [Source:HGNC Symbol;Acc:HGNC:2484]	0.0266543	46.2182	0.0313215	0.059659	769	20574	X	1	100820359	100840932	6110	1002	50.6657	0.163993
965	NA	0.0799335	5.50394	0.559355	RARA	protein_coding	ENSG00000131759	retinoic acid receptor alpha [Source:HGNC Symbol;Acc:HGNC:9864]	0.0480615	46.2182	0.0583551	0.171233	734	48452	17	1	40309192	40357643	1239	1149	53.9852	0.927361
966	NA	-0.0722285	6.69855	0.5597	MRPS36	protein_coding	ENSG00000134056	mitochondrial ribosomal protein S36 [Source:HGNC Symbol;Acc:HGNC:16631]	0.0434509	46.2182	0.0524964	0.25269	1680	12370	5	1	69217760	69230129	2398	2221	51.213	0.926188
967	NA	-0.122076	3.62093	0.560922	FRAT2	protein_coding	ENSG00000181274	FRAT2, WNT signaling pathway regulator [Source:HGNC Symbol;Acc:HGNC:16048]	0.0735105	46.2182	0.0899878	0.144946	199	2213	10	-1	97332497	97334709	287	266	45.2707	0.926829
968	NA	0.00928307	9.7022	0.562171	NUTF2	protein_coding	ENSG00000102898	nuclear transport factor 2 [Source:HGNC Symbol;Acc:HGNC:13722]	0.00559597	46.2182	0.00683277	0.0235387	13474	25836	16	1	67846732	67872567	18579	18487	64.4473	0.995048
969	NA	-0.101259	6.56739	0.562171	F11R	protein_coding	ENSG00000158769	F11 receptor [Source:HGNC Symbol;Acc:HGNC:14685]	0.0610562	46.2182	0.0617481	0.257555	1534	26138	1	-1	160995211	161021348	2021	1694	55.4292	0.838199
970	NA	0.0484084	9.6443	0.562654	KDELR2	protein_coding	ENSG00000136240	KDEL endoplasmic reticulum protein retention receptor 2 [Source:HGNC Symbol;Acc:HGNC:6305]	0.0292095	46.2182	0.0357418	0.29957	12944	38290	7	-1	6445953	6484242	17952	16748	49.6133	0.932932
971	NA	-0.084521	6.20952	0.562654	TAB2	protein_coding	ENSG00000055208	TGF-beta activated kinase 1 (MAP3K7) binding protein 2 [Source:HGNC Symbol;Acc:HGNC:17075]	0.0510158	46.2182	0.0624653	0.260794	1197	192973	6	1	149218641	149411613	1676	1565	49.584	0.933771
972	NA	0.095134	5.96159	0.562654	ARHGAP35	protein_coding	ENSG00000160007	Rho GTPase activating protein 35 [Source:HGNC Symbol;Acc:HGNC:4591]	0.0574346	46.2182	0.0703061	0.292472	1008	86402	19	1	46918676	47005077	1500	1236	44.0057	0.824
973	NA	-0.0186269	10.3817	0.562654	RPS25	protein_coding	ENSG00000118181	ribosomal protein S25 [Source:HGNC Symbol;Acc:HGNC:10413]	0.0112488	46.2182	0.0137417	0.056245	21580	2980	11	-1	119015712	119018691	30151	28851	49.9146	0.956884
974	NA	0.0209168	6.68908	0.562962	PRPS2	protein_coding	ENSG00000101911	phosphoribosyl pyrophosphate synthetase 2 [Source:HGNC Symbol;Acc:HGNC:9465]	0.0126379	46.2182	0.0153254	0.0324272	1669	32868	X	1	12791355	12824222	2299	2142	57.0075	0.931709
975	NA	-0.0896112	6.12258	0.56298	CCNY	protein_coding	ENSG00000108100	cyclin Y [Source:HGNC Symbol;Acc:HGNC:23354]	0.0541722	46.2182	0.0662498	0.286473	1127	325645	10	1	35247025	35572669	1679	1567	48.18	0.933294
976	NA	0.0618099	7.48415	0.56298	TNFAIP1	protein_coding	ENSG00000109079	TNF alpha induced protein 1 [Source:HGNC Symbol;Acc:HGNC:11894]	0.0373695	46.2182	0.0443102	0.248216	2896	11408	17	1	28335602	28347009	3736	3094	48.9496	0.828158
977	NA	0.0611068	6.3197	0.563511	CTTNBP2NL	protein_coding	ENSG00000143079	CTTNBP2 N-terminal like [Source:HGNC Symbol;Acc:HGNC:25330]	0.036967	46.2182	0.0452585	0.173612	1292	67276	1	1	112396181	112463456	2386	2093	44.7243	0.8772
978	NA	-0.140374	3.42725	0.563607	ING3	protein_coding	ENSG00000071243	inhibitor of growth family member 3 [Source:HGNC Symbol;Acc:HGNC:14587]	0.0849554	46.2182	0.103933	0.16409	174	26468	7	1	120950749	120977216	1607	921	22.5157	0.573118
979	NA	-0.0901524	4.18888	0.563607	MANBA	protein_coding	ENSG00000109323	mannosidase beta [Source:HGNC Symbol;Acc:HGNC:6831]	0.0545823	46.2182	0.0655489	0.112221	295	130225	4	-1	102630770	102760994	416	390	55.3282	0.9375
980	NA	-0.063987	7.50934	0.563607	IRF2BP2	protein_coding	ENSG00000168264	interferon regulatory factor 2 binding protein 2 [Source:HGNC Symbol;Acc:HGNC:21729]	0.0387517	46.2182	0.0470026	0.288772	2947	5257	1	-1	234604269	234609525	4381	3983	43.3781	0.909153
981	NA	0.0172855	7.34461	0.563607	GJA1	protein_coding	ENSG00000152661	gap junction protein alpha 1 [Source:HGNC Symbol;Acc:HGNC:4274]	0.0104708	46.2182	0.0128239	0.0305742	2629	14036	6	1	121435692	121449727	3533	3362	54.2787	0.951599
982	NA	-0.0782289	6.49606	0.564353	RNF138	protein_coding	ENSG00000134758	ring finger protein 138 [Source:HGNC Symbol;Acc:HGNC:17765]	0.0474225	46.2182	0.058047	0.275095	1460	39707	18	1	32091855	32131561	2225	2047	45.3654	0.92
983	NA	0.0742481	6.88819	0.565334	PARP1	protein_coding	ENSG00000143799	poly(ADP-ribose) polymerase 1 [Source:HGNC Symbol;Acc:HGNC:270]	0.045054	46.2182	0.0548293	0.283858	1916	47389	1	-1	226360691	226408079	29755	2275	50.8189	0.0764577
984	NA	0.0508766	6.89795	0.565334	GFER	protein_coding	ENSG00000127554	growth factor, augmenter of liver regeneration [Source:HGNC Symbol;Acc:HGNC:4236]	0.030881	46.2182	0.0376642	0.156401	1929	3543	16	1	1984207	1987749	3016	2916	51.2329	0.966844
985	NA	-0.0408758	6.21433	0.565334	GLB1	protein_coding	ENSG00000170266	galactosidase beta 1 [Source:HGNC Symbol;Acc:HGNC:4298]	0.0248161	46.2182	0.030392	0.064333	1201	100623	3	-1	32996608	33097230	1718	1619	51.3249	0.942375
986	NA	0.070262	5.44988	0.568333	SLF2	protein_coding	ENSG00000119906	SMC5-SMC6 complex localization factor 2 [Source:HGNC Symbol;Acc:HGNC:17814]	0.042741	46.2182	0.052126	0.135245	707	52568	10	1	100912569	100965136	1451	1254	51.6746	0.864232
987	NA	0.0993118	5.37233	0.569034	RHOBTB2	protein_coding	ENSG00000008853	Rho related BTB domain containing 2 [Source:HGNC Symbol;Acc:HGNC:18756]	0.0604549	46.2182	0.0713536	0.201205	670	32783	8	1	22987417	23020199	958	930	47.7785	0.970772
988	NA	0.0635726	7.75373	0.570576	CAPZA2	protein_coding	ENSG00000198898	capping actin protein of muscle Z-line subunit alpha 2 [Source:HGNC Symbol;Acc:HGNC:1490]	0.0387609	46.2182	0.047428	0.305419	3491	110980	7	1	116811070	116922049	5458	4899	55.9047	0.897582
989	NA	-0.0245411	9.33055	0.570576	NONO	protein_coding	ENSG00000147140	non-POU domain containing octamer binding [Source:HGNC Symbol;Acc:HGNC:7871]	0.0149654	46.2182	0.0183103	0.103646	10414	17977	X	1	71283192	71301168	15693	14703	55.6255	0.936915
990	NA	0.0483599	5.6585	0.570576	SOWAHC	protein_coding	ENSG00000198142	sosondowah ankyrin repeat domain family member C [Source:HGNC Symbol;Acc:HGNC:26149]	0.0294917	46.2182	0.0342368	0.0732297	817	4657	2	1	109614334	109618990	3517	1039	49.7113	0.295422
991	NA	0.0877937	4.77547	0.570835	SIAH1	protein_coding	ENSG00000196470	siah E3 ubiquitin protein ligase 1 [Source:HGNC Symbol;Acc:HGNC:10857]	0.0535646	46.2182	0.0655948	0.147975	443	92039	16	-1	48356364	48448402	566	489	38.0368	0.863958
992	NA	0.21336	2.77872	0.571036	FAM13A	protein_coding	ENSG00000138640	family with sequence similarity 13 member A [Source:HGNC Symbol;Acc:HGNC:19367]	0.130279	46.2182	0.159196	0.239266	111	385444	4	-1	88725955	89111398	240	213	47.3897	0.8875
993	NA	-0.0832221	6.50493	0.571036	RAB18	protein_coding	ENSG00000099246	RAB18, member RAS oncogene family [Source:HGNC Symbol;Acc:HGNC:14244]	0.0508234	46.2182	0.0618547	0.304612	1469	38064	10	1	27504174	27542237	1898	1789	54.2756	0.942571
994	NA	0.118557	4.95298	0.571036	DDX55	protein_coding	ENSG00000111364	DEAD-box helicase 55 [Source:HGNC Symbol;Acc:HGNC:20085]	0.0724382	46.2182	0.0880119	0.246764	501	18865	12	1	123602077	123620941	962	783	49.6539	0.813929
995	NA	0.0278909	6.22986	0.571036	CTGF	protein_coding	ENSG00000118523	connective tissue growth factor [Source:HGNC Symbol;Acc:HGNC:2500]	0.0170442	46.2182	0.0173559	0.0326321	1214	3198	6	-1	131948176	131951373	2156	1951	39.9144	0.904917
996	NA	0.118452	4.5312	0.571036	ZNF830	protein_coding	ENSG00000198783	zinc finger protein 830 [Source:HGNC Symbol;Acc:HGNC:28291]	0.0723928	46.2182	0.0884843	0.218858	374	2246	17	1	34961530	34963775	661	592	39.4814	0.895613
997	NA	0.0995007	5.2251	0.571191	IGSF3	protein_coding	ENSG00000143061	immunoglobulin superfamily member 3 [Source:HGNC Symbol;Acc:HGNC:5950]	0.0608361	46.2182	0.0520646	0.114746	605	93357	1	-1	116574399	116667755	646	627	71.6635	0.970588
998	NA	0.0800976	6.24405	0.571191	FAM204A	protein_coding	ENSG00000165669	family with sequence similarity 204 member A [Source:HGNC Symbol;Acc:HGNC:25794]	0.0490191	46.2182	0.0599797	0.251406	1226	44399	10	-1	118297930	118342328	1764	1590	54.1591	0.901361
999	NA	0.100601	4.26971	0.571191	OARD1	protein_coding	ENSG00000124596	O-acyl-ADP-ribose deacylase 1 [Source:HGNC Symbol;Acc:HGNC:21257]	0.0615709	46.2182	0.0744147	0.141015	312	64161	6	-1	41033627	41097787	622	563	64.778	0.905145
1000	NA	-0.0482419	8.06313	0.571191	PAPOLA	protein_coding	ENSG00000090060	poly(A) polymerase alpha [Source:HGNC Symbol;Acc:HGNC:14981]	0.0295337	46.2182	0.0359849	0.187099	4326	65679	14	1	96501433	96567111	5653	4785	46.5958	0.846453
1001	NA	-0.0968105	4.78844	0.571191	MTMR12	protein_coding	ENSG00000150712	myotubularin related protein 12 [Source:HGNC Symbol;Acc:HGNC:18191]	0.0592962	46.2182	0.0718588	0.166069	447	86016	5	-1	32226994	32313009	715	680	48.2176	0.951049
1002	NA	-0.0345627	5.82036	0.571191	CDCA3	protein_coding	ENSG00000111665	cell division cycle associated 3 [Source:HGNC Symbol;Acc:HGNC:14624]	0.0211709	46.2182	0.0259289	0.051712	914	7274	12	-1	6844793	6852066	1310	1230	51.6122	0.938931
1003	NA	0.104248	5.40005	0.571191	TRIM14	protein_coding	ENSG00000106785	tripartite motif containing 14 [Source:HGNC Symbol;Acc:HGNC:16283]	0.0638737	46.2182	0.0780828	0.260542	683	49938	9	-1	98069275	98119212	689	565	49.3805	0.820029
1004	NA	0.0179979	7.82036	0.571191	ANXA8	protein_coding	ENSG00000265190	annexin A8 [Source:HGNC Symbol;Acc:HGNC:546]	0.0110284	46.2182	0.0097469	0.0208796	3656	23997	10	-1	47460162	47484158	3742	3519	40.8872	0.940406
1005	NA	-0.0339123	6.48913	0.572168	CNDP2	protein_coding	ENSG00000133313	carnosine dipeptidase 2 [Source:HGNC Symbol;Acc:HGNC:24437]	0.0207979	46.2182	0.0247681	0.0628976	1453	27639	18	1	74495816	74523454	1890	1797	52.3333	0.950794
1006	NA	0.0917566	4.53506	0.572545	SLC48A1	protein_coding	ENSG00000211584	solute carrier family 48 member 1 [Source:HGNC Symbol;Acc:HGNC:26035]	0.0563495	46.2182	0.0690136	0.139776	375	28838	12	1	47753916	47782753	562	542	60.928	0.964413
1007	NA	-0.189964	4.87609	0.572545	FAM213A	protein_coding	ENSG00000122378	family with sequence similarity 213 member A [Source:HGNC Symbol;Acc:HGNC:28651]	0.116685	46.2182	0.0893579	0.249751	475	29287	10	1	80407829	80437115	532	381	49.2913	0.716165
1008	NA	0.0205717	7.78682	0.572545	VPS4A	protein_coding	ENSG00000132612	vacuolar protein sorting 4 homolog A [Source:HGNC Symbol;Acc:HGNC:13488]	0.0126363	46.2182	0.0154345	0.0521583	3572	15584	16	1	69311356	69326939	5383	4868	54.5166	0.904328
1009	NA	-0.0256932	6.17783	0.572545	ZNF90	protein_coding	ENSG00000213988	zinc finger protein 90 [Source:HGNC Symbol;Acc:HGNC:13165]	0.0157863	46.2182	0.019206	0.0345804	1171	49083	19	1	20077994	20127076	1780	1763	65.7725	0.990449
1010	NA	0.0493562	8.52468	0.572545	DDX3X	protein_coding	ENSG00000215301	DEAD-box helicase 3 X-linked [Source:HGNC Symbol;Acc:HGNC:2745]	0.030327	46.2182	0.0371427	0.257474	5957	31189	X	1	41333284	41364472	8454	8214	68.4693	0.971611
1011	NA	0.0921239	5.9385	0.572545	METTL2B	protein_coding	ENSG00000165055	methyltransferase like 2B [Source:HGNC Symbol;Acc:HGNC:18272]	0.0566173	46.2182	0.0690115	0.289975	992	29874	7	1	128476729	128506602	1405	1238	45.8102	0.881139
1012	NA	-0.0411639	7.7169	0.574203	DYNLL2	protein_coding	ENSG00000264364	dynein light chain LC8-type 2 [Source:HGNC Symbol;Acc:HGNC:24596]	0.0253298	46.2182	0.0309834	0.153516	3403	12122	17	1	58083415	58095536	5183	5063	59.4073	0.976847
1013	NA	-0.0501445	7.92646	0.575146	CYB5B	protein_coding	ENSG00000103018	cytochrome b5 type B [Source:HGNC Symbol;Acc:HGNC:24374]	0.0308819	46.2182	0.0376999	0.229812	3935	41742	16	1	69424525	69466266	5817	5342	58.2945	0.918343
1014	NA	0.0533151	5.0876	0.575402	TULP4	protein_coding	ENSG00000130338	tubby like protein 4 [Source:HGNC Symbol;Acc:HGNC:15530]	0.032853	46.2182	0.0400617	0.0720694	550	279593	6	1	158232236	158511828	805	781	56.2382	0.970186
1015	NA	-0.0430035	8.98712	0.575402	ANP32A	protein_coding	ENSG00000140350	acidic nuclear phosphoprotein 32 family member A [Source:HGNC Symbol;Acc:HGNC:13233]	0.0265119	46.2182	0.0322918	0.250494	8208	42363	15	-1	68778535	68820897	10675	10109	50.5517	0.946979
1016	NA	0.0733538	4.8972	0.575402	MID1	protein_coding	ENSG00000101871	midline 1 [Source:HGNC Symbol;Acc:HGNC:7095]	0.0452371	46.2182	0.0553059	0.121176	482	388345	X	-1	10445310	10833654	819	700	44.0029	0.854701
1017	NA	-0.166531	3.95585	0.575402	ARHGAP27	protein_coding	ENSG00000159314	Rho GTPase activating protein 27 [Source:HGNC Symbol;Acc:HGNC:31813]	0.102703	46.2182	0.115495	0.243329	251	40520	17	-1	45393902	45434421	350	324	44.5741	0.925714
1018	NA	-0.0358631	5.82036	0.576548	CHPT1	protein_coding	ENSG00000111666	choline phosphotransferase 1 [Source:HGNC Symbol;Acc:HGNC:17852]	0.0221387	46.2182	0.0269241	0.0555904	914	47194	12	1	101696947	101744140	1270	1215	48.1309	0.956693
1019	NA	-0.0524618	5.03688	0.577692	FUT8	protein_coding	ENSG00000033170	fucosyltransferase 8 [Source:HGNC Symbol;Acc:HGNC:4019]	0.0324165	46.2182	0.0395916	0.069655	531	333530	14	1	65410592	65744121	957	799	55.9762	0.834901
1020	NA	0.134299	3.7591	0.577692	SPHK2	protein_coding	ENSG00000063176	sphingosine kinase 2 [Source:HGNC Symbol;Acc:HGNC:18859]	0.0830094	46.2182	0.100242	0.181064	219	11427	19	1	48619291	48630717	457	366	54.7459	0.800875
1021	NA	-0.0181955	7.95262	0.578098	GNPDA1	protein_coding	ENSG00000113552	glucosamine-6-phosphate deaminase 1 [Source:HGNC Symbol;Acc:HGNC:4417]	0.0112573	46.2182	0.0137663	0.0355711	4007	21293	5	-1	141991749	142013041	5981	5829	55.9521	0.974586
1022	NA	0.0612543	7.06579	0.578098	CNOT1	protein_coding	ENSG00000125107	CCR4-NOT transcription complex subunit 1 [Source:HGNC Symbol;Acc:HGNC:7877]	0.0379009	46.2182	0.0463869	0.237762	2167	109936	16	-1	58519951	58629886	3134	2771	54.1112	0.884174
1023	NA	0.0370238	8.31886	0.578098	RNASEH1	protein_coding	ENSG00000171865	ribonuclease H1 [Source:HGNC Symbol;Acc:HGNC:18466]	0.022911	46.2182	0.0280481	0.147885	5165	13824	2	-1	3544793	3558616	9968	6274	49.8304	0.629414
1024	NA	-0.067799	6.47215	0.578193	ASL	protein_coding	ENSG00000126522	argininosuccinate lyase [Source:HGNC Symbol;Acc:HGNC:746]	0.0419707	46.2182	0.0507129	0.202157	1436	17761	7	1	66075798	66093558	1857	1794	55.9766	0.966074
1025	NA	0.0765651	6.44579	0.578412	GOLT1B	protein_coding	ENSG00000111711	golgi transport 1B [Source:HGNC Symbol;Acc:HGNC:20175]	0.0474293	46.2182	0.0580746	0.269173	1410	16628	12	1	21501781	21518408	1871	1795	50.4223	0.95938
1026	NA	0.0498056	8.15611	0.578412	ERCC1	protein_coding	ENSG00000012061	ERCC excision repair 1, endonuclease non-catalytic subunit [Source:HGNC Symbol;Acc:HGNC:3433]	0.030873	46.2182	0.0377775	0.24311	4614	71496	19	-1	45407333	45478828	7156	6585	48.2317	0.920207
1027	NA	0.130752	4.09805	0.578412	E2F6	protein_coding	ENSG00000169016	E2F transcription factor 6 [Source:HGNC Symbol;Acc:HGNC:3120]	0.0810589	46.2182	0.0989168	0.205398	277	21803	2	-1	11444375	11466177	547	336	38.3125	0.61426
1028	NA	0.0463333	8.33718	0.578412	LARS	protein_coding	ENSG00000133706	leucyl-tRNA synthetase [Source:HGNC Symbol;Acc:HGNC:6512]	0.02873	46.2182	0.0351867	0.223041	5231	69623	5	-1	146113038	146182660	7895	7421	57.5656	0.939962
1029	NA	-0.0856162	6.44272	0.578412	IRX2	protein_coding	ENSG00000170561	iroquois homeobox 2 [Source:HGNC Symbol;Acc:HGNC:14359]	0.0530903	46.2182	0.0644166	0.288214	1407	5818	5	-1	2745845	2751662	2212	1285	40.351	0.580922
1030	NA	0.11245	4.19863	0.578461	TCHP	protein_coding	ENSG00000139437	trichoplein keratin filament binding [Source:HGNC Symbol;Acc:HGNC:28135]	0.0697538	46.2182	0.0846429	0.163203	297	83578	12	1	109900264	109983841	522	453	46.0817	0.867816
1031	NA	0.109594	4.95585	0.578511	UBXN2A	protein_coding	ENSG00000173960	UBX domain protein 2A [Source:HGNC Symbol;Acc:HGNC:27265]	0.0680053	46.2182	0.0808667	0.217858	502	77625	2	1	23927285	24004909	1348	698	49.7436	0.517804
1032	NA	-0.0319412	9.44834	0.579204	PSMA7	protein_coding	ENSG00000101182	proteasome subunit alpha 7 [Source:HGNC Symbol;Acc:HGNC:9536]	0.0198341	46.2182	0.0241286	0.150524	11300	6706	20	-1	62136735	62143440	20787	16082	48.2696	0.773657
1033	NA	0.0843908	4.97015	0.579358	BRD3	protein_coding	ENSG00000169925	bromodomain containing 3 [Source:HGNC Symbol;Acc:HGNC:1104]	0.0524239	46.2182	0.0618742	0.143443	507	38231	9	-1	134030305	134068535	1658	742	45.779	0.447527
1034	NA	0.0658482	7.35609	0.58061	MMP24OS	protein_coding	ENSG00000126005	MMP24 opposite strand [Source:HGNC Symbol;Acc:HGNC:44421]	0.0409467	46.2182	0.0500566	0.287348	2650	76387	20	-1	35201745	35278131	3849	3658	50.172	0.950377
1035	NA	-0.0620073	7.1511	0.581111	PPP4R1	protein_coding	ENSG00000154845	protein phosphatase 4 regulatory subunit 1 [Source:HGNC Symbol;Acc:HGNC:9320]	0.0385823	46.2182	0.046721	0.244628	2299	68450	18	-1	9546791	9615240	3104	2840	53.1658	0.914948
1036	NA	0.045378	7.68864	0.581111	RRP7A	protein_coding	ENSG00000189306	ribosomal RNA processing 7 homolog A [Source:HGNC Symbol;Acc:HGNC:24286]	0.0282435	46.2182	0.0343471	0.171009	3337	9835	22	-1	42509968	42519802	4666	3649	50.2535	0.78204
1037	NA	0.127308	4.50394	0.581111	TPCN1	protein_coding	ENSG00000186815	two pore segment channel 1 [Source:HGNC Symbol;Acc:HGNC:18182]	0.0792843	46.2182	0.097073	0.249582	367	77536	12	1	113221050	113298585	543	516	51.0078	0.950276
1038	NA	-0.00773535	7.90689	0.581111	MTHFD1	protein_coding	ENSG00000100714	methylenetetrahydrofolate dehydrogenase, cyclohydrolase and formyltetrahydrofolate synthetase 1 [Source:HGNC Symbol;Acc:HGNC:7432]	0.00481751	46.2182	0.00586829	0.0114576	3882	75427	14	1	64388031	64463457	5591	4806	50.0749	0.859596
1039	NA	0.0264977	7.23697	0.583503	PALLD	protein_coding	ENSG00000129116	palladin, cytoskeletal associated protein [Source:HGNC Symbol;Acc:HGNC:17068]	0.0165395	46.2182	0.0198733	0.0641118	2440	431392	4	1	168497066	168928457	3039	2762	47.8211	0.908852
1040	NA	-0.132364	3.7392	0.583503	KYAT1	protein_coding	ENSG00000171097	kynurenine aminotransferase 1 [Source:HGNC Symbol;Acc:HGNC:1564]	0.0826265	46.2182	0.100686	0.182785	216	49553	9	-1	128832942	128882494	275	261	58.2069	0.949091
1041	NA	-0.0901044	5.40005	0.583503	SLC30A7	protein_coding	ENSG00000162695	solute carrier family 30 member 7 [Source:HGNC Symbol;Acc:HGNC:19306]	0.0562967	46.2182	0.0674027	0.196181	683	85678	1	1	100896076	100981753	2785	1014	54.7702	0.364093
1042	NA	0.0200609	7.59856	0.583503	NUCB1	protein_coding	ENSG00000104805	nucleobindin 1 [Source:HGNC Symbol;Acc:HGNC:8043]	0.012534	46.2182	0.0153039	0.0469973	3135	23323	19	1	48900050	48923372	4142	3888	58.867	0.938677
1043	NA	-0.266805	3.36801	0.583503	FOXE1	protein_coding	ENSG00000178919	forkhead box E1 [Source:HGNC Symbol;Acc:HGNC:3806]	0.166772	46.2182	0.155684	0.246764	167	3462	9	1	97853254	97856715	211	199	49.201	0.943128
1044	NA	0.0948323	5.87457	0.583503	COX20	protein_coding	ENSG00000203667	COX20, cytochrome c oxidase assembly factor [Source:HGNC Symbol;Acc:HGNC:26970]	0.0592913	46.2182	0.0726135	0.281804	949	9736	1	1	244835322	244845057	1559	1390	51.059	0.891597
1045	NA	0.0017942	12.2994	0.583503	RPS29	protein_coding	ENSG00000213741	ribosomal protein S29 [Source:HGNC Symbol;Acc:HGNC:10419]	0.00112193	46.2182	0.00137269	0.00237383	81530	28181	14	-1	49570984	49599164	105554	98820	45.8328	0.936203
1046	NA	0.0833974	5.01498	0.583503	KRAS	protein_coding	ENSG00000133703	KRAS proto-oncogene, GTPase [Source:HGNC Symbol;Acc:HGNC:6407]	0.0521513	46.2182	0.063869	0.163858	523	46148	12	-1	25204789	25250936	860	785	48.0815	0.912791
1047	NA	-0.0739998	5.71393	0.583503	AEBP2	protein_coding	ENSG00000139154	AE binding protein 2 [Source:HGNC Symbol;Acc:HGNC:24051]	0.0462886	46.2182	0.0565478	0.182329	849	316757	12	1	19404045	19720801	1474	1415	52.0756	0.959973
1048	NA	-0.0927442	5.66906	0.583503	HUS1	protein_coding	ENSG00000136273	HUS1 checkpoint clamp component [Source:HGNC Symbol;Acc:HGNC:5309]	0.0580643	46.2182	0.0700858	0.247123	823	283852	7	-1	47695730	47979581	978	907	47.6626	0.927403
1049	NA	0.0382189	9.12242	0.583503	CTNNA1	protein_coding	ENSG00000044115	catenin alpha 1 [Source:HGNC Symbol;Acc:HGNC:2509]	0.0239362	46.2182	0.0292699	0.220509	9015	324068	5	1	138610967	138935034	12007	11501	58.352	0.957858
1050	NA	0.0749716	6.56833	0.583503	MAK16	protein_coding	ENSG00000198042	MAK16 homolog [Source:HGNC Symbol;Acc:HGNC:13703]	0.0469771	46.2182	0.0563507	0.264034	1535	16511	8	1	33484750	33501260	2004	1867	45.646	0.931637
1051	NA	-0.0935789	5.3197	0.583503	SNURF	protein_coding	ENSG00000273173	SNRPN upstream reading frame [Source:HGNC Symbol;Acc:HGNC:11171]	0.0586472	46.2182	0.0716987	0.218858	646	13844	15	1	24954986	24968829	859	685	26.0803	0.797439
1052	NA	0.065109	7.58608	0.583503	DNAJB6	protein_coding	ENSG00000105993	DnaJ heat shock protein family (Hsp40) member B6 [Source:HGNC Symbol;Acc:HGNC:14888]	0.0408191	46.2182	0.0492903	0.224016	3108	82059	7	1	157335381	157417439	4093	3644	57.2168	0.890301
1053	NA	-0.0873443	5.12897	0.583503	RAB29	protein_coding	ENSG00000117280	RAB29, member RAS oncogene family [Source:HGNC Symbol;Acc:HGNC:9789]	0.0548004	46.2182	0.0668523	0.176928	566	7475	1	-1	205767986	205775460	1038	724	54.634	0.697495
1054	NA	0.0745955	6.75167	0.583503	POLR2D	protein_coding	ENSG00000144231	RNA polymerase II subunit D [Source:HGNC Symbol;Acc:HGNC:9191]	0.0468131	46.2182	0.0573201	0.27227	1743	14607	2	-1	127843551	127858157	2798	2494	50.089	0.891351
1055	NA	0.0328981	7.29606	0.583503	CD47	protein_coding	ENSG00000196776	CD47 molecule [Source:HGNC Symbol;Acc:HGNC:1682]	0.0206521	46.2182	0.024805	0.0916693	2542	48769	3	-1	108043094	108091862	3428	3057	53.1014	0.891774
1056	NA	0.0384834	7.00042	0.583503	BRIX1	protein_coding	ENSG00000113460	BRX1, biogenesis of ribosomes [Source:HGNC Symbol;Acc:HGNC:24170]	0.0241652	46.2182	0.0287994	0.107604	2071	10621	5	1	34915376	34925996	2872	2667	44.838	0.928621
1057	NA	-0.0612154	7.22032	0.583503	ARL6IP5	protein_coding	ENSG00000144746	ADP ribosylation factor like GTPase 6 interacting protein 5 [Source:HGNC Symbol;Acc:HGNC:16937]	0.0384452	46.2182	0.0470856	0.255215	2412	21123	3	1	69084944	69106066	3496	3390	54.4681	0.96968
1058	NA	-0.217317	2.79166	0.583503	RBKS	protein_coding	ENSG00000171174	ribokinase [Source:HGNC Symbol;Acc:HGNC:30325]	0.136506	46.2182	0.160525	0.23852	112	109735	2	-1	27781364	27891098	217	192	50.7031	0.884793
1059	NA	0.0362802	8.14008	0.583503	NCLN	protein_coding	ENSG00000125912	nicalin [Source:HGNC Symbol;Acc:HGNC:26923]	0.022801	46.2182	0.0278884	0.155041	4563	24013	19	1	3185563	3209575	6094	6024	54.4392	0.988513
1060	NA	0.0467098	7.02665	0.583503	VPS26A	protein_coding	ENSG00000122958	VPS26, retromer complex component A [Source:HGNC Symbol;Acc:HGNC:12711]	0.0293585	46.2182	0.0359112	0.149527	2109	49350	10	1	69123512	69172861	3054	2864	53.956	0.937787
1061	NA	-0.0775511	6.2674	0.583503	MOB4	protein_coding	ENSG00000115540	MOB family member 4, phocein [Source:HGNC Symbol;Acc:HGNC:17261]	0.048785	46.2182	0.0595895	0.249984	1246	38129	2	1	197515571	197553699	1725	1604	48.4327	0.929855
1062	NA	-0.0396146	6.62093	0.583503	MPI	protein_coding	ENSG00000178802	mannose phosphate isomerase [Source:HGNC Symbol;Acc:HGNC:7216]	0.0249211	46.2182	0.0305195	0.0931722	1592	12215	15	1	74890005	74902219	2002	1904	44.6649	0.951049
1063	NA	0.0459271	7.64564	0.583503	TAF1D	protein_coding	ENSG00000166012	TATA-box binding protein associated factor, RNA polymerase I subunit D [Source:HGNC Symbol;Acc:HGNC:28759]	0.0288972	46.2182	0.0346167	0.174776	3239	54444	11	-1	93729948	93784391	4356	4178	64.5613	0.959137
1064	NA	0.047632	6.95801	0.583503	HSPBP1	protein_coding	ENSG00000133265	HSPA (Hsp70) binding protein 1 [Source:HGNC Symbol;Acc:HGNC:24989]	0.0299723	46.2182	0.0364602	0.152945	2011	18151	19	-1	55262231	55280381	2756	2665	54.9156	0.966981
1065	NA	-0.0785107	6.66643	0.583503	CSNK2A2	protein_coding	ENSG00000070770	casein kinase 2 alpha 2 [Source:HGNC Symbol;Acc:HGNC:2459]	0.0494068	46.2182	0.0596898	0.311396	1643	40014	16	-1	58157907	58197920	2328	2192	53.083	0.941581
1066	NA	0.0741826	6.3286	0.583503	TM2D2	protein_coding	ENSG00000169490	TM2 domain containing 2 [Source:HGNC Symbol;Acc:HGNC:24127]	0.0466859	46.2182	0.0571761	0.246146	1300	8017	8	-1	38988808	38996824	1917	1824	51.6771	0.951487
1067	NA	0.0491738	6.37877	0.583503	MAPK14	protein_coding	ENSG00000112062	mitogen-activated protein kinase 14 [Source:HGNC Symbol;Acc:HGNC:6876]	0.0309509	46.2182	0.037685	0.125716	1346	83560	6	1	36027677	36111236	1912	1791	57.5963	0.936715
1068	NA	-0.139458	4.4921	0.583503	SYNRG	protein_coding	ENSG00000275066	synergin gamma [Source:HGNC Symbol;Acc:HGNC:557]	0.0877998	46.2182	0.107342	0.269009	364	94700	17	-1	37514797	37609496	3606	531	38.6798	0.147255
1069	NA	-0.0694837	6.3286	0.583503	GEMIN5	protein_coding	ENSG00000082516	gem nuclear organelle associated protein 5 [Source:HGNC Symbol;Acc:HGNC:20043]	0.043753	46.2182	0.0531659	0.210465	1300	50794	5	-1	154887416	154938209	1787	1664	52.7945	0.93117
1070	NA	0.0386599	5.90466	0.583635	PDP1	protein_coding	ENSG00000164951	pyruvate dehyrogenase phosphatase catalytic subunit 1 [Source:HGNC Symbol;Acc:HGNC:9279]	0.024353	46.2182	0.0296302	0.0714087	969	68260	8	1	93857807	93926066	1272	1238	52.5258	0.97327
1071	NA	-0.0724362	6.05845	0.583685	FLAD1	protein_coding	ENSG00000160688	flavin adenine dinucleotide synthetase 1 [Source:HGNC Symbol;Acc:HGNC:24671]	0.0456452	46.2182	0.0550433	0.183973	1078	9774	1	1	154983338	154993111	1486	1404	48.6011	0.944818
1072	NA	0.091741	4.76239	0.583714	ARHGEF39	protein_coding	ENSG00000137135	Rho guanine nucleotide exchange factor 39 [Source:HGNC Symbol;Acc:HGNC:25909]	0.0578288	46.2182	0.070824	0.166967	439	16992	9	-1	35658875	35675866	555	509	48.11	0.917117
1073	NA	0.118172	4.48813	0.583796	USP46	protein_coding	ENSG00000109189	ubiquitin specific peptidase 46 [Source:HGNC Symbol;Acc:HGNC:20075]	0.0745159	46.2182	0.0905377	0.215422	363	68364	4	-1	52590972	52659335	564	514	46.8872	0.911348
1074	NA	0.0833334	5.86848	0.584198	FAM168A	protein_coding	ENSG00000054965	family with sequence similarity 168 member A [Source:HGNC Symbol;Acc:HGNC:28999]	0.052576	46.2182	0.0619208	0.22786	945	197703	11	-1	73400487	73598189	1518	1326	43.7949	0.873518
1075	NA	0.102547	5.62455	0.58447	WDR36	protein_coding	ENSG00000134987	WD repeat domain 36 [Source:HGNC Symbol;Acc:HGNC:30696]	0.0647279	46.2182	0.0792618	0.309751	798	38787	5	1	111091716	111130502	1222	1029	52.4879	0.842062
1076	NA	-0.112355	4.72578	0.584776	TULP3	protein_coding	ENSG00000078246	tubby like protein 3 [Source:HGNC Symbol;Acc:HGNC:12425]	0.0709534	46.2182	0.0865217	0.215062	428	63918	12	1	2877223	2941140	3535	637	50.0314	0.180198
1077	NA	-0.163668	3.79166	0.584857	FLVCR1	protein_coding	ENSG00000162769	feline leukemia virus subgroup C cellular receptor 1 [Source:HGNC Symbol;Acc:HGNC:24682]	0.10343	46.2182	0.12131	0.249023	224	41109	1	1	212858255	212899363	555	407	46.9484	0.733333
1078	NA	-0.0577179	6.02597	0.584857	ARL4D	protein_coding	ENSG00000175906	ADP ribosylation factor like GTPase 4D [Source:HGNC Symbol;Acc:HGNC:656]	0.0364789	46.2182	0.0442244	0.137615	1054	2179	17	1	43398959	43401137	1473	1338	52.5964	0.90835
1079	NA	0.0556882	7.09935	0.584857	VBP1	protein_coding	ENSG00000155959	VHL binding protein 1 [Source:HGNC Symbol;Acc:HGNC:12662]	0.0352019	46.2182	0.0425203	0.206895	2218	42811	X	1	155197007	155239817	2772	2600	52.0288	0.937951
1080	NA	0.0853407	5.02323	0.585398	IER5L	protein_coding	ENSG00000188483	immediate early response 5 like [Source:HGNC Symbol;Acc:HGNC:23679]	0.0539793	46.2182	0.0658808	0.147989	526	2711	9	-1	129175552	129178262	713	554	41.5397	0.776999
1081	NA	-0.0745357	5.0504	0.58545	ASH1L	protein_coding	ENSG00000116539	ASH1 like histone lysine methyltransferase [Source:HGNC Symbol;Acc:HGNC:19088]	0.0471783	46.2182	0.0576129	0.134704	536	227540	1	-1	155335268	155562807	1335	863	34.5064	0.646442
1082	NA	0.0255776	8.99519	0.58545	NOL7	protein_coding	ENSG00000225921	nucleolar protein 7 [Source:HGNC Symbol;Acc:HGNC:21040]	0.0162033	46.2182	0.0198044	0.107086	8254	17413	6	1	13615327	13632739	13836	13189	50.4487	0.953238
1083	NA	-0.101212	5.6778	0.58545	PHF20	protein_coding	ENSG00000025293	PHD finger protein 20 [Source:HGNC Symbol;Acc:HGNC:16098]	0.0641178	46.2182	0.0785243	0.280814	828	178408	20	1	35771974	35950381	1688	1335	48.2449	0.790877
1084	NA	0.0232283	7.32472	0.58545	SEC31A	protein_coding	ENSG00000138674	SEC31 homolog A, COPII coat complex component [Source:HGNC Symbol;Acc:HGNC:17052]	0.0147203	46.2182	0.0179327	0.0555234	2593	82506	4	-1	82818661	82901166	4419	3914	50.9967	0.885721
1085	NA	-0.00538344	9.72039	0.58545	MGST1	protein_coding	ENSG00000008394	microsomal glutathione S-transferase 1 [Source:HGNC Symbol;Acc:HGNC:7061]	0.00341231	46.2182	0.00411668	0.00972401	13645	262118	12	1	16347142	16609259	17420	16418	58.6656	0.94248
1086	NA	0.14143	3.7392	0.58545	RAB11FIP2	protein_coding	ENSG00000107560	RAB11 family interacting protein 2 [Source:HGNC Symbol;Acc:HGNC:29152]	0.0896699	46.2182	0.109602	0.205922	216	41688	10	-1	118004916	118046603	636	342	49.307	0.537736
1087	NA	-0.0879162	5.86236	0.58545	WDHD1	protein_coding	ENSG00000198554	WD repeat and HMG-box DNA binding protein 1 [Source:HGNC Symbol;Acc:HGNC:23170]	0.0557593	46.2182	0.0682817	0.248281	941	88156	14	-1	54938950	55027105	1377	1292	50.4659	0.938272
1088	NA	-0.0618184	7.61912	0.58545	NUP155	protein_coding	ENSG00000113569	nucleoporin 155 [Source:HGNC Symbol;Acc:HGNC:8063]	0.0392183	46.2182	0.0470078	0.25347	3180	83045	5	-1	37288137	37371181	3960	3801	53.7051	0.959848
1089	NA	-0.0983238	5.52734	0.58545	SMC6	protein_coding	ENSG00000163029	structural maintenance of chromosomes 6 [Source:HGNC Symbol;Acc:HGNC:20466]	0.0623933	46.2182	0.0756631	0.271879	746	136431	2	-1	17663812	17800242	1433	1206	45.7396	0.841591
1090	NA	-0.0900292	5.81245	0.58545	ARHGAP29	protein_coding	ENSG00000137962	Rho GTPase activating protein 29 [Source:HGNC Symbol;Acc:HGNC:30207]	0.05715	46.2182	0.0656687	0.246438	909	126081	1	-1	94148988	94275068	2386	1218	48.1782	0.510478
1091	NA	-0.0569887	5.42102	0.58545	ALG9	protein_coding	ENSG00000086848	ALG9, alpha-1,2-mannosyltransferase [Source:HGNC Symbol;Acc:HGNC:15672]	0.0361863	46.2182	0.0437372	0.107611	693	89387	11	-1	111782195	111871581	1062	983	48.3174	0.925612
1092	NA	0.074496	6.43036	0.58545	DNASE2	protein_coding	ENSG00000105612	deoxyribonuclease 2, lysosomal [Source:HGNC Symbol;Acc:HGNC:2960]	0.0473167	46.2182	0.0579493	0.243706	1395	6258	19	-1	12875211	12881468	2119	1544	54.8018	0.728646
1093	NA	-0.112482	4.8298	0.58545	NA	NA	ENSG00000169359,ENSG00000284952	NA	0.0714491	46.2182	0.0874714	0.245161	460	NA	NA	NA	NA	NA	NA	NA	NA	NA
1094	NA	0.19129	3.28809	0.58545	CORO6	protein_coding	ENSG00000167549	coronin 6 [Source:HGNC Symbol;Acc:HGNC:21356]	0.121527	46.2182	0.141038	0.24323	158	8152	17	-1	29614756	29622907	195	187	47.0802	0.958974
1095	NA	-0.0545244	7.45497	0.58545	POLR3A	protein_coding	ENSG00000148606	RNA polymerase III subunit A [Source:HGNC Symbol;Acc:HGNC:30074]	0.0346482	46.2182	0.0424153	0.233779	2838	60295	10	-1	77969251	78029545	4722	1652	43.3045	0.349852
1096	NA	0.0355477	5.99134	0.585739	SLC39A13	protein_coding	ENSG00000165915	solute carrier family 39 member 13 [Source:HGNC Symbol;Acc:HGNC:20859]	0.0225999	46.2182	0.0276408	0.0659098	1029	9370	11	1	47407132	47416501	1245	1198	56.217	0.962249
1097	NA	-0.00211631	11.4273	0.586016	RPS11	protein_coding	ENSG00000142534	ribosomal protein S11 [Source:HGNC Symbol;Acc:HGNC:10384]	0.0013465	46.2182	0.00164845	0.00290975	44547	3325	19	1	49496365	49499689	62447	60019	58.2323	0.961119
1098	NA	0.0683383	7.14733	0.586016	2005-03-01	protein_coding	ENSG00000198060	membrane associated ring-CH-type finger 5 [Source:HGNC Symbol;Acc:HGNC:26025]	0.0435007	46.2182	0.053138	0.306771	2293	62802	10	1	92291163	92353964	3492	3368	49.978	0.96449
1099	NA	-0.0758905	6.68821	0.586016	SMIM7	protein_coding	ENSG00000214046	small integral membrane protein 7 [Source:HGNC Symbol;Acc:HGNC:28419]	0.0483204	46.2182	0.0591468	0.282954	1668	29692	19	-1	16630751	16660442	2396	2149	54.9586	0.896912
1100	NA	-0.102444	5.74086	0.586016	TMEM127	protein_coding	ENSG00000135956	transmembrane protein 127 [Source:HGNC Symbol;Acc:HGNC:26038]	0.0652514	46.2182	0.0798858	0.316062	865	17479	2	-1	96248516	96265994	1418	1376	51.4113	0.970381
1101	NA	0.0680436	5.96302	0.586016	PDE4DIP	protein_coding	ENSG00000178104	phosphodiesterase 4D interacting protein [Source:HGNC Symbol;Acc:HGNC:15580]	0.043352	46.2182	0.0530889	0.178003	1009	240106	1	1	148808181	149048286	1500	1350	50.2341	0.9
1102	NA	-0.0460811	9.42764	0.586016	EIF2S3	protein_coding	ENSG00000130741	eukaryotic translation initiation factor 2 subunit gamma [Source:HGNC Symbol;Acc:HGNC:3267]	0.0293628	46.2182	0.0356276	0.301019	11139	23256	X	1	24054716	24077971	14813	13949	61.411	0.941673
1103	NA	-0.0568523	4.6673	0.586016	PIK3R1	protein_coding	ENSG00000145675	phosphoinositide-3-kinase regulatory subunit 1 [Source:HGNC Symbol;Acc:HGNC:8979]	0.0362392	46.2182	0.0443761	0.0697367	411	86102	5	1	68215720	68301821	701	604	53.2947	0.861626
1104	NA	-0.128124	3.8172	0.586016	BICRAL	protein_coding	ENSG00000112624	BRD4 interacting chromatin remodeling complex associated protein like [Source:HGNC Symbol;Acc:HGNC:21111]	0.081677	46.2182	0.100031	0.1875	228	121603	6	1	42746958	42868560	371	341	43.3636	0.919137
1105	NA	0.0564633	5.33304	0.586016	TBC1D23	protein_coding	ENSG00000036054	TBC1 domain family member 23 [Source:HGNC Symbol;Acc:HGNC:25622]	0.0360021	46.2182	0.0439436	0.101799	652	64252	3	1	100261000	100325251	911	822	45.6119	0.902305
1106	NA	0.0901711	6.05845	0.586147	B3GALT6	protein_coding	ENSG00000176022	beta-1,3-galactosyltransferase 6 [Source:HGNC Symbol;Acc:HGNC:17978]	0.0575167	46.2182	0.0702578	0.275028	1078	2777	1	1	1232265	1235041	1725	1626	58.8167	0.942609
1107	NA	0.0865052	6.09805	0.586307	NUP50	protein_coding	ENSG00000093000	nucleoporin 50 [Source:HGNC Symbol;Acc:HGNC:8065]	0.0552188	46.2182	0.0676207	0.283724	1108	24175	22	1	45163841	45188015	1922	1427	39.7309	0.742456
1108	NA	0.0652408	6.67081	0.586307	STOM	protein_coding	ENSG00000148175	stomatin [Source:HGNC Symbol;Acc:HGNC:3383]	0.0416558	46.2182	0.0481753	0.214158	1648	31317	9	-1	121338988	121370304	2174	2028	56.3037	0.932843
1109	NA	0.124187	4.71223	0.586307	TLE1	protein_coding	ENSG00000196781	transducin like enhancer of split 1 [Source:HGNC Symbol;Acc:HGNC:11837]	0.0793003	46.2182	0.0947865	0.249727	424	105623	9	-1	81583683	81689305	679	599	46.4741	0.88218
1110	NA	0.109407	4.97866	0.586307	ZNF384	protein_coding	ENSG00000126746	zinc finger protein 384 [Source:HGNC Symbol;Acc:HGNC:11955]	0.0698784	46.2182	0.0851249	0.249812	510	23096	12	-1	6666477	6689572	799	755	49.6291	0.944931
1111	NA	0.129185	4.15923	0.588579	PAPOLG	protein_coding	ENSG00000115421	poly(A) polymerase gamma [Source:HGNC Symbol;Acc:HGNC:14982]	0.0826439	46.2182	0.0981547	0.198633	289	45856	2	1	60756230	60802085	407	381	59.1076	0.936118
1112	NA	-0.0711363	6.29037	0.588871	KPNA6	protein_coding	ENSG00000025800	karyopherin subunit alpha 6 [Source:HGNC Symbol;Acc:HGNC:6399]	0.04553	46.2182	0.0557373	0.235044	1266	68531	1	1	32108038	32176568	2604	1933	40.4703	0.74232
1113	NA	0.145405	4.34625	0.589071	NAPG	protein_coding	ENSG00000134265	NSF attachment protein gamma [Source:HGNC Symbol;Acc:HGNC:7642]	0.0931042	46.2182	0.113737	0.293022	329	26857	18	1	10525905	10552761	1249	1161	49.6003	0.929544
1114	NA	0.111883	5.18643	0.590377	CEP57L1	protein_coding	ENSG00000183137	centrosomal protein 57 like 1 [Source:HGNC Symbol;Acc:HGNC:21561]	0.0717393	46.2182	0.0874507	0.293343	589	68823	6	1	109095110	109163932	884	820	51.4305	0.927602
1115	NA	0.0921142	5.50198	0.590377	OGG1	protein_coding	ENSG00000114026	8-oxoguanine DNA glycosylase [Source:HGNC Symbol;Acc:HGNC:8125]	0.0590637	46.2182	0.0723364	0.246638	733	38276	3	1	9749944	9788219	1151	1088	52.1011	0.945265
1116	NA	0.0596947	5.21072	0.590377	CMTM3	protein_coding	ENSG00000140931	CKLF like MARVEL transmembrane domain containing 3 [Source:HGNC Symbol;Acc:HGNC:19174]	0.0382914	46.2182	0.0465629	0.0980432	599	10019	16	1	66603874	66613892	737	634	57.5174	0.860244
1117	NA	-0.0094826	7.64252	0.590377	APEH	protein_coding	ENSG00000164062	acylaminoacyl-peptide hydrolase [Source:HGNC Symbol;Acc:HGNC:586]	0.00608551	46.2182	0.00738322	0.015231	3232	9962	3	1	49674002	49683963	3940	3851	52.2984	0.977411
1118	NA	0.088778	5.45801	0.590377	GIGYF2	protein_coding	ENSG00000204120	GRB10 interacting GYF protein 2 [Source:HGNC Symbol;Acc:HGNC:11960]	0.056978	46.2182	0.0697585	0.231266	711	163277	2	1	232697299	232860575	2568	1453	42.4584	0.56581
1119	NA	0.00513912	11.9381	0.590377	RPL24	protein_coding	ENSG00000114391	ribosomal protein L24 [Source:HGNC Symbol;Acc:HGNC:10325]	0.00329921	46.2182	0.00403844	0.0141927	63472	5692	3	-1	101681091	101686782	87103	82914	39.0408	0.951908
1120	NA	-0.0763032	6.27087	0.590377	MED29	protein_coding	ENSG00000063322	mediator complex subunit 29 [Source:HGNC Symbol;Acc:HGNC:23074]	0.0489991	46.2182	0.0599943	0.261394	1249	9335	19	1	39391303	39400637	1886	1821	51.3591	0.965536
1121	NA	-0.011674	8.53842	0.591567	PUF60	protein_coding	ENSG00000179950	poly(U) binding splicing factor 60 [Source:HGNC Symbol;Acc:HGNC:17042]	0.00750598	46.2182	0.00918249	0.0263688	6014	13516	8	-1	143816344	143829859	8857	8661	57.5024	0.977871
1122	NA	0.0801786	4.47616	0.591567	TMEM63A	protein_coding	ENSG00000196187	transmembrane protein 63A [Source:HGNC Symbol;Acc:HGNC:29118]	0.0515546	46.2182	0.0613396	0.109375	360	36834	1	-1	225845536	225882369	495	478	40.8787	0.965657
1123	NA	0.110329	5.47014	0.592452	DDX52	protein_coding	ENSG00000278053	DExD-box helicase 52 [Source:HGNC Symbol;Acc:HGNC:20038]	0.0709992	46.2182	0.0846909	0.308372	717	33726	17	-1	37609739	37643464	4230	3418	17.0029	0.808038
1124	NA	0.198263	3.38519	0.593534	SYT14	protein_coding	ENSG00000143469	synaptotagmin 14 [Source:HGNC Symbol;Acc:HGNC:23143]	0.127706	46.2182	0.137219	0.239277	169	233216	1	1	209938174	210171389	552	462	54.5346	0.836957
1125	NA	-0.122607	4.40637	0.593908	AUH	protein_coding	ENSG00000148090	AU RNA binding methylglutaconyl-CoA hydratase [Source:HGNC Symbol;Acc:HGNC:890]	0.079015	46.2182	0.0961094	0.228323	343	148099	9	-1	91213815	91361913	491	464	44.1853	0.94501
1126	NA	0.0211856	9.57454	0.595266	POLR2L	protein_coding	ENSG00000177700	RNA polymerase II subunit L [Source:HGNC Symbol;Acc:HGNC:9199]	0.0136682	46.2182	0.0167337	0.0840866	12333	5190	11	-1	837356	842545	19335	19056	65.7724	0.98557
1127	NA	0.0241267	7.24052	0.595767	NDUFB3	protein_coding	ENSG00000119013	NADH:ubiquinone oxidoreductase subunit B3 [Source:HGNC Symbol;Acc:HGNC:7698]	0.0155749	46.2182	0.0190184	0.0582806	2446	14318	2	1	201071433	201085750	3298	3129	52.8632	0.948757
1128	NA	-0.0754476	6.86695	0.596871	C16orf72	protein_coding	ENSG00000182831	chromosome 16 open reading frame 72 [Source:HGNC Symbol;Acc:HGNC:30103]	0.0487508	46.2182	0.0593878	0.318989	1888	29993	16	1	9091648	9121640	2955	2793	53.0541	0.945178
1129	NA	0.095941	4.34186	0.598439	PARP9	protein_coding	ENSG00000138496	poly(ADP-ribose) polymerase family member 9 [Source:HGNC Symbol;Acc:HGNC:24118]	0.062068	46.2182	0.0711219	0.124926	328	36654	3	-1	122527924	122564577	701	504	55.8452	0.718973
1130	NA	-0.0396125	6.19863	0.599155	TAF1B	protein_coding	ENSG00000115750	TATA-box binding protein associated factor, RNA polymerase I subunit B [Source:HGNC Symbol;Acc:HGNC:11533]	0.0256516	46.2182	0.0310504	0.0847044	1188	91063	2	1	9843354	9934416	1824	1767	44.618	0.96875
1131	NA	0.194915	5.9673	0.599155	MPZL2	protein_coding	ENSG00000149573	myelin protein zero like 2 [Source:HGNC Symbol;Acc:HGNC:3496]	0.126241	46.2182	0.0529662	0.156705	1012	11134	11	-1	118253403	118264536	1066	1012	51.8291	0.949343
1132	NA	-0.123473	4.86695	0.599155	ZNF445	protein_coding	ENSG00000185219	zinc finger protein 445 [Source:HGNC Symbol;Acc:HGNC:21018]	0.0799941	46.2182	0.0972965	0.256341	472	45951	3	-1	44431720	44477670	861	765	46.4	0.888502
1133	NA	0.116648	4.69167	0.599155	ZNF362	protein_coding	ENSG00000160094	zinc finger protein 362 [Source:HGNC Symbol;Acc:HGNC:18079]	0.0755881	46.2182	0.0909205	0.231405	418	44175	1	1	33256545	33300719	607	558	47.776	0.919275
1134	NA	0.0355426	6.25927	0.59971	DKK3	protein_coding	ENSG00000050165	dickkopf WNT signaling pathway inhibitor 3 [Source:HGNC Symbol;Acc:HGNC:2893]	0.023046	46.2182	0.0281539	0.0728399	1239	46664	11	-1	11963106	12009769	2106	1775	61.0546	0.84283
1135	NA	0.103517	4.60269	0.601594	RBMXL1	protein_coding	ENSG00000213516	RBMX like 1 [Source:HGNC Symbol;Acc:HGNC:25073]	0.0672296	46.2182	0.0812308	0.199289	393	13505	1	-1	88979456	88992960	1467	561	51.2656	0.382413
1136	NA	-0.116101	4.98712	0.601594	CLCN3	protein_coding	ENSG00000109572	chloride voltage-gated channel 3 [Source:HGNC Symbol;Acc:HGNC:2021]	0.0754085	46.2182	0.0923447	0.286329	513	111041	4	1	169612633	169723673	961	885	55.0169	0.920916
1137	NA	0.0613717	7.41685	0.601931	GOT1	protein_coding	ENSG00000120053	glutamic-oxaloacetic transaminase 1 [Source:HGNC Symbol;Acc:HGNC:4432]	0.0398815	46.2182	0.0486688	0.287067	2764	33755	10	-1	99396870	99430624	4134	3868	54.2304	0.935656
1138	NA	-0.0630807	5.78521	0.602385	RAB3B	protein_coding	ENSG00000169213	RAB3B, member RAS oncogene family [Source:HGNC Symbol;Acc:HGNC:9778]	0.0410245	46.2182	0.0501948	0.154391	892	82809	1	-1	51907956	51990764	2808	1550	57.8006	0.551994
1139	NA	-0.0957905	4.47616	0.602385	TMEM41A	protein_coding	ENSG00000163900	transmembrane protein 41A [Source:HGNC Symbol;Acc:HGNC:30544]	0.0623025	46.2182	0.0760575	0.149722	360	22562	3	-1	185476496	185499057	2033	514	51.2763	0.252828
1140	NA	0.0408387	8.37286	0.605287	C11orf58	protein_coding	ENSG00000110696	chromosome 11 open reading frame 58 [Source:HGNC Symbol;Acc:HGNC:16990]	0.0266288	46.2182	0.0325696	0.215455	5362	143750	11	1	16613132	16756881	8616	7721	45.2873	0.896123
1141	NA	0.0860803	5.95009	0.605287	VPS26B	protein_coding	ENSG00000151502	VPS26, retromer complex component B [Source:HGNC Symbol;Acc:HGNC:28119]	0.05618	46.2182	0.0685221	0.276974	1000	23148	11	1	134224645	134247792	1398	1329	53.62	0.950644
1142	NA	0.0745188	6.63446	0.605287	MARK3	protein_coding	ENSG00000075413	microtubule affinity regulating kinase 3 [Source:HGNC Symbol;Acc:HGNC:6897]	0.048648	46.2182	0.0587954	0.292464	1607	118440	14	1	103385392	103503831	2492	2284	52.2496	0.916533
1143	NA	-0.089193	5.36152	0.605287	INTS3	protein_coding	ENSG00000143624	integrator complex subunit 3 [Source:HGNC Symbol;Acc:HGNC:26153]	0.0582285	46.2182	0.070747	0.224352	665	46742	1	1	153728067	153774808	973	792	67.7374	0.813977
1144	NA	0.081238	4.92095	0.605287	USP38	protein_coding	ENSG00000170185	ubiquitin specific peptidase 38 [Source:HGNC Symbol;Acc:HGNC:20067]	0.0530496	46.2182	0.0649544	0.155035	490	38914	4	1	143184917	143223830	897	825	46.1648	0.919732
1145	NA	-0.0217341	6.06779	0.605287	CUL2	protein_coding	ENSG00000108094	cullin 2 [Source:HGNC Symbol;Acc:HGNC:2552]	0.0141956	46.2182	0.0173265	0.0303544	1085	82092	10	-1	35008551	35090642	1527	1366	52.6999	0.894565
1146	NA	-0.0589745	6.96445	0.605287	MYO19	protein_coding	ENSG00000278259	myosin XIX [Source:HGNC Symbol;Acc:HGNC:26234]	0.0385405	46.2182	0.0469091	0.21994	2020	47803	17	-1	36495633	36543435	2853	2443	43.2992	0.856292
1147	NA	-0.00886435	8.18214	0.605287	TXNDC12	protein_coding	ENSG00000117862	thioredoxin domain containing 12 [Source:HGNC Symbol;Acc:HGNC:24626]	0.00579344	46.2182	0.00708771	0.0169441	4698	36041	1	-1	52020131	52056171	6391	5671	39.6494	0.887342
1148	NA	0.175652	3.35063	0.605287	ZNF486	protein_coding	ENSG00000256229	zinc finger protein 486 [Source:HGNC Symbol;Acc:HGNC:20807]	0.114807	46.2182	0.139894	0.247346	165	33263	19	1	20167228	20200490	427	407	46.1474	0.953162
1149	NA	-0.0961119	5.53506	0.605287	C1orf74	protein_coding	ENSG00000162757	chromosome 1 open reading frame 74 [Source:HGNC Symbol;Acc:HGNC:26319]	0.0628255	46.2182	0.0673201	0.203047	750	5352	1	-1	209779208	209784559	973	929	46.3563	0.954779
1150	NA	-0.0713596	6.5475	0.605287	TGIF1	protein_coding	ENSG00000177426	TGFB induced factor homeobox 1 [Source:HGNC Symbol;Acc:HGNC:11776]	0.0466473	46.2182	0.0549993	0.246579	1513	48371	18	1	3411608	3459978	2076	1950	51.4456	0.939306
1151	NA	0.120407	4.99833	0.605756	PRICKLE3	protein_coding	ENSG00000012211	prickle planar cell polarity protein 3 [Source:HGNC Symbol;Acc:HGNC:6645]	0.0787698	46.2182	0.0931614	0.290648	517	11265	X	-1	49175264	49186528	708	646	51.5588	0.912429
1152	NA	0.00748048	9.50235	0.605756	CCT3	protein_coding	ENSG00000163468	chaperonin containing TCP1 subunit 3 [Source:HGNC Symbol;Acc:HGNC:1616]	0.00489463	46.2182	0.00595563	0.0179916	11731	58906	1	-1	156308968	156367873	16139	14927	49.3479	0.924902
1153	NA	0.139388	4.16422	0.605756	C11orf71	protein_coding	ENSG00000180425	chromosome 11 open reading frame 71 [Source:HGNC Symbol;Acc:HGNC:25937]	0.0912403	46.2182	0.109749	0.242568	290	9069	11	-1	114391443	114400511	525	468	47.2094	0.891429
1154	NA	-0.0922818	5.26043	0.605756	WBP4	protein_coding	ENSG00000120688	WW domain binding protein 4 [Source:HGNC Symbol;Acc:HGNC:12739]	0.0604282	46.2182	0.0733758	0.232508	620	22733	13	1	41061274	41084006	8209	1012	37.4506	0.123279
1155	NA	0.0245736	8.01014	0.605756	SYF2	protein_coding	ENSG00000117614	SYF2 pre-mRNA splicing factor [Source:HGNC Symbol;Acc:HGNC:19824]	0.0160939	46.2182	0.0196965	0.0810234	4170	9824	1	-1	25222679	25232502	11895	6466	43.5204	0.54359
1156	NA	0.0275085	7.31354	0.605756	NIT2	protein_coding	ENSG00000114021	nitrilase family member 2 [Source:HGNC Symbol;Acc:HGNC:29878]	0.0180213	46.2182	0.0215407	0.0754183	2573	26935	3	1	100334701	100361635	3531	3286	51.6363	0.930615
1157	NA	0.112679	4.87305	0.605756	ABCA1	protein_coding	ENSG00000165029	ATP binding cassette subfamily A member 1 [Source:HGNC Symbol;Acc:HGNC:29]	0.0738645	46.2182	0.0901063	0.248448	474	147236	9	-1	104781002	104928237	787	723	51.101	0.918679
1158	NA	0.188656	3.20348	0.605756	ENGASE	protein_coding	ENSG00000167280	endo-beta-N-acetylglucosaminidase [Source:HGNC Symbol;Acc:HGNC:24622]	0.123689	46.2182	0.149755	0.248637	149	13661	17	1	79074939	79088599	198	191	47.6963	0.964646
1159	NA	0.0513193	6.24758	0.605756	USP11	protein_coding	ENSG00000102226	ubiquitin specific peptidase 11 [Source:HGNC Symbol;Acc:HGNC:12609]	0.0336492	46.2182	0.0402009	0.128438	1229	15639	X	1	47232690	47248328	1770	1617	49.1268	0.913559
1160	NA	-0.0433042	5.66555	0.605756	CDC42SE2	protein_coding	ENSG00000158985	CDC42 small effector 2 [Source:HGNC Symbol;Acc:HGNC:18547]	0.0284028	46.2182	0.0346036	0.0708473	821	152955	5	1	131245493	131398447	993	950	57.1611	0.956697
1161	NA	0.129241	4.45598	0.605756	ZNF226	protein_coding	ENSG00000167380	zinc finger protein 226 [Source:HGNC Symbol;Acc:HGNC:13019]	0.0847908	46.2182	0.103034	0.24199	355	13309	19	1	44165073	44178381	634	550	56.5836	0.867508
1162	NA	-0.090988	5.59349	0.606434	FBXO28	protein_coding	ENSG00000143756	F-box protein 28 [Source:HGNC Symbol;Acc:HGNC:29046]	0.0597362	46.2182	0.0721744	0.264498	781	47961	1	1	224114087	224162047	1409	1227	47.1793	0.87083
1163	NA	0.0503549	5.16918	0.609345	LCLAT1	protein_coding	ENSG00000172954	lysocardiolipin acyltransferase 1 [Source:HGNC Symbol;Acc:HGNC:26756]	0.033142	46.2182	0.0405382	0.0771041	582	197000	2	1	30447226	30644225	744	632	54.9794	0.849462
1164	NA	0.0535938	5.22986	0.609345	PDSS2	protein_coding	ENSG00000164494	decaprenyl diphosphate synthase subunit 2 [Source:HGNC Symbol;Acc:HGNC:23041]	0.0352763	46.2182	0.0432031	0.0930169	607	307008	6	-1	107152557	107459564	892	263	54.1901	0.294843
1165	NA	-0.0222943	6.1766	0.609345	AL358113.1/TJP2	protein_coding	ENSG00000119139/ENSG00000285130	tight junction protein 2 [Source:HGNC Symbol;Acc:HGNC:11828]/tight junction protein 2 [Source:NCBI gene;Acc:9414]	0.0146751	46.2182	0.0171985	0.0314238	1170	219459	9	1	69035750	69255208	1725	1653	51.899	0.958261
1166	NA	0.10435	4.97866	0.609391	FAM83F	protein_coding	ENSG00000133477	family with sequence similarity 83 member F [Source:HGNC Symbol;Acc:HGNC:25148]	0.0687352	46.2182	0.0798723	0.227287	510	48581	22	1	39994949	40043529	736	719	61.2601	0.976902
1167	NA	-0.0386388	9.40677	0.609391	PRR11	protein_coding	ENSG00000068489	proline rich 11 [Source:HGNC Symbol;Acc:HGNC:25619]	0.025457	46.2182	0.0311727	0.246413	10979	49207	17	1	59155499	59204705	16512	2965	41.3437	0.179566
1168	NA	0.0461235	9.20196	0.609391	MT-ND6	protein_coding	ENSG00000198695	mitochondrially encoded NADH:ubiquinone oxidoreductase core subunit 6 [Source:HGNC Symbol;Acc:HGNC:7462]	0.0304067	46.2182	0.0372233	0.329977	9526	525	MT	-1	14149	14673	35688	33075	23.8379	0.926782
1169	NA	0.00680487	8.00181	0.609391	SNRPC	protein_coding	ENSG00000124562	small nuclear ribonucleoprotein polypeptide C [Source:HGNC Symbol;Acc:HGNC:11157]	0.00448752	46.2182	0.00547699	0.0105	4146	16389	6	1	34757406	34773794	5919	5306	55.1696	0.896435
1170	NA	-0.0848634	6.26624	0.609391	AMIGO2	protein_coding	ENSG00000139211	adhesion molecule with Ig like domain 2 [Source:HGNC Symbol;Acc:HGNC:24073]	0.0559928	46.2182	0.0659675	0.277481	1245	4245	12	-1	47075707	47079951	1633	1555	56.0199	0.952235
1171	NA	-0.0801669	5.82194	0.609391	TMTC3	protein_coding	ENSG00000139324	transmembrane and tetratricopeptide repeat containing 3 [Source:HGNC Symbol;Acc:HGNC:26899]	0.0528962	46.2182	0.0644378	0.230142	915	57592	12	1	88142296	88199887	1507	1449	54.3858	0.961513
1172	NA	-0.347206	6.61549	0.609391	MFAP5	protein_coding	ENSG00000197614	microfibril associated protein 5 [Source:HGNC Symbol;Acc:HGNC:29673]	0.229143	46.2182	0.0571738	0.230795	1586	25543	12	-1	8637346	8662888	1651	1531	55.079	0.927317
1173	NA	0.0695374	6.55226	0.609391	RPF2	protein_coding	ENSG00000197498	ribosome production factor 2 homolog [Source:HGNC Symbol;Acc:HGNC:20870]	0.0459066	46.2182	0.0550399	0.252022	1518	46249	6	1	110982015	111028263	2765	2187	47.9936	0.790958
1174	NA	-0.108748	4.4231	0.609391	KIAA1468	protein_coding	ENSG00000134444	KIAA1468 [Source:HGNC Symbol;Acc:HGNC:29289]	0.0718017	46.2182	0.0879264	0.208722	347	122963	18	1	62187255	62310217	471	451	55.3503	0.957537
1175	NA	0.0738506	5.42518	0.609391	TNKS2	protein_coding	ENSG00000107854	tankyrase 2 [Source:HGNC Symbol;Acc:HGNC:15677]	0.0488255	46.2182	0.0597916	0.175656	695	66965	10	1	91798312	91865276	1004	944	54.8104	0.940239
1176	NA	-0.0530648	6.34625	0.609391	AVEN	protein_coding	ENSG00000169857	apoptosis and caspase activation inhibitor [Source:HGNC Symbol;Acc:HGNC:13509]	0.0350879	46.2182	0.0417181	0.132032	1316	172950	15	-1	33866227	34039176	1766	1699	52.3367	0.962061
1177	NA	0.0369014	7.54129	0.609391	KIAA0100	protein_coding	ENSG00000007202	KIAA0100 [Source:HGNC Symbol;Acc:HGNC:28960]	0.0244006	46.2182	0.0297854	0.140615	3013	31015	17	-1	28614440	28645454	4428	4231	49.0019	0.95551
1178	NA	-0.063339	6.7844	0.609391	DKC1	protein_coding	ENSG00000130826	dyskerin pseudouridine synthase 1 [Source:HGNC Symbol;Acc:HGNC:2890]	0.0418846	46.2182	0.0504284	0.2381	1783	14948	X	1	154762742	154777689	39923	2560	48.1004	0.0641234
1179	NA	0.125223	5.15423	0.609391	IMMP2L	protein_coding	ENSG00000184903	inner mitochondrial membrane peptidase subunit 2 [Source:HGNC Symbol;Acc:HGNC:14598]	0.0828069	46.2182	0.0867795	0.266053	576	899467	7	-1	110663051	111562517	724	677	57.7548	0.935083
1180	NA	-0.050388	5.95872	0.609391	PIK3C2A	protein_coding	ENSG00000011405	phosphatidylinositol-4-phosphate 3-kinase catalytic subunit type 2 alpha [Source:HGNC Symbol;Acc:HGNC:8971]	0.0333537	46.2182	0.0406142	0.117418	1006	130254	11	-1	17077730	17207983	3099	2820	32.4433	0.909971
1181	NA	0.0556687	5.78035	0.609391	CADM1	protein_coding	ENSG00000182985	cell adhesion molecule 1 [Source:HGNC Symbol;Acc:HGNC:5951]	0.0368565	46.2182	0.0430281	0.117583	889	335740	11	-1	115169218	115504957	1159	430	39.993	0.371009
1182	NA	0.0698279	6.05711	0.609391	SETX	protein_coding	ENSG00000107290	senataxin [Source:HGNC Symbol;Acc:HGNC:445]	0.0462405	46.2182	0.0565681	0.212503	1077	93630	9	-1	132261356	132354985	1660	1465	48.0464	0.88253
1183	NA	-0.0207159	10.2427	0.609391	PSMB2	protein_coding	ENSG00000126067	proteasome subunit beta 2 [Source:HGNC Symbol;Acc:HGNC:9539]	0.0137206	46.2182	0.0168004	0.102723	19597	42301	1	-1	35599544	35641844	30102	29438	57.4804	0.977942
1184	NA	-0.0606449	6.42725	0.609391	RAP1GDS1	protein_coding	ENSG00000138698	Rap1 GTPase-GDP dissociation stimulator 1 [Source:HGNC Symbol;Acc:HGNC:9859]	0.0401701	46.2182	0.049062	0.197153	1392	182478	4	1	98261384	98443861	2029	1914	50.6134	0.943322
1185	NA	-0.169068	3.7591	0.609391	ZNF462	protein_coding	ENSG00000148143	zinc finger protein 462 [Source:HGNC Symbol;Acc:HGNC:21684]	0.112001	46.2182	0.135888	0.294883	219	150538	9	1	106863097	107013634	444	287	53.5087	0.646396
1186	NA	0.06596	5.57302	0.609391	SLC25A23	protein_coding	ENSG00000125648	solute carrier family 25 member 23 [Source:HGNC Symbol;Acc:HGNC:19375]	0.0436968	46.2182	0.0533046	0.152039	770	29125	19	-1	6436079	6465203	1316	1296	61.7778	0.984802
1187	NA	-0.119515	4.51179	0.609836	WDR73	protein_coding	ENSG00000177082	WD repeat domain 73 [Source:HGNC Symbol;Acc:HGNC:25928]	0.0792206	46.2182	0.0962044	0.243609	369	15063	15	-1	84639281	84654343	1412	642	46.567	0.454674
1188	NA	0.058803	7.76731	0.613774	TSR1	protein_coding	ENSG00000167721	TSR1, ribosome maturation factor [Source:HGNC Symbol;Acc:HGNC:25542]	0.03909	46.2182	0.0477375	0.306957	3524	15005	17	-1	2322503	2337507	4671	3884	45.5412	0.831514
1189	NA	-0.113587	5.23697	0.613774	IGF1R	protein_coding	ENSG00000140443	insulin like growth factor 1 receptor [Source:HGNC Symbol;Acc:HGNC:5465]	0.0755114	46.2182	0.0902046	0.288689	610	315560	15	1	98648971	98964530	1070	846	57.1572	0.790654
1190	NA	-0.0269925	5.39794	0.614841	SH3RF1	protein_coding	ENSG00000154447	SH3 domain containing ring finger 1 [Source:HGNC Symbol;Acc:HGNC:17650]	0.017961	46.2182	0.0219883	0.0339522	682	176850	4	-1	169094256	169271105	1227	1181	43.2769	0.96251
1191	NA	0.0943059	5.9385	0.615836	RABIF	protein_coding	ENSG00000183155	RAB interacting factor [Source:HGNC Symbol;Acc:HGNC:9797]	0.0628076	46.2182	0.076431	0.306247	992	10179	1	-1	202878957	202889135	1552	1484	50.9333	0.956186
1192	NA	-0.0290833	8.52589	0.617223	VAPA	protein_coding	ENSG00000101558	VAMP associated protein A [Source:HGNC Symbol;Acc:HGNC:12648]	0.0193911	46.2182	0.0236566	0.132007	5962	46020	18	1	9914002	9960021	7705	6997	49.5944	0.908112
1193	NA	0.0227606	6.89869	0.618028	ANAPC13	protein_coding	ENSG00000129055	anaphase promoting complex subunit 13 [Source:HGNC Symbol;Acc:HGNC:24540]	0.0151873	46.2182	0.0185977	0.0519058	1930	9011	3	-1	134477706	134486716	2997	2679	49.3315	0.893894
1194	NA	0.130557	4.41057	0.618617	DNAH14	protein_coding	ENSG00000185842	dynein axonemal heavy chain 14 [Source:HGNC Symbol;Acc:HGNC:2945]	0.0871722	46.2182	0.100543	0.23364	344	503031	1	1	224896262	225399292	695	638	49.9232	0.917986
1195	NA	0.0574848	7.51861	0.619446	SPCS3	protein_coding	ENSG00000129128	signal peptidase complex subunit 3 [Source:HGNC Symbol;Acc:HGNC:26212]	0.0384412	46.2182	0.0463885	0.276457	2966	12282	4	1	176319964	176332245	4282	3889	53.6084	0.90822
1196	NA	-0.0509918	5.94286	0.619446	ANKRD9	protein_coding	ENSG00000156381	ankyrin repeat domain 9 [Source:HGNC Symbol;Acc:HGNC:20096]	0.0341082	46.2182	0.0415722	0.118001	995	8040	14	-1	102501760	102509799	1671	1632	57.5129	0.976661
1197	NA	-0.145091	4.11873	0.619446	TRPM4	protein_coding	ENSG00000130529	transient receptor potential cation channel subfamily M member 4 [Source:HGNC Symbol;Acc:HGNC:17993]	0.0970649	46.2182	0.116067	0.249997	281	54096	19	1	49157741	49211836	440	426	62.3146	0.968182
1198	NA	-0.0422941	7.22689	0.619446	RNF10	protein_coding	ENSG00000022840	ring finger protein 10 [Source:HGNC Symbol;Acc:HGNC:10055]	0.0282962	46.2182	0.0346536	0.147067	2423	44115	12	1	120533480	120577594	3341	3181	50.4961	0.95211
1199	NA	0.109053	4.45191	0.619446	ZNF777	protein_coding	ENSG00000196453	zinc finger protein 777 [Source:HGNC Symbol;Acc:HGNC:22213]	0.0729609	46.2182	0.0882798	0.207476	354	29761	7	-1	149431363	149461123	589	565	45.4035	0.959253
1200	NA	-0.016484	8.9985	0.620987	C1QBP	protein_coding	ENSG00000108561	complement C1q binding protein [Source:HGNC Symbol;Acc:HGNC:1243]	0.0110418	46.2182	0.0133182	0.0566786	8273	16054	17	-1	5432777	5448830	11125	9891	49.9136	0.889079
1201	NA	-0.0678112	4.36801	0.623985	SLC6A6	protein_coding	ENSG00000131389	solute carrier family 6 member 6 [Source:HGNC Symbol;Acc:HGNC:11052]	0.0455171	46.2182	0.0557393	0.0866291	334	86774	3	1	14402576	14489349	591	547	54.8263	0.92555
1202	NA	0.0418491	8.80867	0.624216	ARF4	protein_coding	ENSG00000168374	ADP ribosylation factor 4 [Source:HGNC Symbol;Acc:HGNC:655]	0.0281131	46.2182	0.0344311	0.248957	7253	26858	3	-1	57571363	57598220	11144	10864	56.1939	0.974874
1203	NA	-0.10151	4.46409	0.624216	UEVLD	protein_coding	ENSG00000151116	UEV and lactate/malate dehyrogenase domains [Source:HGNC Symbol;Acc:HGNC:30866]	0.0681918	46.2182	0.0826904	0.182865	357	59139	11	-1	18529609	18588747	661	514	53.5661	0.77761
1204	NA	0.105509	5.2464	0.624216	KLHL5	protein_coding	ENSG00000109790	kelch like family member 5 [Source:HGNC Symbol;Acc:HGNC:6356]	0.0709086	46.2182	0.0868398	0.291658	614	81819	4	1	39045039	39126857	1258	903	52.5637	0.717806
1205	NA	-0.0373113	8.16453	0.624216	SRSF5	protein_coding	ENSG00000100650	serine and arginine rich splicing factor 5 [Source:HGNC Symbol;Acc:HGNC:10787]	0.0250785	46.2182	0.0306505	0.162796	4641	45106	14	1	69726900	69772005	6874	6648	58.0283	0.967122
1206	NA	0.038784	5.90466	0.624752	POPDC3	protein_coding	ENSG00000132429	popeye domain containing 3 [Source:HGNC Symbol;Acc:HGNC:17649]	0.0260846	46.2182	0.0318636	0.0808745	969	21716	6	-1	105158280	105179995	1195	1114	51.8447	0.932218
1207	NA	-0.167043	3.26971	0.625068	RUFY3	protein_coding	ENSG00000018189	RUN and FYVE domain containing 3 [Source:HGNC Symbol;Acc:HGNC:30285]	0.112457	46.2182	0.133879	0.217784	156	103112	4	1	70704204	70807315	807	263	45.5932	0.325898
1208	NA	-0.0581439	7.68041	0.625068	MSMO1	protein_coding	ENSG00000052802	methylsterol monooxygenase 1 [Source:HGNC Symbol;Acc:HGNC:10545]	0.0391552	46.2182	0.0450851	0.266753	3318	15538	4	1	165327623	165343160	4508	4255	55.5459	0.943878
1209	NA	0.120203	4.90317	0.625068	APOL6	protein_coding	ENSG00000221963	apolipoprotein L6 [Source:HGNC Symbol;Acc:HGNC:14870]	0.0809613	46.2182	0.0986232	0.291899	484	20015	22	1	35648395	35668409	876	842	49.1045	0.961187
1210	NA	0.135246	3.91505	0.625068	SYNE3	protein_coding	ENSG00000176438	spectrin repeat containing nuclear envelope family member 3 [Source:HGNC Symbol;Acc:HGNC:19861]	0.0910979	46.2182	0.109864	0.202818	244	68571	14	-1	95407266	95475836	372	331	57.0997	0.889785
1211	NA	0.0519668	6.61821	0.625068	RFLNB	protein_coding	ENSG00000183688	refilin B [Source:HGNC Symbol;Acc:HGNC:28705]	0.0350105	46.2182	0.040698	0.136314	1589	5962	17	-1	439978	445939	2510	2342	51.3262	0.933068
1212	NA	-0.0807102	4.93559	0.625798	ABCB7	protein_coding	ENSG00000131269	ATP binding cassette subfamily B member 7 [Source:HGNC Symbol;Acc:HGNC:48]	0.0544152	46.2182	0.0664641	0.162408	495	105179	X	-1	75051554	75156732	769	704	60.6634	0.915475
1213	NA	-0.0400774	5.33304	0.626136	GLYR1	protein_coding	ENSG00000140632	glyoxylate reductase 1 homolog [Source:HGNC Symbol;Acc:HGNC:24434]	0.0270489	46.2182	0.0330639	0.0535281	652	44140	16	-1	4803203	4847342	1006	876	49.9064	0.870775
1214	NA	-0.0494025	8.56362	0.626136	CAV2	protein_coding	ENSG00000105971	caveolin 2 [Source:HGNC Symbol;Acc:HGNC:1528]	0.0333518	46.2182	0.0392258	0.272814	6120	221162	7	1	116287380	116508541	7544	6630	47.5104	0.878844
1215	NA	0.0732419	4.81403	0.626136	C4orf46	protein_coding	ENSG00000205208	chromosome 4 open reading frame 46 [Source:HGNC Symbol;Acc:HGNC:27320]	0.0494519	46.2182	0.0605538	0.131694	455	5577	4	-1	158666679	158672255	639	605	49.9686	0.946792
1216	NA	0.0548671	7.87571	0.626136	GATAD2A	protein_coding	ENSG00000167491	GATA zinc finger domain containing 2A [Source:HGNC Symbol;Acc:HGNC:29989]	0.0370551	46.2182	0.0453684	0.280792	3799	123106	19	1	19385826	19508931	5740	3957	54.1724	0.689373
1217	NA	-0.0194061	9.01273	0.626136	HDLBP	protein_coding	ENSG00000115677	high density lipoprotein binding protein [Source:HGNC Symbol;Acc:HGNC:4857]	0.0131088	46.2182	0.0160072	0.0805281	8355	89798	2	-1	241227264	241317061	13508	12623	47.0223	0.934483
1218	NA	0.0547335	7.72746	0.626136	VPS29	protein_coding	ENSG00000111237	VPS29, retromer complex component [Source:HGNC Symbol;Acc:HGNC:14340]	0.0369763	46.2182	0.0447594	0.279834	3428	11021	12	-1	110491097	110502117	5076	4784	50.3583	0.942474
1219	NA	0.0794076	4.16422	0.626156	KITLG	protein_coding	ENSG00000049130	KIT ligand [Source:HGNC Symbol;Acc:HGNC:6343]	0.0536623	46.2182	0.0642014	0.108728	290	88059	12	-1	88492793	88580851	439	403	42.0471	0.917995
1220	NA	0.0411824	9.03586	0.627685	BIRC5	protein_coding	ENSG00000089685	baculoviral IAP repeat containing 5 [Source:HGNC Symbol;Acc:HGNC:593]	0.0278666	46.2182	0.0340935	0.271514	8490	11451	17	1	78214186	78225636	10416	10122	54.2473	0.971774
1221	NA	-0.0860727	5.15674	0.627685	RAP2A	protein_coding	ENSG00000125249	RAP2A, member of RAS oncogene family [Source:HGNC Symbol;Acc:HGNC:9861]	0.0582582	46.2182	0.0713387	0.206492	577	34907	13	1	97434222	97469128	755	692	48.8035	0.916556
1222	NA	-0.120839	5.37017	0.627685	GNAI1	protein_coding	ENSG00000127955	G protein subunit alpha i1 [Source:HGNC Symbol;Acc:HGNC:4384]	0.0818292	46.2182	0.0912806	0.280013	669	85448	7	1	80133955	80219402	865	821	51.2996	0.949133
1223	NA	-0.0306719	7.90726	0.627685	C6orf62	protein_coding	ENSG00000112308	chromosome 6 open reading frame 62 [Source:HGNC Symbol;Acc:HGNC:20998]	0.0207715	46.2182	0.0254322	0.119378	3883	15976	6	-1	24704861	24720836	5079	4717	49.4732	0.928726
1224	NA	-0.0429344	8.53457	0.627717	FADS1	protein_coding	ENSG00000149485	fatty acid desaturase 1 [Source:HGNC Symbol;Acc:HGNC:3574]	0.0290853	46.2182	0.0355174	0.249704	5998	29694	11	-1	61799625	61829318	9358	3861	50.9083	0.412588
1225	NA	0.100029	4.95585	0.628816	GSKIP	protein_coding	ENSG00000100744	GSK3B interacting protein [Source:HGNC Symbol;Acc:HGNC:20343]	0.0678519	46.2182	0.0807198	0.232187	502	23837	14	1	96363452	96387288	786	699	52.3033	0.889313
1226	NA	0.117231	3.70541	0.628816	FBXW8	protein_coding	ENSG00000174989	F-box and WD repeat domain containing 8 [Source:HGNC Symbol;Acc:HGNC:13597]	0.0795344	46.2182	0.0972453	0.167786	211	120193	12	1	116910956	117031148	473	404	47.995	0.854123
1227	NA	-0.214645	2.47616	0.628816	TMEM185A	protein_coding	ENSG00000269556	transmembrane protein 185A [Source:HGNC Symbol;Acc:HGNC:17125]	0.145693	46.2182	0.1779	0.245556	90	35357	X	-1	149596556	149631912	292	187	51.246	0.640411
1228	NA	0.106054	5.19376	0.628816	RAB3GAP2	protein_coding	ENSG00000118873	RAB3 GTPase activating non-catalytic protein subunit 2 [Source:HGNC Symbol;Acc:HGNC:17168]	0.0719957	46.2182	0.0861788	0.287453	592	124162	1	-1	220148293	220272454	1775	590	49.0746	0.332394
1229	NA	0.0544454	7.61458	0.628816	SYNJ2BP-COX16	protein_coding	ENSG00000258644	SYNJ2BP-COX16 readthrough [Source:HGNC Symbol;Acc:HGNC:48350]	0.0369633	46.2182	0.0446704	0.247258	3170	91011	14	-1	70326064	70417074	4217	3859	56.078	0.915106
1230	NA	-0.0284189	7.55369	0.629332	REXO4	protein_coding	ENSG00000148300	REX4 homolog, 3'-5' exonuclease [Source:HGNC Symbol;Acc:HGNC:12820]	0.0193063	46.2182	0.0233693	0.0929087	3039	12038	9	-1	133406059	133418096	4755	4364	43.5552	0.917771
1231	NA	-0.158471	5.11873	0.629332	FGFR1	protein_coding	ENSG00000077782	fibroblast growth factor receptor 1 [Source:HGNC Symbol;Acc:HGNC:3688]	0.107705	46.2182	0.0919695	0.282774	562	57697	8	-1	38411138	38468834	832	767	49.2777	0.921875
1232	NA	-0.161761	3.72578	0.629332	ZNF174	protein_coding	ENSG00000103343	zinc finger protein 174 [Source:HGNC Symbol;Acc:HGNC:12963]	0.109954	46.2182	0.134631	0.293002	214	8136	16	1	3401235	3409370	306	286	41.3601	0.934641
1233	NA	0.18266	3.22271	0.629613	MTF1	protein_coding	ENSG00000188786	metal regulatory transcription factor 1 [Source:HGNC Symbol;Acc:HGNC:7428]	0.124218	46.2182	0.148192	0.246831	151	50054	1	-1	37809567	37859620	325	275	44.9927	0.846154
1234	NA	-0.0675454	7.1803	0.630211	CTNNBIP1	protein_coding	ENSG00000178585	catenin beta interacting protein 1 [Source:HGNC Symbol;Acc:HGNC:16913]	0.0459645	46.2182	0.0516729	0.281431	2346	62061	1	-1	9848276	9910336	2881	2677	49.9656	0.929191
1235	NA	-0.0582092	5.13151	0.630923	IRS2	protein_coding	ENSG00000185950	insulin receptor substrate 2 [Source:HGNC Symbol;Acc:HGNC:6126]	0.0396462	46.2182	0.0484451	0.106884	567	33871	13	-1	109752698	109786568	1271	884	54.552	0.695515
1236	NA	-0.12645	4.5312	0.630923	CAMSAP1	protein_coding	ENSG00000130559	calmodulin regulated spectrin associated protein 1 [Source:HGNC Symbol;Acc:HGNC:19946]	0.0861379	46.2182	0.105477	0.290693	374	98742	9	-1	135808487	135907228	820	606	48.8449	0.739024
1237	NA	0.0447576	5.44988	0.631746	TNFSF9	protein_coding	ENSG00000125657	TNF superfamily member 9 [Source:HGNC Symbol;Acc:HGNC:11939]	0.030513	46.2182	0.0366087	0.0717417	707	4930	19	1	6530999	6535928	1095	1066	55.5047	0.973516
1238	NA	-0.0333506	8.58399	0.632044	SERPINB5	protein_coding	ENSG00000206075	serpin family B member 5 [Source:HGNC Symbol;Acc:HGNC:8949]	0.0227474	46.2182	0.0220119	0.100681	6207	28325	18	1	63476761	63505085	7132	6786	51.7066	0.951486
1239	NA	0.00418362	9.64442	0.632748	SRP9	protein_coding	ENSG00000143742	signal recognition particle 9 [Source:HGNC Symbol;Acc:HGNC:11304]	0.00285624	46.2182	0.00349705	0.00751318	12945	12654	1	1	225777813	225790466	18093	17776	58.1801	0.982479
1240	NA	0.0282112	6.69253	0.632748	UBE2Z	protein_coding	ENSG00000159202	ubiquitin conjugating enzyme E2 Z [Source:HGNC Symbol;Acc:HGNC:25847]	0.0192766	46.2182	0.0236084	0.0650435	1673	20688	17	1	48908369	48929056	2587	2320	58.9336	0.896792
1241	NA	0.0287734	5.46004	0.632748	LPP	protein_coding	ENSG00000145012	LIM domain containing preferred translocation partner in lipoma [Source:HGNC Symbol;Acc:HGNC:6679]	0.0196659	46.2182	0.0240852	0.0377793	712	737388	3	1	188153284	188890671	1641	1159	50.289	0.706277
1242	NA	0.146324	3.98431	0.632748	GSE1	protein_coding	ENSG00000131149	Gse1 coiled-coil protein [Source:HGNC Symbol;Acc:HGNC:28979]	0.100023	46.2182	0.121424	0.249985	256	506680	16	1	85169525	85676204	458	433	52.448	0.945415
1243	NA	0.109936	4.045	0.632748	ULK2	protein_coding	ENSG00000083290	unc-51 like autophagy activating kinase 2 [Source:HGNC Symbol;Acc:HGNC:13480]	0.0751697	46.2182	0.0886489	0.172144	267	97108	17	-1	19770829	19867936	448	424	55.5991	0.946429
1244	NA	0.0705677	6.41894	0.632748	CLPX	protein_coding	ENSG00000166855	caseinolytic mitochondrial matrix peptidase chaperone subunit [Source:HGNC Symbol;Acc:HGNC:2088]	0.0482816	46.2182	0.0579675	0.266189	1384	37124	15	-1	65148219	65185342	1764	1633	52.3001	0.925737
1245	NA	0.016355	6.57957	0.632748	FYN	protein_coding	ENSG00000010810	FYN proto-oncogene, Src family tyrosine kinase [Source:HGNC Symbol;Acc:HGNC:4037]	0.0111907	46.2182	0.0135448	0.0270231	1547	213121	6	-1	111660332	111873452	2668	2130	52.3113	0.798351
1246	NA	-0.139072	4.20831	0.632748	PIP4P2	protein_coding	ENSG00000155099	phosphatidylinositol-4,5-bisphosphate 4-phosphatase 2 [Source:HGNC Symbol;Acc:HGNC:25452]	0.095173	46.2182	0.115985	0.277271	299	47269	8	-1	90993796	91041064	535	503	49.5388	0.940187
1247	NA	0.0181559	10.1821	0.632748	TMA7	protein_coding	ENSG00000232112	translation machinery associated 7 homolog [Source:HGNC Symbol;Acc:HGNC:26932]	0.0124254	46.2182	0.0152064	0.0915186	18791	3952	3	1	48440257	48444208	28014	24118	45.8868	0.860927
1248	NA	-0.0418067	6.40532	0.632748	KYAT3	protein_coding	ENSG00000137944	kynurenine aminotransferase 3 [Source:HGNC Symbol;Acc:HGNC:33238]	0.0286171	46.2182	0.0347801	0.112435	1371	57181	1	-1	88935773	88992953	1923	1855	62.7995	0.964639
1249	NA	-0.104405	5.03143	0.632748	PIGN	protein_coding	ENSG00000197563	phosphatidylinositol glycan anchor biosynthesis class N [Source:HGNC Symbol;Acc:HGNC:8967]	0.0714787	46.2182	0.0869155	0.274036	529	281864	18	-1	61905255	62187118	1003	766	55.8068	0.763709
1250	NA	-0.0440699	5.82823	0.632902	GEMIN4	protein_coding	ENSG00000179409	gem nuclear organelle associated protein 4 [Source:HGNC Symbol;Acc:HGNC:15717]	0.0301873	46.2182	0.0368066	0.097295	919	9586	17	-1	744414	753999	1331	1270	52.9591	0.95417
1251	NA	0.0760522	6.54273	0.632902	PPP6R3	protein_coding	ENSG00000110075	protein phosphatase 6 regulatory subunit 3 [Source:HGNC Symbol;Acc:HGNC:1173]	0.0521039	46.2182	0.0638092	0.248901	1508	154604	11	1	68460731	68615334	2268	2156	54.2282	0.950617
1252	NA	0.0726876	6.16048	0.634144	UQCC1	protein_coding	ENSG00000101019	ubiquinol-cytochrome c reductase complex assembly factor 1 [Source:HGNC Symbol;Acc:HGNC:15891]	0.0498509	46.2182	0.0608102	0.247195	1157	109576	20	-1	35302566	35412141	1627	1569	54.0453	0.964352
1253	NA	-0.0491182	7.53746	0.63448	POLDIP2	protein_coding	ENSG00000004142	DNA polymerase delta interacting protein 2 [Source:HGNC Symbol;Acc:HGNC:23781]	0.0337034	46.2182	0.040992	0.208064	3005	10346	17	-1	28347177	28357522	4189	3792	51.1047	0.905228
1254	NA	0.058012	5.48415	0.63542	TXLNG	protein_coding	ENSG00000086712	taxilin gamma [Source:HGNC Symbol;Acc:HGNC:18578]	0.0398404	46.2182	0.0465482	0.108857	724	58093	X	1	16786427	16844519	1019	953	45.3683	0.935231
1255	NA	0.0383119	5.63356	0.638678	RBMX2	protein_coding	ENSG00000134597	RNA binding motif protein X-linked 2 [Source:HGNC Symbol;Acc:HGNC:24282]	0.0263704	46.2182	0.0312457	0.064875	803	11375	X	1	130401969	130413343	2211	1020	51.1941	0.46133
1256	NA	0.0718312	6.14292	0.639775	TOM1L1	protein_coding	ENSG00000141198	target of myb1 like 1 membrane trafficking protein [Source:HGNC Symbol;Acc:HGNC:11983]	0.0494893	46.2182	0.0604239	0.234721	1143	62570	17	1	54899387	54961956	1732	1540	51.4279	0.889145
1257	NA	0.0486187	6.19741	0.640103	CUL1	protein_coding	ENSG00000055130	cullin 1 [Source:HGNC Symbol;Acc:HGNC:2551]	0.0335211	46.2182	0.0406005	0.137857	1187	103123	7	1	148697914	148801036	1532	1352	38.4075	0.882507
1258	NA	0.0710322	6.71393	0.640103	ARHGAP11A	protein_coding	ENSG00000198826	Rho GTPase activating protein 11A [Source:HGNC Symbol;Acc:HGNC:15783]	0.0489781	46.2182	0.0598572	0.294259	1698	24806	15	1	32615144	32639949	2323	2121	50.4437	0.913043
1259	NA	-0.0743376	6.19863	0.640175	RIF1	protein_coding	ENSG00000080345	replication timing regulatory factor 1 [Source:HGNC Symbol;Acc:HGNC:23207]	0.0512938	46.2182	0.0628215	0.262847	1188	98131	2	1	151409883	151508013	1878	1642	43.2674	0.874334
1260	NA	0.0199035	9.38011	0.640175	YBX3	protein_coding	ENSG00000060138	Y-box binding protein 3 [Source:HGNC Symbol;Acc:HGNC:2428]	0.0137399	46.2182	0.0166637	0.0870082	10778	24224	12	-1	10699089	10723312	13962	12805	47.7859	0.917132
1261	NA	-0.107087	4.15423	0.640175	TLK2	protein_coding	ENSG00000146872	tousled like kinase 2 [Source:HGNC Symbol;Acc:HGNC:11842]	0.0739879	46.2182	0.0903345	0.18398	288	156824	17	1	62458658	62615481	1147	1029	38.4966	0.897123
1262	NA	-0.0449735	7.53746	0.640175	ITPK1	protein_coding	ENSG00000100605	inositol-tetrakisphosphate 1-kinase [Source:HGNC Symbol;Acc:HGNC:6177]	0.031076	46.2182	0.036788	0.191067	3005	179407	14	-1	92936914	93116320	4019	3901	49.4109	0.970639
1263	NA	-0.00899749	7.76772	0.640175	NDUFA7	protein_coding	ENSG00000267855	NADH:ubiquinone oxidoreductase subunit A7 [Source:HGNC Symbol;Acc:HGNC:7691]	0.0062178	46.2182	0.00741285	0.0153594	3525	12629	19	-1	8308768	8321396	4603	4178	49.9409	0.907669
1264	NA	0.0663286	4.90019	0.640175	SLC25A35	protein_coding	ENSG00000125434	solute carrier family 25 member 35 [Source:HGNC Symbol;Acc:HGNC:31921]	0.0458455	46.2182	0.0560414	0.119474	483	7581	17	-1	8287763	8295343	721	713	50.6942	0.988904
1265	NA	-0.0065006	10.8119	0.640175	PPIA	protein_coding	ENSG00000196262	peptidylprolyl isomerase A [Source:HGNC Symbol;Acc:HGNC:9253]	0.00449739	46.2182	0.00550418	0.0187223	29078	27885	7	1	44796680	44824564	38281	33001	37.7965	0.862073
1266	NA	0.0260701	6.62907	0.640175	CLDND1	protein_coding	ENSG00000080822	claudin domain containing 1 [Source:HGNC Symbol;Acc:HGNC:1322]	0.0180384	46.2182	0.0216044	0.0580126	1601	25155	3	-1	98497912	98523066	2034	1825	45.4597	0.897247
1267	NA	-0.0896881	5.15173	0.640175	DOCK5	protein_coding	ENSG00000147459	dedicator of cytokinesis 5 [Source:HGNC Symbol;Acc:HGNC:23476]	0.0620665	46.2182	0.0750929	0.19447	575	233360	8	1	25184723	25418082	1193	765	60.7033	0.641241
1268	NA	0.0458154	8.14607	0.640175	APP	protein_coding	ENSG00000142192	amyloid beta precursor protein [Source:HGNC Symbol;Acc:HGNC:620]	0.0317109	46.2182	0.0374456	0.244718	4582	290579	21	-1	25880550	26171128	5647	4915	61.6104	0.870374
1269	NA	-0.0977275	5.30172	0.640175	ZMYM2	protein_coding	ENSG00000121741	zinc finger MYM-type containing 2 [Source:HGNC Symbol;Acc:HGNC:12989]	0.0676565	46.2182	0.0828587	0.266624	638	133160	13	1	19958670	20091829	969	918	49.8747	0.947368
1270	NA	0.0991151	5.31074	0.640175	EIF3E	protein_coding	ENSG00000104408	eukaryotic translation initiation factor 3 subunit E [Source:HGNC Symbol;Acc:HGNC:3277]	0.0686195	46.2182	0.0829329	0.261701	642	234118	8	-1	108201216	108435333	13910	13227	49.4283	0.950899
1271	NA	-0.0374355	6.65585	0.640175	MTFR1	protein_coding	ENSG00000066855	mitochondrial fission regulator 1 [Source:HGNC Symbol;Acc:HGNC:29510]	0.0259273	46.2182	0.0315972	0.11035	1631	126528	8	1	65644734	65771261	2300	2169	50.8709	0.943043
1272	NA	0.0825827	4.355	0.640175	MELTF	protein_coding	ENSG00000163975	melanotransferrin [Source:HGNC Symbol;Acc:HGNC:7037]	0.0571958	46.2182	0.0689601	0.126122	331	41196	3	-1	196988621	197029816	588	558	55.7168	0.94898
1273	NA	0.111848	4.7224	0.640175	SPA17	protein_coding	ENSG00000064199	sperm autoantigenic protein 17 [Source:HGNC Symbol;Acc:HGNC:11210]	0.0775273	46.2182	0.0925059	0.231744	427	23721	11	1	124673798	124697518	532	489	54.8221	0.919173
1274	NA	-0.090135	5.61002	0.640175	DOCK9	protein_coding	ENSG00000088387	dedicator of cytokinesis 9 [Source:HGNC Symbol;Acc:HGNC:14132]	0.0625099	46.2182	0.0754342	0.284773	790	293197	13	-1	98793429	99086625	482	448	50.7076	0.929461
1275	NA	0.0925549	5.3286	0.640175	BET1	protein_coding	ENSG00000105829	Bet1 golgi vesicular membrane trafficking protein [Source:HGNC Symbol;Acc:HGNC:14562]	0.0641961	46.2182	0.0766434	0.237387	650	41621	7	-1	93962762	94004382	970	917	57.759	0.945361
1276	NA	0.0689333	5.39794	0.640175	CYB5R1	protein_coding	ENSG00000159348	cytochrome b5 reductase 1 [Source:HGNC Symbol;Acc:HGNC:13397]	0.0478176	46.2182	0.0570915	0.150618	682	5412	1	-1	202961869	202967280	1204	954	56.1499	0.792359
1277	NA	-0.0632148	6.87988	0.640175	AFG3L2	protein_coding	ENSG00000141385	AFG3 like matrix AAA peptidase subunit 2 [Source:HGNC Symbol;Acc:HGNC:315]	0.0438514	46.2182	0.0533063	0.249297	1905	48371	18	-1	12328944	12377314	2812	2581	49.1736	0.917852
1278	NA	-0.114011	5.0039	0.640175	PCGF3	protein_coding	ENSG00000185619	polycomb group ring finger 3 [Source:HGNC Symbol;Acc:HGNC:10066]	0.0790966	46.2182	0.0967445	0.307019	519	64893	4	1	705748	770640	888	801	49.5805	0.902027
1279	NA	0.147038	3.75249	0.640175	TRIM22	protein_coding	ENSG00000132274	tripartite motif containing 22 [Source:HGNC Symbol;Acc:HGNC:16379]	0.102036	46.2182	0.124204	0.24072	218	47401	11	1	5689689	5737089	330	315	58.1016	0.954545
1280	NA	0.0574449	6.50296	0.641643	CLPB	protein_coding	ENSG00000162129	ClpB homolog, mitochondrial AAA ATPase chaperonin [Source:HGNC Symbol;Acc:HGNC:30664]	0.039911	46.2182	0.0488787	0.201011	1467	149186	11	-1	72285495	72434680	2176	2040	52.3353	0.9375
1281	NA	0.0471194	8.05878	0.641813	SMARCA4	protein_coding	ENSG00000127616	SWI/SNF related, matrix associated, actin dependent regulator of chromatin, subfamily a, member 4 [Source:HGNC Symbol;Acc:HGNC:11100]	0.0327529	46.2182	0.0400964	0.254453	4313	118602	19	1	10960825	11079426	8621	5603	44.2918	0.649925
1282	NA	0.0347595	8.00979	0.641813	FYTTD1	protein_coding	ENSG00000122068	forty-two-three domain containing 1 [Source:HGNC Symbol;Acc:HGNC:25407]	0.0241669	46.2182	0.0295819	0.14771	4169	50418	3	1	197737179	197787596	6422	5991	51.3744	0.932887
1283	NA	0.0744688	5.86848	0.643962	RPS6KA2	protein_coding	ENSG00000071242	ribosomal protein S6 kinase A2 [Source:HGNC Symbol;Acc:HGNC:10431]	0.051858	46.2182	0.0570677	0.194494	945	497088	6	-1	166409364	166906451	1378	1241	57.0193	0.900581
1284	NA	-0.0730264	6.02186	0.644023	SCARB2	protein_coding	ENSG00000138760	scavenger receptor class B member 2 [Source:HGNC Symbol;Acc:HGNC:1665]	0.0508828	46.2182	0.0621473	0.233623	1051	75804	4	-1	76158733	76234536	1707	1336	51.3825	0.78266
1285	NA	0.0928597	5.36585	0.644023	TRMT5	protein_coding	ENSG00000126814	tRNA methyltransferase 5 [Source:HGNC Symbol;Acc:HGNC:23141]	0.0647193	46.2182	0.0767333	0.234701	667	9908	14	-1	60971451	60981358	916	777	47.1622	0.848253
1286	NA	-0.195702	2.79166	0.644023	LCAT	protein_coding	ENSG00000213398	lecithin-cholesterol acyltransferase [Source:HGNC Symbol;Acc:HGNC:6522]	0.13641	46.2182	0.164801	0.246094	112	4382	16	-1	67939750	67944131	222	196	56.0867	0.882883
1287	NA	-0.056131	5.45395	0.644139	ARMH3	protein_coding	ENSG00000120029	armadillo-like helical domain containing 3 [Source:HGNC Symbol;Acc:HGNC:25788]	0.039145	46.2182	0.0478502	0.120786	709	210595	10	-1	101845599	102056193	976	943	50.0774	0.966189
1288	NA	0.108556	4.55036	0.644139	NOMO2	protein_coding	ENSG00000185164	NODAL modulator 2 [Source:HGNC Symbol;Acc:HGNC:22652]	0.0757175	46.2182	0.0918009	0.231536	379	144887	16	-1	18417325	18562211	509	496	62.6976	0.97446
1289	NA	0.116784	4.80768	0.644763	CREM	protein_coding	ENSG00000095794	cAMP responsive element modulator [Source:HGNC Symbol;Acc:HGNC:2352]	0.0815118	46.2182	0.0998117	0.295329	453	86168	10	1	35126791	35212958	672	628	52.4857	0.934524
1290	NA	0.0560281	7.36693	0.6451	TRNP1	protein_coding	ENSG00000253368	TMF1-regulated nuclear protein 1 [Source:HGNC Symbol;Acc:HGNC:34348]	0.0391263	46.2182	0.0464395	0.257132	2670	7192	1	1	26993707	27000898	3682	3566	54.2437	0.968495
1291	NA	-0.0681656	7.34461	0.6451	CCBE1	protein_coding	ENSG00000183287	collagen and calcium binding EGF domains 1 [Source:HGNC Symbol;Acc:HGNC:29426]	0.0476202	46.2182	0.0522422	0.287121	2629	266441	18	-1	59430940	59697380	5306	3467	46.9339	0.653411
1292	NA	-0.153667	4.36801	0.6451	TNFRSF10A	protein_coding	ENSG00000104689	TNF receptor superfamily member 10a [Source:HGNC Symbol;Acc:HGNC:11904]	0.107415	46.2182	0.11266	0.264423	334	34675	8	-1	23190452	23225126	776	511	44.7789	0.658505
1293	NA	-0.131076	4.34186	0.6451	ITPR2	protein_coding	ENSG00000123104	inositol 1,4,5-trisphosphate receptor type 2 [Source:HGNC Symbol;Acc:HGNC:6181]	0.0916251	46.2182	0.110647	0.275227	328	496684	12	-1	26336515	26833198	1138	831	43.1949	0.730228
1294	NA	-0.070933	6.62274	0.6451	UGDH	protein_coding	ENSG00000109814	UDP-glucose 6-dehydrogenase [Source:HGNC Symbol;Acc:HGNC:12525]	0.0495942	46.2182	0.0584631	0.290308	1594	29557	4	-1	39498755	39528311	2427	2343	53.4289	0.965389
1295	NA	0.0460407	8.19589	0.646229	SNX5	protein_coding	ENSG00000089006	sorting nexin 5 [Source:HGNC Symbol;Acc:HGNC:14969]	0.0322226	46.2182	0.0387083	0.249982	4743	27384	20	-1	17941597	17968980	6116	5835	49.1743	0.954055
1296	NA	-0.0218238	8.62997	0.646229	2002-09-01	protein_coding	ENSG00000168385	septin 2 [Source:HGNC Symbol;Acc:HGNC:7729]	0.0152782	46.2182	0.0187086	0.0871124	6408	38928	2	1	241315100	241354027	7947	6434	40.4929	0.809614
1297	NA	0.119884	4.72578	0.647422	FZR1	protein_coding	ENSG00000105325	fizzy and cell division cycle 20 related 1 [Source:HGNC Symbol;Acc:HGNC:24824]	0.0840243	46.2182	0.101857	0.296949	428	32058	19	1	3506273	3538330	721	639	51.8326	0.886269
1298	NA	0.0672653	5.83762	0.647422	CHAF1B	protein_coding	ENSG00000159259	chromatin assembly factor 1 subunit B [Source:HGNC Symbol;Acc:HGNC:1911]	0.0471529	46.2182	0.0574287	0.19214	925	33638	21	1	36385378	36419015	1509	1429	54.8642	0.946985
1299	NA	-0.0442502	6.24405	0.647635	SNX17	protein_coding	ENSG00000115234	sorting nexin 17 [Source:HGNC Symbol;Acc:HGNC:14979]	0.0310327	46.2182	0.0379043	0.126413	1226	7038	2	1	27370496	27377533	1783	1679	56.7927	0.941671
1300	NA	0.109406	5.01221	0.647807	NADK2	protein_coding	ENSG00000152620	NAD kinase 2, mitochondrial [Source:HGNC Symbol;Acc:HGNC:26404]	0.0767735	46.2182	0.09297	0.295504	522	49688	5	-1	36192592	36242279	771	723	54.3001	0.937743
1301	NA	-0.0365218	7.85004	0.647807	DNAJC9	protein_coding	ENSG00000213551	DnaJ heat shock protein family (Hsp40) member C9 [Source:HGNC Symbol;Acc:HGNC:19123]	0.0256309	46.2182	0.0313888	0.170349	3732	65501	10	-1	73183362	73248862	5784	5525	49.0329	0.955221
1302	NA	0.0548826	7.92536	0.648045	SFXN1	protein_coding	ENSG00000164466	sideroflexin 1 [Source:HGNC Symbol;Acc:HGNC:16085]	0.0385336	46.2182	0.0471928	0.29613	3932	52681	5	1	175477062	175529742	5996	5431	55.7061	0.905771
1303	NA	-0.0730666	5.71393	0.648867	TMEM43	protein_coding	ENSG00000170876	transmembrane protein 43 [Source:HGNC Symbol;Acc:HGNC:28472]	0.0513466	46.2182	0.0628606	0.214706	849	18740	3	1	14124940	14143679	1275	1201	53.3897	0.941961
1304	NA	-0.0402481	4.918	0.648867	VAC14	protein_coding	ENSG00000103043	Vac14, PIKFYVE complex component [Source:HGNC Symbol;Acc:HGNC:25507]	0.0282943	46.2182	0.0343738	0.0575859	489	113723	16	-1	70687439	70801161	680	344	70.5727	0.505882
1305	NA	-0.0635401	7.04095	0.648867	RAB31	protein_coding	ENSG00000168461	RAB31, member RAS oncogene family [Source:HGNC Symbol;Acc:HGNC:9771]	0.044675	46.2182	0.0534449	0.301368	2130	154387	18	1	9708165	9862551	2741	1481	49.0668	0.540314
1306	NA	-0.0154478	7.76197	0.648867	COL6A2	protein_coding	ENSG00000142173	collagen type VI alpha 2 chain [Source:HGNC Symbol;Acc:HGNC:2212]	0.0108682	46.2182	0.0118623	0.0282076	3511	34753	21	1	46098097	46132849	4395	4229	74.4301	0.96223
1307	NA	0.0561416	7.05577	0.648867	C11orf24	protein_coding	ENSG00000171067	chromosome 11 open reading frame 24 [Source:HGNC Symbol;Acc:HGNC:1174]	0.0394982	46.2182	0.0482464	0.235064	2152	10667	11	-1	68261335	68272001	3042	2941	49.7664	0.966798
1308	NA	0.119872	4.7224	0.648867	GPALPP1	protein_coding	ENSG00000133114	GPALPP motifs containing 1 [Source:HGNC Symbol;Acc:HGNC:20298]	0.0844122	46.2182	0.100726	0.286009	427	48141	13	1	44989529	45037669	858	669	48.0478	0.77972
1309	NA	0.0483782	6.38945	0.648867	DNAJC19	protein_coding	ENSG00000205981	DnaJ heat shock protein family (Hsp40) member C19 [Source:HGNC Symbol;Acc:HGNC:30528]	0.0340736	46.2182	0.0413736	0.156247	1356	6066	3	-1	180983709	180989774	1820	1692	45.7707	0.92967
1310	NA	0.0335942	7.41057	0.648867	HEBP2	protein_coding	ENSG00000051620	heme binding protein 2 [Source:HGNC Symbol;Acc:HGNC:15716]	0.0236638	46.2182	0.0274298	0.108556	2752	18667	6	1	138403531	138422197	3430	3228	53.7128	0.941108
1311	NA	-0.10611	4.99833	0.648867	SLC11A2	protein_coding	ENSG00000110911	solute carrier family 11 member 2 [Source:HGNC Symbol;Acc:HGNC:10908]	0.0747758	46.2182	0.0910281	0.281703	517	49166	12	-1	50979401	51028566	766	694	48.3256	0.906005
1312	NA	-0.0893063	5.43758	0.648867	OGT	protein_coding	ENSG00000147162	O-linked N-acetylglucosamine (GlcNAc) transferase [Source:HGNC Symbol;Acc:HGNC:8127]	0.0629553	46.2182	0.0771001	0.25964	701	42815	X	1	71533083	71575897	1045	1001	60.7552	0.957895
1313	NA	0.0494982	5.9106	0.648867	TRMT6	protein_coding	ENSG00000089195	tRNA methyltransferase 6 [Source:HGNC Symbol;Acc:HGNC:20900]	0.0349056	46.2182	0.0408718	0.118752	973	13324	20	-1	5937235	5950558	2383	2046	26.9633	0.858582
1314	NA	-0.0327962	9.54882	0.648867	SPARC	protein_coding	ENSG00000113140	secreted protein acidic and cysteine rich [Source:HGNC Symbol;Acc:HGNC:11219]	0.0231303	46.2182	0.0277896	0.177858	12115	26070	5	-1	151661096	151687165	18490	17112	54.2559	0.925473
1315	NA	-0.152612	3.57677	0.648867	SCLT1	protein_coding	ENSG00000151466	sodium channel and clathrin linker 1 [Source:HGNC Symbol;Acc:HGNC:26406]	0.107642	46.2182	0.131479	0.238718	193	228687	4	-1	128864921	129093607	414	352	50.0227	0.850242
1316	NA	-0.0343506	5.67256	0.648867	EED	protein_coding	ENSG00000074266	embryonic ectoderm development [Source:HGNC Symbol;Acc:HGNC:3188]	0.0242433	46.2182	0.0296895	0.0632713	825	34270	11	1	86244544	86278813	1046	905	47.5669	0.865201
1317	NA	0.123281	3.82351	0.648867	FBXO16	protein_coding	ENSG00000214050	F-box protein 16 [Source:HGNC Symbol;Acc:HGNC:13618]	0.0870172	46.2182	0.104897	0.184741	229	142032	8	-1	28348287	28490318	376	366	62.6557	0.973404
1318	NA	0.0233835	5.83918	0.648867	CREB3L2	protein_coding	ENSG00000182158	cAMP responsive element binding protein 3 like 2 [Source:HGNC Symbol;Acc:HGNC:23720]	0.0165054	46.2182	0.0202149	0.033363	926	127089	7	-1	137874979	138002067	1415	1086	54.1759	0.767491
1319	NA	0.250403	4.57302	0.649267	ANO1	protein_coding	ENSG00000131620	anoctamin 1 [Source:HGNC Symbol;Acc:HGNC:21625]	0.176782	45.2182	0.0869097	0.221933	385	111227	11	1	70078302	70189528	391	381	59.0919	0.974425
1320	NA	-0.205881	4.39794	0.649715	CXCL14	protein_coding	ENSG00000145824	C-X-C motif chemokine ligand 14 [Source:HGNC Symbol;Acc:HGNC:10640]	0.145485	46.2182	0.0948101	0.198347	341	8601	5	-1	135570679	135579279	351	138	42.442	0.393162
1321	NA	-0.0566223	6.82587	0.652749	MTHFD1L	protein_coding	ENSG00000120254	methylenetetrahydrofolate dehydrogenase (NADP+ dependent) 1 like [Source:HGNC Symbol;Acc:HGNC:21055]	0.0400981	46.2182	0.0485877	0.207454	1835	236339	6	1	150865549	151101887	2711	2594	51.3944	0.956842
1322	NA	-0.216813	2.84229	0.654049	NIPAL1	protein_coding	ENSG00000163293	NIPA like domain containing 1 [Source:HGNC Symbol;Acc:HGNC:27194]	0.153708	46.2182	0.160065	0.249926	116	126032	4	1	47914142	48040173	252	127	42.2126	0.503968
1323	NA	0.00507818	9.04095	0.655472	RPL9	protein_coding	ENSG00000163682	ribosomal protein L9 [Source:HGNC Symbol;Acc:HGNC:10369]	0.00360445	46.2182	0.00437696	0.00837929	8520	6429	4	-1	39452521	39458949	12039	11447	55.1744	0.950826
1324	NA	-0.112907	4.37233	0.655472	CAMK2D	protein_coding	ENSG00000145349	calcium/calmodulin dependent protein kinase II delta [Source:HGNC Symbol;Acc:HGNC:1462]	0.0801626	46.2182	0.0965266	0.215193	335	310896	4	-1	113451032	113761927	528	494	53.2854	0.935606
1325	NA	0.0608629	7.29662	0.656776	KIF5B	protein_coding	ENSG00000170759	kinesin family member 5B [Source:HGNC Symbol;Acc:HGNC:6324]	0.0432604	46.2182	0.052941	0.247405	2543	47422	10	-1	32009010	32056431	3764	3450	51.9328	0.916578
1326	NA	-0.0623903	5.2059	0.656776	KLHDC4	protein_coding	ENSG00000104731	kelch domain containing 4 [Source:HGNC Symbol;Acc:HGNC:25272]	0.0443584	46.2182	0.0542978	0.114818	597	69508	16	-1	87696485	87765992	860	834	44.5144	0.969767
1327	NA	-0.00991126	12.0268	0.657082	RPL27	protein_coding	ENSG00000131469	ribosomal protein L27 [Source:HGNC Symbol;Acc:HGNC:10328]	0.00705161	46.2182	0.00862241	0.0346763	67496	4687	17	1	42998273	43002959	93367	83200	27.5421	0.891107
1328	NA	0.0245749	6.47014	0.657082	NUP43	protein_coding	ENSG00000120253	nucleoporin 43 [Source:HGNC Symbol;Acc:HGNC:21182]	0.0174861	46.2182	0.0212845	0.0520557	1434	25351	6	-1	149724315	149749665	1853	1671	48.8049	0.901781
1329	NA	-0.125273	4.00668	0.657722	PLAGL2	protein_coding	ENSG00000126003	PLAG1 like zinc finger 2 [Source:HGNC Symbol;Acc:HGNC:9047]	0.089223	46.2182	0.109108	0.230828	260	15289	20	-1	32192503	32207791	442	378	46.0159	0.855204
1330	NA	0.209546	2.52347	0.657722	TBC1D19	protein_coding	ENSG00000109680	TBC1 domain family member 19 [Source:HGNC Symbol;Acc:HGNC:25624]	0.14925	46.2182	0.179192	0.245115	93	178915	4	1	26576437	26755351	169	163	48.3804	0.964497
1331	NA	0.140556	3.8972	0.65934	GPX7	protein_coding	ENSG00000116157	glutathione peroxidase 7 [Source:HGNC Symbol;Acc:HGNC:4559]	0.100276	46.2182	0.11648	0.248756	241	6680	1	1	52602372	52609051	326	282	44.7908	0.865031
1332	NA	-0.0774656	5.49408	0.65934	IMPACT	protein_coding	ENSG00000154059	impact RWD domain protein [Source:HGNC Symbol;Acc:HGNC:20387]	0.0552674	46.2182	0.0659994	0.20738	729	26920	18	1	24426616	24453535	941	863	49.3465	0.917109
1333	NA	-0.0279602	8.68323	0.65934	COPS6	protein_coding	ENSG00000168090	COP9 signalosome subunit 6 [Source:HGNC Symbol;Acc:HGNC:21749]	0.0199525	46.2182	0.0243831	0.145002	6649	3247	7	1	100088954	100092200	9435	9075	52.5207	0.961844
1334	NA	-0.0139016	9.06096	0.659527	MRFAP1	protein_coding	ENSG00000179010	Morf4 family associated protein 1 [Source:HGNC Symbol;Acc:HGNC:24549]	0.00992437	46.2182	0.0121536	0.0502348	8639	2655	4	1	6640091	6642745	10859	8809	44.9835	0.811217
1335	NA	0.0693757	6.25344	0.660028	ERCC2	protein_coding	ENSG00000104884	ERCC excision repair 2, TFIIH core complex helicase subunit [Source:HGNC Symbol;Acc:HGNC:3434]	0.0495576	46.2182	0.0583762	0.252834	1234	21082	19	-1	45349837	45370918	1902	1840	54.2304	0.967403
1336	NA	-0.0316007	5.77058	0.660897	GALK1	protein_coding	ENSG00000108479	galactokinase 1 [Source:HGNC Symbol;Acc:HGNC:4118]	0.0225956	46.2182	0.0250904	0.0463262	883	14118	17	-1	75751594	75765711	1302	1285	48.9938	0.986943
1337	NA	-0.0599812	7.17042	0.660897	CDC27	protein_coding	ENSG00000004897	cell division cycle 27 [Source:HGNC Symbol;Acc:HGNC:1728]	0.0428975	46.2182	0.0525134	0.315738	2330	71720	17	-1	47117703	47189422	3361	3166	49.3895	0.941982
1338	NA	-0.0488556	7.11681	0.660897	RBBP4	protein_coding	ENSG00000162521	RB binding protein 4, chromatin remodeling factor [Source:HGNC Symbol;Acc:HGNC:9887]	0.0349496	46.2182	0.0427898	0.208195	2245	35070	1	1	32651142	32686211	3251	2794	55.3955	0.859428
1339	NA	0.0380147	9.14607	0.661803	CALM1	protein_coding	ENSG00000198668	calmodulin 1 [Source:HGNC Symbol;Acc:HGNC:1442]	0.0272177	46.2182	0.0331548	0.256901	9164	11760	14	1	90396502	90408261	12729	10552	49.9833	0.828973
1340	NA	0.110213	5.00112	0.662084	CREB1	protein_coding	ENSG00000118260	cAMP responsive element binding protein 1 [Source:HGNC Symbol;Acc:HGNC:2345]	0.0789525	46.2182	0.0963108	0.293177	518	73695	2	1	207529737	207603431	994	876	48.0993	0.881288
1341	NA	-0.0877972	4.90912	0.662084	C1R	protein_coding	ENSG00000159403	complement C1r [Source:HGNC Symbol;Acc:HGNC:1246]	0.0629097	46.2182	0.0737181	0.185947	486	12399	12	-1	7080209	7092607	715	588	52.1565	0.822378
1342	NA	0.035346	7.47064	0.662259	TRAPPC3	protein_coding	ENSG00000054116	trafficking protein particle complex 3 [Source:HGNC Symbol;Acc:HGNC:19942]	0.025337	46.2182	0.0307773	0.145037	2869	19484	1	-1	36136570	36156053	4002	3851	50.8894	0.962269
1343	NA	-0.0652357	6.51666	0.662309	CCDC90B	protein_coding	ENSG00000137500	coiled-coil domain containing 90B [Source:HGNC Symbol;Acc:HGNC:28108]	0.0467964	46.2182	0.0570905	0.245666	1481	27311	11	-1	83259097	83286407	2389	1983	48.1599	0.830054
1344	NA	0.0651805	5.67954	0.662309	CENPO	protein_coding	ENSG00000138092	centromere protein O [Source:HGNC Symbol;Acc:HGNC:28152]	0.0467747	46.2182	0.0566526	0.168613	829	29241	2	1	24793136	24822376	1332	1269	56.4815	0.952703
1345	NA	0.110076	5.15423	0.662309	FBXO3	protein_coding	ENSG00000110429	F-box protein 3 [Source:HGNC Symbol;Acc:HGNC:13582]	0.0790004	46.2182	0.0933477	0.316214	576	33605	11	-1	33740939	33774543	773	697	47.3085	0.901682
1346	NA	0.0148925	9.06146	0.662309	PDIA3	protein_coding	ENSG00000167004	protein disulfide isomerase family A member 3 [Source:HGNC Symbol;Acc:HGNC:4606]	0.0106886	46.2182	0.0130291	0.0542577	8642	26888	15	1	43746392	43773279	11398	10528	72.6021	0.923671
1347	NA	-0.0469717	5.51764	0.662663	B3GNT9	protein_coding	ENSG00000237172	UDP-GlcNAc:betaGal beta-1,3-N-acetylglucosaminyltransferase 9 [Source:HGNC Symbol;Acc:HGNC:28714]	0.0337299	46.2182	0.0412349	0.0931156	741	3110	16	-1	67148105	67151214	1168	1068	54.1096	0.914384
1348	NA	-0.07888	5.01221	0.663064	RASAL2	protein_coding	ENSG00000075391	RAS protein activator like 2 [Source:HGNC Symbol;Acc:HGNC:9874]	0.0566741	46.2182	0.0688801	0.184103	522	390007	1	1	178094141	178484147	870	795	46.4377	0.913793
1349	NA	-0.0375765	5.80289	0.663263	SLC25A26	protein_coding	ENSG00000144741	solute carrier family 25 member 26 [Source:HGNC Symbol;Acc:HGNC:20661]	0.0270096	46.2182	0.0327823	0.0789175	903	254507	3	1	66133610	66388116	1188	1078	50.1243	0.907407
1350	NA	0.129751	4.11359	0.66367	NFXL1	protein_coding	ENSG00000170448	nuclear transcription factor, X-box binding like 1 [Source:HGNC Symbol;Acc:HGNC:18726]	0.0933153	46.2182	0.114284	0.249949	280	67435	4	-1	47847233	47914667	369	332	39.744	0.899729
1351	NA	-0.0579645	5.73082	0.663998	ADAM17	protein_coding	ENSG00000151694	ADAM metallopeptidase domain 17 [Source:HGNC Symbol;Acc:HGNC:195]	0.04172	46.2182	0.0508715	0.141844	859	67307	2	-1	9488486	9555792	1308	1173	49.3598	0.896789
1352	NA	-0.108113	4.80768	0.663998	CDC37L1	protein_coding	ENSG00000106993	cell division cycle 37 like 1 [Source:HGNC Symbol;Acc:HGNC:17179]	0.0778365	46.2182	0.094904	0.281191	453	28840	9	1	4679559	4708398	588	543	47.7182	0.923469
1353	NA	-0.0388626	5.50787	0.663998	CYP1B1	protein_coding	ENSG00000138061	cytochrome P450 family 1 subfamily B member 1 [Source:HGNC Symbol;Acc:HGNC:2597]	0.0279873	46.2182	0.0339652	0.0737369	736	42930	2	-1	38066973	38109902	2289	1288	40.3525	0.562691
1354	NA	0.060641	5.60453	0.663998	SPINDOC	protein_coding	ENSG00000168005	spindlin interactor and repressor of chromatin binding [Source:HGNC Symbol;Acc:HGNC:25115]	0.0436738	46.2182	0.0534824	0.158161	787	14331	11	1	63813388	63827718	1093	1023	51.7439	0.935956
1355	NA	-0.0948232	4.40637	0.664219	MANEA	protein_coding	ENSG00000172469	mannosidase endo-alpha [Source:HGNC Symbol;Acc:HGNC:21072]	0.0683285	46.2182	0.0835395	0.184923	343	31915	6	1	95577543	95609457	579	541	50.2569	0.93437
1356	NA	-0.051532	6.29946	0.664219	CCDC59	protein_coding	ENSG00000133773	coiled-coil domain containing 59 [Source:HGNC Symbol;Acc:HGNC:25005]	0.0371409	46.2182	0.0442898	0.165425	1274	135125	12	-1	82223681	82358805	2031	1661	46.4509	0.817824
1357	NA	-0.131155	4.44783	0.664516	PRDM2	protein_coding	ENSG00000116731	PR/SET domain 2 [Source:HGNC Symbol;Acc:HGNC:9347]	0.0945735	46.2182	0.115025	0.296241	353	124882	1	1	13700198	13825079	593	526	46.1179	0.887015
1358	NA	-0.0696781	6.2674	0.664558	FAM199X	protein_coding	ENSG00000123575	family with sequence similarity 199, X-linked [Source:HGNC Symbol;Acc:HGNC:25195]	0.0502644	46.2182	0.0610382	0.249165	1246	29283	X	1	104166620	104195902	1763	1686	52.0629	0.956324
1359	NA	-0.0901262	5.22032	0.664558	STARD4	protein_coding	ENSG00000164211	StAR related lipid transfer domain containing 4 [Source:HGNC Symbol;Acc:HGNC:18058]	0.0650295	46.2182	0.0796275	0.252502	603	16558	5	-1	111496033	111512590	1209	1157	55.8453	0.956989
1360	NA	0.09375	4.30624	0.665069	CHML	protein_coding	ENSG00000203668	CHM like, Rab escort protein 2 [Source:HGNC Symbol;Acc:HGNC:1941]	0.067686	46.2182	0.0817214	0.161865	320	11402	1	-1	241628853	241640254	458	414	48.7729	0.90393
1361	NA	0.0809357	4.91505	0.666024	TVP23B	protein_coding	ENSG00000171928	trans-golgi network vesicle protein 23 homolog B [Source:HGNC Symbol;Acc:HGNC:20399]	0.0584863	46.2182	0.0703035	0.181201	488	25720	17	1	18780995	18806714	663	608	54.9112	0.917044
1362	NA	-0.0683461	6.58422	0.667444	HAUS2	protein_coding	ENSG00000137814	HAUS augmin like complex subunit 2 [Source:HGNC Symbol;Acc:HGNC:25530]	0.0494469	46.2182	0.0580617	0.268111	1552	21185	15	1	42548810	42569994	3444	1906	55.0897	0.553426
1363	NA	0.0805623	5.98008	0.667482	ZCCHC10	protein_coding	ENSG00000155329	zinc finger CCHC-type containing 10 [Source:HGNC Symbol;Acc:HGNC:25954]	0.0583133	46.2182	0.0707096	0.27345	1021	29620	5	-1	132996985	133026604	1408	1317	46.5907	0.935369
1364	NA	-0.0858478	4.7558	0.667482	NSRP1	protein_coding	ENSG00000126653	nuclear speckle splicing regulatory protein 1 [Source:HGNC Symbol;Acc:HGNC:25305]	0.0621481	46.2182	0.075331	0.185746	437	70955	17	1	30115521	30186475	11077	7309	11.1378	0.659836
1365	NA	0.0350336	6.0504	0.667717	MLH1	protein_coding	ENSG00000076242	mutL homolog 1 [Source:HGNC Symbol;Acc:HGNC:7127]	0.0253733	46.2182	0.0310742	0.0838221	1072	57587	3	1	36993332	37050918	1452	1362	61.6454	0.938017
1366	NA	-0.0280838	9.30412	0.668211	STMN1	protein_coding	ENSG00000117632	stathmin 1 [Source:HGNC Symbol;Acc:HGNC:6510]	0.0203522	46.2182	0.0249196	0.160909	10225	22811	1	-1	25884181	25906991	15096	14598	59.827	0.967011
1367	NA	0.0388942	8.13469	0.668222	TMED10	protein_coding	ENSG00000170348	transmembrane p24 trafficking protein 10 [Source:HGNC Symbol;Acc:HGNC:16998]	0.0282002	46.2182	0.034411	0.200834	4546	45162	14	-1	75131470	75176631	6129	5715	51.9227	0.932452
1368	NA	0.0646382	5.6173	0.668222	C5orf24	protein_coding	ENSG00000181904	chromosome 5 open reading frame 24 [Source:HGNC Symbol;Acc:HGNC:26746]	0.0468717	46.2182	0.0572398	0.182362	794	14058	5	1	134845680	134859737	1416	1221	54.3702	0.862288
1369	NA	-0.0685784	6.17537	0.66832	TOLLIP	protein_coding	ENSG00000078902	toll interacting protein [Source:HGNC Symbol;Acc:HGNC:16476]	0.0497532	46.2182	0.060918	0.228976	1169	35284	11	-1	1274371	1309654	1853	1810	57.268	0.976794
1370	NA	-0.0541722	5.97866	0.66832	GBE1	protein_coding	ENSG00000114480	1,4-alpha-glucan branching enzyme 1 [Source:HGNC Symbol;Acc:HGNC:4180]	0.0393086	46.2182	0.0480075	0.155835	1020	272463	3	-1	81489699	81762161	1912	1465	51.1433	0.766213
1371	NA	0.0826538	4.81403	0.669345	SYNPO	protein_coding	ENSG00000171992	synaptopodin [Source:HGNC Symbol;Acc:HGNC:30672]	0.0600405	46.2182	0.0735238	0.180587	455	58141	5	1	150601080	150659220	593	579	51.6425	0.976391
1372	NA	-0.0817034	5.78521	0.669345	IDS	protein_coding	ENSG00000010404	iduronate 2-sulfatase [Source:HGNC Symbol;Acc:HGNC:5389]	0.0593727	46.2182	0.0726946	0.291464	892	44107	X	-1	149476990	149521096	1509	1297	56.9614	0.85951
1373	NA	0.0230831	8.2726	0.669345	CYR61	protein_coding	ENSG00000142871	cysteine rich angiogenic inducer 61 [Source:HGNC Symbol;Acc:HGNC:2654]	0.0167766	46.2182	0.0192706	0.0790718	5002	3202	1	1	85580761	85583962	7871	7466	48.3169	0.948545
1374	NA	-0.105902	4.95585	0.669345	ZNF592	protein_coding	ENSG00000166716	zinc finger protein 592 [Source:HGNC Symbol;Acc:HGNC:28986]	0.0769864	46.2182	0.0928415	0.280003	502	57798	15	1	84748635	84806432	841	814	51.7555	0.967895
1375	NA	-0.102597	4.8454	0.669542	TRIM38	protein_coding	ENSG00000112343	tripartite motif containing 38 [Source:HGNC Symbol;Acc:HGNC:10059]	0.0746153	46.2182	0.0900178	0.252635	465	28425	6	1	25962802	25991226	1010	783	43.7165	0.775248
1376	NA	-0.0114565	9.97175	0.669942	PABPC1	protein_coding	ENSG00000070756	poly(A) binding protein cytoplasmic 1 [Source:HGNC Symbol;Acc:HGNC:8554]	0.0083365	46.2182	0.0101649	0.0462842	16242	36994	8	-1	100685816	100722809	21127	18625	43.4654	0.881573
1377	NA	-0.0396382	7.86044	0.67026	ZBTB38	protein_coding	ENSG00000177311	zinc finger and BTB domain containing 38 [Source:HGNC Symbol;Acc:HGNC:26636]	0.0288607	46.2182	0.0344178	0.186426	3759	125580	3	1	141324213	141449792	8282	6888	41.1099	0.831683
1378	NA	-0.0708702	5.96302	0.67026	ERBB2	protein_coding	ENSG00000141736	erb-b2 receptor tyrosine kinase 2 [Source:HGNC Symbol;Acc:HGNC:3430]	0.0516147	46.2182	0.0631806	0.242307	1009	42513	17	1	39687914	39730426	1397	1338	52.4821	0.957767
1379	NA	0.028387	6.07442	0.67026	PFKM	protein_coding	ENSG00000152556	phosphofructokinase, muscle [Source:HGNC Symbol;Acc:HGNC:8877]	0.0206907	46.2182	0.024899	0.0544575	1090	41266	12	1	48105139	48146404	1397	1333	53.2971	0.954188
1380	NA	-0.00397957	8.81165	0.67026	RIC8A	protein_coding	ENSG00000177963	RIC8 guanine nucleotide exchange factor A [Source:HGNC Symbol;Acc:HGNC:29550]	0.00290097	46.2182	0.00354769	0.00669643	7268	7603	11	1	207511	215113	10394	10076	43.1222	0.969405
1381	NA	0.048805	6.63356	0.67026	EPS15	protein_coding	ENSG00000085832	epidermal growth factor receptor pathway substrate 15 [Source:HGNC Symbol;Acc:HGNC:3419]	0.0355783	46.2182	0.0428818	0.165413	1606	165066	1	-1	51354263	51519328	2329	2188	56.5302	0.939459
1382	NA	0.024961	9.46308	0.67026	HSPE1	protein_coding	ENSG00000115541	heat shock protein family E (Hsp10) member 1 [Source:HGNC Symbol;Acc:HGNC:5269]	0.0182008	46.2182	0.0220636	0.148781	11416	3464	2	1	197499994	197503457	14783	14026	46.417	0.948793
1383	NA	-0.11051	4.96445	0.67026	PDE12	protein_coding	ENSG00000174840	phosphodiesterase 12 [Source:HGNC Symbol;Acc:HGNC:25386]	0.0806005	46.2182	0.0970872	0.283407	505	10569	3	1	57556276	57566844	876	813	49.0308	0.928082
1384	NA	-0.0493535	6.1766	0.672386	CYBRD1	protein_coding	ENSG00000071967	cytochrome b reductase 1 [Source:HGNC Symbol;Acc:HGNC:20797]	0.0360545	46.2182	0.0419764	0.128031	1170	35887	2	1	171522247	171558133	2488	2375	56.2358	0.954582
1385	NA	0.0653417	6.7283	0.672673	IP6K2	protein_coding	ENSG00000068745	inositol hexakisphosphate kinase 2 [Source:HGNC Symbol;Acc:HGNC:17313]	0.0477574	46.2182	0.0584822	0.297773	1715	52351	3	-1	48688003	48740353	2476	2345	51.0422	0.947092
1386	NA	0.0679879	6.22391	0.672911	SH3BP1	protein_coding	ENSG00000100092	SH3 domain binding protein 1 [Source:HGNC Symbol;Acc:HGNC:10824]	0.0497138	46.2182	0.0584691	0.244881	1209	21466	22	1	37634654	37656119	1455	1377	49.3021	0.946392
1387	NA	-0.0263247	10.2954	0.673133	EIF1	protein_coding	ENSG00000173812	eukaryotic translation initiation factor 1 [Source:HGNC Symbol;Acc:HGNC:3249]	0.0192575	46.2182	0.0235661	0.195646	20327	3784	17	1	41688885	41692668	31113	27286	56.3367	0.876997
1388	NA	-0.0547368	7.32304	0.673297	ERO1A	protein_coding	ENSG00000197930	endoplasmic reticulum oxidoreductase 1 alpha [Source:HGNC Symbol;Acc:HGNC:13280]	0.0400594	46.2182	0.04817	0.273508	2590	55985	14	-1	52639916	52695900	3512	3352	58.8383	0.954442
1389	NA	0.0461419	6.02597	0.673297	PPP3R1	protein_coding	ENSG00000221823	protein phosphatase 3 regulatory subunit B, alpha [Source:HGNC Symbol;Acc:HGNC:9317]	0.0337801	46.2182	0.0409699	0.126101	1054	77381	2	-1	68178857	68256237	1592	1554	66.7986	0.976131
1390	NA	-0.0335042	6.40637	0.673297	DYNC1LI2	protein_coding	ENSG00000135720	dynein cytoplasmic 1 light intermediate chain 2 [Source:HGNC Symbol;Acc:HGNC:2966]	0.0245395	46.2182	0.0298349	0.0755781	1372	30906	16	-1	66720893	66751798	2663	2305	46.2633	0.865565
1391	NA	-0.0370879	6.05979	0.673297	PSMB9	protein_coding	ENSG00000240065	proteasome subunit beta 9 [Source:HGNC Symbol;Acc:HGNC:9546]	0.0271667	46.2182	0.0325042	0.0878426	1079	15450	6	1	32844136	32859585	1829	1653	48.5765	0.903773
1392	NA	0.0898514	5.23934	0.673544	ELL	protein_coding	ENSG00000105656	elongation factor for RNA polymerase II [Source:HGNC Symbol;Acc:HGNC:23114]	0.0658847	46.2182	0.0795941	0.247385	611	79465	19	-1	18442663	18522127	892	833	47.6759	0.933857
1393	NA	0.0438239	8.05342	0.673544	SUMO3	protein_coding	ENSG00000184900	small ubiquitin-like modifier 3 [Source:HGNC Symbol;Acc:HGNC:11124]	0.0321524	46.2182	0.0393531	0.260984	4297	13163	21	-1	44805617	44818779	5661	5440	57.4801	0.960961
1394	NA	-0.101148	4.32416	0.673544	TENM3	protein_coding	ENSG00000218336	teneurin transmembrane protein 3 [Source:HGNC Symbol;Acc:HGNC:29944]	0.0742165	46.2182	0.0881483	0.19352	324	659038	4	1	182143987	182803024	808	626	52.3051	0.774752
1395	NA	0.0626508	6.43449	0.673544	PGM2	protein_coding	ENSG00000169299	phosphoglucomutase 2 [Source:HGNC Symbol;Acc:HGNC:8906]	0.0459704	46.2182	0.0556367	0.237405	1399	36305	4	1	37826633	37862937	1904	1841	53.7626	0.966912
1396	NA	0.0535861	6.8298	0.673544	MXD4	protein_coding	ENSG00000123933	MAX dimerization protein 4 [Source:HGNC Symbol;Acc:HGNC:13906]	0.0393365	46.2182	0.0462658	0.185891	1840	14863	4	-1	2247432	2262294	2807	2693	50.2778	0.959387
1397	NA	0.0565018	7.18643	0.673544	ME1	protein_coding	ENSG00000065833	malic enzyme 1 [Source:HGNC Symbol;Acc:HGNC:6983]	0.0415069	46.2182	0.0505848	0.268184	2356	220683	6	-1	83210389	83431071	3140	2878	50.3756	0.916561
1398	NA	-0.04718	6.76649	0.673544	FNDC3B	protein_coding	ENSG00000075420	fibronectin type III domain containing 3B [Source:HGNC Symbol;Acc:HGNC:24670]	0.0346631	46.2182	0.0423305	0.177784	1761	362038	3	1	172039628	172401665	2632	2470	55.9474	0.93845
1399	NA	0.00980525	8.88461	0.673544	EBNA1BP2	protein_coding	ENSG00000117395	EBNA1 binding protein 2 [Source:HGNC Symbol;Acc:HGNC:15531]	0.00720394	46.2182	0.00873215	0.0275789	7645	106762	1	-1	43164175	43270936	11591	8406	21.6677	0.725218
1400	NA	0.0174541	6.6778	0.673544	DDX56	protein_coding	ENSG00000136271	DEAD-box helicase 56 [Source:HGNC Symbol;Acc:HGNC:18193]	0.0128243	46.2182	0.0154224	0.0292816	1656	9635	7	-1	44565417	44575051	2689	2288	54.5616	0.850874
1401	NA	0.051873	6.25927	0.673544	ZPR1	protein_coding	ENSG00000109917	ZPR1 zinc finger [Source:HGNC Symbol;Acc:HGNC:13051]	0.0381219	46.2182	0.0466342	0.172194	1239	14252	11	-1	116773799	116788050	1677	1536	47.6777	0.915921
1402	NA	-0.131387	3.37663	0.673544	IFT80	protein_coding	ENSG00000068885	intraflagellar transport 80 [Source:HGNC Symbol;Acc:HGNC:29262]	0.0966237	46.2182	0.116914	0.193311	168	142895	3	-1	160256986	160399880	311	288	56.8611	0.926045
1403	NA	0.103897	3.91505	0.673544	CABLES2	protein_coding	ENSG00000149679	Cdk5 and Abl enzyme substrate 2 [Source:HGNC Symbol;Acc:HGNC:16143]	0.0764164	46.2182	0.0935879	0.179035	244	18654	20	-1	62388632	62407285	426	376	50.0186	0.882629
1404	NA	0.109586	3.59902	0.673544	ANKRD12	protein_coding	ENSG00000101745	ankyrin repeat domain 12 [Source:HGNC Symbol;Acc:HGNC:29135]	0.0806128	46.2182	0.0982961	0.159387	196	149758	18	1	9136228	9285985	571	330	44.9909	0.577933
1405	NA	-0.0404043	5.22986	0.673544	TMEM177	protein_coding	ENSG00000144120	transmembrane protein 177 [Source:HGNC Symbol;Acc:HGNC:28143]	0.0297257	46.2182	0.0363811	0.0728242	607	7341	2	1	119679167	119686507	921	882	45.5091	0.957655
1406	NA	0.0540023	5.93121	0.676212	THOC5	protein_coding	ENSG00000100296	THO complex 5 [Source:HGNC Symbol;Acc:HGNC:19074]	0.0398237	46.2182	0.0487325	0.159757	987	49338	22	-1	29505879	29555216	1504	1460	55.6384	0.970745
1407	NA	-0.180247	3.86695	0.676212	PCYT1B	protein_coding	ENSG00000102230	phosphate cytidylyltransferase 1, choline, beta [Source:HGNC Symbol;Acc:HGNC:8755]	0.13294	46.2182	0.112992	0.22542	236	114591	X	-1	24558087	24672677	267	233	53.3906	0.872659
1408	NA	0.033928	6.2546	0.676212	MED31	protein_coding	ENSG00000108590	mediator complex subunit 31 [Source:HGNC Symbol;Acc:HGNC:24260]	0.0250254	46.2182	0.0305204	0.0890269	1235	8320	17	-1	6643315	6651634	1891	1756	50.1526	0.928609
1409	NA	0.0815754	4.57302	0.676615	TOR1B	protein_coding	ENSG00000136816	torsin family 1 member B [Source:HGNC Symbol;Acc:HGNC:11995]	0.0602036	46.2182	0.0737327	0.145428	385	8129	9	1	129803153	129811281	832	632	56.9399	0.759615
1410	NA	0.0472043	6.62816	0.677105	GDF11	protein_coding	ENSG00000135414	growth differentiation factor 11 [Source:HGNC Symbol;Acc:HGNC:4216]	0.0348586	46.2182	0.0410845	0.155895	1600	13999	12	1	55743280	55757278	2401	1682	35.4881	0.700541
1411	NA	0.0782812	5.06379	0.678241	RNF111	protein_coding	ENSG00000157450	ring finger protein 111 [Source:HGNC Symbol;Acc:HGNC:17384]	0.0578663	46.2182	0.0706003	0.182554	541	232245	15	1	58865175	59097419	797	750	45.816	0.941029
1412	NA	-0.0892778	4.75249	0.678891	EPB41L1	protein_coding	ENSG00000088367	erythrocyte membrane protein band 4.1 like 1 [Source:HGNC Symbol;Acc:HGNC:3378]	0.066042	46.2182	0.0741191	0.179215	436	141296	20	1	36091504	36232799	767	680	49.5294	0.886571
1413	NA	-0.0235725	6.35063	0.680328	GOLGA2	protein_coding	ENSG00000167110	golgin A2 [Source:HGNC Symbol;Acc:HGNC:4425]	0.0174594	46.2182	0.0213827	0.0502181	1320	20167	9	-1	128255829	128275995	2001	1806	48.3012	0.902549
1414	NA	-0.0286948	6.23579	0.680328	VEGFC	protein_coding	ENSG00000150630	vascular endothelial growth factor C [Source:HGNC Symbol;Acc:HGNC:12682]	0.0212586	46.2182	0.0258724	0.0627432	1219	109190	4	-1	176683538	176792727	2171	2050	47.9185	0.944265
1415	NA	-0.0924056	5.11101	0.682032	STC1	protein_coding	ENSG00000159167	stanniocalcin 1 [Source:HGNC Symbol;Acc:HGNC:11373]	0.0685845	46.2182	0.0810283	0.245429	559	12893	8	-1	23841915	23854807	1377	810	60.3704	0.588235
1416	NA	0.0323446	7.48615	0.682032	MKNK2	protein_coding	ENSG00000099875	MAP kinase interacting serine/threonine kinase 2 [Source:HGNC Symbol;Acc:HGNC:7111]	0.0240086	46.2182	0.0292738	0.126775	2900	13780	19	-1	2037465	2051244	4378	3802	48.5684	0.868433
1417	NA	0.0665133	7.0246	0.682032	ORAI2	protein_coding	ENSG00000160991	ORAI calcium release-activated calcium modulator 2 [Source:HGNC Symbol;Acc:HGNC:21667]	0.0493854	46.2182	0.0585016	0.293167	2106	23716	7	1	102433106	102456821	3099	1254	47.4864	0.404647
1418	NA	0.0824815	5.87913	0.682032	PIGK	protein_coding	ENSG00000142892	phosphatidylinositol glycan anchor biosynthesis class K [Source:HGNC Symbol;Acc:HGNC:8965]	0.0612599	46.2182	0.0750259	0.311987	952	130441	1	-1	77088990	77219430	1326	1258	55.9436	0.948718
1419	NA	0.142526	3.7591	0.682032	ODF2L	protein_coding	ENSG00000122417	outer dense fiber of sperm tails 2 like [Source:HGNC Symbol;Acc:HGNC:29225]	0.105868	46.2182	0.127595	0.249995	219	49519	1	-1	86346824	86396342	1000	471	46.9724	0.471
1420	NA	-0.0972883	4.43964	0.682032	C1RL	protein_coding	ENSG00000139178	complement C1r subcomponent like [Source:HGNC Symbol;Acc:HGNC:21265]	0.0722842	46.2182	0.087566	0.192044	351	19687	12	-1	7089587	7109273	1605	568	46.7465	0.353894
1421	NA	-0.0380375	7.0362	0.68345	FBXO9	protein_coding	ENSG00000112146	F-box protein 9 [Source:HGNC Symbol;Acc:HGNC:13588]	0.0283047	46.2182	0.0346165	0.132574	2123	48883	6	1	53051991	53100873	3709	3080	52.6153	0.830413
1422	NA	-0.0758106	5.92389	0.68345	PLSCR1	protein_coding	ENSG00000188313	phospholipid scramblase 1 [Source:HGNC Symbol;Acc:HGNC:9092]	0.0564831	46.2182	0.0689747	0.284404	982	29685	3	-1	146515180	146544864	1823	1648	52.3665	0.904004
1423	NA	0.0567414	6.22032	0.68345	CENPN	protein_coding	ENSG00000166451	centromere protein N [Source:HGNC Symbol;Acc:HGNC:30873]	0.0423161	46.2182	0.0516608	0.204596	1206	26617	16	1	81006498	81033114	1837	1483	44.8227	0.807295
1424	NA	0.0947905	5.27202	0.68345	MAP3K13	protein_coding	ENSG00000073803	mitogen-activated protein kinase kinase kinase 13 [Source:HGNC Symbol;Acc:HGNC:6852]	0.070712	46.2182	0.0864399	0.26474	625	206157	3	1	185282941	185489097	1995	915	56.318	0.458647
1425	NA	0.0494928	6.95441	0.68345	PRPF38A	protein_coding	ENSG00000134748	pre-mRNA processing factor 38A [Source:HGNC Symbol;Acc:HGNC:25930]	0.0369433	46.2182	0.0451369	0.216476	2006	16276	1	1	52404564	52420839	3345	2832	50.227	0.846637
1426	NA	-0.141119	3.35063	0.68345	TTC14	protein_coding	ENSG00000163728	tetratricopeptide repeat domain 14 [Source:HGNC Symbol;Acc:HGNC:24697]	0.105337	46.2182	0.126391	0.201065	165	15699	3	1	180602130	180617828	442	305	54.4721	0.690045
1427	NA	-0.0993661	3.92095	0.68345	KIF3A	protein_coding	ENSG00000131437	kinesin family member 3A [Source:HGNC Symbol;Acc:HGNC:6319]	0.0742161	46.2182	0.0888438	0.157534	245	45011	5	-1	132692628	132737638	1113	403	48.9231	0.362084
1428	NA	0.018819	6.7558	0.68345	SIL1	protein_coding	ENSG00000120725	SIL1 nucleotide exchange factor [Source:HGNC Symbol;Acc:HGNC:24624]	0.0140598	46.2182	0.0172141	0.0363318	1748	346838	5	-1	138946720	139293557	2718	2645	56.3947	0.973142
1429	NA	-0.100944	4.94141	0.68345	ZNF544	protein_coding	ENSG00000198131	zinc finger protein 544 [Source:HGNC Symbol;Acc:HGNC:16759]	0.075425	46.2182	0.0923207	0.268453	497	48902	19	1	58228594	58277495	1138	1038	44.237	0.912127
1430	NA	0.0336222	7.29606	0.68345	SKI	protein_coding	ENSG00000157933	SKI proto-oncogene [Source:HGNC Symbol;Acc:HGNC:10896]	0.0251226	46.2182	0.0307484	0.137662	2542	81425	1	1	2228695	2310119	3294	3012	39.1952	0.91439
1431	NA	0.0593076	4.92095	0.68345	KATNA1	protein_coding	ENSG00000186625	katanin catalytic subunit A1 [Source:HGNC Symbol;Acc:HGNC:6216]	0.0443189	46.2182	0.0542758	0.118038	490	54100	6	-1	149594873	149648972	2021	595	34.4454	0.294409
1432	NA	-0.060998	6.77466	0.68345	MRPS10	protein_coding	ENSG00000048544	mitochondrial ribosomal protein S10 [Source:HGNC Symbol;Acc:HGNC:14502]	0.0455828	46.2182	0.0556457	0.285223	1771	11065	6	-1	42206801	42217865	3051	2401	58.2503	0.786955
1433	NA	0.0772495	5.2511	0.68345	NFATC3	protein_coding	ENSG00000072736	nuclear factor of activated T cells 3 [Source:HGNC Symbol;Acc:HGNC:7777]	0.0577307	46.2182	0.0705171	0.2169	616	144509	16	1	68084751	68229259	1358	751	48.0626	0.553019
1434	NA	0.123381	4.63894	0.68345	TMEM65	protein_coding	ENSG00000164983	transmembrane protein 65 [Source:HGNC Symbol;Acc:HGNC:25203]	0.0922096	46.2182	0.111551	0.310761	403	66504	8	-1	124306189	124372692	695	653	52.4992	0.939568
1435	NA	-0.0914232	5.45598	0.68345	ARMCX3	protein_coding	ENSG00000102401	armadillo repeat containing X-linked 3 [Source:HGNC Symbol;Acc:HGNC:24065]	0.0683279	46.2182	0.0836239	0.293299	710	5047	X	1	101622797	101627843	1051	959	46.9447	0.912464
1436	NA	0.0885373	4.88518	0.68345	CIR1	protein_coding	ENSG00000138433	corepressor interacting with RBPJ, 1 [Source:HGNC Symbol;Acc:HGNC:24217]	0.0662	46.2182	0.0809569	0.210155	478	47694	2	-1	174348022	174395715	3605	1621	28.7711	0.449653
1437	NA	-0.0438456	5.9829	0.68345	USP8	protein_coding	ENSG00000138592	ubiquitin specific peptidase 8 [Source:HGNC Symbol;Acc:HGNC:12631]	0.0327867	46.2182	0.039794	0.120245	1023	90040	15	1	50424380	50514419	1801	1328	45.8441	0.737368
1438	NA	-0.0194111	6.55036	0.68345	ZNF185	protein_coding	ENSG00000147394	zinc finger protein 185 with LIM domain [Source:HGNC Symbol;Acc:HGNC:12976]	0.0145167	46.2182	0.016694	0.0343513	1516	59039	X	1	152914442	152973480	1823	1738	64.9902	0.953374
1439	NA	-0.0716115	5.97299	0.68345	VDR	protein_coding	ENSG00000111424	vitamin D receptor [Source:HGNC Symbol;Acc:HGNC:12679]	0.0535605	46.2182	0.0570569	0.209684	1016	101512	12	-1	47841537	47943048	1135	423	42.6572	0.372687
1440	NA	-0.0344281	8.66643	0.683532	PGD	protein_coding	ENSG00000142657	phosphogluconate dehydrogenase [Source:HGNC Symbol;Acc:HGNC:8891]	0.0257589	46.2182	0.0315177	0.207176	6572	21553	1	1	10398592	10420144	9323	9089	49.1781	0.974901
1441	NA	-0.0519134	6.39794	0.684639	FBRSL1	protein_coding	ENSG00000112787	fibrosin like 1 [Source:HGNC Symbol;Acc:HGNC:29308]	0.0388804	46.2182	0.0469912	0.186914	1364	95638	12	1	132489551	132585188	1859	1751	55.084	0.941904
1442	NA	0.0291124	6.65408	0.68526	ZCCHC17	protein_coding	ENSG00000121766	zinc finger CCHC-type containing 17 [Source:HGNC Symbol;Acc:HGNC:30246]	0.0218188	46.2182	0.0265321	0.0795714	1629	67972	1	1	31296982	31364953	12736	3101	27.8891	0.243483
1443	NA	0.0807824	5.3286	0.685772	TUBGCP3	protein_coding	ENSG00000126216	tubulin gamma complex associated protein 3 [Source:HGNC Symbol;Acc:HGNC:18598]	0.0605818	46.2182	0.0737336	0.233598	650	103163	13	-1	112485005	112588167	915	861	46.0755	0.940984
1444	NA	0.0113732	8.97778	0.68642	JTB	protein_coding	ENSG00000143543	jumping translocation breakpoint [Source:HGNC Symbol;Acc:HGNC:6201]	0.00853684	46.2182	0.0104538	0.0396166	8155	3420	1	-1	153974269	153977688	11430	10773	54.2246	0.94252
1445	NA	-0.143887	3.44374	0.68642	PTCD2	protein_coding	ENSG00000049883	pentatricopeptide repeat domain 2 [Source:HGNC Symbol;Acc:HGNC:25734]	0.108034	46.2182	0.131991	0.228177	176	48029	5	1	72320367	72368395	448	422	51.9431	0.941964
1446	NA	0.0388458	6.00251	0.68642	PLGRKT	protein_coding	ENSG00000107020	plasminogen receptor with a C-terminal lysine [Source:HGNC Symbol;Acc:HGNC:23633]	0.0291826	46.2182	0.034543	0.096339	1037	79906	9	-1	5357973	5437878	1330	1265	52.2585	0.951128
1447	NA	0.18505	2.50787	0.68642	ZFP41	protein_coding	ENSG00000181638	ZFP41 zinc finger protein [Source:HGNC Symbol;Acc:HGNC:26786]	0.13906	46.2182	0.170313	0.238185	92	15885	8	1	143246821	143262705	278	256	49.3438	0.920863
1448	NA	-0.0978919	5.31746	0.68642	ORC2	protein_coding	ENSG00000115942	origin recognition complex subunit 2 [Source:HGNC Symbol;Acc:HGNC:8488]	0.073602	46.2182	0.0886062	0.300196	645	54708	2	-1	200908973	200963680	1201	900	49.1011	0.749376
1449	NA	-0.0532125	5.35717	0.68642	ATF2	protein_coding	ENSG00000115966	activating transcription factor 2 [Source:HGNC Symbol;Acc:HGNC:784]	0.0400089	46.2182	0.0489776	0.110645	663	96133	2	-1	175072250	175168382	821	770	49.7403	0.937881
1450	NA	-0.0441621	7.43552	0.68642	TM9SF2	protein_coding	ENSG00000125304	transmembrane 9 superfamily member 2 [Source:HGNC Symbol;Acc:HGNC:11865]	0.0332066	46.2182	0.0405905	0.191072	2800	117696	13	1	99446311	99564006	3797	3582	49.7607	0.943376
1451	NA	0.135957	4.50394	0.68642	AGMAT	protein_coding	ENSG00000116771	agmatinase [Source:HGNC Symbol;Acc:HGNC:18407]	0.102248	46.2182	0.105959	0.249464	367	12758	1	-1	15572353	15585110	501	433	53.8845	0.864271
1452	NA	0.0787011	5.48813	0.686761	PSPH	protein_coding	ENSG00000146733	phosphoserine phosphatase [Source:HGNC Symbol;Acc:HGNC:9577]	0.0592185	46.2182	0.0722034	0.248269	726	40554	7	-1	56011051	56051604	1180	1116	54.7858	0.945763
1453	NA	-0.00762425	8.25285	0.687059	LARP1	protein_coding	ENSG00000155506	La ribonucleoprotein domain family member 1 [Source:HGNC Symbol;Acc:HGNC:29531]	0.00573967	46.2182	0.00700805	0.0169306	4934	104706	5	1	154712902	154817607	9524	7085	43.9742	0.74391
1454	NA	0.104149	5.07442	0.687143	ASXL2	protein_coding	ENSG00000143970	additional sex combs like 2, transcriptional regulator [Source:HGNC Symbol;Acc:HGNC:23805]	0.0784387	46.2182	0.0942692	0.304968	545	144764	2	-1	25733753	25878516	803	735	49.5673	0.915318
1455	NA	0.0702675	6.59071	0.687143	PANK2	protein_coding	ENSG00000125779	pantothenate kinase 2 [Source:HGNC Symbol;Acc:HGNC:15894]	0.0529334	46.2182	0.0648184	0.322988	1559	41044	20	1	3888839	3929882	1720	1627	51.7492	0.94593
1456	NA	0.632716	3.97866	0.68852	TMEM30B	protein_coding	ENSG00000182107	transmembrane protein 30B [Source:HGNC Symbol;Acc:HGNC:27254]	0.476957	44.2182	0.0941274	0.232741	255	4471	14	-1	61277370	61281840	261	241	54.3776	0.923372
1457	NA	0.128327	3.46004	0.68852	ZDHHC17	protein_coding	ENSG00000186908	zinc finger DHHC-type containing 17 [Source:HGNC Symbol;Acc:HGNC:18412]	0.0968139	46.2182	0.118568	0.191642	178	90109	12	1	76763588	76853696	472	300	50.64	0.635593
1458	NA	0.182297	2.96159	0.688859	TBCEL	protein_coding	ENSG00000154114	tubulin folding cofactor E like [Source:HGNC Symbol;Acc:HGNC:28115]	0.137634	46.2182	0.1683	0.274593	126	66704	11	1	121024072	121090775	397	294	51.9558	0.740554
1459	NA	0.0867656	5.16918	0.688859	MTR	protein_coding	ENSG00000116984	5-methyltetrahydrofolate-homocysteine methyltransferase [Source:HGNC Symbol;Acc:HGNC:7468]	0.0655345	46.2182	0.0802622	0.249953	582	108701	1	1	236795281	236903981	1001	759	56.556	0.758242
1460	NA	0.0517305	7.16173	0.688859	PSMD5	protein_coding	ENSG00000095261	proteasome 26S subunit, non-ATPase 5 [Source:HGNC Symbol;Acc:HGNC:9563]	0.0390765	46.2182	0.0475851	0.213578	2316	27489	9	-1	120815496	120842984	2961	2675	45.9402	0.903411
1461	NA	-0.0704135	6.27317	0.688859	CDK6	protein_coding	ENSG00000105810	cyclin dependent kinase 6 [Source:HGNC Symbol;Acc:HGNC:1777]	0.0532044	46.2182	0.0603962	0.24405	1251	231674	7	-1	92604921	92836594	1803	1408	43.6641	0.780921
1462	NA	0.0445989	8.0091	0.688859	BNIP3	protein_coding	ENSG00000176171	BCL2 interacting protein 3 [Source:HGNC Symbol;Acc:HGNC:1084]	0.0337048	46.2182	0.0408698	0.266912	4167	15559	10	-1	131966455	131982013	5893	5469	45.559	0.92805
1463	NA	0.0282859	7.72956	0.690898	TYMS	protein_coding	ENSG00000176890	thymidylate synthetase [Source:HGNC Symbol;Acc:HGNC:12441]	0.0214109	46.2182	0.0259911	0.11252	3433	15975	18	1	657604	673578	4998	4543	57.6786	0.908964
1464	NA	0.00923441	8.17197	0.693193	MRPL13	protein_coding	ENSG00000172172	mitochondrial ribosomal protein L13 [Source:HGNC Symbol;Acc:HGNC:14278]	0.00700311	46.2182	0.0085228	0.0224107	4665	64642	8	-1	120380761	120445402	6388	6082	64.501	0.952098
1465	NA	-0.1002	5.20348	0.693193	TTC7A	protein_coding	ENSG00000068724	tetratricopeptide repeat domain 7A [Source:HGNC Symbol;Acc:HGNC:19750]	0.0760031	46.2182	0.0923835	0.317068	596	159981	2	1	46916157	47076137	832	805	51.5056	0.967548
1466	NA	-0.0969186	4.64609	0.693425	PXMP4	protein_coding	ENSG00000101417	peroxisomal membrane protein 4 [Source:HGNC Symbol;Acc:HGNC:15920]	0.0735473	46.2182	0.0887895	0.196702	405	17566	20	-1	33702754	33720319	796	576	47.0122	0.723618
1467	NA	-0.0201107	9.18689	0.693854	EIF2S2	protein_coding	ENSG00000125977	eukaryotic translation initiation factor 2 subunit beta [Source:HGNC Symbol;Acc:HGNC:3266]	0.0152748	46.2182	0.0185705	0.104361	9427	24035	20	-1	34088298	34112332	36241	8805	31.3868	0.242957
1468	NA	0.0966621	3.9385	0.693854	ITFG2	protein_coding	ENSG00000111203	integrin alpha FG-GAP repeat containing 2 [Source:HGNC Symbol;Acc:HGNC:30879]	0.0734223	46.2182	0.0898185	0.163355	248	47170	12	1	2812622	2859791	556	467	59.8758	0.839928
1469	NA	-0.0862035	5.18398	0.693854	CDIP1	protein_coding	ENSG00000089486	cell death inducing p53 target 1 [Source:HGNC Symbol;Acc:HGNC:13234]	0.0655253	46.2182	0.0782036	0.218112	588	28154	16	-1	4510675	4538828	780	750	56.628	0.961538
1470	NA	-0.143304	3.5389	0.693854	CCSAP	protein_coding	ENSG00000154429	centriole, cilia and spindle associated protein [Source:HGNC Symbol;Acc:HGNC:29578]	0.108967	46.2182	0.131749	0.230874	188	22290	1	-1	229321005	229343294	271	246	41.6951	0.907749
1471	NA	-0.0606769	5.71393	0.693854	PHIP	protein_coding	ENSG00000146247	pleckstrin homology domain interacting protein [Source:HGNC Symbol;Acc:HGNC:15673]	0.0461391	46.2182	0.0562858	0.164719	849	142370	6	-1	78935867	79078236	1636	1229	49.1814	0.751222
1472	NA	-0.109806	4.69512	0.693854	SENP5	protein_coding	ENSG00000119231	SUMO specific peptidase 5 [Source:HGNC Symbol;Acc:HGNC:28407]	0.083501	46.2182	0.102254	0.24913	419	66859	3	1	196867856	196934714	723	677	57.8981	0.936376
1473	NA	0.0201858	7.70027	0.694677	CHURC1	protein_coding	ENSG00000258289	churchill domain containing 1 [Source:HGNC Symbol;Acc:HGNC:20099]	0.015365	46.2182	0.0187172	0.0673477	3364	30231	14	1	64914361	64944591	5084	4303	47.5475	0.846381
1474	NA	-0.0437287	7.61821	0.694677	ELAVL1	protein_coding	ENSG00000066044	ELAV like RNA binding protein 1 [Source:HGNC Symbol;Acc:HGNC:3312]	0.0332908	46.2182	0.040765	0.221219	3178	47081	19	-1	7958579	8005659	4567	4262	57.39	0.933217
1475	NA	0.0881493	5.23697	0.695553	EHMT1	protein_coding	ENSG00000181090	euchromatic histone lysine methyltransferase 1 [Source:HGNC Symbol;Acc:HGNC:24650]	0.0671664	46.2182	0.082146	0.25751	610	251054	9	1	137618963	137870016	979	900	49.37	0.919305
1476	NA	0.0631097	6.46105	0.696603	ANKLE2	protein_coding	ENSG00000176915	ankyrin repeat and LEM domain containing 2 [Source:HGNC Symbol;Acc:HGNC:29101]	0.0481671	46.2182	0.0588749	0.276466	1425	36386	12	-1	132725503	132761888	2286	2103	44.7223	0.919948
1477	NA	0.0728664	6.1213	0.696603	ERI1	protein_coding	ENSG00000104626	exoribonuclease 1 [Source:HGNC Symbol;Acc:HGNC:23994]	0.0556287	46.2182	0.0675733	0.279786	1126	114600	8	1	9002147	9116746	1876	1679	46.9077	0.894989
1478	NA	-0.0808474	7.50198	0.696603	ITGA6	protein_coding	ENSG00000091409	integrin subunit alpha 6 [Source:HGNC Symbol;Acc:HGNC:6142]	0.0617389	46.2182	0.0484704	0.25905	2932	78929	2	1	172427354	172506282	3395	3097	54.6984	0.912224
1479	NA	-0.0309267	8.46434	0.696603	MANF	protein_coding	ENSG00000145050	mesencephalic astrocyte derived neurotrophic factor [Source:HGNC Symbol;Acc:HGNC:15461]	0.0236225	46.2182	0.0289214	0.164705	5713	4351	3	1	51385047	51389397	7963	7402	51.2945	0.929549
1480	NA	0.0733861	4.76894	0.696603	LSM11	protein_coding	ENSG00000155858	LSM11, U7 small nuclear RNA associated [Source:HGNC Symbol;Acc:HGNC:30860]	0.0560575	46.2182	0.0679937	0.161085	441	17015	5	1	157743695	157760709	705	637	47.3203	0.903546
1481	NA	-0.0678282	6.50001	0.696603	KLC1	protein_coding	ENSG00000126214	kinesin light chain 1 [Source:HGNC Symbol;Acc:HGNC:6387]	0.0518351	46.2182	0.0634536	0.310486	1464	152354	14	1	103561896	103714249	1910	1796	54.0212	0.940314
1482	NA	-0.0714634	5.30398	0.696603	KLF9	protein_coding	ENSG00000119138	Kruppel like factor 9 [Source:HGNC Symbol;Acc:HGNC:1123]	0.0546211	46.2182	0.0539934	0.134144	639	30028	9	-1	70384597	70414624	1220	1079	56.4143	0.884426
1483	NA	-0.0349674	8.05912	0.696603	NCOR1	protein_coding	ENSG00000141027	nuclear receptor corepressor 1 [Source:HGNC Symbol;Acc:HGNC:7672]	0.0267387	46.2182	0.0327412	0.19499	4314	189029	17	-1	16029157	16218185	7098	2097	48.5584	0.295435
1484	NA	-0.0711642	5.2674	0.696603	NOL12	protein_coding	ENSG00000273899	nucleolar protein 12 [Source:HGNC Symbol;Acc:HGNC:28585]	0.0544377	46.2182	0.0664966	0.190081	623	11806	22	1	37681673	37693478	885	803	53.396	0.907345
1485	NA	-0.0383253	7.82666	0.696603	MAPRE1	protein_coding	ENSG00000101367	microtubule associated protein RP/EB family member 1 [Source:HGNC Symbol;Acc:HGNC:6890]	0.0293223	46.2182	0.0356042	0.19006	3672	30513	20	1	32819893	32850405	5092	4413	49.5944	0.866654
1486	NA	0.0253165	8.40769	0.696603	RRBP1	protein_coding	ENSG00000125844	ribosome binding protein 1 [Source:HGNC Symbol;Acc:HGNC:10448]	0.0193716	46.2182	0.023693	0.128849	5493	68618	20	-1	17613678	17682295	12010	10541	42.153	0.877685
1487	NA	0.0733892	6.00945	0.696603	MIEF1	protein_coding	ENSG00000100335	mitochondrial elongation factor 1 [Source:HGNC Symbol;Acc:HGNC:25979]	0.0561673	46.2182	0.0686057	0.278986	1042	18701	22	1	39499432	39518132	1750	1407	47.0554	0.804
1488	NA	0.0945142	4.02323	0.696603	SRFBP1	protein_coding	ENSG00000151304	serum response factor binding protein 1 [Source:HGNC Symbol;Acc:HGNC:26333]	0.0723706	46.2182	0.0886308	0.163166	263	113610	5	1	121961961	122075570	541	373	44.7024	0.689464
1489	NA	0.0882654	4.61367	0.696603	NEDD9	protein_coding	ENSG00000111859	neural precursor cell expressed, developmentally down-regulated 9 [Source:HGNC Symbol;Acc:HGNC:7733]	0.0675994	46.2182	0.082759	0.194846	396	199051	6	-1	11183298	11382348	1043	579	45.2919	0.555129
1490	NA	-0.0504713	5.28352	0.696603	WDTC1	protein_coding	ENSG00000142784	WD and tetratricopeptide repeats 1 [Source:HGNC Symbol;Acc:HGNC:29175]	0.038658	46.2182	0.0473372	0.115556	630	74118	1	1	27234516	27308633	860	827	56.7836	0.961628
1491	NA	0.0458105	6.50493	0.698074	RFK	protein_coding	ENSG00000135002	riboflavin kinase [Source:HGNC Symbol;Acc:HGNC:30324]	0.0351388	46.2182	0.0426709	0.169226	1469	9001	9	-1	76385517	76394517	2021	1951	59.0928	0.965364
1492	NA	-0.0386595	7.28409	0.698074	MLEC	protein_coding	ENSG00000110917	malectin [Source:HGNC Symbol;Acc:HGNC:28973]	0.0296606	46.2182	0.0362319	0.170266	2521	14996	12	1	120686869	120701864	3960	3669	53.432	0.926515
1493	NA	0.0998719	4.71563	0.698074	CDK11B	protein_coding	ENSG00000248333	cyclin dependent kinase 11B [Source:HGNC Symbol;Acc:HGNC:1729]	0.0766434	46.2182	0.0925054	0.24939	425	23786	1	-1	1635227	1659012	8959	3648	15.6913	0.407188
1494	NA	-0.010467	9.49099	0.698074	EMP1	protein_coding	ENSG00000134531	epithelial membrane protein 1 [Source:HGNC Symbol;Acc:HGNC:3333]	0.00803592	46.2182	0.00981186	0.0381294	11639	23224	12	1	13196716	13219939	17579	17186	59.9583	0.977644
1495	NA	0.0838518	5.05845	0.698074	PPP6R2	protein_coding	ENSG00000100239	protein phosphatase 6 regulatory subunit 2 [Source:HGNC Symbol;Acc:HGNC:19253]	0.0644174	46.2182	0.0787983	0.223646	539	101787	22	1	50343304	50445090	784	702	49.5783	0.895408
1496	NA	0.0333911	5.9472	0.698074	HIBADH	protein_coding	ENSG00000106049	3-hydroxyisobutyrate dehydrogenase [Source:HGNC Symbol;Acc:HGNC:4907]	0.0256942	46.2182	0.0312687	0.0754134	998	137554	7	-1	27525442	27662995	1137	1058	55.3781	0.930519
1497	NA	-0.092385	5.47014	0.698074	RSF1	protein_coding	ENSG00000048649	remodeling and spacing factor 1 [Source:HGNC Symbol;Acc:HGNC:18118]	0.0711028	46.2182	0.0868663	0.308355	717	161022	11	-1	77659996	77821017	9581	4914	12.4526	0.51289
1498	NA	-0.071696	5.70882	0.698074	BMP1	protein_coding	ENSG00000168487	bone morphogenetic protein 1 [Source:HGNC Symbol;Acc:HGNC:1067]	0.0551854	46.2182	0.0672868	0.238933	846	47591	8	1	22164736	22212326	1168	1110	59.7315	0.950342
1499	NA	0.0748371	5.57115	0.698074	TEX30	protein_coding	ENSG00000151287	testis expressed 30 [Source:HGNC Symbol;Acc:HGNC:25188]	0.0576484	46.2182	0.0704072	0.251854	769	7822	13	-1	102765990	102773811	1083	952	44.8582	0.87904
1500	NA	-0.0884875	4.69167	0.698074	ADARB1	protein_coding	ENSG00000197381	adenosine deaminase, RNA specific B1 [Source:HGNC Symbol;Acc:HGNC:226]	0.0681673	46.2182	0.0759981	0.170309	418	152708	21	1	45073853	45226560	787	737	45.3487	0.936468
1501	NA	-0.107958	4.64964	0.698074	TDRP	protein_coding	ENSG00000180190	testis development related protein [Source:HGNC Symbol;Acc:HGNC:26951]	0.083178	46.2182	0.093459	0.246956	406	55990	8	-1	489792	545781	721	628	47.3599	0.871012
1502	NA	0.0411416	7.5641	0.698074	SUPT4H1	protein_coding	ENSG00000213246	SPT4 homolog, DSIF elongation factor subunit [Source:HGNC Symbol;Acc:HGNC:11467]	0.0317047	46.2182	0.0387095	0.197779	3061	7919	17	-1	58345175	58353093	4384	4273	58.5514	0.974681
1503	NA	0.134993	3.52347	0.698074	IQCD	protein_coding	ENSG00000166578	IQ motif containing D [Source:HGNC Symbol;Acc:HGNC:25168]	0.104049	46.2182	0.127022	0.233351	186	25654	12	-1	113195441	113221094	295	286	48.4441	0.969492
1504	NA	-0.0790159	5.6673	0.698074	RAB9A	protein_coding	ENSG00000123595	RAB9A, member RAS oncogene family [Source:HGNC Symbol;Acc:HGNC:9792]	0.0609177	46.2182	0.0719505	0.262219	822	21382	X	1	13689125	13710506	1136	1070	51.0112	0.941901
1505	NA	-0.0720994	5.96016	0.698074	PDCD7	protein_coding	ENSG00000090470	programmed cell death 7 [Source:HGNC Symbol;Acc:HGNC:8767]	0.0555922	46.2182	0.0676806	0.249625	1007	16458	15	-1	65117379	65133836	1983	695	45.7813	0.350479
1506	NA	0.155338	2.98431	0.698074	NATD1	protein_coding	ENSG00000274180	N-acetyltransferase domain containing 1 [Source:HGNC Symbol;Acc:HGNC:30770]	0.119843	46.2182	0.146422	0.225586	128	14541	17	-1	21238870	21253410	188	185	57.4108	0.984043
1507	NA	-0.0199267	7.01704	0.698074	VASP	protein_coding	ENSG00000125753	vasodilator stimulated phosphoprotein [Source:HGNC Symbol;Acc:HGNC:12652]	0.0153753	46.2182	0.018597	0.0506026	2095	20405	19	1	45506579	45526983	3008	2915	59.1626	0.969082
1508	NA	0.0416884	8.77221	0.698074	HNRNPA3	protein_coding	ENSG00000170144	heterogeneous nuclear ribonucleoprotein A3 [Source:HGNC Symbol;Acc:HGNC:24941]	0.0321805	46.2182	0.0394083	0.309188	7072	11396	2	1	177212563	177223958	9629	9110	52.8705	0.9461
1509	NA	0.0352788	7.99833	0.698074	PLOD2	protein_coding	ENSG00000152952	procollagen-lysine,2-oxoglutarate 5-dioxygenase 2 [Source:HGNC Symbol;Acc:HGNC:9082]	0.0272474	46.2182	0.032067	0.176997	4136	94214	3	-1	146069440	146163653	6104	5825	56.8539	0.954292
1510	NA	-0.117784	3.7325	0.698074	ZNF532	protein_coding	ENSG00000074657	zinc finger protein 532 [Source:HGNC Symbol;Acc:HGNC:30940]	0.0909758	46.2182	0.110454	0.209064	215	123881	18	1	58862600	58986480	390	265	44.7698	0.679487
1511	NA	0.0439538	7.10584	0.698074	RANBP3	protein_coding	ENSG00000031823	RAN binding protein 3 [Source:HGNC Symbol;Acc:HGNC:9850]	0.0339511	46.2182	0.0415371	0.202035	2228	62004	19	-1	5916139	5978142	3557	3353	47.2475	0.942648
1512	NA	0.0504563	7.18214	0.698074	EFEMP1	protein_coding	ENSG00000115380	EGF containing fibulin extracellular matrix protein 1 [Source:HGNC Symbol;Acc:HGNC:3218]	0.0389755	46.2182	0.0459011	0.245344	2349	58173	2	-1	55865967	55924139	3207	2894	55.5577	0.902401
1513	NA	0.0640252	6.73836	0.698074	NCS1	protein_coding	ENSG00000107130	neuronal calcium sensor 1 [Source:HGNC Symbol;Acc:HGNC:3953]	0.0494574	46.2182	0.0604468	0.311468	1727	64727	9	1	130172578	130237304	2362	2222	58.892	0.940728
1514	NA	-0.0743396	5.62274	0.698074	SEC14L1	protein_coding	ENSG00000129657	SEC14 like lipid binding 1 [Source:HGNC Symbol;Acc:HGNC:10698]	0.0574354	46.2182	0.0697892	0.238759	797	130386	17	1	77086716	77217101	1258	1130	45.6018	0.898251
1515	NA	-0.024729	6.57583	0.698074	MFSD3	protein_coding	ENSG00000167700	major facilitator superfamily domain containing 3 [Source:HGNC Symbol;Acc:HGNC:25157]	0.019111	46.2182	0.0225192	0.0606086	1543	2140	8	1	144509074	144511213	1792	1758	56.7782	0.981027
1516	NA	0.0215591	5.86236	0.698074	MED18	protein_coding	ENSG00000130772	mediator complex subunit 18 [Source:HGNC Symbol;Acc:HGNC:25944]	0.0166633	46.2182	0.0203862	0.0377738	941	6966	1	1	28329002	28335967	1329	1319	57.9151	0.992476
1517	NA	-0.0673878	4.95872	0.698074	RAB11FIP5	protein_coding	ENSG00000135631	RAB11 family interacting protein 5 [Source:HGNC Symbol;Acc:HGNC:24845]	0.0520862	46.2182	0.0635682	0.154429	503	83340	2	-1	73073382	73156721	731	703	53.6799	0.961696
1518	NA	0.104292	4.51569	0.698171	MAU2	protein_coding	ENSG00000129933	MAU2 sister chromatid cohesion factor [Source:HGNC Symbol;Acc:HGNC:29140]	0.0806857	46.2182	0.098228	0.24298	370	38075	19	1	19320681	19358755	563	461	50.6291	0.818828
1519	NA	0.00718835	9.27864	0.698171	ERH	protein_coding	ENSG00000100632	ERH, mRNA splicing and mitosis factor [Source:HGNC Symbol;Acc:HGNC:3447]	0.00556206	46.2182	0.00680824	0.0209435	10046	18505	14	-1	69380123	69398627	14261	13758	54.1641	0.964729
1520	NA	-0.025004	7.03756	0.698171	UBE2Q1	protein_coding	ENSG00000160714	ubiquitin conjugating enzyme E2 Q1 [Source:HGNC Symbol;Acc:HGNC:15698]	0.0193524	46.2182	0.0236995	0.0783116	2125	10452	1	-1	154548577	154559028	2972	2802	54.4147	0.942799
1521	NA	0.0435928	7.78116	0.698171	HACD3	protein_coding	ENSG00000074696	3-hydroxyacyl-CoA dehydratase 3 [Source:HGNC Symbol;Acc:HGNC:24175]	0.0337419	46.2182	0.0407852	0.22558	3558	47935	15	1	65530418	65578352	4601	4137	54.4404	0.899152
1522	NA	-0.0750763	5.89869	0.698171	VPS33A	protein_coding	ENSG00000139719	VPS33A, CORVET/HOPS core subunit [Source:HGNC Symbol;Acc:HGNC:18179]	0.0581199	46.2182	0.0709555	0.287662	965	36958	12	-1	122229564	122266521	1434	1332	51.4002	0.92887
1523	NA	0.051018	5.58608	0.698454	SLMAP	protein_coding	ENSG00000163681	sarcolemma associated protein [Source:HGNC Symbol;Acc:HGNC:16643]	0.0395145	46.2182	0.0473952	0.127004	777	173719	3	1	57755450	57929168	1323	1037	50.7117	0.783825
1524	NA	-0.0213692	8.55867	0.699213	SHC1	protein_coding	ENSG00000160691	SHC adaptor protein 1 [Source:HGNC Symbol;Acc:HGNC:10840]	0.0165679	46.2182	0.0202017	0.0995691	6099	12098	1	-1	154962298	154974395	8144	7507	49.1515	0.921783
1525	NA	-0.121127	4.06646	0.699213	DNAJB14	protein_coding	ENSG00000164031	DnaJ heat shock protein family (Hsp40) member B14 [Source:HGNC Symbol;Acc:HGNC:25881]	0.093924	46.2182	0.114989	0.243706	271	50479	4	-1	99896248	99946726	551	476	48.4181	0.863884
1526	NA	0.114213	4.40216	0.699213	NRF1	protein_coding	ENSG00000106459	nuclear respiratory factor 1 [Source:HGNC Symbol;Acc:HGNC:7996]	0.0886008	46.2182	0.108262	0.27897	342	145369	7	1	129611714	129757082	485	472	48.5996	0.973196
1527	NA	0.0282331	6.45598	0.699213	CSNK1G2	protein_coding	ENSG00000133275	casein kinase 1 gamma 2 [Source:HGNC Symbol;Acc:HGNC:2455]	0.0219073	46.2182	0.0268064	0.0773656	1420	40190	19	1	1941149	1981338	1807	1759	56.2229	0.973437
1528	NA	0.0734695	5.63356	0.699213	FAM114A1	protein_coding	ENSG00000197712	family with sequence similarity 114 member A1 [Source:HGNC Symbol;Acc:HGNC:25087]	0.0570333	46.2182	0.0658452	0.226346	803	78063	4	1	38867677	38945739	5140	1582	41.2693	0.307782
1529	NA	0.0337834	6.19863	0.699213	RFT1	protein_coding	ENSG00000163933	RFT1 homolog [Source:HGNC Symbol;Acc:HGNC:30220]	0.0262262	46.2182	0.031973	0.0860704	1188	41980	3	-1	53088483	53130462	1661	1575	51.1384	0.948224
1530	NA	-0.0222083	7.34406	0.699491	RHEB	protein_coding	ENSG00000106615	Ras homolog, mTORC1 binding [Source:HGNC Symbol;Acc:HGNC:10011]	0.017254	46.2182	0.0209678	0.0732034	2628	54109	7	-1	151466012	151520120	3471	3128	46.1234	0.901181
1531	NA	0.0316768	8.5064	0.699491	STK24	protein_coding	ENSG00000102572	serine/threonine kinase 24 [Source:HGNC Symbol;Acc:HGNC:11403]	0.0246154	46.2182	0.0298733	0.191868	5882	132756	13	-1	98445185	98577940	8553	7945	49.6123	0.928914
1532	NA	0.0964208	4.10843	0.699491	EXOC8	protein_coding	ENSG00000116903	exocyst complex component 8 [Source:HGNC Symbol;Acc:HGNC:24659]	0.074933	46.2182	0.0910208	0.168806	279	5100	1	-1	231332753	231337852	450	430	45.2953	0.955556
1533	NA	-0.0078868	8.2898	0.700673	MRPL11	protein_coding	ENSG00000174547	mitochondrial ribosomal protein L11 [Source:HGNC Symbol;Acc:HGNC:14042]	0.0061358	46.2182	0.0074892	0.0178443	5062	31664	11	-1	66435075	66466738	6856	6580	48.2307	0.959743
1534	NA	0.0137327	9.20408	0.701674	TUBB6	protein_coding	ENSG00000176014	tubulin beta 6 class V [Source:HGNC Symbol;Acc:HGNC:20776]	0.0106941	46.2182	0.0130508	0.0543661	9540	36652	18	1	12307669	12344320	14992	12350	52.7466	0.823773
1535	NA	0.117356	4.355	0.701818	PFKFB2	protein_coding	ENSG00000123836	6-phosphofructo-2-kinase/fructose-2,6-biphosphatase 2 [Source:HGNC Symbol;Acc:HGNC:8873]	0.0914247	46.2182	0.0943932	0.199341	331	46659	1	1	207034366	207081024	410	357	60.1345	0.870732
1536	NA	0.108185	4.55036	0.701847	CHN1	protein_coding	ENSG00000128656	chimerin 1 [Source:HGNC Symbol;Acc:HGNC:1943]	0.0843236	46.2182	0.0898281	0.213407	379	206007	2	-1	174799363	175005369	675	634	48.1088	0.939259
1537	NA	0.0326123	5.46812	0.701847	EEA1	protein_coding	ENSG00000102189	early endosome antigen 1 [Source:HGNC Symbol;Acc:HGNC:3185]	0.025422	46.2182	0.0309866	0.0613335	716	158695	12	-1	92770637	92929331	1992	1407	38.1734	0.706325
1538	NA	0.017308	6.42932	0.704659	MTMR14	protein_coding	ENSG00000163719	myotubularin related protein 14 [Source:HGNC Symbol;Acc:HGNC:26190]	0.0135244	46.2182	0.0165539	0.0345815	1394	52961	3	1	9649433	9702393	2042	1908	47.859	0.934378
1539	NA	-0.104312	3.97866	0.704659	LFNG	protein_coding	ENSG00000106003	LFNG O-fucosylpeptide 3-beta-N-acetylglucosaminyltransferase [Source:HGNC Symbol;Acc:HGNC:6560]	0.0815308	46.2182	0.0925599	0.175717	255	16649	7	1	2512529	2529177	307	294	55.6463	0.957655
1540	NA	0.0314155	5.85929	0.704659	WDR76	protein_coding	ENSG00000092470	WD repeat domain 76 [Source:HGNC Symbol;Acc:HGNC:25773]	0.0245566	46.2182	0.0300649	0.0725967	939	41457	15	1	43826963	43868419	1474	1420	54.4359	0.963365
1541	NA	0.0365209	5.95298	0.704904	SUZ12	protein_coding	ENSG00000178691	SUZ12, polycomb repressive complex 2 subunit [Source:HGNC Symbol;Acc:HGNC:17101]	0.0285605	46.2182	0.0349522	0.0874349	1002	64028	17	1	31937018	32001045	1753	1293	43.5855	0.737593
1542	NA	-0.0391263	7.50934	0.705653	COPS8	protein_coding	ENSG00000198612	COP9 signalosome subunit 8 [Source:HGNC Symbol;Acc:HGNC:24335]	0.0306224	46.2182	0.0374143	0.190127	2947	15155	2	1	237085312	237100466	4130	3605	53.362	0.872881
1543	NA	0.032518	7.29606	0.705718	AP3M1	protein_coding	ENSG00000185009	adaptor related protein complex 3 subunit mu 1 [Source:HGNC Symbol;Acc:HGNC:569]	0.0254685	46.2182	0.0311923	0.133863	2542	30809	10	-1	74120255	74151063	3640	3579	65.755	0.983242
1544	NA	0.0350278	6.64252	0.705718	FAAP20	protein_coding	ENSG00000162585	Fanconi anemia core complex associated protein 20 [Source:HGNC Symbol;Acc:HGNC:26428]	0.0274357	46.2182	0.0334329	0.108273	1616	28260	1	-1	2184461	2212720	2447	2329	55.8016	0.951778
1545	NA	0.0682678	4.63177	0.705718	LTBP3	protein_coding	ENSG00000168056	latent transforming growth factor beta binding protein 3 [Source:HGNC Symbol;Acc:HGNC:6716]	0.0534808	46.2182	0.0652861	0.134129	401	20126	11	-1	65538805	65558930	585	573	63.377	0.979487
1546	NA	0.0135794	11.6929	0.706654	GNAI2	protein_coding	ENSG00000114353	G protein subunit alpha i2 [Source:HGNC Symbol;Acc:HGNC:4385]	0.0106553	46.2182	0.0130451	0.0934013	53551	33064	3	1	50226292	50259355	77415	30718	28.6958	0.396796
1547	NA	0.0875792	5.18888	0.706654	AVL9	protein_coding	ENSG00000105778	AVL9 cell migration associated [Source:HGNC Symbol;Acc:HGNC:28994]	0.0687563	46.2182	0.0840055	0.280237	590	93296	7	1	32495426	32588721	867	791	50.5714	0.912341
1548	NA	-0.0515601	5.0504	0.706654	QRSL1	protein_coding	ENSG00000130348	glutaminyl-tRNA synthase (glutamine-hydrolyzing)-like 1 [Source:HGNC Symbol;Acc:HGNC:21020]	0.0404864	46.2182	0.0480465	0.102292	536	38840	6	1	106629578	106668417	876	814	42.0835	0.929224
1549	NA	-0.0622401	6.5312	0.706654	CEP57	protein_coding	ENSG00000166037	centrosomal protein 57 [Source:HGNC Symbol;Acc:HGNC:30794]	0.0488912	46.2182	0.0595652	0.290296	1496	42729	11	1	95789965	95832693	2190	1973	48.2174	0.900913
1550	NA	0.0261342	6.55606	0.706654	MARCKSL1	protein_coding	ENSG00000175130	MARCKS like 1 [Source:HGNC Symbol;Acc:HGNC:7142]	0.0205417	46.2182	0.0247784	0.0613861	1522	2548	1	-1	32333832	32336379	2045	1883	55.3866	0.920782
1551	NA	0.0758857	5.99274	0.706654	RAB27A	protein_coding	ENSG00000069974	RAB27A, member RAS oncogene family [Source:HGNC Symbol;Acc:HGNC:9766]	0.0596512	46.2182	0.0726798	0.306136	1030	116148	15	-1	55202966	55319113	1468	967	50.3061	0.658719
1552	NA	-0.0286276	5.87457	0.706654	SLC35F2	protein_coding	ENSG00000110660	solute carrier family 35 member F2 [Source:HGNC Symbol;Acc:HGNC:23615]	0.0225081	46.2182	0.0269682	0.0545969	949	137303	11	-1	107790991	107928293	1224	1166	57.6106	0.952614
1553	NA	-0.0398154	8.65253	0.706654	RAB11A	protein_coding	ENSG00000103769	RAB11A, member RAS oncogene family [Source:HGNC Symbol;Acc:HGNC:9760]	0.0313067	46.2182	0.0379493	0.278413	6509	165938	15	1	65726054	65891991	8228	7679	45.2254	0.933277
1554	NA	0.0456335	7.11037	0.706654	OAZ2	protein_coding	ENSG00000180304	ornithine decarboxylase antizyme 2 [Source:HGNC Symbol;Acc:HGNC:8096]	0.0358971	46.2182	0.0439629	0.199651	2235	15709	15	-1	64687573	64703281	2793	2718	55.2502	0.973147
1555	NA	0.0221015	7.64787	0.706654	CNIH4	protein_coding	ENSG00000143771	cornichon family AMPA receptor auxiliary protein 4 [Source:HGNC Symbol;Acc:HGNC:25013]	0.0173864	46.2182	0.0208602	0.0717431	3244	22610	1	1	224356850	224379459	4178	3421	41.0184	0.818813
1556	NA	0.119491	4.03416	0.706654	PIGH	protein_coding	ENSG00000100564	phosphatidylinositol glycan anchor biosynthesis class H [Source:HGNC Symbol;Acc:HGNC:8964]	0.0940154	46.2182	0.115125	0.249569	265	18333	14	-1	67581955	67600287	397	368	49.2853	0.926952
1557	NA	0.0458079	7.46963	0.706654	SEH1L	protein_coding	ENSG00000085415	SEH1 like nucleoporin [Source:HGNC Symbol;Acc:HGNC:30379]	0.0360495	46.2182	0.0438834	0.245117	2867	40404	18	1	12947133	12987536	3523	3367	49.1515	0.95572
1558	NA	0.0296185	9.80538	0.706654	HMGB1	protein_coding	ENSG00000189403	high mobility group box 1 [Source:HGNC Symbol;Acc:HGNC:4983]	0.0233139	46.2182	0.0285227	0.23996	14473	160894	13	-1	30456704	30617597	19163	15096	58.7812	0.787768
1559	NA	-0.00509271	9.87229	0.706654	UQCRH	protein_coding	ENSG00000173660	ubiquinol-cytochrome c reductase hinge protein [Source:HGNC Symbol;Acc:HGNC:12590]	0.00400895	46.2182	0.00489604	0.0128901	15160	13146	1	1	46303631	46316776	19710	18990	54.4241	0.96347
1560	NA	0.127392	3.90912	0.707294	RGS20	protein_coding	ENSG00000147509	regulator of G protein signaling 20 [Source:HGNC Symbol;Acc:HGNC:14600]	0.100372	46.2182	0.110441	0.219411	243	107496	8	1	53851808	53959303	464	442	53.9729	0.952586
1561	NA	0.042928	5.84849	0.707294	SPC25	protein_coding	ENSG00000152253	SPC25, NDC80 kinetochore complex component [Source:HGNC Symbol;Acc:HGNC:24031]	0.0338486	46.2182	0.0414515	0.117698	932	79240	2	-1	168834132	168913371	1182	1087	46.8114	0.919628
1562	NA	0.0178644	8.53169	0.707294	TBL1XR1	protein_coding	ENSG00000177565	transducin beta like 1 X-linked receptor 1 [Source:HGNC Symbol;Acc:HGNC:29529]	0.0140896	46.2182	0.0172561	0.0734678	5986	208661	3	-1	177019340	177228000	8548	8314	54.2471	0.972625
1563	NA	-0.0383859	7.02665	0.707294	MYC	protein_coding	ENSG00000136997	MYC proto-oncogene, bHLH transcription factor [Source:HGNC Symbol;Acc:HGNC:7553]	0.0302796	46.2182	0.0356566	0.117565	2109	6001	8	1	127735434	127741434	2613	2330	47.8901	0.891695
1564	NA	0.0306238	8.5475	0.707294	PDXK	protein_coding	ENSG00000160209	pyridoxal kinase [Source:HGNC Symbol;Acc:HGNC:8819]	0.0241686	46.2182	0.0295976	0.183697	6052	43214	21	1	43719094	43762307	8491	7988	48.4201	0.940761
1565	NA	0.0782612	5.40005	0.707294	TRAK2	protein_coding	ENSG00000115993	trafficking kinesin protein 2 [Source:HGNC Symbol;Acc:HGNC:13206]	0.0617856	46.2182	0.071415	0.231484	683	74373	2	-1	201377207	201451579	1184	1140	51.2719	0.962838
1566	NA	-0.047689	6.84073	0.707294	NOL6	protein_coding	ENSG00000165271	nucleolar protein 6 [Source:HGNC Symbol;Acc:HGNC:19910]	0.0376691	46.2182	0.0454991	0.191822	1854	12490	9	-1	33461441	33473930	2501	2406	50.2652	0.962015
1567	NA	0.0729518	5.53313	0.707294	TDP1	protein_coding	ENSG00000042088	tyrosyl-DNA phosphodiesterase 1 [Source:HGNC Symbol;Acc:HGNC:18884]	0.057651	46.2182	0.070036	0.211743	749	89830	14	1	89954939	90044768	1013	938	44.4019	0.925962
1568	NA	-0.023231	6.02048	0.707294	DCAF16	protein_coding	ENSG00000163257	DDB1 and CUL4 associated factor 16 [Source:HGNC Symbol;Acc:HGNC:25987]	0.0183609	46.2182	0.0224767	0.0479283	1050	10104	4	-1	17800655	17810758	2389	1582	59.9052	0.662202
1569	NA	-0.0825717	5.11359	0.707294	VPS13D	protein_coding	ENSG00000048707	vacuolar protein sorting 13 homolog D [Source:HGNC Symbol;Acc:HGNC:23595]	0.0652692	46.2182	0.0796429	0.239173	560	282016	1	1	12230032	12512047	844	799	41.8949	0.946682
1570	NA	-0.0508512	7.19376	0.707294	RAB8A	protein_coding	ENSG00000167461	RAB8A, member RAS oncogene family [Source:HGNC Symbol;Acc:HGNC:7007]	0.0401995	46.2182	0.049234	0.274592	2368	22606	19	1	16111629	16134234	3621	3294	51.9876	0.909693
1571	NA	0.0561808	6.09283	0.707294	GEMIN6	protein_coding	ENSG00000152147	gem nuclear organelle associated protein 6 [Source:HGNC Symbol;Acc:HGNC:20044]	0.0444324	46.2182	0.0540543	0.194298	1104	33467	2	1	38751534	38785000	1526	1201	45.542	0.787025
1572	NA	0.0624969	6.55701	0.707294	GFPT1	protein_coding	ENSG00000198380	glutamine--fructose-6-phosphate transaminase 1 [Source:HGNC Symbol;Acc:HGNC:4241]	0.0494306	46.2182	0.0605398	0.307162	1523	67486	2	-1	69319769	69387254	2333	2140	54.4065	0.917274
1573	NA	-0.0405989	8.30342	0.707294	C12orf75	protein_coding	ENSG00000235162	chromosome 12 open reading frame 75 [Source:HGNC Symbol;Acc:HGNC:35164]	0.0321239	46.2182	0.0392382	0.25282	5110	160808	12	1	105235290	105396097	7508	6544	47.4704	0.871604
1574	NA	0.00975296	10.1563	0.707294	CAV1	protein_coding	ENSG00000105974	caveolin 1 [Source:HGNC Symbol;Acc:HGNC:1527]	0.00771836	46.2182	0.00943095	0.0417578	18459	36400	7	1	116524785	116561184	25789	24760	56.2499	0.960099
1575	NA	0.0181957	5.94865	0.707294	CYBC1	protein_coding	ENSG00000178927	cytochrome b-245 chaperone 1 [Source:HGNC Symbol;Acc:HGNC:28672]	0.0144025	46.2182	0.0174751	0.0291282	999	8241	17	-1	82442589	82450829	1444	1411	47.2473	0.977147
1576	NA	-0.102017	4.11873	0.707294	GAS8	protein_coding	ENSG00000141013	growth arrest specific 8 [Source:HGNC Symbol;Acc:HGNC:4166]	0.0807528	46.2182	0.0988634	0.21099	281	25347	16	1	90019629	90044975	400	352	45.2301	0.88
1577	NA	0.105917	4.28809	0.709098	THRA	protein_coding	ENSG00000126351	thyroid hormone receptor alpha [Source:HGNC Symbol;Acc:HGNC:11796]	0.0839774	46.2182	0.100757	0.239094	316	35578	17	1	40058290	40093867	524	469	54.4691	0.895038
1578	NA	-0.0757629	5.52347	0.709098	CEBPG	protein_coding	ENSG00000153879	CCAAT enhancer binding protein gamma [Source:HGNC Symbol;Acc:HGNC:1837]	0.0600882	46.2182	0.0724471	0.249044	744	9357	19	1	33373330	33382686	1230	1115	49.6197	0.906504
1579	NA	0.0335388	8.98308	0.709098	PA2G4	protein_coding	ENSG00000170515	proliferation-associated 2G4 [Source:HGNC Symbol;Acc:HGNC:8550]	0.0266041	46.2182	0.0323354	0.233402	8185	9589	12	1	56104319	56113907	13393	10310	45.9216	0.769805
1580	NA	-0.157294	2.92682	0.710379	ZC4H2	protein_coding	ENSG00000126970	zinc finger C4H2-type containing [Source:HGNC Symbol;Acc:HGNC:24931]	0.124946	46.2182	0.15285	0.236103	123	118912	X	-1	64915802	65034713	149	144	52.1667	0.966443
1581	NA	-0.0719998	4.77872	0.710379	ZNF22	protein_coding	ENSG00000165512	zinc finger protein 22 [Source:HGNC Symbol;Acc:HGNC:13012]	0.0572498	46.2182	0.0698735	0.158916	444	4852	10	1	45000475	45005326	702	635	48.989	0.904558
1582	NA	0.0406533	8.06479	0.710379	SPCS2	protein_coding	ENSG00000118363	signal peptidase complex subunit 2 [Source:HGNC Symbol;Acc:HGNC:28962]	0.0323301	46.2182	0.0395925	0.257357	4331	29785	11	1	74949247	74979031	5488	5069	44.3573	0.923652
1583	NA	-0.0580162	6.6173	0.710379	TAP2	protein_coding	ENSG00000204267	transporter 2, ATP binding cassette subfamily B member [Source:HGNC Symbol;Acc:HGNC:44]	0.0461403	46.2182	0.056161	0.269487	1588	16948	6	-1	32821833	32838780	2486	2320	55.5198	0.933226
1584	NA	0.146931	3.14418	0.710379	PLPP7	protein_coding	ENSG00000160539	phospholipid phosphatase 7 (inactive) [Source:HGNC Symbol;Acc:HGNC:28174]	0.116871	46.2182	0.140737	0.233263	143	69564	9	1	131289459	131359022	235	221	48.2941	0.940426
1585	NA	-0.0156741	9.60028	0.710379	F3	protein_coding	ENSG00000117525	coagulation factor III, tissue factor [Source:HGNC Symbol;Acc:HGNC:3541]	0.0124712	46.2182	0.013684	0.060215	12555	12576	1	-1	94529225	94541800	14438	13794	58.4575	0.955395
1586	NA	0.0528738	6.33525	0.710379	FBXO11	protein_coding	ENSG00000138081	F-box protein 11 [Source:HGNC Symbol;Acc:HGNC:13590]	0.0420718	46.2182	0.0514061	0.20051	1306	116478	2	-1	47789316	47905793	2197	1900	46.8837	0.864816
1587	NA	-0.0869266	5.1467	0.710379	KIF3C	protein_coding	ENSG00000084731	kinesin family member 3C [Source:HGNC Symbol;Acc:HGNC:6321]	0.0691874	46.2182	0.0828071	0.241282	573	56154	2	-1	25926596	25982749	765	724	44.3177	0.946405
1588	NA	0.0402759	8.32137	0.710379	CTSB	protein_coding	ENSG00000164733	cathepsin B [Source:HGNC Symbol;Acc:HGNC:2527]	0.0320623	46.2182	0.0392618	0.255058	5174	26925	8	-1	11842524	11869448	7515	7075	71.111	0.94145
1589	NA	-0.0323552	6.24875	0.710723	PSEN1	protein_coding	ENSG00000080815	presenilin 1 [Source:HGNC Symbol;Acc:HGNC:9508]	0.0257706	46.2182	0.0315345	0.0932355	1230	87274	14	1	73136418	73223691	1932	1743	43.1888	0.902174
1590	NA	0.0599739	7.01291	0.712203	GRK6	protein_coding	ENSG00000198055	G protein-coupled receptor kinase 6 [Source:HGNC Symbol;Acc:HGNC:4545]	0.0478306	46.2182	0.0585785	0.300975	2089	39698	5	1	177403204	177442901	2995	2935	51.3717	0.979967
1591	NA	0.056886	6.41372	0.713748	DNAJB12	protein_coding	ENSG00000148719	DnaJ heat shock protein family (Hsp40) member B12 [Source:HGNC Symbol;Acc:HGNC:14891]	0.0454287	46.2182	0.0556138	0.255173	1379	22401	10	-1	72332830	72355230	1992	1865	48.0965	0.936245
1592	NA	0.0581463	6.29719	0.714321	LEMD2	protein_coding	ENSG00000161904	LEM domain containing 2 [Source:HGNC Symbol;Acc:HGNC:21244]	0.046468	46.2182	0.0567437	0.230637	1272	17935	6	-1	33771202	33789136	2147	1815	53.6705	0.845366
1593	NA	0.048278	7.30455	0.714321	GORASP2	protein_coding	ENSG00000115806	golgi reassembly stacking protein 2 [Source:HGNC Symbol;Acc:HGNC:17500]	0.0385925	46.2182	0.0472643	0.269529	2557	38666	2	1	170928464	170967129	3648	3442	53.7998	0.943531
1594	NA	0.0807415	5.73753	0.714648	CDC73	protein_coding	ENSG00000134371	cell division cycle 73 [Source:HGNC Symbol;Acc:HGNC:16783]	0.0645769	46.2182	0.0787417	0.311813	863	131905	1	1	193121997	193253901	8850	1602	33.7022	0.181017
1595	NA	-0.0527361	7.23342	0.715082	SFT2D1	protein_coding	ENSG00000198818	SFT2 domain containing 1 [Source:HGNC Symbol;Acc:HGNC:21102]	0.0422105	46.2182	0.0509795	0.295617	2434	22864	6	-1	166319728	166342591	3216	3116	55.303	0.968905
1596	NA	0.0503316	5.27202	0.715082	PI4KB	protein_coding	ENSG00000143393	phosphatidylinositol 4-kinase beta [Source:HGNC Symbol;Acc:HGNC:8984]	0.0402912	46.2182	0.0490806	0.122122	625	35919	1	-1	151291797	151327715	978	794	47.6146	0.811861
1597	NA	0.0725032	5.73753	0.715897	PPP3CB	protein_coding	ENSG00000107758	protein phosphatase 3 catalytic subunit beta [Source:HGNC Symbol;Acc:HGNC:9315]	0.0580892	46.2182	0.0709332	0.235617	863	59597	10	-1	73436428	73496024	1482	1430	55.4441	0.964912
1598	NA	-0.0677151	5.01221	0.715931	NKRF	protein_coding	ENSG00000186416	NFKB repressing factor [Source:HGNC Symbol;Acc:HGNC:19374]	0.0542707	46.2182	0.0657146	0.152493	522	17559	X	-1	119588337	119605895	785	638	52.7868	0.812739
1599	NA	-0.022677	9.71329	0.716032	PCBP2	protein_coding	ENSG00000197111	poly(rC) binding protein 2 [Source:HGNC Symbol;Acc:HGNC:8648]	0.0181864	46.2182	0.0222669	0.160035	13578	29061	12	1	53452102	53481162	19911	19062	58.1561	0.95736
1600	NA	0.0202235	7.12194	0.716032	PPID	protein_coding	ENSG00000171497	peptidylprolyl isomerase D [Source:HGNC Symbol;Acc:HGNC:9257]	0.0162191	46.2182	0.0194541	0.0582781	2253	14263	4	-1	158709134	158723396	3016	2879	50.0267	0.954576
1601	NA	0.0634303	5.96016	0.716327	NFX1	protein_coding	ENSG00000086102	nuclear transcription factor, X-box binding 1 [Source:HGNC Symbol;Acc:HGNC:7803]	0.0508962	46.2182	0.0616213	0.235698	1007	80647	9	1	33290511	33371157	1957	1521	39.7456	0.77721
1602	NA	0.142406	3.41057	0.71654	ZNRF3	protein_coding	ENSG00000183579	zinc and ring finger 3 [Source:HGNC Symbol;Acc:HGNC:18126]	0.114317	46.2182	0.137581	0.22715	172	173896	22	1	28883592	29057487	264	249	46.253	0.943182
1603	NA	0.0217925	7.94901	0.717928	RANGAP1	protein_coding	ENSG00000100401	Ran GTPase activating protein 1 [Source:HGNC Symbol;Acc:HGNC:9854]	0.0175157	46.2182	0.0214177	0.0845783	3997	40641	22	-1	41245611	41286251	5626	5507	52.203	0.978848
1604	NA	0.0834653	4.96445	0.718667	IPO13	protein_coding	ENSG00000117408	importin 13 [Source:HGNC Symbol;Acc:HGNC:16853]	0.0671388	46.2182	0.0819748	0.232134	505	21084	1	1	43946939	43968022	687	648	50.9336	0.943231
1605	NA	-0.0658062	5.57863	0.719694	USP36	protein_coding	ENSG00000055483	ubiquitin specific peptidase 36 [Source:HGNC Symbol;Acc:HGNC:20062]	0.0529867	46.2182	0.063553	0.209139	773	54061	17	-1	78787381	78841441	1803	1286	48.07	0.713256
1606	NA	-0.0170897	7.36043	0.719981	BCKDK	protein_coding	ENSG00000103507	branched chain ketoacid dehydrogenase kinase [Source:HGNC Symbol;Acc:HGNC:16902]	0.0137673	46.2182	0.0167345	0.0515763	2658	6685	16	1	31106107	31112791	3633	3544	56.0945	0.975502
1607	NA	-0.0469159	7.22927	0.720231	MRPS18A	protein_coding	ENSG00000096080	mitochondrial ribosomal protein S18A [Source:HGNC Symbol;Acc:HGNC:14515]	0.0378129	46.2182	0.0461241	0.243311	2427	16489	6	-1	43671303	43687791	3434	3384	57.2137	0.98544
1608	NA	-0.0454869	7.17166	0.720368	CD99	protein_coding	ENSG00000002586	CD99 molecule (Xg blood group) [Source:HGNC Symbol;Acc:HGNC:7082]	0.0367096	46.2182	0.0449298	0.236094	2332	50177	X	1	2691133	2741309	3426	3003	54.5828	0.876532
1609	NA	-0.0927367	4.84229	0.720368	C15orf41	protein_coding	ENSG00000186073	chromosome 15 open reading frame 41 [Source:HGNC Symbol;Acc:HGNC:26929]	0.0748484	46.2182	0.0869315	0.22915	464	230638	15	1	36579611	36810248	436	366	55.929	0.83945
1610	NA	-0.0640188	5.90019	0.720368	SART3	protein_coding	ENSG00000075856	squamous cell carcinoma antigen recognized by T cells 3 [Source:HGNC Symbol;Acc:HGNC:16860]	0.0516741	46.2182	0.0630554	0.246549	966	38821	12	-1	108522580	108561400	9585	1220	51.818	0.127282
1611	NA	0.0372308	5.53698	0.720368	RLF	protein_coding	ENSG00000117000	rearranged L-myc fusion [Source:HGNC Symbol;Acc:HGNC:10025]	0.0300613	46.2182	0.0367804	0.0823474	751	79549	1	1	40161373	40240921	1216	1057	44.1968	0.869243
1612	NA	-0.0810768	4.56927	0.720368	OXNAD1	protein_coding	ENSG00000154814	oxidoreductase NAD binding domain containing 1 [Source:HGNC Symbol;Acc:HGNC:25128]	0.0654946	46.2182	0.0773178	0.173801	384	85140	3	1	16265160	16350299	647	407	44.7469	0.629057
1613	NA	0.113849	4.53506	0.720368	ZNF292	protein_coding	ENSG00000188994	zinc finger protein 292 [Source:HGNC Symbol;Acc:HGNC:18410]	0.0919765	46.2182	0.111491	0.275171	375	111364	6	1	87152833	87264196	802	690	46.8145	0.860349
1614	NA	0.124432	4.6778	0.720368	RHOF	protein_coding	ENSG00000139725	ras homolog family member F, filopodia associated [Source:HGNC Symbol;Acc:HGNC:15703]	0.100539	46.2182	0.100966	0.276358	414	25650	12	-1	121777754	121803403	555	501	41.6926	0.902703
1615	NA	0.0599455	4.95585	0.720368	CHIC2	protein_coding	ENSG00000109220	cysteine rich hydrophobic domain 2 [Source:HGNC Symbol;Acc:HGNC:1935]	0.0484572	46.2182	0.0593424	0.131236	502	54902	4	-1	54009789	54064690	729	698	55.4513	0.957476
1616	NA	-0.129312	3.17413	0.720368	SEMA4F	protein_coding	ENSG00000135622	ssemaphorin 4F [Source:HGNC Symbol;Acc:HGNC:10734]	0.104554	46.2182	0.127964	0.204916	146	29626	2	1	74654228	74683853	243	205	48.8976	0.843621
1617	NA	0.115115	4.63894	0.720368	ZNF48	protein_coding	ENSG00000180035	zinc finger protein 48 [Source:HGNC Symbol;Acc:HGNC:13114]	0.093181	46.2182	0.106893	0.281928	403	22003	16	1	30378106	30400108	669	654	46.8425	0.977578
1618	NA	0.0831511	5.21313	0.720368	PLK4	protein_coding	ENSG00000142731	polo like kinase 4 [Source:HGNC Symbol;Acc:HGNC:11397]	0.0673588	46.2182	0.0823219	0.244864	600	18335	4	1	127880861	127899195	862	816	47.4681	0.946636
1619	NA	0.0214615	6.61821	0.720368	NDC80	protein_coding	ENSG00000080986	NDC80, kinetochore complex component [Source:HGNC Symbol;Acc:HGNC:16909]	0.0173894	46.2182	0.0212043	0.0556572	1589	45125	18	1	2571511	2616635	2270	2169	49.6897	0.955507
1620	NA	0.0613642	6.41998	0.720368	ARMC10	protein_coding	ENSG00000170632	armadillo repeat containing 10 [Source:HGNC Symbol;Acc:HGNC:21706]	0.0497296	46.2182	0.0602049	0.272388	1385	24884	7	1	103074881	103099764	2037	1811	47.8056	0.889053
1621	NA	0.0292955	6.55701	0.720368	TNIP2	protein_coding	ENSG00000168884	TNFAIP3 interacting protein 2 [Source:HGNC Symbol;Acc:HGNC:19118]	0.0237534	46.2182	0.0290888	0.0950546	1523	14729	4	-1	2741648	2756376	2032	1805	43.7014	0.888287
1622	NA	0.0869022	4.31074	0.720368	OFD1	protein_coding	ENSG00000046651	OFD1, centriole and centriolar satellite protein [Source:HGNC Symbol;Acc:HGNC:2567]	0.0704642	46.2182	0.0809389	0.165158	321	34609	X	1	13734745	13769353	455	417	45.1343	0.916484
1623	NA	-0.0573416	6.43552	0.720368	KDM5C	protein_coding	ENSG00000126012	lysine demethylase 5C [Source:HGNC Symbol;Acc:HGNC:11114]	0.0464984	46.2182	0.0569279	0.249967	1400	34102	X	-1	53191321	53225422	2062	1722	43.259	0.835112
1624	NA	-0.0613538	5.33746	0.720368	NOL9	protein_coding	ENSG00000162408	nucleolar protein 9 [Source:HGNC Symbol;Acc:HGNC:26265]	0.0497557	46.2182	0.060853	0.171703	654	33189	1	-1	6521347	6554535	895	806	52.0695	0.900559
1625	NA	0.0041377	12.0046	0.720368	RPS19	protein_coding	ENSG00000105372	ribosomal protein S19 [Source:HGNC Symbol;Acc:HGNC:10402]	0.00335559	46.2182	0.00410686	0.0145272	66465	13009	19	1	41859918	41872926	89466	87972	53.9682	0.983301
1626	NA	-0.0459153	7.60819	0.720368	KPNA4	protein_coding	ENSG00000186432	karyopherin subunit alpha 4 [Source:HGNC Symbol;Acc:HGNC:6397]	0.0372536	46.2182	0.0453896	0.272518	3156	70594	3	-1	160494995	160565588	4186	3991	58.3185	0.953416
1627	NA	-0.0748388	5.95585	0.720368	YRDC	protein_coding	ENSG00000196449	yrdC N6-threonylcarbamoyltransferase domain containing [Source:HGNC Symbol;Acc:HGNC:28905]	0.0607506	46.2182	0.0697989	0.248413	1004	5242	1	-1	37802944	37808185	1373	1287	52.0396	0.937363
1628	NA	-0.109064	3.75249	0.720368	FLRT2	protein_coding	ENSG00000185070	fibronectin leucine rich transmembrane protein 2 [Source:HGNC Symbol;Acc:HGNC:3761]	0.0885564	46.2182	0.104167	0.186348	218	124283	14	1	85530144	85654426	502	395	45.0785	0.786853
1629	NA	-0.0401971	7.32249	0.720368	RAB22A	protein_coding	ENSG00000124209	RAB22A, member RAS oncogene family [Source:HGNC Symbol;Acc:HGNC:9764]	0.0326421	46.2182	0.0393084	0.175185	2589	57812	20	1	58309696	58367507	3826	3517	43.2892	0.919237
1630	NA	0.0678024	5.47215	0.720368	SAFB2	protein_coding	ENSG00000130254	scaffold attachment factor B2 [Source:HGNC Symbol;Acc:HGNC:21605]	0.0550659	46.2182	0.0674381	0.209777	718	37048	19	-1	5586999	5624046	3645	2117	29.3859	0.580796
1631	NA	0.0239122	6.54655	0.720368	ZFR	protein_coding	ENSG00000056097	zinc finger RNA binding protein [Source:HGNC Symbol;Acc:HGNC:17277]	0.0194293	46.2182	0.0236748	0.0629094	1512	90412	5	-1	32354350	32444761	2361	2085	52.8763	0.8831
1632	NA	-0.00499332	8.62388	0.720368	CYFIP1	protein_coding	ENSG00000273749	cytoplasmic FMR1 interacting protein 1 [Source:HGNC Symbol;Acc:HGNC:13759]	0.00406057	46.2182	0.00496064	0.0108497	6381	114012	15	-1	22867052	22981063	8160	7884	53.0755	0.966176
1633	NA	-0.0144667	9.37125	0.720368	DEK	protein_coding	ENSG00000124795	DEK proto-oncogene [Source:HGNC Symbol;Acc:HGNC:2768]	0.0117705	46.2182	0.0144098	0.071915	10712	40956	6	-1	18223868	18264823	165158	118498	11.6691	0.717483
1634	NA	0.0665662	4.48016	0.720368	ZNF512B	protein_coding	ENSG00000196700	zinc finger protein 512B [Source:HGNC Symbol;Acc:HGNC:29212]	0.0541619	46.2182	0.0662727	0.132964	361	13164	20	-1	63956702	63969865	501	489	51.8569	0.976048
1635	NA	-0.033247	8.763	0.720368	H2AFV	protein_coding	ENSG00000105968	H2A histone family member V [Source:HGNC Symbol;Acc:HGNC:20664]	0.027057	46.2182	0.033116	0.237881	7027	21293	7	-1	44826791	44848083	11174	9890	56.8289	0.88509
1636	NA	-0.0125378	7.84346	0.720368	AK1	protein_coding	ENSG00000106992	adenylate kinase 1 [Source:HGNC Symbol;Acc:HGNC:361]	0.0102038	46.2182	0.0124384	0.0382514	3715	11264	9	-1	127866480	127877743	6047	4732	49.9968	0.782537
1637	NA	0.0289935	7.02802	0.720368	SF3B1	protein_coding	ENSG00000115524	splicing factor 3b subunit 1 [Source:HGNC Symbol;Acc:HGNC:10768]	0.0235997	46.2182	0.0288926	0.110609	2111	45308	2	-1	197389784	197435091	3438	2703	49.054	0.786213
1638	NA	0.0829154	5.24405	0.720368	SUV39H2	protein_coding	ENSG00000152455	suppressor of variegation 3-9 homolog 2 [Source:HGNC Symbol;Acc:HGNC:17287]	0.067499	46.2182	0.0822111	0.240913	613	25496	10	1	14878820	14904315	830	760	46.4776	0.915663
1639	NA	-0.0642174	6.44374	0.720368	MCMBP	protein_coding	ENSG00000197771	minichromosome maintenance complex binding protein [Source:HGNC Symbol;Acc:HGNC:25782]	0.0522793	46.2182	0.06402	0.274139	1408	63153	10	-1	119829404	119892556	2455	2213	51.2924	0.901426
1640	NA	0.0558151	6.71478	0.720368	DLGAP5	protein_coding	ENSG00000126787	DLG associated protein 5 [Source:HGNC Symbol;Acc:HGNC:16864]	0.0454401	46.2182	0.0556117	0.25063	1699	43567	14	-1	55148112	55191678	2270	2100	48.1257	0.92511
1641	NA	-0.117162	4.41476	0.720746	EXD3	protein_coding	ENSG00000187609	exonuclease 3'-5' domain containing 3 [Source:HGNC Symbol;Acc:HGNC:26023]	0.0954875	46.2182	0.116794	0.236219	345	116367	9	-1	137306896	137423262	516	488	49.4795	0.945736
1642	NA	0.114937	4.6778	0.720746	PKNOX1	protein_coding	ENSG00000160199	PBX/knotted 1 homeobox 1 [Source:HGNC Symbol;Acc:HGNC:9022]	0.0936771	46.2182	0.113902	0.306837	414	59422	21	1	42974510	43033931	661	609	48.4811	0.921331
1643	NA	-0.0529531	5.045	0.720746	KBTBD2	protein_coding	ENSG00000170852	kelch repeat and BTB domain containing 2 [Source:HGNC Symbol;Acc:HGNC:21751]	0.0431655	46.2182	0.05257	0.120723	534	25960	7	-1	32868172	32894131	828	700	46.6114	0.845411
1644	NA	0.00575593	8.20136	0.720746	MAP2K2	protein_coding	ENSG00000126934	mitogen-activated protein kinase kinase 2 [Source:HGNC Symbol;Acc:HGNC:6842]	0.00469288	46.2182	0.00573284	0.0118289	4761	33809	19	-1	4090321	4124129	6666	6532	51.316	0.979898
1645	NA	-0.12007	4.12386	0.721148	SAYSD1	protein_coding	ENSG00000112167	SAYSVFN motif domain containing 1 [Source:HGNC Symbol;Acc:HGNC:21025]	0.0979508	46.2182	0.118632	0.277673	282	11126	6	-1	39104064	39115189	374	357	48.9748	0.954545
1646	NA	-0.0611572	6.57209	0.721253	ASAH1	protein_coding	ENSG00000104763	N-acylsphingosine amidohydrolase 1 [Source:HGNC Symbol;Acc:HGNC:735]	0.0499097	46.2182	0.0602329	0.291024	1539	29007	8	-1	18055992	18084998	2472	2074	57.418	0.838997
1647	NA	0.160801	2.90317	0.722425	CPLANE1	protein_coding	ENSG00000197603	ciliogenesis and planar polarity effector 1 [Source:HGNC Symbol;Acc:HGNC:25801]	0.131373	46.2182	0.15945	0.245065	121	143201	5	-1	37106228	37249428	284	154	50.7597	0.542254
1648	NA	0.0726077	5.59718	0.723786	C6orf136	protein_coding	ENSG00000204564	chromosome 6 open reading frame 136 [Source:HGNC Symbol;Acc:HGNC:21301]	0.0594029	46.2182	0.0726059	0.24982	783	6172	6	1	30647039	30653210	1165	1118	64.8309	0.959657
1649	NA	-0.0439543	6.53217	0.723786	ZMYM4	protein_coding	ENSG00000146463	zinc finger MYM-type containing 4 [Source:HGNC Symbol;Acc:HGNC:13055]	0.0359656	46.2182	0.0440348	0.169079	1497	153092	1	1	35268967	35422058	2372	2198	45.9927	0.926644
1650	NA	0.0458443	6.57302	0.724027	GTPBP4	protein_coding	ENSG00000107937	GTP binding protein 4 [Source:HGNC Symbol;Acc:HGNC:21535]	0.0375296	46.2182	0.045106	0.186013	1540	31918	10	1	988019	1019936	2328	2144	47.6922	0.920962
1651	NA	0.0839561	5.02323	0.724277	HTT	protein_coding	ENSG00000197386	huntingtin [Source:HGNC Symbol;Acc:HGNC:4851]	0.0688136	46.2182	0.0840167	0.248554	526	169280	4	1	3074681	3243960	903	791	54.4235	0.875969
1652	NA	-0.0551292	6.36693	0.724277	KIAA2013	protein_coding	ENSG00000116685	KIAA2013 [Source:HGNC Symbol;Acc:HGNC:28513]	0.0452029	46.2182	0.055362	0.244556	1335	6838	1	-1	11919591	11926428	2231	1935	45.2253	0.867324
1653	NA	0.048581	5.8912	0.724277	RRP1B	protein_coding	ENSG00000160208	ribosomal RNA processing 1B [Source:HGNC Symbol;Acc:HGNC:23818]	0.0398372	46.2182	0.0471716	0.146396	960	36532	21	1	43659548	43696079	1643	1461	47.5818	0.889227
1654	NA	0.0420979	7.53842	0.724277	SUMO1	protein_coding	ENSG00000116030	small ubiquitin-like modifier 1 [Source:HGNC Symbol;Acc:HGNC:12502]	0.0345358	46.2182	0.0422974	0.250704	3007	32429	2	-1	202206180	202238608	4424	3684	52.041	0.832731
1655	NA	0.0764037	5.77872	0.724277	SGCB	protein_coding	ENSG00000163069	sarcoglycan beta [Source:HGNC Symbol;Acc:HGNC:10806]	0.0626828	46.2182	0.0765829	0.293283	888	17777	4	-1	52020706	52038482	1313	1258	53.5397	0.958111
1656	NA	-0.0415318	6.28008	0.724277	GCDH	protein_coding	ENSG00000105607	glutaryl-CoA dehydrogenase [Source:HGNC Symbol;Acc:HGNC:4189]	0.0340797	46.2182	0.0417214	0.14387	1257	23182	19	1	12891026	12914207	1835	1401	54.9293	0.763488
1657	NA	0.00844885	10.9439	0.724277	HNRNPAB	protein_coding	ENSG00000197451	heterogeneous nuclear ribonucleoprotein A/B [Source:HGNC Symbol;Acc:HGNC:5034]	0.00693447	46.2182	0.00849238	0.040444	31862	6657	5	1	178204507	178211163	47783	46706	45.3453	0.977461
1658	NA	0.0402196	5.87761	0.724277	PHLDB2	protein_coding	ENSG00000144824	pleckstrin homology like domain family B member 2 [Source:HGNC Symbol;Acc:HGNC:29573]	0.0330129	46.2182	0.0402377	0.114164	951	244021	3	1	111732497	111976517	2096	1734	36.6159	0.82729
1659	NA	-0.0507999	4.98149	0.724277	SIRT5	protein_coding	ENSG00000124523	sirtuin 5 [Source:HGNC Symbol;Acc:HGNC:14933]	0.0417162	46.2182	0.0509324	0.10661	511	40630	6	1	13574529	13615158	767	719	42.637	0.937419
1660	NA	0.108077	3.5312	0.724277	ZNF814	protein_coding	ENSG00000204514	zinc finger protein 814 [Source:HGNC Symbol;Acc:HGNC:33258]	0.0887656	46.2182	0.108333	0.182733	187	40344	19	-1	57848731	57889074	400	364	52.9505	0.91
1661	NA	-0.0596856	6.35172	0.724277	DUSP3	protein_coding	ENSG00000108861	dual specificity phosphatase 3 [Source:HGNC Symbol;Acc:HGNC:3069]	0.0490315	46.2182	0.0600212	0.260373	1321	12868	17	-1	43766121	43778988	7915	2291	52.1558	0.28945
1662	NA	0.0453853	6.77872	0.724795	MED25	protein_coding	ENSG00000104973	mediator complex subunit 25 [Source:HGNC Symbol;Acc:HGNC:28845]	0.0373085	46.2182	0.0456827	0.171294	1776	22105	19	1	49818279	49840383	2501	2270	45.9172	0.907637
1663	NA	0.0581249	6.81086	0.725888	EXOSC2	protein_coding	ENSG00000130713	exosome component 2 [Source:HGNC Symbol;Acc:HGNC:17097]	0.0478323	46.2182	0.0580835	0.295897	1816	11174	9	1	130693721	130704894	2551	2365	52.0833	0.927087
[truncated: 3,575 more rows]
