# Supplementary material for: The landscape of alternative polyadenylation during EMT and its regulation by the RNA-binding protein Quaking
Source: RNA Biol. 2023 Dec 19;21(1):199–209. doi: 10.1080/15476286.2023.2294222 (PMC10732628; doi:10.1080/15476286.2023.2294222)
Supplement: Supplementary_Table_12.xls [file KRNB_A_2294222_SM0799.xls]

## Sheet: Supplementary Table 12
Supplementary Table 12 - List of siRNA sequences used in this study.
siRNA	Target	Company	Product	Sequence
Neg si #1	Not Applicable	Dharmacon	On-Target Plus siRNA	Not divulged by the manufacturer
Neg si #2	Not Applicable	GenePharma	Negative Control siRNA	5'-UUCUCCGAACGUGUCACGUTT-3'
siQKI-5 #1	QKI-5	Dharmacon	On-Target Plus siRNA	5'-CUGGUAAUCGCCUUUGCUUUU-3'
