# Supplementary material for: The landscape of alternative polyadenylation during EMT and its regulation by the RNA-binding protein Quaking
Source: RNA Biol. 2023 Dec 19;21(1):199–209. doi: 10.1080/15476286.2023.2294222 (PMC10732628; doi:10.1080/15476286.2023.2294222)
Supplement: Neumann_SuppTables.xlsx [file KRNB_A_2294222_SM0796.xlsx]

## Sheet: Supplementary Table 1
Supplementary Table 1 - Table depicting read length and alignment summary statistics for PAT-Seq samples.
Name	reads	mean length before poly-A/adaptor clipping	reads discarded as too short after poly-A/adaptor clipping	reads poly-A/adaptor clipped and kept	mean length clipped	reads with alignments	hit multiple locations	Alignments to features	Average poly-A tail	Average proportion of reads with tail
HMLE-R1	12036212	222	1620667	10121976	99.869	10256316	1740084	8344003	46.611	0.863
HMLE-R2	9975078	222	1190152	8564282	99.469	8629254	1561165	6828396	48.804	0.865
HMLE-R3	11581884	222	1448848	9826266	102.706	9969351	1695664	8147575	47.618	0.852
mesHMLE-R1	11437425	222	1159810	10075835	104.519	10083797	1857044	7929190	45.583	0.862
mesHMLE-R2	6571925	222	967974	5505177	97.122	5487302	888109	4446325	48.875	0.871
mesHMLE-R3	7099901	222	828922	6130587	102.16	6148739	1069326	4716567	47.35	0.858
mesHMLE-QKI-kd-R1	9041236	222	1238273	7694617	92.731	7646133	1250120	5747682	47.57	0.88
mesHMLE-QKI-kd-R2	8417054	222	1325207	6983950	91.766	6936104	1075362	5278626	45.684	0.871

## Sheet: Supplementary Table 2
Supplementary Table 2- Table depicting genes with shifted CPA site usage.
rank	confect	effect	AveExpr	fdr_zero	gene	biotype	name	product	se	df	typical_obs_err	per_read_var	total_reads	Length	chromosome	strand	start	end	reads	reads-with-tail	mean-tail	proportion-with-tail
1	-0.091	-0.316494	7.66257	0.00027342	INSIG1	protein_coding	ENSG00000186480	insulin induced gene 1 [Source:HGNC Symbol;Acc:HGNC:6083]	0.0407858	20.5411	0.0485784	0.240838	2665	12460	7	1	155297776	155310235	5637	5222	50.1002	0.926379
2	-0.087	-0.267875	7.76445	0.00027342	CLIC4	protein_coding	ENSG00000169504	chloride intracellular channel 4 [Source:HGNC Symbol;Acc:HGNC:13518]	0.0345537	20.5411	0.0408786	0.16832	2860	98968	1	1	24745357	24844324	5194	4829	48.8795	0.929727
3	-0.086	-0.236029	8.86479	0.00027342	PEA15	protein_coding	ENSG00000162734	proliferation and apoptosis adaptor protein 15 [Source:HGNC Symbol;Acc:HGNC:8822]	0.0297309	20.5411	0.0364004	0.2054	6132	10040	1	1	160205337	160215376	9957	9448	57.8727	0.94888
4	-0.074	-0.3299	7.09883	0.00222921	PML	protein_coding	ENSG00000140464	promyelocytic leukemia [Source:HGNC Symbol;Acc:HGNC:9113]	0.0519669	20.5411	0.062978	0.255289	1803	53140	15	1	73994673	74047812	3841	3676	45.2987	0.957042
5	-0.059	-0.351709	6.14684	0.00507083	MAPK9	protein_coding	ENSG00000050748	mitogen-activated protein kinase 9 [Source:HGNC Symbol;Acc:HGNC:6886]	0.0608941	20.5411	0.0742752	0.286411	932	58957	5	-1	180233143	180292099	1792	1659	51.387	0.925781
6	-0.059	-0.223266	8.26885	0.00222921	NCLN	protein_coding	ENSG00000125912	nicalin [Source:HGNC Symbol;Acc:HGNC:26923]	0.0344045	20.5411	0.0417588	0.192913	4057	24013	19	1	3185563	3209575	6094	6024	54.4392	0.988513
7	0.055	0.378847	5.98828	0.0080934	RNF141	protein_coding	ENSG00000110315	ring finger protein 141 [Source:HGNC Symbol;Acc:HGNC:21159]	0.0689232	20.5411	0.0836328	0.311007	835	29553	11	-1	10511678	10541230	4403	4225	38.9437	0.959573
8	-0.053	-0.210462	9.17291	0.00265535	ARF4	protein_coding	ENSG00000168374	ADP ribosylation factor 4 [Source:HGNC Symbol;Acc:HGNC:655]	0.0339019	20.5411	0.0415094	0.253518	7592	26858	3	-1	57571363	57598220	11144	10864	56.1939	0.974874
9	0.049	0.147905	11.6857	0.00131245	RPL13A	protein_coding	ENSG00000142541	ribosomal protein L13a [Source:HGNC Symbol;Acc:HGNC:10304]	0.0215819	20.5411	0.0264293	0.242631	43330	4755	19	1	49487554	49492308	74678	72628	47.3402	0.972549
10	-0.049	-0.171877	8.38101	0.00222921	PHF19	protein_coding	ENSG00000119403	PHD finger protein 19 [Source:HGNC Symbol;Acc:HGNC:24566]	0.0269153	20.5411	0.0329624	0.157381	4385	39245	9	-1	120855652	120894896	6232	6095	48.2976	0.978017
11	-0.044	-0.257723	8.80523	0.00908766	TIMP2	protein_coding	ENSG00000035862	TIMP metallopeptidase inhibitor 2 [Source:HGNC Symbol;Acc:HGNC:11821]	0.0476049	20.5411	0.0575372	0.184255	5884	72411	17	-1	78852977	78925387	7100	6487	41.7006	0.913662
12	-0.044	-0.216832	6.84775	0.00702416	BTBD1	protein_coding	ENSG00000064726	BTB domain containing 1 [Source:HGNC Symbol;Acc:HGNC:1120]	0.0387632	20.5411	0.0469292	0.170535	1515	50933	15	-1	83016422	83067354	3128	3017	43.5058	0.964514
13	-0.041	-0.309231	6.32157	0.0134507	TROVE2	protein_coding	ENSG00000116747	TROVE domain family member 2 [Source:HGNC Symbol;Acc:HGNC:11313]	0.060465	20.5411	0.0739254	0.260282	1052	32356	1	1	193059422	193091777	2349	1577	51.4794	0.67135
14	-0.041	-0.165787	6.91474	0.00507083	SBF1	protein_coding	ENSG00000100241	SET binding factor 1 [Source:HGNC Symbol;Acc:HGNC:10542]	0.0283033	20.5411	0.0346633	0.1073	1587	30025	22	-1	50445000	50475024	2362	2237	53.62	0.947079
15	0.041	0.296614	6.65551	0.0134507	FGFR1OP2	protein_coding	ENSG00000111790	FGFR1 oncogene partner 2 [Source:HGNC Symbol;Acc:HGNC:23098]	0.0582752	20.5411	0.0703746	0.270761	1326	28268	12	1	26938383	26966650	2195	2049	51.7208	0.933485
16	-0.04	-0.161435	9.14858	0.00507083	FLNB	protein_coding	ENSG00000136068	filamin B [Source:HGNC Symbol;Acc:HGNC:3755]	0.0278919	20.5411	0.0341497	0.222816	7465	163852	3	1	58008400	58172251	14896	13906	48.6765	0.933539
17	-0.035	-0.223896	7.50966	0.0134507	CBX5	protein_coding	ENSG00000094916	chromobox 5 [Source:HGNC Symbol;Acc:HGNC:1555]	0.0436332	20.5411	0.0517745	0.241701	2397	49194	12	-1	54230940	54280133	7541	4633	40.4325	0.614375
18	-0.035	-0.193954	8.95596	0.0119211	DCBLD2	protein_coding	ENSG00000057019	discoidin, CUB and LCCL domain containing 2 [Source:HGNC Symbol;Acc:HGNC:24627]	0.0370273	20.5411	0.0452959	0.293954	6532	105749	3	-1	98795941	98901689	9668	8993	53.571	0.930182
19	-0.03	-0.183001	8.31917	0.0134507	MCL1	protein_coding	ENSG00000143384	MCL1, BCL2 family apoptosis regulator [Source:HGNC Symbol;Acc:HGNC:6943]	0.0359222	20.5411	0.043985	0.244803	4201	5188	1	-1	150574551	150579738	7620	6825	47.5518	0.895669
20	-0.03	-0.204865	8.20226	0.0149171	ACTR3	protein_coding	ENSG00000115091	ARP3 actin related protein 3 homolog [Source:HGNC Symbol;Acc:HGNC:170]	0.0410459	20.5411	0.0499149	0.277325	3874	72637	2	1	113889960	113962596	6457	5982	47.8111	0.926436
21	-0.028	-0.209433	7.61245	0.0161909	ACSL3	protein_coding	ENSG00000123983	acyl-CoA synthetase long chain family member 3 [Source:HGNC Symbol;Acc:HGNC:3570]	0.0426803	20.5411	0.0521459	0.269042	2574	83706	2	1	222860934	222944639	4255	3932	49.984	0.924089
22	-0.028	-0.172153	8.23648	0.0139327	MAP4	protein_coding	ENSG00000047849	microtubule associated protein 4 [Source:HGNC Symbol;Acc:HGNC:6862]	0.0340641	20.5411	0.0416902	0.191255	3967	238583	3	-1	47850690	48089272	6488	5814	49.5612	0.896116
23	-0.028	-0.179527	7.09483	0.0149171	COMT	protein_coding	ENSG00000093010	catechol-O-methyltransferase [Source:HGNC Symbol;Acc:HGNC:2228]	0.03601	20.5411	0.0430763	0.170628	1798	28369	22	1	19941607	19969975	3750	3445	48.9521	0.918667
24	-0.025	-0.273175	7.38002	0.0248561	MXD4	protein_coding	ENSG00000123933	MAX dimerization protein 4 [Source:HGNC Symbol;Acc:HGNC:13906]	0.059039	20.5411	0.0719114	0.228889	2191	14863	4	-1	2247432	2262294	2807	2693	50.2778	0.959387
25	-0.025	-0.186674	6.43747	0.0179499	TRIM27	protein_coding	ENSG00000204713	tripartite motif containing 27 [Source:HGNC Symbol;Acc:HGNC:9975]	0.0388309	20.5411	0.0475263	0.16	1140	20988	6	-1	28903002	28923989	3950	3650	26.2482	0.924051
26	-0.025	-0.178725	8.0734	0.0179499	STC2	protein_coding	ENSG00000113739	stanniocalcin 2 [Source:HGNC Symbol;Acc:HGNC:11374]	0.0370717	20.5411	0.0435043	0.200195	3543	14791	5	-1	173314713	173329503	4434	3855	46.9873	0.869418
27	-0.025	-0.187514	5.94799	0.018252	PKP1	protein_coding	ENSG00000081277	plakophilin 1 [Source:HGNC Symbol;Acc:HGNC:9023]	0.0391814	20.5411	0.0474839	0.126809	812	49542	1	1	201283452	201332993	1918	1870	56.208	0.974974
28	-0.02	-0.172975	7.30154	0.0230318	ACOT9	protein_coding	ENSG00000123130	acyl-CoA thioesterase 9 [Source:HGNC Symbol;Acc:HGNC:17152]	0.0370167	20.5411	0.0453358	0.191982	2075	64223	X	-1	23702253	23766475	3726	3491	43.7617	0.93693
29	-0.02	-0.204384	7.45069	0.0271246	NPLOC4	protein_coding	ENSG00000182446	NPL4 homolog, ubiquitin recognition factor [Source:HGNC Symbol;Acc:HGNC:18261]	0.0446555	20.5411	0.0540221	0.131078	2301	91579	17	-1	81556887	81648465	3734	3628	57.718	0.971612
30	-0.02	-0.121905	8.59921	0.0161909	RNASEH1	protein_coding	ENSG00000171865	ribonuclease H1 [Source:HGNC Symbol;Acc:HGNC:18466]	0.0248782	20.5411	0.0304628	0.119249	5101	13824	2	-1	3544793	3558616	9968	6274	49.8304	0.629414
31	-0.019	-0.0860239	7.34335	0.0116852	RCC2	protein_coding	ENSG00000179051	regulator of chromosome condensation 2 [Source:HGNC Symbol;Acc:HGNC:30297]	0.0163088	20.5411	0.0190951	0.0386411	2136	32965	1	-1	17406760	17439724	4491	4013	47.1533	0.893565
32	-0.017	-0.110168	12.0383	0.0179499	SERPINE1	protein_coding	ENSG00000106366	serpin family E member 1 [Source:HGNC Symbol;Acc:HGNC:8583]	0.0228466	20.5411	0.027981	0.178861	55324	12178	7	1	101127089	101139266	62141	54350	48.1026	0.874624
33	-0.017	-0.269989	6.72456	0.0372613	NFATC2IP	protein_coding	ENSG00000176953	nuclear factor of activated T cells 2 interacting protein [Source:HGNC Symbol;Acc:HGNC:25906]	0.0612829	20.5411	0.0741911	0.280123	1391	16291	16	1	28950807	28967097	2834	1178	51.7241	0.415667
34	0.016	0.091677	6.50303	0.0161909	PEMT	protein_coding	ENSG00000133027	phosphatidylethanolamine N-methyltransferase [Source:HGNC Symbol;Acc:HGNC:8830]	0.0187173	20.5411	0.0213728	0.0416877	1193	86146	17	-1	17505563	17591708	2286	2247	52.7717	0.98294
35	-0.015	-0.170248	10.4747	0.0332103	OAZ1	protein_coding	ENSG00000104904	ornithine decarboxylase antizyme 1 [Source:HGNC Symbol;Acc:HGNC:8095]	0.0380896	20.5411	0.0465683	0.286779	18717	3982	19	1	2269509	2273490	30484	29281	57.2993	0.960537
36	-0.012	-0.133724	8.5547	0.0332103	AES	protein_coding	ENSG00000104964	amino-terminal enhancer of split [Source:HGNC Symbol;Acc:HGNC:307]	0.0299412	20.5411	0.0366171	0.21217	4946	10198	19	-1	3052910	3063107	7469	6909	56.2113	0.925023
37	0.011	0.302997	6.83916	0.042986	KIF1B	protein_coding	ENSG00000054523	kinesin family member 1B [Source:HGNC Symbol;Acc:HGNC:16636]	0.0706253	20.5411	0.0864795	0.247579	1506	170799	1	1	10210805	10381603	5916	2211	46.3659	0.373732
38	-0.011	-0.148638	9.81634	0.0392659	KDELR2	protein_coding	ENSG00000136240	KDEL endoplasmic reticulum protein retention receptor 2 [Source:HGNC Symbol;Acc:HGNC:6305]	0.0339989	20.5411	0.0414433	0.30636	11859	38290	7	-1	6445953	6484242	17952	16748	49.6133	0.932932
39	-0.011	-0.193047	8.03084	0.042986	SF3A3	protein_coding	ENSG00000183431	splicing factor 3a subunit 3 [Source:HGNC Symbol;Acc:HGNC:10767]	0.0448618	20.5411	0.0543746	0.245646	3440	33947	1	-1	37956975	37990921	8079	6422	52.106	0.7949
40	-0.011	-0.194521	7.88349	0.042986	GRB2	protein_coding	ENSG00000177885	growth factor receptor bound protein 2 [Source:HGNC Symbol;Acc:HGNC:4566]	0.0452731	20.5411	0.055202	0.251637	3106	87634	17	-1	75318076	75405709	5556	5257	54.5591	0.946184
41	-0.011	-0.151391	7.30293	0.0411246	DAG1	protein_coding	ENSG00000173402	dystroglycan 1 [Source:HGNC Symbol;Acc:HGNC:2666]	0.0348744	20.5411	0.0426455	0.176548	2077	66916	3	1	49468703	49535618	3474	3319	50.5309	0.955383
42	-0.007	-0.211913	6.21043	0.0472169	TMEM181	protein_coding	ENSG00000146433	transmembrane protein 181 [Source:HGNC Symbol;Acc:HGNC:20958]	0.0499751	20.5411	0.0611022	0.205701	974	98993	6	1	158536436	158635428	1709	1314	47.914	0.768871
43	-0.005	-0.257201	6.17595	0.0484553	PRKAA1	protein_coding	ENSG00000132356	protein kinase AMP-activated catalytic subunit alpha 1 [Source:HGNC Symbol;Acc:HGNC:9376]	0.0610739	20.5411	0.0721238	0.247933	951	38996	5	-1	40759379	40798374	1812	1690	52.8834	0.932671
44	-0.005	-0.206896	6.12971	0.0484553	THRAP3	protein_coding	ENSG00000054118	thyroid hormone receptor associated protein 3 [Source:HGNC Symbol;Acc:HGNC:22964]	0.0491466	20.5411	0.0597755	0.18682	921	80942	1	1	36224416	36305357	12407	4134	21.292	0.333199
45	NA	-0.122883	5.7745	0.0537804	LPP	protein_coding	ENSG00000145012	LIM domain containing preferred translocation partner in lipoma [Source:HGNC Symbol;Acc:HGNC:6679]	0.0295659	20.5411	0.0362107	0.078696	720	737388	3	1	188153284	188890671	1641	1159	50.289	0.706277
46	NA	-0.181159	7.20151	0.055682	PRPF38A	protein_coding	ENSG00000134748	pre-mRNA processing factor 38A [Source:HGNC Symbol;Acc:HGNC:25930]	0.0438399	20.5411	0.0536444	0.177198	1936	16276	1	1	52404564	52420839	3345	2832	50.227	0.846637
47	NA	-0.352912	5.35679	0.0562226	KIRREL1	protein_coding	ENSG00000183853	kirre like nephrin family adhesion molecule 1 [Source:HGNC Symbol;Acc:HGNC:15734]	0.0856766	20.5411	0.10478	0.265072	539	106990	1	1	157993273	158100262	910	815	47.7374	0.895604
48	NA	-0.300988	5.54004	0.0571389	MIS18BP1	protein_coding	ENSG00000129534	MIS18 binding protein 1 [Source:HGNC Symbol;Acc:HGNC:20190]	0.0734608	20.5411	0.0893629	0.250846	612	50351	14	-1	45203190	45253540	1012	916	45.4181	0.905138
49	NA	-0.315622	5.87697	0.0571389	RAB8B	protein_coding	ENSG00000166128	RAB8B, member RAS oncogene family [Source:HGNC Symbol;Acc:HGNC:30273]	0.0770808	20.5411	0.0841	0.231914	773	78314	15	1	63189469	63267782	1228	1176	48.6692	0.957655
50	NA	-0.249963	6.32568	0.0606107	FAM91A1	protein_coding	ENSG00000176853	family with sequence similarity 91 member A1 [Source:HGNC Symbol;Acc:HGNC:26306]	0.0615484	20.5411	0.0751567	0.240244	1055	46997	8	1	123768456	123815452	2074	1986	53.1793	0.95757
51	NA	0.325866	5.31882	0.0633026	CDC42EP5	protein_coding	ENSG00000167617	CDC42 effector protein 5 [Source:HGNC Symbol;Acc:HGNC:17408]	0.0811785	20.5411	0.0753335	0.079942	525	8239	19	-1	54465026	54473264	1082	984	50.6606	0.909427
52	NA	-0.189992	9.12755	0.0633026	NUCKS1	protein_coding	ENSG00000069275	nuclear casein kinase and cyclin dependent kinase substrate 1 [Source:HGNC Symbol;Acc:HGNC:29923]	0.047438	20.5411	0.0578815	0.278455	7357	37458	1	-1	205712819	205750276	20927	9110	53.037	0.435323
53	NA	0.125405	6.55411	0.0633026	GSTM3	protein_coding	ENSG00000134202	glutathione S-transferase mu 3 [Source:HGNC Symbol;Acc:HGNC:4635]	0.0313324	20.5411	0.0361265	0.0994578	1236	7107	1	-1	109733932	109741038	2011	1873	55.7998	0.931377
54	NA	-0.176483	7.774	0.0633026	LAMP2	protein_coding	ENSG00000005893	lysosomal associated membrane protein 2 [Source:HGNC Symbol;Acc:HGNC:6501]	0.0440979	20.5411	0.0539137	0.294527	2879	41539	X	-1	120427827	120469365	4955	4750	57.2956	0.958628
55	NA	-0.36265	4.81403	0.0633026	SFSWAP	protein_coding	ENSG00000061936	splicing factor SWAP [Source:HGNC Symbol;Acc:HGNC:10790]	0.0906648	20.5411	0.110867	0.240533	370	88657	12	1	131711081	131799737	996	541	40.6821	0.543173
56	NA	-0.116645	10.1041	0.0633026	GPI	protein_coding	ENSG00000105220	glucose-6-phosphate isomerase [Source:HGNC Symbol;Acc:HGNC:4458]	0.0292167	20.5411	0.035615	0.245393	14477	42934	19	1	34359480	34402413	24240	16580	54.8484	0.683993
57	NA	-0.099946	10.1813	0.0633026	SPARC	protein_coding	ENSG00000113140	secreted protein acidic and cysteine rich [Source:HGNC Symbol;Acc:HGNC:11219]	0.0250648	20.5411	0.0306318	0.162538	15272	26070	5	-1	151661096	151687165	18490	17112	54.2559	0.925473
58	NA	0.217771	6.37011	0.0644641	NDE1	protein_coding	ENSG00000072864	nudE neurodevelopment protein 1 [Source:HGNC Symbol;Acc:HGNC:17619]	0.05482	20.5411	0.0665176	0.225008	1088	83087	16	1	15643267	15726353	1088	707	43.4088	0.649816
59	NA	-0.126046	8.86456	0.0650556	CORO1C	protein_coding	ENSG00000110880	coronin 1C [Source:HGNC Symbol;Acc:HGNC:2254]	0.0318188	20.5411	0.0389644	0.133901	6131	86488	12	-1	108645109	108731596	9453	8091	53.0976	0.855919
60	NA	0.226005	6.06728	0.0664599	DZIP1	protein_coding	ENSG00000134874	DAZ interacting zinc finger protein 1 [Source:HGNC Symbol;Acc:HGNC:20908]	0.0573458	20.5411	0.0696973	0.242769	882	66502	13	-1	95578202	95644703	1704	1532	54.5379	0.899061
61	NA	0.0551304	7.06401	0.0664599	RNASEH2A	protein_coding	ENSG00000104889	ribonuclease H2 subunit A [Source:HGNC Symbol;Acc:HGNC:18518]	0.0139987	20.5411	0.0171327	0.0397569	1760	8646	19	1	12806556	12815201	6983	6744	51.6843	0.965774
62	NA	-0.167232	8.27771	0.0688736	NAV1	protein_coding	ENSG00000134369	neuron navigator 1 [Source:HGNC Symbol;Acc:HGNC:15989]	0.0427571	20.5411	0.052246	0.290165	4082	204085	1	1	201622885	201826969	5839	5039	43.7289	0.86299
63	NA	0.270387	5.89183	0.0688736	SVIP	protein_coding	ENSG00000198168	small VCP interacting protein [Source:HGNC Symbol;Acc:HGNC:25238]	0.0692472	20.5411	0.0847568	0.299699	781	16501	11	-1	22813799	22830299	1464	1317	56.6363	0.89959
64	NA	-0.141931	6.34335	0.0688736	CTTN	protein_coding	ENSG00000085733	cortactin [Source:HGNC Symbol;Acc:HGNC:3338]	0.0363659	20.5411	0.0435122	0.110426	1068	38181	11	1	70398404	70436584	2586	2446	58.6971	0.945862
65	NA	0.0701437	9.9564	0.0726135	TIMM13	protein_coding	ENSG00000099800	translocase of inner mitochondrial membrane 13 [Source:HGNC Symbol;Acc:HGNC:11816]	0.0181136	20.5411	0.0221846	0.114352	13068	2271	19	-1	2425624	2427894	19862	19449	55.7782	0.979207
66	NA	0.0845748	7.6424	0.0726135	KIAA0100	protein_coding	ENSG00000007202	KIAA0100 [Source:HGNC Symbol;Acc:HGNC:28960]	0.0218683	20.5411	0.0267824	0.093993	2628	31015	17	-1	28614440	28645454	4428	4231	49.0019	0.95551
67	NA	-0.105002	9.89977	0.072723	SCD	protein_coding	ENSG00000099194	stearoyl-CoA desaturase [Source:HGNC Symbol;Acc:HGNC:10571]	0.0271993	20.5411	0.0326774	0.23247	12565	17711	10	1	100347124	100364834	29384	28005	62.2637	0.95307
68	NA	0.200254	6.73592	0.0729975	YIPF2	protein_coding	ENSG00000130733	Yip1 domain family member 2 [Source:HGNC Symbol;Acc:HGNC:28476]	0.0519792	20.5411	0.0628613	0.267903	1402	6497	19	-1	10922185	10928681	2241	2125	48.104	0.948237
69	NA	-0.446159	3.74208	0.0743035	ANKRD12	protein_coding	ENSG00000101745	ankyrin repeat domain 12 [Source:HGNC Symbol;Acc:HGNC:29135]	0.116265	20.5411	0.142385	0.231405	176	149758	18	1	9136228	9285985	571	330	44.9909	0.577933
70	NA	-0.239108	6.06565	0.0743035	DCAF11	protein_coding	ENSG00000100897	DDB1 and CUL4 associated factor 11 [Source:HGNC Symbol;Acc:HGNC:20258]	0.0623846	20.5411	0.0750523	0.242061	881	11048	14	1	24114195	24125242	1432	1335	51.9506	0.932263
71	NA	-0.210576	6.7318	0.0762093	PARVA	protein_coding	ENSG00000197702	parvin alpha [Source:HGNC Symbol;Acc:HGNC:14652]	0.0551814	20.5411	0.0667736	0.282607	1398	153617	11	1	12377185	12530801	2600	2127	52.7132	0.818077
72	NA	0.169641	6.58415	0.0769871	AGAP3	protein_coding	ENSG00000133612	ArfGAP with GTPase domain, ankyrin repeat and PH domain 3 [Source:HGNC Symbol;Acc:HGNC:16923]	0.0445739	20.5411	0.0545312	0.17613	1262	58606	7	1	151085831	151144436	2774	2262	57.706	0.815429
73	NA	-0.173465	8.23466	0.0797749	JPT2	protein_coding	ENSG00000206053	Jupiter microtubule associated homolog 2 [Source:HGNC Symbol;Acc:HGNC:14137]	0.0460309	20.5411	0.0562912	0.28789	3962	24025	16	1	1678256	1702280	6848	6494	53.109	0.948306
74	NA	-0.412831	4.54944	0.0797749	PHYKPL	protein_coding	ENSG00000175309	5-phosphohydroxy-L-lysine phospho-lyase [Source:HGNC Symbol;Acc:HGNC:28249]	0.109593	20.5411	0.129433	0.249989	308	24295	5	-1	178208497	178232791	1405	546	53.2253	0.388612
75	NA	-0.176729	6.96477	0.0797749	PRRC1	protein_coding	ENSG00000164244	proline rich coiled-coil 1 [Source:HGNC Symbol;Acc:HGNC:28164]	0.0469471	20.5411	0.0573733	0.200512	1643	37481	5	1	127517609	127555089	2668	2530	46.464	0.948276
76	NA	-0.149361	6.88535	0.0797749	TRIM44	protein_coding	ENSG00000166326	tripartite motif containing 44 [Source:HGNC Symbol;Acc:HGNC:19016]	0.0397011	20.5411	0.0483763	0.179799	1555	155203	11	1	35662805	35818007	7030	4450	32.6942	0.633001
77	NA	-0.201655	5.10283	0.0797749	ACSF2	protein_coding	ENSG00000167107	acyl-CoA synthetase family member 2 [Source:HGNC Symbol;Acc:HGNC:26101]	0.053648	20.5411	0.0637202	0.111853	452	48688	17	1	50426158	50474845	730	706	60.0765	0.967123
78	NA	0.127535	8.84561	0.0797749	PDIA6	protein_coding	ENSG00000143870	protein disulfide isomerase family A member 6 [Source:HGNC Symbol;Acc:HGNC:30168]	0.0339475	20.5411	0.0414811	0.253413	6051	54587	2	-1	10783391	10837977	11196	10709	54.9274	0.956502
79	NA	-0.314089	4.54474	0.0801716	PIGL	protein_coding	ENSG00000108474	phosphatidylinositol glycan anchor biosynthesis class L [Source:HGNC Symbol;Acc:HGNC:8966]	0.0837725	20.5411	0.102578	0.228989	307	134607	17	1	16217191	16351797	638	578	47.192	0.905956
80	NA	-0.215134	6.17595	0.0811535	ANTXR1	protein_coding	ENSG00000169604	anthrax toxin receptor 1 [Source:HGNC Symbol;Acc:HGNC:21014]	0.0575615	20.5411	0.0700305	0.227796	951	236150	2	1	69013178	69249327	1634	1487	51.6826	0.910037
81	NA	-0.317733	4.83724	0.0811535	SH3BP2	protein_coding	ENSG00000087266	SH3 domain binding protein 2 [Source:HGNC Symbol;Acc:HGNC:10825]	0.0851025	20.5411	0.103993	0.262891	376	48076	4	1	2793023	2841098	534	509	48.4145	0.953184
82	NA	-0.118909	8.88651	0.0820696	PA2G4	protein_coding	ENSG00000170515	proliferation-associated 2G4 [Source:HGNC Symbol;Acc:HGNC:8550]	0.0319341	20.5411	0.0391075	0.221141	6225	9589	12	1	56104319	56113907	13393	10310	45.9216	0.769805
83	NA	0.167184	4.89367	0.0841047	ANXA8	protein_coding	ENSG00000265190	annexin A8 [Source:HGNC Symbol;Acc:HGNC:546]	0.0450871	20.5411	0.0480088	0.0664831	391	23997	10	-1	47460162	47484158	3742	3519	40.8872	0.940406
84	NA	-0.231944	5.81208	0.0845153	RAD18	protein_coding	ENSG00000070950	RAD18, E3 ubiquitin protein ligase [Source:HGNC Symbol;Acc:HGNC:18278]	0.0626728	20.5411	0.0764217	0.25331	739	188372	3	-1	8775402	8963773	1377	1256	45.8909	0.912128
85	NA	-0.208507	6.76445	0.0876789	ENAH	protein_coding	ENSG00000154380	ENAH, actin regulator [Source:HGNC Symbol;Acc:HGNC:18271]	0.0566562	20.5411	0.069134	0.306897	1430	166308	1	-1	225486835	225653142	2593	2372	49.4351	0.914771
86	NA	-0.181995	7.94843	0.0878728	NFIC	protein_coding	ENSG00000141905	nuclear factor I C [Source:HGNC Symbol;Acc:HGNC:7786]	0.0495318	20.5411	0.0606092	0.273114	3249	154815	19	1	3314403	3469217	4442	2798	36.3603	0.629896
87	NA	-0.229905	6.17443	0.0878928	GTF2A1	protein_coding	ENSG00000165417	general transcription factor IIA subunit 1 [Source:HGNC Symbol;Acc:HGNC:4646]	0.0626748	20.5411	0.0743534	0.273941	950	45926	14	-1	81175452	81221377	1586	1497	51.1663	0.943884
88	NA	-0.236786	5.05414	0.0878928	CYFIP2	protein_coding	ENSG00000055163	cytoplasmic FMR1 interacting protein 2 [Source:HGNC Symbol;Acc:HGNC:13760]	0.0646172	20.5411	0.0785298	0.181349	437	129517	5	1	157266079	157395595	542	433	44.4965	0.798893
89	NA	-0.147323	7.9247	0.0878985	USP22	protein_coding	ENSG00000124422	ubiquitin specific peptidase 22 [Source:HGNC Symbol;Acc:HGNC:12621]	0.0402994	20.5411	0.0488424	0.246685	3196	44168	17	-1	20999593	21043760	5217	4992	53.7923	0.956872
90	NA	0.188416	7.01566	0.0878985	UBE2F	protein_coding	ENSG00000184182	ubiquitin conjugating enzyme E2 F (putative) [Source:HGNC Symbol;Acc:HGNC:12480]	0.0515523	20.5411	0.0621001	0.256503	1702	75956	2	1	237966827	238042782	3428	3268	45.2332	0.953326
91	NA	-0.0875366	6.49575	0.0905161	RNF130	protein_coding	ENSG00000113269	ring finger protein 130 [Source:HGNC Symbol;Acc:HGNC:18280]	0.0240639	20.5411	0.0288857	0.050258	1187	160468	5	-1	179911651	180072118	1794	1728	51.1412	0.963211
92	NA	-0.20821	6.25419	0.0912373	FBRSL1	protein_coding	ENSG00000112787	fibrosin like 1 [Source:HGNC Symbol;Acc:HGNC:29308]	0.0573638	20.5411	0.0701514	0.240361	1004	95638	12	1	132489551	132585188	1859	1751	55.084	0.941904
93	NA	-0.268381	6.98222	0.0913444	INF2	protein_coding	ENSG00000203485	inverted formin, FH2 and WH2 domain containing [Source:HGNC Symbol;Acc:HGNC:23791]	0.0740455	20.5411	0.0904948	0.239489	1663	32930	14	1	104689606	104722535	2582	2495	51.602	0.966305
94	NA	0.117019	8.61888	0.0924265	SMC4	protein_coding	ENSG00000113810	structural maintenance of chromosomes 4 [Source:HGNC Symbol;Acc:HGNC:14013]	0.0324233	20.5411	0.0396821	0.206901	5171	35689	3	1	160399274	160434962	8447	7159	53.5372	0.84752
95	NA	-0.275111	5.28265	0.0924265	NOL12	protein_coding	ENSG00000273899	nucleolar protein 12 [Source:HGNC Symbol;Acc:HGNC:28585]	0.0763062	20.5411	0.0930694	0.242947	512	11806	22	1	37681673	37693478	885	803	53.396	0.907345
96	NA	-0.300934	5.43747	0.0924265	MSI2	protein_coding	ENSG00000153944	musashi RNA binding protein 2 [Source:HGNC Symbol;Acc:HGNC:18585]	0.083482	20.5411	0.101353	0.324099	570	428835	17	1	57255851	57684685	1469	1024	52.9238	0.697073
97	NA	-0.158752	5.64678	0.0924265	TRIM7	protein_coding	ENSG00000146054	tripartite motif containing 7 [Source:HGNC Symbol;Acc:HGNC:16278]	0.0440781	20.5411	0.0539818	0.122294	659	11370	5	-1	181193924	181205293	1352	1289	49	0.953402
98	NA	-0.0824959	6.71623	0.0925777	PALLD	protein_coding	ENSG00000129116	palladin, cytoskeletal associated protein [Source:HGNC Symbol;Acc:HGNC:17068]	0.0229376	20.5411	0.0275797	0.0744251	1383	431392	4	1	168497066	168928457	3039	2762	47.8211	0.908852
99	NA	-0.2519	6.21929	0.0947972	APPBP2	protein_coding	ENSG00000062725	amyloid beta precursor protein binding protein 2 [Source:HGNC Symbol;Acc:HGNC:622]	0.0703217	20.5411	0.0849988	0.27375	980	83071	17	-1	60443149	60526219	1396	1326	50.6456	0.949857
100	NA	-0.149809	7.00118	0.0949554	USB1	protein_coding	ENSG00000103005	U6 snRNA biogenesis phosphodiesterase 1 [Source:HGNC Symbol;Acc:HGNC:25792]	0.0418798	20.5411	0.0504686	0.110335	1685	22073	16	1	57999546	58021618	2592	2439	40.2239	0.940972
101	NA	0.162797	7.08355	0.0958974	ENTR1	protein_coding	ENSG00000165689	endosome associated trafficking regulator 1 [Source:HGNC Symbol;Acc:HGNC:10667]	0.0456274	20.5411	0.0558782	0.244585	1784	8688	9	-1	136401922	136410609	3552	3402	55.5467	0.95777
102	NA	-0.265123	5.87136	0.0958974	MAP3K7	protein_coding	ENSG00000135341	mitogen-activated protein kinase kinase kinase 7 [Source:HGNC Symbol;Acc:HGNC:6859]	0.0743796	20.5411	0.0881074	0.296308	770	73473	6	-1	90513573	90587045	1468	1375	50.7818	0.936649
103	NA	-0.226093	6.10761	0.100894	VEZT	protein_coding	ENSG00000028203	vezatin, adherens junctions transmembrane protein [Source:HGNC Symbol;Acc:HGNC:18258]	0.0639252	20.5411	0.078196	0.266144	907	85045	12	1	95217746	95302790	1826	1120	47.8062	0.613363
104	NA	-0.354737	4.91201	0.100894	FAM122B	protein_coding	ENSG00000156504	family with sequence similarity 122B [Source:HGNC Symbol;Acc:HGNC:30490]	0.100364	20.5411	0.117218	0.287582	396	27667	X	-1	134769566	134797232	773	727	50.9078	0.940492
105	NA	0.29314	3.79044	0.101937	RAD51B	protein_coding	ENSG00000182185	RAD51 paralog B [Source:HGNC Symbol;Acc:HGNC:9822]	0.0831363	20.5411	0.0973978	0.148442	182	910440	14	1	67819779	68730218	322	247	45.7976	0.767081
106	NA	0.0187419	10.7978	0.102239	RPL34	protein_coding	ENSG00000109475	ribosomal protein L34 [Source:HGNC Symbol;Acc:HGNC:10340]	0.00533473	20.5411	0.00653003	0.0225326	23415	9847	4	1	108620566	108630412	50404	33381	37.149	0.662269
107	NA	-0.211191	6.3648	0.102239	WWTR1	protein_coding	ENSG00000018408	WW domain containing transcription regulator 1 [Source:HGNC Symbol;Acc:HGNC:24042]	0.0601622	20.5411	0.0734859	0.234118	1084	219480	3	-1	149517235	149736714	1807	1557	47.4618	0.861649
108	NA	-0.243053	5.41193	0.102239	SGPL1	protein_coding	ENSG00000166224	sphingosine-1-phosphate lyase 1 [Source:HGNC Symbol;Acc:HGNC:10817]	0.0693081	20.5411	0.0841235	0.19611	560	65213	10	1	70815961	70881173	1142	1023	51.2805	0.895797
109	NA	0.154186	5.76646	0.102239	RACGAP1	protein_coding	ENSG00000161800	Rac GTPase activating protein 1 [Source:HGNC Symbol;Acc:HGNC:9804]	0.0440133	20.5411	0.0536326	0.114049	716	56214	12	-1	49976923	50033136	1389	1302	42.3825	0.937365
110	NA	0.0942868	7.07137	0.102239	IDH2	protein_coding	ENSG00000182054	isocitrate dehydrogenase (NADP(+)) 2, mitochondrial [Source:HGNC Symbol;Acc:HGNC:5383]	0.0269234	20.5411	0.0329228	0.104619	1769	19460	15	-1	90083045	90102504	2768	2452	49.6285	0.885838
111	NA	-0.227358	5.51387	0.102239	GTF2H3	protein_coding	ENSG00000111358	general transcription factor IIH subunit 3 [Source:HGNC Symbol;Acc:HGNC:4657]	0.0649408	20.5411	0.076849	0.202117	601	28868	12	1	123633739	123662606	2883	1478	54.567	0.51266
112	NA	-0.128478	8.35713	0.104238	MCM4	protein_coding	ENSG00000104738	minichromosome maintenance complex component 4 [Source:HGNC Symbol;Acc:HGNC:6947]	0.0368573	20.5411	0.0451079	0.244603	4313	17976	8	1	47960185	47978160	7755	7397	49.5053	0.953836
113	NA	-0.139899	5.68139	0.104238	HIBADH	protein_coding	ENSG00000106049	3-hydroxyisobutyrate dehydrogenase [Source:HGNC Symbol;Acc:HGNC:4907]	0.040142	20.5411	0.0479764	0.0999155	675	137554	7	-1	27525442	27662995	1137	1058	55.3781	0.930519
114	NA	-0.0857016	8.37706	0.110466	AHNAK	protein_coding	ENSG00000124942	AHNAK nucleoprotein [Source:HGNC Symbol;Acc:HGNC:347]	0.0247945	20.5411	0.0303575	0.0776412	4373	122694	11	-1	62433542	62556235	6156	5818	58.2119	0.945094
115	NA	-0.233395	5.88442	0.110744	KCTD10	protein_coding	ENSG00000110906	potassium channel tetramerization domain containing 10 [Source:HGNC Symbol;Acc:HGNC:23236]	0.0676181	20.5411	0.0818311	0.248655	777	28889	12	-1	109448656	109477544	1494	1347	47.5872	0.901606
116	NA	-0.152643	8.52404	0.111567	EFHD2	protein_coding	ENSG00000142634	EF-hand domain family member D2 [Source:HGNC Symbol;Acc:HGNC:28670]	0.0443114	20.5411	0.0541946	0.292882	4842	20449	1	1	15409895	15430343	8733	7661	51.3758	0.877247
117	NA	-0.0437901	7.53295	0.116324	PPIH	protein_coding	ENSG00000171960	peptidylprolyl isomerase H [Source:HGNC Symbol;Acc:HGNC:14651]	0.0128101	20.5411	0.0154687	0.0397424	2436	18334	1	1	42658425	42676758	4185	4004	54.3729	0.95675
118	NA	-0.107495	8.73849	0.116324	ICMT	protein_coding	ENSG00000116237	isoprenylcysteine carboxyl methyltransferase [Source:HGNC Symbol;Acc:HGNC:5350]	0.0314501	20.5411	0.0385132	0.162776	5618	14780	1	-1	6221193	6235972	8254	7891	52.1805	0.956021
119	NA	-0.222426	5.80425	0.116324	LDB1	protein_coding	ENSG00000198728	LIM domain binding 1 [Source:HGNC Symbol;Acc:HGNC:6532]	0.0651397	20.5411	0.079677	0.249663	735	12894	10	-1	102107560	102120453	1224	1168	67.6644	0.954248
120	NA	-0.018939	9.64528	0.116324	NUTF2	protein_coding	ENSG00000102898	nuclear transport factor 2 [Source:HGNC Symbol;Acc:HGNC:13722]	0.00555927	20.5411	0.00680846	0.0200864	10533	25836	16	1	67846732	67872567	18579	18487	64.4473	0.995048
121	NA	-0.0986445	10.0648	0.116324	CSDE1	protein_coding	ENSG00000009307	cold shock domain containing E1 [Source:HGNC Symbol;Acc:HGNC:29905]	0.0289605	20.5411	0.0354394	0.272143	14088	41764	1	-1	114716913	114758676	23709	22083	54.1074	0.931418
122	NA	-0.149641	6.96652	0.116324	TMEM123	protein_coding	ENSG00000152558	transmembrane protein 123 [Source:HGNC Symbol;Acc:HGNC:30138]	0.0439894	20.5411	0.0534934	0.182463	1645	74053	11	-1	102396332	102470384	2648	2381	57.3423	0.899169
123	NA	-0.204721	7.10999	0.116324	IMPAD1	protein_coding	ENSG00000104331	inositol monophosphatase domain containing 1 [Source:HGNC Symbol;Acc:HGNC:26019]	0.0601814	20.5411	0.071386	0.303051	1817	35912	8	-1	56957933	56993844	3347	3197	52.5593	0.955184
124	NA	0.132958	5.05083	0.11657	PYM1	protein_coding	ENSG00000170473	PYM homolog 1, exon junction complex associated factor [Source:HGNC Symbol;Acc:HGNC:30258]	0.0391359	20.5411	0.0472465	0.0888972	436	31206	12	-1	55901413	55932618	813	778	62.9743	0.95695
125	NA	-0.0988578	6.43873	0.118754	ABR	protein_coding	ENSG00000159842	ABR, RhoGEF and GTPase activating protein [Source:HGNC Symbol;Acc:HGNC:81]	0.0291967	20.5411	0.0353965	0.0621716	1141	225504	17	-1	1003518	1229021	1878	1624	55.2124	0.86475
126	NA	-0.0746933	7.02159	0.121251	SNX1	protein_coding	ENSG00000028528	sorting nexin 1 [Source:HGNC Symbol;Acc:HGNC:11172]	0.0221574	20.5411	0.0270785	0.080549	1709	51968	15	1	64094123	64146090	2680	2493	57.0124	0.930224
127	NA	-0.204412	6.35813	0.121251	UBE2G1	protein_coding	ENSG00000132388	ubiquitin conjugating enzyme E2 G1 [Source:HGNC Symbol;Acc:HGNC:12482]	0.0606535	20.5411	0.0739071	0.260074	1079	97370	17	-1	4269259	4366628	2010	1868	54.9615	0.929353
128	NA	-0.184873	6.33793	0.12323	ATXN3	protein_coding	ENSG00000066427	ataxin 3 [Source:HGNC Symbol;Acc:HGNC:7106]	0.0550246	20.5411	0.0673601	0.220723	1064	62130	14	-1	92044496	92106625	1900	1719	54.7621	0.904737
129	NA	-0.237388	6.43493	0.123275	SLC25A37	protein_coding	ENSG00000147454	solute carrier family 25 member 37 [Source:HGNC Symbol;Acc:HGNC:29786]	0.0707938	20.5411	0.0866243	0.290712	1138	46659	8	1	23528805	23575463	2501	2080	46.3933	0.831667
130	NA	0.121117	8.94064	0.123275	ETF1	protein_coding	ENSG00000120705	eukaryotic translation termination factor 1 [Source:HGNC Symbol;Acc:HGNC:3477]	0.0361491	20.5411	0.0442074	0.300282	6463	37206	5	-1	138506095	138543300	10512	10013	51.3018	0.95253
131	NA	-0.228549	4.52105	0.123275	EXD3	protein_coding	ENSG00000187609	exonuclease 3'-5' domain containing 3 [Source:HGNC Symbol;Acc:HGNC:26023]	0.0682297	20.5411	0.0834182	0.165091	302	116367	9	-1	137306896	137423262	516	488	49.4795	0.945736
132	NA	-0.186942	6.43367	0.123605	TAOK2	protein_coding	ENSG00000149930	TAO kinase 2 [Source:HGNC Symbol;Acc:HGNC:16835]	0.0559183	20.5411	0.0684313	0.248603	1137	18621	16	1	29973641	29992261	1571	1494	54.3541	0.950987
133	NA	-0.121767	7.26064	0.123605	RFLNB	protein_coding	ENSG00000183688	refilin B [Source:HGNC Symbol;Acc:HGNC:28705]	0.0364351	20.5411	0.0444959	0.161125	2017	5962	17	-1	439978	445939	2510	2342	51.3262	0.933068
134	NA	-0.138704	6.4324	0.124116	INTS7	protein_coding	ENSG00000143493	integrator complex subunit 7 [Source:HGNC Symbol;Acc:HGNC:24484]	0.0415653	20.5411	0.050819	0.174648	1136	95144	1	-1	211940399	212035542	1940	1845	40.8179	0.951031
135	NA	-0.107009	6.79638	0.124136	KCMF1	protein_coding	ENSG00000176407	potassium channel modulatory factor 1 [Source:HGNC Symbol;Acc:HGNC:20589]	0.0320988	20.5411	0.0393084	0.127181	1462	88380	2	1	84971093	85059472	2622	2450	51.2747	0.934401
136	NA	-0.307402	5.03419	0.126681	VANGL1	protein_coding	ENSG00000173218	VANGL planar cell polarity protein 1 [Source:HGNC Symbol;Acc:HGNC:15512]	0.0926997	20.5411	0.11289	0.298529	431	56272	1	1	115641953	115698224	778	722	51.0346	0.928021
137	NA	-0.190198	5.87697	0.126681	C5orf24	protein_coding	ENSG00000181904	chromosome 5 open reading frame 24 [Source:HGNC Symbol;Acc:HGNC:26746]	0.0573914	20.5411	0.0699023	0.209714	773	14058	5	1	134845680	134859737	1416	1221	54.3702	0.862288
138	NA	-0.0469157	8.99259	0.126681	PCNA	protein_coding	ENSG00000132646	proliferating cell nuclear antigen [Source:HGNC Symbol;Acc:HGNC:8729]	0.0141614	20.5411	0.0173361	0.0719664	6700	11674	20	-1	5114953	5126626	11500	10283	46.6728	0.894174
139	NA	-0.234036	6.15609	0.126681	ABHD2	protein_coding	ENSG00000140526	abhydrolase domain containing 2 [Source:HGNC Symbol;Acc:HGNC:18717]	0.0706543	20.5411	0.0865001	0.260876	938	114902	15	1	89087459	89202360	1420	1274	55.8069	0.897183
140	NA	-0.0213296	9.91803	0.127048	EMP1	protein_coding	ENSG00000134531	epithelial membrane protein 1 [Source:HGNC Symbol;Acc:HGNC:3333]	0.00644775	20.5411	0.00788774	0.0254129	12725	23224	12	1	13196716	13219939	17579	17186	59.9583	0.977644
141	NA	-0.115045	7.78598	0.127335	GLIPR1	protein_coding	ENSG00000139278	GLI pathogenesis related 1 [Source:HGNC Symbol;Acc:HGNC:17001]	0.0348196	20.5411	0.0424324	0.168228	2903	23174	12	1	75480680	75503853	3885	3700	45.1424	0.952381
142	NA	0.119871	8.96915	0.128122	DNAJA1	protein_coding	ENSG00000086061	DnaJ heat shock protein family (Hsp40) member A1 [Source:HGNC Symbol;Acc:HGNC:5229]	0.0363431	20.5411	0.0443715	0.244456	6592	14697	9	1	33025211	33039907	12163	9792	48.5992	0.805065
143	NA	-0.276563	5.41964	0.130317	SH3PXD2A	protein_coding	ENSG00000107957	SH3 and PX domains 2A [Source:HGNC Symbol;Acc:HGNC:23664]	0.0841269	20.5411	0.10016	0.249905	563	261517	10	-1	103594027	103855543	1087	1038	48.0559	0.954922
144	NA	-0.0587943	7.21043	0.130317	GNA13	protein_coding	ENSG00000120063	G protein subunit alpha 13 [Source:HGNC Symbol;Acc:HGNC:4381]	0.017907	20.5411	0.0219065	0.0631701	1948	46125	17	-1	65010715	65056839	3172	3046	44.5532	0.960277
145	NA	-0.218387	5.13127	0.130317	MLXIP	protein_coding	ENSG00000175727	MLX interacting protein [Source:HGNC Symbol;Acc:HGNC:17055]	0.0665446	20.5411	0.0814399	0.19663	461	68626	12	1	122078722	122147347	2040	890	54.4124	0.436275
146	NA	-0.046754	7.37936	0.130317	CLUH	protein_coding	ENSG00000132361	clustered mitochondria homolog [Source:HGNC Symbol;Acc:HGNC:29094]	0.0142587	20.5411	0.0174146	0.048116	2190	23278	17	-1	2689386	2712663	3714	3566	46.3895	0.960151
147	NA	-0.119663	7.64733	0.137358	2011-09-01	protein_coding	ENSG00000138758	septin 11 [Source:HGNC Symbol;Acc:HGNC:25589]	0.0368076	20.5411	0.0440854	0.175857	2637	90682	4	1	76949703	77040384	14241	3874	52.8632	0.272031
148	NA	-0.0540225	8.33963	0.137358	CCND1	protein_coding	ENSG00000110092	cyclin D1 [Source:HGNC Symbol;Acc:HGNC:1582]	0.016638	20.5411	0.0193777	0.0610471	4261	13388	11	1	69641087	69654474	6728	6467	46.5446	0.961207
149	NA	-0.0556987	6.5944	0.137358	TEAD1	protein_coding	ENSG00000187079	TEA domain transcription factor 1 [Source:HGNC Symbol;Acc:HGNC:11714]	0.017162	20.5411	0.0210116	0.0492311	1271	269893	11	1	12674591	12944483	2127	2016	53.5605	0.947814
150	NA	-0.13558	7.776	0.137358	HLA-E	protein_coding	ENSG00000204592	major histocompatibility complex, class I, E [Source:HGNC Symbol;Acc:HGNC:4962]	0.0417874	20.5411	0.051088	0.264706	2883	4739	6	1	30489467	30494205	4478	4302	52.6032	0.960697
151	NA	-0.11625	6.56689	0.142615	BRD2	protein_coding	ENSG00000204256	bromodomain containing 2 [Source:HGNC Symbol;Acc:HGNC:1103]	0.0360424	20.5411	0.0437621	0.136009	1247	12846	6	1	32968660	32981505	7882	2381	40.2255	0.302081
152	NA	-0.333119	4.26564	0.144921	ZNF562	protein_coding	ENSG00000171466	zinc finger protein 562 [Source:HGNC Symbol;Acc:HGNC:25950]	0.10369	20.5411	0.126664	0.277648	253	33279	19	-1	9641808	9675086	1568	445	49.9888	0.283801
153	NA	-0.210664	5.94621	0.144921	ANKRD28	protein_coding	ENSG00000206560	ankyrin repeat domain 28 [Source:HGNC Symbol;Acc:HGNC:29024]	0.0655968	20.5411	0.0796985	0.263148	811	192536	3	-1	15667236	15859771	1372	1278	55.0086	0.931487
154	NA	-0.140895	8.07463	0.144921	PRRC2B	protein_coding	ENSG00000130723	proline rich coiled-coil 2B [Source:HGNC Symbol;Acc:HGNC:28121]	0.0439263	20.5411	0.0537506	0.2826	3546	126562	9	1	131373636	131500197	5250	4781	49.0209	0.910667
155	NA	-0.042767	8.49879	0.144921	CARHSP1	protein_coding	ENSG00000153048	calcium regulated heat stable protein 1 [Source:HGNC Symbol;Acc:HGNC:17150]	0.0133465	20.5411	0.0163453	0.0612739	4758	16071	16	-1	8852942	8869012	8049	7411	46.627	0.920735
156	NA	-0.226179	5.48477	0.144921	CSNK1G3	protein_coding	ENSG00000151292	casein kinase 1 gamma 3 [Source:HGNC Symbol;Acc:HGNC:2456]	0.0706713	20.5411	0.0859657	0.249913	589	104947	5	1	123512099	123617045	1127	1003	49.3141	0.889973
157	NA	-0.241703	3.95507	0.144921	KITLG	protein_coding	ENSG00000049130	KIT ligand [Source:HGNC Symbol;Acc:HGNC:6343]	0.075585	20.5411	0.0924015	0.151576	204	88059	12	-1	88492793	88580851	439	403	42.0471	0.917995
158	NA	-0.283858	4.83724	0.144921	ITSN1	protein_coding	ENSG00000205726	intersectin 1 [Source:HGNC Symbol;Acc:HGNC:6183]	0.0888358	20.5411	0.108714	0.284394	376	257462	21	1	33642400	33899861	931	685	46.1693	0.735768
159	NA	-0.107691	6.4921	0.144921	EXOSC6	protein_coding	ENSG00000223496	exosome component 6 [Source:HGNC Symbol;Acc:HGNC:19055]	0.033734	20.5411	0.0412856	0.119937	1184	5153	16	-1	70246778	70251930	1976	1890	58.7159	0.956478
160	NA	0.0726506	11.6408	0.144921	HNRNPA1	protein_coding	ENSG00000135486	heterogeneous nuclear ribonucleoprotein A1 [Source:HGNC Symbol;Acc:HGNC:5031]	0.02276	20.5411	0.0278749	0.251378	42001	6896	12	1	54280193	54287088	67816	65924	53.9351	0.972101
161	NA	-0.200905	6.31745	0.144921	BACE1	protein_coding	ENSG00000186318	beta-secretase 1 [Source:HGNC Symbol;Acc:HGNC:933]	0.0629681	20.5411	0.0731666	0.279868	1049	31053	11	-1	117285207	117316259	1399	1317	52.9772	0.941387
162	NA	-0.069419	6.94175	0.145675	AP2A2	protein_coding	ENSG00000183020	adaptor related protein complex 2 subunit alpha 2 [Source:HGNC Symbol;Acc:HGNC:562]	0.0218223	20.5411	0.0265121	0.0785723	1617	87352	11	1	924894	1012245	2262	2184	49.1232	0.965517
163	NA	0.313434	3.99001	0.145675	ARSK	protein_coding	ENSG00000164291	arylsulfatase family member K [Source:HGNC Symbol;Acc:HGNC:25239]	0.0986506	20.5411	0.11784	0.221149	209	49991	5	1	95555074	95605064	501	382	41.377	0.762475
164	NA	-0.326553	4.02412	0.145675	SPOPL	protein_coding	ENSG00000144228	speckle type BTB/POZ protein like [Source:HGNC Symbol;Acc:HGNC:27934]	0.102871	20.5411	0.122052	0.22764	214	71747	2	1	138501801	138573547	405	390	48.6692	0.962963
165	NA	-0.190209	4.81792	0.145675	C4orf46	protein_coding	ENSG00000205208	chromosome 4 open reading frame 46 [Source:HGNC Symbol;Acc:HGNC:27320]	0.0599625	20.5411	0.0717141	0.15475	371	5577	4	-1	158666679	158672255	639	605	49.9686	0.946792
166	NA	-0.0107571	8.93056	0.145675	AMOTL2	protein_coding	ENSG00000114019	angiomotin like 2 [Source:HGNC Symbol;Acc:HGNC:17812]	0.00339877	20.5411	0.00415315	0.00849621	6418	19606	3	-1	134355874	134375479	9043	8835	54.3049	0.976999
167	NA	-0.208094	5.87884	0.145675	WNT5A	protein_coding	ENSG00000114251	Wnt family member 5A [Source:HGNC Symbol;Acc:HGNC:12784]	0.0657749	20.5411	0.0787523	0.249993	774	24825	3	-1	55465715	55490539	1003	927	53.5814	0.924227
168	NA	-0.115698	7.15686	0.145675	FZD2	protein_coding	ENSG00000180340	frizzled class receptor 2 [Source:HGNC Symbol;Acc:HGNC:4040]	0.036584	20.5411	0.0447801	0.131904	1877	2112	17	1	44557459	44559570	2417	2240	47.4536	0.926769
169	NA	-0.222933	5.03419	0.145675	SERPINB8	protein_coding	ENSG00000166401	serpin family B member 8 [Source:HGNC Symbol;Acc:HGNC:8952]	0.0704945	20.5411	0.086289	0.222479	431	49855	18	1	63969925	64019779	973	901	53.7181	0.926002
170	NA	-0.180619	7.772	0.145675	RAB10	protein_coding	ENSG00000084733	RAB10, member RAS oncogene family [Source:HGNC Symbol;Acc:HGNC:9759]	0.0571462	20.5411	0.0696816	0.290611	2875	103348	2	1	26034107	26137454	5788	5166	46.1359	0.892536
171	NA	-0.264421	4.70891	0.145675	HSPA14	protein_coding	ENSG00000284024	heat shock protein family A (Hsp70) member 14 [Source:NCBI gene;Acc:51182]	0.0837035	20.5411	0.10183	0.249789	344	8859	10	1	14838160	14847018	542	509	53.998	0.939114
172	NA	-0.145316	7.62083	0.145675	MTRNR2L1	protein_coding	ENSG00000256618	MT-RNR2 like 1 [Source:HGNC Symbol;Acc:HGNC:37155]	0.0460428	20.5411	0.054717	0.188797	2589	1553	17	1	22523111	22524663	4252	4075	37.9337	0.958373
173	NA	-0.262504	4.7005	0.145675	NHLRC2	protein_coding	ENSG00000196865	NHL repeat containing 2 [Source:HGNC Symbol;Acc:HGNC:24731]	0.0832636	20.5411	0.101262	0.249329	342	62534	10	1	113854661	113917194	853	797	47.9711	0.934349
174	NA	-0.407039	3.67497	0.145675	PLEKHA8	protein_coding	ENSG00000106086	pleckstrin homology domain containing A8 [Source:HGNC Symbol;Acc:HGNC:30037]	0.129115	20.5411	0.153392	0.274905	168	103080	7	1	30027404	30130483	518	354	48.9831	0.683398
175	NA	-0.084888	7.52701	0.145675	LY6K	protein_coding	ENSG00000160886	lymphocyte antigen 6 family member K [Source:HGNC Symbol;Acc:HGNC:24225]	0.026931	20.5411	0.0329763	0.0976234	2426	5017	8	1	142700111	142705127	3582	3526	54.0559	0.984366
176	NA	0.0706831	5.48232	0.148117	CRYZ	protein_coding	ENSG00000116791	crystallin zeta [Source:HGNC Symbol;Acc:HGNC:2419]	0.022512	20.5411	0.0275708	0.0468873	588	27927	1	-1	74705482	74733408	1014	942	47.9076	0.928994
177	NA	-0.149499	7.39899	0.148117	USP14	protein_coding	ENSG00000101557	ubiquitin specific peptidase 14 [Source:HGNC Symbol;Acc:HGNC:12612]	0.0476224	20.5411	0.0577532	0.290495	2220	56247	18	1	158383	214629	4210	3887	54.3424	0.923278
178	NA	-0.366321	3.56805	0.148117	VEPH1	protein_coding	ENSG00000197415	ventricular zone expressed PH domain containing 1 [Source:HGNC Symbol;Acc:HGNC:25735]	0.116802	20.5411	0.142863	0.24737	156	273878	3	-1	157259742	157533619	205	189	47.6243	0.921951
179	NA	-0.0963891	8.04046	0.148117	SUPT16H	protein_coding	ENSG00000092201	SPT16 homolog, facilitates chromatin remodeling subunit [Source:HGNC Symbol;Acc:HGNC:11465]	0.0307465	20.5411	0.0374296	0.154827	3463	32795	14	-1	21351472	21384266	6233	5672	47.8374	0.909995
180	NA	-0.142217	7.56342	0.148451	ZBTB7A	protein_coding	ENSG00000178951	zinc finger and BTB domain containing 7A [Source:HGNC Symbol;Acc:HGNC:18078]	0.0454536	20.5411	0.0553434	0.271645	2488	22582	19	-1	4044364	4066945	4082	1747	47.2633	0.427976
181	NA	-0.192293	6.40935	0.148451	SMAD5	protein_coding	ENSG00000113658	SMAD family member 5 [Source:HGNC Symbol;Acc:HGNC:6771]	0.0614957	20.5411	0.0723683	0.252973	1118	55903	5	1	136132845	136188747	2195	1728	49.1586	0.787244
182	NA	-0.185241	6.76546	0.148451	LTBP2	protein_coding	ENSG00000119681	latent transforming growth factor beta binding protein 2 [Source:HGNC Symbol;Acc:HGNC:6715]	0.0592904	20.5411	0.0719672	0.249452	1431	114209	14	-1	74498170	74612378	2102	1882	55.1275	0.895338
183	NA	-0.180648	5.69416	0.148451	RTCA	protein_coding	ENSG00000137996	RNA 3'-terminal phosphate cyclase [Source:HGNC Symbol;Acc:HGNC:17981]	0.0578332	20.5411	0.0704278	0.205597	681	26563	1	1	100266207	100292769	1656	1515	51.2884	0.914855
184	NA	-0.154778	7.06647	0.148451	TSEN15	protein_coding	ENSG00000198860	tRNA splicing endonuclease subunit 15 [Source:HGNC Symbol;Acc:HGNC:16791]	0.0495846	20.5411	0.0606423	0.263132	1763	72328	1	1	184051651	184123978	2800	2500	42.6836	0.892857
185	NA	-0.200958	6.14218	0.148451	ZNF282	protein_coding	ENSG00000170265	zinc finger protein 282 [Source:HGNC Symbol;Acc:HGNC:13076]	0.0644178	20.5411	0.0788183	0.276507	929	30764	7	1	149195485	149226248	1456	1400	44.7071	0.961538
186	NA	-0.403228	3.40159	0.15073	PPP1R3F	protein_coding	ENSG00000049769	protein phosphatase 1 regulatory subunit 3F [Source:HGNC Symbol;Acc:HGNC:14944]	0.129631	20.5411	0.156667	0.247813	139	31619	X	1	49269843	49301461	194	185	53.173	0.953608
187	NA	-0.218952	5.08678	0.153408	WWP2	protein_coding	ENSG00000198373	WW domain containing E3 ubiquitin protein ligase 2 [Source:HGNC Symbol;Acc:HGNC:16804]	0.0706664	20.5411	0.0865461	0.179722	447	179436	16	1	69762306	69941741	764	723	51.7165	0.946335
188	NA	-0.0458892	7.72352	0.153408	RAB23	protein_coding	ENSG00000112210	RAB23, member RAS oncogene family [Source:HGNC Symbol;Acc:HGNC:14263]	0.0148115	20.5411	0.0181145	0.0449018	2780	35323	6	-1	57186992	57222314	3871	3767	51.2883	0.973134
189	NA	-0.269047	5.30502	0.154732	TNKS	protein_coding	ENSG00000173273	tankyrase [Source:HGNC Symbol;Acc:HGNC:11941]	0.0871131	20.5411	0.103723	0.276929	520	226433	8	1	9555914	9782346	1058	909	46.5413	0.859168
190	NA	-0.0427482	8.31297	0.154732	DDX5	protein_coding	ENSG00000108654	DEAD-box helicase 5 [Source:HGNC Symbol;Acc:HGNC:2746]	0.0138507	20.5411	0.0169619	0.0568247	4183	8584	17	-1	64499616	64508199	6860	6126	55.6079	0.893003
191	NA	-0.100863	8.60992	0.154732	LARS	protein_coding	ENSG00000133706	leucyl-tRNA synthetase [Source:HGNC Symbol;Acc:HGNC:6512]	0.0326951	20.5411	0.0400389	0.216613	5139	69623	5	-1	146113038	146182660	7895	7421	57.5656	0.939962
192	NA	-0.146772	4.96213	0.154732	AFDN	protein_coding	ENSG00000130396	afadin, adherens junction formation factor [Source:HGNC Symbol;Acc:HGNC:7137]	0.0476216	20.5411	0.0581246	0.105229	410	145102	6	1	167826922	167972023	1820	879	54.2355	0.482967
193	NA	-0.17034	7.60852	0.154732	CAV2	protein_coding	ENSG00000105971	caveolin 2 [Source:HGNC Symbol;Acc:HGNC:1528]	0.0552856	20.5411	0.0671169	0.259259	2567	221162	7	1	116287380	116508541	7544	6630	47.5104	0.878844
194	NA	-0.339084	4.94799	0.154732	SLC35B4	protein_coding	ENSG00000205060	solute carrier family 35 member B4 [Source:HGNC Symbol;Acc:HGNC:20584]	0.110067	20.5411	0.132734	0.292456	406	27720	7	-1	134289332	134317051	773	636	51.2437	0.822768
195	NA	-0.434785	2.92651	0.157079	EPB41L5	protein_coding	ENSG00000115109	erythrocyte membrane protein band 4.1 like 5 [Source:HGNC Symbol;Acc:HGNC:19819]	0.141538	20.5411	0.172433	0.1924	100	166115	2	1	120013005	120179119	328	299	55.3445	0.911585
196	NA	0.0899597	5.95507	0.157305	PTK2	protein_coding	ENSG00000169398	protein tyrosine kinase 2 [Source:HGNC Symbol;Acc:HGNC:9611]	0.0293305	20.5411	0.0356817	0.0774086	816	344317	8	-1	140657900	141002216	1927	1596	47.2807	0.82823
197	NA	-0.204942	5.06401	0.157305	FAM120C	protein_coding	ENSG00000184083	family with sequence similarity 120C [Source:HGNC Symbol;Acc:HGNC:16949]	0.0668266	20.5411	0.0818392	0.198347	440	114958	X	-1	54068324	54183281	742	704	40.5043	0.948787
198	NA	-0.163582	6.19104	0.162346	TBX3	protein_coding	ENSG00000135111	T-box 3 [Source:HGNC Symbol;Acc:HGNC:11602]	0.0536208	20.5411	0.0656209	0.240791	961	13911	12	-1	114670254	114684164	1394	1174	41.6593	0.842181
199	NA	-0.142295	8.68299	0.162376	PSMD11	protein_coding	ENSG00000108671	proteasome 26S subunit, non-ATPase 11 [Source:HGNC Symbol;Acc:HGNC:9556]	0.0466782	20.5411	0.0571673	0.268408	5406	39058	17	1	32444261	32483318	8804	6927	48.8897	0.786801
200	NA	-0.241228	5.31056	0.163919	PIAS4	protein_coding	ENSG00000105229	protein inhibitor of activated STAT 4 [Source:HGNC Symbol;Acc:HGNC:17002]	0.0792971	20.5411	0.0969647	0.214754	522	31741	19	1	4007646	4039386	799	702	41.8063	0.878598
201	NA	0.241153	5.14993	0.165739	CFLAR	protein_coding	ENSG00000003402	CASP8 and FADD like apoptosis regulator [Source:HGNC Symbol;Acc:HGNC:1876]	0.079462	20.5411	0.0972877	0.241718	467	60584	2	1	201116104	201176687	1519	935	51.8599	0.615537
202	NA	-0.328151	3.97614	0.165739	CYP2U1	protein_coding	ENSG00000155016	cytochrome P450 family 2 subfamily U member 1 [Source:HGNC Symbol;Acc:HGNC:20582]	0.10825	20.5411	0.130035	0.244393	207	22089	4	1	107931369	107953457	289	275	52.6	0.951557
203	NA	-0.0853323	6.31607	0.165739	CSNK1G2	protein_coding	ENSG00000133275	casein kinase 1 gamma 2 [Source:HGNC Symbol;Acc:HGNC:2455]	0.0281561	20.5411	0.0337341	0.0901526	1048	40190	19	1	1941149	1981338	1807	1759	56.2229	0.973437
204	NA	-0.0999915	7.29388	0.166751	C19orf25	protein_coding	ENSG00000119559	chromosome 19 open reading frame 25 [Source:HGNC Symbol;Acc:HGNC:26711]	0.0330458	20.5411	0.0398461	0.128988	2064	18414	19	-1	1461143	1479556	2978	2861	67.0182	0.960712
205	NA	-0.191855	5.53058	0.167023	N4BP1	protein_coding	ENSG00000102921	NEDD4 binding protein 1 [Source:HGNC Symbol;Acc:HGNC:29850]	0.0634655	20.5411	0.0769138	0.217268	608	81423	16	-1	48538726	48620148	1015	960	47.624	0.945813
206	NA	-0.140982	7.33522	0.167575	OTUD5	protein_coding	ENSG00000068308	OTU deubiquitinase 5 [Source:HGNC Symbol;Acc:HGNC:25402]	0.0467132	20.5411	0.0572117	0.248473	2124	36359	X	-1	48922028	48958386	3049	2847	43.5609	0.933749
207	NA	0.0835646	8.25671	0.167575	PCLAF	protein_coding	ENSG00000166803	PCNA clamp associated factor [Source:HGNC Symbol;Acc:HGNC:28961]	0.027722	20.5411	0.0338226	0.117311	4023	23377	15	-1	64364311	64387687	7071	6204	49.7308	0.877387
208	NA	-0.0897352	8.23393	0.167575	ABLIM3	protein_coding	ENSG00000173210	actin binding LIM protein family member 3 [Source:HGNC Symbol;Acc:HGNC:29132]	0.0297888	20.5411	0.0359735	0.156448	3960	119060	5	1	149141483	149260542	4595	4437	45.0705	0.965615
209	NA	-0.168149	5.99861	0.167575	ATG4B	protein_coding	ENSG00000168397	autophagy related 4B cysteine peptidase [Source:HGNC Symbol;Acc:HGNC:20790]	0.0558524	20.5411	0.0680344	0.234364	841	36645	2	1	241637213	241673857	1241	1210	53.8934	0.97502
210	NA	0.161114	6.51027	0.167575	RNF121	protein_coding	ENSG00000137522	ring finger protein 121 [Source:HGNC Symbol;Acc:HGNC:21070]	0.0535207	20.5411	0.0654092	0.249474	1199	68897	11	1	71928701	71997597	1581	1508	43.0882	0.953827
211	NA	-0.153749	7.20523	0.167575	SLK	protein_coding	ENSG00000065613	STE20 like kinase [Source:HGNC Symbol;Acc:HGNC:11088]	0.0510991	20.5411	0.0625697	0.231034	1941	62033	10	1	103967201	104029233	3631	3452	55.5432	0.950702
212	NA	-0.270647	4.98309	0.168218	AP1S2	protein_coding	ENSG00000182287	adaptor related protein complex 1 subunit sigma 2 [Source:HGNC Symbol;Acc:HGNC:560]	0.0901675	20.5411	0.109053	0.260143	416	29126	X	-1	15825806	15854931	660	636	57.2862	0.963636
213	NA	-0.314883	4.77049	0.168218	MMS22L	protein_coding	ENSG00000146263	MMS22 like, DNA repair protein [Source:HGNC Symbol;Acc:HGNC:21475]	0.10492	20.5411	0.126945	0.296008	359	141057	6	-1	97142161	97283217	1065	655	52.658	0.615023
214	NA	-0.0965145	7.60683	0.168218	FSTL3	protein_coding	ENSG00000070404	follistatin like 3 [Source:HGNC Symbol;Acc:HGNC:3973]	0.0321615	20.5411	0.0393159	0.12897	2564	7035	19	1	676365	683399	3839	3710	50.455	0.966397
215	NA	0.244112	5.17139	0.173764	GTPBP8	protein_coding	ENSG00000163607	GTP binding protein 8 (putative) [Source:HGNC Symbol;Acc:HGNC:25007]	0.0817913	20.5411	0.100154	0.281235	474	24143	3	1	112990918	113015060	724	679	53.4654	0.937845
216	NA	-0.1156	7.24988	0.177307	PPP4R2	protein_coding	ENSG00000163605	protein phosphatase 4 regulatory subunit 2 [Source:HGNC Symbol;Acc:HGNC:18296]	0.0388947	20.5411	0.0476361	0.147264	2002	72415	3	1	72996785	73069199	3146	3063	56.4061	0.973617
217	NA	-0.101128	5.7318	0.177307	ASH2L	protein_coding	ENSG00000129691	ASH2 like, histone lysine methyltransferase complex subunit [Source:HGNC Symbol;Acc:HGNC:744]	0.03404	20.5411	0.0391834	0.0772819	699	38835	8	1	38105242	38144076	1195	1118	51.4732	0.935565
218	NA	0.111494	4.88998	0.177307	CAPRIN2	protein_coding	ENSG00000110888	caprin family member 2 [Source:HGNC Symbol;Acc:HGNC:21259]	0.0375459	20.5411	0.0459799	0.073169	390	45400	12	-1	30709552	30754951	647	609	51.7537	0.941267
219	NA	-0.143319	6.75635	0.177803	LAMC1	protein_coding	ENSG00000135862	laminin subunit gamma 1 [Source:HGNC Symbol;Acc:HGNC:6492]	0.0483202	20.5411	0.0584945	0.227633	1422	122133	1	1	183023460	183145592	2704	2579	61.4843	0.953772
220	NA	-0.137205	7.2585	0.177803	XPO5	protein_coding	ENSG00000124571	exportin 5 [Source:HGNC Symbol;Acc:HGNC:17675]	0.0462988	20.5411	0.0566557	0.264698	2014	53746	6	-1	43522330	43576075	1558	1472	52.1094	0.944801
221	NA	-0.136138	6.66635	0.177803	FBLIM1	protein_coding	ENSG00000162458	filamin binding LIM protein 1 [Source:HGNC Symbol;Acc:HGNC:24686]	0.0459572	20.5411	0.0559205	0.206279	1336	29988	1	1	15756607	15786594	2609	2344	51.471	0.898429
222	NA	-0.0807652	6.95949	0.178236	PSAT1	protein_coding	ENSG00000135069	phosphoserine aminotransferase 1 [Source:HGNC Symbol;Acc:HGNC:19129]	0.0272928	20.5411	0.0324609	0.086709	1637	32951	9	1	78297143	78330093	2436	2247	45.7868	0.922414
223	NA	-0.17645	6.59893	0.178269	UBE2H	protein_coding	ENSG00000186591	ubiquitin conjugating enzyme E2 H [Source:HGNC Symbol;Acc:HGNC:12484]	0.0596691	20.5411	0.0727095	0.281363	1275	122218	7	-1	129830732	129952949	2681	2380	39.1685	0.887728
224	NA	-0.169823	6.64897	0.178457	RBMS2	protein_coding	ENSG00000076067	RNA binding motif single stranded interacting protein 2 [Source:HGNC Symbol;Acc:HGNC:9909]	0.0574841	20.5411	0.0703505	0.303313	1320	74268	12	1	56521929	56596196	2763	2662	54.5654	0.963446
225	NA	-0.100704	8.01439	0.178457	ELOVL5	protein_coding	ENSG00000012660	ELOVL fatty acid elongase 5 [Source:HGNC Symbol;Acc:HGNC:21308]	0.0341055	20.5411	0.0417569	0.134768	3401	81782	6	-1	53267398	53349179	4957	4563	53.0281	0.920516
226	NA	-0.156709	6.6413	0.179228	HPS1	protein_coding	ENSG00000107521	HPS1, biogenesis of lysosomal organelles complex 3 subunit 1 [Source:HGNC Symbol;Acc:HGNC:5163]	0.0531909	20.5411	0.0648117	0.213189	1313	30750	10	-1	98416198	98446947	5531	2793	48.2009	0.504972
227	NA	-0.145364	6.14838	0.179228	FRMD4A	protein_coding	ENSG00000151474	FERM domain containing 4A [Source:HGNC Symbol;Acc:HGNC:25491]	0.0493437	20.5411	0.0602484	0.185758	933	818437	10	-1	13643706	14462142	1545	1037	44.4021	0.671197
228	NA	-0.138857	6.19554	0.179228	PREP	protein_coding	ENSG00000085377	prolyl endopeptidase [Source:HGNC Symbol;Acc:HGNC:9358]	0.0471508	20.5411	0.0576493	0.196431	964	125520	6	-1	105277565	105403084	1926	1809	54.6479	0.939252
229	NA	0.0785573	7.81744	0.180288	NDUFA9	protein_coding	ENSG00000139180	NADH:ubiquinone oxidoreductase subunit A9 [Source:HGNC Symbol;Acc:HGNC:7693]	0.0267425	20.5411	0.032733	0.127252	2967	45223	12	1	4649095	4694317	4838	4636	51.6091	0.958247
230	NA	-0.182619	6.739	0.180288	NUFIP2	protein_coding	ENSG00000108256	NUFIP2, FMR1 interacting protein 2 [Source:HGNC Symbol;Acc:HGNC:17634]	0.0621821	20.5411	0.0761035	0.317626	1405	38283	17	-1	29255836	29294118	2250	1854	45.3474	0.824
231	NA	-0.0966887	7.30154	0.180288	ETS1	protein_coding	ENSG00000134954	ETS proto-oncogene 1, transcription factor [Source:HGNC Symbol;Acc:HGNC:3488]	0.0329354	20.5411	0.0402508	0.123374	2075	128798	11	-1	128458761	128587558	3471	3119	46.7134	0.898588
232	NA	-0.251205	4.7131	0.180288	EEF2K	protein_coding	ENSG00000103319	eukaryotic elongation factor 2 kinase [Source:HGNC Symbol;Acc:HGNC:24615]	0.0855997	20.5411	0.0988617	0.230237	345	82451	16	1	22206282	22288732	785	714	51.388	0.909554
233	NA	-0.236377	5.21929	0.181139	SORT1	protein_coding	ENSG00000134243	sortilin 1 [Source:HGNC Symbol;Acc:HGNC:11186]	0.0806679	20.5411	0.0978287	0.280303	490	88384	1	-1	109309568	109397951	809	764	58.9673	0.944376
234	NA	-0.168281	6.45383	0.181139	ANKRD11	protein_coding	ENSG00000167522	ankyrin repeat domain 11 [Source:HGNC Symbol;Acc:HGNC:21316]	0.0574584	20.5411	0.0702358	0.281452	1153	222943	16	-1	89267619	89490561	15502	2660	32.6045	0.171591
235	NA	-0.105187	6.66959	0.182323	GPC1	protein_coding	ENSG00000063660	glypican 1 [Source:HGNC Symbol;Acc:HGNC:4449]	0.0359741	20.5411	0.0437585	0.142265	1339	32408	2	1	240435671	240468078	2010	1954	58.7569	0.972139
236	NA	-0.0964132	8.30189	0.182878	TMED7	protein_coding	ENSG00000134970	transmembrane p24 trafficking protein 7 [Source:HGNC Symbol;Acc:HGNC:24253]	0.0330287	20.5411	0.0398681	0.198529	4151	19485	5	-1	115613508	115632992	6711	6403	57.0256	0.954105
237	NA	0.149832	5.29388	0.182878	NPRL3	protein_coding	ENSG00000103148	NPR3 like, GATOR1 complex subunit [Source:HGNC Symbol;Acc:HGNC:14124]	0.0513323	20.5411	0.0627913	0.143997	516	54590	16	-1	84271	138860	1090	1041	46.2978	0.955046
238	NA	-0.207459	6.13284	0.183783	TRIM32	protein_coding	ENSG00000119401	tripartite motif containing 32 [Source:HGNC Symbol;Acc:HGNC:16380]	0.07123	20.5411	0.0871868	0.272308	923	13999	9	1	116687302	116701300	1566	1484	47.0438	0.947637
239	NA	-0.212341	5.57267	0.183783	LUC7L	protein_coding	ENSG00000007392	LUC7 like [Source:HGNC Symbol;Acc:HGNC:6723]	0.0729252	20.5411	0.0892709	0.263061	626	40495	16	-1	188969	229463	2159	862	57.9594	0.399259
240	NA	0.161002	5.87697	0.183783	ATF7	protein_coding	ENSG00000170653	activating transcription factor 7 [Source:HGNC Symbol;Acc:HGNC:792]	0.0553292	20.5411	0.0674655	0.193648	773	118555	12	-1	53507856	53626410	1273	1094	56.6216	0.859387
241	NA	0.0990884	9.35713	0.183783	CCT6A	protein_coding	ENSG00000146731	chaperonin containing TCP1 subunit 6A [Source:HGNC Symbol;Acc:HGNC:1620]	0.0340598	20.5411	0.0416943	0.285344	8626	12360	7	1	56051630	56063989	15236	14384	49.7785	0.94408
242	NA	0.00770013	11.3416	0.185082	RPL4	protein_coding	ENSG00000174444	ribosomal protein L4 [Source:HGNC Symbol;Acc:HGNC:10353]	0.0026515	20.5411	0.00324444	0.00974692	34134	26518	15	-1	66498015	66524532	63584	57649	39.6705	0.906659
243	NA	-0.30251	4.25993	0.185082	SLC6A6	protein_coding	ENSG00000131389	solute carrier family 6 member 6 [Source:HGNC Symbol;Acc:HGNC:11052]	0.104226	20.5411	0.121472	0.177186	252	86774	3	1	14402576	14489349	591	547	54.8263	0.92555
244	NA	-0.0982351	8.05001	0.186788	TMED10	protein_coding	ENSG00000170348	transmembrane p24 trafficking protein 10 [Source:HGNC Symbol;Acc:HGNC:16998]	0.0339165	20.5411	0.0414329	0.190965	3486	45162	14	-1	75131470	75176631	6129	5715	51.9227	0.932452
245	NA	-0.240144	5.09	0.186788	AL139353.1/HEATR5A	protein_coding	ENSG00000129493/ENSG00000203546	HEAT repeat containing 5A [Source:HGNC Symbol;Acc:HGNC:20276]	0.0829655	20.5411	0.101465	0.248724	448	165651	14	-1	31291791	31457441	916	845	50.2178	0.922489
246	NA	-0.178962	6.22223	0.186788	PURA	protein_coding	ENSG00000185129	purine rich element binding protein A [Source:HGNC Symbol;Acc:HGNC:9701]	0.0618716	20.5411	0.075136	0.274659	982	17843	5	1	140107777	140125619	5295	1810	46.0807	0.341832
247	NA	-0.125805	7.36679	0.186788	BRD4	protein_coding	ENSG00000141867	bromodomain containing 4 [Source:HGNC Symbol;Acc:HGNC:13575]	0.0435144	20.5411	0.0532483	0.248326	2171	97027	19	-1	15235519	15332545	7973	4236	42.6258	0.531293
248	NA	-0.158957	5.81598	0.187903	KDM3B	protein_coding	ENSG00000120733	lysine demethylase 3B [Source:HGNC Symbol;Acc:HGNC:1337]	0.0550803	20.5411	0.0671741	0.190005	741	84433	5	1	138352596	138437028	1248	1140	56.9026	0.913462
249	NA	-0.14685	5.62695	0.187903	EPSTI1	protein_coding	ENSG00000133106	epithelial stromal interaction 1 [Source:HGNC Symbol;Acc:HGNC:16465]	0.0509034	20.5411	0.0623291	0.161837	650	105884	13	-1	42886388	42992271	968	898	37.2027	0.927686
250	NA	-0.111269	6.17443	0.189095	AC091551.1/SMAD4	protein_coding	ENSG00000141646/ENSG00000267699	SMAD family member 4 [Source:HGNC Symbol;Acc:HGNC:6770]	0.0386313	20.5411	0.0472686	0.130793	950	117027	18	1	50968019	51085045	1602	1522	55.9198	0.950062
251	NA	-0.228003	4.15301	0.191811	ARHGEF17	protein_coding	ENSG00000110237	Rho guanine nucleotide exchange factor 17 [Source:HGNC Symbol;Acc:HGNC:21726]	0.0794459	20.5411	0.0967935	0.170447	234	61100	11	1	73308289	73369388	391	340	52.3882	0.869565
252	NA	-0.241131	5.08355	0.191811	DENND5B	protein_coding	ENSG00000170456	DENN domain containing 5B [Source:HGNC Symbol;Acc:HGNC:28338]	0.0840266	20.5411	0.102039	0.246335	446	208875	12	-1	31382223	31591097	758	679	44.8837	0.895778
253	NA	-0.112395	4.51147	0.191811	MFSD2A	protein_coding	ENSG00000168389	major facilitator superfamily domain containing 2A [Source:HGNC Symbol;Acc:HGNC:25897]	0.0391811	20.5411	0.0470982	0.0651	300	14857	1	1	39955112	39969968	655	636	58.3947	0.970992
254	NA	-0.064906	6.87324	0.19194	NDC80	protein_coding	ENSG00000080986	NDC80, kinetochore complex component [Source:HGNC Symbol;Acc:HGNC:16909]	0.0226465	20.5411	0.0275644	0.0712169	1542	45125	18	1	2571511	2616635	2270	2169	49.6897	0.955507
255	NA	0.150409	6.86573	0.19194	CIAPIN1	protein_coding	ENSG00000005194	cytokine induced apoptosis inhibitor 1 [Source:HGNC Symbol;Acc:HGNC:28050]	0.052508	20.5411	0.0640983	0.249643	1534	19360	16	-1	57428169	57447528	2654	2571	54.1404	0.968726
256	NA	-0.283868	3.83724	0.19194	ZNF618	protein_coding	ENSG00000157657	zinc finger protein 618 [Source:HGNC Symbol;Acc:HGNC:29416]	0.0991487	20.5411	0.116767	0.173495	188	180310	9	1	113876282	114056591	472	367	48.3515	0.777542
257	NA	-0.0321435	7.7949	0.192398	LSM4	protein_coding	ENSG00000130520	LSM4 homolog, U6 small nuclear RNA and mRNA degradation associated [Source:HGNC Symbol;Acc:HGNC:17259]	0.011238	20.5411	0.0137587	0.0343366	2921	17045	19	-1	18306230	18323274	5614	5427	60.0934	0.96669
258	NA	-0.126708	5.87697	0.192778	SLF2	protein_coding	ENSG00000119906	SMC5-SMC6 complex localization factor 2 [Source:HGNC Symbol;Acc:HGNC:17814]	0.0443403	20.5411	0.0542941	0.155601	773	52568	10	1	100912569	100965136	1451	1254	51.6746	0.864232
259	NA	-0.0517668	6.70682	0.192888	TXNDC5	protein_coding	ENSG00000239264	thioredoxin domain containing 5 [Source:HGNC Symbol;Acc:HGNC:21073]	0.0181318	20.5411	0.022191	0.0522534	1374	29298	6	-1	7881517	7910814	2456	2361	67.1631	0.961319
260	NA	-0.239456	4.57267	0.192888	WDFY3	protein_coding	ENSG00000163625	WD repeat and FYVE domain containing 3 [Source:HGNC Symbol;Acc:HGNC:20751]	0.0839506	20.5411	0.102669	0.235646	313	296782	4	-1	84669610	84966391	604	539	49.6957	0.892384
261	NA	-0.0927735	7.43493	0.192888	TRAPPC3	protein_coding	ENSG00000054116	trafficking protein particle complex 3 [Source:HGNC Symbol;Acc:HGNC:19942]	0.0325361	20.5411	0.0398465	0.160211	2276	19484	1	-1	36136570	36156053	4002	3851	50.8894	0.962269
262	NA	-0.0330819	9.80143	0.192888	PABPC1	protein_coding	ENSG00000070756	poly(A) binding protein cytoplasmic 1 [Source:HGNC Symbol;Acc:HGNC:8554]	0.0116088	20.5411	0.0142111	0.0664826	11737	36994	8	-1	100685816	100722809	21127	18625	43.4654	0.881573
263	NA	-0.179116	5.97439	0.192888	ARHGAP23	protein_coding	ENSG00000275832	Rho GTPase activating protein 23 [Source:HGNC Symbol;Acc:HGNC:29293]	0.0628737	20.5411	0.0769132	0.232112	827	93113	17	1	38419280	38512392	1269	1036	45.6786	0.816391
264	NA	-0.202217	5.71728	0.193184	KRT80	protein_coding	ENSG00000167767	keratin 80 [Source:HGNC Symbol;Acc:HGNC:27056]	0.0710621	20.5411	0.0789637	0.191061	692	23005	12	-1	52168996	52192000	973	949	42.8082	0.975334
265	NA	0.0943257	7.85393	0.193184	PAPOLA	protein_coding	ENSG00000090060	poly(A) polymerase alpha [Source:HGNC Symbol;Acc:HGNC:14981]	0.0331578	20.5411	0.0403662	0.182233	3043	65679	14	1	96501433	96567111	5653	4785	46.5958	0.846453
266	NA	-0.230748	5.53768	0.193998	PPM1F	protein_coding	ENSG00000100034	protein phosphatase, Mg2+/Mn2+ dependent 1F [Source:HGNC Symbol;Acc:HGNC:19388]	0.0812497	20.5411	0.0978841	0.28279	611	33418	22	-1	21919420	21952837	1331	1067	51.2165	0.801653
267	NA	0.314898	3.54944	0.193998	ORAOV1	protein_coding	ENSG00000149716	oral cancer overexpressed 1 [Source:HGNC Symbol;Acc:HGNC:17589]	0.110899	20.5411	0.135414	0.225713	154	22341	11	-1	69653076	69675416	377	334	48.9401	0.885942
268	NA	-0.0704244	7.64678	0.195087	NSFL1C	protein_coding	ENSG00000088833	NSFL1 cofactor [Source:HGNC Symbol;Acc:HGNC:15912]	0.0248381	20.5411	0.0304181	0.111218	2636	31681	20	-1	1442162	1473842	4655	4368	41.4979	0.938346
269	NA	-0.094852	8.53413	0.195667	DUT	protein_coding	ENSG00000128951	deoxyuridine triphosphatase [Source:HGNC Symbol;Acc:HGNC:3078]	0.0334889	20.5411	0.040879	0.232725	4876	12363	15	1	48331011	48343373	8128	6935	52.7798	0.853223
270	NA	-0.229979	4.91564	0.196037	SGTB	protein_coding	ENSG00000197860	small glutamine rich tetratricopeptide repeat containing beta [Source:HGNC Symbol;Acc:HGNC:23567]	0.0812695	20.5411	0.0959067	0.215724	397	57108	5	-1	65665928	65723035	787	713	43.2847	0.905972
271	NA	-0.155265	5.61357	0.197773	ZMYM3	protein_coding	ENSG00000147130	zinc finger MYM-type containing 3 [Source:HGNC Symbol;Acc:HGNC:13054]	0.0549758	20.5411	0.0648373	0.151615	644	15523	X	-1	71239624	71255146	985	887	40.4825	0.900508
272	NA	0.0477688	8.5282	0.197818	PTX3	protein_coding	ENSG00000163661	pentraxin 3 [Source:HGNC Symbol;Acc:HGNC:9692]	0.0169244	20.5411	0.020728	0.0718959	4856	6840	3	1	157436789	157443628	5114	5039	65.0103	0.985334
273	NA	-0.110018	8.05455	0.200229	CERS2	protein_coding	ENSG00000143418	ceramide synthase 2 [Source:HGNC Symbol;Acc:HGNC:14076]	0.039116	20.5411	0.047837	0.233928	3497	14422	1	-1	150960583	150975004	6202	5905	48.7263	0.952112
274	NA	-0.175544	6.52582	0.200229	ARMC1	protein_coding	ENSG00000104442	armadillo repeat containing 1 [Source:HGNC Symbol;Acc:HGNC:17684]	0.0624208	20.5411	0.0758284	0.214457	1212	31762	8	-1	65602456	65634217	2102	1957	49.3444	0.931018
275	NA	-0.0673868	8.01905	0.200229	SDC4	protein_coding	ENSG00000124145	syndecan 4 [Source:HGNC Symbol;Acc:HGNC:10661]	0.0239712	20.5411	0.0293586	0.129087	3412	23137	20	-1	45325288	45348424	6668	6392	54.9318	0.958608
276	NA	-0.4826	2.58643	0.200229	HID1	protein_coding	ENSG00000167861	HID1 domain containing [Source:HGNC Symbol;Acc:HGNC:15736]	0.171781	20.5411	0.202596	0.24996	79	22424	17	-1	74950743	74973166	160	147	54.5034	0.91875
277	NA	-0.323023	3.79835	0.200229	RSBN1	protein_coding	ENSG00000081019	round spermatid basic protein 1 [Source:HGNC Symbol;Acc:HGNC:25642]	0.115	20.5411	0.14081	0.234883	183	50645	1	-1	113761832	113812476	2446	383	50.3081	0.156582
278	NA	0.173825	6.23685	0.20028	SLC25A32	protein_coding	ENSG00000164933	solute carrier family 25 member 32 [Source:HGNC Symbol;Acc:HGNC:29683]	0.0619218	20.5411	0.07546	0.293041	992	16555	8	-1	103398635	103415189	2929	2657	38.4942	0.907136
279	NA	0.110844	7.99904	0.200496	HCCS	protein_coding	ENSG00000004961	holocytochrome c synthase [Source:HGNC Symbol;Acc:HGNC:4837]	0.0395156	20.5411	0.0482556	0.221658	3365	11778	X	1	11111301	11123078	5509	5201	47.1471	0.944091
280	NA	-0.0781324	8.94019	0.202128	RPA3	protein_coding	ENSG00000106399	replication protein A3 [Source:HGNC Symbol;Acc:HGNC:10291]	0.0279062	20.5411	0.0341713	0.198692	6461	82090	7	-1	7636518	7718607	10315	9638	55.2944	0.934367
281	NA	-0.0793486	9.55134	0.203081	NONO	protein_coding	ENSG00000147140	non-POU domain containing octamer binding [Source:HGNC Symbol;Acc:HGNC:7871]	0.0283781	20.5411	0.0347452	0.140314	9869	17977	X	1	71283192	71301168	15693	14703	55.6255	0.936915
282	NA	-0.294024	4.3648	0.204214	SELENOI	protein_coding	ENSG00000138018	selenoprotein I [Source:HGNC Symbol;Acc:HGNC:29361]	0.105309	20.5411	0.128751	0.18423	271	87345	2	1	26308547	26395891	919	846	54.7754	0.920566
283	NA	-0.0345906	7.96696	0.204238	VPS4A	protein_coding	ENSG00000132612	vacuolar protein sorting 4 homolog A [Source:HGNC Symbol;Acc:HGNC:13488]	0.0123976	20.5411	0.0151793	0.0462875	3291	15584	16	1	69311356	69326939	5383	4868	54.5166	0.904328
284	NA	-0.129952	6.54709	0.204238	WAC	protein_coding	ENSG00000095787	WW domain containing adaptor with coiled-coil [Source:HGNC Symbol;Acc:HGNC:17327]	0.0466297	20.5411	0.0570389	0.204973	1230	90620	10	1	28532493	28623112	3219	1728	37.7141	0.536813
285	NA	0.166538	6.07869	0.204238	GEMIN6	protein_coding	ENSG00000152147	gem nuclear organelle associated protein 6 [Source:HGNC Symbol;Acc:HGNC:20044]	0.0597803	20.5411	0.0731254	0.240973	889	33467	2	1	38751534	38785000	1526	1201	45.542	0.787025
286	NA	-0.0438414	8.04087	0.204238	MRPL33	protein_coding	ENSG00000243147	mitochondrial ribosomal protein L33 [Source:HGNC Symbol;Acc:HGNC:14487]	0.015741	20.5411	0.0190612	0.0533805	3464	216371	2	1	27771717	27988087	6386	5683	54.1863	0.889915
287	NA	-0.0134889	8.51807	0.204238	PDAP1	protein_coding	ENSG00000106244	PDGFA associated protein 1 [Source:HGNC Symbol;Acc:HGNC:14634]	0.00484572	20.5411	0.00593329	0.0130963	4822	16782	7	-1	99392048	99408829	8408	8228	55.2586	0.978592
288	NA	-0.138961	6.84489	0.204238	HMGN2	protein_coding	ENSG00000198830	high mobility group nucleosomal binding domain 2 [Source:HGNC Symbol;Acc:HGNC:4986]	0.0499592	20.5411	0.0610853	0.2607	1512	3523	1	1	26472450	26475972	2397	2079	46.7706	0.867334
289	NA	-0.118839	8.56689	0.204238	FOSL1	protein_coding	ENSG00000175592	FOS like 1, AP-1 transcription factor subunit [Source:HGNC Symbol;Acc:HGNC:13718]	0.0427331	20.5411	0.0520508	0.244793	4988	8525	11	-1	65892049	65900573	6962	6562	48.4805	0.942545
290	NA	-0.157806	6.25132	0.204655	ZFP91	protein_coding	ENSG00000186660	ZFP91 zinc finger protein [Source:HGNC Symbol;Acc:HGNC:14983]	0.0567958	20.5411	0.0681171	0.22568	1002	41932	11	1	58579111	58621042	2345	1681	46.0303	0.716844
291	NA	-0.102865	5.73386	0.205126	PPHLN1	protein_coding	ENSG00000134283	periphilin 1 [Source:HGNC Symbol;Acc:HGNC:19369]	0.0370821	20.5411	0.0451123	0.0865531	700	221269	12	1	42238447	42459715	1439	1288	53.5109	0.895066
292	NA	-0.0995862	7.24555	0.205126	CBFB	protein_coding	ENSG00000067955	core-binding factor subunit beta [Source:HGNC Symbol;Acc:HGNC:1539]	0.0359138	20.5411	0.0432686	0.180245	1996	71943	16	1	67029116	67101058	3452	3139	52.5613	0.909328
293	NA	0.0515009	7.33386	0.205126	PTPMT1	protein_coding	ENSG00000110536	protein tyrosine phosphatase, mitochondrial 1 [Source:HGNC Symbol;Acc:HGNC:26965]	0.0185799	20.5411	0.022291	0.06244	2122	8032	11	1	47565430	47573461	4308	3726	53.3368	0.864903
294	NA	-0.147085	7.0892	0.205126	SH3BGRL	protein_coding	ENSG00000131171	SH3 domain binding glutamate rich protein like [Source:HGNC Symbol;Acc:HGNC:10823]	0.0531263	20.5411	0.0643093	0.248859	1791	96605	X	1	81201943	81298547	2708	2644	65.1902	0.976366
295	NA	-0.032291	8.39964	0.205126	PNKD	protein_coding	ENSG00000127838	paroxysmal nonkinesigenic dyskinesia [Source:HGNC Symbol;Acc:HGNC:9153]	0.0116652	20.5411	0.0142828	0.043407	4442	76402	2	1	218270392	218346793	5998	5711	44.8384	0.952151
296	NA	-0.256052	4.54004	0.205126	GATB	protein_coding	ENSG00000059691	glutamyl-tRNA amidotransferase subunit B [Source:HGNC Symbol;Acc:HGNC:8849]	0.0926015	20.5411	0.112727	0.188314	306	90520	4	-1	151670504	151761023	522	505	48.8376	0.967433
297	NA	0.21681	4.99001	0.205126	DHX34	protein_coding	ENSG00000134815	DExH-box helicase 34 [Source:HGNC Symbol;Acc:HGNC:16719]	0.0784257	20.5411	0.0946463	0.241736	418	33424	19	1	47349281	47382704	615	564	50.7305	0.917073
298	NA	-0.108861	6.84394	0.205126	STRADB	protein_coding	ENSG00000082146	STE20-related kinase adaptor beta [Source:HGNC Symbol;Acc:HGNC:13205]	0.0393854	20.5411	0.0482362	0.169877	1511	92989	2	1	201387858	201480846	1988	1835	53.9248	0.923038
299	NA	-0.147222	6.97875	0.205126	DVL3	protein_coding	ENSG00000161202	dishevelled segment polarity protein 3 [Source:HGNC Symbol;Acc:HGNC:3087]	0.0532701	20.5411	0.0648594	0.292574	1659	18223	3	1	184155388	184173610	2254	2176	53.636	0.965395
300	NA	-0.174054	6.08193	0.205353	AMOTL1	protein_coding	ENSG00000166025	angiomotin like 1 [Source:HGNC Symbol;Acc:HGNC:17811]	0.063047	20.5411	0.0753619	0.273998	891	170323	11	1	94706431	94876753	1822	1679	44.701	0.921515
301	NA	-0.283031	4.38594	0.205353	CXorf38	protein_coding	ENSG00000185753	chromosome X open reading frame 38 [Source:HGNC Symbol;Acc:HGNC:28589]	0.102541	20.5411	0.124709	0.213554	275	20634	X	-1	40626921	40647554	716	603	50.5605	0.842179
302	NA	0.177967	5.67282	0.20541	COMMD5	protein_coding	ENSG00000170619	COMM domain containing 5 [Source:HGNC Symbol;Acc:HGNC:17902]	0.0645145	20.5411	0.0788887	0.249533	671	12695	8	-1	144841042	144853736	1021	969	52.3055	0.94907
303	NA	-0.123372	6.277	0.206357	GNS	protein_coding	ENSG00000135677	glucosamine (N-acetyl)-6-sulfatase [Source:HGNC Symbol;Acc:HGNC:4422]	0.0447811	20.5411	0.0547003	0.186516	1020	46003	12	-1	64713445	64759447	1685	1515	64.5848	0.89911
304	NA	-0.0859236	7.50242	0.206948	GALNT2	protein_coding	ENSG00000143641	polypeptide N-acetylgalactosaminyltransferase 2 [Source:HGNC Symbol;Acc:HGNC:4124]	0.0312327	20.5411	0.0381729	0.164471	2385	224135	1	1	230057990	230282124	3855	3465	64.3631	0.898833
305	NA	-0.128954	6.84965	0.206948	TBC1D20	protein_coding	ENSG00000125875	TBC1 domain family member 20 [Source:HGNC Symbol;Acc:HGNC:16133]	0.0468986	20.5411	0.057415	0.237798	1517	27074	20	-1	435480	462553	2227	2161	55.5993	0.970364
306	NA	-0.0356973	8.50605	0.206948	HDGF	protein_coding	ENSG00000143321	heparin binding growth factor [Source:HGNC Symbol;Acc:HGNC:4856]	0.0129843	20.5411	0.0158832	0.0467276	4782	24819	1	-1	156742107	156766925	8514	8055	52.8828	0.946089
307	NA	-0.31008	4.23685	0.210739	CHST11	protein_coding	ENSG00000171310	carbohydrate sulfotransferase 11 [Source:HGNC Symbol;Acc:HGNC:17422]	0.113184	20.5411	0.137252	0.248959	248	306720	12	1	104455295	104762014	520	479	48.8998	0.921154
308	NA	-0.287866	4.15917	0.213912	MEF2A	protein_coding	ENSG00000068305	myocyte enhancer factor 2A [Source:HGNC Symbol;Acc:HGNC:6993]	0.105392	20.5411	0.128415	0.249452	235	151050	15	1	99565417	99716466	459	408	52.4779	0.888889
309	NA	-0.0824844	5.80229	0.21541	ZNF185	protein_coding	ENSG00000147394	zinc finger protein 185 with LIM domain [Source:HGNC Symbol;Acc:HGNC:12976]	0.0302632	20.5411	0.0365953	0.0773337	734	59039	X	1	152914442	152973480	1823	1738	64.9902	0.953374
310	NA	-0.0143369	8.13479	0.21541	EIF3M	protein_coding	ENSG00000149100	eukaryotic translation initiation factor 3 subunit M [Source:HGNC Symbol;Acc:HGNC:24460]	0.00526068	20.5411	0.00642155	0.0117599	3697	22465	11	1	32583798	32606262	7074	6402	50.313	0.905004
311	NA	0.140134	6.60232	0.21705	TWIST1	protein_coding	ENSG00000122691	twist family bHLH transcription factor 1 [Source:HGNC Symbol;Acc:HGNC:12428]	0.0515593	20.5411	0.0631094	0.229942	1278	96682	7	-1	19020991	19117672	1576	1407	43.7363	0.892766
312	NA	0.130067	7.54298	0.21705	PDIA4	protein_coding	ENSG00000155660	protein disulfide isomerase family A member 4 [Source:HGNC Symbol;Acc:HGNC:30167]	0.0478567	20.5411	0.0583715	0.24895	2453	25580	7	-1	149003062	149028641	4938	4708	54.2402	0.953422
313	NA	-0.162263	5.7005	0.21705	CNOT6L	protein_coding	ENSG00000138767	CCR4-NOT transcription complex subunit 6 like [Source:HGNC Symbol;Acc:HGNC:18042]	0.0597103	20.5411	0.0727774	0.228196	684	106229	4	-1	77713387	77819615	1235	1149	47.5631	0.930364
314	NA	0.18533	5.47987	0.217286	DHDDS	protein_coding	ENSG00000117682	dehydrodolichyl diphosphate synthase subunit [Source:HGNC Symbol;Acc:HGNC:20603]	0.0682583	20.5411	0.0824655	0.20429	587	39013	1	1	26432282	26471294	1148	1071	54.986	0.932927
315	NA	0.0460514	7.203	0.217286	DCTPP1	protein_coding	ENSG00000179958	dCTP pyrophosphatase 1 [Source:HGNC Symbol;Acc:HGNC:28777]	0.0169816	20.5411	0.0207981	0.0544517	1938	6457	16	-1	30423619	30430075	3484	3332	51.3499	0.956372
316	NA	-0.0906143	7.17822	0.217286	API5	protein_coding	ENSG00000166181	apoptosis inhibitor 5 [Source:HGNC Symbol;Acc:HGNC:594]	0.0334169	20.5411	0.0404127	0.123472	1905	32567	11	1	43311963	43344529	3620	3365	58.1319	0.929558
317	NA	-0.0989118	7.42476	0.217286	LSM5	protein_coding	ENSG00000106355	LSM5 homolog, U6 small nuclear RNA and mRNA degradation associated [Source:HGNC Symbol;Acc:HGNC:17162]	0.0364819	20.5411	0.0445508	0.178377	2260	9952	7	-1	32485332	32495283	4026	3795	58.7673	0.942623
318	NA	-0.0643097	8.21708	0.217465	MAPKAP1	protein_coding	ENSG00000119487	mitogen-activated protein kinase associated protein 1 [Source:HGNC Symbol;Acc:HGNC:18752]	0.0237353	20.5411	0.029043	0.1159	3914	269842	9	-1	125437393	125707234	6913	6631	44.0115	0.959207
319	NA	-0.19598	5.72973	0.219856	METTL2B	protein_coding	ENSG00000165055	methyltransferase like 2B [Source:HGNC Symbol;Acc:HGNC:18272]	0.0725026	20.5411	0.0870554	0.286147	698	29874	7	1	128476729	128506602	1405	1238	45.8102	0.881139
320	NA	-0.0581255	10.0821	0.22253	LRRC59	protein_coding	ENSG00000108829	leucine rich repeat containing 59 [Source:HGNC Symbol;Acc:HGNC:28817]	0.021567	20.5411	0.0263999	0.132759	14258	22495	17	-1	50375059	50397553	24383	23534	52.4401	0.965181
321	NA	-0.117193	7.76495	0.22253	ELAVL1	protein_coding	ENSG00000066044	ELAV like RNA binding protein 1 [Source:HGNC Symbol;Acc:HGNC:3312]	0.0435091	20.5411	0.0530661	0.244262	2861	47081	19	-1	7958579	8005659	4567	4262	57.39	0.933217
322	NA	-0.0375095	7.18125	0.22253	SLC44A1	protein_coding	ENSG00000070214	solute carrier family 44 member 1 [Source:HGNC Symbol;Acc:HGNC:18798]	0.0139267	20.5411	0.0163823	0.0367776	1909	194550	9	1	105244622	105439171	3579	3333	56.3513	0.931266
323	NA	-0.158233	6.38462	0.222992	HMCES	protein_coding	ENSG00000183624	5-hydroxymethylcytosine binding, ES cell specific [Source:HGNC Symbol;Acc:HGNC:24446]	0.0588011	20.5411	0.0709834	0.24999	1099	27359	3	1	129278828	129306186	2116	2035	50.2369	0.96172
324	NA	-0.19266	5.44	0.223157	RNGTT	protein_coding	ENSG00000111880	RNA guanylyltransferase and 5'-phosphatase [Source:HGNC Symbol;Acc:HGNC:10073]	0.0716407	20.5411	0.0869804	0.268347	571	353450	6	-1	88610272	88963721	1278	1011	48.1098	0.79108
325	NA	-0.208501	4.8334	0.22341	UBXN2A	protein_coding	ENSG00000173960	UBX domain protein 2A [Source:HGNC Symbol;Acc:HGNC:27265]	0.077593	20.5411	0.0950057	0.202766	375	77625	2	1	23927285	24004909	1348	698	49.7436	0.517804
326	NA	0.0199393	7.58871	0.22341	ZFP36L2	protein_coding	ENSG00000152518	ZFP36 ring finger protein like 2 [Source:HGNC Symbol;Acc:HGNC:1108]	0.00742515	20.5411	0.00908171	0.0163125	2532	4208	2	-1	43222402	43226609	5510	4915	44.236	0.892015
327	NA	-0.0716601	6.36213	0.22341	MEX3D	protein_coding	ENSG00000181588	mex-3 RNA binding family member D [Source:HGNC Symbol;Acc:HGNC:16734]	0.0266935	20.5411	0.0326573	0.077798	1082	13390	19	-1	1554669	1568058	1644	1599	55.9012	0.972628
328	NA	-0.272696	4.09	0.223682	IQSEC1	protein_coding	ENSG00000144711	IQ motif and Sec7 domain 1 [Source:HGNC Symbol;Acc:HGNC:29112]	0.101687	20.5411	0.122007	0.248007	224	175898	3	-1	12897220	13073117	400	346	40.9422	0.865
329	NA	-0.157685	6.66311	0.223682	NIN	protein_coding	ENSG00000100503	ninein [Source:HGNC Symbol;Acc:HGNC:14906]	0.058822	20.5411	0.0714015	0.236306	1333	111359	14	-1	50719763	50831121	2213	1938	43.7957	0.875734
330	NA	-0.0244073	9.37854	0.223682	FKBP1A	protein_coding	ENSG00000088832	FK506 binding protein 1A [Source:HGNC Symbol;Acc:HGNC:3711]	0.00910981	20.5411	0.0110776	0.0306452	8755	24195	20	-1	1368978	1393172	18178	17619	58.3895	0.969249
331	NA	-0.0714378	8.42603	0.223682	SHC1	protein_coding	ENSG00000160691	SHC adaptor protein 1 [Source:HGNC Symbol;Acc:HGNC:10840]	0.0266751	20.5411	0.0326036	0.130827	4524	12098	1	-1	154962298	154974395	8144	7507	49.1515	0.921783
332	NA	0.204042	6.02748	0.223682	TUBB2B	protein_coding	ENSG00000137285	tubulin beta 2B class IIb [Source:HGNC Symbol;Acc:HGNC:30829]	0.0762755	20.5411	0.0777364	0.248777	858	7470	6	-1	3224261	3231730	899	868	54.818	0.965517
333	NA	0.0213867	11.8283	0.223682	HNRNPA2B1	protein_coding	ENSG00000122566	heterogeneous nuclear ribonucleoprotein A2/B1 [Source:HGNC Symbol;Acc:HGNC:5033]	0.00800094	20.5411	0.00979695	0.0488791	47831	11603	7	-1	26189927	26201529	78950	75560	51.2709	0.957061
334	NA	-0.116115	7.04918	0.223682	CDCP1	protein_coding	ENSG00000163814	CUB domain containing protein 1 [Source:HGNC Symbol;Acc:HGNC:24357]	0.0434696	20.5411	0.0530694	0.225933	1742	64145	3	-1	45082278	45146422	3754	3451	46.5937	0.919286
335	NA	-0.102442	7.61469	0.223682	AMD1	protein_coding	ENSG00000123505	adenosylmethionine decarboxylase 1 [Source:HGNC Symbol;Acc:HGNC:457]	0.0383547	20.5411	0.0468745	0.181828	2578	20944	6	1	110874770	110895713	6217	5124	46.8247	0.824192
336	NA	-0.0463244	6.36613	0.223682	KAT7	protein_coding	ENSG00000136504	lysine acetyltransferase 7 [Source:HGNC Symbol;Acc:HGNC:17016]	0.0173557	20.5411	0.0212351	0.0414415	1085	46476	17	1	49788555	49835030	1793	1690	44.9095	0.942554
337	NA	-0.220966	4.99001	0.223682	SMOC1	protein_coding	ENSG00000198732	SPARC related modular calcium binding 1 [Source:HGNC Symbol;Acc:HGNC:20318]	0.0828014	20.5411	0.09815	0.228704	418	178236	14	1	69854131	70032366	895	778	56.8265	0.869274
338	NA	-0.124861	6.12185	0.223682	APOL2	protein_coding	ENSG00000128335	apolipoprotein L2 [Source:HGNC Symbol;Acc:HGNC:619]	0.0468011	20.5411	0.057109	0.176699	916	13752	22	-1	36226203	36239954	1182	1011	65.1048	0.85533
339	NA	-0.168766	5.47	0.223682	UST	protein_coding	ENSG00000111962	uronyl 2-sulfotransferase [Source:HGNC Symbol;Acc:HGNC:17223]	0.0632652	20.5411	0.0774199	0.214723	583	329663	6	1	148747328	149076990	784	749	60.263	0.955357
340	NA	0.171207	5.18049	0.224258	ACOT13	protein_coding	ENSG00000112304	acyl-CoA thioesterase 13 [Source:HGNC Symbol;Acc:HGNC:20999]	0.0642408	20.5411	0.0763156	0.17167	477	38031	6	1	24667035	24705065	924	754	47.8939	0.816017
341	NA	-0.201846	6.04087	0.227398	RBFOX2	protein_coding	ENSG00000100320	RNA binding fox-1 homolog 2 [Source:HGNC Symbol;Acc:HGNC:9906]	0.0759558	20.5411	0.0919114	0.273591	866	289690	22	-1	35738736	36028425	1848	1481	51.7995	0.801407
342	NA	-0.0844751	10.167	0.227574	RHOA	protein_coding	ENSG00000067560	ras homolog family member A [Source:HGNC Symbol;Acc:HGNC:667]	0.0318087	20.5411	0.0389556	0.264032	15122	53854	3	-1	49359145	49412998	22652	21330	52.6656	0.941639
343	NA	0.128288	6.39639	0.228676	RITA1	protein_coding	ENSG00000139405	RBPJ interacting and tubulin associated 1 [Source:HGNC Symbol;Acc:HGNC:25925]	0.0483704	20.5411	0.0591937	0.211996	1108	6843	12	1	113185526	113192368	1809	1747	53.3658	0.965727
344	NA	-0.0604259	9.96092	0.229388	COL1A1	protein_coding	ENSG00000108821	collagen type I alpha 1 chain [Source:HGNC Symbol;Acc:HGNC:2197]	0.0228362	20.5411	0.0275433	0.135102	13109	18344	17	-1	50183289	50201632	14085	5595	60.8536	0.397231
345	NA	0.0516574	6.98742	0.229388	RWDD2B	protein_coding	ENSG00000156253	RWD domain containing 2B [Source:HGNC Symbol;Acc:HGNC:1302]	0.0195287	20.5411	0.0238901	0.0637115	1669	14995	21	-1	29004384	29019378	2988	2852	41.8562	0.954485
346	NA	-0.189734	4.97265	0.229388	ESCO2	protein_coding	ENSG00000171320	establishment of sister chromatid cohesion N-acetyltransferase 2 [Source:HGNC Symbol;Acc:HGNC:27230]	0.0717297	20.5411	0.0841602	0.185978	413	40692	8	1	27771949	27812640	719	621	50.1981	0.8637
347	NA	-0.0768083	6.55061	0.229388	TNIP2	protein_coding	ENSG00000168884	TNFAIP3 interacting protein 2 [Source:HGNC Symbol;Acc:HGNC:19118]	0.0290469	20.5411	0.0351334	0.106855	1233	14729	4	-1	2741648	2756376	2032	1805	43.7014	0.888287
348	NA	-0.0310446	9.50409	0.229388	HDLBP	protein_coding	ENSG00000115677	high density lipoprotein binding protein [Source:HGNC Symbol;Acc:HGNC:4857]	0.0117454	20.5411	0.0143823	0.0617016	9551	89798	2	-1	241227264	241317061	13508	12623	47.0223	0.934483
349	NA	-0.212686	4.19554	0.229388	MIGA1	protein_coding	ENSG00000180488	mitoguardin 1 [Source:HGNC Symbol;Acc:HGNC:24741]	0.0804932	20.5411	0.0985718	0.171554	241	99916	1	1	77779624	77879539	1760	1230	27.7984	0.698864
350	NA	-0.0363402	7.40418	0.229388	ACSL4	protein_coding	ENSG00000068366	acyl-CoA synthetase long chain family member 4 [Source:HGNC Symbol;Acc:HGNC:3571]	0.0137604	20.5411	0.0167708	0.0453128	2228	109160	X	-1	109624244	109733403	3544	3360	52.8765	0.948081
351	NA	-0.0882284	8.67497	0.229388	LMAN2	protein_coding	ENSG00000169223	lectin, mannose binding 2 [Source:HGNC Symbol;Acc:HGNC:16986]	0.0334168	20.5411	0.0408707	0.232113	5376	20291	5	-1	177331562	177351852	8567	8386	56.1301	0.978872
352	NA	-0.206535	5.19853	0.231031	TRIM33	protein_coding	ENSG00000197323	tripartite motif containing 33 [Source:HGNC Symbol;Acc:HGNC:16290]	0.0784337	20.5411	0.0959918	0.249613	483	118384	1	-1	114392777	114511160	1404	882	42.3957	0.628205
353	NA	-0.16426	5.61357	0.231031	PATL1	protein_coding	ENSG00000166889	PAT1 homolog 1, processing body mRNA decay factor [Source:HGNC Symbol;Acc:HGNC:26721]	0.0623937	20.5411	0.0764001	0.228818	644	32265	11	-1	59636716	59668980	968	882	44.3107	0.911157
354	NA	-0.0927766	8.70393	0.231031	DDOST	protein_coding	ENSG00000244038	dolichyl-diphosphooligosaccharide--protein glycosyltransferase non-catalytic subunit [Source:HGNC Symbol;Acc:HGNC:2728]	0.0352499	20.5411	0.0426653	0.242068	5485	9778	1	-1	20651767	20661544	9811	8923	45.6659	0.909489
355	NA	0.138532	7.16606	0.231031	CAND1	protein_coding	ENSG00000111530	cullin associated and neddylation dissociated 1 [Source:HGNC Symbol;Acc:HGNC:30688]	0.0526376	20.5411	0.0643692	0.313519	1889	50671	12	1	67269281	67319951	3615	3171	50.1668	0.877178
356	NA	0.24281	5.09643	0.231951	RNF41	protein_coding	ENSG00000181852	ring finger protein 41 [Source:HGNC Symbol;Acc:HGNC:18401]	0.0924142	20.5411	0.113164	0.274513	450	19759	12	-1	56202175	56221933	1187	807	51.2379	0.679865
357	NA	-0.170744	5.91927	0.231951	SNX19	protein_coding	ENSG00000120451	sorting nexin 19 [Source:HGNC Symbol;Acc:HGNC:21532]	0.0649858	20.5411	0.079472	0.246514	796	41074	11	-1	130875436	130916509	1414	1304	47.4893	0.922207
358	NA	-0.197984	5.94799	0.233505	CLIP4	protein_coding	ENSG00000115295	CAP-Gly domain containing linker protein family member 4 [Source:HGNC Symbol;Acc:HGNC:26108]	0.0754778	20.5411	0.0920997	0.257929	812	91939	2	1	29097705	29189643	1625	1527	53.0269	0.939692
359	NA	0.0631797	6.75229	0.236817	HMGCS1	protein_coding	ENSG00000112972	3-hydroxy-3-methylglutaryl-CoA synthase 1 [Source:HGNC Symbol;Acc:HGNC:5007]	0.0241573	20.5411	0.0295865	0.0852029	1418	24118	5	-1	43289395	43313512	4819	4378	53.1501	0.908487
360	NA	-0.0309476	8.15224	0.236983	COL6A2	protein_coding	ENSG00000142173	collagen type VI alpha 2 chain [Source:HGNC Symbol;Acc:HGNC:2212]	0.0118403	20.5411	0.0137101	0.0379868	3742	34753	21	1	46098097	46132849	4395	4229	74.4301	0.96223
361	NA	0.147125	7.22809	0.237134	GRK6	protein_coding	ENSG00000198055	G protein-coupled receptor kinase 6 [Source:HGNC Symbol;Acc:HGNC:4545]	0.0563324	20.5411	0.0688827	0.301867	1972	39698	5	1	177403204	177442901	2995	2935	51.3717	0.979967
362	NA	0.301969	3.34874	0.237134	FAM219B	protein_coding	ENSG00000178761	family with sequence similarity 219 member B [Source:HGNC Symbol;Acc:HGNC:24695]	0.115656	20.5411	0.141527	0.203163	134	7135	15	-1	74899987	74907121	290	239	54.431	0.824138
363	NA	-0.0618573	8.09723	0.238363	UBE2R2	protein_coding	ENSG00000107341	ubiquitin conjugating enzyme E2 R2 [Source:HGNC Symbol;Acc:HGNC:19907]	0.0237347	20.5411	0.0290197	0.116937	3602	102838	9	1	33817567	33920404	5431	5161	49.3214	0.950285
364	NA	-0.186395	5.73592	0.238363	OGG1	protein_coding	ENSG00000114026	8-oxoguanine DNA glycosylase [Source:HGNC Symbol;Acc:HGNC:8125]	0.0715246	20.5411	0.0874933	0.239886	701	38276	3	1	9749944	9788219	1151	1088	52.1011	0.945265
365	NA	-0.161335	6.63248	0.239913	DEPDC1	protein_coding	ENSG00000024526	DEP domain containing 1 [Source:HGNC Symbol;Acc:HGNC:22949]	0.0620411	20.5411	0.0750375	0.282672	1305	23070	1	-1	68474152	68497221	2178	2093	50.3459	0.960973
366	NA	0.130513	5.9337	0.239913	TMEM101	protein_coding	ENSG00000091947	transmembrane protein 101 [Source:HGNC Symbol;Acc:HGNC:28653]	0.0502224	20.5411	0.0615062	0.163839	804	12759	17	-1	44011188	44023946	1274	1192	55.9438	0.935636
367	NA	-0.0240894	8.22553	0.239913	CDC37	protein_coding	ENSG00000105401	cell division cycle 37 [Source:HGNC Symbol;Acc:HGNC:1735]	0.00927054	20.5411	0.0112989	0.023064	3937	28988	19	-1	10391134	10420121	6576	6398	56.0217	0.972932
368	NA	-0.184033	5.40935	0.239913	TRAF3	protein_coding	ENSG00000131323	TNF receptor associated factor 3 [Source:HGNC Symbol;Acc:HGNC:12033]	0.0708358	20.5411	0.0859849	0.218582	559	134025	14	1	102777476	102911500	1143	1097	54.7666	0.959755
369	NA	0.0478636	6.79242	0.240466	TBCD	protein_coding	ENSG00000141556	tubulin folding cofactor D [Source:HGNC Symbol;Acc:HGNC:11581]	0.0184394	20.5411	0.0225288	0.0561102	1458	193859	17	1	82752064	82945922	2302	2245	52.6784	0.975239
370	NA	-0.134726	5.94443	0.241749	GPR180	protein_coding	ENSG00000152749	G protein-coupled receptor 180 [Source:HGNC Symbol;Acc:HGNC:28899]	0.0519974	20.5411	0.0635877	0.20437	810	32743	13	1	94601903	94634645	1485	1207	49.913	0.812795
371	NA	-0.0596962	7.92696	0.241749	ALCAM	protein_coding	ENSG00000170017	activated leukocyte cell adhesion molecule [Source:HGNC Symbol;Acc:HGNC:400]	0.0230502	20.5411	0.0282113	0.100632	3201	209992	3	1	105366909	105576900	4412	3930	60.9565	0.890752
372	NA	-0.152756	5.38594	0.241749	BAIAP2	protein_coding	ENSG00000175866	BAI1 associated protein 2 [Source:HGNC Symbol;Acc:HGNC:947]	0.0589892	20.5411	0.0722431	0.1824	550	82311	17	1	81035122	81117432	1188	1020	55.5127	0.858586
373	NA	-0.124526	7.25491	0.242383	DUSP4	protein_coding	ENSG00000120875	dual specificity phosphatase 4 [Source:HGNC Symbol;Acc:HGNC:3070]	0.0481568	20.5411	0.0581371	0.261595	2009	17605	8	-1	29333064	29350668	4770	3435	48.883	0.720126
374	NA	-0.0314558	8.21855	0.242383	NBL1	protein_coding	ENSG00000158747	neuroblastoma 1, DAN family BMP antagonist [Source:HGNC Symbol;Acc:HGNC:7650]	0.0121691	20.5411	0.014904	0.0454504	3918	61478	1	1	19596979	19658456	6655	6506	57.9152	0.977611
375	NA	0.283732	4.28827	0.242383	RGS17	protein_coding	ENSG00000091844	regulator of G protein signaling 17 [Source:HGNC Symbol;Acc:HGNC:14088]	0.109775	20.5411	0.129961	0.282958	257	126791	6	-1	153004459	153131249	447	385	51.5766	0.861298
376	NA	-0.177621	6.10602	0.243043	RAB27A	protein_coding	ENSG00000069974	RAB27A, member RAS oncogene family [Source:HGNC Symbol;Acc:HGNC:9766]	0.0687871	20.5411	0.0823695	0.299434	906	116148	15	-1	55202966	55319113	1468	967	50.3061	0.658719
377	NA	0.16242	6.49454	0.244764	ARL1	protein_coding	ENSG00000120805	ADP ribosylation factor like GTPase 1 [Source:HGNC Symbol;Acc:HGNC:692]	0.0630159	20.5411	0.0769519	0.285998	1186	14701	12	-1	101393120	101407820	2118	1930	43.8451	0.911237
378	NA	-0.100764	8.57727	0.244764	RAB7A	protein_coding	ENSG00000075785	RAB7A, member RAS oncogene family [Source:HGNC Symbol;Acc:HGNC:9788]	0.0391089	20.5411	0.0478267	0.245507	5024	88675	3	1	128726122	128814796	8768	7666	49.0027	0.874316
379	NA	0.161247	5.54709	0.244968	COA1	protein_coding	ENSG00000106603	cytochrome c oxidase assembly factor 1 homolog [Source:HGNC Symbol;Acc:HGNC:21868]	0.0626229	20.5411	0.0763262	0.202014	615	121262	7	-1	43608456	43729717	1256	844	56.3365	0.671975
380	NA	-0.130423	6.29806	0.245896	DHX8	protein_coding	ENSG00000067596	DEAH-box helicase 8 [Source:HGNC Symbol;Acc:HGNC:2749]	0.0507124	20.5411	0.0615933	0.203785	1035	60599	17	1	43483865	43544463	1892	1783	44.5513	0.942389
381	NA	0.0923401	6.95419	0.245896	CDCA4	protein_coding	ENSG00000170779	cell division cycle associated 4 [Source:HGNC Symbol;Acc:HGNC:14625]	0.0359314	20.5411	0.0440016	0.173517	1631	11576	14	-1	105009573	105021148	2997	2767	48.3144	0.923257
382	NA	-0.204766	4.40677	0.245896	TANC1	protein_coding	ENSG00000115183	tetratricopeptide repeat, ankyrin repeat and coiled-coil containing 1 [Source:HGNC Symbol;Acc:HGNC:29364]	0.0796905	20.5411	0.0949791	0.170835	279	263989	2	1	158968671	159232659	655	549	46.4736	0.838168
383	NA	-0.079611	8.16185	0.247602	GSPT1	protein_coding	ENSG00000103342	G1 to S phase transition 1 [Source:HGNC Symbol;Acc:HGNC:4621]	0.031036	20.5411	0.0379481	0.187202	3767	47955	16	-1	11868128	11916082	6746	6313	51.0689	0.935814
384	NA	-0.135793	7.203	0.252231	SS18	protein_coding	ENSG00000141380	SS18, nBAF chromatin remodeling complex subunit [Source:HGNC Symbol;Acc:HGNC:11340]	0.0531572	20.5411	0.0650887	0.224479	1938	74965	18	-1	26016253	26091217	3025	2929	51.7439	0.968264
385	NA	-0.211397	4.37541	0.252231	C18orf25	protein_coding	ENSG00000152242	chromosome 18 open reading frame 25 [Source:HGNC Symbol;Acc:HGNC:28172]	0.0828143	20.5411	0.101356	0.214841	273	93439	18	1	46173553	46266991	640	610	54.441	0.953125
386	NA	-0.212192	5.20449	0.252231	TTC39C	protein_coding	ENSG00000168234	tetratricopeptide repeat domain 39C [Source:HGNC Symbol;Acc:HGNC:26595]	0.0831507	20.5411	0.101685	0.291692	485	142838	18	1	23992773	24135610	922	818	57.1051	0.887202
387	NA	-0.218501	5.06401	0.252231	ANKRD52	protein_coding	ENSG00000139645	ankyrin repeat domain 52 [Source:HGNC Symbol;Acc:HGNC:26614]	0.0856271	20.5411	0.104385	0.248678	440	20585	12	-1	56237807	56258391	761	738	52.8794	0.969777
388	NA	0.12661	7.44756	0.253567	NIP7	protein_coding	ENSG00000132603	NIP7, nucleolar pre-rRNA processing protein [Source:HGNC Symbol;Acc:HGNC:24328]	0.0496874	20.5411	0.0608408	0.318801	2296	3682	16	1	69339430	69343111	4240	3055	48.364	0.720519
389	NA	-0.343111	3.57727	0.254089	TBCEL	protein_coding	ENSG00000154114	tubulin folding cofactor E like [Source:HGNC Symbol;Acc:HGNC:28115]	0.134777	20.5411	0.163754	0.290971	157	66704	11	1	121024072	121090775	397	294	51.9558	0.740554
390	NA	-0.0653844	6.77149	0.254089	PSMC6	protein_coding	ENSG00000100519	proteasome 26S subunit, ATPase 6 [Source:HGNC Symbol;Acc:HGNC:9553]	0.0256947	20.5411	0.0312342	0.0801832	1437	21416	14	1	52707172	52728587	3222	2456	52.5631	0.762259
391	NA	-0.0592748	6.6225	0.254089	CNOT11	protein_coding	ENSG00000158435	CCR4-NOT transcription complex subunit 11 [Source:HGNC Symbol;Acc:HGNC:25217]	0.0233033	20.5411	0.0285388	0.0718587	1296	17515	2	1	101252802	101270316	2133	2066	51.2202	0.968589
392	NA	-0.132924	5.51627	0.257164	RNFT2	protein_coding	ENSG00000135119	ring finger protein, transmembrane 2 [Source:HGNC Symbol;Acc:HGNC:25905]	0.0523967	20.5411	0.0641156	0.154537	602	115454	12	1	116738178	116853631	835	798	53.6805	0.955689
393	NA	-0.379754	3.50182	0.25733	ADAMTS6	protein_coding	ENSG00000049192	ADAM metallopeptidase with thrombospondin type 1 motif 6 [Source:HGNC Symbol;Acc:HGNC:222]	0.149781	20.5411	0.180485	0.247466	149	333185	5	-1	65148736	65481920	357	267	43.7566	0.747899
394	NA	-0.341535	3.91201	0.258412	TRAPPC10	protein_coding	ENSG00000160218	trafficking protein particle complex 10 [Source:HGNC Symbol;Acc:HGNC:11868]	0.134873	20.5411	0.148036	0.28789	198	94234	21	1	44012319	44106552	411	392	50.2245	0.953771
395	NA	-0.0891102	8.95308	0.258511	CALM1	protein_coding	ENSG00000198668	calmodulin 1 [Source:HGNC Symbol;Acc:HGNC:1442]	0.0352172	20.5411	0.0431021	0.268856	6519	11760	14	1	90396502	90408261	12729	10552	49.9833	0.828973
396	NA	-0.114941	6.68353	0.258511	KIAA2013	protein_coding	ENSG00000116685	KIAA2013 [Source:HGNC Symbol;Acc:HGNC:28513]	0.0454357	20.5411	0.0556457	0.224711	1352	6838	1	-1	11919591	11926428	2231	1935	45.2253	0.867324
397	NA	-0.201549	4.4222	0.259119	ALAD	protein_coding	ENSG00000148218	aminolevulinate dehydratase [Source:HGNC Symbol;Acc:HGNC:395]	0.0797537	20.5411	0.0966385	0.171521	282	15017	9	-1	113386317	113401333	446	387	55.4393	0.867713
398	NA	-0.17256	6.47864	0.259119	PDLIM5	protein_coding	ENSG00000163110	PDZ and LIM domain 5 [Source:HGNC Symbol;Acc:HGNC:17468]	0.0683436	20.5411	0.0828949	0.274457	1173	216371	4	1	94451857	94668227	2614	1530	48.5163	0.58531
399	NA	-0.0957616	6.80032	0.259119	TRIM25	protein_coding	ENSG00000121060	tripartite motif containing 25 [Source:HGNC Symbol;Acc:HGNC:12932]	0.0379344	20.5411	0.0462921	0.145642	1466	26130	17	-1	56887909	56914038	2375	2141	46.2527	0.901474
400	NA	0.146163	6.99518	0.259119	GOSR2	protein_coding	ENSG00000108433	golgi SNAP receptor complex member 2 [Source:HGNC Symbol;Acc:HGNC:4431]	0.0579363	20.5411	0.0709162	0.318205	1678	52450	17	1	46923075	46975524	2969	2845	55.2134	0.958235
401	NA	-0.18944	5.41708	0.259119	DYNLT3	protein_coding	ENSG00000165169	dynein light chain Tctex-type 3 [Source:HGNC Symbol;Acc:HGNC:11694]	0.0751077	20.5411	0.0913297	0.245669	562	10881	X	-1	37836757	37847637	987	923	49.4204	0.935157
402	NA	-0.0324232	7.97526	0.259119	PDLIM4	protein_coding	ENSG00000131435	PDZ and LIM domain 4 [Source:HGNC Symbol;Acc:HGNC:16501]	0.0128577	20.5411	0.0154727	0.0460018	3310	15784	5	1	132257671	132273454	4765	4656	51.2165	0.977125
403	NA	-0.107638	6.50061	0.259761	GOLM1	protein_coding	ENSG00000135052	golgi membrane protein 1 [Source:HGNC Symbol;Acc:HGNC:15451]	0.0427239	20.5411	0.052153	0.188024	1191	74028	9	-1	86026146	86100173	1921	1803	56.5763	0.938574
404	NA	-0.126749	6.46628	0.25992	LEMD2	protein_coding	ENSG00000161904	LEM domain containing 2 [Source:HGNC Symbol;Acc:HGNC:21244]	0.0503763	20.5411	0.0616946	0.23854	1163	17935	6	-1	33771202	33789136	2147	1815	53.6705	0.845366
405	NA	-0.119715	6.42348	0.25992	CLCN7	protein_coding	ENSG00000103249	chloride voltage-gated channel 7 [Source:HGNC Symbol;Acc:HGNC:2025]	0.0475829	20.5411	0.0581471	0.199185	1129	30647	16	-1	1444934	1475580	1514	1489	58.3224	0.983487
406	NA	-0.13558	7.01057	0.25992	NRAS	protein_coding	ENSG00000213281	NRAS proto-oncogene, GTPase [Source:HGNC Symbol;Acc:HGNC:7989]	0.0539431	20.5411	0.0650975	0.198209	1696	12426	1	-1	114704469	114716894	3312	3145	50.5472	0.949577
407	NA	-0.317855	3.60458	0.25992	MTF1	protein_coding	ENSG00000188786	metal regulatory transcription factor 1 [Source:HGNC Symbol;Acc:HGNC:7428]	0.12649	20.5411	0.148881	0.248594	160	50054	1	-1	37809567	37859620	325	275	44.9927	0.846154
408	NA	-0.103667	5.02412	0.25992	FOXJ3	protein_coding	ENSG00000198815	forkhead box J3 [Source:HGNC Symbol;Acc:HGNC:29178]	0.0412795	20.5411	0.0503719	0.0977542	428	159339	1	-1	42176539	42335877	770	727	49.8184	0.944156
409	NA	-0.140559	6.90195	0.25992	AIMP1	protein_coding	ENSG00000164022	aminoacyl tRNA synthetase complex interacting multifunctional protein 1 [Source:HGNC Symbol;Acc:HGNC:10648]	0.0559707	20.5411	0.0683748	0.256966	1573	33683	4	1	106315544	106349226	3709	3039	40.8901	0.819358
410	NA	-0.127021	6.03419	0.25992	RARA	protein_coding	ENSG00000131759	retinoic acid receptor alpha [Source:HGNC Symbol;Acc:HGNC:9864]	0.0505837	20.5411	0.0619502	0.18779	862	48452	17	1	40309192	40357643	1239	1149	53.9852	0.927361
411	NA	0.121428	5.38594	0.259973	KLHDC4	protein_coding	ENSG00000104731	kelch domain containing 4 [Source:HGNC Symbol;Acc:HGNC:25272]	0.0483799	20.5411	0.0589697	0.131914	550	69508	16	-1	87696485	87765992	860	834	44.5144	0.969767
412	NA	-0.162086	4.64897	0.262921	COL12A1	protein_coding	ENSG00000111799	collagen type XII alpha 1 chain [Source:HGNC Symbol;Acc:HGNC:2188]	0.0647472	20.5411	0.0792797	0.14876	330	121726	6	-1	75084326	75206051	744	622	67.2942	0.836022
413	NA	0.093683	6.43367	0.262921	GABPB1	protein_coding	ENSG00000104064	GA binding protein transcription factor subunit beta 1 [Source:HGNC Symbol;Acc:HGNC:4074]	0.0374375	20.5411	0.0458306	0.142667	1137	80017	15	-1	50275392	50355408	2010	1892	59.3747	0.941294
414	NA	-0.165888	6.19104	0.263125	ERI1	protein_coding	ENSG00000104626	exoribonuclease 1 [Source:HGNC Symbol;Acc:HGNC:23994]	0.0663314	20.5411	0.0812345	0.277361	961	114600	8	1	9002147	9116746	1876	1679	46.9077	0.894989
415	NA	-0.0545656	6.08355	0.265132	CREB3L2	protein_coding	ENSG00000182158	cAMP responsive element binding protein 3 like 2 [Source:HGNC Symbol;Acc:HGNC:23720]	0.0218591	20.5411	0.0267618	0.0458824	892	127089	7	-1	137874979	138002067	1415	1086	54.1759	0.767491
416	NA	0.184803	5.57727	0.265179	BRD3OS	protein_coding	ENSG00000235106	BRD3 opposite strand [Source:HGNC Symbol;Acc:HGNC:24742]	0.0740923	20.5411	0.0873398	0.214877	628	9228	9	1	134025439	134034666	1070	996	49.9076	0.930841
417	NA	-0.0268341	8.93684	0.265179	SEC61A1	protein_coding	ENSG00000058262	Sec61 translocon alpha 1 subunit [Source:HGNC Symbol;Acc:HGNC:18276]	0.0107612	20.5411	0.0131682	0.0451069	6446	20043	3	1	128051641	128071683	8926	8761	56.5732	0.981515
418	NA	-0.113306	8.39997	0.265179	ARPP19	protein_coding	ENSG00000128989	cAMP regulated phosphoprotein 19 [Source:HGNC Symbol;Acc:HGNC:16967]	0.0454531	20.5411	0.0556062	0.291857	4443	22839	15	-1	52547045	52569883	7662	7425	63.2053	0.969068
419	NA	-0.217053	4.89736	0.265232	TMEM25	protein_coding	ENSG00000149582	transmembrane protein 25 [Source:HGNC Symbol;Acc:HGNC:25890]	0.0871265	20.5411	0.106541	0.227347	392	16240	11	1	118531041	118547280	551	458	45.5175	0.831216
420	NA	-0.0908582	5.63359	0.265232	STK10	protein_coding	ENSG00000072786	serine/threonine kinase 10 [Source:HGNC Symbol;Acc:HGNC:11388]	0.0364821	20.5411	0.0441826	0.0957062	653	146314	5	-1	172042073	172188386	1052	1005	52.4139	0.955323
421	NA	-0.142294	6.86102	0.265806	ABI2	protein_coding	ENSG00000138443	abl interactor 2 [Source:HGNC Symbol;Acc:HGNC:24011]	0.0571834	20.5411	0.0683586	0.275736	1529	119505	2	1	203328219	203447723	3639	2179	55.9261	0.598791
422	NA	-0.142591	6.91474	0.265908	SEC62	protein_coding	ENSG00000008952	SEC62 homolog, preprotein translocation factor [Source:HGNC Symbol;Acc:HGNC:11846]	0.0573676	20.5411	0.0693062	0.282342	1587	31739	3	1	169966635	169998373	4762	2573	43.9778	0.540319
423	NA	0.130608	4.87884	0.265908	CXCL1	protein_coding	ENSG00000163739	C-X-C motif chemokine ligand 1 [Source:HGNC Symbol;Acc:HGNC:4602]	0.0525602	20.5411	0.0593467	0.106698	387	1850	4	1	73869393	73871242	1702	1583	56.5919	0.930082
424	NA	-0.147546	5.58415	0.265908	GOLGB1	protein_coding	ENSG00000173230	golgin B1 [Source:HGNC Symbol;Acc:HGNC:4429]	0.0593775	20.5411	0.0727125	0.174397	631	86569	3	-1	121663199	121749767	2585	1330	36.0218	0.514507
425	NA	-0.0925702	6.08839	0.26709	GPN1	protein_coding	ENSG00000198522	GPN-loop GTPase 1 [Source:HGNC Symbol;Acc:HGNC:17030]	0.0373009	20.5411	0.0454218	0.121764	895	23262	2	1	27628247	27651508	1791	1634	51.5483	0.912339
426	NA	-0.15982	6.00375	0.269501	PDCD7	protein_coding	ENSG00000090470	programmed cell death 7 [Source:HGNC Symbol;Acc:HGNC:8767]	0.0645367	20.5411	0.0790038	0.23239	844	16458	15	-1	65117379	65133836	1983	695	45.7813	0.350479
427	NA	-0.059158	6.81208	0.269629	C6orf106	protein_coding	ENSG00000196821	chromosome 6 open reading frame 106 [Source:HGNC Symbol;Acc:HGNC:21215]	0.0239012	20.5411	0.029272	0.0835493	1478	109572	6	-1	34587288	34696859	2481	2394	47.9227	0.964933
428	NA	-0.117577	6.8189	0.269717	RAI14	protein_coding	ENSG00000039560	retinoic acid induced 14 [Source:HGNC Symbol;Acc:HGNC:14873]	0.0475275	20.5411	0.0578648	0.226613	1485	176391	5	1	34656237	34832627	2148	1772	48.6337	0.824953
429	NA	0.0760066	6.54474	0.270077	CHID1	protein_coding	ENSG00000177830	chitinase domain containing 1 [Source:HGNC Symbol;Acc:HGNC:28474]	0.0307555	20.5411	0.0367699	0.101009	1228	47199	11	-1	867860	915058	2481	2432	63.3084	0.98025
430	NA	-0.206214	4.60908	0.270077	TRPM4	protein_coding	ENSG00000130529	transient receptor potential cation channel subfamily M member 4 [Source:HGNC Symbol;Acc:HGNC:17993]	0.0834669	20.5411	0.101761	0.227172	321	54096	19	1	49157741	49211836	440	426	62.3146	0.968182
431	NA	-0.00778023	9.16262	0.270077	DDIT4	protein_coding	ENSG00000168209	DNA damage inducible transcript 4 [Source:HGNC Symbol;Acc:HGNC:24944]	0.00315039	20.5411	0.00385714	0.00671995	7538	2117	10	1	72273920	72276036	13792	13222	51.2248	0.958672
432	NA	-0.278204	3.92651	0.270077	RAP1GAP2	protein_coding	ENSG00000132359	RAP1 GTPase activating protein 2 [Source:HGNC Symbol;Acc:HGNC:29176]	0.112684	20.5411	0.137987	0.21	200	282035	17	1	2755705	3037739	449	367	56.1826	0.817372
433	NA	-0.200614	5.49697	0.271757	APOL6	protein_coding	ENSG00000221963	apolipoprotein L6 [Source:HGNC Symbol;Acc:HGNC:14870]	0.0813909	20.5411	0.0994849	0.282145	594	20015	22	1	35648395	35668409	876	842	49.1045	0.961187
434	NA	-0.134187	5.00033	0.271757	KATNA1	protein_coding	ENSG00000186625	katanin catalytic subunit A1 [Source:HGNC Symbol;Acc:HGNC:6216]	0.0544716	20.5411	0.0660255	0.135431	421	54100	6	-1	149594873	149648972	2021	595	34.4454	0.294409
435	NA	-0.0817877	8.22113	0.271757	CD164	protein_coding	ENSG00000135535	CD164 molecule [Source:HGNC Symbol;Acc:HGNC:1632]	0.0332098	20.5411	0.0406733	0.203419	3925	16299	6	-1	109366514	109382812	5656	5423	58.9238	0.958805
436	NA	-0.173774	6.38462	0.275151	DCTN5	protein_coding	ENSG00000166847	dynactin subunit 5 [Source:HGNC Symbol;Acc:HGNC:24594]	0.0707803	20.5411	0.0866877	0.289102	1099	36064	16	1	23641392	23677455	2368	1708	54.1481	0.721284
437	NA	-0.245828	3.59553	0.275151	ULK2	protein_coding	ENSG00000083290	unc-51 like autophagy activating kinase 2 [Source:HGNC Symbol;Acc:HGNC:13480]	0.100163	20.5411	0.121356	0.188284	159	97108	17	-1	19770829	19867936	448	424	55.5991	0.946429
438	NA	-0.0319611	9.07116	0.275151	TPM1	protein_coding	ENSG00000140416	tropomyosin 1 [Source:HGNC Symbol;Acc:HGNC:12010]	0.0130273	20.5411	0.0159526	0.0561515	7075	29284	15	1	63042632	63071915	10954	10440	53.19	0.953077
439	NA	-0.11998	5.31056	0.275151	PTGFRN	protein_coding	ENSG00000134247	prostaglandin F2 receptor inhibitor [Source:HGNC Symbol;Acc:HGNC:9601]	0.0489236	20.5411	0.0559359	0.117515	522	80302	1	1	116910057	116990358	2567	2484	62.5821	0.967667
440	NA	0.103697	6.02243	0.275151	ARL4D	protein_coding	ENSG00000175906	ADP ribosylation factor like GTPase 4D [Source:HGNC Symbol;Acc:HGNC:656]	0.0422985	20.5411	0.0517936	0.136324	855	2179	17	1	43398959	43401137	1473	1338	52.5964	0.90835
441	NA	-0.042848	7.60739	0.275151	RABL6	protein_coding	ENSG00000196642	RAB, member RAS oncogene family like 6 [Source:HGNC Symbol;Acc:HGNC:24703]	0.0174851	20.5411	0.0214085	0.0598496	2565	33245	9	1	136807943	136841187	8911	4625	45.1661	0.519021
442	NA	-0.126925	7.2441	0.276236	FGF2	protein_coding	ENSG00000138685	fibroblast growth factor 2 [Source:HGNC Symbol;Acc:HGNC:3676]	0.0518564	20.5411	0.0633224	0.314939	1994	71529	4	1	122826708	122898236	2451	2321	49.3546	0.94696
443	NA	-0.204356	5.03754	0.276675	TSPAN9	protein_coding	ENSG00000011105	tetraspanin 9 [Source:HGNC Symbol;Acc:HGNC:21640]	0.0835531	20.5411	0.101833	0.236604	432	209210	12	1	3077355	3286564	688	636	61.6384	0.924419
444	NA	-0.0639826	8.20783	0.276677	CD2BP2	protein_coding	ENSG00000169217	CD2 cytoplasmic tail binding protein 2 [Source:HGNC Symbol;Acc:HGNC:1656]	0.0261713	20.5411	0.0320412	0.151024	3889	4596	16	-1	30350766	30355361	5939	5762	46.7135	0.970197
445	NA	0.157261	5.52582	0.278171	ARL6IP6	protein_coding	ENSG00000177917	ADP ribosylation factor like GTPase 6 interacting protein 6 [Source:HGNC Symbol;Acc:HGNC:24048]	0.0644378	20.5411	0.0776824	0.200373	606	43361	2	1	152717893	152761253	955	859	51.8696	0.899476
446	NA	0.1137	5.64459	0.278171	MTO1	protein_coding	ENSG00000135297	mitochondrial tRNA translation optimization 1 [Source:HGNC Symbol;Acc:HGNC:19261]	0.0465957	20.5411	0.0569047	0.144516	658	47659	6	1	73461578	73509236	1222	1060	46.4991	0.86743
447	NA	0.0273286	8.71623	0.278256	METAP2	protein_coding	ENSG00000111142	methionyl aminopeptidase 2 [Source:HGNC Symbol;Acc:HGNC:16672]	0.0112051	20.5411	0.0137011	0.0462617	5532	42320	12	1	95473520	95515839	91256	72241	10.8433	0.79163
448	NA	-0.204922	4.45257	0.278446	DCAF1	protein_coding	ENSG00000145041	DDB1 and CUL4 associated factor 1 [Source:HGNC Symbol;Acc:HGNC:30911]	0.0840826	20.5411	0.101651	0.190924	288	104136	3	-1	51395867	51500002	554	517	49.4371	0.933213
449	NA	0.249965	4.54944	0.278446	GDAP2	protein_coding	ENSG00000196505	ganglioside induced differentiation associated protein 2 [Source:HGNC Symbol;Acc:HGNC:18010]	0.102591	20.5411	0.124872	0.306178	308	66146	1	-1	117863485	117929630	753	701	54.3723	0.930943
450	NA	-0.245205	4.08355	0.280678	TUBE1	protein_coding	ENSG00000074935	tubulin epsilon 1 [Source:HGNC Symbol;Acc:HGNC:20775]	0.100855	20.5411	0.123338	0.235878	223	16753	6	-1	112070777	112087529	598	490	49.2735	0.819398
451	NA	0.145847	6.3325	0.280678	NEK6	protein_coding	ENSG00000119408	NIMA related kinase 6 [Source:HGNC Symbol;Acc:HGNC:7749]	0.0600027	20.5411	0.0734874	0.260793	1060	95702	9	1	124257606	124353307	1754	1506	54.9329	0.858609
452	NA	-0.220454	5.32157	0.280937	TSPAN6	protein_coding	ENSG00000000003	tetraspanin 6 [Source:HGNC Symbol;Acc:HGNC:11858]	0.0907544	20.5411	0.102972	0.279593	526	12883	X	-1	100627109	100639991	1300	1152	51.7214	0.886154
453	NA	-0.119243	7.38594	0.280937	ORAI2	protein_coding	ENSG00000160991	ORAI calcium release-activated calcium modulator 2 [Source:HGNC Symbol;Acc:HGNC:21667]	0.0491103	20.5411	0.0590817	0.28839	2200	23716	7	1	102433106	102456821	3099	1254	47.4864	0.404647
454	NA	-0.0563956	10.0548	0.280937	COA4	protein_coding	ENSG00000181924	cytochrome c oxidase assembly factor 4 homolog [Source:HGNC Symbol;Acc:HGNC:24604]	0.0232355	20.5411	0.0284542	0.177574	13990	4322	11	-1	73872667	73876988	22189	21620	52.7888	0.974357
455	NA	-0.15388	5.98135	0.281163	UBA6	protein_coding	ENSG00000033178	ubiquitin like modifier activating enzyme 6 [Source:HGNC Symbol;Acc:HGNC:25581]	0.0634368	20.5411	0.0772737	0.278301	831	88528	4	-1	67612652	67701179	1782	1717	51.025	0.963524
456	NA	0.125836	7.26064	0.283718	NIFK	protein_coding	ENSG00000155438	nucleolar protein interacting with the FHA domain of MKI67 [Source:HGNC Symbol;Acc:HGNC:17838]	0.0519891	20.5411	0.0630016	0.288003	2017	9979	2	-1	121726945	121736923	5954	3017	52.3742	0.506718
457	NA	-0.0839718	8.22443	0.286383	RBCK1	protein_coding	ENSG00000125826	RANBP2-type and C3HC4-type zinc finger containing 1 [Source:HGNC Symbol;Acc:HGNC:15864]	0.034771	20.5411	0.0425352	0.215287	3934	23469	20	1	407498	430966	8131	7765	44.8415	0.954987
458	NA	-0.083194	6.5978	0.286602	RNASEH2B	protein_coding	ENSG00000136104	ribonuclease H2 subunit B [Source:HGNC Symbol;Acc:HGNC:25671]	0.0344743	20.5411	0.0419375	0.114462	1274	114443	13	1	50909678	51024120	2277	2068	46.911	0.908213
459	NA	-0.103588	5.69628	0.286602	NISCH	protein_coding	ENSG00000010322	nischarin [Source:HGNC Symbol;Acc:HGNC:18006]	0.0429378	20.5411	0.0503493	0.107997	682	37954	3	1	52455118	52493071	1050	1030	54.5981	0.980952
460	NA	-0.106588	5.30224	0.286602	VAC14	protein_coding	ENSG00000103043	Vac14, PIKFYVE complex component [Source:HGNC Symbol;Acc:HGNC:25507]	0.0442349	20.5411	0.0540719	0.110996	519	113723	16	-1	70687439	70801161	680	344	70.5727	0.505882
461	NA	-0.214346	4.87136	0.286602	RAB3GAP2	protein_coding	ENSG00000118873	RAB3 GTPase activating non-catalytic protein subunit 2 [Source:HGNC Symbol;Acc:HGNC:17168]	0.0889596	20.5411	0.107951	0.289846	385	124162	1	-1	220148293	220272454	1775	590	49.0746	0.332394
462	NA	-0.0674203	6.19404	0.286602	PFAS	protein_coding	ENSG00000178921	phosphoribosylformylglycinamidine synthase [Source:HGNC Symbol;Acc:HGNC:8863]	0.0279903	20.5411	0.0338352	0.0787605	963	22874	17	1	8247618	8270491	1395	1336	56.4079	0.957706
463	NA	-0.148674	5.32977	0.286602	CHN1	protein_coding	ENSG00000128656	chimerin 1 [Source:HGNC Symbol;Acc:HGNC:1943]	0.061771	20.5411	0.0752115	0.195497	529	206007	2	-1	174799363	175005369	675	634	48.1088	0.939259
464	NA	-0.15591	6.66959	0.286602	NCS1	protein_coding	ENSG00000107130	neuronal calcium sensor 1 [Source:HGNC Symbol;Acc:HGNC:3953]	0.0647872	20.5411	0.0786015	0.314489	1339	64727	9	1	130172578	130237304	2362	2222	58.892	0.940728
465	NA	-0.262215	4.05083	0.286602	AGAP1	protein_coding	ENSG00000157985	ArfGAP with GTPase domain, ankyrin repeat and PH domain 1 [Source:HGNC Symbol;Acc:HGNC:16922]	0.108963	20.5411	0.131725	0.245876	218	637712	2	1	235494089	236131800	444	413	47.7724	0.93018
466	NA	-0.221417	4.9337	0.291649	ASXL2	protein_coding	ENSG00000143970	additional sex combs like 2, transcriptional regulator [Source:HGNC Symbol;Acc:HGNC:23805]	0.0923856	20.5411	0.113005	0.297652	402	144764	2	-1	25733753	25878516	803	735	49.5673	0.915318
467	NA	-0.104824	7.69522	0.291649	ESYT2	protein_coding	ENSG00000117868	extended synaptotagmin 2 [Source:HGNC Symbol;Acc:HGNC:22211]	0.0437948	20.5411	0.053561	0.191461	2726	99259	7	-1	158730995	158830253	4327	4221	53.5548	0.975503
468	NA	0.133529	6.67925	0.291649	DTL	protein_coding	ENSG00000143476	denticleless E3 ubiquitin protein ligase homolog [Source:HGNC Symbol;Acc:HGNC:30288]	0.0557891	20.5411	0.0682116	0.276003	1348	71848	1	1	212035553	212107400	2292	2138	46.3363	0.93281
469	NA	-0.0531748	6.61692	0.291649	LMO7	protein_coding	ENSG00000136153	LIM domain 7 [Source:HGNC Symbol;Acc:HGNC:6646]	0.0222202	20.5411	0.0271589	0.0668478	1291	239437	13	1	75620434	75859870	2833	1614	51.026	0.569714
470	NA	-0.193798	5.50424	0.291649	NUP58	protein_coding	ENSG00000139496	nucleoporin 58 [Source:HGNC Symbol;Acc:HGNC:20261]	0.081029	20.5411	0.0992386	0.202217	597	48277	13	1	25301524	25349800	1092	981	53.2793	0.898352
471	NA	0.0942188	5.44	0.291649	SLC25A26	protein_coding	ENSG00000144741	solute carrier family 25 member 26 [Source:HGNC Symbol;Acc:HGNC:20661]	0.0394035	20.5411	0.0465511	0.0870443	571	254507	3	1	66133610	66388116	1188	1078	50.1243	0.907407
472	NA	-0.225765	5.22809	0.291649	IGF1R	protein_coding	ENSG00000140443	insulin like growth factor 1 receptor [Source:HGNC Symbol;Acc:HGNC:5465]	0.0944248	20.5411	0.115488	0.311051	493	315560	15	1	98648971	98964530	1070	846	57.1572	0.790654
473	NA	-0.125334	4.59553	0.291649	NFIB	protein_coding	ENSG00000147862	nuclear factor I B [Source:HGNC Symbol;Acc:HGNC:7785]	0.0524524	20.5411	0.0626033	0.0954867	318	317141	9	-1	14081843	14398983	2250	784	60.6416	0.348444
474	NA	0.0647736	7.28335	0.291649	ORMDL2	protein_coding	ENSG00000123353	ORMDL sphingolipid biosynthesis regulator 2 [Source:HGNC Symbol;Acc:HGNC:16037]	0.0271115	20.5411	0.0330276	0.12521	2049	3961	12	1	55817919	55821879	3961	3801	48.9042	0.959606
475	NA	-0.0367038	8.49484	0.291815	SELENOF	protein_coding	ENSG00000183291	selenoprotein F [Source:HGNC Symbol;Acc:HGNC:17705]	0.0153708	20.5411	0.0188041	0.0708275	4745	51980	1	-1	86862445	86914424	8640	8375	60.3621	0.969329
476	NA	-0.00873978	8.54474	0.291959	NAP1L4	protein_coding	ENSG00000205531	nucleosome assembly protein 1 like 4 [Source:HGNC Symbol;Acc:HGNC:7640]	0.00366193	20.5411	0.00448304	0.00747583	4912	47947	11	-1	2944431	2992377	9134	8342	43.1506	0.913291
477	NA	-0.13793	6.6435	0.292384	PMEPA1	protein_coding	ENSG00000124225	prostate transmembrane protein, androgen induced 1 [Source:HGNC Symbol;Acc:HGNC:14107]	0.0578829	20.5411	0.0708776	0.288181	1315	63145	20	-1	57648392	57711536	2555	2350	44.5179	0.919765
478	NA	-0.184616	4.3648	0.292384	TCHP	protein_coding	ENSG00000139437	trichoplein keratin filament binding [Source:HGNC Symbol;Acc:HGNC:28135]	0.0774945	20.5411	0.094722	0.182323	271	83578	12	1	109900264	109983841	522	453	46.0817	0.867816
479	NA	-0.0729628	7.6275	0.292384	TCEAL4	protein_coding	ENSG00000133142	transcription elongation factor A like 4 [Source:HGNC Symbol;Acc:HGNC:26121]	0.0306348	20.5411	0.037512	0.148293	2601	11506	X	1	103576231	103587736	8702	5062	40.3258	0.581705
480	NA	-0.108469	5.71936	0.292384	S1PR3	protein_coding	ENSG00000213694	sphingosine-1-phosphate receptor 3 [Source:HGNC Symbol;Acc:HGNC:3167]	0.045568	20.5411	0.0527338	0.101002	693	13564	9	1	88991447	89005010	858	799	49.5069	0.931235
481	NA	-0.246958	3.61357	0.292384	CDH1	protein_coding	ENSG00000039068	cadherin 1 [Source:HGNC Symbol;Acc:HGNC:1748]	0.103793	20.5411	0.126592	0.162957	161	98324	16	1	68737225	68835548	2212	2133	55.5368	0.964286
482	NA	0.0509754	6.2585	0.292384	CYBC1	protein_coding	ENSG00000178927	cytochrome b-245 chaperone 1 [Source:HGNC Symbol;Acc:HGNC:28672]	0.0214304	20.5411	0.0260649	0.0551571	1007	8241	17	-1	82442589	82450829	1444	1411	47.2473	0.977147
483	NA	-0.0993392	5.54004	0.292384	PXDN	protein_coding	ENSG00000130508	peroxidasin [Source:HGNC Symbol;Acc:HGNC:14966]	0.0417809	20.5411	0.0506743	0.116034	612	112966	2	-1	1631887	1744852	4927	921	57.9153	0.186929
484	NA	0.0152374	8.00289	0.292384	NCKAP1	protein_coding	ENSG00000061676	NCK associated protein 1 [Source:HGNC Symbol;Acc:HGNC:7666]	0.00640881	20.5411	0.0076924	0.0168948	3374	129744	2	-1	182909115	183038858	6252	6038	54.5697	0.965771
485	NA	-0.135541	6.1344	0.292384	TRAK2	protein_coding	ENSG00000115993	trafficking kinesin protein 2 [Source:HGNC Symbol;Acc:HGNC:13206]	0.057029	20.5411	0.0698232	0.249024	924	74373	2	-1	201377207	201451579	1184	1140	51.2719	0.962838
486	NA	-0.0619767	8.91814	0.292384	SRSF7	protein_coding	ENSG00000115875	serine and arginine rich splicing factor 7 [Source:HGNC Symbol;Acc:HGNC:10789]	0.026083	20.5411	0.0319159	0.146051	6363	7896	2	-1	38743599	38751494	10888	10594	50.8277	0.972998
487	NA	-0.182346	4.54474	0.292741	ELMOD2	protein_coding	ENSG00000179387	ELMO domain containing 2 [Source:HGNC Symbol;Acc:HGNC:28111]	0.0767908	20.5411	0.09288	0.174241	307	29613	4	1	140524158	140553770	542	517	54.8975	0.953875
488	NA	-0.333264	3.07707	0.294134	PROM2	protein_coding	ENSG00000155066	prominin 2 [Source:HGNC Symbol;Acc:HGNC:20685]	0.140537	20.5411	0.152895	0.205178	111	16856	2	1	95274453	95291308	735	716	58.6187	0.97415
489	NA	-0.0965618	7.95109	0.29456	SPCS2	protein_coding	ENSG00000118363	signal peptidase complex subunit 2 [Source:HGNC Symbol;Acc:HGNC:28962]	0.0407799	20.5411	0.049029	0.260672	3255	29785	11	1	74949247	74979031	5488	5069	44.3573	0.923652
490	NA	0.0841278	8.64185	0.29456	PLIN3	protein_coding	ENSG00000105355	perilipin 3 [Source:HGNC Symbol;Acc:HGNC:16893]	0.0355414	20.5411	0.0431676	0.226017	5254	29428	19	-1	4838341	4867768	7911	6099	48.7586	0.770952
491	NA	-0.230618	4.91201	0.29456	SLC35A2	protein_coding	ENSG00000102100	solute carrier family 35 member A2 [Source:HGNC Symbol;Acc:HGNC:11022]	0.097439	20.5411	0.113376	0.21508	396	8779	X	-1	48903180	48911958	652	548	50.3668	0.840491
492	NA	-0.18221	5.25706	0.29456	STAT5B	protein_coding	ENSG00000173757	signal transducer and activator of transcription 5B [Source:HGNC Symbol;Acc:HGNC:11367]	0.0770072	20.5411	0.0942582	0.273943	503	77540	17	-1	42199168	42276707	850	807	48.5452	0.949412
493	NA	-0.0583316	7.73386	0.29456	ARPC5	protein_coding	ENSG00000162704	actin related protein 2/3 complex subunit 5 [Source:HGNC Symbol;Acc:HGNC:708]	0.0246559	20.5411	0.0291788	0.107945	2800	14912	1	-1	183620846	183635757	5916	5630	48.5107	0.951657
494	NA	-0.111958	6.203	0.295089	SNX9	protein_coding	ENSG00000130340	sorting nexin 9 [Source:HGNC Symbol;Acc:HGNC:14973]	0.0473594	20.5411	0.0578781	0.169751	969	244691	6	1	157700387	157945077	1820	1749	53.9348	0.960989
495	NA	-0.149234	6.30363	0.295182	CREBBP	protein_coding	ENSG00000005339	CREB binding protein [Source:HGNC Symbol;Acc:HGNC:2348]	0.0631568	20.5411	0.0773475	0.305748	1039	155673	16	-1	3725054	3880726	1661	1454	43.6609	0.875376
496	NA	-0.118507	6.70891	0.295509	MRPS18C	protein_coding	ENSG00000163319	mitochondrial ribosomal protein S18C [Source:HGNC Symbol;Acc:HGNC:16633]	0.0501848	20.5411	0.0612232	0.21699	1376	13804	4	1	83455932	83469735	2442	2304	50.1897	0.943489
497	NA	-0.192109	5.277	0.296106	CNTLN	protein_coding	ENSG00000044459	centlein [Source:HGNC Symbol;Acc:HGNC:23432]	0.0814193	20.5411	0.0990617	0.293811	510	368942	9	1	17134982	17503923	896	655	47.1008	0.731027
498	NA	0.12201	5.55644	0.296238	GEMIN2	protein_coding	ENSG00000092208	gem nuclear organelle associated protein 2 [Source:HGNC Symbol;Acc:HGNC:10884]	0.0517525	20.5411	0.0633778	0.16212	619	22751	14	1	39114223	39136973	1028	979	52.5424	0.952335
499	NA	-0.160032	5.12814	0.296238	PIP4K2A	protein_coding	ENSG00000150867	phosphatidylinositol-5-phosphate 4-kinase type 2 alpha [Source:HGNC Symbol;Acc:HGNC:8997]	0.0679264	20.5411	0.0830181	0.181626	460	179707	10	-1	22534849	22714555	712	634	49.3502	0.890449
500	NA	-0.0914658	5.03419	0.296238	TULP4	protein_coding	ENSG00000130338	tubby like protein 4 [Source:HGNC Symbol;Acc:HGNC:15530]	0.0388257	20.5411	0.0471055	0.0803936	431	279593	6	1	158232236	158511828	805	781	56.2382	0.970186
501	NA	-0.251223	3.92651	0.296238	TRIM22	protein_coding	ENSG00000132274	tripartite motif containing 22 [Source:HGNC Symbol;Acc:HGNC:16379]	0.106742	20.5411	0.128651	0.231775	200	47401	11	1	5689689	5737089	330	315	58.1016	0.954545
502	NA	-0.0888356	8.67765	0.296238	CNN3	protein_coding	ENSG00000117519	calponin 3 [Source:HGNC Symbol;Acc:HGNC:2157]	0.0377494	20.5411	0.0454872	0.250889	5386	30330	1	-1	94896949	94927278	7750	7445	60.0584	0.960645
503	NA	-0.101541	7.19853	0.296238	RALA	protein_coding	ENSG00000006451	RAS like proto-oncogene A [Source:HGNC Symbol;Acc:HGNC:9839]	0.0431609	20.5411	0.0527834	0.206312	1932	84642	7	1	39623483	39708124	4261	3723	49.0164	0.873739
504	NA	0.175159	5.60232	0.296238	PNISR	protein_coding	ENSG00000132424	PNN interacting serine and arginine rich protein [Source:HGNC Symbol;Acc:HGNC:21222]	0.0744733	20.5411	0.0911515	0.236407	639	27281	6	-1	99398051	99425331	6136	1841	34.245	0.300033
505	NA	-0.130069	6.89552	0.296238	DLG1	protein_coding	ENSG00000075711	discs large MAGUK scaffold protein 1 [Source:HGNC Symbol;Acc:HGNC:2900]	0.0553082	20.5411	0.0676305	0.290104	1566	256741	3	-1	197042560	197299300	2991	2240	43.3299	0.748913
506	NA	-0.0720615	7.74515	0.298151	ELOA	protein_coding	ENSG00000011007	elongin A [Source:HGNC Symbol;Acc:HGNC:11620]	0.0307091	20.5411	0.0376069	0.163286	2822	18905	1	1	23743155	23762059	10533	4435	56.908	0.421058
507	NA	-0.0196103	10.2099	0.298151	HSPA4	protein_coding	ENSG00000170606	heat shock protein family A (Hsp70) member 4 [Source:HGNC Symbol;Acc:HGNC:5237]	0.0083581	20.5411	0.0102242	0.0429862	15578	54488	5	1	133051962	133106449	25088	23952	40.6695	0.954719
508	NA	0.00463444	12.4881	0.298151	S100A6	protein_coding	ENSG00000197956	S100 calcium binding protein A6 [Source:HGNC Symbol;Acc:HGNC:10496]	0.00197561	20.5411	0.00241939	0.00734259	75568	1646	1	-1	153534599	153536244	124681	119338	66.5575	0.957147
509	NA	-0.197238	5.0442	0.298525	MAFG	protein_coding	ENSG00000197063	MAF bZIP transcription factor G [Source:HGNC Symbol;Acc:HGNC:6781]	0.0841357	20.5411	0.103038	0.215167	434	9445	17	-1	81918270	81927714	795	764	57.3639	0.961006
510	NA	-0.0727211	6.4921	0.299038	YES1	protein_coding	ENSG00000176105	YES proto-oncogene 1, Src family tyrosine kinase [Source:HGNC Symbol;Acc:HGNC:12841]	0.0310459	20.5411	0.0378529	0.10063	1184	90959	18	-1	721588	812546	2044	1921	52.8397	0.939824
511	NA	-0.132902	5.6358	0.299038	OSBP	protein_coding	ENSG00000110048	oxysterol binding protein [Source:HGNC Symbol;Acc:HGNC:8503]	0.0567569	20.5411	0.0692662	0.199178	654	41747	11	-1	59574398	59616144	1222	1064	49.4323	0.870704
512	NA	-0.0522292	5.81987	0.302674	ELF4	protein_coding	ENSG00000102034	E74 like ETS transcription factor 4 [Source:HGNC Symbol;Acc:HGNC:3319]	0.0223734	20.5411	0.0263859	0.0497347	743	45843	X	-1	130064874	130110716	1443	1390	49.0604	0.963271
513	NA	-0.21164	4.69628	0.302674	CUL5	protein_coding	ENSG00000166266	cullin 5 [Source:HGNC Symbol;Acc:HGNC:2556]	0.0906778	20.5411	0.106787	0.273521	341	99044	11	1	108008733	108107776	795	722	46.6731	0.908176
514	NA	-0.0882563	8.63304	0.302866	RPN1	protein_coding	ENSG00000163902	ribophorin I [Source:HGNC Symbol;Acc:HGNC:10381]	0.0378337	20.5411	0.0462968	0.222355	5222	61106	3	-1	128619970	128681075	8176	7525	58.0223	0.920377
515	NA	-0.0503404	7.29737	0.303126	CLK3	protein_coding	ENSG00000179335	CDC like kinase 3 [Source:HGNC Symbol;Acc:HGNC:2071]	0.0215923	20.5411	0.026377	0.0774278	2069	46915	15	1	74598500	74645414	3789	3628	38.532	0.957509
516	NA	-0.145224	4.82954	0.303579	SLC1A4	protein_coding	ENSG00000115902	solute carrier family 1 member 4 [Source:HGNC Symbol;Acc:HGNC:10942]	0.0623341	20.5411	0.0756287	0.145329	374	35389	2	1	64988477	65023865	540	527	55.8653	0.975926
517	NA	-0.202434	5.98135	0.304836	BRI3BP	protein_coding	ENSG00000184992	BRI3 binding protein [Source:HGNC Symbol;Acc:HGNC:14251]	0.0869984	20.5411	0.106364	0.302548	831	37532	12	1	124993700	125031231	1778	1365	49.4337	0.767717
518	NA	-0.0357652	5.60006	0.304903	ME2	protein_coding	ENSG00000082212	malic enzyme 2 [Source:HGNC Symbol;Acc:HGNC:6984]	0.0153826	20.5411	0.0186832	0.0274172	638	75524	18	1	50878734	50954257	1645	1387	50.2812	0.843161
519	NA	-0.0346209	6.33658	0.304903	PIEZO1	protein_coding	ENSG00000103335	piezo type mechanosensitive ion channel component 1 [Source:HGNC Symbol;Acc:HGNC:28993]	0.0149038	20.5411	0.0175952	0.0274255	1063	69883	16	-1	88715338	88785220	1661	1595	55.027	0.960265
520	NA	0.0739232	6.04586	0.304903	FIGNL1	protein_coding	ENSG00000132436	fidgetin like 1 [Source:HGNC Symbol;Acc:HGNC:13286]	0.0318263	20.5411	0.0389437	0.0854573	869	98408	7	-1	50444128	50542535	1373	1322	44.7935	0.962855
521	NA	-0.148458	6.32977	0.304903	LARP4	protein_coding	ENSG00000161813	La ribonucleoprotein domain family member 4 [Source:HGNC Symbol;Acc:HGNC:24320]	0.0639289	20.5411	0.0782056	0.278271	1058	87622	12	1	50392383	50480004	1876	1730	46.2434	0.922175
522	NA	0.101249	7.638	0.304903	POLR1D	protein_coding	ENSG00000186184	RNA polymerase I and III subunit D [Source:HGNC Symbol;Acc:HGNC:20422]	0.0436027	20.5411	0.053358	0.274367	2620	123496	13	1	27620742	27744237	4952	4414	49.3754	0.891357
523	NA	-0.136741	5.55877	0.304903	MPP2	protein_coding	ENSG00000108852	membrane palmitoylated protein 2 [Source:HGNC Symbol;Acc:HGNC:7220]	0.0589082	20.5411	0.0710505	0.190684	620	34355	17	-1	43875357	43909711	803	764	44.5471	0.951432
524	NA	-0.0791584	8.38561	0.3067	CADM3	protein_coding	ENSG00000162706	cell adhesion molecule 3 [Source:HGNC Symbol;Acc:HGNC:17601]	0.0341774	20.5411	0.0411627	0.233887	4399	31705	1	1	159171609	159203313	4579	4439	55.4098	0.969426
525	NA	0.176355	5.6158	0.3067	VRK2	protein_coding	ENSG00000028116	vaccinia related kinase 2 [Source:HGNC Symbol;Acc:HGNC:12719]	0.0761544	20.5411	0.0932316	0.205867	645	252270	2	1	57907651	58159920	1239	1102	47.4501	0.889427
526	NA	-0.163395	5.92831	0.3067	NUP98	protein_coding	ENSG00000110713	nucleoporin 98 [Source:HGNC Symbol;Acc:HGNC:8068]	0.0705752	20.5411	0.0850532	0.280611	801	126710	11	-1	3671083	3797792	1543	1422	49.8847	0.921581
527	NA	-0.103814	7.07055	0.3067	ARIH2	protein_coding	ENSG00000177479	ariadne RBR E3 ubiquitin protein ligase 2 [Source:HGNC Symbol;Acc:HGNC:690]	0.0448479	20.5411	0.0548275	0.224435	1768	67562	3	1	48918821	48986382	3179	1710	49.3222	0.537905
528	NA	-0.0486414	7.17063	0.308444	SOGA1	protein_coding	ENSG00000149639	suppressor of glucose, autophagy associated 1 [Source:HGNC Symbol;Acc:HGNC:16111]	0.0210472	20.5411	0.025773	0.0537883	1895	86245	20	-1	36777442	36863686	2850	2692	44.9773	0.944561
529	NA	-0.162915	5.57036	0.308444	STX12	protein_coding	ENSG00000117758	syntaxin 12 [Source:HGNC Symbol;Acc:HGNC:11430]	0.0705176	20.5411	0.0852611	0.239135	625	51270	1	1	27773183	27824452	1129	946	54.8436	0.83791
530	NA	0.228922	4.71728	0.308637	RNF168	protein_coding	ENSG00000163961	ring finger protein 168 [Source:HGNC Symbol;Acc:HGNC:26661]	0.0991426	20.5411	0.121251	0.285426	346	34986	3	-1	196468783	196503768	1524	1326	28.1893	0.870079
531	NA	-0.146373	6.75025	0.308637	CGGBP1	protein_coding	ENSG00000163320	CGG triplet repeat binding protein 1 [Source:HGNC Symbol;Acc:HGNC:1888]	0.0634153	20.5411	0.0775193	0.307222	1416	97942	3	-1	88051944	88149885	2085	1867	41.8463	0.895444
532	NA	0.119498	7.22149	0.308928	HDGFL3	protein_coding	ENSG00000166503	HDGF like 3 [Source:HGNC Symbol;Acc:HGNC:24937]	0.0518555	20.5411	0.0628138	0.316189	1963	95281	15	-1	83112738	83208018	3421	3164	55.8508	0.924876
533	NA	0.108984	5.60006	0.308928	ARFRP1	protein_coding	ENSG00000101246	ADP ribosylation factor related protein 1 [Source:HGNC Symbol;Acc:HGNC:662]	0.0472999	20.5411	0.0549958	0.125628	638	9384	20	-1	63698642	63708025	1231	1206	60.8947	0.979691
534	NA	0.113452	6.49088	0.308928	GMPPB	protein_coding	ENSG00000173540	GDP-mannose pyrophosphorylase B [Source:HGNC Symbol;Acc:HGNC:22932]	0.0492483	20.5411	0.0599745	0.178422	1183	7108	3	-1	49716844	49723951	1880	1844	50.2679	0.980851
535	NA	-0.0672819	5.97439	0.308928	SPATS2L	protein_coding	ENSG00000196141	spermatogenesis associated serine rich 2 like [Source:HGNC Symbol;Acc:HGNC:24574]	0.0292066	20.5411	0.0354743	0.0568041	827	176383	2	1	200305881	200482263	1477	1302	52.629	0.881517
536	NA	-0.0401001	8.22919	0.308928	DCTN2	protein_coding	ENSG00000175203	dynactin subunit 2 [Source:HGNC Symbol;Acc:HGNC:2712]	0.0174183	20.5411	0.0213151	0.0830307	3947	17230	12	-1	57530102	57547331	6047	5973	67.1537	0.987763
537	NA	-0.130553	6.91292	0.308928	NIPA2	protein_coding	ENSG00000140157	NIPA magnesium transporter 2 [Source:HGNC Symbol;Acc:HGNC:17044]	0.0567257	20.5411	0.0691283	0.315216	1585	29744	15	1	22838641	22868384	2707	2464	54.8523	0.910233
538	NA	-0.22169	4.37011	0.308928	USP46	protein_coding	ENSG00000109189	ubiquitin specific peptidase 46 [Source:HGNC Symbol;Acc:HGNC:20075]	0.0963269	20.5411	0.104427	0.214844	272	68364	4	-1	52590972	52659335	564	514	46.8872	0.911348
539	NA	-0.236061	4.39639	0.308963	LHPP	protein_coding	ENSG00000107902	phospholysine phosphohistidine inorganic pyrophosphate phosphatase [Source:HGNC Symbol;Acc:HGNC:30042]	0.102613	20.5411	0.113144	0.228623	277	156055	10	1	124461834	124617888	584	555	52.0595	0.950342
540	NA	-0.17352	5.05083	0.309208	CD58	protein_coding	ENSG00000116815	CD58 molecule [Source:HGNC Symbol;Acc:HGNC:1688]	0.0754845	20.5411	0.0924481	0.245876	436	56505	1	-1	116514535	116571039	688	628	45.7245	0.912791
541	NA	-0.0943926	6.87884	0.309208	ZMPSTE24	protein_coding	ENSG00000084073	zinc metallopeptidase STE24 [Source:HGNC Symbol;Acc:HGNC:12877]	0.0410785	20.5411	0.0502857	0.20483	1548	36078	1	1	40258107	40294184	2771	2558	53.1845	0.923132
542	NA	-0.137056	6.27275	0.309208	PPP3CB	protein_coding	ENSG00000107758	protein phosphatase 3 catalytic subunit beta [Source:HGNC Symbol;Acc:HGNC:9315]	0.059656	20.5411	0.0729572	0.243578	1017	59597	10	-1	73436428	73496024	1482	1430	55.4441	0.964912
543	NA	-0.00749793	11.8914	0.30947	RPS19	protein_coding	ENSG00000105372	ribosomal protein S19 [Source:HGNC Symbol;Acc:HGNC:10402]	0.00326543	20.5411	0.00399714	0.0137735	49969	13009	19	1	41859918	41872926	89466	87972	53.9682	0.983301
544	NA	-0.337518	2.95507	0.309662	RSPH3	protein_coding	ENSG00000130363	radial spoke head 3 homolog [Source:HGNC Symbol;Acc:HGNC:21054]	0.147068	20.5411	0.180117	0.24529	102	27317	6	-1	158972871	159000187	1044	255	48.0784	0.244253
545	NA	-0.155516	5.38594	0.310563	MON1B	protein_coding	ENSG00000103111	MON1 homolog B, secretory trafficking associated [Source:HGNC Symbol;Acc:HGNC:25020]	0.0678311	20.5411	0.0828329	0.209269	550	11571	16	1	77190835	77202405	2295	985	42.467	0.429194
546	NA	-0.119828	5.79638	0.310593	RERE	protein_coding	ENSG00000142599	arginine-glutamic acid dipeptide repeats [Source:HGNC Symbol;Acc:HGNC:9965]	0.0522932	20.5411	0.0636617	0.179931	731	465247	1	-1	8352397	8817643	1336	1155	47.4727	0.864521
547	NA	-0.0919397	7.56458	0.310593	PRMT2	protein_coding	ENSG00000160310	protein arginine methyltransferase 2 [Source:HGNC Symbol;Acc:HGNC:5186]	0.0401327	20.5411	0.0490973	0.226051	2490	29958	21	1	46635167	46665124	4063	3880	56.2023	0.954959
548	NA	-0.281626	3.76646	0.311672	BICD1	protein_coding	ENSG00000151746	BICD cargo adaptor 1 [Source:HGNC Symbol;Acc:HGNC:1049]	0.12307	20.5411	0.150683	0.239318	179	276799	12	1	32106835	32383633	463	443	50.1129	0.956803
549	NA	-0.165663	4.15301	0.311837	RELT	protein_coding	ENSG00000054967	RELT, TNF receptor [Source:HGNC Symbol;Acc:HGNC:13764]	0.0724515	20.5411	0.087952	0.152677	234	21211	11	1	73376264	73397474	407	393	47.4249	0.965602
550	NA	0.313689	3.44252	0.311837	SETD4	protein_coding	ENSG00000185917	SET domain containing 4 [Source:HGNC Symbol;Acc:HGNC:1258]	0.137229	20.5411	0.16691	0.247934	143	44849	21	-1	36034541	36079389	265	252	56.7738	0.950943
551	NA	-0.0122926	11.0225	0.311837	CALM2	protein_coding	ENSG00000143933	calmodulin 2 [Source:HGNC Symbol;Acc:HGNC:1445]	0.00537859	20.5411	0.00658688	0.0264516	27362	16520	2	-1	47160082	47176601	50055	47956	48.7122	0.958066
552	NA	-0.149866	5.91564	0.312617	GRAMD1A	protein_coding	ENSG00000089351	GRAM domain containing 1A [Source:HGNC Symbol;Acc:HGNC:29305]	0.0656577	20.5411	0.0797254	0.249594	794	31688	19	1	34994784	35026471	1548	1257	57.2307	0.812016
553	NA	-0.141874	6.24988	0.312617	JADE2	protein_coding	ENSG00000043143	jade family PHD finger 2 [Source:HGNC Symbol;Acc:HGNC:22984]	0.0621565	20.5411	0.0758456	0.233004	1001	58919	5	1	134524312	134583230	1422	1342	46.4791	0.943741
554	NA	0.0613093	7.14606	0.312659	OAS3	protein_coding	ENSG00000111331	2'-5'-oligoadenylate synthetase 3 [Source:HGNC Symbol;Acc:HGNC:8088]	0.0268713	20.5411	0.0327814	0.096551	1863	34898	12	1	112938352	112973249	3003	2852	51.5561	0.949717
555	NA	-0.152237	6.28827	0.312826	AGPS	protein_coding	ENSG00000018510	alkylglycerone phosphate synthase [Source:HGNC Symbol;Acc:HGNC:327]	0.0667632	20.5411	0.0816597	0.30618	1028	166656	2	1	177392644	177559299	1716	1529	50.0916	0.891026
556	NA	-0.133938	6.60795	0.312826	RAB31	protein_coding	ENSG00000168461	RAB31, member RAS oncogene family [Source:HGNC Symbol;Acc:HGNC:9771]	0.0587971	20.5411	0.0715992	0.304275	1283	154387	18	1	9708165	9862551	2741	1481	49.0668	0.540314
557	NA	0.022177	6.83243	0.312826	ALDH9A1	protein_coding	ENSG00000143149	aldehyde dehydrogenase 9 family member A1 [Source:HGNC Symbol;Acc:HGNC:412]	0.00973546	20.5411	0.0119117	0.018972	1499	36648	1	-1	165662216	165698863	2445	2132	47.674	0.871984
558	NA	0.0916039	5.15301	0.312826	SEMA3F	protein_coding	ENSG00000001617	semaphorin 3F [Source:HGNC Symbol;Acc:HGNC:10728]	0.0402408	20.5411	0.0491535	0.102071	468	34031	3	1	50155045	50189075	1059	1038	62.5145	0.98017
559	NA	-0.064729	5.4222	0.312826	C17orf80	protein_coding	ENSG00000141219	chromosome 17 open reading frame 80 [Source:HGNC Symbol;Acc:HGNC:29601]	0.0284395	20.5411	0.0348085	0.0628364	564	16715	17	1	73232233	73248947	987	931	44.7035	0.943262
560	NA	-0.102053	7.92425	0.312826	IPO7	protein_coding	ENSG00000205339	importin 7 [Source:HGNC Symbol;Acc:HGNC:9852]	0.0448774	20.5411	0.0549474	0.313946	3195	63505	11	1	9384622	9448126	5391	4925	48.9385	0.91356
561	NA	-0.164443	5.31332	0.312826	RNF216	protein_coding	ENSG00000011275	ring finger protein 216 [Source:HGNC Symbol;Acc:HGNC:21698]	0.0723195	20.5411	0.0876586	0.244003	523	161693	7	-1	5620047	5781739	2269	718	49.2591	0.316439
562	NA	-0.228484	4.6358	0.312826	DLG3	protein_coding	ENSG00000082458	discs large MAGUK scaffold protein 3 [Source:HGNC Symbol;Acc:HGNC:2902]	0.100566	20.5411	0.120654	0.270884	327	60630	X	1	70444861	70505490	747	679	47.7334	0.908969
563	NA	-0.0170308	9.43033	0.312826	S100A16	protein_coding	ENSG00000188643	S100 calcium binding protein A16 [Source:HGNC Symbol;Acc:HGNC:20441]	0.00750221	20.5411	0.00918125	0.028666	9075	6260	1	-1	153606886	153613145	19495	19004	61.1678	0.974814
564	NA	-0.110131	6.03754	0.312826	SPRED1	protein_coding	ENSG00000166068	sprouty related EVH1 domain containing 1 [Source:HGNC Symbol;Acc:HGNC:20249]	0.0485245	20.5411	0.0585486	0.177623	864	104924	15	1	38252326	38357249	1520	1453	46.9236	0.955921
565	NA	-0.185854	4.87884	0.312826	ABCB8	protein_coding	ENSG00000197150	ATP binding cassette subfamily B member 8 [Source:HGNC Symbol;Acc:HGNC:49]	0.0819038	20.5411	0.0999002	0.249865	387	19361	7	1	151028422	151047782	725	500	64.064	0.689655
566	NA	-0.161192	5.54239	0.312826	PLPP5	protein_coding	ENSG00000147535	phospholipid phosphatase 5 [Source:HGNC Symbol;Acc:HGNC:25026]	0.0710481	20.5411	0.0870122	0.247838	613	6114	8	-1	38263130	38269243	1071	1029	51.9213	0.960784
567	NA	-0.186364	5.25993	0.312826	USP19	protein_coding	ENSG00000172046	ubiquitin specific peptidase 19 [Source:HGNC Symbol;Acc:HGNC:12617]	0.0821758	20.5411	0.0996846	0.276006	504	12893	3	-1	49108046	49120938	773	736	53.8967	0.952135
568	NA	-0.0225791	7.8969	0.312826	PFDN6	protein_coding	ENSG00000204220	prefoldin subunit 6 [Source:HGNC Symbol;Acc:HGNC:4926]	0.00995878	20.5411	0.012195	0.0305817	3135	9100	6	1	33289302	33298401	5196	5016	54.7356	0.965358
569	NA	-0.220369	4.7745	0.312826	SLC25A40	protein_coding	ENSG00000075303	solute carrier family 25 member 40 [Source:HGNC Symbol;Acc:HGNC:29680]	0.0972452	20.5411	0.118289	0.310922	360	42790	7	-1	87833568	87876357	595	545	50.8991	0.915966
570	NA	-0.123992	6.57152	0.312826	PITPNA	protein_coding	ENSG00000174238	phosphatidylinositol transfer protein alpha [Source:HGNC Symbol;Acc:HGNC:9001]	0.0547534	20.5411	0.0652822	0.2599	1251	45099	17	-1	1517718	1562816	2296	2137	53.5985	0.930749
571	NA	-0.0616066	6.38462	0.312826	CAB39	protein_coding	ENSG00000135932	calcium binding protein 39 [Source:HGNC Symbol;Acc:HGNC:20292]	0.0272125	20.5411	0.0325998	0.0516535	1099	108231	2	1	230712845	230821075	3473	3252	50.643	0.936366
572	NA	-0.0486971	5.29946	0.312826	TYSND1	protein_coding	ENSG00000156521	trypsin domain containing 1 [Source:HGNC Symbol;Acc:HGNC:28531]	0.0215104	20.5411	0.0262649	0.0353341	518	8696	10	-1	70137981	70146676	1049	1022	54.6849	0.974261
573	NA	0.0778938	6.38725	0.312826	KLF9	protein_coding	ENSG00000119138	Kruppel like factor 9 [Source:HGNC Symbol;Acc:HGNC:1123]	0.034409	20.5411	0.042138	0.113013	1101	30028	9	-1	70384597	70414624	1220	1079	56.4143	0.884426
574	NA	0.0777908	8.20635	0.312826	PSME3	protein_coding	ENSG00000131467	proteasome activator subunit 3 [Source:HGNC Symbol;Acc:HGNC:9570]	0.0343647	20.5411	0.0419809	0.21848	3885	19374	17	1	42824385	42843758	7055	6473	47.3144	0.917505
575	NA	-0.0841702	6.84965	0.312826	ADAM10	protein_coding	ENSG00000137845	ADAM metallopeptidase domain 10 [Source:HGNC Symbol;Acc:HGNC:188]	0.0371875	20.5411	0.0453986	0.153401	1517	161172	15	-1	58588807	58749978	2694	2435	55.0004	0.90386
576	NA	-0.0593893	8.04628	0.313055	MBD2	protein_coding	ENSG00000134046	methyl-CpG binding domain protein 2 [Source:HGNC Symbol;Acc:HGNC:6917]	0.0262597	20.5411	0.0321596	0.148361	3477	73188	18	-1	54151601	54224788	6606	5507	47.1035	0.833636
577	NA	-0.104141	6.18049	0.313055	POGZ	protein_coding	ENSG00000143442	pogo transposable element derived with ZNF domain [Source:HGNC Symbol;Acc:HGNC:18801]	0.0460521	20.5411	0.0560857	0.168636	954	56742	1	-1	151402724	151459465	1617	1387	53.3475	0.857761
578	NA	-0.239704	5.14374	0.313344	BET1	protein_coding	ENSG00000105829	Bet1 golgi vesicular membrane trafficking protein [Source:HGNC Symbol;Acc:HGNC:14562]	0.10606	20.5411	0.129842	0.246502	465	41621	7	-1	93962762	94004382	970	917	57.759	0.945361
579	NA	-0.0652961	6.82568	0.314874	RBM17	protein_coding	ENSG00000134453	RNA binding motif protein 17 [Source:HGNC Symbol;Acc:HGNC:16944]	0.0289318	20.5411	0.0354212	0.103847	1492	28471	10	1	6088987	6117457	5146	4368	25.4789	0.848815
580	NA	-0.0854634	5.8563	0.315524	TES	protein_coding	ENSG00000135269	testin LIM domain protein [Source:HGNC Symbol;Acc:HGNC:14620]	0.0379046	20.5411	0.0463146	0.122227	762	48291	7	1	116210493	116258783	2418	1892	43.4841	0.782465
581	NA	-0.0994883	7.61413	0.315524	TRAF7	protein_coding	ENSG00000131653	TNF receptor associated factor 7 [Source:HGNC Symbol;Acc:HGNC:20456]	0.0441339	20.5411	0.0538886	0.270542	2577	22432	16	1	2155698	2178129	4431	4223	52.1482	0.953058
582	NA	-0.260146	4.06401	0.315685	SRPX2	protein_coding	ENSG00000102359	sushi repeat containing protein X-linked 2 [Source:HGNC Symbol;Acc:HGNC:30668]	0.115535	20.5411	0.141485	0.285417	220	31623	X	1	100644166	100675788	402	355	54.3211	0.883085
583	NA	-0.096721	5.02074	0.315685	RCOR1	protein_coding	ENSG00000089902	REST corepressor 1 [Source:HGNC Symbol;Acc:HGNC:17441]	0.0430053	20.5411	0.0464223	0.0713107	427	137916	14	1	102592661	102730576	1551	1339	37.1815	0.863314
584	NA	-0.164728	5.66851	0.315685	BAZ2A	protein_coding	ENSG00000076108	bromodomain adjacent to zinc finger domain 2A [Source:HGNC Symbol;Acc:HGNC:962]	0.0732437	20.5411	0.089548	0.233282	669	41221	12	-1	56595596	56636816	1307	1135	43.3595	0.868401
585	NA	-0.245099	4.64459	0.315685	C8orf88	protein_coding	ENSG00000253250	chromosome 8 open reading frame 88 [Source:HGNC Symbol;Acc:HGNC:44672]	0.108998	20.5411	0.12819	0.241406	329	26621	8	-1	90958637	90985257	413	402	56.5796	0.973366
586	NA	0.14005	5.17747	0.315685	SLC25A35	protein_coding	ENSG00000125434	solute carrier family 25 member 35 [Source:HGNC Symbol;Acc:HGNC:31921]	0.0623065	20.5411	0.0761457	0.179931	476	7581	17	-1	8287763	8295343	721	713	50.6942	0.988904
587	NA	0.177841	4.43747	0.315685	PRPF4B	protein_coding	ENSG00000112739	pre-mRNA processing factor 4B [Source:HGNC Symbol;Acc:HGNC:17346]	0.0791314	20.5411	0.0959788	0.146925	285	43717	6	1	4021267	4064983	2079	829	34.2883	0.398749
588	NA	0.134233	6.85819	0.315685	MCMBP	protein_coding	ENSG00000197771	minichromosome maintenance complex binding protein [Source:HGNC Symbol;Acc:HGNC:25782]	0.0597494	20.5411	0.0730624	0.273608	1526	63153	10	-1	119829404	119892556	2455	2213	51.2924	0.901426
589	NA	-0.186428	4.64459	0.315685	ZNF226	protein_coding	ENSG00000167380	zinc finger protein 226 [Source:HGNC Symbol;Acc:HGNC:13019]	0.0829829	20.5411	0.099604	0.232502	329	13309	19	1	44165073	44178381	634	550	56.5836	0.867508
590	NA	0.0505775	8.30813	0.315685	JUND	protein_coding	ENSG00000130522	JunD proto-oncogene, AP-1 transcription factor subunit [Source:HGNC Symbol;Acc:HGNC:6206]	0.0225257	20.5411	0.0275701	0.127518	4169	1863	19	-1	18279760	18281622	5437	4252	57.3093	0.782049
591	NA	-0.0896978	7.57209	0.315685	PSMC2	protein_coding	ENSG00000161057	proteasome 26S subunit, ATPase 2 [Source:HGNC Symbol;Acc:HGNC:9548]	0.0399618	20.5411	0.0489013	0.195188	2503	25142	7	1	103344254	103369395	4292	3598	47.637	0.838304
592	NA	-0.14001	5.71728	0.315685	TMTC1	protein_coding	ENSG00000133687	transmembrane and tetratricopeptide repeat containing 1 [Source:HGNC Symbol;Acc:HGNC:24099]	0.0623901	20.5411	0.076334	0.235958	692	283920	12	-1	29500840	29784759	959	912	55.3553	0.950991
593	NA	-0.0300822	7.29248	0.315685	RPF1	protein_coding	ENSG00000117133	ribosome production factor 1 homolog [Source:HGNC Symbol;Acc:HGNC:30350]	0.013406	20.5411	0.0164072	0.0287078	2062	18532	1	1	84479259	84497790	3670	3381	46.123	0.921253
594	NA	-0.146049	6.17139	0.315685	ZNF148	protein_coding	ENSG00000163848	zinc finger protein 148 [Source:HGNC Symbol;Acc:HGNC:12933]	0.0651139	20.5411	0.0783153	0.281499	948	149794	3	-1	125225561	125375354	10154	1426	42.8359	0.140437
595	NA	0.0676771	8.47124	0.315685	NCOR1	protein_coding	ENSG00000141027	nuclear receptor corepressor 1 [Source:HGNC Symbol;Acc:HGNC:7672]	0.0301851	20.5411	0.0369645	0.203427	4668	189029	17	-1	16029157	16218185	7098	2097	48.5584	0.295435
596	NA	-0.247188	3.71728	0.315685	CSRNP2	protein_coding	ENSG00000110925	cysteine and serine rich nuclear protein 2 [Source:HGNC Symbol;Acc:HGNC:16006]	0.110271	20.5411	0.132949	0.226536	173	22460	12	-1	51061205	51083664	349	307	47.1466	0.879656
597	NA	-0.141698	6.41964	0.315719	GOSR1	protein_coding	ENSG00000108587	golgi SNAP receptor complex member 1 [Source:HGNC Symbol;Acc:HGNC:4430]	0.063236	20.5411	0.0774471	0.292971	1126	50231	17	1	30477362	30527592	2166	1549	48.9535	0.715143
598	NA	-0.262938	3.53058	0.316141	PTPN4	protein_coding	ENSG00000088179	protein tyrosine phosphatase, non-receptor type 4 [Source:HGNC Symbol;Acc:HGNC:9656]	0.117455	20.5411	0.140201	0.216066	152	224188	2	1	119759631	119983818	395	350	44.9943	0.886076
599	NA	-0.124223	6.37805	0.316141	SMAP1	protein_coding	ENSG00000112305	small ArfGAP 1 [Source:HGNC Symbol;Acc:HGNC:19651]	0.0555018	20.5411	0.0679753	0.221404	1094	194240	6	1	70667776	70862015	2238	1523	47.8772	0.680518
600	NA	-0.300752	3.47247	0.316141	METTL15	protein_coding	ENSG00000169519	methyltransferase like 15 [Source:HGNC Symbol;Acc:HGNC:26606]	0.134413	20.5411	0.162485	0.204916	146	418794	11	1	28108248	28527041	1056	524	34.6622	0.496212
601	NA	0.130907	6.28968	0.316141	SAP30BP	protein_coding	ENSG00000161526	SAP30 binding protein [Source:HGNC Symbol;Acc:HGNC:30785]	0.0585215	20.5411	0.0713008	0.242597	1029	40947	17	1	75667116	75708062	1680	1609	52.3456	0.957738
602	NA	-0.185613	4.91564	0.316252	FKTN	protein_coding	ENSG00000106692	fukutin [Source:HGNC Symbol;Acc:HGNC:3622]	0.0830153	20.5411	0.101505	0.276378	397	82989	9	1	105558130	105641118	1250	663	54.8944	0.5304
603	NA	-0.261251	4.60908	0.316252	STAU2	protein_coding	ENSG00000040341	staufen double-stranded RNA binding protein 2 [Source:HGNC Symbol;Acc:HGNC:11371]	0.116921	20.5411	0.139154	0.298708	321	327340	8	-1	73420369	73747708	2870	793	49.7112	0.276307
604	NA	0.140693	5.58643	0.316252	TTLL5	protein_coding	ENSG00000119685	tubulin tyrosine ligase like 5 [Source:HGNC Symbol;Acc:HGNC:19963]	0.0630099	20.5411	0.0765328	0.235539	632	294087	14	1	75660992	75955078	1259	1036	51.9189	0.822875
605	NA	-0.124538	6.61132	0.316252	BORCS8	protein_coding	ENSG00000254901	BLOC-1 related complex subunit 8 [Source:HGNC Symbol;Acc:HGNC:37247]	0.0557844	20.5411	0.0683213	0.249951	1286	15689	19	-1	19176903	19192591	2017	1941	45.0778	0.96232
606	NA	-0.205377	4.78647	0.316252	RNF213	protein_coding	ENSG00000173821	ring finger protein 213 [Source:HGNC Symbol;Acc:HGNC:14539]	0.0920111	20.5411	0.11152	0.261858	363	137921	17	1	80260866	80398786	2176	887	43.0958	0.407629
607	NA	-0.118323	5.93011	0.316252	NFIA	protein_coding	ENSG00000162599	nuclear factor I A [Source:HGNC Symbol;Acc:HGNC:7784]	0.0530141	20.5411	0.0645852	0.173377	802	597535	1	1	60865259	61462793	1793	905	53.158	0.504741
608	NA	0.0193275	7.55119	0.316928	MRPS27	protein_coding	ENSG00000113048	mitochondrial ribosomal protein S27 [Source:HGNC Symbol;Acc:HGNC:14512]	0.00866673	20.5411	0.0106015	0.0217972	2467	101238	5	-1	72219409	72320646	4264	4117	56.9152	0.965525
609	NA	-0.211626	4.21339	0.317354	NLRC5	protein_coding	ENSG00000140853	NLR family CARD domain containing 5 [Source:HGNC Symbol;Acc:HGNC:29933]	0.0949763	20.5411	0.116319	0.201021	244	94047	16	1	56989485	57083531	389	274	45.0146	0.70437
610	NA	-0.184154	4.9047	0.317354	LRP1	protein_coding	ENSG00000123384	LDL receptor related protein 1 [Source:HGNC Symbol;Acc:HGNC:6692]	0.0826608	20.5411	0.101196	0.196655	394	84859	12	1	57128493	57213351	553	346	44.0376	0.625678
611	NA	-0.192387	4.33793	0.317637	KLHL12	protein_coding	ENSG00000117153	kelch like family member 12 [Source:HGNC Symbol;Acc:HGNC:19360]	0.0864038	20.5411	0.101675	0.180748	266	37537	1	-1	202891100	202928636	592	565	49.8708	0.954392
612	NA	0.0777774	7.53531	0.317795	FXR1	protein_coding	ENSG00000114416	FMR1 autosomal homolog 1 [Source:HGNC Symbol;Acc:HGNC:4023]	0.0349472	20.5411	0.0427675	0.196191	2440	114613	3	1	180868141	180982753	5813	4468	61.5405	0.768622
613	NA	-0.0936966	5.7745	0.318229	FN3KRP	protein_coding	ENSG00000141560	fructosamine 3 kinase related protein [Source:HGNC Symbol;Acc:HGNC:25700]	0.0421379	20.5411	0.0510118	0.129437	720	13646	17	1	82716683	82730328	1291	1226	51.9184	0.949651
614	NA	-0.160542	4.97265	0.318229	ABI3BP	protein_coding	ENSG00000154175	ABI family member 3 binding protein [Source:HGNC Symbol;Acc:HGNC:17265]	0.0722082	20.5411	0.0864131	0.209745	413	244360	3	-1	100749156	100993515	620	505	65.4455	0.814516
615	NA	-0.132705	5.69839	0.318425	MPND	protein_coding	ENSG00000008382	MPN domain containing [Source:HGNC Symbol;Acc:HGNC:25934]	0.0597169	20.5411	0.0727526	0.212931	683	16560	19	1	4343527	4360086	991	977	54.1382	0.985873
616	NA	-0.268212	4.08355	0.32058	KCNK6	protein_coding	ENSG00000099337	potassium two pore domain channel subfamily K member 6 [Source:HGNC Symbol;Acc:HGNC:6281]	0.120936	20.5411	0.140932	0.26974	223	12233	19	1	38319844	38332076	3113	946	30.6121	0.303887
617	NA	0.0820689	5.30502	0.32058	CYB5R1	protein_coding	ENSG00000159348	cytochrome b5 reductase 1 [Source:HGNC Symbol;Acc:HGNC:13397]	0.0370174	20.5411	0.0453263	0.0884578	520	5412	1	-1	202961869	202967280	1204	954	56.1499	0.792359
618	NA	-0.0329702	7.90653	0.32058	KIF1C	protein_coding	ENSG00000129250	kinesin family member 1C [Source:HGNC Symbol;Acc:HGNC:6317]	0.014876	20.5411	0.0182192	0.0557414	3156	30454	17	1	4997948	5028401	5806	5312	48.3003	0.914916
619	NA	0.0585594	6.2383	0.32058	TAF1B	protein_coding	ENSG00000115750	TATA-box binding protein associated factor, RNA polymerase I subunit B [Source:HGNC Symbol;Acc:HGNC:11533]	0.0264282	20.5411	0.0323611	0.0791056	993	91063	2	1	9843354	9934416	1824	1767	44.618	0.96875
620	NA	-0.127575	6.37805	0.321019	PBK	protein_coding	ENSG00000168078	PDZ binding kinase [Source:HGNC Symbol;Acc:HGNC:18282]	0.0576318	20.5411	0.0697849	0.244653	1094	28476	8	-1	27809620	27838095	2012	1838	53.8308	0.913519
621	NA	0.282068	3.33793	0.321019	LRRC49	protein_coding	ENSG00000137821	leucine rich repeat containing 49 [Source:HGNC Symbol;Acc:HGNC:25965]	0.127428	20.5411	0.150599	0.228504	133	200419	15	1	70853239	71053657	373	243	37.2634	0.651475
622	NA	-0.139967	5.7785	0.322249	SIN3B	protein_coding	ENSG00000127511	SIN3 transcription regulator family member B [Source:HGNC Symbol;Acc:HGNC:19354]	0.0633126	20.5411	0.077485	0.237509	722	50954	19	1	16829400	16880353	1219	1142	41.9299	0.936833
623	NA	0.10921	7.62194	0.322249	CACYBP	protein_coding	ENSG00000116161	calcyclin binding protein [Source:HGNC Symbol;Acc:HGNC:30423]	0.0494136	20.5411	0.0604105	0.280227	2591	12553	1	1	174999163	175011715	6078	4451	46.9528	0.732313
624	NA	-0.0186826	8.67604	0.324668	FADS2	protein_coding	ENSG00000134824	fatty acid desaturase 2 [Source:HGNC Symbol;Acc:HGNC:3575]	0.00847016	20.5411	0.0103435	0.0269326	5380	74375	11	1	61792980	61867354	7586	6642	54.4112	0.87556
625	NA	-0.129164	5.48722	0.327587	SMC5	protein_coding	ENSG00000198887	structural maintenance of chromosomes 5 [Source:HGNC Symbol;Acc:HGNC:20465]	0.058736	20.5411	0.0719209	0.203375	590	95927	9	1	70258962	70354888	1059	970	54.8144	0.915958
626	NA	-0.106243	6.90836	0.327587	CTNND1	protein_coding	ENSG00000198561	catenin delta 1 [Source:HGNC Symbol;Acc:HGNC:2515]	0.0483198	20.5411	0.0589406	0.169243	1580	66304	11	1	57753243	57819546	3689	3440	53.4235	0.932502
627	NA	0.102601	6.80719	0.327587	LUC7L2	protein_coding	ENSG00000146963	LUC7 like 2, pre-mRNA splicing factor [Source:HGNC Symbol;Acc:HGNC:21608]	0.0466784	20.5411	0.0571575	0.23783	1473	83099	7	1	139340359	139423457	2359	2148	39.5517	0.910555
628	NA	-0.108239	6.31469	0.327587	MPHOSPH6	protein_coding	ENSG00000135698	M-phase phosphoprotein 6 [Source:HGNC Symbol;Acc:HGNC:7214]	0.0492458	20.5411	0.0599266	0.203619	1047	22429	16	-1	82147798	82170226	9157	2071	51.4042	0.226166
629	NA	-0.162125	5.60908	0.327587	CNOT6	protein_coding	ENSG00000113300	CCR4-NOT transcription complex subunit 6 [Source:HGNC Symbol;Acc:HGNC:14099]	0.073779	20.5411	0.0898685	0.263088	642	83994	5	1	180494412	180578405	1220	1103	52.1206	0.904098
630	NA	-0.0324115	7.58071	0.32862	AKT2	protein_coding	ENSG00000105221	AKT serine/threonine kinase 2 [Source:HGNC Symbol;Acc:HGNC:392]	0.0147652	20.5411	0.0180212	0.0518304	2518	55220	19	-1	40230317	40285536	4129	4045	67.9609	0.979656
631	NA	-0.123015	5.67925	0.329215	PPIG	protein_coding	ENSG00000138398	peptidylprolyl isomerase G [Source:HGNC Symbol;Acc:HGNC:14650]	0.0560856	20.5411	0.0682754	0.181035	674	57067	2	1	169584340	169641406	6646	1662	34.0746	0.250075
632	NA	-0.202654	4.97265	0.329215	TMEM200A	protein_coding	ENSG00000164484	transmembrane protein 200A [Source:HGNC Symbol;Acc:HGNC:21075]	0.0924225	20.5411	0.111286	0.299624	413	77330	6	1	130365734	130443063	669	634	55.3628	0.947683
633	NA	0.119358	5.37805	0.330122	RAB3D	protein_coding	ENSG00000105514	RAB3D, member RAS oncogene family [Source:HGNC Symbol;Acc:HGNC:9779]	0.054487	20.5411	0.0661713	0.132503	547	24225	19	-1	11322046	11346270	1717	1641	53.6557	0.955737
634	NA	0.0430257	8.10999	0.333155	PRR13	protein_coding	ENSG00000205352	proline rich 13 [Source:HGNC Symbol;Acc:HGNC:24528]	0.0196885	20.5411	0.0239616	0.0894781	3634	5041	12	1	53441605	53446645	6184	5919	52.6452	0.957147
635	NA	-0.10901	6.45757	0.333886	LIMS1	protein_coding	ENSG00000169756	LIM zinc finger domain containing 1 [Source:HGNC Symbol;Acc:HGNC:6616]	0.0499248	20.5411	0.0611298	0.191492	1156	152892	2	1	108534355	108687246	2981	1579	45.6124	0.529688
636	NA	-0.125935	6.87697	0.33805	KPNA1	protein_coding	ENSG00000114030	karyopherin subunit alpha 1 [Source:HGNC Symbol;Acc:HGNC:6394]	0.0578751	20.5411	0.0698976	0.309678	1546	92997	3	-1	122421949	122514945	2634	2388	55.8932	0.906606
637	NA	-0.101154	6.82665	0.33805	KDSR	protein_coding	ENSG00000119537	3-ketodihydrosphingosine reductase [Source:HGNC Symbol;Acc:HGNC:4021]	0.0464953	20.5411	0.0566795	0.197537	1493	39785	18	-1	63327726	63367510	3140	2351	43.0885	0.748726
638	NA	-0.093712	5.50906	0.33805	IFFO2	protein_coding	ENSG00000169991	intermediate filament family orphan 2 [Source:HGNC Symbol;Acc:HGNC:27006]	0.043084	20.5411	0.0527434	0.119364	599	52406	1	-1	18904281	18956686	1187	1084	42.6135	0.913227
639	NA	-0.101719	7.11791	0.338434	NDFIP1	protein_coding	ENSG00000131507	Nedd4 family interacting protein 1 [Source:HGNC Symbol;Acc:HGNC:17592]	0.0468058	20.5411	0.0567577	0.257149	1827	45939	5	1	142108505	142154443	3444	2998	49.4383	0.870499
640	NA	-0.0817462	7.59099	0.338434	PDCD6IP	protein_coding	ENSG00000170248	programmed cell death 6 interacting protein [Source:HGNC Symbol;Acc:HGNC:8766]	0.0376189	20.5411	0.0460661	0.224296	2536	71356	3	1	33798352	33869707	4644	4462	49.6804	0.96081
641	NA	-0.0741822	10.4108	0.338698	TPM4	protein_coding	ENSG00000167460	tropomyosin 4 [Source:HGNC Symbol;Acc:HGNC:12013]	0.0341561	20.5411	0.0417927	0.24408	17906	35985	19	1	16067021	16103005	24625	21293	48.174	0.86469
642	NA	0.103421	4.79044	0.342244	C1orf112	protein_coding	ENSG00000000460	chromosome 1 open reading frame 112 [Source:HGNC Symbol;Acc:HGNC:25565]	0.0477539	20.5411	0.0564104	0.0978143	364	192074	1	1	169662007	169854080	977	745	38.5047	0.762538
643	NA	-0.125613	5.72766	0.342244	MLLT6	protein_coding	ENSG00000275023	MLLT6, PHD finger containing [Source:HGNC Symbol;Acc:HGNC:7138]	0.0580142	20.5411	0.0695534	0.179169	697	24262	17	1	38705542	38729803	1296	967	49.1117	0.746142
644	NA	-0.122565	6.2237	0.342263	BPTF	protein_coding	ENSG00000171634	bromodomain PHD finger transcription factor [Source:HGNC Symbol;Acc:HGNC:3581]	0.0566458	20.5411	0.0693475	0.261003	983	158855	17	1	67825524	67984378	5154	2873	21.897	0.557431
645	NA	-0.294562	3.10283	0.342263	MALL	protein_coding	ENSG00000144063	mal, T cell differentiation protein like [Source:HGNC Symbol;Acc:HGNC:6818]	0.136188	20.5411	0.164173	0.249511	113	32697	2	-1	110083870	110116566	244	221	53.3122	0.905738
646	NA	-0.0798482	6.12814	0.342263	ERLIN1	protein_coding	ENSG00000107566	ER lipid raft associated 1 [Source:HGNC Symbol;Acc:HGNC:16947]	0.0369172	20.5411	0.043562	0.0702977	920	38241	10	-1	100150094	100188334	1630	1592	58.6878	0.976687
647	NA	-0.0518813	5.95861	0.344188	FAM219A	protein_coding	ENSG00000164970	family with sequence similarity 219 member A [Source:HGNC Symbol;Acc:HGNC:19920]	0.024026	20.5411	0.0293242	0.0595286	818	60387	9	-1	34398184	34458570	1244	1091	47.8873	0.87701
648	NA	-0.13452	4.8487	0.34457	RNF20	protein_coding	ENSG00000155827	ring finger protein 20 [Source:HGNC Symbol;Acc:HGNC:10062]	0.0623412	20.5411	0.0763304	0.172513	379	29494	9	1	101533851	101563344	932	838	45.4797	0.899142
649	NA	0.121788	5.32977	0.34457	NUP133	protein_coding	ENSG00000069248	nucleoporin 133 [Source:HGNC Symbol;Acc:HGNC:18016]	0.0564642	20.5411	0.0686147	0.170132	529	68082	1	-1	229440260	229508341	1146	1084	45.25	0.945899
650	NA	-0.186604	4.90836	0.34457	TLE1	protein_coding	ENSG00000196781	transducin like enhancer of split 1 [Source:HGNC Symbol;Acc:HGNC:11837]	0.0865287	20.5411	0.10462	0.247563	395	105623	9	-1	81583683	81689305	679	599	46.4741	0.88218
651	NA	-0.237059	4.29946	0.347182	PGPEP1	protein_coding	ENSG00000130517	pyroglutamyl-peptidase I [Source:HGNC Symbol;Acc:HGNC:13568]	0.110153	20.5411	0.133274	0.243109	259	29364	19	1	18340587	18369950	460	356	55.3624	0.773913
652	NA	0.126915	6.45383	0.347389	TMEM8A	protein_coding	ENSG00000129925	transmembrane protein 8A [Source:HGNC Symbol;Acc:HGNC:17205]	0.0590017	20.5411	0.0719959	0.236993	1153	16341	16	-1	370773	387113	1576	1546	60.8001	0.980964
653	NA	0.0615923	9.61664	0.347614	HMGB1	protein_coding	ENSG00000189403	high mobility group box 1 [Source:HGNC Symbol;Acc:HGNC:4983]	0.028648	20.5411	0.034917	0.248934	10326	160894	13	-1	30456704	30617597	19163	15096	58.7812	0.787768
654	NA	-0.11422	6.52225	0.348106	TRIP13	protein_coding	ENSG00000071539	thyroid hormone receptor interactor 13 [Source:HGNC Symbol;Acc:HGNC:12307]	0.0531624	20.5411	0.0637648	0.244757	1209	26715	5	1	892643	919357	2570	2364	52.8431	0.919844
655	NA	-0.271594	4.18352	0.34854	UNKL	protein_coding	ENSG00000059145	unkempt family like zinc finger [Source:HGNC Symbol;Acc:HGNC:14184]	0.126491	20.5411	0.141614	0.237706	239	51547	16	-1	1363205	1414751	508	363	56.8871	0.714567
656	NA	-0.197093	5.66635	0.349151	IL13RA1	protein_coding	ENSG00000131724	interleukin 13 receptor subunit alpha 1 [Source:HGNC Symbol;Acc:HGNC:5974]	0.091862	20.5411	0.112335	0.238058	668	66968	X	1	118727572	118794539	1145	1098	60.7832	0.958952
657	NA	-0.10772	7.11554	0.34937	SEH1L	protein_coding	ENSG00000085415	SEH1 like nucleoporin [Source:HGNC Symbol;Acc:HGNC:30379]	0.0502493	20.5411	0.0603496	0.245923	1824	40404	18	1	12947133	12987536	3523	3367	49.1515	0.95572
658	NA	-0.0168591	9.66094	0.34937	HSPA5	protein_coding	ENSG00000044574	heat shock protein family A (Hsp70) member 5 [Source:HGNC Symbol;Acc:HGNC:5238]	0.00786881	20.5411	0.00963678	0.0304715	10648	6478	9	-1	125234853	125241330	17846	12769	30.0015	0.71551
659	NA	-0.133026	6.6358	0.34937	SH3KBP1	protein_coding	ENSG00000147010	SH3 domain containing kinase binding protein 1 [Source:HGNC Symbol;Acc:HGNC:13867]	0.0620955	20.5411	0.0754185	0.258485	1308	353627	X	-1	19533975	19887601	6452	4617	25.4618	0.715592
660	NA	-0.0696723	5.60458	0.34937	TRIM37	protein_coding	ENSG00000108395	tripartite motif containing 37 [Source:HGNC Symbol;Acc:HGNC:7523]	0.0325277	20.5411	0.0392032	0.0772559	640	124284	17	-1	58982638	59106921	1100	852	50.8592	0.774545
661	NA	-0.183796	5.43747	0.34937	ARPIN	protein_coding	ENSG00000242498	actin related protein 2/3 complex inhibitor [Source:HGNC Symbol;Acc:HGNC:28782]	0.085827	20.5411	0.104072	0.27992	570	17951	15	-1	89895006	89912956	1071	989	56.3478	0.923436
662	NA	-0.118574	6.55411	0.34996	SEC23IP	protein_coding	ENSG00000107651	SEC23 interacting protein [Source:HGNC Symbol;Acc:HGNC:17018]	0.0554155	20.5411	0.0674604	0.247437	1236	51948	10	1	119892711	119944658	2207	1911	51.2915	0.865881
663	NA	-0.139533	6.31194	0.34996	ZDHHC7	protein_coding	ENSG00000153786	zinc finger DHHC-type containing 7 [Source:HGNC Symbol;Acc:HGNC:18459]	0.0652284	20.5411	0.0792214	0.242333	1045	37355	16	-1	84974181	85011535	1558	1487	54.1486	0.954429
664	NA	0.082333	5.64459	0.350205	GFOD2	protein_coding	ENSG00000141098	glucose-fructose oxidoreductase domain containing 2 [Source:HGNC Symbol;Acc:HGNC:28159]	0.0385139	20.5411	0.0471224	0.0878041	658	44891	16	-1	67674531	67719421	1111	1064	47.8459	0.957696
665	NA	-0.0837454	5.50424	0.350205	PERP	protein_coding	ENSG00000112378	PERP, TP53 apoptosis effector [Source:HGNC Symbol;Acc:HGNC:17637]	0.0391916	20.5411	0.0474287	0.0957103	597	19007	6	-1	138088505	138107511	8307	7887	51.2499	0.94944
666	NA	-0.172543	4.12814	0.350205	FITM2	protein_coding	ENSG00000197296	fat storage inducing transmembrane protein 2 [Source:HGNC Symbol;Acc:HGNC:16135]	0.0807854	20.5411	0.0962159	0.17966	230	8332	20	-1	44302838	44311169	444	406	55.83	0.914414
667	NA	-0.1398	6.00887	0.350205	RNF14	protein_coding	ENSG00000013561	ring finger protein 14 [Source:HGNC Symbol;Acc:HGNC:10058]	0.0654685	20.5411	0.0789099	0.277736	847	31964	5	1	141958328	141990291	1427	1362	49.2687	0.95445
668	NA	-0.194248	5.01397	0.350205	STRN	protein_coding	ENSG00000115808	striatin [Source:HGNC Symbol;Acc:HGNC:11424]	0.0909788	20.5411	0.111299	0.306535	425	122833	2	-1	36843640	36966472	820	776	47.8466	0.946341
669	NA	0.115618	4.79044	0.350542	NIT1	protein_coding	ENSG00000158793	nitrilase 1 [Source:HGNC Symbol;Acc:HGNC:7828]	0.0541819	20.5411	0.0652902	0.133951	364	7360	1	1	161118086	161125445	785	750	52.26	0.955414
670	NA	0.18116	5.23393	0.350949	GTF2H1	protein_coding	ENSG00000110768	general transcription factor IIH subunit 1 [Source:HGNC Symbol;Acc:HGNC:4655]	0.0849494	20.5411	0.104037	0.302245	495	44750	11	1	18322295	18367044	1101	820	51.0646	0.744777
671	NA	-0.232051	4.38594	0.351746	GPALPP1	protein_coding	ENSG00000133114	GPALPP motifs containing 1 [Source:HGNC Symbol;Acc:HGNC:20298]	0.108908	20.5411	0.13212	0.280435	275	48141	13	1	44989529	45037669	858	669	48.0478	0.77972
672	NA	-0.0375879	7.39834	0.351955	DNAJC11	protein_coding	ENSG00000007923	DnaJ heat shock protein family (Hsp40) member C11 [Source:HGNC Symbol;Acc:HGNC:25570]	0.0176531	20.5411	0.0215341	0.0610748	2219	67757	1	-1	6634168	6701924	3680	3556	49.3771	0.966304
673	NA	0.106293	5.34335	0.351955	WDTC1	protein_coding	ENSG00000142784	WD and tetratricopeptide repeats 1 [Source:HGNC Symbol;Acc:HGNC:29175]	0.0499278	20.5411	0.0603533	0.128677	534	74118	1	1	27234516	27308633	860	827	56.7836	0.961628
674	NA	-0.173433	4.7825	0.353225	KMT5B	protein_coding	ENSG00000110066	lysine methyltransferase 5B [Source:HGNC Symbol;Acc:HGNC:24283]	0.0815747	20.5411	0.0992304	0.225207	362	58966	11	-1	68154863	68213828	1180	787	41.7078	0.666949
675	NA	-0.0946169	7.43873	0.353225	REEP3	protein_coding	ENSG00000165476	receptor accessory protein 3 [Source:HGNC Symbol;Acc:HGNC:23711]	0.0445288	20.5411	0.0543444	0.26356	2282	103761	10	1	63521363	63625123	4037	3831	52.8491	0.948972
676	NA	0.0393075	7.28968	0.353225	UAP1	protein_coding	ENSG00000117143	UDP-N-acetylglucosamine pyrophosphorylase 1 [Source:HGNC Symbol;Acc:HGNC:12457]	0.0185029	20.5411	0.0223471	0.0497242	2058	38337	1	1	162561506	162599842	3802	3502	50.3692	0.921094
677	NA	-0.0868222	7.86102	0.353225	EIF5	protein_coding	ENSG00000100664	eukaryotic translation initiation factor 5 [Source:HGNC Symbol;Acc:HGNC:3299]	0.0408838	20.5411	0.0500569	0.272844	3058	11482	14	1	103333544	103345025	5422	4622	55.4965	0.852453
678	NA	-0.131667	6.4222	0.353225	GATAD2B	protein_coding	ENSG00000143614	GATA zinc finger domain containing 2B [Source:HGNC Symbol;Acc:HGNC:30778]	0.0620046	20.5411	0.0745666	0.301042	1128	134331	1	-1	153789030	153923360	1898	1543	44.5567	0.812961
679	NA	-0.145466	6.68032	0.353916	RPE	protein_coding	ENSG00000197713	ribulose-5-phosphate-3-epimerase [Source:HGNC Symbol;Acc:HGNC:10293]	0.0685579	20.5411	0.082812	0.300315	1349	19695	2	1	210002565	210022259	2209	2109	51.6064	0.954731
680	NA	-0.0937676	6.3325	0.353928	ERVK3-1	protein_coding	ENSG00000142396	endogenous retrovirus group K3 member 1 [Source:HGNC Symbol;Acc:HGNC:30466]	0.044208	20.5411	0.0540342	0.177337	1060	10345	19	1	58305319	58315663	1645	1510	49.3205	0.917933
681	NA	0.105627	6.15917	0.356365	ASL	protein_coding	ENSG00000126522	argininosuccinate lyase [Source:HGNC Symbol;Acc:HGNC:746]	0.0499077	20.5411	0.0604725	0.203497	940	17761	7	1	66075798	66093558	1857	1794	55.9766	0.966074
682	NA	0.112166	5.23685	0.356365	MORC2	protein_coding	ENSG00000133422	MORC family CW-type zinc finger 2 [Source:HGNC Symbol;Acc:HGNC:23573]	0.0530122	20.5411	0.0641359	0.15108	496	43169	22	-1	30925130	30968298	778	754	51.6048	0.969152
683	NA	-0.106998	5.65986	0.356365	ASPM	protein_coding	ENSG00000066279	abnormal spindle microtubule assembly [Source:HGNC Symbol;Acc:HGNC:19048]	0.0505922	20.5411	0.0617364	0.162686	665	62567	1	-1	197084128	197146694	1093	963	56.6334	0.881061
684	NA	0.167645	5.14684	0.356365	KIF13A	protein_coding	ENSG00000137177	kinesin family member 13A [Source:HGNC Symbol;Acc:HGNC:14566]	0.0792743	20.5411	0.0957874	0.270318	466	228441	6	-1	17759183	17987623	1655	1119	44.7578	0.676133
685	NA	-0.146099	6.60683	0.357744	VAMP2	protein_coding	ENSG00000220205	vesicle associated membrane protein 2 [Source:HGNC Symbol;Acc:HGNC:12643]	0.0691722	20.5411	0.0822146	0.287213	1282	4398	17	-1	8159149	8163546	1883	820	53.1293	0.435475
686	NA	-0.141285	6.18049	0.359097	ANKRD17	protein_coding	ENSG00000132466	ankyrin repeat domain 17 [Source:HGNC Symbol;Acc:HGNC:23575]	0.0669819	20.5411	0.0806992	0.306748	954	185423	4	-1	73073376	73258798	4655	2904	28.6147	0.623845
687	NA	0.104722	7.34199	0.359097	ZNF207	protein_coding	ENSG00000010244	zinc finger protein 207 [Source:HGNC Symbol;Acc:HGNC:12998]	0.0496815	20.5411	0.0607559	0.283623	2134	31770	17	1	32350117	32381886	4204	3356	48.4726	0.798287
688	NA	0.301006	2.58643	0.359097	GCA	protein_coding	ENSG00000115271	grancalcin [Source:HGNC Symbol;Acc:HGNC:15990]	0.142881	20.5411	0.153857	0.175933	79	52756	2	1	162318840	162371595	247	231	53.1342	0.935223
689	NA	-0.00786855	10.2968	0.359097	NNMT	protein_coding	ENSG00000166741	nicotinamide N-methyltransferase [Source:HGNC Symbol;Acc:HGNC:7861]	0.00373518	20.5411	0.00456444	0.012943	16546	55499	11	1	114257787	114313285	21745	21123	46.2637	0.971396
690	NA	-0.11431	6.92109	0.359097	HSD17B4	protein_coding	ENSG00000133835	hydroxysteroid 17-beta dehydrogenase 4 [Source:HGNC Symbol;Acc:HGNC:5213]	0.0542736	20.5411	0.0655617	0.248438	1594	184757	5	1	119452443	119637199	2871	2503	56.1786	0.871822
691	NA	-0.0828225	8.53206	0.359097	CTSB	protein_coding	ENSG00000164733	cathepsin B [Source:HGNC Symbol;Acc:HGNC:2527]	0.0393382	20.5411	0.0481536	0.24284	4869	26925	8	-1	11842524	11869448	7515	7075	71.111	0.94145
692	NA	-0.0404754	7.30154	0.359097	RBM15B	protein_coding	ENSG00000259956	RNA binding motif protein 15B [Source:HGNC Symbol;Acc:HGNC:24303]	0.0192351	20.5411	0.0235384	0.070441	2075	6641	3	1	51391268	51397908	2829	2760	52.3565	0.97561
693	NA	-0.106754	6.82954	0.359097	STK11	protein_coding	ENSG00000118046	serine/threonine kinase 11 [Source:HGNC Symbol;Acc:HGNC:11389]	0.0507509	20.5411	0.0617245	0.249249	1496	50878	19	1	1177558	1228435	2229	2023	53.6288	0.907582
694	NA	0.0736456	6.81208	0.359097	SMIM12	protein_coding	ENSG00000163866	small integral membrane protein 12 [Source:HGNC Symbol;Acc:HGNC:25154]	0.0350176	20.5411	0.0428797	0.150438	1478	147080	1	-1	34712737	34859816	2349	2193	45.5923	0.933589
695	NA	-0.157262	5.18653	0.359097	PLXNA1	protein_coding	ENSG00000114554	plexin A1 [Source:HGNC Symbol;Acc:HGNC:9099]	0.074779	20.5411	0.0907419	0.214303	479	48799	3	1	126988594	127037392	909	826	53.7978	0.908691
696	NA	0.135918	5.30224	0.359442	MECR	protein_coding	ENSG00000116353	mitochondrial trans-2-enoyl-CoA reductase [Source:HGNC Symbol;Acc:HGNC:19691]	0.0646661	20.5411	0.0739594	0.179811	519	38070	1	-1	29192873	29230942	890	772	52.3083	0.867416
697	NA	-0.0954697	7.54592	0.359593	UBQLN1	protein_coding	ENSG00000135018	ubiquilin 1 [Source:HGNC Symbol;Acc:HGNC:12508]	0.045442	20.5411	0.0551419	0.225022	2458	48241	9	-1	83659963	83708203	4936	4699	51.2658	0.951985
698	NA	-0.212581	4.6225	0.359758	THOC2	protein_coding	ENSG00000125676	THO complex 2 [Source:HGNC Symbol;Acc:HGNC:19073]	0.10123	20.5411	0.12317	0.241427	324	132496	X	-1	123600561	123733056	5509	2632	14.9369	0.477764
699	NA	-0.206051	4.97614	0.361031	ABCC3	protein_coding	ENSG00000108846	ATP binding cassette subfamily C member 3 [Source:HGNC Symbol;Acc:HGNC:54]	0.0982361	20.5411	0.119217	0.237654	414	57476	17	1	50634777	50692252	661	590	47.8288	0.892587
700	NA	-0.0268765	6.96915	0.361913	TRMT1	protein_coding	ENSG00000104907	tRNA methyltransferase 1 [Source:HGNC Symbol;Acc:HGNC:25980]	0.0128455	20.5411	0.0156584	0.03226	1648	12666	19	-1	13104902	13117567	2627	2556	55.1033	0.972973
701	NA	0.136749	5.93907	0.361913	CRNKL1	protein_coding	ENSG00000101343	crooked neck pre-mRNA splicing factor 1 [Source:HGNC Symbol;Acc:HGNC:15762]	0.065391	20.5411	0.0794337	0.250996	807	21679	20	-1	20034368	20056046	1612	1372	41.4264	0.851117
702	NA	-0.111991	6.46131	0.361913	KDM2A	protein_coding	ENSG00000173120	lysine demethylase 2A [Source:HGNC Symbol;Acc:HGNC:13606]	0.0535629	20.5411	0.0655625	0.229077	1159	138819	11	1	67119269	67258087	4195	1936	51.0517	0.461502
703	NA	-0.142025	6.00204	0.361913	LONP2	protein_coding	ENSG00000102910	lon peptidase 2, peroxisomal [Source:HGNC Symbol;Acc:HGNC:20598]	0.0679348	20.5411	0.0831422	0.298132	843	118827	16	1	48244296	48363122	1850	1490	50.0846	0.805405
704	NA	-0.0376793	7.57555	0.361913	M6PR	protein_coding	ENSG00000003056	mannose-6-phosphate receptor, cation dependent [Source:HGNC Symbol;Acc:HGNC:6752]	0.0180291	20.5411	0.0220783	0.0687369	2509	9593	12	-1	8940363	8949955	3780	3495	47.7748	0.924603
705	NA	-0.12833	4.91564	0.361913	SFT2D2	protein_coding	ENSG00000213064	SFT2 domain containing 2 [Source:HGNC Symbol;Acc:HGNC:25140]	0.0614189	20.5411	0.0701916	0.108192	397	27088	1	1	168225938	168253025	1096	1019	50.5496	0.929745
706	NA	-0.341101	2.89736	0.361913	SYT14	protein_coding	ENSG00000143469	synaptotagmin 14 [Source:HGNC Symbol;Acc:HGNC:23143]	0.163254	20.5411	0.1955	0.247397	98	233216	1	1	209938174	210171389	552	462	54.5346	0.836957
707	NA	0.218196	4.10283	0.361913	ST20	protein_coding	ENSG00000180953	suppressor of tumorigenicity 20 [Source:HGNC Symbol;Acc:HGNC:33520]	0.104451	20.5411	0.12685	0.243657	226	24863	15	-1	79898840	79923702	419	390	55.5051	0.930788
708	NA	0.174312	4.56805	0.361913	ARSA	protein_coding	ENSG00000100299	arylsulfatase A [Source:HGNC Symbol;Acc:HGNC:713]	0.08345	20.5411	0.0988451	0.203885	312	5420	22	-1	50622754	50628173	371	367	57.3733	0.989218
709	NA	-0.0318421	6.67282	0.361913	LYSMD3	protein_coding	ENSG00000176018	LysM domain containing 3 [Source:HGNC Symbol;Acc:HGNC:26969]	0.0152443	20.5411	0.0186649	0.0406699	1342	13974	5	-1	90515611	90529584	2208	2073	45.0733	0.938859
710	NA	-0.128389	5.92831	0.361913	CDK13	protein_coding	ENSG00000065883	cyclin dependent kinase 13 [Source:HGNC Symbol;Acc:HGNC:1733]	0.0614739	20.5411	0.0751072	0.235439	801	149935	7	1	39949646	40099580	1733	1303	47.594	0.751875
711	NA	-0.115953	5.08031	0.364268	NEK4	protein_coding	ENSG00000114904	NIMA related kinase 4 [Source:HGNC Symbol;Acc:HGNC:11399]	0.0556361	20.5411	0.0680303	0.141618	445	62501	3	-1	52708449	52770949	954	726	53.9614	0.761006
712	NA	-0.141082	6.28968	0.364268	SREK1IP1	protein_coding	ENSG00000153006	SREK1 interacting protein 1 [Source:HGNC Symbol;Acc:HGNC:26716]	0.0677447	20.5411	0.08254	0.310084	1029	50542	5	-1	64718144	64768685	4212	2729	37.5115	0.647911
713	NA	0.0633951	9.55104	0.364268	SERBP1	protein_coding	ENSG00000142864	SERPINE1 mRNA binding protein 1 [Source:HGNC Symbol;Acc:HGNC:17860]	0.0304533	20.5411	0.0372914	0.282737	9867	22606	1	-1	67407810	67430415	16700	13532	48.463	0.810299
714	NA	-0.193733	4.32157	0.364268	TMEM267	protein_coding	ENSG00000151881	transmembrane protein 267 [Source:HGNC Symbol;Acc:HGNC:26139]	0.0931302	20.5411	0.113556	0.249376	263	39642	5	-1	43444252	43483893	527	461	51.987	0.874763
715	NA	-0.107558	7.60739	0.364268	MPZL1	protein_coding	ENSG00000197965	myelin protein zero like 1 [Source:HGNC Symbol;Acc:HGNC:7226]	0.0517048	20.5411	0.0631998	0.274408	2565	70728	1	1	167721192	167791919	4848	4028	49.4024	0.830858
716	NA	0.0767787	7.41064	0.364268	RNF126	protein_coding	ENSG00000070423	ring finger protein 126 [Source:HGNC Symbol;Acc:HGNC:21151]	0.0369116	20.5411	0.0452071	0.189385	2238	15752	19	-1	647526	663277	3722	3588	52.197	0.963998
717	NA	0.045918	7.38594	0.364268	REXO4	protein_coding	ENSG00000148300	REX4 homolog, 3'-5' exonuclease [Source:HGNC Symbol;Acc:HGNC:12820]	0.0220894	20.5411	0.0270311	0.09	2200	12038	9	-1	133406059	133418096	4755	4364	43.5552	0.917771
718	NA	0.104549	6.83724	0.364268	NDUFS1	protein_coding	ENSG00000023228	NADH:ubiquinone oxidoreductase core subunit S1 [Source:HGNC Symbol;Acc:HGNC:7707]	0.0503103	20.5411	0.061555	0.213232	1504	44787	2	-1	206114817	206159603	2502	2322	55.4617	0.928058
719	NA	-0.0601209	8.50575	0.364268	PDXK	protein_coding	ENSG00000160209	pyridoxal kinase [Source:HGNC Symbol;Acc:HGNC:8819]	0.0289313	20.5411	0.0351369	0.188376	4781	43214	21	1	43719094	43762307	8491	7988	48.4201	0.940761
720	NA	-0.182872	4.05744	0.364268	ARL5B	protein_coding	ENSG00000165997	ADP ribosylation factor like GTPase 5B [Source:HGNC Symbol;Acc:HGNC:23052]	0.0880125	20.5411	0.0991945	0.114885	219	22235	10	1	18659405	18681639	665	633	48.9447	0.95188
721	NA	-0.175425	5.03419	0.364268	VPS13A	protein_coding	ENSG00000197969	vacuolar protein sorting 13 homolog A [Source:HGNC Symbol;Acc:HGNC:1908]	0.0844649	20.5411	0.102066	0.228043	431	244189	9	1	77177353	77421541	850	818	59.0306	0.962353
722	NA	-0.143891	6.16223	0.364268	STX6	protein_coding	ENSG00000135823	syntaxin 6 [Source:HGNC Symbol;Acc:HGNC:11441]	0.0693139	20.5411	0.0843994	0.27679	942	50410	1	-1	180972712	181023121	2141	2042	58.6905	0.95376
723	NA	0.0564601	8.65959	0.364268	ACTR1A	protein_coding	ENSG00000138107	ARP1 actin related protein 1 homolog A [Source:HGNC Symbol;Acc:HGNC:167]	0.0272019	20.5411	0.0333144	0.167205	5319	40831	10	-1	102461881	102502711	7872	7522	50.354	0.955539
724	NA	-0.129737	6.35411	0.364268	FAM126A	protein_coding	ENSG00000122591	family with sequence similarity 126 member A [Source:HGNC Symbol;Acc:HGNC:24587]	0.062508	20.5411	0.0745115	0.300854	1076	124760	7	-1	22889371	23014130	1877	1546	57.8286	0.823655
725	NA	-0.0844603	5.76646	0.364621	CC2D1B	protein_coding	ENSG00000154222	coiled-coil and C2 domain containing 1B [Source:HGNC Symbol;Acc:HGNC:29386]	0.0407237	20.5411	0.0495534	0.116101	716	20471	1	-1	52345723	52366193	1096	1004	46.3655	0.916058
726	NA	-0.104815	5.17443	0.364621	PHF10	protein_coding	ENSG00000130024	PHD finger protein 10 [Source:HGNC Symbol;Acc:HGNC:18250]	0.0505479	20.5411	0.0585872	0.121157	475	21662	6	-1	169703905	169725566	969	935	49.9027	0.964912
727	NA	-0.074414	6.46504	0.364621	NIPSNAP2	protein_coding	ENSG00000146729	nipsnap homolog 2 [Source:HGNC Symbol;Acc:HGNC:4179]	0.0358973	20.5411	0.0438268	0.134447	1162	48389	7	1	55951793	56000181	2231	2147	54.1989	0.962349
728	NA	-0.0613983	9.15917	0.366332	MYL12B	protein_coding	ENSG00000118680	myosin light chain 12B [Source:HGNC Symbol;Acc:HGNC:29827]	0.0296619	20.5411	0.0362633	0.235772	7520	16376	18	1	3261909	3278284	13308	12571	50.9115	0.94462
729	NA	-0.0989278	5.47247	0.366418	AFMID	protein_coding	ENSG00000183077	arylformamidase [Source:HGNC Symbol;Acc:HGNC:20910]	0.0478112	20.5411	0.0581508	0.146511	584	20385	17	1	78187317	78207701	774	735	57.5184	0.949612
730	NA	-0.0366847	9.01057	0.366434	EIF2S2	protein_coding	ENSG00000125977	eukaryotic translation initiation factor 2 subunit beta [Source:HGNC Symbol;Acc:HGNC:3266]	0.0177356	20.5411	0.0217215	0.103776	6784	24035	20	-1	34088298	34112332	36241	8805	31.3868	0.242957
731	NA	-0.103623	7.13674	0.366576	WLS	protein_coding	ENSG00000116729	wntless Wnt ligand secretion mediator [Source:HGNC Symbol;Acc:HGNC:30238]	0.0501378	20.5411	0.0609983	0.281816	1851	134648	1	-1	68098473	68233120	3719	3348	53.3919	0.900242
732	NA	-0.11402	6.39639	0.366576	PNN	protein_coding	ENSG00000100941	pinin, desmosome associated protein [Source:HGNC Symbol;Acc:HGNC:9162]	0.0551819	20.5411	0.0673843	0.275075	1108	8036	14	1	39175183	39183218	9110	6908	19.5751	0.758288
733	NA	-0.0968668	7.21117	0.366576	GID8	protein_coding	ENSG00000101193	GID complex subunit 8 homolog [Source:HGNC Symbol;Acc:HGNC:15857]	0.0468837	20.5411	0.0574056	0.251509	1949	10357	20	1	62938119	62948475	3804	3635	49.036	0.955573
734	NA	-0.206379	4.43747	0.366576	PTPN3	protein_coding	ENSG00000070159	protein tyrosine phosphatase, non-receptor type 3 [Source:HGNC Symbol;Acc:HGNC:9655]	0.0999174	20.5411	0.119063	0.249923	285	122848	9	-1	109375466	109498313	790	726	51.1501	0.918987
735	NA	0.019456	8.12775	0.366703	MBOAT7	protein_coding	ENSG00000125505	membrane bound O-acyltransferase domain containing 7 [Source:HGNC Symbol;Acc:HGNC:15505]	0.00942341	20.5411	0.0115168	0.0297715	3679	16471	19	-1	54173412	54189882	5716	5648	59.3141	0.988104
736	NA	0.0637791	6.87136	0.367453	EIF4A2	protein_coding	ENSG00000156976	eukaryotic translation initiation factor 4A2 [Source:HGNC Symbol;Acc:HGNC:3284]	0.0309261	20.5411	0.0378561	0.128011	1540	6696	3	1	186783205	186789900	3317	3052	44.3182	0.920109
737	NA	-0.136942	6.18502	0.367453	SPPL2A	protein_coding	ENSG00000138600	signal peptide peptidase like 2A [Source:HGNC Symbol;Acc:HGNC:30227]	0.0664039	20.5411	0.0810981	0.29283	957	63543	15	-1	50702266	50765808	1736	1665	53.4613	0.959101
738	NA	-0.208713	4.37541	0.369146	KMT2D	protein_coding	ENSG00000167548	lysine methyltransferase 2D [Source:HGNC Symbol;Acc:HGNC:7133]	0.101353	20.5411	0.123517	0.284955	273	40800	12	-1	49018975	49059774	568	381	46.5381	0.670775
739	NA	-0.139794	5.53768	0.370995	ZNF326	protein_coding	ENSG00000162664	zinc finger protein 326 [Source:HGNC Symbol;Acc:HGNC:14104]	0.0679903	20.5411	0.0826805	0.261592	611	40420	1	1	89995112	90035531	1169	1100	55.1427	0.940975
740	NA	0.135368	5.50665	0.371212	EPB41L1	protein_coding	ENSG00000088367	erythrocyte membrane protein band 4.1 like 1 [Source:HGNC Symbol;Acc:HGNC:3378]	0.0658715	20.5411	0.0805227	0.200535	598	141296	20	1	36091504	36232799	767	680	49.5294	0.886571
741	NA	-0.155253	5.98655	0.371212	YIPF6	protein_coding	ENSG00000181704	Yip1 domain family member 6 [Source:HGNC Symbol;Acc:HGNC:28304]	0.0755813	20.5411	0.0914082	0.31034	834	38963	X	1	68498323	68537285	1689	1617	52.7656	0.957371
742	NA	0.0605709	6.07869	0.371212	NLE1	protein_coding	ENSG00000073536	notchless homolog 1 [Source:HGNC Symbol;Acc:HGNC:19889]	0.0294927	20.5411	0.0361138	0.0873797	889	13563	17	-1	35128753	35142315	1581	1554	50.8822	0.982922
743	NA	0.00970069	12.9788	0.37178	ACTB	protein_coding	ENSG00000075624	actin beta [Source:HGNC Symbol;Acc:HGNC:132]	0.00472671	20.5411	0.0057873	0.0263477	106182	36638	7	-1	5527147	5563784	175174	169825	59.6745	0.969465
744	NA	0.0835803	5.68139	0.371927	NA	NA	ENSG00000243725,ENSG00000271723	NA	0.0407539	20.5411	0.0497727	0.110069	675	NA	NA	NA	NA	NA	NA	NA	NA	NA
745	NA	0.217059	4.1092	0.371927	ZNF200	protein_coding	ENSG00000010539	zinc finger protein 200 [Source:HGNC Symbol;Acc:HGNC:12993]	0.105843	20.5411	0.129145	0.198529	227	13897	16	-1	3222325	3236221	471	328	44.4085	0.696391
746	NA	-0.0532783	5.66635	0.372897	PFKM	protein_coding	ENSG00000152556	phosphofructokinase, muscle [Source:HGNC Symbol;Acc:HGNC:8877]	0.0260048	20.5411	0.0311756	0.0523213	668	41266	12	1	48105139	48146404	1397	1333	53.2971	0.954188
747	NA	0.0739943	8.86291	0.373809	LITAF	protein_coding	ENSG00000189067	lipopolysaccharide induced TNF factor [Source:HGNC Symbol;Acc:HGNC:16841]	0.0361497	20.5411	0.0442418	0.238591	6124	88660	16	-1	11547722	11636381	12839	5057	51.6765	0.393878
748	NA	-0.0199915	7.54122	0.374989	RAE1	protein_coding	ENSG00000101146	ribonucleic acid export 1 [Source:HGNC Symbol;Acc:HGNC:9828]	0.00977759	20.5411	0.0119585	0.0246657	2450	28202	20	1	57351010	57379211	4206	4011	53.9379	0.953638
749	NA	0.138146	5.43493	0.375772	INPP5K	protein_coding	ENSG00000132376	inositol polyphosphate-5-phosphatase K [Source:HGNC Symbol;Acc:HGNC:33882]	0.0676225	20.5411	0.0816965	0.235507	569	22318	17	-1	1494571	1516888	1005	899	54.9155	0.894527
750	NA	0.0233411	7.24555	0.375816	THOC3	protein_coding	ENSG00000051596	THO complex 3 [Source:HGNC Symbol;Acc:HGNC:19072]	0.0114296	20.5411	0.0136888	0.0205993	1996	116808	5	-1	175917873	176034680	4786	3785	32.7091	0.790848
751	NA	-0.0412787	7.01566	0.377694	NCAPH2	protein_coding	ENSG00000025770	non-SMC condensin II complex subunit H2 [Source:HGNC Symbol;Acc:HGNC:25071]	0.0202447	20.5411	0.0247935	0.046388	1702	15257	22	1	50508216	50523472	2449	2418	52.3114	0.987342
752	NA	-0.0949405	6.97352	0.377931	PPRC1	protein_coding	ENSG00000148840	peroxisome proliferator-activated receptor gamma, coactivator-related 1 [Source:HGNC Symbol;Acc:HGNC:30025]	0.046585	20.5411	0.0568987	0.249564	1653	17338	10	1	102132994	102150331	2549	2391	43.1815	0.938015
753	NA	0.119688	5.42476	0.378562	SYNGR1	protein_coding	ENSG00000100321	synaptogyrin 1 [Source:HGNC Symbol;Acc:HGNC:11498]	0.0587716	20.5411	0.0683931	0.160761	565	35664	22	1	39349925	39385588	723	709	49.701	0.980636
754	NA	-0.0780021	5.04087	0.37868	PDPK1	protein_coding	ENSG00000140992	3-phosphoinositide dependent protein kinase 1 [Source:HGNC Symbol;Acc:HGNC:8816]	0.0383211	20.5411	0.0464242	0.0781486	433	65225	16	1	2537964	2603188	790	663	59.9427	0.839241
755	NA	-0.17643	6.37408	0.37868	PAWR	protein_coding	ENSG00000177425	pro-apoptotic WT1 regulator [Source:HGNC Symbol;Acc:HGNC:8614]	0.0867064	20.5411	0.105992	0.324033	1091	116119	12	-1	79574979	79691097	4188	2145	44.3371	0.512178
756	NA	-0.163013	4.92651	0.37868	KIF3C	protein_coding	ENSG00000084731	kinesin family member 3C [Source:HGNC Symbol;Acc:HGNC:6321]	0.08015	20.5411	0.0979409	0.248775	400	56154	2	-1	25926596	25982749	765	724	44.3177	0.946405
757	NA	0.0869665	7.57267	0.37868	NME4	protein_coding	ENSG00000103202	NME/NM23 nucleoside diphosphate kinase 4 [Source:HGNC Symbol;Acc:HGNC:7852]	0.0427903	20.5411	0.0515441	0.264728	2504	13643	16	1	396725	410367	3559	3249	54.9347	0.912897
758	NA	-0.108132	7.40483	0.37868	YY1	protein_coding	ENSG00000100811	YY1 transcription factor [Source:HGNC Symbol;Acc:HGNC:12856]	0.0532229	20.5411	0.0642299	0.282284	2229	44495	14	1	100238298	100282792	4563	3871	45.1361	0.848345
759	NA	0.215828	4.3325	0.37868	B3GALNT1	protein_coding	ENSG00000169255	beta-1,3-N-acetylgalactosaminyltransferase 1 (globoside blood group) [Source:HGNC Symbol;Acc:HGNC:918]	0.106232	20.5411	0.127905	0.281617	265	21502	3	-1	161083883	161105384	492	469	53.2047	0.953252
760	NA	0.0481428	7.75483	0.37868	HMGB2	protein_coding	ENSG00000164104	high mobility group box 2 [Source:HGNC Symbol;Acc:HGNC:5000]	0.0236965	20.5411	0.0289083	0.0955474	2841	3431	4	-1	173331695	173335125	8371	7177	35.7177	0.857365
761	NA	0.0173638	9.62347	0.37868	OSTC	protein_coding	ENSG00000198856	oligosaccharyltransferase complex non-catalytic subunit [Source:HGNC Symbol;Acc:HGNC:24448]	0.00855153	20.5411	0.0104558	0.0312466	10375	17237	4	1	108650584	108667820	15086	14781	52.1407	0.979783
762	NA	-0.150786	5.7785	0.37868	ARHGAP5	protein_coding	ENSG00000100852	Rho GTPase activating protein 5 [Source:HGNC Symbol;Acc:HGNC:675]	0.0742825	20.5411	0.0889157	0.320192	722	83615	14	1	32076114	32159728	1417	1313	51.8591	0.926606
763	NA	-0.249219	4.57267	0.37868	HECTD2	protein_coding	ENSG00000165338	HECT domain E3 ubiquitin protein ligase 2 [Source:HGNC Symbol;Acc:HGNC:26736]	0.122851	20.5411	0.149727	0.284153	313	105550	10	1	91409280	91514829	444	428	51.8224	0.963964
764	NA	0.069804	7.05744	0.37868	MBD4	protein_coding	ENSG00000129071	methyl-CpG binding domain 4, DNA glycosylase [Source:HGNC Symbol;Acc:HGNC:6919]	0.0344478	20.5411	0.041251	0.152522	1752	9236	3	-1	129430944	129440179	6530	2523	38.1665	0.386371
765	NA	-0.105476	5.98135	0.37868	VRK1	protein_coding	ENSG00000100749	vaccinia related kinase 1 [Source:HGNC Symbol;Acc:HGNC:12718]	0.0520538	20.5411	0.063746	0.191145	831	134419	14	1	96797304	96931722	1502	1375	48.4596	0.915446
766	NA	-0.156424	5.41193	0.37868	KLHL42	protein_coding	ENSG00000087448	kelch like family member 42 [Source:HGNC Symbol;Acc:HGNC:29252]	0.0772031	20.5411	0.0945338	0.244375	560	23021	12	1	27780020	27803040	1579	963	55.7092	0.60988
767	NA	-0.0846896	6.17139	0.37868	ST3GAL2	protein_coding	ENSG00000157350	ST3 beta-galactoside alpha-2,3-sialyltransferase 2 [Source:HGNC Symbol;Acc:HGNC:10863]	0.0418065	20.5411	0.0500295	0.148858	948	63260	16	-1	70375978	70439237	1272	977	33.7236	0.768082
768	NA	-0.113923	5.14684	0.37868	TXLNG	protein_coding	ENSG00000086712	taxilin gamma [Source:HGNC Symbol;Acc:HGNC:18578]	0.0562524	20.5411	0.0688747	0.118477	466	58093	X	1	16786427	16844519	1019	953	45.3683	0.935231
769	NA	0.093129	5.91201	0.37868	C18orf21	protein_coding	ENSG00000141428	chromosome 18 open reading frame 21 [Source:HGNC Symbol;Acc:HGNC:28802]	0.045986	20.5411	0.056305	0.161208	792	7204	18	1	35972083	35979286	1216	1152	47.5599	0.947368
770	NA	-0.0979025	6.8872	0.37868	SCCPDH	protein_coding	ENSG00000143653	saccharopine dehydrogenase (putative) [Source:HGNC Symbol;Acc:HGNC:24275]	0.0483754	20.5411	0.0589565	0.191546	1557	44091	1	1	246724047	246768137	2360	2081	48.4801	0.88178
771	NA	-0.201735	4.29388	0.37868	TLN2	protein_coding	ENSG00000171914	talin 2 [Source:HGNC Symbol;Acc:HGNC:15447]	0.0997074	20.5411	0.121691	0.24994	258	454106	15	1	62390526	62844631	1039	468	45.9167	0.450433
772	NA	-0.128863	6.85061	0.37868	JUN	protein_coding	ENSG00000177606	Jun proto-oncogene, AP-1 transcription factor subunit [Source:HGNC Symbol;Acc:HGNC:6204]	0.0637165	20.5411	0.0778426	0.309343	1518	3540	1	-1	58780788	58784327	2367	2110	46.9697	0.891424
773	NA	0.0837238	7.07218	0.37868	DDRGK1	protein_coding	ENSG00000198171	DDRGK domain containing 1 [Source:HGNC Symbol;Acc:HGNC:16110]	0.0414127	20.5411	0.0505064	0.195819	1770	14336	20	-1	3190350	3204685	2847	2764	47.8253	0.970847
774	NA	0.0849449	7.08839	0.37868	RCC1	protein_coding	ENSG00000180198	regulator of chromosome condensation 1 [Source:HGNC Symbol;Acc:HGNC:1913]	0.0420507	20.5411	0.0511059	0.178863	1790	33358	1	1	28505943	28539300	3253	3067	45.4747	0.942822
775	NA	0.0328054	7.12028	0.37868	PHLDA2	protein_coding	ENSG00000181649	pleckstrin homology like domain family A member 2 [Source:HGNC Symbol;Acc:HGNC:12385]	0.016241	20.5411	0.0198058	0.0487276	1830	1183	11	-1	2928273	2929455	3477	3297	56.5117	0.948231
776	NA	0.101992	7.10602	0.37868	PFDN4	protein_coding	ENSG00000101132	prefoldin subunit 4 [Source:HGNC Symbol;Acc:HGNC:8868]	0.0505246	20.5411	0.0618586	0.296169	1812	20206	20	1	54207847	54228052	4313	4119	51.0505	0.95502
777	NA	-0.116119	5.08678	0.37868	KLF4	protein_coding	ENSG00000136826	Kruppel like factor 4 [Source:HGNC Symbol;Acc:HGNC:6348]	0.0575326	20.5411	0.0696498	0.151204	447	5631	9	-1	107484852	107490482	611	552	41.9348	0.903437
778	NA	-0.0152888	8.74924	0.37868	EBNA1BP2	protein_coding	ENSG00000117395	EBNA1 binding protein 2 [Source:HGNC Symbol;Acc:HGNC:15531]	0.0075754	20.5411	0.00927431	0.0264682	5660	106762	1	-1	43164175	43270936	11591	8406	21.6677	0.725218
779	NA	0.257792	3.65769	0.37868	LIAS	protein_coding	ENSG00000121897	lipoic acid synthetase [Source:HGNC Symbol;Acc:HGNC:16429]	0.127735	20.5411	0.156135	0.263742	166	26523	4	1	39458587	39485109	434	342	51.655	0.788018
780	NA	-0.0617288	6.81501	0.37868	BRIX1	protein_coding	ENSG00000113460	BRX1, biogenesis of ribosomes [Source:HGNC Symbol;Acc:HGNC:24170]	0.0305867	20.5411	0.0374477	0.103685	1481	10621	5	1	34915376	34925996	2872	2667	44.838	0.928621
781	NA	-0.140374	4.56342	0.37868	GOPC	protein_coding	ENSG00000047932	golgi associated PDZ and coiled-coil motif containing [Source:HGNC Symbol;Acc:HGNC:17643]	0.0695701	20.5411	0.084572	0.141376	311	42274	6	-1	117560269	117602542	1175	641	47.2356	0.545532
782	NA	-0.0849739	7.94131	0.37868	UBE2L3	protein_coding	ENSG00000185651	ubiquitin conjugating enzyme E2 L3 [Source:HGNC Symbol;Acc:HGNC:12488]	0.0421299	20.5411	0.0515917	0.278768	3233	74588	22	1	21549447	21624034	5161	4784	44.9561	0.926952
783	NA	0.012224	8.20746	0.37868	TXNDC12	protein_coding	ENSG00000117862	thioredoxin domain containing 12 [Source:HGNC Symbol;Acc:HGNC:24626]	0.00606164	20.5411	0.00740225	0.0164386	3888	36041	1	-1	52020131	52056171	6391	5671	39.6494	0.887342
784	NA	-0.0454093	6.19104	0.378885	NUP43	protein_coding	ENSG00000120253	nucleoporin 43 [Source:HGNC Symbol;Acc:HGNC:21182]	0.0225279	20.5411	0.0269953	0.0539565	961	25351	6	-1	149724315	149749665	1853	1671	48.8049	0.901781
785	NA	-0.0387229	9.56588	0.3811	TARS	protein_coding	ENSG00000113407	threonyl-tRNA synthetase [Source:HGNC Symbol;Acc:HGNC:11572]	0.0192521	20.5411	0.0235778	0.109817	9969	28844	5	1	33440696	33469539	21412	14944	44.1282	0.697926
786	NA	0.10575	6.32294	0.3811	PNPO	protein_coding	ENSG00000108439	pyridoxamine 5'-phosphate oxidase [Source:HGNC Symbol;Acc:HGNC:30260]	0.0525777	20.5411	0.0639642	0.225118	1053	7803	17	1	47941506	47949308	2219	2098	49.6797	0.945471
787	NA	-0.0129869	7.8468	0.3811	MBD3	protein_coding	ENSG00000071655	methyl-CpG binding domain protein 3 [Source:HGNC Symbol;Acc:HGNC:6918]	0.00645856	20.5411	0.00788814	0.0162399	3028	19206	19	-1	1573596	1592801	4442	4314	62.5946	0.971184
788	NA	-0.0657892	8.29143	0.381186	ACTR2	protein_coding	ENSG00000138071	ARP2 actin related protein 2 homolog [Source:HGNC Symbol;Acc:HGNC:169]	0.0327363	20.5411	0.0400033	0.149301	4121	43501	2	1	65227753	65271253	7242	6687	49.1998	0.923364
789	NA	0.113398	6.45132	0.381186	CHTOP	protein_coding	ENSG00000160679	chromatin target of PRMT1 [Source:HGNC Symbol;Acc:HGNC:24511]	0.0564338	20.5411	0.0687821	0.261266	1151	12325	1	1	153633982	153646306	2074	1883	51.9575	0.907907
790	NA	0.28811	2.89736	0.3814	ARHGAP26	protein_coding	ENSG00000145819	Rho GTPase activating protein 26 [Source:HGNC Symbol;Acc:HGNC:17073]	0.143447	20.5411	0.173768	0.232403	98	458635	5	1	142770377	143229011	417	250	47.448	0.59952
791	NA	-0.139113	5.32157	0.382207	ZDHHC9	protein_coding	ENSG00000188706	zinc finger DHHC-type containing 9 [Source:HGNC Symbol;Acc:HGNC:18475]	0.0693495	20.5411	0.0845813	0.21236	526	40622	X	-1	129803288	129843909	1093	1031	50.1397	0.943275
792	NA	-0.165382	5.59099	0.382207	WDR36	protein_coding	ENSG00000134987	WD repeat domain 36 [Source:HGNC Symbol;Acc:HGNC:30696]	0.0824461	20.5411	0.0992891	0.312471	634	38787	5	1	111091716	111130502	1222	1029	52.4879	0.842062
793	NA	0.0464913	6.24265	0.382207	FABP5	protein_coding	ENSG00000164687	fatty acid binding protein 5 [Source:HGNC Symbol;Acc:HGNC:3560]	0.0231821	20.5411	0.0279609	0.0636119	996	4415	8	1	81280363	81284777	2688	2443	49.1662	0.908854
794	NA	0.0244213	7.739	0.38249	COMMD6	protein_coding	ENSG00000188243	COMM domain containing 6 [Source:HGNC Symbol;Acc:HGNC:24015]	0.0121834	20.5411	0.0149183	0.0405553	2810	24221	13	-1	75525219	75549439	4983	4770	57.3346	0.957255
795	NA	0.111699	5.45508	0.384379	ABHD11	protein_coding	ENSG00000106077	abhydrolase domain containing 11 [Source:HGNC Symbol;Acc:HGNC:16407]	0.0558128	20.5411	0.0683472	0.179227	577	2774	7	-1	73736094	73738867	1039	734	45.5068	0.706449
796	NA	-0.0242122	7.57497	0.384379	DAP3	protein_coding	ENSG00000132676	death associated protein 3 [Source:HGNC Symbol;Acc:HGNC:2673]	0.0121072	20.5411	0.0148243	0.0390158	2508	51051	1	1	155687960	155739010	5185	3990	54.3739	0.769527
797	NA	-0.124701	5.67711	0.384379	TRABD	protein_coding	ENSG00000170638	TraB domain containing [Source:HGNC Symbol;Acc:HGNC:28805]	0.0623649	20.5411	0.0761813	0.206416	673	13684	22	1	50185915	50199598	1130	994	52.668	0.879646
798	NA	0.130904	6.05579	0.384379	PHKB	protein_coding	ENSG00000102893	phosphorylase kinase regulatory subunit beta [Source:HGNC Symbol;Acc:HGNC:8927]	0.0654711	20.5411	0.0781121	0.270216	875	240401	16	1	47461123	47701523	1538	789	56.0583	0.513004
799	NA	-0.219172	4.48232	0.38557	FARP1	protein_coding	ENSG00000152767	FERM, ARH/RhoGEF and pleckstrin domain protein 1 [Source:HGNC Symbol;Acc:HGNC:3591]	0.109739	20.5411	0.120365	0.249988	294	312615	13	1	98142562	98455176	764	594	46.4899	0.777487
800	NA	-0.147851	6.18049	0.387116	GNB4	protein_coding	ENSG00000114450	G protein subunit beta 4 [Source:HGNC Symbol;Acc:HGNC:20731]	0.0741504	20.5411	0.0888746	0.238	954	55502	3	-1	179396089	179451590	1489	1337	51.6298	0.897918
801	NA	-0.0616559	6.29527	0.387116	SMC1A	protein_coding	ENSG00000072501	structural maintenance of chromosomes 1A [Source:HGNC Symbol;Acc:HGNC:11111]	0.0309237	20.5411	0.0367604	0.099277	1033	48580	X	-1	53374149	53422728	5154	2373	35.4694	0.460419
802	NA	-0.167004	5.39117	0.387116	NUS1	protein_coding	ENSG00000153989	NUS1, dehydrodolichyl diphosphate synthase subunit [Source:HGNC Symbol;Acc:HGNC:21042]	0.0837839	20.5411	0.102259	0.265127	552	35139	6	1	117675502	117710640	1186	1087	44.6688	0.916526
803	NA	-0.0996681	6.39509	0.388173	PRKCA	protein_coding	ENSG00000154229	protein kinase C alpha [Source:HGNC Symbol;Acc:HGNC:9393]	0.0500555	20.5411	0.0612951	0.188993	1107	508108	17	1	66302636	66810743	1342	1247	51.3095	0.92921
804	NA	0.0669764	5.44	0.388173	GSTO2	protein_coding	ENSG00000065621	glutathione S-transferase omega 2 [Source:HGNC Symbol;Acc:HGNC:23064]	0.0336551	20.5411	0.0407914	0.0798979	571	36073	10	1	104268873	104304945	1405	1295	44.0116	0.921708
805	NA	0.0644232	6.39899	0.388173	KYAT3	protein_coding	ENSG00000137944	kynurenine aminotransferase 3 [Source:HGNC Symbol;Acc:HGNC:33238]	0.0323737	20.5411	0.0396126	0.10683	1110	57181	1	-1	88935773	88992953	1923	1855	62.7995	0.964639
806	NA	0.137914	5.8992	0.388576	DMWD	protein_coding	ENSG00000185800	DM1 locus, WD repeat containing [Source:HGNC Symbol;Acc:HGNC:2936]	0.0693446	20.5411	0.083992	0.286315	785	9856	19	-1	45782947	45792802	1401	1141	51.255	0.814418
807	NA	-0.130293	5.94621	0.389352	CDCA7	protein_coding	ENSG00000144354	cell division cycle associated 7 [Source:HGNC Symbol;Acc:HGNC:14628]	0.0655667	20.5411	0.0792674	0.218254	811	14178	2	1	173354820	173368997	1767	1661	43.4666	0.940011
808	NA	-0.037869	7.85535	0.390921	CELF1	protein_coding	ENSG00000149187	CUGBP Elav-like family member 1 [Source:HGNC Symbol;Acc:HGNC:2549]	0.0190824	20.5411	0.0232661	0.0642716	3046	99637	11	-1	47465933	47565569	5005	4525	63.6466	0.904096
809	NA	0.285401	3.07707	0.391259	CBR4	protein_coding	ENSG00000145439	carbonyl reductase 4 [Source:HGNC Symbol;Acc:HGNC:25891]	0.143893	20.5411	0.175671	0.245435	111	146506	4	-1	168863770	169010275	434	214	53.6075	0.493088
810	NA	-0.0911934	7.27488	0.39137	UBE2G2	protein_coding	ENSG00000184787	ubiquitin conjugating enzyme E2 G2 [Source:HGNC Symbol;Acc:HGNC:12483]	0.0459956	20.5411	0.0558023	0.259186	2037	33440	21	-1	44768580	44802019	3548	2901	44.0317	0.817644
811	NA	-0.18644	4.99001	0.392262	ATXN7	protein_coding	ENSG00000285258	ataxin 7 [Source:HGNC Symbol;Acc:HGNC:10560]	0.0941449	20.5411	0.115302	0.294222	418	138906	3	1	63864557	64003462	735	628	48.1019	0.854422
812	NA	-0.170977	4.72144	0.392262	C16orf87	protein_coding	ENSG00000155330	chromosome 16 open reading frame 87 [Source:HGNC Symbol;Acc:HGNC:33754]	0.0863663	20.5411	0.105774	0.207543	347	34805	16	-1	46796607	46831411	710	657	44.1887	0.925352
813	NA	-0.190564	5.05414	0.392262	RC3H2	protein_coding	ENSG00000056586	ring finger and CCCH-type domains 2 [Source:HGNC Symbol;Acc:HGNC:21461]	0.0962633	20.5411	0.117761	0.29918	437	60786	9	-1	122844556	122905341	1024	954	47.9214	0.931641
814	NA	-0.12353	5.02412	0.393437	ARL15	protein_coding	ENSG00000185305	ADP ribosylation factor like GTPase 15 [Source:HGNC Symbol;Acc:HGNC:25945]	0.0624946	20.5411	0.0757058	0.127173	428	426638	5	-1	53883945	54310582	829	806	54.3002	0.972256
815	NA	-0.104984	7.92063	0.393437	PPP1CB	protein_coding	ENSG00000213639	protein phosphatase 1 catalytic subunit beta [Source:HGNC Symbol;Acc:HGNC:9282]	0.05312	20.5411	0.0650065	0.277717	3187	51301	2	1	28751640	28802940	6213	5922	59.9284	0.953163
816	NA	0.0553764	5.21339	0.393437	SENP3	protein_coding	ENSG00000161956	SUMO specific peptidase 3 [Source:HGNC Symbol;Acc:HGNC:17862]	0.0280216	20.5411	0.0343141	0.0540849	488	10095	17	1	7561875	7571969	1015	841	71.0059	0.828571
817	NA	0.175269	4.82568	0.394297	SNAPC1	protein_coding	ENSG00000023608	small nuclear RNA activating complex polypeptide 1 [Source:HGNC Symbol;Acc:HGNC:11134]	0.0887677	20.5411	0.108708	0.269097	373	34072	14	1	61762357	61796428	633	514	52.3074	0.812006
818	NA	-0.180517	4.15917	0.395145	MROH1	protein_coding	ENSG00000179832	maestro heat like repeat family member 1 [Source:HGNC Symbol;Acc:HGNC:26958]	0.0915257	20.5411	0.10911	0.167497	235	113925	8	1	144148016	144261940	504	481	52.9252	0.954365
819	NA	0.0748119	9.68299	0.395145	KPNB1	protein_coding	ENSG00000108424	karyopherin subunit beta 1 [Source:HGNC Symbol;Acc:HGNC:6400]	0.0379397	20.5411	0.0460758	0.298268	10812	36030	17	1	47649476	47685505	19333	9474	40.3416	0.490043
820	NA	-0.0252671	7.46256	0.395145	F2R	protein_coding	ENSG00000181104	coagulation factor II thrombin receptor [Source:HGNC Symbol;Acc:HGNC:3537]	0.0128162	20.5411	0.0156863	0.0320881	2320	19739	5	1	76716043	76735781	2867	783	50.8199	0.273108
821	NA	-0.0991684	7.86338	0.395337	DHFR	protein_coding	ENSG00000228716	dihydrofolate reductase [Source:HGNC Symbol;Acc:HGNC:2861]	0.0503234	20.5411	0.0606138	0.280612	3063	28756	5	-1	80626228	80654983	4916	2552	45.2222	0.519121
822	NA	0.203503	4.10283	0.396095	ZNF836	protein_coding	ENSG00000196267	zinc finger protein 836 [Source:HGNC Symbol;Acc:HGNC:34333]	0.103364	20.5411	0.126586	0.25	226	17780	19	-1	52153864	52171643	359	348	55.3448	0.969359
823	NA	-0.0240302	7.69892	0.396095	MLLT11	protein_coding	ENSG00000213190	MLLT11, transcription factor 7 cofactor [Source:HGNC Symbol;Acc:HGNC:16997]	0.012212	20.5411	0.0145968	0.0256506	2733	10740	1	1	151057758	151068497	4536	4409	54.5314	0.972002
824	NA	-0.0118397	10.4581	0.396095	COX7C	protein_coding	ENSG00000127184	cytochrome c oxidase subunit 7C [Source:HGNC Symbol;Acc:HGNC:2292]	0.00601714	20.5411	0.00735529	0.0277726	18503	3059	5	1	86617904	86620962	32418	31512	63.0767	0.972053
825	NA	-0.116746	7.04835	0.396095	POLR2K	protein_coding	ENSG00000147669	RNA polymerase II subunit K [Source:HGNC Symbol;Acc:HGNC:9198]	0.0593474	20.5411	0.0723689	0.260203	1741	3419	8	1	100150584	100154002	3373	3237	54.8319	0.95968
826	NA	-0.264695	3.64897	0.396122	C18orf54	protein_coding	ENSG00000166845	chromosome 18 open reading frame 54 [Source:HGNC Symbol;Acc:HGNC:13796]	0.134604	20.5411	0.161035	0.249917	165	27302	18	1	54357917	54385218	360	338	50.6331	0.938889
827	NA	0.0408369	7.51986	0.396122	ITGB1BP1	protein_coding	ENSG00000119185	integrin subunit beta 1 binding protein 1 [Source:HGNC Symbol;Acc:HGNC:23927]	0.0207782	20.5411	0.0254147	0.0557287	2414	20073	2	-1	9403475	9423547	4256	4093	53.2375	0.961701
828	NA	-0.20082	5.05083	0.396122	TMEM164	protein_coding	ENSG00000157600	transmembrane protein 164 [Source:HGNC Symbol;Acc:HGNC:26217]	0.102184	20.5411	0.11719	0.283445	436	180104	X	1	110002631	110182734	902	852	54.6009	0.944568
829	NA	-0.0422965	6.86479	0.397305	CITED2	protein_coding	ENSG00000164442	Cbp/p300 interacting transactivator with Glu/Asp rich carboxy-terminal domain 2 [Source:HGNC Symbol;Acc:HGNC:1987]	0.0215488	20.5411	0.0262178	0.0649261	1533	2814	6	-1	139371807	139374620	1844	1725	53.858	0.935466
830	NA	-0.203363	4.6402	0.397305	FBXO17	protein_coding	ENSG00000269190	F-box protein 17 [Source:HGNC Symbol;Acc:HGNC:18754]	0.103698	20.5411	0.12143	0.276262	328	34510	19	-1	38941401	38975910	1248	514	46.3016	0.411859
831	NA	0.1607	4.74617	0.397305	C11orf71	protein_coding	ENSG00000180425	chromosome 11 open reading frame 71 [Source:HGNC Symbol;Acc:HGNC:25937]	0.0820133	20.5411	0.100445	0.200547	353	9069	11	-1	114391443	114400511	525	468	47.2094	0.891429
832	NA	-0.0601174	9.03921	0.397305	CTNNA1	protein_coding	ENSG00000044115	catenin alpha 1 [Source:HGNC Symbol;Acc:HGNC:2509]	0.0306825	20.5411	0.0374939	0.215416	6920	324068	5	1	138610967	138935034	12007	11501	58.352	0.957858
833	NA	-0.0472779	8.12853	0.397305	TYMS	protein_coding	ENSG00000176890	thymidylate synthetase [Source:HGNC Symbol;Acc:HGNC:12441]	0.0241316	20.5411	0.0294649	0.110931	3681	15975	18	1	657604	673578	4998	4543	57.6786	0.908964
834	NA	0.105177	5.87884	0.397305	C1orf123	protein_coding	ENSG00000162384	chromosome 1 open reading frame 123 [Source:HGNC Symbol;Acc:HGNC:26059]	0.0537068	20.5411	0.0657639	0.20119	774	6519	1	-1	53214099	53220617	1312	1175	50.8264	0.895579
835	NA	-0.0663364	8.05373	0.397305	TCEAL9	protein_coding	ENSG00000185222	transcription elongation factor A like 9 [Source:HGNC Symbol;Acc:HGNC:30084]	0.0338873	20.5411	0.0413774	0.212089	3495	1974	X	1	103356489	103358462	32091	22426	21.6542	0.698825
836	NA	-0.0958462	7.37077	0.397305	ARL6IP5	protein_coding	ENSG00000144746	ADP ribosylation factor like GTPase 6 interacting protein 5 [Source:HGNC Symbol;Acc:HGNC:16937]	0.0489937	20.5411	0.0598663	0.244849	2177	21123	3	1	69084944	69106066	3496	3390	54.4681	0.96968
837	NA	0.0965797	6.16987	0.397305	TBL2	protein_coding	ENSG00000106638	transducin beta like 2 [Source:HGNC Symbol;Acc:HGNC:11586]	0.049401	20.5411	0.0604992	0.180525	947	9860	7	-1	73568932	73578791	1551	1460	46.2151	0.941328
838	NA	-0.129129	5.5611	0.397305	SH3BP1	protein_coding	ENSG00000100092	SH3 domain binding protein 1 [Source:HGNC Symbol;Acc:HGNC:10824]	0.0660684	20.5411	0.0790431	0.244632	621	21466	22	1	37634654	37656119	1455	1377	49.3021	0.946392
839	NA	-0.116687	6.85913	0.397305	IVD	protein_coding	ENSG00000128928	isovaleryl-CoA dehydrogenase [Source:HGNC Symbol;Acc:HGNC:6186]	0.0597685	20.5411	0.0720915	0.267159	1527	30153	15	1	40405795	40435947	2557	2425	47.7184	0.948377
840	NA	0.0130357	10.8009	0.397305	IGFBP4	protein_coding	ENSG00000141753	insulin like growth factor binding protein 4 [Source:HGNC Symbol;Acc:HGNC:5473]	0.00667945	20.5411	0.00817186	0.0360174	23465	14271	17	1	40443461	40457731	26351	23997	50.3598	0.910668
841	NA	0.0249259	6.739	0.397305	SHKBP1	protein_coding	ENSG00000160410	SH3KBP1 binding protein 1 [Source:HGNC Symbol;Acc:HGNC:19214]	0.0127742	20.5411	0.0155095	0.030336	1405	14549	19	1	40576851	40591399	2255	2201	56.6529	0.976053
842	NA	-0.0830012	6.91746	0.397305	KCTD3	protein_coding	ENSG00000136636	potassium channel tetramerization domain containing 3 [Source:HGNC Symbol;Acc:HGNC:21305]	0.0425371	20.5411	0.0520183	0.213204	1590	54416	1	1	215567392	215621807	2812	2691	48.3099	0.95697
843	NA	-0.0818522	7.02159	0.397305	UBAP1	protein_coding	ENSG00000165006	ubiquitin associated protein 1 [Source:HGNC Symbol;Acc:HGNC:12461]	0.0419512	20.5411	0.0513071	0.22232	1709	73519	9	1	34179005	34252523	3104	2870	50.2045	0.924613
844	NA	0.13106	5.7825	0.397305	IFNAR2	protein_coding	ENSG00000159110	interferon alpha and beta receptor subunit 2 [Source:HGNC Symbol;Acc:HGNC:5433]	0.0671819	20.5411	0.081954	0.247922	724	35775	21	1	33229901	33265675	1606	1175	46.4094	0.731631
845	NA	-0.231653	3.91201	0.397305	PUS7L	protein_coding	ENSG00000129317	pseudouridylate synthase 7 like [Source:HGNC Symbol;Acc:HGNC:25276]	0.118747	20.5411	0.136374	0.238751	198	39825	12	-1	43718993	43758817	482	447	48.7539	0.927386
846	NA	0.142724	5.15917	0.397305	ALG1	protein_coding	ENSG00000033011	ALG1, chitobiosyldiphosphodolichol beta-mannosyltransferase [Source:HGNC Symbol;Acc:HGNC:18294]	0.0731621	20.5411	0.0895777	0.2467	470	53420	16	1	5033960	5087379	981	938	48.7612	0.956167
847	NA	-0.0821979	8.83291	0.397305	YWHAQ	protein_coding	ENSG00000134308	tyrosine 3-monooxygenase/tryptophan 5-monooxygenase activation protein theta [Source:HGNC Symbol;Acc:HGNC:12854]	0.0421643	20.5411	0.0516316	0.288403	5998	47043	2	-1	9583972	9631014	10035	9569	50.375	0.953563
848	NA	-0.0548459	5.6402	0.397305	PIGQ	protein_coding	ENSG00000007541	phosphatidylinositol glycan anchor biosynthesis class Q [Source:HGNC Symbol;Acc:HGNC:14135]	0.0281353	20.5411	0.0336907	0.0585938	656	17142	16	1	566995	584136	1123	1002	56.7116	0.892253
849	NA	-0.129701	4.84107	0.397305	TWISTNB	protein_coding	ENSG00000105849	TWIST neighbor [Source:HGNC Symbol;Acc:HGNC:18027]	0.0665372	20.5411	0.0796839	0.162528	377	13626	7	-1	19695462	19709087	5748	717	49.8075	0.124739
850	NA	-0.0828577	6.38331	0.397305	KCTD12	protein_coding	ENSG00000178695	potassium channel tetramerization domain containing 12 [Source:HGNC Symbol;Acc:HGNC:14678]	0.0425147	20.5411	0.0500898	0.137653	1098	6225	13	-1	76880166	76886390	2625	2453	44.0041	0.934476
851	NA	0.0332588	9.33471	0.397305	TXNL4A	protein_coding	ENSG00000141759	thioredoxin like 4A [Source:HGNC Symbol;Acc:HGNC:30551]	0.0170767	20.5411	0.0209029	0.102026	8493	63139	18	-1	79970811	80033949	12230	11606	43.2587	0.948978
852	NA	-0.0692975	6.26991	0.397305	CHCHD4	protein_coding	ENSG00000163528	coiled-coil-helix-coiled-coil-helix domain containing 4 [Source:HGNC Symbol;Acc:HGNC:26467]	0.0355945	20.5411	0.0435119	0.134802	1015	12794	3	-1	14112077	14124870	1836	1735	44.8017	0.944989
853	NA	-0.163956	4.40677	0.397305	DSTYK	protein_coding	ENSG00000133059	dual serine/threonine and tyrosine protein kinase [Source:HGNC Symbol;Acc:HGNC:29043]	0.084222	20.5411	0.102613	0.203725	279	69062	1	-1	205142505	205211566	1577	551	49.657	0.349398
854	NA	0.0622614	6.88535	0.397305	CINP	protein_coding	ENSG00000100865	cyclin dependent kinase 2 interacting protein [Source:HGNC Symbol;Acc:HGNC:23789]	0.0320046	20.5411	0.038982	0.116557	1555	21815	14	-1	102341102	102362916	2754	2634	51.1219	0.956427
855	NA	-0.195634	5.02748	0.397305	ATRX	protein_coding	ENSG00000085224	ATRX, chromatin remodeler [Source:HGNC Symbol;Acc:HGNC:886]	0.100572	20.5411	0.120879	0.263801	429	281392	X	-1	77504878	77786269	1553	955	34.2942	0.614939
856	NA	-0.172072	4.81792	0.397305	FOXK1	protein_coding	ENSG00000164916	forkhead box K1 [Source:HGNC Symbol;Acc:HGNC:23480]	0.0884606	20.5411	0.107726	0.251571	371	89135	7	1	4682309	4771443	726	655	55.2901	0.902204
857	NA	-0.107604	6.78846	0.397305	C6orf89	protein_coding	ENSG00000198663	chromosome 6 open reading frame 89 [Source:HGNC Symbol;Acc:HGNC:21114]	0.0553324	20.5411	0.0677449	0.30191	1454	57095	6	1	36871870	36928964	2807	1964	43.6914	0.699679
858	NA	-0.149916	5.76848	0.397305	ABHD5	protein_coding	ENSG00000011198	abhydrolase domain containing 5 [Source:HGNC Symbol;Acc:HGNC:21396]	0.0771303	20.5411	0.0937729	0.226517	717	44264	3	1	43690108	43734371	1462	1368	52.0702	0.935705
859	NA	-0.176964	4.15917	0.397305	EXOC8	protein_coding	ENSG00000116903	exocyst complex component 8 [Source:HGNC Symbol;Acc:HGNC:24659]	0.091053	20.5411	0.111508	0.188031	235	5100	1	-1	231332753	231337852	450	430	45.2953	0.955556
860	NA	-0.116119	5.8544	0.397305	MECP2	protein_coding	ENSG00000169057	methyl-CpG binding protein 2 [Source:HGNC Symbol;Acc:HGNC:6990]	0.0597621	20.5411	0.0731148	0.218759	761	115531	X	-1	154021573	154137103	1326	1076	47.7203	0.811463
861	NA	-0.0757747	8.01185	0.397305	SUMO3	protein_coding	ENSG00000184900	small ubiquitin-like modifier 3 [Source:HGNC Symbol;Acc:HGNC:11124]	0.0390018	20.5411	0.0474839	0.26286	3395	13163	21	-1	44805617	44818779	5661	5440	57.4801	0.960961
862	NA	-0.164651	5.33522	0.397305	ERLIN2	protein_coding	ENSG00000147475	ER lipid raft associated 2 [Source:HGNC Symbol;Acc:HGNC:1356]	0.0847482	20.5411	0.101941	0.298124	531	22503	8	1	37736599	37759101	1191	1126	56.2265	0.945424
863	NA	-0.108958	6.19404	0.397305	CA12	protein_coding	ENSG00000074410	carbonic anhydrase 12 [Source:HGNC Symbol;Acc:HGNC:1371]	0.0560913	20.5411	0.0686975	0.233286	963	60784	15	-1	63321378	63382161	1715	902	48.7583	0.525948
864	NA	-0.0986444	6.76445	0.39741	DPYSL3	protein_coding	ENSG00000113657	dihydropyrimidinase like 3 [Source:HGNC Symbol;Acc:HGNC:3015]	0.0508012	20.5411	0.0610648	0.24687	1430	119246	5	-1	147390811	147510056	2139	1879	43.6684	0.878448
865	NA	-0.0266299	6.79242	0.397892	HABP4	protein_coding	ENSG00000130956	hyaluronan binding protein 4 [Source:HGNC Symbol;Acc:HGNC:17062]	0.0137228	20.5411	0.0167759	0.0324782	1458	41136	9	1	96450201	96491336	2009	1908	43.2039	0.949726
866	NA	-0.0927202	6.02412	0.39897	KIF18A	protein_coding	ENSG00000121621	kinesin family member 18A [Source:HGNC Symbol;Acc:HGNC:29441]	0.0478292	20.5411	0.058511	0.18924	856	87689	11	-1	28020620	28108308	1168	1117	47.1782	0.956336
867	NA	-0.0941583	7.6402	0.400223	DLGAP4	protein_coding	ENSG00000080845	DLG associated protein 4 [Source:HGNC Symbol;Acc:HGNC:24476]	0.0486265	20.5411	0.0593149	0.256962	2624	222302	20	1	36306336	36528637	3877	3778	53.7401	0.974465
868	NA	-0.0869965	6.81208	0.40605	AGFG1	protein_coding	ENSG00000173744	ArfGAP with FG repeats 1 [Source:HGNC Symbol;Acc:HGNC:5175]	0.0451153	20.5411	0.0540423	0.192322	1478	89063	2	1	227472152	227561214	2641	2479	48.2138	0.93866
869	NA	0.0130344	9.02053	0.406335	ERGIC3	protein_coding	ENSG00000125991	ERGIC and golgi 3 [Source:HGNC Symbol;Acc:HGNC:15927]	0.00676377	20.5411	0.00828386	0.0244063	6831	15614	20	1	35542021	35557634	10698	10106	47.9431	0.944663
870	NA	-0.177029	4.39639	0.406335	ATXN1L	protein_coding	ENSG00000224470	ataxin 1 like [Source:HGNC Symbol;Acc:HGNC:33279]	0.0918791	20.5411	0.112088	0.244523	277	39278	16	1	71845991	71885268	781	467	44.1585	0.597951
871	NA	0.087487	7.36879	0.406929	ERGIC2	protein_coding	ENSG00000087502	ERGIC and golgi 2 [Source:HGNC Symbol;Acc:HGNC:30208]	0.0454379	20.5411	0.0554434	0.273141	2174	43838	12	-1	29337352	29381189	3417	3083	47.012	0.902253
872	NA	-0.104483	6.88813	0.407088	IP6K2	protein_coding	ENSG00000068745	inositol hexakisphosphate kinase 2 [Source:HGNC Symbol;Acc:HGNC:17313]	0.0542877	20.5411	0.0663716	0.294835	1558	52351	3	-1	48688003	48740353	2476	2345	51.0422	0.947092
873	NA	-0.114967	5.58415	0.407895	DNAJC18	protein_coding	ENSG00000170464	DnaJ heat shock protein family (Hsp40) member C18 [Source:HGNC Symbol;Acc:HGNC:28429]	0.0597851	20.5411	0.0725072	0.218586	631	35904	5	-1	139408588	139444491	1270	726	43.8664	0.571654
874	NA	-0.113113	5.06728	0.409858	LSM11	protein_coding	ENSG00000155858	LSM11, U7 small nuclear RNA associated [Source:HGNC Symbol;Acc:HGNC:30860]	0.0589324	20.5411	0.0715757	0.170299	441	17015	5	1	157743695	157760709	705	637	47.3203	0.903546
875	NA	-0.0628834	5.67925	0.409858	MRI1	protein_coding	ENSG00000037757	methylthioribose-1-phosphate isomerase 1 [Source:HGNC Symbol;Acc:HGNC:28469]	0.0327695	20.5411	0.0400289	0.0635913	674	9751	19	1	13764532	13774282	1113	1044	50.5441	0.938005
876	NA	-0.0511818	6.19703	0.409858	RIOK3	protein_coding	ENSG00000101782	RIO kinase 3 [Source:HGNC Symbol;Acc:HGNC:11451]	0.0266823	20.5411	0.032614	0.0583103	965	33781	18	1	23452823	23486603	1787	1673	56.0801	0.936206
877	NA	-0.136926	6.15455	0.409858	YAP1	protein_coding	ENSG00000137693	Yes associated protein 1 [Source:HGNC Symbol;Acc:HGNC:16262]	0.071384	20.5411	0.0860119	0.294893	937	122963	11	1	102110461	102233423	2444	1712	48.285	0.700491
878	NA	0.0784084	7.0258	0.410183	RSL24D1	protein_coding	ENSG00000137876	ribosomal L24 domain containing 1 [Source:HGNC Symbol;Acc:HGNC:18479]	0.0409063	20.5411	0.0500869	0.185606	1714	16262	15	-1	55180806	55197067	3253	3040	45.422	0.934522
879	NA	-0.141443	5.70471	0.410183	IREB2	protein_coding	ENSG00000136381	iron responsive element binding protein 2 [Source:HGNC Symbol;Acc:HGNC:6115]	0.0738155	20.5411	0.0901034	0.230203	686	64026	15	1	78437431	78501456	1497	1097	54.6317	0.732799
880	NA	0.120189	6.34739	0.410183	PLSCR1	protein_coding	ENSG00000188313	phospholipid scramblase 1 [Source:HGNC Symbol;Acc:HGNC:9092]	0.0627621	20.5411	0.0768501	0.278858	1071	29685	3	-1	146515180	146544864	1823	1648	52.3665	0.904004
881	NA	0.249379	2.92651	0.410183	ANKRD46	protein_coding	ENSG00000186106	ankyrin repeat domain 46 [Source:HGNC Symbol;Acc:HGNC:27229]	0.130262	20.5411	0.148587	0.1659	100	50033	8	-1	100509752	100559784	576	260	48.5423	0.451389
882	NA	-0.11515	6.31332	0.410183	TMEM183A	protein_coding	ENSG00000163444	transmembrane protein 183A [Source:HGNC Symbol;Acc:HGNC:20173]	0.0601845	20.5411	0.0729466	0.279589	1046	17463	1	1	203007386	203024848	5455	1912	50.1935	0.350504
883	NA	-0.217093	4.07707	0.410183	SLC25A16	protein_coding	ENSG00000122912	solute carrier family 25 member 16 [Source:HGNC Symbol;Acc:HGNC:10986]	0.113535	20.5411	0.138065	0.285863	222	49476	10	-1	68477999	68527474	594	507	46.6706	0.853535
884	NA	0.053635	9.95993	0.410183	VCP	protein_coding	ENSG00000165280	valosin containing protein [Source:HGNC Symbol;Acc:HGNC:12666]	0.0280552	20.5411	0.0343469	0.262041	13100	17186	9	-1	35056064	35073249	21557	20833	59.2662	0.966415
885	NA	0.0630257	9.20802	0.410183	RAN	protein_coding	ENSG00000132341	RAN, member RAS oncogene family [Source:HGNC Symbol;Acc:HGNC:9846]	0.0329686	20.5411	0.0402916	0.161075	7779	5800	12	1	130871879	130877678	14704	13207	50.8482	0.898191
886	NA	-0.0647727	6.39378	0.410183	SLC38A1	protein_coding	ENSG00000111371	solute carrier family 38 member 1 [Source:HGNC Symbol;Acc:HGNC:13447]	0.0338898	20.5411	0.0408078	0.11311	1106	86955	12	-1	46183063	46270017	2812	2548	44.1821	0.906117
887	NA	-0.0289864	8.20635	0.410183	DNAJC25-GNG10/GNG10	protein_coding	ENSG00000242616/ENSG00000244115	DNAJC25-GNG10 readthrough [Source:HGNC Symbol;Acc:HGNC:37501]/G protein subunit gamma 10 [Source:HGNC Symbol;Acc:HGNC:4402]	0.0151682	20.5411	0.0184749	0.0644464	3885	38861	9	1	111631386	111670246	6523	6294	55.3151	0.964893
888	NA	0.115955	5.09322	0.410183	C1orf50	protein_coding	ENSG00000164008	chromosome 1 open reading frame 50 [Source:HGNC Symbol;Acc:HGNC:28795]	0.0607035	20.5411	0.0739322	0.130059	449	12220	1	1	42767269	42779488	830	755	50.6993	0.909639
889	NA	-0.195463	6.50061	0.410183	CWF19L1	protein_coding	ENSG00000095485	CWF19 like 1, cell cycle control (S. pombe) [Source:HGNC Symbol;Acc:HGNC:25613]	0.102338	20.5411	0.122717	0.262521	1191	35383	10	-1	100232298	100267680	848	820	52.6683	0.966981
890	NA	-0.101772	5.78449	0.410183	NSMCE4A	protein_coding	ENSG00000107672	NSE4 homolog A, SMC5-SMC6 complex component [Source:HGNC Symbol;Acc:HGNC:25935]	0.0532879	20.5411	0.0643597	0.195341	725	18130	10	-1	121957088	121975217	1378	1171	44.105	0.849782
891	NA	-0.10607	6.125	0.410183	FAM114A1	protein_coding	ENSG00000197712	family with sequence similarity 114 member A1 [Source:HGNC Symbol;Acc:HGNC:25087]	0.0555469	20.5411	0.0671502	0.231459	918	78063	4	1	38867677	38945739	5140	1582	41.2693	0.307782
892	NA	-0.0608086	6.47247	0.411115	TM9SF1	protein_coding	ENSG00000100926	transmembrane 9 superfamily member 1 [Source:HGNC Symbol;Acc:HGNC:11864]	0.0318736	20.5411	0.0390309	0.115678	1168	6545	14	-1	24189143	24195687	2875	1964	53.6914	0.68313
893	NA	-0.136908	5.66851	0.411198	CERS6	protein_coding	ENSG00000172292	ceramide synthase 6 [Source:HGNC Symbol;Acc:HGNC:23826]	0.0717985	20.5411	0.0861929	0.245807	669	319276	2	1	168455862	168775137	1402	1170	52.841	0.834522
894	NA	-0.0931373	7.4381	0.411198	PRPF40A	protein_coding	ENSG00000196504	pre-mRNA processing factor 40 homolog A [Source:HGNC Symbol;Acc:HGNC:16463]	0.0488616	20.5411	0.0598227	0.243708	2281	66405	2	-1	152651593	152717997	7613	4179	45.5726	0.548929
895	NA	0.213049	4.55877	0.411198	VAMP4	protein_coding	ENSG00000117533	vesicle associated membrane protein 4 [Source:HGNC Symbol;Acc:HGNC:12645]	0.11178	20.5411	0.136217	0.280912	310	42088	1	-1	171700160	171742247	644	618	53.144	0.959627
896	NA	-0.141127	5.6424	0.411334	EPS15L1	protein_coding	ENSG00000127527	epidermal growth factor receptor pathway substrate 15 like 1 [Source:HGNC Symbol;Acc:HGNC:24634]	0.0740743	20.5411	0.090722	0.261402	657	116847	19	-1	16355239	16472085	1107	919	47.2862	0.830172
897	NA	-0.0298674	7.18352	0.411375	CTGF	protein_coding	ENSG00000118523	connective tissue growth factor [Source:HGNC Symbol;Acc:HGNC:2500]	0.0156819	20.5411	0.0192049	0.0415256	1912	3198	6	-1	131948176	131951373	2156	1951	39.9144	0.904917
898	NA	0.238456	3.64897	0.41323	BBS12	protein_coding	ENSG00000181004	Bardet-Biedl syndrome 12 [Source:HGNC Symbol;Acc:HGNC:26648]	0.125435	20.5411	0.151727	0.249917	165	12242	4	1	122732702	122744943	263	242	44.9132	0.920152
899	NA	-0.227217	3.18954	0.41323	CLDN7	protein_coding	ENSG00000181885	claudin 7 [Source:HGNC Symbol;Acc:HGNC:2049]	0.119574	20.5411	0.142089	0.178889	120	4081	17	-1	7259903	7263983	2853	2682	48.311	0.940063
900	NA	0.203661	3.73386	0.41323	ZNF229	protein_coding	ENSG00000278318	zinc finger protein 229 [Source:HGNC Symbol;Acc:HGNC:13022]	0.107199	20.5411	0.128205	0.228767	175	31060	19	-1	44417519	44448578	255	231	50.4113	0.905882
901	NA	-0.0111804	8.07788	0.41323	GATD3B	protein_coding	ENSG00000280071	glutamine amidotransferase like class 1 domain containing 3B [Source:HGNC Symbol;Acc:HGNC:53816]	0.00588497	20.5411	0.00717425	0.0125015	3554	49132	21	-1	5079294	5128425	5446	5357	52.8693	0.983658
902	NA	-0.120098	6.11079	0.41323	EFCAB14	protein_coding	ENSG00000159658	EF-hand calcium binding domain 14 [Source:HGNC Symbol;Acc:HGNC:29051]	0.0632311	20.5411	0.0773137	0.269334	909	43906	1	-1	46675159	46719064	1736	1624	55.9144	0.935484
903	NA	0.192052	3.82181	0.413592	KLHL24	protein_coding	ENSG00000114796	kelch like family member 24 [Source:HGNC Symbol;Acc:HGNC:25947]	0.101169	20.5411	0.123266	0.177737	186	48910	3	1	183635568	183684477	332	315	53.7873	0.948795
904	NA	-0.130558	5.71519	0.413847	HASPIN	protein_coding	ENSG00000177602	histone H3 associated protein kinase [Source:HGNC Symbol;Acc:HGNC:19682]	0.0688319	20.5411	0.0820215	0.249359	691	2797	17	1	3723903	3726699	1210	1164	37.7002	0.961983
905	NA	0.10864	6.69733	0.413847	ADI1	protein_coding	ENSG00000182551	acireductone dioxygenase 1 [Source:HGNC Symbol;Acc:HGNC:30576]	0.0572903	20.5411	0.0699803	0.286677	1365	22376	2	-1	3497361	3519736	2433	2292	52.849	0.942047
906	NA	-0.0364634	10.235	0.413847	PRELID1	protein_coding	ENSG00000169230	PRELI domain containing 1 [Source:HGNC Symbol;Acc:HGNC:30255]	0.0192332	20.5411	0.0235549	0.146979	15852	3186	5	1	177303774	177306959	26246	25531	49.4005	0.972758
907	NA	-0.278124	3.58643	0.413847	NRBP2	protein_coding	ENSG00000185189	nuclear receptor binding protein 2 [Source:HGNC Symbol;Acc:HGNC:19339]	0.146745	20.5411	0.1779	0.249359	158	7381	8	-1	143833594	143840974	295	280	52.075	0.949153
908	NA	-0.172797	5.44504	0.413847	TRAK1	protein_coding	ENSG00000182606	trafficking kinesin protein 1 [Source:HGNC Symbol;Acc:HGNC:29947]	0.0911793	20.5411	0.111126	0.305717	573	212088	3	1	42013802	42225889	1455	779	53.9307	0.535395
909	NA	-0.164178	5.60232	0.414092	RRM2B	protein_coding	ENSG00000048392	ribonucleotide reductase regulatory TP53 inducible subunit M2B [Source:HGNC Symbol;Acc:HGNC:17296]	0.0866784	20.5411	0.105967	0.306688	639	34617	8	-1	102204502	102239118	1090	1027	52.0292	0.942202
910	NA	0.222856	4.48232	0.414092	GGCX	protein_coding	ENSG00000115486	gamma-glutamyl carboxylase [Source:HGNC Symbol;Acc:HGNC:4247]	0.117684	20.5411	0.131506	0.311153	294	16825	2	-1	85544723	85561547	1356	1160	53.0638	0.855457
911	NA	0.0605338	7.66473	0.417919	SLC25A11	protein_coding	ENSG00000108528	solute carrier family 25 member 11 [Source:HGNC Symbol;Acc:HGNC:10981]	0.0320568	20.5411	0.0388684	0.165159	2669	3122	17	-1	4937130	4940251	4230	4128	55.6148	0.975887
912	NA	0.116938	7.5288	0.418141	STAT1	protein_coding	ENSG00000115415	signal transducer and activator of transcription 1 [Source:HGNC Symbol;Acc:HGNC:11362]	0.0619666	20.5411	0.0748148	0.287952	2429	56603	2	-1	190964358	191020960	3585	3244	51.2833	0.904881
913	NA	-0.0500719	7.779	0.418141	MPRIP	protein_coding	ENSG00000133030	myosin phosphatase Rho interacting protein [Source:HGNC Symbol;Acc:HGNC:30321]	0.0265497	20.5411	0.0325078	0.137097	2889	175135	17	1	17042545	17217679	4985	4596	44.7291	0.921966
914	NA	0.0658675	8.13713	0.418141	PDHB	protein_coding	ENSG00000168291	pyruvate dehydrogenase E1 beta subunit [Source:HGNC Symbol;Acc:HGNC:8808]	0.0349309	20.5411	0.0425584	0.213896	3703	6228	3	-1	58427630	58433857	6031	5855	61.9105	0.970817
915	NA	-0.0490138	7.583	0.418141	CLSTN1	protein_coding	ENSG00000171603	calsyntenin 1 [Source:HGNC Symbol;Acc:HGNC:17447]	0.0259937	20.5411	0.031683	0.111965	2522	95501	1	-1	9729026	9824526	4686	4617	69.5501	0.985275
916	NA	0.176869	4.59099	0.418141	VPS54	protein_coding	ENSG00000143952	VPS54, GARP complex subunit [Source:HGNC Symbol;Acc:HGNC:18652]	0.09382	20.5411	0.113372	0.265711	317	126927	2	-1	63892146	64019072	589	535	52.3944	0.908319
917	NA	-0.140451	5.27983	0.418988	TMEM184C	protein_coding	ENSG00000164168	transmembrane protein 184C [Source:HGNC Symbol;Acc:HGNC:25587]	0.0745729	20.5411	0.0910085	0.218634	511	54662	4	1	147617383	147672044	807	735	48.8816	0.910781
918	NA	-0.100246	7.96081	0.418988	CCBE1	protein_coding	ENSG00000183287	collagen and calcium binding EGF domains 1 [Source:HGNC Symbol;Acc:HGNC:29426]	0.0532373	20.5411	0.0643028	0.288441	3277	266441	18	-1	59430940	59697380	5306	3467	46.9339	0.653411
919	NA	-0.176744	4.81013	0.419554	STK38L	protein_coding	ENSG00000211455	serine/threonine kinase 38 like [Source:HGNC Symbol;Acc:HGNC:17848]	0.0939476	20.5411	0.114242	0.296497	369	81992	12	1	27243968	27325959	737	662	49.0755	0.898236
920	NA	0.113283	4.88998	0.419554	CCND2	protein_coding	ENSG00000118971	cyclin D2 [Source:HGNC Symbol;Acc:HGNC:1583]	0.0602243	20.5411	0.0709058	0.130178	390	31579	12	1	4273772	4305350	5163	4939	62.5455	0.956614
921	NA	-0.0579179	6.00716	0.419554	LSS	protein_coding	ENSG00000160285	lanosterol synthase [Source:HGNC Symbol;Acc:HGNC:6708]	0.0308062	20.5411	0.0377248	0.0856206	846	40684	21	-1	46188141	46228824	1436	1395	56.7505	0.971448
922	NA	0.0543769	5.97265	0.419554	IFT43	protein_coding	ENSG00000119650	intraflagellar transport 43 [Source:HGNC Symbol;Acc:HGNC:29669]	0.0289447	20.5411	0.0353376	0.0825546	826	182450	14	1	75902136	76084585	1468	1155	46.1853	0.786785
923	NA	0.0171672	7.68246	0.419554	HSPA1B	protein_coding	ENSG00000204388	heat shock protein family A (Hsp70) member 1B [Source:HGNC Symbol;Acc:HGNC:5233]	0.00913826	20.5411	0.0111788	0.0231251	2702	2521	6	1	31827735	31830255	5327	5220	64.7113	0.979914
924	NA	-0.152496	4.67067	0.419554	CTPS2	protein_coding	ENSG00000047230	CTP synthase 2 [Source:HGNC Symbol;Acc:HGNC:2520]	0.0811806	20.5411	0.0993628	0.220539	335	124934	X	-1	16588003	16712936	749	698	50.9513	0.931909
925	NA	-0.100628	7.1092	0.419554	HSDL2	protein_coding	ENSG00000119471	hydroxysteroid dehydrogenase like 2 [Source:HGNC Symbol;Acc:HGNC:18572]	0.0535863	20.5411	0.0648836	0.251986	1816	92474	9	1	112379937	112472410	3128	2745	49.9097	0.877558
926	NA	0.222917	3.91927	0.419554	ZNF174	protein_coding	ENSG00000103343	zinc finger protein 174 [Source:HGNC Symbol;Acc:HGNC:12963]	0.118713	20.5411	0.144781	0.286019	199	8136	16	1	3401235	3409370	306	286	41.3601	0.934641
927	NA	-0.0976742	6.32841	0.419716	RGMB	protein_coding	ENSG00000174136	repulsive guidance molecule BMP co-receptor b [Source:HGNC Symbol;Acc:HGNC:26896]	0.052037	20.5411	0.063633	0.229995	1057	29994	5	1	98768650	98798643	1422	1365	54.4527	0.959916
928	NA	0.0403311	5.72559	0.419868	SRD5A1	protein_coding	ENSG00000145545	steroid 5 alpha-reductase 1 [Source:HGNC Symbol;Acc:HGNC:11284]	0.0214955	20.5411	0.0263264	0.0503348	696	41044	5	1	6633343	6674386	1402	1365	57.4059	0.973609
929	NA	0.0446364	6.75737	0.420056	VPS26C	protein_coding	ENSG00000157538	VPS26 endosomal protein sorting factor C [Source:HGNC Symbol;Acc:HGNC:3044]	0.0238039	20.5411	0.0290876	0.0671431	1423	44500	21	-1	37223420	37267919	2149	2060	50.4752	0.958585
930	NA	0.0990604	6.57842	0.420056	TOR1A	protein_coding	ENSG00000136827	torsin family 1 member A [Source:HGNC Symbol;Acc:HGNC:3098]	0.0528349	20.5411	0.0643499	0.257276	1257	11191	9	-1	129812944	129824134	2071	1869	50.0915	0.902463
931	NA	-0.18892	4.57267	0.420334	CLASP2	protein_coding	ENSG00000163539	cytoplasmic linker associated protein 2 [Source:HGNC Symbol;Acc:HGNC:17078]	0.100811	20.5411	0.119265	0.265469	313	222112	3	-1	33496245	33718356	871	702	49.7621	0.80597
932	NA	0.150482	4.30502	0.421042	BORCS5	protein_coding	ENSG00000165714	BLOC-1 related complex subunit 5 [Source:HGNC Symbol;Acc:HGNC:17950]	0.0803615	20.5411	0.0981727	0.194956	260	112616	12	1	12357079	12469694	439	406	54.4631	0.924829
933	NA	-0.0782961	7.01905	0.422293	HIKESHI	protein_coding	ENSG00000149196	Hikeshi, heat shock protein nuclear import factor [Source:HGNC Symbol;Acc:HGNC:26938]	0.0418796	20.5411	0.0512612	0.224801	1706	43721	11	1	86302211	86345931	3133	2909	50.1121	0.928503
934	NA	0.0408892	7.56458	0.422293	FARSB	protein_coding	ENSG00000116120	phenylalanyl-tRNA synthetase subunit beta [Source:HGNC Symbol;Acc:HGNC:17800]	0.0218784	20.5411	0.0267954	0.0802163	2490	85802	2	-1	222570536	222656337	4447	4183	47.9907	0.940634
935	NA	0.0864868	7.23757	0.422293	MRPS18A	protein_coding	ENSG00000096080	mitochondrial ribosomal protein S18A [Source:HGNC Symbol;Acc:HGNC:14515]	0.0462772	20.5411	0.0566469	0.245678	1985	16489	6	-1	43671303	43687791	3434	3384	57.2137	0.98544
936	NA	-0.144179	5.47494	0.422293	TMF1	protein_coding	ENSG00000144747	TATA element modulatory factor 1 [Source:HGNC Symbol;Acc:HGNC:11870]	0.0771684	20.5411	0.0943967	0.279479	585	32513	3	-1	69019827	69052339	1001	929	51.8299	0.928072
937	NA	0.171785	5.28827	0.422293	SENP1	protein_coding	ENSG00000079387	SUMO specific peptidase 1 [Source:HGNC Symbol;Acc:HGNC:17927]	0.0919646	20.5411	0.112222	0.295379	514	63411	12	-1	48042898	48106308	1204	911	48.7168	0.756645
938	NA	-0.128374	5.25132	0.422293	CDC42SE2	protein_coding	ENSG00000158985	CDC42 small effector 2 [Source:HGNC Symbol;Acc:HGNC:18547]	0.06875	20.5411	0.0783995	0.117306	501	152955	5	1	131245493	131398447	993	950	57.1611	0.956697
939	NA	-0.00626284	11.4324	0.422293	RPL23	protein_coding	ENSG00000125691	ribosomal protein L23 [Source:HGNC Symbol;Acc:HGNC:10316]	0.00335433	20.5411	0.00410798	0.0141813	36351	5979	17	-1	38847865	38853843	67820	54610	38.8603	0.80522
940	NA	-0.13836	5.46504	0.422757	SRPK2	protein_coding	ENSG00000135250	SRSF protein kinase 2 [Source:HGNC Symbol;Acc:HGNC:11306]	0.0741603	20.5411	0.0903944	0.257742	581	288605	7	-1	105110704	105399308	1250	1048	52.4943	0.8384
941	NA	-0.0905593	6.69945	0.422757	SYPL1	protein_coding	ENSG00000008282	synaptophysin like 1 [Source:HGNC Symbol;Acc:HGNC:11507]	0.0485467	20.5411	0.0538507	0.19273	1367	22074	7	-1	106090503	106112576	3488	3289	51.5582	0.942947
942	NA	0.0336506	5.54474	0.422811	TNFSF9	protein_coding	ENSG00000125657	TNF superfamily member 9 [Source:HGNC Symbol;Acc:HGNC:11939]	0.0180453	20.5411	0.0219895	0.0315123	614	4930	19	1	6530999	6535928	1095	1066	55.5047	0.973516
943	NA	-0.050007	5.37805	0.423079	ATRN	protein_coding	ENSG00000088812	attractin [Source:HGNC Symbol;Acc:HGNC:885]	0.0268293	20.5411	0.0326048	0.0598912	547	180083	20	1	3471040	3651122	1006	813	47.1144	0.808151
944	NA	0.0560763	10.2571	0.423344	RAC1	protein_coding	ENSG00000136238	Rac family small GTPase 1 [Source:HGNC Symbol;Acc:HGNC:9801]	0.0300998	20.5411	0.0366595	0.275682	16096	29455	7	1	6374523	6403977	25877	12958	45.882	0.500754
945	NA	-0.0431115	7.16606	0.423389	CEP55	protein_coding	ENSG00000138180	centrosomal protein 55 [Source:HGNC Symbol;Acc:HGNC:1161]	0.0231483	20.5411	0.0281634	0.0842436	1889	32461	10	1	93496632	93529092	2985	2739	55.9113	0.917588
946	NA	-0.166221	4.64459	0.424983	PIAS2	protein_coding	ENSG00000078043	protein inhibitor of activated STAT 2 [Source:HGNC Symbol;Acc:HGNC:17311]	0.0893841	20.5411	0.109041	0.255439	329	116937	18	-1	46803224	46920160	910	817	49.8837	0.897802
947	NA	-0.22665	3.6225	0.424983	MYO6	protein_coding	ENSG00000196586	myosin VI [Source:HGNC Symbol;Acc:HGNC:7605]	0.12193	20.5411	0.149086	0.265394	162	170346	6	1	75749192	75919537	3317	694	33.9092	0.209225
948	NA	-0.131207	5.51147	0.424983	TMX3	protein_coding	ENSG00000166479	thioredoxin related transmembrane protein 3 [Source:HGNC Symbol;Acc:HGNC:24718]	0.0705882	20.5411	0.0863215	0.256364	600	41611	18	-1	68673688	68715298	1387	928	53.3966	0.66907
949	NA	-0.17561	3.86761	0.430491	MPP6	protein_coding	ENSG00000105926	membrane palmitoylated protein 6 [Source:HGNC Symbol;Acc:HGNC:18167]	0.0948526	20.5411	0.11443	0.1926	192	120926	7	1	24573268	24694193	5482	2867	20.7733	0.522984
950	NA	-0.128357	5.4921	0.430491	STK32C	protein_coding	ENSG00000165752	serine/threonine kinase 32C [Source:HGNC Symbol;Acc:HGNC:21332]	0.0693483	20.5411	0.0841105	0.25776	592	124356	10	-1	132207492	132331847	869	827	49.1898	0.951669
951	NA	-0.03458	9.28617	0.431582	ANP32B	protein_coding	ENSG00000136938	acidic nuclear phosphoprotein 32 family member B [Source:HGNC Symbol;Acc:HGNC:16677]	0.018703	20.5411	0.0227599	0.114488	8212	32583	9	1	97983361	98015943	21570	11646	37.234	0.539917
952	NA	-0.153051	4.56805	0.431582	MFSD14C	protein_coding	ENSG00000196312	major facilitator superfamily domain containing 14C [Source:HGNC Symbol;Acc:HGNC:23672]	0.0828179	20.5411	0.101194	0.196746	312	126336	9	-1	96887373	97013708	1159	828	54.82	0.714409
953	NA	-0.0763663	6.19104	0.431582	PPP3R1	protein_coding	ENSG00000221823	protein phosphatase 3 regulatory subunit B, alpha [Source:HGNC Symbol;Acc:HGNC:9317]	0.0413268	20.5411	0.0505109	0.135276	961	77381	2	-1	68178857	68256237	1592	1554	66.7986	0.976131
954	NA	-0.140224	5.71101	0.431582	NIPSNAP3A	protein_coding	ENSG00000136783	nipsnap homolog 3A [Source:HGNC Symbol;Acc:HGNC:23619]	0.0759044	20.5411	0.0779862	0.21246	689	12435	9	1	104747688	104760122	1353	1263	58.6128	0.933481
955	NA	-0.0413477	6.5978	0.431653	ACTL6A	protein_coding	ENSG00000136518	actin like 6A [Source:HGNC Symbol;Acc:HGNC:24124]	0.0223984	20.5411	0.0273197	0.0643026	1274	25529	3	1	179562880	179588408	2198	2065	54.7061	0.93949
956	NA	-0.119222	7.28546	0.431653	FOSL2	protein_coding	ENSG00000075426	FOS like 2, AP-1 transcription factor subunit [Source:HGNC Symbol;Acc:HGNC:3798]	0.0645962	20.5411	0.079016	0.285304	2052	24865	2	1	28392448	28417312	2981	2869	51.7661	0.962429
957	NA	-0.096537	6.8992	0.431653	ATP2B1	protein_coding	ENSG00000070961	ATPase plasma membrane Ca2+ transporting 1 [Source:HGNC Symbol;Acc:HGNC:814]	0.0523056	20.5411	0.0638293	0.254298	1570	121252	12	-1	89588049	89709300	2646	1936	46.4277	0.73167
958	NA	-0.0596927	8.20151	0.431772	EEF1E1	protein_coding	ENSG00000124802	eukaryotic translation elongation factor 1 epsilon 1 [Source:HGNC Symbol;Acc:HGNC:3212]	0.0323548	20.5411	0.0396261	0.172135	3872	29219	6	-1	8073360	8102578	6955	6727	50.9083	0.967218
959	NA	-0.064815	8.18841	0.432162	SPTBN1	protein_coding	ENSG00000115306	spectrin beta, non-erythrocytic 1 [Source:HGNC Symbol;Acc:HGNC:11275]	0.0351565	20.5411	0.0429739	0.133882	3837	215161	2	1	54456285	54671445	6643	6334	54.5755	0.953485
960	NA	-0.17791	4.60006	0.432162	ARMC7	protein_coding	ENSG00000125449	armadillo repeat containing 7 [Source:HGNC Symbol;Acc:HGNC:26168]	0.0965137	20.5411	0.116956	0.231405	319	20314	17	1	75109952	75130265	427	399	49.3058	0.934426
961	NA	0.0246186	7.62083	0.43411	ALKBH7	protein_coding	ENSG00000125652	alkB homolog 7 [Source:HGNC Symbol;Acc:HGNC:21306]	0.0133838	20.5411	0.0163012	0.0469956	2589	2819	19	1	6372433	6375251	3526	3473	49.9248	0.984969
962	NA	-0.0528329	9.10083	0.43411	ACAT2	protein_coding	ENSG00000120437	acetyl-CoA acetyltransferase 2 [Source:HGNC Symbol;Acc:HGNC:94]	0.0287245	20.5411	0.0350896	0.208657	7222	18728	6	1	159760328	159779055	13977	12972	47.9733	0.928096
963	NA	0.220134	3.97614	0.43411	USP53	protein_coding	ENSG00000145390	ubiquitin specific peptidase 53 [Source:HGNC Symbol;Acc:HGNC:29255]	0.119748	20.5411	0.140883	0.241126	207	82931	4	1	119212587	119295517	657	383	49.3055	0.582953
964	NA	-0.1751	4.89736	0.43411	CCDC88A	protein_coding	ENSG00000115355	coiled-coil domain containing 88A [Source:HGNC Symbol;Acc:HGNC:25523]	0.0952651	20.5411	0.114518	0.307077	392	132054	2	-1	55287842	55419895	991	691	45.0941	0.697275
965	NA	-0.0842764	7.70996	0.43411	MAPRE1	protein_coding	ENSG00000101367	microtubule associated protein RP/EB family member 1 [Source:HGNC Symbol;Acc:HGNC:6890]	0.0458567	20.5411	0.0561436	0.216509	2754	30513	20	1	32819893	32850405	5092	4413	49.5944	0.866654
966	NA	0.0215143	9.25814	0.43411	GLO1	protein_coding	ENSG00000124767	glyoxalase I [Source:HGNC Symbol;Acc:HGNC:4323]	0.0117071	20.5411	0.0143381	0.0590492	8054	27217	6	-1	38675925	38703141	14534	14138	58.2055	0.972754
967	NA	0.0992735	6.81403	0.43459	MRPS10	protein_coding	ENSG00000048544	mitochondrial ribosomal protein S10 [Source:HGNC Symbol;Acc:HGNC:14502]	0.0540895	20.5411	0.0661839	0.275198	1480	11065	6	-1	42206801	42217865	3051	2401	58.2503	0.786955
968	NA	-0.155127	5.37805	0.43459	ZNF48	protein_coding	ENSG00000180035	zinc finger protein 48 [Source:HGNC Symbol;Acc:HGNC:13114]	0.0845342	20.5411	0.103497	0.274748	547	22003	16	1	30378106	30400108	669	654	46.8425	0.977578
969	NA	-0.0809935	7.26991	0.43459	ASAP1	protein_coding	ENSG00000153317	ArfGAP with SH3 domain, ankyrin repeat and PH domain 1 [Source:HGNC Symbol;Acc:HGNC:2720]	0.0441377	20.5411	0.0540496	0.150208	2030	391557	8	-1	130052104	130443660	7032	5688	31.565	0.808874
970	NA	0.112554	4.91201	0.43459	TAF5L	protein_coding	ENSG00000135801	TATA-box binding protein associated factor 5 like [Source:HGNC Symbol;Acc:HGNC:17304]	0.0613443	20.5411	0.0751187	0.132053	396	32937	1	-1	229593111	229626047	678	540	42.9037	0.79646
971	NA	0.0528932	6.57727	0.43459	NCAPG	protein_coding	ENSG00000109805	non-SMC condensin I complex subunit G [Source:HGNC Symbol;Acc:HGNC:24304]	0.0288338	20.5411	0.0347164	0.103119	1256	33961	4	1	17810902	17844862	2412	1799	41.0128	0.745854
972	NA	-0.0782129	5.80229	0.435315	MARK4	protein_coding	ENSG00000007047	microtubule affinity regulating kinase 4 [Source:HGNC Symbol;Acc:HGNC:13538]	0.0426707	20.5411	0.0509217	0.128111	734	225996	19	1	45079288	45305283	1432	1302	47.8318	0.909218
973	NA	0.155605	4.15301	0.435315	HPS4	protein_coding	ENSG00000100099	HPS4, biogenesis of lysosomal organelles complex 3 subunit 2 [Source:HGNC Symbol;Acc:HGNC:15844]	0.0849841	20.5411	0.103588	0.160512	234	40415	22	-1	26443423	26483837	516	391	46.2839	0.757752
974	NA	0.0563308	7.92966	0.435315	ANLN	protein_coding	ENSG00000011426	anillin actin binding protein [Source:HGNC Symbol;Acc:HGNC:14082]	0.0307672	20.5411	0.0371723	0.151592	3207	63986	7	1	36389806	36453791	5696	5324	49.9277	0.934691
975	NA	0.10795	6.80621	0.435315	TMEM14B	protein_coding	ENSG00000137210	transmembrane protein 14B [Source:HGNC Symbol;Acc:HGNC:21384]	0.0589746	20.5411	0.0721267	0.19052	1472	104995	6	1	10747759	10852753	2793	2396	51.1995	0.857859
976	NA	-0.046257	8.52612	0.435315	FKBP5	protein_coding	ENSG00000096060	FK506 binding protein 5 [Source:HGNC Symbol;Acc:HGNC:3721]	0.0252725	20.5411	0.0307232	0.137531	4849	154999	6	-1	35573585	35728583	7561	6554	51.7888	0.866817
977	NA	-0.12945	5.44252	0.435315	EHMT1	protein_coding	ENSG00000181090	euchromatic histone lysine methyltransferase 1 [Source:HGNC Symbol;Acc:HGNC:24650]	0.0707321	20.5411	0.0866277	0.263299	572	251054	9	1	137618963	137870016	979	900	49.37	0.919305
978	NA	-0.00920715	8.89874	0.435315	ATP5MC3	protein_coding	ENSG00000154518	ATP synthase membrane subunit c locus 3 [Source:HGNC Symbol;Acc:HGNC:843]	0.00503297	20.5411	0.00614055	0.0153664	6278	8350	2	-1	175176258	175184607	11165	10534	58.4574	0.943484
979	NA	-0.162463	4.61804	0.435315	NIPA1	protein_coding	ENSG00000170113	NIPA magnesium transporter 1 [Source:HGNC Symbol;Acc:HGNC:17043]	0.0888164	20.5411	0.107465	0.230157	323	56729	15	1	22773063	22829791	525	477	54.1761	0.908571
980	NA	-0.124901	5.97962	0.436115	MSRB3	protein_coding	ENSG00000174099	methionine sulfoxide reductase B3 [Source:HGNC Symbol;Acc:HGNC:27375]	0.0683781	20.5411	0.0837075	0.21948	830	212788	12	1	65278643	65491430	1775	1123	49.9127	0.632676
981	NA	-0.0441205	6.02412	0.436115	GADD45A	protein_coding	ENSG00000116717	growth arrest and DNA damage inducible alpha [Source:HGNC Symbol;Acc:HGNC:4095]	0.0241554	20.5411	0.0293035	0.0661835	856	3278	1	1	67685061	67688338	1687	1452	53.5406	0.860699
982	NA	-0.191449	4.44252	0.436115	SLC7A6	protein_coding	ENSG00000103064	solute carrier family 7 member 6 [Source:HGNC Symbol;Acc:HGNC:11064]	0.104842	20.5411	0.127824	0.249218	286	37308	16	1	68264516	68301823	587	554	51.1733	0.943782
983	NA	0.347755	2.30502	0.436115	TMEM185A	protein_coding	ENSG00000269556	transmembrane protein 185A [Source:HGNC Symbol;Acc:HGNC:17125]	0.190475	20.5411	0.226411	0.247101	65	35357	X	-1	149596556	149631912	292	187	51.246	0.640411
984	NA	-0.0705689	7.07137	0.436115	WBP11	protein_coding	ENSG00000084463	WW domain binding protein 11 [Source:HGNC Symbol;Acc:HGNC:16461]	0.0386564	20.5411	0.0473286	0.18208	1769	18962	12	-1	14784579	14803540	2854	2630	49.6567	0.921514
985	NA	0.0392654	6.59893	0.436724	ERBIN	protein_coding	ENSG00000112851	erbb2 interacting protein [Source:HGNC Symbol;Acc:HGNC:15842]	0.0215326	20.5411	0.0263115	0.0656055	1275	156075	5	1	65926475	66082549	4096	2524	34.3063	0.616211
986	NA	-0.0347239	6.55994	0.436724	IL1R1	protein_coding	ENSG00000115594	interleukin 1 receptor type 1 [Source:HGNC Symbol;Acc:HGNC:5993]	0.0190442	20.5411	0.0223989	0.0408836	1241	115331	2	1	102064544	102179874	1468	1412	47.8746	0.961853
987	NA	-0.026049	10.5641	0.436724	PSMB2	protein_coding	ENSG00000126067	proteasome subunit beta 2 [Source:HGNC Symbol;Acc:HGNC:9539]	0.0142875	20.5411	0.0174914	0.0829584	19914	42301	1	-1	35599544	35641844	30102	29438	57.4804	0.977942
988	NA	-0.0532943	9.04731	0.437301	G3BP1	protein_coding	ENSG00000145907	G3BP stress granule assembly factor 1 [Source:HGNC Symbol;Acc:HGNC:30292]	0.0292511	20.5411	0.0357724	0.213185	6959	41741	5	1	151771045	151812785	12718	11884	49.7618	0.934424
989	NA	-0.0907279	7.1383	0.437638	APOO	protein_coding	ENSG00000184831	apolipoprotein O [Source:HGNC Symbol;Acc:HGNC:28727]	0.0498226	20.5411	0.0609869	0.23519	1853	74582	X	-1	23833353	23907934	1375	1287	42.4507	0.936
990	NA	-0.0456406	5.81013	0.437965	ACAP2	protein_coding	ENSG00000114331	ArfGAP with coiled-coil, ankyrin repeat and PH domains 2 [Source:HGNC Symbol;Acc:HGNC:16469]	0.025076	20.5411	0.030321	0.0572576	738	168343	3	-1	195274736	195443078	1293	1252	61.472	0.968291
991	NA	-0.0500995	5.82375	0.43797	SH3RF1	protein_coding	ENSG00000154447	SH3 domain containing ring finger 1 [Source:HGNC Symbol;Acc:HGNC:17650]	0.0275673	20.5411	0.0337408	0.0695176	745	176850	4	-1	169094256	169271105	1227	1181	43.2769	0.96251
992	NA	0.0821679	7.82084	0.43797	NREP	protein_coding	ENSG00000134986	neuronal regeneration related protein [Source:HGNC Symbol;Acc:HGNC:16834]	0.0452176	20.5411	0.0553618	0.23191	2974	334844	5	-1	111662621	111997464	3501	3226	57.371	0.921451
993	NA	0.00298829	9.84334	0.43797	UQCRQ	protein_coding	ENSG00000164405	ubiquinol-cytochrome c reductase complex III subunit VII [Source:HGNC Symbol;Acc:HGNC:29594]	0.00164449	20.5411	0.00201345	0.00346388	12083	1472	5	1	132866560	132868031	19655	17500	44.6977	0.890359
994	NA	-0.145855	5.80621	0.43797	RRP15	protein_coding	ENSG00000067533	ribosomal RNA processing 15 homolog [Source:HGNC Symbol;Acc:HGNC:24255]	0.0803046	20.5411	0.0974369	0.309657	736	52697	1	1	218285287	218337983	1663	1550	57.9613	0.932051
995	NA	-0.143648	4.98655	0.43797	UBE2W	protein_coding	ENSG00000104343	ubiquitin conjugating enzyme E2 W [Source:HGNC Symbol;Acc:HGNC:25616]	0.079099	20.5411	0.0966387	0.264165	417	98814	8	-1	73780097	73878910	992	891	47.8193	0.898185
996	NA	-0.0786607	6.25563	0.43797	PTPRK	protein_coding	ENSG00000152894	protein tyrosine phosphatase, receptor type K [Source:HGNC Symbol;Acc:HGNC:9674]	0.0433149	20.5411	0.0527151	0.171373	1005	551896	6	-1	127968779	128520674	2260	1452	52.5296	0.642478
997	NA	-0.0691781	7.42794	0.43797	TIPRL	protein_coding	ENSG00000143155	TOR signaling pathway regulator [Source:HGNC Symbol;Acc:HGNC:30231]	0.0380992	20.5411	0.0466374	0.200616	2265	23182	1	1	168178933	168202114	3793	2873	49.8681	0.757448
998	NA	0.168193	4.86385	0.43797	RPGRIP1L	protein_coding	ENSG00000103494	RPGRIP1 like [Source:HGNC Symbol;Acc:HGNC:29168]	0.0926347	20.5411	0.112062	0.302995	383	105786	16	-1	53598153	53703938	661	615	41.5984	0.930408
999	NA	-0.173336	4.59099	0.43797	MAU2	protein_coding	ENSG00000129933	MAU2 sister chromatid cohesion factor [Source:HGNC Symbol;Acc:HGNC:29140]	0.0955846	20.5411	0.112944	0.244962	317	38075	19	1	19320681	19358755	563	461	50.6291	0.818828
1000	NA	-0.0813844	6.96389	0.43797	MRPL35	protein_coding	ENSG00000132313	mitochondrial ribosomal protein L35 [Source:HGNC Symbol;Acc:HGNC:14489]	0.044884	20.5411	0.0549429	0.226586	1642	14440	2	1	86199355	86213794	3084	2868	47.8462	0.929961
1001	NA	0.179122	4.28265	0.43797	NA	NA	ENSG00000154710,ENSG00000284461	NA	0.0988053	20.5411	0.120657	0.243896	256	NA	NA	NA	NA	NA	NA	NA	NA	NA
1002	NA	0.0575633	7.9238	0.43797	GLTP	protein_coding	ENSG00000139433	glycolipid transfer protein [Source:HGNC Symbol;Acc:HGNC:24867]	0.0317527	20.5411	0.0388228	0.191428	3194	29546	12	-1	109850943	109880488	4969	1469	52.3165	0.295633
1003	NA	-0.203406	4.01736	0.43797	ZBTB47	protein_coding	ENSG00000114853	zinc finger and BTB domain containing 47 [Source:HGNC Symbol;Acc:HGNC:26955]	0.112212	20.5411	0.13598	0.245983	213	12171	3	1	42653684	42665854	301	289	48.3979	0.960133
1004	NA	-0.162935	4.92289	0.43797	SPECC1	protein_coding	ENSG00000128487	sperm antigen with calponin homology and coiled-coil domains 1 [Source:HGNC Symbol;Acc:HGNC:30615]	0.089897	20.5411	0.10926	0.269043	399	309683	17	1	20009344	20319026	712	607	51.575	0.852528
1005	NA	-0.227176	4.71728	0.43797	C14orf132	protein_coding	ENSG00000227051	chromosome 14 open reading frame 132 [Source:HGNC Symbol;Acc:HGNC:20346]	0.125393	20.5411	0.146575	0.291302	346	54566	14	1	96039324	96093889	600	374	44.7754	0.623333
1006	NA	0.104958	5.25419	0.43797	RBM19	protein_coding	ENSG00000122965	RNA binding motif protein 19 [Source:HGNC Symbol;Acc:HGNC:29098]	0.0579847	20.5411	0.0706984	0.166569	502	149634	12	-1	113816738	113966371	969	885	48.5853	0.913313
1007	NA	0.239713	3.27133	0.43797	ZNF507	protein_coding	ENSG00000168813	zinc finger protein 507 [Source:HGNC Symbol;Acc:HGNC:23783]	0.132456	20.5411	0.1621	0.24738	127	42074	19	1	32345594	32387667	253	215	33.6651	0.849802
1008	NA	0.0375105	6.88813	0.43797	VEGFC	protein_coding	ENSG00000150630	vascular endothelial growth factor C [Source:HGNC Symbol;Acc:HGNC:12682]	0.0207365	20.5411	0.0253634	0.068911	1558	109190	4	-1	176683538	176792727	2171	2050	47.9185	0.944265
1009	NA	-0.0874446	7.45757	0.43797	TCF3	protein_coding	ENSG00000071564	transcription factor 3 [Source:HGNC Symbol;Acc:HGNC:11633]	0.0483627	20.5411	0.0589546	0.305173	2312	43316	19	-1	1609290	1652605	3576	3259	49.633	0.911353
1010	NA	-0.126217	5.43493	0.43797	PLEKHB2	protein_coding	ENSG00000115762	pleckstrin homology domain containing B2 [Source:HGNC Symbol;Acc:HGNC:19236]	0.0698166	20.5411	0.076392	0.142568	569	248863	2	1	131104847	131353709	1851	1203	57.1837	0.649919
1011	NA	-0.0920449	6.40418	0.43797	MKRN1	protein_coding	ENSG00000133606	makorin ring finger protein 1 [Source:HGNC Symbol;Acc:HGNC:7112]	0.0509163	20.5411	0.0623286	0.203198	1114	26530	7	-1	140453040	140479569	2152	1999	42.2536	0.928903
1012	NA	-0.0364511	7.52998	0.43797	RAP1B	protein_coding	ENSG00000127314	RAP1B, member of RAS oncogene family [Source:HGNC Symbol;Acc:HGNC:9857]	0.0201667	20.5411	0.0246283	0.0865365	2431	61063	12	1	68610839	68671901	4297	4082	50.5936	0.949965
1013	NA	0.24508	3.02412	0.43797	MTBP	protein_coding	ENSG00000172167	MDM2 binding protein [Source:HGNC Symbol;Acc:HGNC:7417]	0.135612	20.5411	0.16544	0.247358	107	96734	8	1	120445400	120542133	330	255	51.502	0.772727
1014	NA	-0.0968101	5.55644	0.43797	TNKS2	protein_coding	ENSG00000107854	tankyrase 2 [Source:HGNC Symbol;Acc:HGNC:15677]	0.0535709	20.5411	0.0651961	0.173238	619	66965	10	1	91798312	91865276	1004	944	54.8104	0.940239
1015	NA	-0.0924574	5.82375	0.43797	PHIP	protein_coding	ENSG00000146247	pleckstrin homology domain interacting protein [Source:HGNC Symbol;Acc:HGNC:15673]	0.0511701	20.5411	0.0626658	0.1727	745	142370	6	-1	78935867	79078236	1636	1229	49.1814	0.751222
1016	NA	-0.134466	4.89367	0.43965	DHODH	protein_coding	ENSG00000102967	dihydroorotate dehydrogenase (quinone) [Source:HGNC Symbol;Acc:HGNC:2867]	0.0745253	20.5411	0.0908768	0.199767	391	19077	16	1	72008588	72027664	632	613	53.5873	0.969937
1017	NA	0.0141857	7.91201	0.439787	PVR	protein_coding	ENSG00000073008	poliovirus receptor [Source:HGNC Symbol;Acc:HGNC:9705]	0.0078651	20.5411	0.00960241	0.0210039	3168	19786	19	1	44643798	44663583	4691	4160	36.3868	0.886805
1018	NA	-0.00740923	8.89021	0.440097	RPL9	protein_coding	ENSG00000163682	ribosomal protein L9 [Source:HGNC Symbol;Acc:HGNC:10369]	0.00411002	20.5411	0.00503373	0.00794735	6241	6429	4	-1	39452521	39458949	12039	11447	55.1744	0.950826
1019	NA	-0.00758783	10.5277	0.440781	NT5E	protein_coding	ENSG00000135318	5'-nucleotidase ecto [Source:HGNC Symbol;Acc:HGNC:8021]	0.00421224	20.5411	0.00514047	0.0159105	19417	46208	6	1	85449584	85495791	29458	29068	58.6758	0.986761
1020	NA	-0.0230363	6.87977	0.440794	METRN	protein_coding	ENSG00000103260	meteorin, glial cell differentiation regulator [Source:HGNC Symbol;Acc:HGNC:14151]	0.0127922	20.5411	0.0156196	0.0348454	1549	4541	16	1	715115	719655	2267	2224	69.6524	0.981032
1021	NA	0.118372	5.04087	0.440794	PDCL3	protein_coding	ENSG00000115539	phosducin like 3 [Source:HGNC Symbol;Acc:HGNC:28860]	0.0657507	20.5411	0.0804768	0.154942	433	14046	2	1	100562690	100576735	868	790	48.4342	0.910138
1022	NA	-0.167769	4.35411	0.441257	ATG2B	protein_coding	ENSG00000066739	autophagy related 2B [Source:HGNC Symbol;Acc:HGNC:20187]	0.0932812	20.5411	0.111975	0.228438	269	84669	14	-1	96279202	96363870	500	453	55.5717	0.906
1023	NA	-0.190441	4.03084	0.441257	TMEM8B	protein_coding	ENSG00000137103	transmembrane protein 8B [Source:HGNC Symbol;Acc:HGNC:21427]	0.105902	20.5411	0.129155	0.241774	215	51068	9	1	35814451	35865518	317	306	57.2124	0.9653
1024	NA	-0.0695263	8.37276	0.441257	RBMX	protein_coding	ENSG00000147274	RNA binding motif protein X-linked [Source:HGNC Symbol;Acc:HGNC:9910]	0.0386645	20.5411	0.0471739	0.260107	4360	32761	X	-1	136848004	136880764	16398	7021	47.0728	0.428162
1025	NA	-0.114135	5.73798	0.441872	COMMD2	protein_coding	ENSG00000114744	COMM domain containing 2 [Source:HGNC Symbol;Acc:HGNC:24993]	0.0635162	20.5411	0.0772704	0.249708	702	14030	3	-1	149738470	149752499	1289	1238	55.3958	0.960434
1026	NA	0.0948433	6.59893	0.442285	MLX	protein_coding	ENSG00000108788	MLX, MAX dimerization protein [Source:HGNC Symbol;Acc:HGNC:11645]	0.0528104	20.5411	0.0646723	0.274676	1275	6172	17	1	42567068	42573239	2310	2116	44.776	0.916017
1027	NA	0.077658	5.76646	0.442504	UCK1	protein_coding	ENSG00000130717	uridine-cytidine kinase 1 [Source:HGNC Symbol;Acc:HGNC:14859]	0.0432602	20.5411	0.0529696	0.136706	716	7468	9	-1	131523801	131531268	1095	1083	55.289	0.989041
1028	NA	-0.0373011	7.79638	0.442802	ABCF1	protein_coding	ENSG00000204574	ATP binding cassette subfamily F member 1 [Source:HGNC Symbol;Acc:HGNC:70]	0.0207891	20.5411	0.025444	0.0995414	2924	25804	6	1	30571376	30597179	17423	14920	21.6327	0.856339
1029	NA	0.0582376	5.638	0.442829	SHISA4	protein_coding	ENSG00000198892	shisa family member 4 [Source:HGNC Symbol;Acc:HGNC:27139]	0.0324677	20.5411	0.038379	0.0769186	655	3627	1	1	201888680	201892306	874	867	56.0646	0.991991
1030	NA	-0.0356016	8.68859	0.443156	TBL1XR1	protein_coding	ENSG00000177565	transducin beta like 1 X-linked receptor 1 [Source:HGNC Symbol;Acc:HGNC:29529]	0.019861	20.5411	0.024207	0.0757065	5427	208661	3	-1	177019340	177228000	8548	8314	54.2471	0.972625
1031	NA	0.0388617	9.39264	0.443156	RPL23A	protein_coding	ENSG00000198242	ribosomal protein L23a [Source:HGNC Symbol;Acc:HGNC:10317]	0.0216848	20.5411	0.0265244	0.127726	8841	4967	17	1	28719393	28724359	176120	18291	48.0432	0.103855
1032	NA	0.0393672	5.89736	0.443156	CRYBG1	protein_coding	ENSG00000112297	crystallin beta-gamma domain containing 1 [Source:HGNC Symbol;Acc:HGNC:356]	0.02199	20.5411	0.0269276	0.0518388	784	211171	6	1	106360808	106571978	1872	1672	49.5933	0.893162
1033	NA	-0.09792	7.01736	0.443156	SMIM7	protein_coding	ENSG00000214046	small integral membrane protein 7 [Source:HGNC Symbol;Acc:HGNC:28419]	0.0547001	20.5411	0.066986	0.275724	1704	29692	19	-1	16630751	16660442	2396	2149	54.9586	0.896912
1034	NA	-0.155782	5.30779	0.443156	OAS2	protein_coding	ENSG00000111335	2'-5'-oligoadenylate synthetase 2 [Source:HGNC Symbol;Acc:HGNC:8087]	0.087037	20.5411	0.106076	0.250656	521	33329	12	1	112978395	113011723	753	698	52.2937	0.926959
1035	NA	-0.126513	5.07707	0.443156	ZNF777	protein_coding	ENSG00000196453	zinc finger protein 777 [Source:HGNC Symbol;Acc:HGNC:22213]	0.0706961	20.5411	0.0864643	0.215892	444	29761	7	-1	149431363	149461123	589	565	45.4035	0.959253
1036	NA	-0.169144	4.26564	0.443156	COG3	protein_coding	ENSG00000136152	component of oligomeric golgi complex 3 [Source:HGNC Symbol;Acc:HGNC:18619]	0.0945238	20.5411	0.115262	0.235488	253	71733	13	1	45464898	45536630	487	472	54.1144	0.969199
1037	NA	-0.0663658	6.91927	0.443156	HSPBP1	protein_coding	ENSG00000133265	HSPA (Hsp70) binding protein 1 [Source:HGNC Symbol;Acc:HGNC:24989]	0.0370927	20.5411	0.0453965	0.151754	1592	18151	19	-1	55262231	55280381	2756	2665	54.9156	0.966981
1038	NA	-0.0416166	5.93549	0.449637	LRRC41	protein_coding	ENSG00000132128	leucine rich repeat containing 41 [Source:HGNC Symbol;Acc:HGNC:16917]	0.023368	20.5411	0.0286	0.0604236	805	42413	1	-1	46261196	46303608	1560	1468	46.0048	0.941026
1039	NA	-0.0653965	6.44881	0.450175	MID1IP1	protein_coding	ENSG00000165175	MID1 interacting protein 1 [Source:HGNC Symbol;Acc:HGNC:20715]	0.0367472	20.5411	0.0449231	0.142628	1149	5106	X	1	38801432	38806537	2181	2126	57.5583	0.974782
1040	NA	-0.0547042	5.44	0.450175	PLCG1	protein_coding	ENSG00000124181	phospholipase C gamma 1 [Source:HGNC Symbol;Acc:HGNC:9065]	0.0307455	20.5411	0.0376304	0.0696354	571	59842	20	1	41136960	41196801	979	864	53.4803	0.882533
1041	NA	0.0836428	6.67282	0.450372	MTF2	protein_coding	ENSG00000143033	metal response element binding transcription factor 2 [Source:HGNC Symbol;Acc:HGNC:29535]	0.0470402	20.5411	0.0565553	0.200875	1342	59847	1	1	93079235	93139081	3694	1367	32.128	0.37006
1042	NA	-0.043205	6.08193	0.450372	CDKN1B	protein_coding	ENSG00000111276	cyclin dependent kinase inhibitor 1B [Source:HGNC Symbol;Acc:HGNC:1785]	0.0243065	20.5411	0.0296669	0.0657076	891	7314	12	1	12715058	12722371	1202	1137	44.2858	0.945923
1043	NA	-0.0331433	6.97265	0.450372	FBRS	protein_coding	ENSG00000156860	fibrosin [Source:HGNC Symbol;Acc:HGNC:20442]	0.0186462	20.5411	0.0228368	0.0552691	1652	12384	16	1	30658431	30670814	2335	2268	49.157	0.971306
1044	NA	-0.202081	4.87884	0.451303	CTIF	protein_coding	ENSG00000134030	cap binding complex dependent translation initiation factor [Source:HGNC Symbol;Acc:HGNC:23925]	0.113809	20.5411	0.138139	0.301307	387	324172	18	1	48539046	48863217	521	509	46.7269	0.976967
1045	NA	-0.0453388	7.62194	0.451303	POSTN	protein_coding	ENSG00000133110	periostin [Source:HGNC Symbol;Acc:HGNC:16953]	0.0255379	20.5411	0.0306944	0.0972943	2591	36262	13	-1	37562583	37598844	2645	2549	55.6136	0.963705
1046	NA	-0.0477499	8.89989	0.452233	EZR	protein_coding	ENSG00000092820	ezrin [Source:HGNC Symbol;Acc:HGNC:12691]	0.0269205	20.5411	0.03293	0.188485	6283	53672	6	-1	158765741	158819412	18086	16529	41.6966	0.913911
1047	NA	0.041142	6.44504	0.452281	HMMR	protein_coding	ENSG00000072571	hyaluronan mediated motility receptor [Source:HGNC Symbol;Acc:HGNC:5012]	0.0232033	20.5411	0.0282766	0.0634303	1146	31743	5	1	163460203	163491945	2152	1987	46.848	0.923327
1048	NA	0.116647	5.81792	0.452281	EXT2	protein_coding	ENSG00000151348	exostosin glycosyltransferase 2 [Source:HGNC Symbol;Acc:HGNC:3513]	0.0658305	20.5411	0.0804053	0.171419	742	149881	11	1	44095549	44245429	1594	1475	62.6183	0.925345
1049	NA	-0.0741772	5.97614	0.452281	CUL1	protein_coding	ENSG00000055130	cullin 1 [Source:HGNC Symbol;Acc:HGNC:2551]	0.0418634	20.5411	0.0508268	0.137273	828	103123	7	1	148697914	148801036	1532	1352	38.4075	0.882507
1050	NA	0.174098	4.28265	0.452281	CCNJL	protein_coding	ENSG00000135083	cyclin J like [Source:HGNC Symbol;Acc:HGNC:25876]	0.0982693	20.5411	0.107163	0.185532	256	96291	5	-1	160249106	160345396	527	510	49.8608	0.967742
1051	NA	-0.299671	2.79044	0.452311	TBC1D19	protein_coding	ENSG00000109680	TBC1 domain family member 19 [Source:HGNC Symbol;Acc:HGNC:25624]	0.16922	20.5411	0.201657	0.248521	91	178915	4	1	26576437	26755351	169	163	48.3804	0.964497
1052	NA	-0.151322	5.53768	0.452311	ACOX1	protein_coding	ENSG00000161533	acyl-CoA oxidase 1 [Source:HGNC Symbol;Acc:HGNC:119]	0.0854646	20.5411	0.103705	0.306585	611	37857	17	-1	75941507	75979363	1204	1101	48.9164	0.914452
1053	NA	-0.11827	5.84489	0.452687	USP13	protein_coding	ENSG00000058056	ubiquitin specific peptidase 13 [Source:HGNC Symbol;Acc:HGNC:12611]	0.06686	20.5411	0.0807486	0.271973	756	136647	3	1	179652755	179789401	2406	966	46.7101	0.401496
1054	NA	-0.112174	6.21191	0.452687	MAK16	protein_coding	ENSG00000198042	MAK16 homolog [Source:HGNC Symbol;Acc:HGNC:13703]	0.0634154	20.5411	0.0770644	0.267095	975	16511	8	1	33484750	33501260	2004	1867	45.646	0.931637
1055	NA	-0.0754367	6.34604	0.452687	GSR	protein_coding	ENSG00000104687	glutathione-disulfide reductase [Source:HGNC Symbol;Acc:HGNC:4623]	0.0426531	20.5411	0.0522307	0.181032	1070	49939	8	-1	30678061	30727999	1738	1539	46.4821	0.885501
1056	NA	-0.078176	4.61804	0.452766	USP45	protein_coding	ENSG00000123552	ubiquitin specific peptidase 45 [Source:HGNC Symbol;Acc:HGNC:20080]	0.044217	20.5411	0.0541442	0.0842527	323	89350	6	-1	99432379	99521728	657	619	54.3005	0.942161
1057	NA	0.0940457	7.06728	0.453607	BFAR	protein_coding	ENSG00000103429	bifunctional apoptosis regulator [Source:HGNC Symbol;Acc:HGNC:17613]	0.0532382	20.5411	0.0652021	0.292199	1764	36422	16	1	14632815	14669236	3217	2265	48.8764	0.704072
1058	NA	0.053717	9.63248	0.454479	HNRNPUL1	protein_coding	ENSG00000105323	heterogeneous nuclear ribonucleoprotein U like 1 [Source:HGNC Symbol;Acc:HGNC:17011]	0.0304351	20.5411	0.0372496	0.278193	10440	45103	19	1	41262496	41307598	16411	10792	43.6928	0.657608
1059	NA	-0.118343	5.08031	0.454634	MCCC2	protein_coding	ENSG00000131844	methylcrotonoyl-CoA carboxylase 2 [Source:HGNC Symbol;Acc:HGNC:6937]	0.0670773	20.5411	0.0819741	0.187219	445	71417	5	1	71587288	71658704	1197	1108	54.3186	0.925647
1060	NA	-0.0679026	6.15609	0.455553	PEX3	protein_coding	ENSG00000034693	peroxisomal biogenesis factor 3 [Source:HGNC Symbol;Acc:HGNC:8858]	0.0385222	20.5411	0.0471624	0.135363	938	39204	6	1	143450807	143490010	1947	1897	55.6436	0.974319
1061	NA	-0.0658065	10.2862	0.456884	SSR3	protein_coding	ENSG00000114850	signal sequence receptor subunit 3 [Source:HGNC Symbol;Acc:HGNC:11325]	0.0373805	20.5411	0.0456879	0.234861	16424	15045	3	-1	156540140	156555184	24225	22878	51.9211	0.944396
1062	NA	-0.228897	3.7005	0.456884	ZNF462	protein_coding	ENSG00000148143	zinc finger protein 462 [Source:HGNC Symbol;Acc:HGNC:21684]	0.130047	20.5411	0.158918	0.27582	171	150538	9	1	106863097	107013634	444	287	53.5087	0.646396
1063	NA	-0.106204	6.20746	0.45764	PHTF1	protein_coding	ENSG00000116793	putative homeodomain transcription factor 1 [Source:HGNC Symbol;Acc:HGNC:8939]	0.060387	20.5411	0.0737712	0.242353	972	62659	1	-1	113696831	113759489	1633	1549	51.6637	0.948561
1064	NA	-0.116678	6.38331	0.457975	KRR1	protein_coding	ENSG00000111615	KRR1, small subunit processome component homolog [Source:HGNC Symbol;Acc:HGNC:5176]	0.0663769	20.5411	0.0812023	0.322042	1098	20776	12	-1	75490861	75511636	2002	1777	51.296	0.887612
1065	NA	-0.147064	5.40677	0.458291	OSGIN2	protein_coding	ENSG00000164823	oxidative stress induced growth inhibitor family member 2 [Source:HGNC Symbol;Acc:HGNC:1355]	0.0837047	20.5411	0.101196	0.310233	558	26030	8	1	89901859	89927888	1102	896	45.3873	0.813067
1066	NA	0.0995083	6.31332	0.458481	RNF34	protein_coding	ENSG00000170633	ring finger protein 34 [Source:HGNC Symbol;Acc:HGNC:17297]	0.05669	20.5411	0.069121	0.265572	1046	30583	12	1	121400041	121430623	1721	1164	48.8514	0.676351
1067	NA	0.0119374	11.7805	0.458481	UBA52	protein_coding	ENSG00000221983	ubiquitin A-52 residue ribosomal protein fusion product 1 [Source:HGNC Symbol;Acc:HGNC:12458]	0.00680433	20.5411	0.00833355	0.0419351	46271	5821	19	1	18571730	18577550	74200	72107	50.286	0.971792
1068	NA	0.144751	5.00375	0.458481	WBP4	protein_coding	ENSG00000120688	WW domain binding protein 4 [Source:HGNC Symbol;Acc:HGNC:12739]	0.0825447	20.5411	0.0989873	0.233014	422	22733	13	1	41061274	41084006	8209	1012	37.4506	0.123279
1069	NA	0.0895282	6.9471	0.458481	EXOC7	protein_coding	ENSG00000182473	exocyst complex component 7 [Source:HGNC Symbol;Acc:HGNC:23214]	0.0510585	20.5411	0.0615351	0.233572	1623	40560	17	-1	76081017	76121576	2759	2513	44.76	0.910837
1070	NA	-0.0980648	4.7825	0.458481	C2CD2	protein_coding	ENSG00000157617	C2 calcium dependent domain containing 2 [Source:HGNC Symbol;Acc:HGNC:1266]	0.0559433	20.5411	0.0682738	0.121036	362	68779	21	-1	41885112	41953890	1437	605	48.9835	0.421016
1071	NA	0.112378	5.69416	0.458481	SC5D	protein_coding	ENSG00000109929	sterol-C5-desaturase [Source:HGNC Symbol;Acc:HGNC:10547]	0.0641258	20.5411	0.077927	0.199853	681	16242	11	1	121292453	121308694	1209	1155	53.581	0.955335
1072	NA	-0.0301977	8.43936	0.458481	SLC16A1	protein_coding	ENSG00000155380	solute carrier family 16 member 1 [Source:HGNC Symbol;Acc:HGNC:10922]	0.0172326	20.5411	0.0210953	0.0835549	4566	45167	1	-1	112911847	112957013	9019	7996	56.3089	0.886573
1073	NA	-0.0698656	7.8281	0.458481	C6orf62	protein_coding	ENSG00000112308	chromosome 6 open reading frame 62 [Source:HGNC Symbol;Acc:HGNC:20998]	0.0398819	20.5411	0.0481317	0.138772	2989	15976	6	-1	24704861	24720836	5079	4717	49.4732	0.928726
1074	NA	-0.0195273	7.16682	0.458481	HS1BP3	protein_coding	ENSG00000118960	HCLS1 binding protein 3 [Source:HGNC Symbol;Acc:HGNC:24979]	0.0111475	20.5411	0.0134752	0.0277551	1890	90642	2	-1	20560448	20651089	2981	2909	42.0605	0.975847
1075	NA	-0.132561	4.7944	0.458481	POLR2M	protein_coding	ENSG00000255529	RNA polymerase II subunit M [Source:HGNC Symbol;Acc:HGNC:14862]	0.0756997	20.5411	0.0885883	0.187157	365	76134	15	1	57706629	57782762	814	691	47.3517	0.848894
1076	NA	-0.183837	4.60458	0.458481	SLFN5	protein_coding	ENSG00000166750	schlafen family member 5 [Source:HGNC Symbol;Acc:HGNC:28286]	0.105009	20.5411	0.127649	0.304952	320	30620	17	1	35243036	35273655	896	794	49.7922	0.886161
1077	NA	-0.107293	6.51986	0.458481	COL5A1	protein_coding	ENSG00000130635	collagen type V alpha 1 chain [Source:HGNC Symbol;Acc:HGNC:2209]	0.0612889	20.5411	0.0718815	0.248514	1207	203070	9	1	134641774	134844843	1338	1292	57.1741	0.96562
1078	NA	-0.150164	5.0442	0.458481	DPY19L4	protein_coding	ENSG00000156162	dpy-19 like 4 [Source:HGNC Symbol;Acc:HGNC:27829]	0.0858117	20.5411	0.101388	0.228928	434	74134	8	1	94719703	94793836	953	904	53.7854	0.948583
1079	NA	-0.271522	2.89736	0.458481	PTHLH	protein_coding	ENSG00000087494	parathyroid hormone like hormone [Source:HGNC Symbol;Acc:HGNC:9607]	0.155183	20.5411	0.180626	0.249063	98	14622	12	-1	27958084	27972705	1026	678	44.2935	0.660819
1080	NA	-0.200683	3.55877	0.458534	PRKX	protein_coding	ENSG00000183943	protein kinase X-linked [Source:HGNC Symbol;Acc:HGNC:9441]	0.114733	20.5411	0.140417	0.206035	155	109239	X	-1	3604370	3713608	740	293	49.727	0.395946
1081	NA	-0.144053	6.18502	0.458536	COX20	protein_coding	ENSG00000203667	COX20, cytochrome c oxidase assembly factor [Source:HGNC Symbol;Acc:HGNC:26970]	0.0823804	20.5411	0.100885	0.283898	957	9736	1	1	244835322	244845057	1559	1390	51.059	0.891597
1082	NA	-0.126256	5.06401	0.458879	ZNF22	protein_coding	ENSG00000165512	zinc finger protein 22 [Source:HGNC Symbol;Acc:HGNC:13012]	0.0722631	20.5411	0.0881294	0.205325	440	4852	10	1	45000475	45005326	702	635	48.989	0.904558
1083	NA	-0.0829623	7.52523	0.458879	ATL3	protein_coding	ENSG00000184743	atlastin GTPase 3 [Source:HGNC Symbol;Acc:HGNC:24526]	0.0475205	20.5411	0.0581912	0.248479	2423	47835	11	-1	63624087	63671921	3943	3780	51.768	0.958661
1084	NA	-0.234298	3.48232	0.458879	ZNF566	protein_coding	ENSG00000186017	zinc finger protein 566 [Source:HGNC Symbol;Acc:HGNC:25919]	0.134246	20.5411	0.164295	0.2486	147	44784	19	-1	36445119	36489902	442	196	39.3571	0.443439
1085	NA	-0.069336	5.7785	0.458879	TBCC	protein_coding	ENSG00000124659	tubulin folding cofactor C [Source:HGNC Symbol;Acc:HGNC:11580]	0.0397355	20.5411	0.048072	0.119321	722	1616	6	-1	42744481	42746096	1076	997	46.7733	0.92658
1086	NA	-0.0839852	5.50906	0.458879	RBM7	protein_coding	ENSG00000076053	RNA binding motif protein 7 [Source:HGNC Symbol;Acc:HGNC:9904]	0.0481309	20.5411	0.0582949	0.127675	599	14174	11	1	114400030	114414203	988	894	48.8009	0.904858
1087	NA	-0.190574	4.12814	0.458879	ADCY9	protein_coding	ENSG00000162104	adenylate cyclase 9 [Source:HGNC Symbol;Acc:HGNC:240]	0.109234	20.5411	0.133475	0.234102	230	162799	16	-1	3953387	4116185	425	350	55.8857	0.823529
1088	NA	0.13177	5.81792	0.458879	DCUN1D1	protein_coding	ENSG00000043093	defective in cullin neddylation 1 domain containing 1 [Source:HGNC Symbol;Acc:HGNC:18184]	0.0755321	20.5411	0.0924967	0.32086	742	47880	3	-1	182938074	182985953	1271	1212	52.9035	0.95358
1089	NA	0.0841646	6.72559	0.458879	C14orf119	protein_coding	ENSG00000179933	chromosome 14 open reading frame 119 [Source:HGNC Symbol;Acc:HGNC:20270]	0.0482527	20.5411	0.0590972	0.250766	1392	5698	14	1	23094765	23100462	2407	2215	51.7919	0.920233
1090	NA	-0.122053	7.14916	0.459894	SLAIN2	protein_coding	ENSG00000109171	SLAIN motif family member 2 [Source:HGNC Symbol;Acc:HGNC:29282]	0.0700585	20.5411	0.0854131	0.304309	1867	84891	4	1	48341322	48426212	2611	2505	51.9812	0.959403
1091	NA	-0.110889	4.57267	0.459894	SLC20A2	protein_coding	ENSG00000168575	solute carrier family 20 member 2 [Source:HGNC Symbol;Acc:HGNC:10947]	0.0636717	20.5411	0.0779672	0.138534	313	125452	8	-1	42416475	42541926	1048	793	46.0227	0.756679
1092	NA	-0.113468	6.0442	0.459894	SLC35E1	protein_coding	ENSG00000127526	solute carrier family 35 member E1 [Source:HGNC Symbol;Acc:HGNC:20803]	0.0651526	20.5411	0.0797006	0.28756	868	22552	19	-1	16549831	16572382	4372	1751	41.6865	0.400503
1093	NA	-0.0982212	7.0367	0.460429	SLC30A5	protein_coding	ENSG00000145740	solute carrier family 30 member 5 [Source:HGNC Symbol;Acc:HGNC:19089]	0.0564624	20.5411	0.0690761	0.295116	1727	37424	5	1	69093646	69131069	2783	2639	54.7798	0.948257
1094	NA	0.0923993	4.59099	0.460429	KAT14	protein_coding	ENSG00000149474	lysine acetyltransferase 14 [Source:HGNC Symbol;Acc:HGNC:15904]	0.0531441	20.5411	0.0648246	0.110261	317	50270	20	1	18138118	18188387	515	489	53.0716	0.949515
1095	NA	0.0507936	7.71623	0.460429	COQ4	protein_coding	ENSG00000167113	coenzyme Q4 [Source:HGNC Symbol;Acc:HGNC:19693]	0.0292151	20.5411	0.0357636	0.12267	2766	11537	9	1	128322536	128334072	4063	3964	51.5555	0.975634
1096	NA	-0.102309	6.67497	0.460429	WDR77	protein_coding	ENSG00000116455	WD repeat domain 77 [Source:HGNC Symbol;Acc:HGNC:29652]	0.0588712	20.5411	0.0714021	0.269771	1344	9487	1	-1	111439890	111449376	2962	2829	52.5182	0.955098
1097	NA	0.160508	3.58643	0.460429	TAF4	protein_coding	ENSG00000130699	TATA-box binding protein associated factor 4 [Source:HGNC Symbol;Acc:HGNC:11537]	0.0924079	20.5411	0.105313	0.157707	158	112342	20	-1	61953469	62065810	365	256	53.25	0.70137
1098	NA	0.0880726	7.52523	0.460429	FDX1	protein_coding	ENSG00000137714	ferredoxin 1 [Source:HGNC Symbol;Acc:HGNC:3638]	0.0507292	20.5411	0.0620587	0.313677	2423	34999	11	1	110429883	110464881	3801	3491	49.436	0.918443
1099	NA	-0.0514204	5.9337	0.460429	NSF	protein_coding	ENSG00000073969	N-ethylmaleimide sensitive factor, vesicle fusing ATPase [Source:HGNC Symbol;Acc:HGNC:8016]	0.0296186	20.5411	0.0356789	0.0517314	804	166796	17	1	46590669	46757464	1170	1122	53.8699	0.958974
1100	NA	-0.0928384	6.36746	0.460429	RBM12	protein_coding	ENSG00000244462	RNA binding motif protein 12 [Source:HGNC Symbol;Acc:HGNC:9898]	0.0534779	20.5411	0.0648915	0.215246	1086	16032	20	-1	35648925	35664956	1999	1870	56.7449	0.935468
1101	NA	-0.0968547	6.50786	0.460429	ATF7IP	protein_coding	ENSG00000171681	activating transcription factor 7 interacting protein [Source:HGNC Symbol;Acc:HGNC:20092]	0.0557979	20.5411	0.0681187	0.235336	1197	137304	12	1	14365632	14502935	1893	1642	42.2235	0.867406
1102	NA	0.0169543	8.74029	0.460429	OST4	protein_coding	ENSG00000228474	oligosaccharyltransferase complex subunit 4, non-catalytic [Source:HGNC Symbol;Acc:HGNC:32483]	0.00976802	20.5411	0.0119473	0.0410088	5625	1302	2	-1	27070472	27071773	9354	8635	53.6384	0.923134
1103	NA	-0.103758	5.9047	0.460429	BMP1	protein_coding	ENSG00000168487	bone morphogenetic protein 1 [Source:HGNC Symbol;Acc:HGNC:1067]	0.0597848	20.5411	0.0724287	0.248911	788	47591	8	1	22164736	22212326	1168	1110	59.7315	0.950342
1104	NA	-0.0786926	7.8821	0.460488	BNIP3L	protein_coding	ENSG00000104765	BCL2 interacting protein 3 like [Source:HGNC Symbol;Acc:HGNC:1085]	0.0453654	20.5411	0.0554768	0.256663	3103	122739	8	1	26382898	26505636	4255	3965	53.4303	0.931845
1105	NA	-0.130663	5.81013	0.460488	NLN	protein_coding	ENSG00000123213	neurolysin [Source:HGNC Symbol;Acc:HGNC:16058]	0.0753329	20.5411	0.0922052	0.289612	738	149530	5	1	65722196	65871725	2108	1341	49.3274	0.636148
1106	NA	-0.100877	5.17747	0.463295	AP3M2	protein_coding	ENSG00000070718	adaptor related protein complex 3 subunit mu 2 [Source:HGNC Symbol;Acc:HGNC:570]	0.0582903	20.5411	0.0711807	0.123945	476	18728	8	1	42152946	42171673	1398	847	45.0283	0.605866
1107	NA	-0.142229	4.15917	0.463295	KIAA0556	protein_coding	ENSG00000047578	KIAA0556 [Source:HGNC Symbol;Acc:HGNC:29068]	0.0822034	20.5411	0.0983371	0.174667	235	230237	16	1	27550133	27780369	392	266	36.8872	0.678571
1108	NA	0.128102	5.90836	0.464655	GCNT1	protein_coding	ENSG00000187210	glucosaminyl (N-acetyl) transferase 1, core 2 [Source:HGNC Symbol;Acc:HGNC:4203]	0.0741446	20.5411	0.0897823	0.312256	790	87567	9	1	76419850	76507416	1183	1064	45.1983	0.899408
1109	NA	-0.116721	6.13596	0.464655	POFUT1	protein_coding	ENSG00000101346	protein O-fucosyltransferase 1 [Source:HGNC Symbol;Acc:HGNC:14988]	0.0675709	20.5411	0.082555	0.31351	925	30788	20	1	32207880	32238667	1740	1536	60.4629	0.882759
1110	NA	-0.0873956	6.14529	0.464655	DHX40	protein_coding	ENSG00000108406	DEAH-box helicase 40 [Source:HGNC Symbol;Acc:HGNC:18018]	0.0506147	20.5411	0.0613085	0.195422	931	42821	17	1	59565525	59608345	1526	1382	49.0022	0.905636
1111	NA	-0.264987	2.7745	0.464655	HDX	protein_coding	ENSG00000165259	highly divergent homeobox [Source:HGNC Symbol;Acc:HGNC:26411]	0.153467	20.5411	0.187223	0.237654	90	184606	X	-1	84317874	84502479	154	146	42.1986	0.948052
1112	NA	-0.172744	4.12185	0.464712	PHACTR2	protein_coding	ENSG00000112419	phosphatase and actin regulator 2 [Source:HGNC Symbol;Acc:HGNC:20956]	0.100084	20.5411	0.122282	0.243474	229	294341	6	1	143536845	143831185	1010	672	49.7247	0.665347
1113	NA	-0.0478693	6.33929	0.464712	MED31	protein_coding	ENSG00000108590	mediator complex subunit 31 [Source:HGNC Symbol;Acc:HGNC:24260]	0.0277406	20.5411	0.0339722	0.0926183	1065	8320	17	-1	6643315	6651634	1891	1756	50.1526	0.928609
1114	NA	0.126876	5.43747	0.464712	NPC1	protein_coding	ENSG00000141458	NPC intracellular cholesterol transporter 1 [Source:HGNC Symbol;Acc:HGNC:7897]	0.0735452	20.5411	0.0895941	0.275085	570	80715	18	-1	23506184	23586898	1275	1019	45.1168	0.799216
1115	NA	-0.0587993	6.67282	0.464882	ASNSD1	protein_coding	ENSG00000138381	asparagine synthetase domain containing 1 [Source:HGNC Symbol;Acc:HGNC:24910]	0.0340985	20.5411	0.0415192	0.0928486	1342	9447	2	1	189661385	189670831	2393	1936	44.0826	0.809026
1116	NA	0.21272	3.96915	0.464882	PHKA2	protein_coding	ENSG00000044446	phosphorylase kinase regulatory subunit alpha 2 [Source:HGNC Symbol;Acc:HGNC:8926]	0.123389	20.5411	0.149352	0.247149	206	92299	X	-1	18892300	18984598	384	367	46.8965	0.955729
1117	NA	-0.164503	4.26564	0.465337	RAB11FIP2	protein_coding	ENSG00000107560	RAB11 family interacting protein 2 [Source:HGNC Symbol;Acc:HGNC:29152]	0.0954775	20.5411	0.116733	0.241943	253	41688	10	-1	118004916	118046603	636	342	49.307	0.537736
1118	NA	0.218324	3.57727	0.466444	NRCAM	protein_coding	ENSG00000091129	neuronal cell adhesion molecule [Source:HGNC Symbol;Acc:HGNC:7994]	0.126846	20.5411	0.148171	0.247069	157	309095	7	-1	108147623	108456717	328	310	61.5129	0.945122
1119	NA	0.212618	4.08355	0.466639	DYRK2	protein_coding	ENSG00000127334	dual specificity tyrosine phosphorylation regulated kinase 2 [Source:HGNC Symbol;Acc:HGNC:3093]	0.123582	20.5411	0.148656	0.269201	223	17069	12	1	67648338	67665406	522	463	49.9114	0.886973
1120	NA	-0.0260468	8.65197	0.467513	SNX8	protein_coding	ENSG00000106266	sorting nexin 8 [Source:HGNC Symbol;Acc:HGNC:14972]	0.0151567	20.5411	0.0181995	0.0714854	5291	102549	7	-1	2251770	2354318	6502	6402	49.1122	0.98462
1121	NA	-0.186797	3.79044	0.467513	ZNF84	protein_coding	ENSG00000198040	zinc finger protein 84 [Source:HGNC Symbol;Acc:HGNC:13159]	0.108759	20.5411	0.131628	0.199251	182	26013	12	1	133037292	133063304	304	256	43.1367	0.842105
1122	NA	-0.254993	3.32704	0.467513	ENGASE	protein_coding	ENSG00000167280	endo-beta-N-acetylglucosaminidase [Source:HGNC Symbol;Acc:HGNC:24622]	0.148472	20.5411	0.17359	0.249082	132	13661	17	1	79074939	79088599	198	191	47.6963	0.964646
1123	NA	-0.0711068	6.60345	0.467513	EPS15	protein_coding	ENSG00000085832	epidermal growth factor receptor pathway substrate 15 [Source:HGNC Symbol;Acc:HGNC:3419]	0.0414139	20.5411	0.0506983	0.161383	1279	165066	1	-1	51354263	51519328	2329	2188	56.5302	0.939459
1124	NA	-0.0897676	7.33996	0.467513	WDR5	protein_coding	ENSG00000196363	WD repeat domain 5 [Source:HGNC Symbol;Acc:HGNC:12757]	0.0522906	20.5411	0.0640408	0.285753	2131	24604	9	1	134135365	134159968	3567	3230	50.1359	0.905523
1125	NA	-0.156717	5.63138	0.467513	CEP78	protein_coding	ENSG00000148019	centrosomal protein 78 [Source:HGNC Symbol;Acc:HGNC:25740]	0.091298	20.5411	0.110761	0.298277	652	43629	9	1	78236062	78279690	1413	1230	48.4122	0.870488
1126	NA	0.0692724	8.87464	0.468501	UBE2D2	protein_coding	ENSG00000131508	ubiquitin conjugating enzyme E2 D2 [Source:HGNC Symbol;Acc:HGNC:12475]	0.0403941	20.5411	0.049397	0.258546	6174	102003	5	1	139526431	139628433	10350	9726	47.2665	0.93971
1127	NA	-0.0719804	7.39444	0.468669	CENPH	protein_coding	ENSG00000153044	centromere protein H [Source:HGNC Symbol;Acc:HGNC:17268]	0.0419897	20.5411	0.0511345	0.232777	2213	20810	5	1	69189548	69210357	3221	3031	40.5929	0.941012
1128	NA	-0.00811258	9.11019	0.468733	STRAP	protein_coding	ENSG00000023734	serine/threonine kinase receptor associated protein [Source:HGNC Symbol;Acc:HGNC:30796]	0.00473526	20.5411	0.00579914	0.0115568	7269	21088	12	1	15882391	15903478	11940	11471	45.378	0.96072
1129	NA	0.0651221	7.93549	0.468733	MRPL30	protein_coding	ENSG00000185414	mitochondrial ribosomal protein L30 [Source:HGNC Symbol;Acc:HGNC:14036]	0.0380184	20.5411	0.0464795	0.256615	3220	16548	2	1	99181079	99197626	5881	5605	48.2778	0.953069
1130	NA	-0.100824	6.43873	0.468733	PTPN11	protein_coding	ENSG00000179295	protein tyrosine phosphatase, non-receptor type 11 [Source:HGNC Symbol;Acc:HGNC:9644]	0.0588678	20.5411	0.0714342	0.24154	1141	91563	12	1	112418351	112509913	2213	2078	52.4697	0.938997
1131	NA	-0.0449212	6.57957	0.469439	RBM34	protein_coding	ENSG00000188739	RNA binding motif protein 34 [Source:HGNC Symbol;Acc:HGNC:28965]	0.0262479	20.5411	0.0320382	0.0862903	1258	30275	1	-1	235131183	235161457	3288	3050	35.1436	0.927616
1132	NA	0.0355916	6.37011	0.469515	DCTN4	protein_coding	ENSG00000132912	dynactin subunit 4 [Source:HGNC Symbol;Acc:HGNC:15518]	0.0208035	20.5411	0.0254512	0.049645	1088	50670	5	-1	150708440	150759109	1876	1662	50.4946	0.885928
1133	NA	0.114643	6.20002	0.469665	TMEM33	protein_coding	ENSG00000109133	transmembrane protein 33 [Source:HGNC Symbol;Acc:HGNC:25541]	0.0670786	20.5411	0.0804789	0.316454	967	25453	4	1	41935120	41960572	2137	1971	53.6464	0.922321
1134	NA	-0.13054	5.18954	0.469665	RPS6KB1	protein_coding	ENSG00000108443	ribosomal protein S6 kinase B1 [Source:HGNC Symbol;Acc:HGNC:10436]	0.0763871	20.5411	0.0934846	0.249891	480	57519	17	1	59893046	59950564	962	761	48.6426	0.79106
1135	NA	0.0496655	9.6673	0.469665	ARPC2	protein_coding	ENSG00000163466	actin related protein 2/3 complex subunit 2 [Source:HGNC Symbol;Acc:HGNC:705]	0.0290659	20.5411	0.0351402	0.253451	10695	37263	2	1	218217094	218254356	22426	13075	50.9917	0.583029
1136	NA	0.0801144	5.53295	0.469665	CHMP4A	protein_coding	ENSG00000254505	charged multivesicular body protein 4A [Source:HGNC Symbol;Acc:HGNC:20274]	0.0468904	20.5411	0.0571004	0.144828	609	4287	14	-1	24209583	24213869	1583	1039	55.6477	0.656349
1137	NA	0.00678321	9.47925	0.469665	LY6E	protein_coding	ENSG00000160932	lymphocyte antigen 6 family member E [Source:HGNC Symbol;Acc:HGNC:6727]	0.0039708	20.5411	0.00484782	0.0114758	9388	5851	8	1	143017982	143023832	16006	14885	64.9515	0.929964
1138	NA	0.0684594	7.7765	0.469694	RPL7L1	protein_coding	ENSG00000146223	ribosomal protein L7 like 1 [Source:HGNC Symbol;Acc:HGNC:21370]	0.0400942	20.5411	0.0490429	0.243479	2884	10308	6	1	42879618	42889925	7167	3763	45.0508	0.525045
1139	NA	-0.150849	4.80229	0.469694	FKBP14	protein_coding	ENSG00000106080	FK506 binding protein 14 [Source:HGNC Symbol;Acc:HGNC:18625]	0.0883563	20.5411	0.104725	0.248439	367	16098	7	-1	30010587	30026684	1813	670	56.8418	0.369553
1140	NA	-0.153477	4.4222	0.47049	USP30	protein_coding	ENSG00000135093	ubiquitin specific peptidase 30 [Source:HGNC Symbol;Acc:HGNC:20065]	0.0899773	20.5411	0.109576	0.191854	282	64938	12	1	109023089	109088026	390	368	55.9538	0.94359
1141	NA	-0.0980399	6.67389	0.47049	DNAJB4	protein_coding	ENSG00000162616	DnaJ heat shock protein family (Hsp40) member B4 [Source:HGNC Symbol;Acc:HGNC:14886]	0.0574877	20.5411	0.0700589	0.312795	1343	38790	1	1	77979175	78017964	1671	1515	49.7089	0.906643
1142	NA	-0.043917	7.67336	0.470586	UBTF	protein_coding	ENSG00000108312	upstream binding transcription factor [Source:HGNC Symbol;Acc:HGNC:12511]	0.0257605	20.5411	0.0315217	0.128346	2685	16594	17	-1	44205033	44221626	3853	3706	54.5734	0.961848
1143	NA	-0.0618875	8.87183	0.47286	UBE2D3	protein_coding	ENSG00000109332	ubiquitin conjugating enzyme E2 D3 [Source:HGNC Symbol;Acc:HGNC:12476]	0.0363818	20.5411	0.0444442	0.303694	6162	74514	4	-1	102794383	102868896	11384	10346	48.6459	0.908819
1144	NA	-0.149688	5.30224	0.47286	MYO5A	protein_coding	ENSG00000197535	myosin VA [Source:HGNC Symbol;Acc:HGNC:7602]	0.0880062	20.5411	0.10732	0.173872	519	221768	15	-1	52307283	52529050	2355	2065	32.2392	0.876858
1145	NA	0.0574218	7.11791	0.47286	SLC39A3	protein_coding	ENSG00000141873	solute carrier family 39 member 3 [Source:HGNC Symbol;Acc:HGNC:17128]	0.0337715	20.5411	0.0413457	0.128628	1827	7949	19	-1	2732204	2740152	2687	2587	50.2601	0.962784
1146	NA	0.0685151	6.27133	0.47286	IFNAR1	protein_coding	ENSG00000142166	interferon alpha and beta receptor subunit 1 [Source:HGNC Symbol;Acc:HGNC:5432]	0.0402975	20.5411	0.0492402	0.151714	1016	35386	21	1	33324477	33359862	1706	1634	45.4865	0.957796
1147	NA	0.157848	4.7944	0.47286	RIT1	protein_coding	ENSG00000143622	Ras like without CAAX 1 [Source:HGNC Symbol;Acc:HGNC:10023]	0.0928625	20.5411	0.113595	0.247956	365	13597	1	-1	155897808	155911404	724	673	56.2021	0.929558
1148	NA	0.138515	4.95507	0.473939	ENOSF1	protein_coding	ENSG00000132199	enolase superfamily member 1 [Source:HGNC Symbol;Acc:HGNC:30365]	0.0815785	20.5411	0.0993882	0.27522	408	42353	18	-1	670324	712676	846	756	52.0132	0.893617
1149	NA	-0.0993604	6.7287	0.473939	DGKZ	protein_coding	ENSG00000149091	diacylglycerol kinase zeta [Source:HGNC Symbol;Acc:HGNC:2857]	0.0585399	20.5411	0.0716614	0.236927	1395	47650	11	1	46332905	46380554	2132	2097	63.4392	0.983583
1150	NA	-0.0352729	7.10043	0.473939	NIT2	protein_coding	ENSG00000114021	nitrilase family member 2 [Source:HGNC Symbol;Acc:HGNC:29878]	0.0207838	20.5411	0.0254499	0.0758741	1805	26935	3	1	100334701	100361635	3531	3286	51.6363	0.930615
1151	NA	-0.112006	6.26707	0.475068	ZHX3	protein_coding	ENSG00000174306	zinc fingers and homeoboxes 3 [Source:HGNC Symbol;Acc:HGNC:15935]	0.0660782	20.5411	0.0809278	0.296785	1013	139225	20	-1	41178448	41317672	2171	1403	46.7983	0.646246
1152	NA	-0.0872077	6.20002	0.475068	SRSF11	protein_coding	ENSG00000116754	serine and arginine rich splicing factor 11 [Source:HGNC Symbol;Acc:HGNC:10782]	0.0514697	20.5411	0.0623908	0.198989	967	47371	1	1	70205682	70253052	28725	7819	20.9063	0.272202
1153	NA	-0.054676	6.67282	0.475068	E2F1	protein_coding	ENSG00000101412	E2F transcription factor 1 [Source:HGNC Symbol;Acc:HGNC:3113]	0.0322762	20.5411	0.0395301	0.120464	1342	10722	20	-1	33675683	33686404	1744	1708	53.6446	0.979358
1154	NA	-0.109503	7.41772	0.475068	MCFD2	protein_coding	ENSG00000180398	multiple coagulation factor deficiency 2 [Source:HGNC Symbol;Acc:HGNC:18451]	0.064667	20.5411	0.0775679	0.205967	2249	39986	2	-1	46901870	46941855	3968	3713	62.624	0.935736
1155	NA	-0.0933001	5.7944	0.475068	BMPR2	protein_coding	ENSG00000204217	bone morphogenetic protein receptor type 2 [Source:HGNC Symbol;Acc:HGNC:1078]	0.0550983	20.5411	0.0667974	0.190544	730	190816	2	1	202376936	202567751	1242	1163	54.8392	0.936393
1156	NA	0.00971115	8.47433	0.475068	NA	NA	ENSG00000140264,ENSG00000242028	NA	0.00573696	20.5411	0.00702631	0.0124532	4678	NA	NA	NA	NA	NA	NA	NA	NA	NA
1157	NA	0.0664494	4.54004	0.475068	VWA1	protein_coding	ENSG00000179403	von Willebrand factor A domain containing 1 [Source:HGNC Symbol;Acc:HGNC:30910]	0.0392662	20.5411	0.0426394	0.0582361	306	8022	1	1	1434861	1442882	793	777	59.4981	0.979823
1158	NA	-0.0904389	6.30085	0.475068	CEP41	protein_coding	ENSG00000106477	centrosomal protein 41 [Source:HGNC Symbol;Acc:HGNC:12370]	0.0534578	20.5411	0.0647831	0.225504	1037	48663	7	-1	130393771	130442433	1841	834	50.4341	0.453015
1159	NA	0.12963	4.90103	0.475068	METTL6	protein_coding	ENSG00000206562	methyltransferase like 6 [Source:HGNC Symbol;Acc:HGNC:28343]	0.0766331	20.5411	0.0937955	0.234136	393	59292	3	-1	15381275	15440566	910	829	54.2943	0.910989
1160	NA	-0.0760531	7.74259	0.475799	NUP62	protein_coding	ENSG00000213024	nucleoporin 62 [Source:HGNC Symbol;Acc:HGNC:8066]	0.0450042	20.5411	0.0544333	0.258611	2817	22939	19	-1	49906825	49929763	4461	1933	30.7413	0.433311
1161	NA	0.143107	4.15301	0.475799	BICRAL	protein_coding	ENSG00000112624	BRD4 interacting chromatin remodeling complex associated protein like [Source:HGNC Symbol;Acc:HGNC:21111]	0.0847107	20.5411	0.10374	0.182044	234	121603	6	1	42746958	42868560	371	341	43.3636	0.919137
1162	NA	-0.0607824	5.40935	0.475799	ATP6V1H	protein_coding	ENSG00000047249	ATPase H+ transporting V1 subunit H [Source:HGNC Symbol;Acc:HGNC:18303]	0.0359818	20.5411	0.0433865	0.0887094	559	128002	8	-1	53715557	53843558	1473	1194	52.4497	0.810591
1163	NA	-0.102698	6.04918	0.475799	PLK2	protein_coding	ENSG00000145632	polo like kinase 2 [Source:HGNC Symbol;Acc:HGNC:19699]	0.0608227	20.5411	0.0744676	0.249003	871	6279	5	-1	58453982	58460260	1812	1671	44.0521	0.922185
1164	NA	-0.197478	4.91564	0.475799	ZNF264	protein_coding	ENSG00000083844	zinc finger protein 264 [Source:HGNC Symbol;Acc:HGNC:13057]	0.116963	20.5411	0.142251	0.270823	397	31347	19	1	57191500	57222846	774	716	53.3338	0.925065
1165	NA	0.0504276	9.28089	0.475887	HNRNPD	protein_coding	ENSG00000138668	heterogeneous nuclear ribonucleoprotein D [Source:HGNC Symbol;Acc:HGNC:5036]	0.029878	20.5411	0.0364256	0.226019	8182	22006	4	-1	82352498	82374503	13067	12332	53.1928	0.943751
1166	NA	-0.0802265	5.12185	0.475887	LMAN2L	protein_coding	ENSG00000114988	lectin, mannose binding 2 like [Source:HGNC Symbol;Acc:HGNC:19263]	0.047557	20.5411	0.0582314	0.112226	458	34136	2	-1	96705929	96740064	615	588	51.7857	0.956098
1167	NA	-0.141327	5.6402	0.475887	OSMR	protein_coding	ENSG00000145623	oncostatin M receptor [Source:HGNC Symbol;Acc:HGNC:8507]	0.0837808	20.5411	0.101724	0.167841	656	99739	5	1	38845858	38945596	1303	1204	55	0.924021
1168	NA	0.0776298	5.36746	0.476131	PEX26	protein_coding	ENSG00000215193	peroxisomal biogenesis factor 26 [Source:HGNC Symbol;Acc:HGNC:22965]	0.0460407	20.5411	0.0562585	0.133295	543	53219	22	1	18077920	18131138	1220	1149	51.5692	0.941803
1169	NA	0.0132973	8.25599	0.476922	NOB1	protein_coding	ENSG00000141101	NIN1 (RPN12) binding protein 1 homolog [Source:HGNC Symbol;Acc:HGNC:29540]	0.0078928	20.5411	0.00966647	0.025431	4021	13074	16	-1	69741867	69754940	6908	6725	49.717	0.973509
1170	NA	0.122544	4.98309	0.477376	TADA2B	protein_coding	ENSG00000173011	transcriptional adaptor 2B [Source:HGNC Symbol;Acc:HGNC:30781]	0.0727808	20.5411	0.089135	0.213018	416	16054	4	1	7041899	7057952	597	556	44.4029	0.931323
1171	NA	-0.0849022	6.71206	0.477433	MED13	protein_coding	ENSG00000108510	mediator complex subunit 13 [Source:HGNC Symbol;Acc:HGNC:22474]	0.0504406	20.5411	0.0614311	0.159467	1379	122678	17	-1	61942605	62065282	2680	2354	44.322	0.878358
1172	NA	0.140117	5.09	0.477915	LACTB2	protein_coding	ENSG00000147592	lactamase beta 2 [Source:HGNC Symbol;Acc:HGNC:18512]	0.0832975	20.5411	0.10078	0.25638	448	33857	8	-1	70635318	70669174	872	793	49.1753	0.909404
1173	NA	0.0741458	5.66203	0.477915	ARL8A	protein_coding	ENSG00000143862	ADP ribosylation factor like GTPase 8A [Source:HGNC Symbol;Acc:HGNC:25192]	0.0440963	20.5411	0.05352	0.11842	666	11340	1	-1	202133404	202144743	1188	988	46.8775	0.83165
1174	NA	-0.0572712	7.53827	0.477915	ADAM9	protein_coding	ENSG00000168615	ADAM metallopeptidase domain 9 [Source:HGNC Symbol;Acc:HGNC:216]	0.0340646	20.5411	0.0415132	0.157219	2445	108276	8	1	38996869	39105144	4202	3738	59.4735	0.889576
1175	NA	-0.0947529	5.46752	0.480357	CIT	protein_coding	ENSG00000122966	citron rho-interacting serine/threonine kinase [Source:HGNC Symbol;Acc:HGNC:1985]	0.0564681	20.5411	0.0680466	0.155407	582	191502	12	-1	119685790	119877291	1098	956	56.8651	0.870674
1176	NA	0.181094	4.86008	0.480937	FAM122A	protein_coding	ENSG00000187866	family with sequence similarity 122A [Source:HGNC Symbol;Acc:HGNC:23490]	0.107996	20.5411	0.132219	0.296518	382	4575	9	1	68780034	68784608	724	698	43.5444	0.964088
1177	NA	-0.0557566	7.01736	0.48159	FAAP20	protein_coding	ENSG00000162585	Fanconi anemia core complex associated protein 20 [Source:HGNC Symbol;Acc:HGNC:26428]	0.0332805	20.5411	0.0407097	0.103429	1704	28260	1	-1	2184461	2212720	2447	2329	55.8016	0.951778
1178	NA	0.207804	3.52105	0.48159	METTL4	protein_coding	ENSG00000101574	methyltransferase like 4 [Source:HGNC Symbol;Acc:HGNC:24726]	0.124049	20.5411	0.146098	0.229727	151	33985	18	-1	2537525	2571509	355	332	50.8916	0.935211
1179	NA	-0.104289	6.21486	0.481659	ZRANB1	protein_coding	ENSG00000019995	zinc finger RANBP2-type containing 1 [Source:HGNC Symbol;Acc:HGNC:18224]	0.062276	20.5411	0.0761618	0.296068	977	46067	10	1	124942123	124988189	1789	1398	52.8312	0.781442
1180	NA	-0.0450809	7.52463	0.482489	PRPF19	protein_coding	ENSG00000110107	pre-mRNA processing factor 19 [Source:HGNC Symbol;Acc:HGNC:17896]	0.0269584	20.5411	0.0330134	0.1079	2422	15859	11	-1	60890730	60906588	3722	3578	47.0841	0.961311
1181	NA	-0.103416	7.44818	0.482489	SEPHS1	protein_coding	ENSG00000086475	selenophosphate synthetase 1 [Source:HGNC Symbol;Acc:HGNC:19685]	0.0618663	20.5411	0.0751504	0.299185	2297	30875	10	-1	13317424	13348298	3778	3458	44.843	0.915299
1182	NA	0.194254	3.50182	0.482489	ZFYVE16	protein_coding	ENSG00000039319	zinc finger FYVE-type containing 16 [Source:HGNC Symbol;Acc:HGNC:20756]	0.116253	20.5411	0.142232	0.222963	149	71338	5	1	80408013	80479350	466	360	50.5417	0.772532
1183	NA	0.0878769	6.69098	0.482489	CHMP5	protein_coding	ENSG00000086065	charged multivesicular body protein 5 [Source:HGNC Symbol;Acc:HGNC:26942]	0.0526101	20.5411	0.0641643	0.245573	1359	17191	9	1	33264879	33282069	2467	2138	50.2587	0.86664
1184	NA	-0.113351	6.22223	0.482489	ROCK2	protein_coding	ENSG00000134318	Rho associated coiled-coil containing protein kinase 2 [Source:HGNC Symbol;Acc:HGNC:10252]	0.0678668	20.5411	0.0831067	0.276286	982	168570	2	-1	11179761	11348330	1817	1580	51.8323	0.869565
1185	NA	0.0269694	6.57152	0.482489	PITRM1	protein_coding	ENSG00000107959	pitrilysin metallopeptidase 1 [Source:HGNC Symbol;Acc:HGNC:17663]	0.0161489	20.5411	0.0197648	0.0339348	1251	35114	10	-1	3137728	3172841	2159	2008	53.2804	0.93006
1186	NA	0.117874	6.09803	0.482489	TMEM127	protein_coding	ENSG00000135956	transmembrane protein 127 [Source:HGNC Symbol;Acc:HGNC:26038]	0.0705946	20.5411	0.0864577	0.316868	901	17479	2	-1	96248516	96265994	1418	1376	51.4113	0.970381
1187	NA	0.221752	3.37011	0.482489	ZNF224	protein_coding	ENSG00000267680	zinc finger protein 224 [Source:HGNC Symbol;Acc:HGNC:13017]	0.13282	20.5411	0.162197	0.236159	136	15548	19	1	44094339	44109886	273	219	46.347	0.802198
1188	NA	-0.145059	5.09	0.482489	LCOR	protein_coding	ENSG00000196233	ligand dependent nuclear receptor corepressor [Source:HGNC Symbol;Acc:HGNC:29503]	0.0868929	20.5411	0.105719	0.226278	448	163678	10	1	96832282	96995959	972	789	42.5501	0.811728
1189	NA	0.239187	3.97614	0.482489	RABGAP1L	protein_coding	ENSG00000152061	RAB GTPase activating protein 1 like [Source:HGNC Symbol;Acc:HGNC:24663]	0.143308	20.5411	0.170769	0.246353	207	835899	1	1	174159410	174995308	457	437	52.7391	0.956236
1190	NA	0.159543	4.58643	0.482596	CHRNA5	protein_coding	ENSG00000169684	cholinergic receptor nicotinic alpha 5 subunit [Source:HGNC Symbol;Acc:HGNC:1959]	0.0956425	20.5411	0.117065	0.267309	316	29750	15	1	78565520	78595269	632	597	47.0117	0.94462
1191	NA	-0.132027	5.23102	0.482596	PLK4	protein_coding	ENSG00000142731	polo like kinase 4 [Source:HGNC Symbol;Acc:HGNC:11397]	0.0791533	20.5411	0.0964763	0.246787	494	18335	4	1	127880861	127899195	862	816	47.4681	0.946636
1192	NA	-0.0389729	9.48063	0.483039	JPT1	protein_coding	ENSG00000189159	Jupiter microtubule associated homolog 1 [Source:HGNC Symbol;Acc:HGNC:14569]	0.023382	20.5411	0.0286236	0.173946	9397	33034	17	-1	75135248	75168281	15352	13908	41.0267	0.905941
1193	NA	-0.0603752	7.31263	0.483039	SCRN1	protein_coding	ENSG00000136193	secernin 1 [Source:HGNC Symbol;Acc:HGNC:22192]	0.0362273	20.5411	0.0443194	0.147855	2091	70187	7	-1	29920103	29990289	3185	3011	54.5842	0.945369
1194	NA	-0.143004	4.57727	0.483465	GSKIP	protein_coding	ENSG00000100744	GSK3B interacting protein [Source:HGNC Symbol;Acc:HGNC:20343]	0.0858563	20.5411	0.104118	0.231247	314	23837	14	1	96363452	96387288	786	699	52.3033	0.889313
1195	NA	0.0229488	6.56226	0.483552	ITPRIPL2	protein_coding	ENSG00000205730	ITPRIP like 2 [Source:HGNC Symbol;Acc:HGNC:27257]	0.0137826	20.5411	0.0167617	0.0303913	1243	7698	16	1	19113932	19121629	1973	1879	54.0149	0.952357
1196	NA	0.0428421	5.5282	0.483624	EEF1AKMT1	protein_coding	ENSG00000150456	EEF1A lysine methyltransferase 1 [Source:HGNC Symbol;Acc:HGNC:27351]	0.0257385	20.5411	0.031483	0.0572399	607	45228	13	-1	20728731	20773958	1025	971	47.8177	0.947317
1197	NA	-0.0535485	7.76596	0.48391	LRP10	protein_coding	ENSG00000197324	LDL receptor related protein 10 [Source:HGNC Symbol;Acc:HGNC:14553]	0.0321858	20.5411	0.0393881	0.187437	2863	9968	14	1	22871613	22881580	4504	4238	51.4379	0.940941
1198	NA	-0.143717	5.62695	0.484241	ANKFY1	protein_coding	ENSG00000185722	ankyrin repeat and FYVE domain containing 1 [Source:HGNC Symbol;Acc:HGNC:20763]	0.0864262	20.5411	0.0971784	0.279148	650	100071	17	-1	4163907	4263977	1086	954	49.1667	0.878453
1199	NA	-0.20206	3.59553	0.484641	ZBTB14	protein_coding	ENSG00000198081	zinc finger and BTB domain containing 14 [Source:HGNC Symbol;Acc:HGNC:12860]	0.121578	20.5411	0.147788	0.239231	159	8035	18	-1	5289019	5297053	410	378	45.1984	0.921951
1200	NA	0.0999188	6.55178	0.48471	MED29	protein_coding	ENSG00000063322	mediator complex subunit 29 [Source:HGNC Symbol;Acc:HGNC:23074]	0.06014	20.5411	0.0736514	0.261187	1234	9335	19	1	39391303	39400637	1886	1821	51.3591	0.965536
1201	NA	0.0888137	5.56342	0.484978	NET1	protein_coding	ENSG00000173848	neuroepithelial cell transforming 1 [Source:HGNC Symbol;Acc:HGNC:14592]	0.0534806	20.5411	0.0641566	0.158644	622	45913	10	1	5412551	5458463	1091	934	47.3576	0.856095
1202	NA	-0.10207	6.80915	0.484998	AMFR	protein_coding	ENSG00000159461	autocrine motility factor receptor [Source:HGNC Symbol;Acc:HGNC:463]	0.0614942	20.5411	0.0750622	0.283566	1475	64087	16	-1	56361452	56425538	2273	2118	58.3083	0.931808
1203	NA	-0.0558503	8.6424	0.484998	CAPZA1	protein_coding	ENSG00000116489	capping actin protein of muscle Z-line subunit alpha 1 [Source:HGNC Symbol;Acc:HGNC:1488]	0.0336651	20.5411	0.0411971	0.235769	5256	52447	1	1	112619173	112671619	9579	9170	58.2093	0.957302
1204	NA	0.125834	4.99001	0.484998	CHCHD7	protein_coding	ENSG00000170791	coiled-coil-helix-coiled-coil-helix domain containing 7 [Source:HGNC Symbol;Acc:HGNC:28314]	0.0758774	20.5411	0.0922068	0.241295	418	7113	8	1	56211686	56218798	991	799	49.4919	0.806256
1205	NA	-0.117118	5.55411	0.484998	POMT2	protein_coding	ENSG00000009830	protein O-mannosyltransferase 2 [Source:HGNC Symbol;Acc:HGNC:19743]	0.070623	20.5411	0.0864544	0.240886	618	45929	14	-1	77274956	77320884	919	890	57.1112	0.968444
1206	NA	-0.117797	6.75127	0.484998	PPP6R3	protein_coding	ENSG00000110075	protein phosphatase 6 regulatory subunit 3 [Source:HGNC Symbol;Acc:HGNC:1173]	0.0710326	20.5411	0.0868354	0.249537	1417	154604	11	1	68460731	68615334	2268	2156	54.2282	0.950617
1207	NA	0.0658432	6.62695	0.485132	UBTD2	protein_coding	ENSG00000168246	ubiquitin domain containing 2 [Source:HGNC Symbol;Acc:HGNC:24463]	0.0397185	20.5411	0.0486009	0.136476	1300	74432	5	-1	172209640	172284071	1797	1483	53.6433	0.825264
1208	NA	-0.110057	4.99689	0.486281	RNF111	protein_coding	ENSG00000157450	ring finger protein 111 [Source:HGNC Symbol;Acc:HGNC:17384]	0.0664604	20.5411	0.0806985	0.183878	420	232245	15	1	58865175	59097419	797	750	45.816	0.941029
1209	NA	-0.0837588	7.54709	0.486949	ZMAT2	protein_coding	ENSG00000146007	zinc finger matrin-type 2 [Source:HGNC Symbol;Acc:HGNC:26433]	0.0506364	20.5411	0.0611088	0.285611	2460	7997	5	1	140698680	140706676	5996	3696	57.6967	0.616411
1210	NA	0.0671952	6.70471	0.486949	SRI	protein_coding	ENSG00000075142	sorcin [Source:HGNC Symbol;Acc:HGNC:11292]	0.0406269	20.5411	0.0486985	0.138078	1372	21876	7	-1	88205118	88226993	3032	2759	44.7836	0.90996
1211	NA	0.0141704	7.39964	0.486949	MRM3	protein_coding	ENSG00000171861	mitochondrial rRNA methyltransferase 3 [Source:HGNC Symbol;Acc:HGNC:18485]	0.00856812	20.5411	0.0104802	0.0189858	2221	10237	17	1	782273	792509	3324	3235	40.3997	0.973225
1212	NA	-0.157831	4.72559	0.487213	DPP8	protein_coding	ENSG00000074603	dipeptidyl peptidase 8 [Source:HGNC Symbol;Acc:HGNC:16490]	0.0954831	20.5411	0.114653	0.294592	348	75242	15	-1	65442463	65517704	778	606	53.8432	0.77892
1213	NA	-0.0781306	8.9733	0.487213	BIRC5	protein_coding	ENSG00000089685	baculoviral IAP repeat containing 5 [Source:HGNC Symbol;Acc:HGNC:593]	0.0472762	20.5411	0.0563636	0.269809	6611	11451	17	1	78214186	78225636	10416	10122	54.2473	0.971774
1214	NA	-0.104684	5.72352	0.48726	CDC42SE1	protein_coding	ENSG00000197622	CDC42 small effector 1 [Source:HGNC Symbol;Acc:HGNC:17719]	0.0633675	20.5411	0.0776001	0.232667	695	19355	1	-1	151050971	151070325	1732	1630	55.3067	0.941109
1215	NA	0.0467922	9.64624	0.48726	YWHAB	protein_coding	ENSG00000166913	tyrosine 3-monooxygenase/tryptophan 5-monooxygenase activation protein beta [Source:HGNC Symbol;Acc:HGNC:12849]	0.0283301	20.5411	0.0346474	0.208028	10540	22857	20	1	44885676	44908532	19726	11207	40.4039	0.568133
1216	NA	-0.0910102	6.41579	0.488319	CCDC6	protein_coding	ENSG00000108091	coiled-coil domain containing 6 [Source:HGNC Symbol;Acc:HGNC:18782]	0.0551577	20.5411	0.0674589	0.185367	1123	117894	10	-1	59788763	59906656	1791	1667	43.6953	0.930765
1217	NA	-0.145118	3.92651	0.488319	FBXW8	protein_coding	ENSG00000174989	F-box and WD repeat domain containing 8 [Source:HGNC Symbol;Acc:HGNC:13597]	0.0879733	20.5411	0.107065	0.1716	200	120193	12	1	116910956	117031148	473	404	47.995	0.854123
1218	NA	-0.0763002	7.56805	0.488709	TRIOBP	protein_coding	ENSG00000100106	TRIO and F-actin binding protein [Source:HGNC Symbol;Acc:HGNC:17009]	0.0462824	20.5411	0.0561576	0.285784	2496	79569	22	1	37696988	37776556	3557	2078	42.9827	0.5842
1219	NA	-0.0944141	6.66311	0.488709	ATP2C1	protein_coding	ENSG00000017260	ATPase secretory pathway Ca2+ transporting 1 [Source:HGNC Symbol;Acc:HGNC:13211]	0.0572872	20.5411	0.0694734	0.307103	1333	166118	3	1	130850595	131016712	2499	2350	50.7221	0.940376
1220	NA	-0.0789455	6.58071	0.488709	RBMS1	protein_coding	ENSG00000153250	RNA binding motif single stranded interacting protein 1 [Source:HGNC Symbol;Acc:HGNC:9907]	0.0479108	20.5411	0.0585015	0.198577	1259	221644	2	-1	160272151	160493794	2669	1813	53.4721	0.679281
1221	NA	-0.176766	4.15301	0.489982	SP4	protein_coding	ENSG00000105866	Sp4 transcription factor [Source:HGNC Symbol;Acc:HGNC:11209]	0.1074	20.5411	0.131407	0.227628	234	86789	7	1	21428034	21514822	399	367	47.2916	0.919799
1222	NA	0.113973	5.277	0.490039	ATF1	protein_coding	ENSG00000123268	activating transcription factor 1 [Source:HGNC Symbol;Acc:HGNC:783]	0.06928	20.5411	0.0845585	0.183173	510	57413	12	1	50763710	50821122	861	785	47.3376	0.911731
1223	NA	-0.135265	5.11554	0.490039	MRE11	protein_coding	ENSG00000020922	MRE11 homolog, double strand break repair nuclease [Source:HGNC Symbol;Acc:HGNC:7230]	0.082233	20.5411	0.094419	0.241017	456	78331	11	-1	94415578	94493908	1159	885	47.426	0.763589
1224	NA	-0.124123	5.11554	0.490576	VRK3	protein_coding	ENSG00000105053	vaccinia related kinase 3 [Source:HGNC Symbol;Acc:HGNC:18996]	0.075508	20.5411	0.0912598	0.248442	456	49480	19	-1	49976467	50025946	848	754	54.0093	0.889151
1225	NA	-0.149101	4.0442	0.491104	CBLB	protein_coding	ENSG00000114423	Cbl proto-oncogene B [Source:HGNC Symbol;Acc:HGNC:1542]	0.0907885	20.5411	0.111066	0.197966	217	214092	3	-1	105655461	105869552	331	240	40.7625	0.725076
1226	NA	-0.119506	5.42985	0.491104	GNB5	protein_coding	ENSG00000069966	G protein subunit beta 5 [Source:HGNC Symbol;Acc:HGNC:4401]	0.072771	20.5411	0.0885833	0.242154	567	76265	15	-1	52115105	52191369	1322	1138	51.2601	0.860817
1227	NA	-0.100742	5.9674	0.491104	RAB35	protein_coding	ENSG00000111737	RAB35, member RAS oncogene family [Source:HGNC Symbol;Acc:HGNC:9774]	0.0613575	20.5411	0.0745378	0.260853	823	22408	12	-1	120095095	120117502	1363	1316	50.5912	0.965517
1228	NA	0.135896	4.17139	0.491276	ZNF502	protein_coding	ENSG00000196653	zinc finger protein 502 [Source:HGNC Symbol;Acc:HGNC:23718]	0.0828012	20.5411	0.0987338	0.180455	237	11189	3	1	44712643	44723831	362	168	36.7321	0.464088
1229	NA	-0.0536778	5.75635	0.491965	PACS2	protein_coding	ENSG00000179364	phosphofurin acidic cluster sorting protein 2 [Source:HGNC Symbol;Acc:HGNC:23794]	0.0327331	20.5411	0.039688	0.0954659	711	97585	14	1	105300563	105398147	1242	1224	55.2974	0.985507
1230	NA	0.133845	4.86008	0.491965	LIMK2	protein_coding	ENSG00000182541	LIM domain kinase 2 [Source:HGNC Symbol;Acc:HGNC:6614]	0.0816628	20.5411	0.0993857	0.257703	382	67842	22	1	31212239	31280080	1025	854	51.0995	0.833171
1231	NA	-0.122176	6.12185	0.491965	PTBP3	protein_coding	ENSG00000119314	polypyrimidine tract binding protein 3 [Source:HGNC Symbol;Acc:HGNC:10253]	0.0745731	20.5411	0.0877016	0.20927	916	115952	9	-1	112217716	112333667	2548	2422	48.7622	0.950549
1232	NA	0.112639	4.8487	0.491965	AC005258.1/SPPL2B	protein_coding	ENSG00000005206/ENSG00000273734	signal peptide peptidase like 2B [Source:HGNC Symbol;Acc:HGNC:30627]	0.0687594	20.5411	0.0830972	0.153884	379	85282	19	1	2269525	2354806	591	569	47.6889	0.962775
1233	NA	0.13513	5.41193	0.491965	COA7	protein_coding	ENSG00000162377	cytochrome c oxidase assembly factor 7 (putative) [Source:HGNC Symbol;Acc:HGNC:25716]	0.0825002	20.5411	0.101	0.289783	560	13916	1	-1	52684451	52698366	936	851	51.3102	0.909188
1234	NA	-0.0572487	7.66149	0.491965	GLG1	protein_coding	ENSG00000090863	golgi glycoprotein 1 [Source:HGNC Symbol;Acc:HGNC:4316]	0.0349556	20.5411	0.0426951	0.193004	2663	159718	16	-1	74447427	74607144	4592	3960	54.9737	0.862369
1235	NA	-0.200115	3.95507	0.491973	PLB1	protein_coding	ENSG00000163803	phospholipase B1 [Source:HGNC Symbol;Acc:HGNC:30041]	0.122273	20.5411	0.149039	0.248054	204	186644	2	1	28457145	28643788	312	176	21.733	0.564103
1236	NA	0.204441	3.29388	0.491973	CEP76	protein_coding	ENSG00000101624	centrosomal protein 76 [Source:HGNC Symbol;Acc:HGNC:25727]	0.124927	20.5411	0.152943	0.22715	129	40945	18	-1	12661833	12702777	674	344	45.1395	0.510386
1237	NA	-0.0534191	5.32157	0.491973	LYPLAL1	protein_coding	ENSG00000143353	lysophospholipase like 1 [Source:HGNC Symbol;Acc:HGNC:20440]	0.0326444	20.5411	0.039543	0.0766528	526	39022	1	1	219173844	219212865	873	826	48.7082	0.946163
1238	NA	0.0504767	7.13049	0.49408	DYNC1LI1	protein_coding	ENSG00000144635	dynein cytoplasmic 1 light intermediate chain 1 [Source:HGNC Symbol;Acc:HGNC:18745]	0.0309012	20.5411	0.0377864	0.140989	1843	44904	3	-1	32525971	32570874	3266	2804	35.1555	0.858543
1239	NA	-0.0979443	6.48232	0.49408	ETS2	protein_coding	ENSG00000157557	ETS proto-oncogene 2, transcription factor [Source:HGNC Symbol;Acc:HGNC:3489]	0.0599737	20.5411	0.0733815	0.276168	1176	19649	21	1	38805307	38824955	2393	2251	44.4283	0.94066
1240	NA	-0.153621	5.15301	0.497174	TUBGCP3	protein_coding	ENSG00000126216	tubulin gamma complex associated protein 3 [Source:HGNC Symbol;Acc:HGNC:18598]	0.0943438	20.5411	0.113801	0.23838	468	103163	13	-1	112485005	112588167	915	861	46.0755	0.940984
1241	NA	-0.0337676	8.27665	0.497174	SNRPE	protein_coding	ENSG00000182004	small nuclear ribonucleoprotein polypeptide E [Source:HGNC Symbol;Acc:HGNC:11161]	0.0207406	20.5411	0.0254019	0.107368	4079	8948	1	1	203861603	203870550	7751	7512	50.1696	0.969165
1242	NA	0.160832	4.08355	0.497174	POLR3B	protein_coding	ENSG00000013503	RNA polymerase III subunit B [Source:HGNC Symbol;Acc:HGNC:30348]	0.0987982	20.5411	0.120297	0.246335	223	152541	12	1	106357658	106510198	398	371	56.9057	0.932161
1243	NA	0.0204102	8.68032	0.497174	LAMTOR1	protein_coding	ENSG00000149357	late endosomal/lysosomal adaptor, MAPK and MTOR activator 1 [Source:HGNC Symbol;Acc:HGNC:26068]	0.0125381	20.5411	0.0153075	0.0564391	5396	17493	11	-1	72085895	72103387	8508	7862	63.7978	0.924071
1244	NA	0.018278	7.13205	0.499024	RUVBL1	protein_coding	ENSG00000175792	RuvB like AAA ATPase 1 [Source:HGNC Symbol;Acc:HGNC:10474]	0.0112457	20.5411	0.013547	0.022246	1845	89137	3	-1	128064778	128153914	4413	3899	44.6517	0.883526
1245	NA	-0.0882912	6.62472	0.499358	WDR26	protein_coding	ENSG00000162923	WD repeat domain 26 [Source:HGNC Symbol;Acc:HGNC:21208]	0.0543536	20.5411	0.0649433	0.260876	1298	51891	1	-1	224385143	224437033	2343	2042	47.9422	0.871532
1246	NA	-0.0453084	5.05744	0.499358	RNFT1	protein_coding	ENSG00000189050	ring finger protein, transmembrane 1 [Source:HGNC Symbol;Acc:HGNC:30206]	0.0278981	20.5411	0.0341678	0.0538198	438	12522	17	-1	59952240	59964761	690	661	53.413	0.957971
1247	NA	-0.0400789	7.8737	0.499469	CNIH1	protein_coding	ENSG00000100528	cornichon family AMPA receptor auxiliary protein 1 [Source:HGNC Symbol;Acc:HGNC:19431]	0.0246867	20.5411	0.0299863	0.122245	3085	17872	14	-1	54423560	54441431	5533	5357	54.7702	0.968191
1248	NA	0.0984395	5.44504	0.50022	RARS2	protein_coding	ENSG00000146282	arginyl-tRNA synthetase 2, mitochondrial [Source:HGNC Symbol;Acc:HGNC:21406]	0.0606862	20.5411	0.0738898	0.189877	573	75626	6	-1	87514378	87590003	1346	932	45.8809	0.692422
1249	NA	-0.1144	4.81013	0.50022	ZNF473	protein_coding	ENSG00000142528	zinc finger protein 473 [Source:HGNC Symbol;Acc:HGNC:23239]	0.07054	20.5411	0.0861556	0.189849	369	27701	19	1	50025714	50053414	599	570	40.0421	0.951586
1250	NA	-0.0572989	5.91927	0.500548	APEX2	protein_coding	ENSG00000169188	apurinic/apyrimidinic endodeoxyribonuclease 2 [Source:HGNC Symbol;Acc:HGNC:17889]	0.0353501	20.5411	0.0419719	0.0873763	796	8701	X	1	55000357	55009057	1861	1421	46.6847	0.763568
1251	NA	0.0825829	6.41322	0.500548	CNOT9	protein_coding	ENSG00000144580	CCR4-NOT transcription complex subunit 9 [Source:HGNC Symbol;Acc:HGNC:10445]	0.0509611	20.5411	0.0619257	0.223133	1121	28501	2	1	218568580	218597080	2003	1902	53.6882	0.949576
1252	NA	-0.0485751	6.94799	0.500813	ARHGEF12	protein_coding	ENSG00000196914	Rho guanine nucleotide exchange factor 12 [Source:HGNC Symbol;Acc:HGNC:14193]	0.0299889	20.5411	0.0367287	0.104105	1624	153023	11	1	120336914	120489936	2705	2381	55.278	0.880222
1253	NA	-0.12312	5.47494	0.50086	CAAP1	protein_coding	ENSG00000120159	caspase activity and apoptosis inhibitor 1 [Source:HGNC Symbol;Acc:HGNC:25834]	0.0760391	20.5411	0.0922101	0.289091	585	52120	9	-1	26840685	26892804	1189	1091	51.505	0.917578
1254	NA	-0.042489	8.73721	0.50086	RAB5C	protein_coding	ENSG00000108774	RAB5C, member RAS oncogene family [Source:HGNC Symbol;Acc:HGNC:9785]	0.0262468	20.5411	0.0319585	0.0634246	5613	30069	17	-1	42124976	42155044	9200	8867	57.047	0.963804
1255	NA	0.14033	4.91564	0.502025	ALKBH4	protein_coding	ENSG00000160993	alkB homolog 4, lysine demethylase [Source:HGNC Symbol;Acc:HGNC:21900]	0.0867933	20.5411	0.106245	0.270285	397	8639	7	-1	102456238	102464876	605	467	42.7645	0.771901
1256	NA	0.033574	7.29667	0.502025	TCERG1	protein_coding	ENSG00000113649	transcription elongation regulator 1 [Source:HGNC Symbol;Acc:HGNC:15630]	0.0207678	20.5411	0.0253986	0.0660304	2068	64651	5	1	146447311	146511961	12343	6213	25.9804	0.503362
1257	NA	0.18682	3.74208	0.502207	PTCD2	protein_coding	ENSG00000049883	pentatricopeptide repeat domain 2 [Source:HGNC Symbol;Acc:HGNC:25734]	0.115644	20.5411	0.141249	0.234375	176	48029	5	1	72320367	72368395	448	422	51.9431	0.941964
1258	NA	-0.098255	6.07869	0.502207	TOM1L2	protein_coding	ENSG00000175662	target of myb1 like 2 membrane trafficking protein [Source:HGNC Symbol;Acc:HGNC:11984]	0.0608233	20.5411	0.0743589	0.223213	889	128912	17	-1	17843511	17972422	1291	1252	48.5136	0.969791
1259	NA	0.0494562	7.2156	0.502207	GMPS	protein_coding	ENSG00000163655	guanine monophosphate synthase [Source:HGNC Symbol;Acc:HGNC:4378]	0.0306211	20.5411	0.0374257	0.106188	1955	73491	3	1	155870536	155944026	3588	2784	43.1419	0.77592
1260	NA	-0.133507	4.64897	0.502702	THRA	protein_coding	ENSG00000126351	thyroid hormone receptor alpha [Source:HGNC Symbol;Acc:HGNC:11796]	0.0827126	20.5411	0.100256	0.236033	330	35578	17	1	40058290	40093867	524	469	54.4691	0.895038
1261	NA	-0.0797332	7.89966	0.502755	PAFAH1B1	protein_coding	ENSG00000007168	platelet activating factor acetylhydrolase 1b regulatory subunit 1 [Source:HGNC Symbol;Acc:HGNC:8574]	0.0494313	20.5411	0.060519	0.266671	3141	92406	17	1	2593210	2685615	5413	4792	46.5726	0.885276
1262	NA	0.0451733	7.80179	0.502755	NDUFA5	protein_coding	ENSG00000128609	NADH:ubiquinone oxidoreductase subunit A5 [Source:HGNC Symbol;Acc:HGNC:7688]	0.0280195	20.5411	0.0342485	0.127557	2935	21259	7	-1	123536997	123558255	4798	4567	51.104	0.951855
1263	NA	0.225711	3.07707	0.502755	TPCN2	protein_coding	ENSG00000162341	two pore segment channel 2 [Source:HGNC Symbol;Acc:HGNC:20820]	0.140017	20.5411	0.16477	0.232936	111	113544	11	1	69048897	69162440	392	373	53.1716	0.951531
1264	NA	-0.0383005	8.26315	0.502755	PPFIBP1	protein_coding	ENSG00000110841	PPFIA binding protein 1 [Source:HGNC Symbol;Acc:HGNC:9249]	0.023768	20.5411	0.0290837	0.114081	4041	172134	12	1	27523431	27695564	5730	5316	55.6977	0.927749
1265	NA	-0.0481818	6.22076	0.502755	STK16	protein_coding	ENSG00000115661	serine/threonine kinase 16 [Source:HGNC Symbol;Acc:HGNC:11394]	0.0299062	20.5411	0.0366029	0.0723304	981	4883	2	1	219245455	219250337	1507	1480	55.4236	0.982084
1266	NA	0.0640611	5.75432	0.502755	EPHB4	protein_coding	ENSG00000196411	EPH receptor B4 [Source:HGNC Symbol;Acc:HGNC:3395]	0.0397644	20.5411	0.0484772	0.123023	710	24957	7	-1	100802565	100827521	1312	1278	50.633	0.974085
1267	NA	-0.118442	5.10602	0.502755	TENT2	protein_coding	ENSG00000164329	terminal nucleotidyltransferase 2 [Source:HGNC Symbol;Acc:HGNC:26776]	0.0735231	20.5411	0.0892596	0.248673	453	74529	5	1	79612120	79686648	792	715	49.1077	0.902778
1268	NA	-0.0678167	5.44756	0.503027	TAOK1	protein_coding	ENSG00000160551	TAO kinase 1 [Source:HGNC Symbol;Acc:HGNC:29259]	0.0421168	20.5411	0.0486953	0.0866376	574	161441	17	1	29390464	29551904	1218	1000	45.872	0.821018
1269	NA	0.148577	4.55411	0.50375	EPC2	protein_coding	ENSG00000135999	enhancer of polycomb homolog 2 [Source:HGNC Symbol;Acc:HGNC:24543]	0.0923433	20.5411	0.109571	0.225364	309	143129	2	1	148644440	148787568	1691	1202	22.9077	0.710822
1270	NA	-0.0132928	8.24988	0.504147	OLA1	protein_coding	ENSG00000138430	Obg like ATPase 1 [Source:HGNC Symbol;Acc:HGNC:28833]	0.00826761	20.5411	0.010124	0.0269538	4004	176252	2	-1	174072447	174248698	6929	6632	44.0472	0.957137
1271	NA	0.0988014	4.91201	0.504147	FAM173B	protein_coding	ENSG00000150756	family with sequence similarity 173 member B [Source:HGNC Symbol;Acc:HGNC:27029]	0.0614575	20.5411	0.0716818	0.132053	396	23568	5	-1	10226330	10249897	715	682	51.1628	0.953846
1272	NA	-0.066291	5.19554	0.504986	RAD51AP1	protein_coding	ENSG00000111247	RAD51 associated protein 1 [Source:HGNC Symbol;Acc:HGNC:16956]	0.0412725	20.5411	0.0501656	0.0946136	482	21251	12	1	4538798	4560048	1648	854	52.2119	0.518204
1273	NA	0.139983	4.45757	0.504986	UNK	protein_coding	ENSG00000132478	unkempt family zinc finger [Source:HGNC Symbol;Acc:HGNC:29369]	0.0871737	20.5411	0.106753	0.237353	289	41029	17	1	75784771	75825799	416	395	51.2734	0.949519
1274	NA	0.163271	4.20151	0.504986	GPX7	protein_coding	ENSG00000116157	glutathione peroxidase 7 [Source:HGNC Symbol;Acc:HGNC:4559]	0.101702	20.5411	0.117997	0.246158	242	6680	1	1	52602372	52609051	326	282	44.7908	0.865031
1275	NA	0.140149	5.02412	0.507027	TMEM154	protein_coding	ENSG00000170006	transmembrane protein 154 [Source:HGNC Symbol;Acc:HGNC:26489]	0.0874462	20.5411	0.107013	0.281372	428	61534	4	-1	152618632	152680165	1692	1582	51.2857	0.934988
1276	NA	-0.037975	11.8204	0.507174	RPL15	protein_coding	ENSG00000174748	ribosomal protein L15 [Source:HGNC Symbol;Acc:HGNC:10306]	0.0237097	20.5411	0.0290169	0.260811	47568	7830	3	1	23916545	23924374	83216	73489	49.1752	0.883111
1277	NA	-0.109642	6.67925	0.507174	UBASH3B	protein_coding	ENSG00000154127	ubiquitin associated and SH3 domain containing B [Source:HGNC Symbol;Acc:HGNC:29884]	0.0684629	20.5411	0.0838494	0.317456	1348	158799	11	1	122655675	122814473	1941	1746	47.4187	0.899536
1278	NA	-0.130033	5.30502	0.507174	DDX52	protein_coding	ENSG00000278053	DExD-box helicase 52 [Source:HGNC Symbol;Acc:HGNC:20038]	0.0812198	20.5411	0.0994665	0.298593	520	33726	17	-1	37609739	37643464	4230	3418	17.0029	0.808038
1279	NA	-0.0185536	9.54386	0.507174	PRKAR1A	protein_coding	ENSG00000108946	protein kinase cAMP-dependent type I regulatory subunit alpha [Source:HGNC Symbol;Acc:HGNC:9388]	0.0115905	20.5411	0.0140148	0.0532032	9818	39540	17	1	68511780	68551319	16738	16519	63.3064	0.986916
1280	NA	-0.182182	4.09643	0.508373	PCMTD2	protein_coding	ENSG00000203880	protein-L-isoaspartate (D-aspartate) O-methyltransferase domain containing 2 [Source:HGNC Symbol;Acc:HGNC:15882]	0.113978	20.5411	0.137064	0.293102	225	32127	20	1	64255695	64287821	423	404	52.6312	0.955083
1281	NA	-0.124359	4.71728	0.508373	SGSM3	protein_coding	ENSG00000100359	small G protein signaling modulator 3 [Source:HGNC Symbol;Acc:HGNC:25228]	0.0778127	20.5411	0.0940312	0.215786	346	39699	22	1	40370591	40410289	493	479	51.0251	0.971602
1282	NA	-0.0579044	7.54826	0.508373	BCLAF1	protein_coding	ENSG00000029363	BCL2 associated transcription factor 1 [Source:HGNC Symbol;Acc:HGNC:16863]	0.0362327	20.5411	0.044375	0.15044	2462	33225	6	-1	136256627	136289851	6155	4591	44.9477	0.745898
1283	NA	-0.0952995	6.13907	0.508906	ADNP	protein_coding	ENSG00000101126	activity dependent neuroprotector homeobox [Source:HGNC Symbol;Acc:HGNC:15766]	0.0596704	20.5411	0.0728896	0.225702	927	42506	20	-1	50888916	50931421	1726	1569	45.7457	0.909038
1284	NA	-0.0922833	6.89367	0.509303	BRD7	protein_coding	ENSG00000166164	bromodomain containing 7 [Source:HGNC Symbol;Acc:HGNC:14310]	0.057821	20.5411	0.0707701	0.272873	1564	55448	16	-1	50313487	50368934	3727	2648	44.2564	0.710491
1285	NA	0.0461126	7.96915	0.509303	COA3	protein_coding	ENSG00000183978	cytochrome c oxidase assembly factor 3 [Source:HGNC Symbol;Acc:HGNC:24990]	0.0288981	20.5411	0.0353903	0.170558	3296	3558	17	-1	42795147	42798704	5429	5206	51.3586	0.958924
1286	NA	-0.162383	4.69628	0.509303	TIA1	protein_coding	ENSG00000116001	TIA1 cytotoxic granule associated RNA binding protein [Source:HGNC Symbol;Acc:HGNC:11802]	0.101874	20.5411	0.123667	0.29153	341	39217	2	-1	70209444	70248660	784	734	54.5422	0.936224
1287	NA	-0.0254505	7.02748	0.509303	WASHC3	protein_coding	ENSG00000120860	WASH complex subunit 3 [Source:HGNC Symbol;Acc:HGNC:24256]	0.0159725	20.5411	0.0194854	0.038593	1716	49223	12	-1	102012927	102062149	2931	2785	47.4496	0.950188
1288	NA	-0.314495	2.6402	0.509303	HR	protein_coding	ENSG00000168453	HR, lysine demethylase and nuclear receptor corepressor [Source:HGNC Symbol;Acc:HGNC:5172]	0.197057	19.5411	0.175357	0.237954	82	18970	8	-1	22114415	22133384	334	323	55.1641	0.967066
1289	NA	-0.111876	5.24265	0.509303	MASTL	protein_coding	ENSG00000120539	microtubule associated serine/threonine kinase like [Source:HGNC Symbol;Acc:HGNC:19042]	0.0702742	20.5411	0.0857675	0.190852	498	32101	10	1	27154824	27186924	823	765	51.4065	0.929526
1290	NA	-0.0698413	8.69575	0.509303	KPNA2	protein_coding	ENSG00000182481	karyopherin subunit alpha 2 [Source:HGNC Symbol;Acc:HGNC:6395]	0.0438806	20.5411	0.053409	0.241064	5454	11324	17	1	68035519	68046842	9971	8610	46.0372	0.863504
1291	NA	-0.0553526	6.02916	0.509303	NUP107	protein_coding	ENSG00000111581	nucleoporin 107 [Source:HGNC Symbol;Acc:HGNC:29914]	0.0348029	20.5411	0.0426154	0.1151	859	59076	12	1	68686734	68745809	1645	1517	54.1042	0.922188
1292	NA	-0.116195	5.53058	0.509303	C3orf38	protein_coding	ENSG00000179021	chromosome 3 open reading frame 38 [Source:HGNC Symbol;Acc:HGNC:28384]	0.0730772	20.5411	0.08851	0.272836	608	18987	3	1	88149743	88168729	976	920	47.5989	0.942623
1293	NA	-0.1163	5.81208	0.509303	KIAA0930	protein_coding	ENSG00000100364	KIAA0930 [Source:HGNC Symbol;Acc:HGNC:1314]	0.0731729	20.5411	0.0894613	0.265388	739	50432	22	-1	45190338	45240769	3206	1334	55.9415	0.416095
1294	NA	-0.118698	5.11237	0.509303	RAB11FIP5	protein_coding	ENSG00000135631	RAB11 family interacting protein 5 [Source:HGNC Symbol;Acc:HGNC:24845]	0.0746902	20.5411	0.0914716	0.205019	455	83340	2	-1	73073382	73156721	731	703	53.6799	0.961696
1295	NA	0.24028	3.21339	0.509303	MR1	protein_coding	ENSG00000153029	major histocompatibility complex, class I-related [Source:HGNC Symbol;Acc:HGNC:4975]	0.151197	20.5411	0.163254	0.244558	122	28514	1	1	181033425	181061938	833	343	55.242	0.411765
1296	NA	-0.106339	6.86008	0.509303	AASDHPPT	protein_coding	ENSG00000149313	aminoadipate-semialdehyde dehydrogenase-phosphopantetheinyl transferase [Source:HGNC Symbol;Acc:HGNC:14235]	0.0669193	20.5411	0.0818442	0.236582	1528	23210	11	1	106075501	106098710	2447	2336	50.9812	0.954638
1297	NA	0.164025	4.91201	0.509303	TBC1D15	protein_coding	ENSG00000121749	TBC1 domain family member 15 [Source:HGNC Symbol;Acc:HGNC:25694]	0.103262	20.5411	0.126348	0.295411	396	87542	12	1	71839707	71927248	649	600	50.495	0.924499
1298	NA	0.066035	7.01736	0.509303	EXOSC1	protein_coding	ENSG00000171311	exosome component 1 [Source:HGNC Symbol;Acc:HGNC:17286]	0.0415841	20.5411	0.0507688	0.1904	1704	9876	10	-1	97436142	97446017	3055	2464	44.3486	0.806547
1299	NA	-0.0998777	5.09963	0.509303	HACL1	protein_coding	ENSG00000131373	2-hydroxyacyl-CoA lyase 1 [Source:HGNC Symbol;Acc:HGNC:17856]	0.0628958	20.5411	0.0750641	0.176223	451	41149	3	-1	15560704	15601852	919	603	46.4627	0.656148
1300	NA	-0.0505281	7.00716	0.509303	DDA1	protein_coding	ENSG00000130311	DET1 and DDB1 associated 1 [Source:HGNC Symbol;Acc:HGNC:28360]	0.031822	20.5411	0.0389552	0.145663	1692	13784	19	1	17309518	17323301	2738	2617	57.2495	0.955807
1301	NA	0.213103	3.30502	0.509303	TBC1D31	protein_coding	ENSG00000156787	TBC1 domain family member 31 [Source:HGNC Symbol;Acc:HGNC:30888]	0.134213	20.5411	0.156352	0.234852	130	110186	8	1	123041968	123152153	351	322	53.6925	0.917379
1302	NA	-0.0532176	8.29772	0.509303	GNG12	protein_coding	ENSG00000172380	G protein subunit gamma 12 [Source:HGNC Symbol;Acc:HGNC:19663]	0.0335199	20.5411	0.041044	0.206897	4139	132002	1	-1	67701466	67833467	6404	6172	53.9925	0.963773
1303	NA	-0.110776	5.88998	0.509303	MED21	protein_coding	ENSG00000152944	mediator complex subunit 21 [Source:HGNC Symbol;Acc:HGNC:11473]	0.0697742	20.5411	0.0841427	0.29535	780	43798	12	1	27022546	27066343	1418	1359	53.7439	0.958392
1304	NA	-0.084917	7.76192	0.509303	SRSF6	protein_coding	ENSG00000124193	serine and arginine rich splicing factor 6 [Source:HGNC Symbol;Acc:HGNC:10788]	0.0534902	20.5411	0.0654995	0.292729	2855	6320	20	1	43457928	43464247	4502	4359	60.3262	0.968236
1305	NA	-0.103156	5.23393	0.509843	ACADM	protein_coding	ENSG00000117054	acyl-CoA dehydrogenase medium chain [Source:HGNC Symbol;Acc:HGNC:89]	0.065028	20.5411	0.0795749	0.218099	495	63229	1	1	75724347	75787575	891	793	55.0177	0.890011
1306	NA	-0.192938	3.55877	0.509843	SLC9A8	protein_coding	ENSG00000197818	solute carrier family 9 member A8 [Source:HGNC Symbol;Acc:HGNC:20728]	0.121666	20.5411	0.147479	0.232508	155	79530	20	1	49812713	49892242	293	276	57.0471	0.94198
1307	NA	-0.0321241	8.63717	0.509843	EID1	protein_coding	ENSG00000255302	EP300 interacting inhibitor of differentiation 1 [Source:HGNC Symbol;Acc:HGNC:1191]	0.0202637	20.5411	0.0246818	0.105907	5237	2298	15	1	48877886	48880183	9010	7652	52.4381	0.849279
1308	NA	-0.0598787	5.72144	0.509843	SNX12	protein_coding	ENSG00000147164	sorting nexin 12 [Source:HGNC Symbol;Acc:HGNC:14976]	0.0377838	20.5411	0.0459653	0.103485	694	17095	X	-1	71056332	71073426	1567	1359	52.7491	0.867262
1309	NA	-0.032363	8.02622	0.509843	RANGAP1	protein_coding	ENSG00000100401	Ran GTPase activating protein 1 [Source:HGNC Symbol;Acc:HGNC:9854]	0.020438	20.5411	0.0250176	0.087398	3429	40641	22	-1	41245611	41286251	5626	5507	52.203	0.978848
1310	NA	0.071164	6.64569	0.509843	SETD3	protein_coding	ENSG00000183576	SET domain containing 3 [Source:HGNC Symbol;Acc:HGNC:20493]	0.0449582	20.5411	0.0550623	0.149937	1317	83144	14	-1	99397746	99480889	2190	1984	39.5494	0.905936
1311	NA	0.0124722	7.23757	0.509843	APEH	protein_coding	ENSG00000164062	acylaminoacyl-peptide hydrolase [Source:HGNC Symbol;Acc:HGNC:586]	0.00788082	20.5411	0.0094898	0.0143961	1985	9962	3	1	49674002	49683963	3940	3851	52.2984	0.977411
1312	NA	0.137169	4.56805	0.509843	TBC1D25	protein_coding	ENSG00000068354	TBC1 domain family member 25 [Source:HGNC Symbol;Acc:HGNC:8092]	0.0866772	20.5411	0.104016	0.21424	312	23153	X	1	48539457	48562609	514	499	45.3607	0.970817
1313	NA	-0.0565624	8.68113	0.509843	DDX3X	protein_coding	ENSG00000215301	DEAD-box helicase 3 X-linked [Source:HGNC Symbol;Acc:HGNC:2745]	0.0357445	20.5411	0.0436785	0.258018	5399	31189	X	1	41333284	41364472	8454	8214	68.4693	0.971611
1314	NA	-0.127757	4.98655	0.509843	ABCB10	protein_coding	ENSG00000135776	ATP binding cassette subfamily B member 10 [Source:HGNC Symbol;Acc:HGNC:41]	0.0807875	20.5411	0.0988898	0.208938	417	42114	1	-1	229516582	229558695	869	819	51.6471	0.942463
1315	NA	0.13919	3.76646	0.509843	HIPK3	protein_coding	ENSG00000110422	homeodomain interacting protein kinase 3 [Source:HGNC Symbol;Acc:HGNC:4915]	0.0880285	20.5411	0.0983712	0.120159	179	100352	11	1	33256672	33357023	477	437	52.0183	0.916143
1316	NA	-0.156431	5.09	0.509843	PCNX1	protein_coding	ENSG00000100731	pecanex homolog 1 [Source:HGNC Symbol;Acc:HGNC:19740]	0.0989327	20.5411	0.121038	0.269833	448	207978	14	1	70907405	71115382	963	868	50.8122	0.90135
1317	NA	-0.061783	7.01651	0.509843	EIF4B	protein_coding	ENSG00000063046	eukaryotic translation initiation factor 4B [Source:HGNC Symbol;Acc:HGNC:3285]	0.0390874	20.5411	0.0476982	0.197069	1703	36052	12	1	53006158	53042209	2961	2559	44.7296	0.864235
1318	NA	-0.0950998	5.75635	0.509843	NEDD4	protein_coding	ENSG00000069869	neural precursor cell expressed, developmentally down-regulated 4, E3 ubiquitin protein ligase [Source:HGNC Symbol;Acc:HGNC:7727]	0.0601888	20.5411	0.0737131	0.197626	711	166825	15	-1	55826922	55993746	1297	1132	42.9938	0.872783
1319	NA	-0.0488815	7.67443	0.509843	SREBF2	protein_coding	ENSG00000198911	sterol regulatory element binding transcription factor 2 [Source:HGNC Symbol;Acc:HGNC:11290]	0.0309393	20.5411	0.037878	0.161024	2687	74230	22	1	41833079	41907308	4023	3941	59.8302	0.979617
1320	NA	-0.0265072	6.7944	0.509843	PRKAR2A	protein_coding	ENSG00000114302	protein kinase cAMP-dependent type II regulatory subunit alpha [Source:HGNC Symbol;Acc:HGNC:9391]	0.0167807	20.5411	0.0203149	0.0425385	1460	103250	3	-1	48744597	48847846	3580	2749	52.1131	0.767877
1321	NA	-0.0333214	5.56342	0.509843	TMEM177	protein_coding	ENSG00000144120	transmembrane protein 177 [Source:HGNC Symbol;Acc:HGNC:28143]	0.0210945	20.5411	0.0258334	0.0415241	622	7341	2	1	119679167	119686507	921	882	45.5091	0.957655
1322	NA	-0.0784986	7.0258	0.509976	MZT1	protein_coding	ENSG00000204899	mitotic spindle organizing protein 1 [Source:HGNC Symbol;Acc:HGNC:33830]	0.0497126	20.5411	0.0604038	0.226576	1714	19331	13	-1	72708357	72727687	3147	2998	53.553	0.952653
1323	NA	0.15675	4.21339	0.514097	NOM1	protein_coding	ENSG00000146909	nucleolar protein with MIF4G domain 1 [Source:HGNC Symbol;Acc:HGNC:13244]	0.0995824	20.5411	0.11998	0.227006	244	23460	7	1	156949723	156973182	2022	850	40.1788	0.420376
1324	NA	0.0356954	8.073	0.514531	SERPINE2	protein_coding	ENSG00000135919	serpin family E member 2 [Source:HGNC Symbol;Acc:HGNC:8951]	0.0226902	20.5411	0.0265599	0.111303	3542	64208	2	-1	223975112	224039319	4720	4403	51.3345	0.932839
1325	NA	-0.0917022	7.62695	0.514994	PSMD12	protein_coding	ENSG00000197170	proteasome 26S subunit, non-ATPase 12 [Source:HGNC Symbol;Acc:HGNC:9557]	0.0583261	20.5411	0.0713694	0.304518	2600	28712	17	-1	67337916	67366627	4950	4725	51.8159	0.954545
1326	NA	-0.196778	3.56805	0.516064	TAPT1	protein_coding	ENSG00000169762	transmembrane anterior posterior transformation 1 [Source:HGNC Symbol;Acc:HGNC:26887]	0.12535	20.5411	0.151393	0.240754	156	66906	4	-1	16160505	16227410	232	221	49.6968	0.952586
1327	NA	0.101895	6.42858	0.516064	SEC24A	protein_coding	ENSG00000113615	SEC24 homolog A, COPII coat complex component [Source:HGNC Symbol;Acc:HGNC:10703]	0.0649093	20.5411	0.0794085	0.248768	1133	79035	5	1	134648789	134727823	1615	1466	51.0593	0.90774
1328	NA	0.133973	4.34335	0.516064	Z82206.1	protein_coding	ENSG00000225528		0.085345	20.5411	0.104444	0.214227	267	4322	22	1	39960397	39964718	427	411	55.9124	0.962529
1329	NA	-0.126697	3.99001	0.516229	OFD1	protein_coding	ENSG00000046651	OFD1, centriole and centriolar satellite protein [Source:HGNC Symbol;Acc:HGNC:2567]	0.0807417	20.5411	0.0987178	0.160573	209	34609	X	1	13734745	13769353	455	417	45.1343	0.916484
1330	NA	-0.0852002	6.83724	0.516716	EGFR	protein_coding	ENSG00000146648	epidermal growth factor receptor [Source:HGNC Symbol;Acc:HGNC:3236]	0.0543596	20.5411	0.0663788	0.271069	1504	192608	7	1	55019021	55211628	11439	3631	44.6464	0.317423
1331	NA	-0.0991893	4.16529	0.516716	HSPBAP1	protein_coding	ENSG00000169087	HSPB1 associated protein 1 [Source:HGNC Symbol;Acc:HGNC:16389]	0.0632968	20.5411	0.0773692	0.129273	236	53822	3	-1	122740003	122793824	363	333	47.6126	0.917355
1332	NA	-0.0173852	7.74873	0.516716	PRDX3	protein_coding	ENSG00000165672	peroxiredoxin 3 [Source:HGNC Symbol;Acc:HGNC:9354]	0.0110948	20.5411	0.0133515	0.0251383	2829	11131	10	-1	119167703	119178833	5041	4520	52.6761	0.896647
1333	NA	-0.156405	5.14684	0.516716	VPS36	protein_coding	ENSG00000136100	vacuolar protein sorting 36 homolog [Source:HGNC Symbol;Acc:HGNC:20312]	0.099816	20.5411	0.122063	0.31378	466	38027	13	-1	52412602	52450628	1114	881	49.5051	0.790844
1334	NA	-0.183164	3.52105	0.516948	PTPRE	protein_coding	ENSG00000132334	protein tyrosine phosphatase, receptor type E [Source:HGNC Symbol;Acc:HGNC:9669]	0.116944	20.5411	0.141733	0.22578	151	178795	10	1	127907061	128085855	611	379	43.8786	0.620295
1335	NA	0.100034	5.41193	0.517255	COPS7B	protein_coding	ENSG00000144524	COP9 signalosome subunit 7B [Source:HGNC Symbol;Acc:HGNC:16760]	0.0638997	20.5411	0.0768929	0.1714	560	27584	2	1	231781671	231809254	964	828	53.3659	0.858921
1336	NA	-0.0534237	8.80376	0.517489	PPP1CC	protein_coding	ENSG00000186298	protein phosphatase 1 catalytic subunit gamma [Source:HGNC Symbol;Acc:HGNC:9283]	0.0341407	20.5411	0.0418137	0.257731	5878	23260	12	-1	110719680	110742939	9619	8834	51.849	0.918391
1337	NA	-0.0855602	6.71832	0.518283	DDX42	protein_coding	ENSG00000198231	DEAD-box helicase 42 [Source:HGNC Symbol;Acc:HGNC:18676]	0.0547229	20.5411	0.0664362	0.241392	1385	45715	17	1	63773603	63819317	2234	2128	49.6443	0.952551
1338	NA	0.17375	3.82954	0.518661	ZC3H12C	protein_coding	ENSG00000149289	zinc finger CCCH-type containing 12C [Source:HGNC Symbol;Acc:HGNC:29362]	0.111216	20.5411	0.130222	0.198347	187	78481	11	1	110093361	110171841	549	529	46.8828	0.96357
1339	NA	-0.0702543	7.50786	0.518661	GORASP2	protein_coding	ENSG00000115806	golgi reassembly stacking protein 2 [Source:HGNC Symbol;Acc:HGNC:17500]	0.0449698	20.5411	0.0549944	0.274124	2394	38666	2	1	170928464	170967129	3648	3442	53.7998	0.943531
1340	NA	-0.16268	5.277	0.518865	GIT2	protein_coding	ENSG00000139436	GIT ArfGAP 2 [Source:HGNC Symbol;Acc:HGNC:4273]	0.104175	20.5411	0.12758	0.290571	510	66598	12	-1	109929792	109996389	845	664	50.7349	0.785799
1341	NA	0.0890811	5.3325	0.519731	MSTO1	protein_coding	ENSG00000125459	misato 1, mitochondrial distribution and morphology regulator [Source:HGNC Symbol;Acc:HGNC:29678]	0.0571038	20.5411	0.0699354	0.186077	530	4763	1	1	155610205	155614967	839	778	43.7776	0.927294
1342	NA	0.111577	5.19853	0.519731	LRRFIP2	protein_coding	ENSG00000093167	LRR binding FLII interacting protein 2 [Source:HGNC Symbol;Acc:HGNC:6703]	0.0715666	20.5411	0.087543	0.24627	483	131034	3	-1	37052656	37183689	1324	1132	46.0468	0.854985
1343	NA	-0.094356	4.75838	0.519731	SLC48A1	protein_coding	ENSG00000211584	solute carrier family 48 member 1 [Source:HGNC Symbol;Acc:HGNC:26035]	0.0605508	20.5411	0.0740974	0.140134	356	28838	12	1	47753916	47782753	562	542	60.928	0.964413
1344	NA	0.0571826	5.7131	0.519731	PPAT	protein_coding	ENSG00000128059	phosphoribosyl pyrophosphate amidotransferase [Source:HGNC Symbol;Acc:HGNC:9238]	0.0367098	20.5411	0.0447966	0.108013	690	42254	4	-1	56393362	56435615	1470	1183	51.246	0.804762
1345	NA	-0.0550658	6.67711	0.519731	ORMDL1	protein_coding	ENSG00000128699	ORMDL sphingolipid biosynthesis regulator 1 [Source:HGNC Symbol;Acc:HGNC:16036]	0.0353509	20.5411	0.0432944	0.1181	1346	14049	2	-1	189770323	189784371	1966	1854	56.6931	0.943032
1346	NA	-0.0936106	6.42348	0.519731	DCAF8	protein_coding	ENSG00000132716	DDB1 and CUL4 associated factor 8 [Source:HGNC Symbol;Acc:HGNC:24891]	0.0600976	20.5411	0.0723793	0.215575	1129	46817	1	-1	160215715	160262531	1961	1824	47.9331	0.930138
1347	NA	-0.0597117	7.42092	0.519731	PPP2R5E	protein_coding	ENSG00000154001	protein phosphatase 2 regulatory subunit B'epsilon [Source:HGNC Symbol;Acc:HGNC:9313]	0.0383536	20.5411	0.0469712	0.165199	2254	172018	14	-1	63371357	63543374	6526	5859	35.6651	0.897793
1348	NA	0.0461365	8.63828	0.519731	PRSS23	protein_coding	ENSG00000150687	serine protease 23 [Source:HGNC Symbol;Acc:HGNC:14370]	0.029637	20.5411	0.0360822	0.201453	5241	161852	11	1	86791059	86952910	6755	6219	50.6514	0.920651
1349	NA	-0.0314949	7.99604	0.519731	ITGB1	protein_coding	ENSG00000150093	integrin subunit beta 1 [Source:HGNC Symbol;Acc:HGNC:6153]	0.0202465	20.5411	0.024439	0.0864547	3358	105474	10	-1	32900319	33005792	6938	6031	63.4722	0.869271
1350	NA	0.0399466	5.60458	0.519731	RBL1	protein_coding	ENSG00000080839	RB transcriptional corepressor like 1 [Source:HGNC Symbol;Acc:HGNC:9893]	0.025696	20.5411	0.0312505	0.0558496	640	99647	20	-1	36996349	37095995	1221	1063	36.9351	0.870598
1351	NA	0.117734	4.30502	0.519731	TMEM41A	protein_coding	ENSG00000163900	transmembrane protein 41A [Source:HGNC Symbol;Acc:HGNC:30544]	0.0757572	20.5411	0.0902384	0.155325	260	22562	3	-1	185476496	185499057	2033	514	51.2763	0.252828
1352	NA	-0.129061	5.1092	0.519731	KCTD9	protein_coding	ENSG00000104756	potassium channel tetramerization domain containing 9 [Source:HGNC Symbol;Acc:HGNC:22401]	0.0830605	20.5411	0.0973704	0.242621	454	30630	8	-1	25427847	25458476	1017	956	53.5418	0.94002
1353	NA	0.0915736	6.15301	0.519731	RFC1	protein_coding	ENSG00000035928	replication factor C subunit 1 [Source:HGNC Symbol;Acc:HGNC:9969]	0.058952	20.5411	0.071992	0.240044	936	78920	4	-1	39287456	39366375	1618	1394	47.5882	0.861557
1354	NA	0.0080544	8.73746	0.519731	PIN4	protein_coding	ENSG00000102309	peptidylprolyl cis/trans isomerase, NIMA-interacting 4 [Source:HGNC Symbol;Acc:HGNC:8992]	0.00518544	20.5411	0.00635001	0.014047	5614	121574	X	1	72181353	72302926	8754	8005	40.3769	0.914439
1355	NA	-0.0581894	5.87884	0.519731	MED13L	protein_coding	ENSG00000123066	mediator complex subunit 13 like [Source:HGNC Symbol;Acc:HGNC:22962]	0.0374753	20.5411	0.0458959	0.107136	774	323467	12	-1	115953872	116277338	2912	1240	44.7	0.425824
1356	NA	-0.0816187	6.79539	0.519731	NFYC	protein_coding	ENSG00000066136	nuclear transcription factor Y subunit gamma [Source:HGNC Symbol;Acc:HGNC:7806]	0.0525724	20.5411	0.064261	0.210736	1461	79956	1	1	40691648	40771603	2388	2232	54.6434	0.934673
1357	NA	0.0639512	7.23248	0.519731	TUSC2	protein_coding	ENSG00000114383	tumor suppressor 2, mitochondrial calcium regulator [Source:HGNC Symbol;Acc:HGNC:17034]	0.0411926	20.5411	0.0504502	0.213093	1978	8225	3	-1	50320027	50328251	3079	2970	57.3074	0.964599
1358	NA	-0.0412507	6.91564	0.519731	SAMD4B	protein_coding	ENSG00000179134	sterile alpha motif domain containing 4B [Source:HGNC Symbol;Acc:HGNC:25492]	0.0265803	20.5411	0.0325541	0.0784231	1588	43315	19	1	39342396	39385710	2700	2297	46.1419	0.850741
1359	NA	-0.118555	7.75025	0.519731	MOB1A	protein_coding	ENSG00000114978	MOB kinase activator 1A [Source:HGNC Symbol;Acc:HGNC:16015]	0.0763974	20.5411	0.0926735	0.305098	2832	26371	2	-1	74152528	74178898	5049	4661	52.8241	0.923153
1360	NA	-0.119039	6.28546	0.519731	ABCD3	protein_coding	ENSG00000117528	ATP binding cassette subfamily D member 3 [Source:HGNC Symbol;Acc:HGNC:67]	0.0767104	20.5411	0.0939462	0.295521	1026	100212	1	1	94418455	94518666	2056	1854	49.2697	0.901751
1361	NA	-0.148291	5.23102	0.519731	TIMP3	protein_coding	ENSG00000100234	TIMP metallopeptidase inhibitor 3 [Source:HGNC Symbol;Acc:HGNC:11822]	0.0955916	20.5411	0.116786	0.289846	494	61343	22	1	32801701	32863043	945	857	58.5519	0.906878
1362	NA	0.0708081	5.30502	0.519731	EFCAB11	protein_coding	ENSG00000140025	EF-hand calcium binding domain 11 [Source:HGNC Symbol;Acc:HGNC:20357]	0.0456502	20.5411	0.0558877	0.11422	520	160109	14	-1	89794669	89954777	937	825	44.6194	0.88047
1363	NA	-0.0673339	8.27311	0.519731	TROAP	protein_coding	ENSG00000135451	trophinin associated protein [Source:HGNC Symbol;Acc:HGNC:12327]	0.0434249	20.5411	0.0530911	0.241301	4069	8496	12	1	49323236	49331731	6217	5982	43.3198	0.9622
1364	NA	-0.0881445	5.29108	0.519731	SKIL	protein_coding	ENSG00000136603	SKI like proto-oncogene [Source:HGNC Symbol;Acc:HGNC:10897]	0.0568583	20.5411	0.0696039	0.1646	515	39158	3	1	170357678	170396835	729	665	48.5699	0.912209
1365	NA	0.227438	3.27133	0.519731	LCAT	protein_coding	ENSG00000213398	lecithin-cholesterol acyltransferase [Source:HGNC Symbol;Acc:HGNC:6522]	0.14672	20.5411	0.173468	0.2418	127	4382	16	-1	67939750	67944131	222	196	56.0867	0.882883
1366	NA	-0.0643718	7.54357	0.522204	DSG2	protein_coding	ENSG00000046604	desmoglein 2 [Source:HGNC Symbol;Acc:HGNC:3049]	0.041612	20.5411	0.0493398	0.217489	2454	50966	18	1	31498043	31549008	5837	2345	51.5714	0.401747
1367	NA	-0.0950334	5.1092	0.522204	ZMIZ1	protein_coding	ENSG00000108175	zinc finger MIZ-type containing 1 [Source:HGNC Symbol;Acc:HGNC:16493]	0.061457	20.5411	0.0741296	0.1766	454	247494	10	1	79069035	79316528	700	663	48.5988	0.947143
1368	NA	-0.0665848	6.72559	0.522204	VBP1	protein_coding	ENSG00000155959	VHL binding protein 1 [Source:HGNC Symbol;Acc:HGNC:12662]	0.04307	20.5411	0.0521937	0.204812	1392	42811	X	1	155197007	155239817	2772	2600	52.0288	0.937951
1369	NA	-0.101167	6.87417	0.522204	MAVS	protein_coding	ENSG00000088888	mitochondrial antiviral signaling protein [Source:HGNC Symbol;Acc:HGNC:29233]	0.0654474	20.5411	0.0801439	0.29443	1543	29325	20	1	3846799	3876123	3822	2840	45.4039	0.743066
1370	NA	-0.0464537	10.8352	0.522388	MT-ND6	protein_coding	ENSG00000198695	mitochondrially encoded NADH:ubiquinone oxidoreductase core subunit 6 [Source:HGNC Symbol;Acc:HGNC:7462]	0.0300641	20.5411	0.0357272	0.33052	24030	525	MT	-1	14149	14673	35688	33075	23.8379	0.926782
1371	NA	-0.0892095	6.18804	0.524424	TSPAN14	protein_coding	ENSG00000108219	tetraspanin 14 [Source:HGNC Symbol;Acc:HGNC:23303]	0.0578336	20.5411	0.0699962	0.233683	959	78958	10	1	80454166	80533123	2856	1934	54.4095	0.677171
1372	NA	-0.137306	5.23102	0.524451	STAM2	protein_coding	ENSG00000115145	signal transducing adaptor molecule 2 [Source:HGNC Symbol;Acc:HGNC:11358]	0.0890396	20.5411	0.108387	0.3127	494	59192	2	-1	152116801	152175992	831	689	45.9579	0.829122
1373	NA	0.0643494	5.29108	0.525206	CRBN	protein_coding	ENSG00000113851	cereblon [Source:HGNC Symbol;Acc:HGNC:30185]	0.0417626	20.5411	0.0511464	0.102931	515	35100	3	-1	3144628	3179727	1416	1144	43.7885	0.80791
1374	NA	-0.0431298	9.55936	0.528223	GARS	protein_coding	ENSG00000106105	glycyl-tRNA synthetase [Source:HGNC Symbol;Acc:HGNC:4162]	0.028062	20.5411	0.0343256	0.238933	9924	39353	7	1	30594681	30634033	14693	9190	42.7933	0.625468
1375	NA	0.0244926	7.30917	0.528223	PPP2CB	protein_coding	ENSG00000104695	protein phosphatase 2 catalytic subunit beta [Source:HGNC Symbol;Acc:HGNC:9300]	0.0159381	20.5411	0.0195068	0.0575962	2086	39858	8	-1	30774457	30814314	4079	3566	49.221	0.874234
1376	NA	-0.188704	3.95507	0.528961	HMBOX1	protein_coding	ENSG00000147421	homeobox containing 1 [Source:HGNC Symbol;Acc:HGNC:26137]	0.122893	20.5411	0.149422	0.292973	204	174371	8	1	28890394	29064764	194	181	56.2818	0.93299
1377	NA	-0.0545083	7.18125	0.531383	ITPK1	protein_coding	ENSG00000100605	inositol-tetrakisphosphate 1-kinase [Source:HGNC Symbol;Acc:HGNC:6177]	0.0355685	20.5411	0.0435565	0.15785	1909	179407	14	-1	92936914	93116320	4019	3901	49.4109	0.970639
1378	NA	0.0761214	6.69733	0.532028	MRPS36	protein_coding	ENSG00000134056	mitochondrial ribosomal protein S36 [Source:HGNC Symbol;Acc:HGNC:16631]	0.0497079	20.5411	0.0608563	0.262687	1365	12370	5	1	69217760	69230129	2398	2221	51.213	0.926188
1379	NA	0.0560213	9.44047	0.532551	CCNI	protein_coding	ENSG00000118816	cyclin I [Source:HGNC Symbol;Acc:HGNC:1595]	0.0366057	20.5411	0.0448137	0.242727	9139	28848	4	-1	77047158	77076005	14565	8382	55.0798	0.575489
1380	NA	-0.0905456	6.11079	0.532755	SLC35C1	protein_coding	ENSG00000181830	solute carrier family 35 member C1 [Source:HGNC Symbol;Acc:HGNC:20197]	0.0591894	20.5411	0.0719377	0.241153	909	8944	11	1	45804072	45813015	1315	1266	55.8886	0.962738
1381	NA	-0.19544	3.31607	0.532906	HLCS	protein_coding	ENSG00000159267	holocarboxylase synthetase [Source:HGNC Symbol;Acc:HGNC:4976]	0.127807	20.5411	0.14948	0.217819	131	239349	21	-1	36750888	36990236	593	465	50.5376	0.784148
1382	NA	-0.0940339	6.17595	0.533875	GMFB	protein_coding	ENSG00000197045	glia maturation factor beta [Source:HGNC Symbol;Acc:HGNC:4373]	0.0615514	20.5411	0.0751713	0.240334	951	14713	14	-1	54474484	54489196	1476	1391	55.1862	0.942412
1383	NA	-0.115017	4.72559	0.535295	NEDD9	protein_coding	ENSG00000111859	neural precursor cell expressed, developmentally down-regulated 9 [Source:HGNC Symbol;Acc:HGNC:7733]	0.0753818	20.5411	0.0920835	0.198466	348	199051	6	-1	11183298	11382348	1043	579	45.2919	0.555129
1384	NA	0.0287517	8.02664	0.535661	CBLL1	protein_coding	ENSG00000105879	Cbl proto-oncogene like 1 [Source:HGNC Symbol;Acc:HGNC:21225]	0.0188538	20.5411	0.0229801	0.0871515	3430	17971	7	1	107743697	107761667	5233	5153	50.9901	0.984712
1385	NA	-0.0841132	5.76243	0.535923	ZEB2	protein_coding	ENSG00000169554	zinc finger E-box binding homeobox 2 [Source:HGNC Symbol;Acc:HGNC:14881]	0.055182	20.5411	0.0674376	0.162669	714	160220	2	-1	144364364	144524583	1104	824	43.1311	0.746377
1386	NA	-0.0393303	7.29737	0.536858	NAA15	protein_coding	ENSG00000164134	N(alpha)-acetyltransferase 15, NatA auxiliary subunit [Source:HGNC Symbol;Acc:HGNC:30782]	0.0258264	20.5411	0.0315463	0.109636	2069	118579	4	1	139301455	139420033	3888	3596	62.3607	0.924897
1387	NA	0.00930614	8.23794	0.537212	HARS	protein_coding	ENSG00000170445	histidyl-tRNA synthetase [Source:HGNC Symbol;Acc:HGNC:4816]	0.00611535	20.5411	0.00748932	0.0131686	3971	17959	5	-1	140673904	140691862	6255	6027	50.6824	0.963549
1388	NA	0.0380663	6.24988	0.537212	TJP1	protein_coding	ENSG00000104067	tight junction protein 1 [Source:HGNC Symbol;Acc:HGNC:11827]	0.0250296	20.5411	0.0306536	0.0633173	1001	269499	15	-1	29699367	29968865	2087	1950	51.4621	0.934356
1389	NA	-0.0654564	7.23612	0.537212	DESI1	protein_coding	ENSG00000100418	desumoylating isopeptidase 1 [Source:HGNC Symbol;Acc:HGNC:24577]	0.0430402	20.5411	0.0525082	0.240533	1983	23069	22	-1	41598028	41621096	3843	3270	50.5596	0.850898
1390	NA	-0.0585315	7.40354	0.537212	NF2	protein_coding	ENSG00000186575	neurofibromin 2 [Source:HGNC Symbol;Acc:HGNC:7773]	0.0384962	20.5411	0.0471127	0.205554	2227	95043	22	1	29603556	29698598	3284	3213	59.1827	0.97838
1391	NA	0.107644	5.34335	0.537212	BACH1	protein_coding	ENSG00000156273	BTB domain and CNC homolog 1 [Source:HGNC Symbol;Acc:HGNC:935]	0.0707989	20.5411	0.0865251	0.201995	534	436681	21	1	29194071	29630751	1193	1121	45.3916	0.939648
1392	NA	-0.0872343	7.05331	0.538054	FAM192A	protein_coding	ENSG00000172775	family with sequence similarity 192 member A [Source:HGNC Symbol;Acc:HGNC:29856]	0.0574246	20.5411	0.0703028	0.309097	1747	33651	16	-1	57152466	57186116	2823	2668	50.7095	0.945094
1393	NA	-0.0929533	6.16376	0.53807	CLOCK	protein_coding	ENSG00000134852	clock circadian regulator [Source:HGNC Symbol;Acc:HGNC:2082]	0.0612066	20.5411	0.0748863	0.256415	943	119236	4	-1	55427903	55547138	1779	1560	50.9737	0.876897
1394	NA	-0.119701	6.06237	0.53826	FAM199X	protein_coding	ENSG00000123575	family with sequence similarity 199, X-linked [Source:HGNC Symbol;Acc:HGNC:25195]	0.078851	20.5411	0.0952315	0.246156	879	29283	X	1	104166620	104195902	1763	1686	52.0629	0.956324
1395	NA	0.0852138	6.89736	0.538791	DBNL	protein_coding	ENSG00000136279	drebrin like [Source:HGNC Symbol;Acc:HGNC:2696]	0.0561694	20.5411	0.0667164	0.299888	1568	24817	7	1	44044640	44069456	2986	2905	54.6344	0.972873
1396	NA	0.0786034	7.28053	0.539134	SERINC3	protein_coding	ENSG00000132824	serine incorporator 3 [Source:HGNC Symbol;Acc:HGNC:11699]	0.0518422	20.5411	0.063468	0.305512	2045	25889	20	-1	44496221	44522109	3700	3396	49.4844	0.917838
1397	NA	-0.0844881	6.49697	0.539134	SDC1	protein_coding	ENSG00000115884	syndecan 1 [Source:HGNC Symbol;Acc:HGNC:10658]	0.0557348	20.5411	0.0669682	0.222781	1188	24637	2	-1	20200797	20225433	5561	5375	61.9792	0.966553
1398	NA	0.0154165	9.56632	0.539162	DHCR7	protein_coding	ENSG00000172893	7-dehydrocholesterol reductase [Source:HGNC Symbol;Acc:HGNC:2860]	0.0101751	20.5411	0.012449	0.0486176	9972	24676	11	-1	71428193	71452868	15552	15295	60.5754	0.983475
1399	NA	0.0347467	6.72973	0.539162	CBX6	protein_coding	ENSG00000183741	chromobox 6 [Source:HGNC Symbol;Acc:HGNC:1556]	0.0229383	20.5411	0.0280011	0.0683384	1396	10865	22	-1	38861450	38872314	2176	2064	64.4147	0.948529
1400	NA	-0.0333119	6.14993	0.539162	CWC27	protein_coding	ENSG00000153015	CWC27 spliceosome associated protein homolog [Source:HGNC Symbol;Acc:HGNC:10664]	0.0219934	20.5411	0.0268592	0.0582423	934	249834	5	1	64768930	65018763	2850	786	48.612	0.275789
1401	NA	-0.102772	4.89736	0.539213	TMEM64	protein_coding	ENSG00000180694	transmembrane protein 64 [Source:HGNC Symbol;Acc:HGNC:25441]	0.0678735	20.5411	0.08092	0.134885	392	169638	8	-1	90621995	90791632	894	860	60.0302	0.961969
1402	NA	-0.101149	4.67497	0.540369	CLIP1	protein_coding	ENSG00000130779	CAP-Gly domain containing linker protein 1 [Source:HGNC Symbol;Acc:HGNC:10461]	0.0668747	20.5411	0.0811985	0.150475	336	151201	12	-1	122271432	122422632	862	629	42.5596	0.729698
1403	NA	0.120825	4.99001	0.541427	LAMA5	protein_coding	ENSG00000130702	laminin subunit alpha 5 [Source:HGNC Symbol;Acc:HGNC:6485]	0.0799645	20.5411	0.0890627	0.216066	418	59358	20	-1	62307955	62367312	879	822	63.6472	0.935154
1404	NA	0.103485	6.66959	0.542092	PEX19	protein_coding	ENSG00000162735	peroxisomal biogenesis factor 19 [Source:HGNC Symbol;Acc:HGNC:9713]	0.0685451	20.5411	0.0839484	0.279063	1339	9537	1	-1	160276812	160286348	2706	2292	64.0057	0.847007
1405	NA	0.0578825	6.40289	0.542092	STK17A	protein_coding	ENSG00000164543	serine/threonine kinase 17a [Source:HGNC Symbol;Acc:HGNC:11395]	0.0383467	20.5411	0.0469451	0.149887	1113	44029	7	1	43582758	43626786	2344	2140	46.3453	0.912969
1406	NA	-0.0897203	5.79044	0.54259	ELP3	protein_coding	ENSG00000134014	elongator acetyltransferase complex subunit 3 [Source:HGNC Symbol;Acc:HGNC:20696]	0.059476	20.5411	0.071787	0.196746	728	101484	8	1	28089673	28191156	1277	1227	50.1915	0.960846
1407	NA	-0.141975	4.4324	0.543022	RIC1	protein_coding	ENSG00000107036	RIC1 homolog, RAB6A GEF complex partner 1 [Source:HGNC Symbol;Acc:HGNC:17686]	0.0942031	20.5411	0.114574	0.239389	284	147533	9	1	5629025	5776557	587	551	46.1162	0.938671
1408	NA	-0.093591	5.80229	0.543022	SUPT20H	protein_coding	ENSG00000102710	SPT20 homolog, SAGA complex component [Source:HGNC Symbol;Acc:HGNC:20596]	0.0621099	20.5411	0.075994	0.245172	734	50402	13	-1	37009312	37059713	1539	1190	45.3857	0.773229
1409	NA	-0.0973759	6.21634	0.543022	MOB4	protein_coding	ENSG00000115540	MOB family member 4, phocein [Source:HGNC Symbol;Acc:HGNC:17261]	0.0646288	20.5411	0.0786213	0.242623	978	38129	2	1	197515571	197553699	1725	1604	48.4327	0.929855
1410	NA	-0.0452742	5.99689	0.543022	MGME1	protein_coding	ENSG00000125871	mitochondrial genome maintenance exonuclease 1 [Source:HGNC Symbol;Acc:HGNC:16205]	0.030056	20.5411	0.0365649	0.0753954	840	22210	20	1	17968913	17991122	1505	1332	48.5766	0.88505
1411	NA	0.0108757	8.54621	0.543022	MRPL51	protein_coding	ENSG00000111639	mitochondrial ribosomal protein L51 [Source:HGNC Symbol;Acc:HGNC:14044]	0.00722156	20.5411	0.00884172	0.0232288	4917	1956	12	-1	6491886	6493841	7761	7263	54.1699	0.935833
1412	NA	-0.0565889	7.14606	0.543118	EHD1	protein_coding	ENSG00000110047	EH domain containing 1 [Source:HGNC Symbol;Acc:HGNC:3242]	0.0375883	20.5411	0.0460335	0.177294	1863	36655	11	-1	64851642	64888296	3209	2898	43.6546	0.903085
1413	NA	-0.132743	5.13752	0.543198	DICER1	protein_coding	ENSG00000100697	dicer 1, ribonuclease III [Source:HGNC Symbol;Acc:HGNC:17098]	0.0882033	20.5411	0.107803	0.249859	463	71783	14	-1	95086228	95158010	814	770	51.6727	0.945946
1414	NA	-0.0531928	7.39769	0.543198	RAB6A	protein_coding	ENSG00000175582	RAB6A, member RAS oncogene family [Source:HGNC Symbol;Acc:HGNC:9786]	0.0353618	20.5411	0.0425737	0.147887	2218	85500	11	-1	73675638	73761137	3904	3751	52.7563	0.960809
1415	NA	-0.0264096	9.38708	0.543198	NOL7	protein_coding	ENSG00000225921	nucleolar protein 7 [Source:HGNC Symbol;Acc:HGNC:21040]	0.0175574	20.5411	0.0214135	0.106712	8807	17413	6	1	13615327	13632739	13836	13189	50.4487	0.953238
1416	NA	0.0279758	7.14684	0.543273	ADIPOR1	protein_coding	ENSG00000159346	adiponectin receptor 1 [Source:HGNC Symbol;Acc:HGNC:24040]	0.0186047	20.5411	0.0227723	0.0550569	1864	17750	1	-1	202940823	202958572	3955	3687	51.8731	0.932238
1417	NA	0.0764385	7.782	0.543309	RRAS2	protein_coding	ENSG00000133818	RAS related 2 [Source:HGNC Symbol;Acc:HGNC:17271]	0.0508489	20.5411	0.0621675	0.276392	2895	86581	11	-1	14277926	14364506	4581	4263	44.742	0.930583
1418	NA	0.0785981	5.07381	0.543511	ABHD17B	protein_coding	ENSG00000107362	abhydrolase domain containing 17B [Source:HGNC Symbol;Acc:HGNC:24278]	0.0523072	20.5411	0.064034	0.143603	443	48480	9	-1	71862452	71910931	822	761	45.6518	0.925791
1419	NA	-0.0565589	7.72196	0.543839	TXNL1	protein_coding	ENSG00000091164	thioredoxin like 1 [Source:HGNC Symbol;Acc:HGNC:12436]	0.0376689	20.5411	0.0460254	0.194452	2777	54393	18	-1	56597208	56651600	4620	4295	45.6168	0.929654
1420	NA	0.0692064	6.27559	0.543839	MYO1E	protein_coding	ENSG00000157483	myosin IE [Source:HGNC Symbol;Acc:HGNC:7599]	0.0461022	20.5411	0.0564499	0.117801	1019	240467	15	-1	59132434	59372900	2607	2432	48.2833	0.932873
1421	NA	0.0794712	7.04586	0.543839	NCBP1	protein_coding	ENSG00000136937	nuclear cap binding protein subunit 1 [Source:HGNC Symbol;Acc:HGNC:7658]	0.0529436	20.5411	0.0647647	0.305418	1738	40123	9	1	97633626	97673748	3276	3067	54.4923	0.936203
1422	NA	-0.0860946	5.48966	0.54484	SLC4A7	protein_coding	ENSG00000033867	solute carrier family 4 member 7 [Source:HGNC Symbol;Acc:HGNC:11033]	0.0574123	20.5411	0.0692642	0.17571	591	111700	3	-1	27372721	27484420	1367	1260	51.3413	0.921726
1423	NA	-0.194712	3.25993	0.545382	RBM12B	protein_coding	ENSG00000183808	RNA binding motif protein 12B [Source:HGNC Symbol;Acc:HGNC:32310]	0.129929	20.5411	0.15657	0.245969	126	11662	8	-1	93729356	93741017	511	293	47.6212	0.573386
1424	NA	-0.0334899	5.87884	0.545869	FLYWCH1	protein_coding	ENSG00000059122	FLYWCH-type zinc finger 1 [Source:HGNC Symbol;Acc:HGNC:25404]	0.0223612	20.5411	0.0273532	0.0536159	774	39272	16	1	2911937	2951208	1073	1006	51.5179	0.937558
1425	NA	-0.126214	4.47741	0.546106	CORO7	protein_coding	ENSG00000262246	coronin 7 [Source:HGNC Symbol;Acc:HGNC:26161]	0.0843103	20.5411	0.102583	0.198488	293	71164	16	-1	4354542	4425705	497	464	53.9828	0.933602
1426	NA	0.0136232	6.91746	0.546469	MMAB	protein_coding	ENSG00000139428	methylmalonic aciduria (cobalamin deficiency) cblB type [Source:HGNC Symbol;Acc:HGNC:19331]	0.00910503	20.5411	0.011125	0.020324	1590	20138	12	-1	109553737	109573874	3418	3087	46.1814	0.90316
1427	NA	0.0306105	6.25706	0.546509	ARMC6	protein_coding	ENSG00000105676	armadillo repeat containing 6 [Source:HGNC Symbol;Acc:HGNC:25049]	0.0204723	20.5411	0.0250384	0.0427307	1006	26737	19	1	19033575	19060311	1489	1448	51.5974	0.972465
1428	NA	0.0344511	7.96389	0.546509	NCAPD2	protein_coding	ENSG00000010292	non-SMC condensin I complex subunit D2 [Source:HGNC Symbol;Acc:HGNC:24305]	0.0230504	20.5411	0.0281893	0.109489	3284	38600	12	1	6493356	6531955	5281	3837	55.227	0.726567
1429	NA	0.00634314	9.15609	0.546509	CHCHD2	protein_coding	ENSG00000106153	coiled-coil-helix-coiled-coil-helix domain containing 2 [Source:HGNC Symbol;Acc:HGNC:21645]	0.00424674	20.5411	0.00520065	0.0122398	7504	5008	7	-1	56101569	56106576	12460	11866	57.3968	0.952327
1430	NA	-0.0535273	7.51627	0.546509	ZRANB2	protein_coding	ENSG00000132485	zinc finger RANBP2-type containing 2 [Source:HGNC Symbol;Acc:HGNC:13058]	0.0358519	20.5411	0.0436506	0.19157	2408	18007	1	-1	71063291	71081297	4274	3911	48.6569	0.915068
1431	NA	0.0803515	7.02243	0.546509	UBE3A	protein_coding	ENSG00000114062	ubiquitin protein ligase E3A [Source:HGNC Symbol;Acc:HGNC:12496]	0.0538347	20.5411	0.0657038	0.304263	1710	105329	15	-1	25333728	25439056	3096	2842	44.9768	0.917959
1432	NA	-0.0928111	6.63469	0.546509	TMEM30A	protein_coding	ENSG00000112697	transmembrane protein 30A [Source:HGNC Symbol;Acc:HGNC:16667]	0.0621935	20.5411	0.0726445	0.259603	1307	32045	6	-1	75252924	75284968	2603	2477	53.9217	0.951594
1433	NA	0.0675264	5.40935	0.546509	LZIC	protein_coding	ENSG00000162441	leucine zipper and CTNNBIP1 domain containing [Source:HGNC Symbol;Acc:HGNC:17497]	0.04528	20.5411	0.055448	0.113537	559	21295	1	-1	9922113	9943407	1157	1043	51.0681	0.901469
1434	NA	0.0178841	8.93235	0.546509	MRFAP1	protein_coding	ENSG00000179010	Morf4 family associated protein 1 [Source:HGNC Symbol;Acc:HGNC:24549]	0.0119932	20.5411	0.0145173	0.0515364	6426	2655	4	1	6640091	6642745	10859	8809	44.9835	0.811217
1435	NA	-0.0393241	8.52135	0.546509	STK24	protein_coding	ENSG00000102572	serine/threonine kinase 24 [Source:HGNC Symbol;Acc:HGNC:11403]	0.026377	20.5411	0.032269	0.178152	4833	132756	13	-1	98445185	98577940	8553	7945	49.6123	0.928914
1436	NA	-0.0472863	8.8358	0.546509	TMEM59	protein_coding	ENSG00000116209	transmembrane protein 59 [Source:HGNC Symbol;Acc:HGNC:1239]	0.0317182	20.5411	0.0388148	0.213322	6010	26824	1	-1	54026681	54053504	9341	9090	53.5563	0.973129
1437	NA	-0.0509015	7.98049	0.546509	AARS	protein_coding	ENSG00000090861	alanyl-tRNA synthetase [Source:HGNC Symbol;Acc:HGNC:20]	0.0342113	20.5411	0.0418718	0.19821	3322	37249	16	-1	70252295	70289543	4908	4645	45.2002	0.946414
1438	NA	-0.0057864	8.20561	0.546509	SARAF	protein_coding	ENSG00000133872	store-operated calcium entry associated regulatory factor [Source:HGNC Symbol;Acc:HGNC:28789]	0.00388916	20.5411	0.00473097	0.00690504	3883	20197	8	-1	30063012	30083208	5989	5618	53.3811	0.938053
1439	NA	-0.0363072	5.9674	0.546509	MRPL1	protein_coding	ENSG00000169288	mitochondrial ribosomal protein L1 [Source:HGNC Symbol;Acc:HGNC:14275]	0.0244099	20.5411	0.0297279	0.0634138	823	90271	4	1	77862520	77952790	1526	1334	42.4363	0.874181
1440	NA	-0.153771	4.8525	0.546509	HERC2	protein_coding	ENSG00000128731	HECT and RLD domain containing E3 ubiquitin protein ligase 2 [Source:HGNC Symbol;Acc:HGNC:4868]	0.103385	20.5411	0.125333	0.305125	380	211113	15	-1	28111040	28322152	1471	640	54.225	0.435078
1441	NA	0.0140469	8.90218	0.546509	SLC25A3	protein_coding	ENSG00000075415	solute carrier family 25 member 3 [Source:HGNC Symbol;Acc:HGNC:10989]	0.00944421	20.5411	0.011549	0.0265893	6293	12789	12	1	98593591	98606379	11521	11038	57.8789	0.958077
1442	NA	-0.227698	2.6402	0.546509	FAM81A	protein_coding	ENSG00000157470	family with sequence similarity 81 member A [Source:HGNC Symbol;Acc:HGNC:28379]	0.153117	20.5411	0.17769	0.20702	82	150857	15	1	59372693	59523549	291	276	52.4891	0.948454
1443	NA	-0.0322381	9.80376	0.546509	GNB1	protein_coding	ENSG00000078369	G protein subunit beta 1 [Source:HGNC Symbol;Acc:HGNC:4396]	0.021679	20.5411	0.0264613	0.170867	11756	105833	1	-1	1785285	1891117	23676	18140	57.8616	0.766177
1444	NA	-0.138742	5.13127	0.546509	SLC12A2	protein_coding	ENSG00000064651	solute carrier family 12 member 2 [Source:HGNC Symbol;Acc:HGNC:10911]	0.0933297	20.5411	0.111232	0.183925	461	105923	5	1	128083766	128189688	766	735	54.7878	0.95953
1445	NA	-0.0303521	7.18125	0.546509	UBE2Q1	protein_coding	ENSG00000160714	ubiquitin conjugating enzyme E2 Q1 [Source:HGNC Symbol;Acc:HGNC:15698]	0.0204185	20.5411	0.0249527	0.0556894	1909	10452	1	-1	154548577	154559028	2972	2802	54.4147	0.942799
1446	NA	0.0956023	5.45508	0.546509	SNURF	protein_coding	ENSG00000273173	SNRPN upstream reading frame [Source:HGNC Symbol;Acc:HGNC:11171]	0.0643255	20.5411	0.0787435	0.220263	577	13844	15	1	24954986	24968829	859	685	26.0803	0.797439
1447	NA	0.0804942	6.95949	0.546509	ZC3H14	protein_coding	ENSG00000100722	zinc finger CCCH-type containing 14 [Source:HGNC Symbol;Acc:HGNC:20509]	0.0541761	20.5411	0.0663507	0.282631	1637	64688	14	1	88562909	88627596	2891	2386	39.5348	0.82532
1448	NA	-0.0876471	5.30502	0.546509	UBE2D4	protein_coding	ENSG00000078967	ubiquitin conjugating enzyme E2 D4 (putative) [Source:HGNC Symbol;Acc:HGNC:21647]	0.0590086	20.5411	0.0720445	0.184436	520	29699	7	1	43926438	43956136	942	873	39.268	0.926752
1449	NA	-0.102572	5.21043	0.546509	RHOBTB2	protein_coding	ENSG00000008853	Rho related BTB domain containing 2 [Source:HGNC Symbol;Acc:HGNC:18756]	0.0690574	20.5411	0.0845108	0.196636	487	32783	8	1	22987417	23020199	958	930	47.7785	0.970772
1450	NA	-0.0935343	7.66851	0.546509	SZRD1	protein_coding	ENSG00000055070	SUZ RNA binding domain containing 1 [Source:HGNC Symbol;Acc:HGNC:30232]	0.062976	20.5411	0.077108	0.278568	2676	45571	1	1	16352575	16398145	4690	4356	48.5774	0.928785
1451	NA	-0.0842303	5.1092	0.546509	KLHDC10	protein_coding	ENSG00000128607	kelch domain containing 10 [Source:HGNC Symbol;Acc:HGNC:22194]	0.0567386	20.5411	0.0694854	0.153545	454	65211	7	1	130070510	130135720	991	890	47.4371	0.898083
1452	NA	0.0255286	6.43113	0.546509	FJX1	protein_coding	ENSG00000179431	four jointed box 1 [Source:HGNC Symbol;Acc:HGNC:17166]	0.0172004	20.5411	0.0208388	0.043716	1135	2450	11	1	35618419	35620868	2111	1940	43.1758	0.918996
1453	NA	0.0312392	7.05001	0.546509	HS3ST3A1	protein_coding	ENSG00000153976	heparan sulfate-glucosamine 3-sulfotransferase 3A1 [Source:HGNC Symbol;Acc:HGNC:5196]	0.021051	20.5411	0.0257589	0.0581821	1743	106239	17	-1	13495689	13601927	2576	651	47.8495	0.252717
1454	NA	0.125391	4.66635	0.546509	HAUS3	protein_coding	ENSG00000214367	HAUS augmin like complex subunit 3 [Source:HGNC Symbol;Acc:HGNC:28719]	0.0845525	20.5411	0.103538	0.234712	334	14701	4	-1	2227464	2242164	504	466	45.912	0.924603
1455	NA	0.0376577	9.3038	0.546509	CYCS	protein_coding	ENSG00000172115	cytochrome c, somatic [Source:HGNC Symbol;Acc:HGNC:19986]	0.0253945	20.5411	0.0310783	0.150394	8313	5271	7	-1	25120091	25125361	16553	14719	52.1522	0.889204
1456	NA	-0.0376104	10.8359	0.546509	ACTN4	protein_coding	ENSG00000130402	actinin alpha 4 [Source:HGNC Symbol;Acc:HGNC:166]	0.0253664	20.5411	0.0310247	0.242784	24041	83935	19	1	38647649	38731583	42344	18845	58.1669	0.445045
1457	NA	-0.332658	1.60458	0.546509	SH3BGRL2	protein_coding	ENSG00000198478	SH3 domain binding glutamate rich protein like 2 [Source:HGNC Symbol;Acc:HGNC:15567]	0.224406	20.5411	0.263173	0.25	40	72377	6	1	79631283	79703659	201	187	51.5455	0.930348
1458	NA	-0.0813583	6.14993	0.546509	SETX	protein_coding	ENSG00000107290	senataxin [Source:HGNC Symbol;Acc:HGNC:445]	0.0548888	20.5411	0.0670331	0.211901	934	93630	9	-1	132261356	132354985	1660	1465	48.0464	0.88253
1459	NA	-0.0850295	6.75025	0.546509	FOXK2	protein_coding	ENSG00000141568	forkhead box K2 [Source:HGNC Symbol;Acc:HGNC:6036]	0.057419	20.5411	0.0703209	0.286804	1416	124950	17	1	82519713	82644662	2702	2576	50.4092	0.953368
1460	NA	-0.111147	4.47741	0.546509	FAM83F	protein_coding	ENSG00000133477	family with sequence similarity 83 member F [Source:HGNC Symbol;Acc:HGNC:25148]	0.0750963	20.5411	0.0915359	0.177205	293	48581	22	1	39994949	40043529	736	719	61.2601	0.976902
1461	NA	0.0188225	11.0287	0.546509	RPL37	protein_coding	ENSG00000145592	ribosomal protein L37 [Source:HGNC Symbol;Acc:HGNC:10347]	0.0127184	20.5411	0.0155768	0.0764827	27480	10074	5	-1	40825262	40835335	60719	38507	38.2915	0.634184
1462	NA	0.18307	3.64897	0.546509	DNMT3A	protein_coding	ENSG00000119772	DNA methyltransferase 3 alpha [Source:HGNC Symbol;Acc:HGNC:2978]	0.123705	20.5411	0.148887	0.229715	165	114736	2	-1	25227855	25342590	352	296	55.7669	0.840909
1463	NA	0.0614666	7.49697	0.546509	POLDIP2	protein_coding	ENSG00000004142	DNA polymerase delta interacting protein 2 [Source:HGNC Symbol;Acc:HGNC:23781]	0.0415373	20.5411	0.0508626	0.207915	2376	10346	17	-1	28347177	28357522	4189	3792	51.1047	0.905228
1464	NA	-0.158665	4.00375	0.546509	STIM2	protein_coding	ENSG00000109689	stromal interaction molecule 2 [Source:HGNC Symbol;Acc:HGNC:19205]	0.107248	20.5411	0.130626	0.245906	211	167704	4	1	26857678	27025381	912	368	55.1114	0.403509
1465	NA	-0.0469038	5.91746	0.546509	TCF12	protein_coding	ENSG00000140262	transcription factor 12 [Source:HGNC Symbol;Acc:HGNC:11623]	0.0317338	20.5411	0.0386449	0.0915059	795	380659	15	1	56918623	57299281	1443	1283	47.067	0.88912
1466	NA	0.10231	5.54239	0.546509	HUS1	protein_coding	ENSG00000136273	HUS1 checkpoint clamp component [Source:HGNC Symbol;Acc:HGNC:5309]	0.0692403	20.5411	0.0846689	0.24629	613	283852	7	-1	47695730	47979581	978	907	47.6626	0.927403
1467	NA	-0.0216069	7.11396	0.546509	EPB41L2	protein_coding	ENSG00000079819	erythrocyte membrane protein band 4.1 like 2 [Source:HGNC Symbol;Acc:HGNC:3379]	0.0146244	20.5411	0.0177774	0.0404752	1822	223976	6	-1	130839347	131063322	3514	3219	48.0721	0.91605
1468	NA	-0.109394	5.95684	0.546509	IDS	protein_coding	ENSG00000010404	iduronate 2-sulfatase [Source:HGNC Symbol;Acc:HGNC:5389]	0.0740489	20.5411	0.0902953	0.304191	817	44107	X	-1	149476990	149521096	1509	1297	56.9614	0.85951
1469	NA	-0.0287096	7.27133	0.546509	USP1	protein_coding	ENSG00000162607	ubiquitin specific peptidase 1 [Source:HGNC Symbol;Acc:HGNC:12607]	0.0194338	20.5411	0.0237463	0.059454	2032	15508	1	1	62436297	62451804	3377	2990	49.2813	0.885401
1470	NA	-0.0906236	5.70891	0.546509	MYO10	protein_coding	ENSG00000145555	myosin X [Source:HGNC Symbol;Acc:HGNC:7593]	0.0613466	20.5411	0.0729194	0.178679	688	274363	5	-1	16661914	16936276	9376	3716	21.1598	0.396331
1471	NA	0.0722266	5.35143	0.546509	TMEM136	protein_coding	ENSG00000181264	transmembrane protein 136 [Source:HGNC Symbol;Acc:HGNC:28280]	0.048898	20.5411	0.0598672	0.114735	537	8554	11	1	120325129	120333682	678	548	47.9507	0.80826
1472	NA	-0.0349009	5.68992	0.546509	SDHAF3	protein_coding	ENSG00000196636	succinate dehydrogenase complex assembly factor 3 [Source:HGNC Symbol;Acc:HGNC:21752]	0.0236324	20.5411	0.0288412	0.0488894	679	65174	7	1	97116590	97181763	1450	1390	49.3094	0.958621
1473	NA	-0.0956368	6.17898	0.546509	RIF1	protein_coding	ENSG00000080345	replication timing regulatory factor 1 [Source:HGNC Symbol;Acc:HGNC:23207]	0.0647688	20.5411	0.0779168	0.262041	953	98131	2	1	151409883	151508013	1878	1642	43.2674	0.874334
1474	NA	0.161342	3.89736	0.546509	TTC14	protein_coding	ENSG00000163728	tetratricopeptide repeat domain 14 [Source:HGNC Symbol;Acc:HGNC:24697]	0.109268	20.5411	0.133723	0.210407	196	15699	3	1	180602130	180617828	442	305	54.4721	0.690045
1475	NA	-0.0596372	8.6413	0.546509	REEP5	protein_coding	ENSG00000129625	receptor accessory protein 5 [Source:HGNC Symbol;Acc:HGNC:30077]	0.0403892	20.5411	0.0493491	0.228178	5252	46161	5	-1	112876379	112922539	9741	8979	56.918	0.921774
1476	NA	-0.0176476	6.79736	0.547071	RNF7	protein_coding	ENSG00000114125	ring finger protein 7 [Source:HGNC Symbol;Acc:HGNC:10070]	0.0119616	20.5411	0.0146486	0.0291707	1463	9357	3	1	141738204	141747560	2498	2406	56.5054	0.963171
1477	NA	-0.0668037	8.04295	0.547071	CSNK2A1	protein_coding	ENSG00000101266	casein kinase 2 alpha 1 [Source:HGNC Symbol;Acc:HGNC:2457]	0.0452853	20.5411	0.0551863	0.300348	3469	71338	20	-1	472498	543835	8062	5806	49.0873	0.720169
1478	NA	-0.0360275	7.81744	0.547603	G3BP2	protein_coding	ENSG00000138757	G3BP stress granule assembly factor 2 [Source:HGNC Symbol;Acc:HGNC:30291]	0.0244385	20.5411	0.0297964	0.115816	2967	81744	4	-1	75642782	75724525	4778	4662	59.4908	0.975722
1479	NA	0.0726298	7.07544	0.547726	CALCOCO2	protein_coding	ENSG00000136436	calcium binding and coiled-coil domain 2 [Source:HGNC Symbol;Acc:HGNC:29912]	0.0492884	20.5411	0.0602203	0.276639	1774	35535	17	1	48830988	48866522	2842	2514	51.4857	0.884588
1480	NA	-0.233408	2.6402	0.547726	2006-09-01	protein_coding	ENSG00000125354	septin 6 [Source:HGNC Symbol;Acc:HGNC:15848]	0.158433	20.5411	0.184393	0.224866	82	77647	X	-1	119615724	119693370	860	289	44.5571	0.336047
1481	NA	-0.033029	6.71936	0.547726	DYNC1I2	protein_coding	ENSG00000077380	dynein cytoplasmic 1 intermediate chain 2 [Source:HGNC Symbol;Acc:HGNC:2964]	0.0224244	20.5411	0.0274099	0.0676436	1386	61012	2	1	171687409	171748420	8030	2655	44.7431	0.330635
1482	NA	-0.143523	4.34874	0.547806	TLK2	protein_coding	ENSG00000146872	tousled like kinase 2 [Source:HGNC Symbol;Acc:HGNC:11842]	0.0974743	20.5411	0.118239	0.227723	268	156824	17	1	62458658	62615481	1147	1029	38.4966	0.897123
1483	NA	-0.119185	5.32431	0.548281	WDFY2	protein_coding	ENSG00000139668	WD repeat and FYVE domain containing 2 [Source:HGNC Symbol;Acc:HGNC:20482]	0.0810014	20.5411	0.0992059	0.29313	527	183253	13	1	51584455	51767707	1373	1024	47.9648	0.745812
1484	NA	0.047711	7.5365	0.548281	POLR3H	protein_coding	ENSG00000100413	RNA polymerase III subunit H [Source:HGNC Symbol;Acc:HGNC:30349]	0.0324364	20.5411	0.0397086	0.175396	2442	18803	22	-1	41525804	41544606	3654	3524	47.8749	0.964423
1485	NA	-0.103462	6.5944	0.548281	IRS1	protein_coding	ENSG00000169047	insulin receptor substrate 1 [Source:HGNC Symbol;Acc:HGNC:6125]	0.0703548	20.5411	0.0860147	0.320988	1271	68443	2	-1	226731317	226799759	1354	1260	50.2397	0.930576
1486	NA	-0.153719	4.14063	0.548281	EXOG	protein_coding	ENSG00000157036	exo/endonuclease G [Source:HGNC Symbol;Acc:HGNC:3347]	0.104603	20.5411	0.126967	0.24686	232	46035	3	1	38496127	38542161	516	298	57.4564	0.577519
1487	NA	0.0186227	8.43049	0.548281	NUDCD2	protein_coding	ENSG00000170584	NudC domain containing 2 [Source:HGNC Symbol;Acc:HGNC:30535]	0.0126727	20.5411	0.0155173	0.0561517	4538	13615	5	-1	163446526	163460140	7120	6469	50.1166	0.908567
1488	NA	0.0166775	7.92831	0.548281	P4HA1	protein_coding	ENSG00000122884	prolyl 4-hydroxylase subunit alpha 1 [Source:HGNC Symbol;Acc:HGNC:8546]	0.0113503	20.5411	0.0138788	0.0377793	3204	89758	10	-1	73007217	73096974	4517	4384	58.6745	0.970556
1489	NA	-0.123538	5.21339	0.548281	PCGF3	protein_coding	ENSG00000185619	polycomb group ring finger 3 [Source:HGNC Symbol;Acc:HGNC:10066]	0.0840874	20.5411	0.102986	0.302809	488	64893	4	1	705748	770640	888	801	49.5805	0.902027
1490	NA	-0.0971763	3.87511	0.548515	FAM110A	protein_coding	ENSG00000125898	family with sequence similarity 110 member A [Source:HGNC Symbol;Acc:HGNC:16188]	0.0661802	20.5411	0.0799714	0.096969	193	23749	20	1	833715	857463	623	568	51.7306	0.911717
1491	NA	-0.0324394	5.80229	0.548515	ANKIB1	protein_coding	ENSG00000001629	ankyrin repeat and IBR domain containing 1 [Source:HGNC Symbol;Acc:HGNC:22215]	0.0220957	20.5411	0.0268572	0.0478677	734	155151	7	1	92246234	92401384	1332	1261	52.2538	0.946697
1492	NA	0.0196185	8.1672	0.549184	PNRC2	protein_coding	ENSG00000189266	proline rich nuclear receptor coactivator 2 [Source:HGNC Symbol;Acc:HGNC:23158]	0.0133738	20.5411	0.0163749	0.0519856	3781	4354	1	1	23959109	23963462	6627	5529	48.3793	0.834314
1493	NA	0.146236	5.36213	0.549184	TMEM107	protein_coding	ENSG00000179029	transmembrane protein 107 [Source:HGNC Symbol;Acc:HGNC:28128]	0.0997086	20.5411	0.122103	0.307132	541	3163	17	-1	8173237	8176399	927	858	52.3112	0.925566
1494	NA	-0.0698074	7.25204	0.550028	AURKA	protein_coding	ENSG00000087586	aurora kinase A [Source:HGNC Symbol;Acc:HGNC:11393]	0.0476388	20.5411	0.0574751	0.243187	2005	22949	20	-1	56369389	56392337	3757	2981	39.5116	0.793452
1495	NA	-0.0203597	6.57497	0.550089	HSCB	protein_coding	ENSG00000100209	HscB mitochondrial iron-sulfur cluster cochaperone [Source:HGNC Symbol;Acc:HGNC:28913]	0.0139016	20.5411	0.0170239	0.0331144	1254	15485	22	1	28742031	28757515	2003	1862	36.2734	0.929606
1496	NA	-0.144044	4.60908	0.550089	GSE1	protein_coding	ENSG00000131149	Gse1 coiled-coil protein [Source:HGNC Symbol;Acc:HGNC:28979]	0.0983572	20.5411	0.120116	0.249803	321	506680	16	1	85169525	85676204	458	433	52.448	0.945415
1497	NA	0.05619	7.14529	0.55021	HMOX2	protein_coding	ENSG00000103415	heme oxygenase 2 [Source:HGNC Symbol;Acc:HGNC:5014]	0.0383849	20.5411	0.0468369	0.185197	1862	35658	16	1	4474690	4510347	6276	3694	53.8354	0.588591
1498	NA	0.0855319	5.87324	0.55021	NOL3	protein_coding	ENSG00000140939	nucleolar protein 3 [Source:HGNC Symbol;Acc:HGNC:7869]	0.0584459	20.5411	0.0712726	0.235916	771	5582	16	1	67170154	67175735	1210	1117	49.0233	0.92314
1499	NA	0.069769	6.68353	0.55021	KIF3B	protein_coding	ENSG00000101350	kinesin family member 3B [Source:HGNC Symbol;Acc:HGNC:6320]	0.0476825	20.5411	0.0581644	0.24338	1352	57348	20	1	32277664	32335011	3064	1152	35.349	0.375979
1500	NA	0.116556	4.9047	0.552452	RABL3	protein_coding	ENSG00000144840	RAB, member of RAS oncogene family like 3 [Source:HGNC Symbol;Acc:HGNC:18072]	0.0798312	20.5411	0.0974128	0.249684	394	56313	3	-1	120686681	120742993	792	756	54.8889	0.954545
1501	NA	-0.137179	4.38594	0.552452	CASP6	protein_coding	ENSG00000138794	caspase 6 [Source:HGNC Symbol;Acc:HGNC:1507]	0.0939808	20.5411	0.112604	0.238493	275	14962	4	-1	109688622	109703583	497	408	52.6373	0.820926
1502	NA	-0.0186604	7.86291	0.552452	GMNN	protein_coding	ENSG00000112312	geminin, DNA replication inhibitor [Source:HGNC Symbol;Acc:HGNC:17493]	0.0127862	20.5411	0.0156526	0.0436313	3062	11169	6	1	24774931	24786099	5107	4424	54.7432	0.866262
1503	NA	-0.110864	5.72973	0.552452	ING1	protein_coding	ENSG00000153487	inhibitor of growth family member 1 [Source:HGNC Symbol;Acc:HGNC:6062]	0.0759875	20.5411	0.093052	0.310357	698	10604	13	1	110712736	110723339	1044	977	50.5251	0.935824
1504	NA	-0.0935958	7.69786	0.552452	PGRMC2	protein_coding	ENSG00000164040	progesterone receptor membrane component 2 [Source:HGNC Symbol;Acc:HGNC:16089]	0.0641565	20.5411	0.0784906	0.236208	2731	19593	4	-1	128269237	128288829	3701	3577	46.0526	0.966496
1505	NA	-0.0668232	7.57267	0.552731	IRF2BP2	protein_coding	ENSG00000168264	interferon regulatory factor 2 binding protein 2 [Source:HGNC Symbol;Acc:HGNC:21729]	0.0458264	20.5411	0.0560902	0.286693	2504	5257	1	-1	234604269	234609525	4381	3983	43.3781	0.909153
1506	NA	-0.240985	3.66635	0.553119	PTGS1	protein_coding	ENSG00000095303	prostaglandin-endoperoxide synthase 1 [Source:HGNC Symbol;Acc:HGNC:9604]	0.165355	20.5411	0.173421	0.246047	167	25174	9	1	122370530	122395703	749	695	52.7683	0.927904
1507	NA	0.06638	7.21191	0.5534	SPART	protein_coding	ENSG00000133104	spartin [Source:HGNC Symbol;Acc:HGNC:18514]	0.0455887	20.5411	0.0558163	0.223764	1950	68543	13	-1	36301638	36370180	4335	3151	41.7461	0.726874
1508	NA	-0.129901	5.24265	0.5534	ABI1	protein_coding	ENSG00000136754	abl interactor 1 [Source:HGNC Symbol;Acc:HGNC:11320]	0.0892184	20.5411	0.10868	0.308696	498	114495	10	-1	26746593	26861087	1040	963	50.8775	0.925962
1509	NA	-0.061927	6.30502	0.5534	FOXP4	protein_coding	ENSG00000137166	forkhead box P4 [Source:HGNC Symbol;Acc:HGNC:20842]	0.0425362	20.5411	0.0520896	0.155325	1040	55959	6	1	41546426	41602384	1358	1018	59.3222	0.749632
1510	NA	-0.0863982	5.24265	0.5534	INPP4B	protein_coding	ENSG00000109452	inositol polyphosphate-4-phosphatase type II B [Source:HGNC Symbol;Acc:HGNC:6075]	0.0593587	20.5411	0.0721505	0.166388	498	824273	4	-1	142023160	142847432	1366	1273	45.791	0.931918
1511	NA	-0.116931	5.32704	0.554401	SSBP3	protein_coding	ENSG00000157216	single stranded DNA binding protein 3 [Source:HGNC Symbol;Acc:HGNC:15674]	0.0804497	20.5411	0.0984435	0.294017	528	188048	1	-1	54225432	54413479	852	787	52.1449	0.923709
1512	NA	0.0963069	6.13127	0.554401	RAB4A	protein_coding	ENSG00000168118	RAB4A, member RAS oncogene family [Source:HGNC Symbol;Acc:HGNC:9781]	0.0662621	20.5411	0.0811306	0.259331	922	34833	1	1	229271062	229305894	1869	1697	58.0825	0.907972
1513	NA	0.0714677	6.62695	0.554401	HTATIP2	protein_coding	ENSG00000109854	HIV-1 Tat interactive protein 2 [Source:HGNC Symbol;Acc:HGNC:16637]	0.049176	20.5411	0.0601826	0.227266	1300	20099	11	1	20363685	20383783	2415	2345	54.7778	0.971014
1514	NA	-0.044106	8.16453	0.554617	FH	protein_coding	ENSG00000091483	fumarate hydratase [Source:HGNC Symbol;Acc:HGNC:3700]	0.0303709	20.5411	0.0368864	0.191604	3774	22159	1	-1	241497603	241519761	6251	5526	36.8051	0.884019
1515	NA	-0.0463712	5.69839	0.554617	NR2C2	protein_coding	ENSG00000177463	nuclear receptor subfamily 2 group C member 2 [Source:HGNC Symbol;Acc:HGNC:7972]	0.0319329	20.5411	0.0387956	0.0813353	683	106017	3	1	14947584	15053600	1027	991	49.4894	0.964946
1516	NA	-0.0115105	9.09342	0.554617	ANXA5	protein_coding	ENSG00000164111	annexin A5 [Source:HGNC Symbol;Acc:HGNC:543]	0.00792784	20.5411	0.0097051	0.0223072	7185	29159	4	-1	121667955	121697113	10777	10501	55.7392	0.97439
1517	NA	-0.11687	5.58643	0.554772	HPS5	protein_coding	ENSG00000110756	HPS5, biogenesis of lysosomal organelles complex 2 subunit 2 [Source:HGNC Symbol;Acc:HGNC:17022]	0.0805279	20.5411	0.0985737	0.271022	632	43531	11	-1	18278668	18322198	1214	1162	48.0886	0.957166
1518	NA	-0.21165	3.02412	0.554772	CLK4	protein_coding	ENSG00000113240	CDC like kinase 4 [Source:HGNC Symbol;Acc:HGNC:13659]	0.145874	20.5411	0.16867	0.242117	107	27952	5	-1	178602664	178630615	220	207	51.6522	0.940909
1519	NA	-0.0735302	7.03	0.554772	SFT2D1	protein_coding	ENSG00000198818	SFT2 domain containing 1 [Source:HGNC Symbol;Acc:HGNC:21102]	0.05069	20.5411	0.0620097	0.287465	1719	22864	6	-1	166319728	166342591	3216	3116	55.303	0.968905
1520	NA	-0.0996145	5.32431	0.555315	ARHGEF9	protein_coding	ENSG00000131089	Cdc42 guanine nucleotide exchange factor 9 [Source:HGNC Symbol;Acc:HGNC:14561]	0.068718	20.5411	0.0841595	0.227243	527	174308	X	-1	63634967	63809274	953	782	51.7353	0.820567
1521	NA	0.106789	4.97614	0.555315	TOMM40L	protein_coding	ENSG00000158882	translocase of outer mitochondrial membrane 40 like [Source:HGNC Symbol;Acc:HGNC:25756]	0.0737121	20.5411	0.0880141	0.214503	414	4806	1	1	161225939	161230744	725	671	48.3189	0.925517
1522	NA	0.0443871	6.4324	0.555315	ZBTB8OS	protein_coding	ENSG00000176261	zinc finger and BTB domain containing 8 opposite strand [Source:HGNC Symbol;Acc:HGNC:24094]	0.0306388	20.5411	0.0371903	0.10337	1136	50732	1	-1	32600172	32650903	1910	1813	55.7181	0.949215
1523	NA	-0.0894452	6.07055	0.555315	ARIH1	protein_coding	ENSG00000166233	ariadne RBR E3 ubiquitin protein ligase 1 [Source:HGNC Symbol;Acc:HGNC:689]	0.0617517	20.5411	0.0750821	0.266197	884	128660	15	1	72474326	72602985	2059	1835	49.121	0.891209
1524	NA	-0.11999	4.90103	0.555495	EARS2	protein_coding	ENSG00000103356	glutamyl-tRNA synthetase 2, mitochondrial [Source:HGNC Symbol;Acc:HGNC:29419]	0.0828723	20.5411	0.0993513	0.253767	393	35718	16	-1	23522014	23557731	777	638	52.6505	0.821107
1525	NA	-0.0813719	5.7805	0.556106	TATDN2	protein_coding	ENSG00000157014	TatD DNase domain containing 2 [Source:HGNC Symbol;Acc:HGNC:28988]	0.0562404	20.5411	0.0684695	0.213304	723	33196	3	1	10248023	10281218	1119	1079	52.4087	0.964254
1526	NA	0.0118243	8.52135	0.556338	RBM4/RBM14-RBM4	protein_coding	ENSG00000173933/ENSG00000248643	RBM14-RBM4 readthrough [Source:HGNC Symbol;Acc:HGNC:38840]/RNA binding motif protein 4 [Source:HGNC Symbol;Acc:HGNC:9901]	0.0081806	20.5411	0.010011	0.0273527	4833	50057	11	1	66616626	66666682	6873	6677	50.0297	0.971483
1527	NA	-0.10145	4.66635	0.556338	GORASP1	protein_coding	ENSG00000114745	golgi reassembly stacking protein 1 [Source:HGNC Symbol;Acc:HGNC:16769]	0.0702018	20.5411	0.0859461	0.178995	334	11705	3	-1	39096659	39108363	497	467	51.8287	0.939638
1528	NA	-0.00646294	8.55994	0.556338	SDF4	protein_coding	ENSG00000078808	stromal cell derived factor 4 [Source:HGNC Symbol;Acc:HGNC:24188]	0.00447225	20.5411	0.00547717	0.0115476	4964	15124	1	-1	1216908	1232031	7540	7463	63.5613	0.989788
1529	NA	-0.0549282	5.61357	0.556338	UBE2O	protein_coding	ENSG00000175931	ubiquitin conjugating enzyme E2 O [Source:HGNC Symbol;Acc:HGNC:29554]	0.0380158	20.5411	0.0465184	0.106448	644	63756	17	-1	76389451	76453206	980	902	43.7029	0.920408
1530	NA	-0.0152382	7.9337	0.556338	ITGA3	protein_coding	ENSG00000005884	integrin subunit alpha 3 [Source:HGNC Symbol;Acc:HGNC:6139]	0.0105478	20.5411	0.0128136	0.029836	3216	34514	17	1	50055968	50090481	6220	5886	65.0759	0.946302
1531	NA	-0.0474948	7.66094	0.556458	MGLL	protein_coding	ENSG00000074416	monoglyceride lipase [Source:HGNC Symbol;Acc:HGNC:17038]	0.0328872	20.5411	0.0399331	0.169384	2662	134189	3	-1	127689062	127823250	4807	1314	51.0624	0.273351
1532	NA	0.0151022	6.67282	0.556525	MTMR14	protein_coding	ENSG00000163719	myotubularin related protein 14 [Source:HGNC Symbol;Acc:HGNC:26190]	0.0104606	20.5411	0.0128114	0.0189987	1342	52961	3	1	9649433	9702393	2042	1908	47.859	0.934378
1533	NA	-0.0212271	7.17367	0.557872	SQOR	protein_coding	ENSG00000137767	sulfide quinone oxidoreductase [Source:HGNC Symbol;Acc:HGNC:20390]	0.0147219	20.5411	0.0179879	0.0374494	1899	60147	15	1	45631148	45691294	4412	4166	49.2494	0.944243
1534	NA	-0.119292	4.37541	0.557872	RBMXL1	protein_coding	ENSG00000213516	RBMX like 1 [Source:HGNC Symbol;Acc:HGNC:25073]	0.0827564	20.5411	0.10022	0.192435	273	13505	1	-1	88979456	88992960	1467	561	51.2656	0.382413
1535	NA	-0.0810958	7.62583	0.557872	ANP32E	protein_coding	ENSG00000143401	acidic nuclear phosphoprotein 32 family member E [Source:HGNC Symbol;Acc:HGNC:16673]	0.0562868	20.5411	0.0687157	0.293355	2598	17740	1	-1	150218417	150236156	4319	4015	53.6685	0.929613
1536	NA	-0.0441864	7.04835	0.557872	NECTIN2	protein_coding	ENSG00000130202	nectin cell adhesion molecule 2 [Source:HGNC Symbol;Acc:HGNC:9707]	0.0306688	20.5411	0.0374856	0.13959	1741	43054	19	1	44846175	44889228	2364	2302	57.5117	0.973773
1537	NA	-0.0985985	5.26849	0.558673	RABGEF1	protein_coding	ENSG00000154710	RAB guanine nucleotide exchange factor 1 [Source:HGNC Symbol;Acc:HGNC:17676]	0.0685241	20.5411	0.0817353	0.22479	507	129301	7	1	66682164	66811464	1383	1309	46.984	0.946493
1538	NA	0.0897721	4.91201	0.558673	AGTPBP1	protein_coding	ENSG00000135049	ATP/GTP binding protein 1 [Source:HGNC Symbol;Acc:HGNC:17258]	0.0623911	20.5411	0.0763799	0.170008	396	195491	9	-1	85546539	85742029	740	680	45.1118	0.918919
1539	NA	0.0755924	5.74413	0.558673	MCEE	protein_coding	ENSG00000124370	methylmalonyl-CoA epimerase [Source:HGNC Symbol;Acc:HGNC:16732]	0.0525436	20.5411	0.063516	0.18661	705	20556	2	-1	71109684	71130239	1083	364	54.772	0.336103
1540	NA	-0.110246	5.57727	0.558673	SUPT7L	protein_coding	ENSG00000119760	SPT7 like, STAGA complex gamma subunit [Source:HGNC Symbol;Acc:HGNC:30632]	0.076646	20.5411	0.0938583	0.269204	628	13029	2	-1	27650812	27663840	988	907	44.0529	0.918016
1541	NA	-0.0862004	6.23248	0.559378	GLIPR2	protein_coding	ENSG00000122694	GLI pathogenesis related 2 [Source:HGNC Symbol;Acc:HGNC:18007]	0.0599866	20.5411	0.0731125	0.275986	989	27378	9	1	36136536	36163913	1251	1084	49.2832	0.866507
1542	NA	-0.0683982	5.99346	0.559378	JKAMP	protein_coding	ENSG00000050130	JNK1/MAPK8 associated membrane protein [Source:HGNC Symbol;Acc:HGNC:20184]	0.0476221	20.5411	0.0582568	0.16513	838	20968	14	1	59484443	59505410	1323	1258	49.2091	0.950869
1543	NA	-0.0425166	7.87884	0.559378	MXRA7	protein_coding	ENSG00000182534	matrix remodeling associated 7 [Source:HGNC Symbol;Acc:HGNC:7541]	0.0296078	20.5411	0.0360031	0.167022	3096	38466	17	-1	76672551	76711016	4669	4219	47.3878	0.90362
1544	NA	-0.0922749	5.33793	0.559378	TTC17	protein_coding	ENSG00000052841	tetratricopeptide repeat domain 17 [Source:HGNC Symbol;Acc:HGNC:25596]	0.0642615	20.5411	0.0786377	0.186557	532	136002	11	1	43358932	43494933	1030	793	36.2926	0.769903
1545	NA	-0.046174	7.0892	0.559378	ELP6	protein_coding	ENSG00000163832	elongator acetyltransferase complex subunit 6 [Source:HGNC Symbol;Acc:HGNC:25976]	0.0321608	20.5411	0.0393536	0.0831841	1791	18122	3	-1	47495640	47513761	3243	2697	57.383	0.831637
1546	NA	-0.0551205	8.01099	0.559409	ST13	protein_coding	ENSG00000100380	ST13, Hsp70 interacting protein [Source:HGNC Symbol;Acc:HGNC:11343]	0.0384133	20.5411	0.0469518	0.256891	3393	32488	22	-1	40824535	40857022	8195	5245	50.1842	0.640024
1547	NA	-0.0419585	7.0367	0.559409	CAVIN3	protein_coding	ENSG00000170955	caveolae associated protein 3 [Source:HGNC Symbol;Acc:HGNC:9400]	0.0292413	20.5411	0.0354586	0.0965556	1727	1702	11	-1	6318946	6320647	2880	2766	50.5575	0.960417
1548	NA	-0.0774741	6.80425	0.559409	YTHDF3	protein_coding	ENSG00000185728	YTH N6-methyladenosine RNA binding protein 3 [Source:HGNC Symbol;Acc:HGNC:26465]	0.0540196	20.5411	0.0659808	0.233498	1470	44234	8	1	63168553	63212786	2403	2262	49.2542	0.941323
1549	NA	-0.0268608	8.99389	0.559409	CALD1	protein_coding	ENSG00000122786	caldesmon 1 [Source:HGNC Symbol;Acc:HGNC:1441]	0.0187293	20.5411	0.0229249	0.0722874	6706	226477	7	1	134744252	134970728	55028	31821	21.9618	0.578269
1550	NA	-0.100579	3.94799	0.560172	ARAP3	protein_coding	ENSG00000120318	ArfGAP with RhoGAP domain, ankyrin repeat and PH domain 3 [Source:HGNC Symbol;Acc:HGNC:24097]	0.0701967	20.5411	0.0800555	0.118906	203	28821	5	-1	141653401	141682221	335	323	50.2663	0.964179
1551	NA	-0.0888887	6.58071	0.560172	ATAD1	protein_coding	ENSG00000138138	ATPase family, AAA domain containing 1 [Source:HGNC Symbol;Acc:HGNC:25903]	0.0620474	20.5411	0.0759691	0.295243	1259	89832	10	-1	87751512	87841343	2092	1895	44.2818	0.905832
1552	NA	0.0126663	6.94976	0.560855	UHRF2	protein_coding	ENSG00000147854	ubiquitin like with PHD and ring finger domains 2 [Source:HGNC Symbol;Acc:HGNC:12557]	0.00884832	20.5411	0.0106448	0.0192929	1626	93904	9	1	6413151	6507054	2597	2503	53.96	0.963804
1553	NA	-0.0461192	7.12814	0.562247	TIMM10	protein_coding	ENSG00000134809	translocase of inner mitochondrial membrane 10 [Source:HGNC Symbol;Acc:HGNC:11814]	0.0322591	20.5411	0.0392918	0.136094	1840	2341	11	-1	57528463	57530803	3186	3063	48.8488	0.961394
1554	NA	0.224828	2.94086	0.563042	AGA	protein_coding	ENSG00000038002	aspartylglucosaminidase [Source:HGNC Symbol;Acc:HGNC:318]	0.157395	20.5411	0.190249	0.249779	101	11734	4	-1	177430770	177442503	266	253	48.9209	0.951128
1555	NA	0.00535345	9.54298	0.563335	MRPS21	protein_coding	ENSG00000266472	mitochondrial ribosomal protein S21 [Source:HGNC Symbol;Acc:HGNC:14046]	0.00374959	20.5411	0.00458673	0.0116829	9812	15260	1	1	150293720	150308979	16276	15347	41.2286	0.942922
1556	NA	-0.176993	3.82181	0.563399	FAM133B	protein_coding	ENSG00000234545	family with sequence similarity 133 member B [Source:HGNC Symbol;Acc:HGNC:28629]	0.124006	20.5411	0.149972	0.240635	186	29602	7	-1	92560793	92590394	780	623	29.8973	0.798718
1557	NA	0.116855	5.7131	0.563743	PROSER1	protein_coding	ENSG00000120685	proline and serine rich 1 [Source:HGNC Symbol;Acc:HGNC:20291]	0.0819304	20.5411	0.0999165	0.293787	690	28211	13	-1	39009866	39038076	1067	991	48.7477	0.928772
1558	NA	0.0959102	4.81403	0.563743	VEZF1	protein_coding	ENSG00000136451	vascular endothelial zinc finger 1 [Source:HGNC Symbol;Acc:HGNC:12949]	0.0672501	20.5411	0.081738	0.190833	370	16713	17	-1	57971547	57988259	693	557	44.9551	0.803752
1559	NA	0.116966	5.67497	0.564346	C15orf39	protein_coding	ENSG00000167173	chromosome 15 open reading frame 39 [Source:HGNC Symbol;Acc:HGNC:24497]	0.0821113	20.5411	0.099549	0.292461	672	16527	15	1	75195643	75212169	1080	1065	53.9343	0.986111
1560	NA	-0.168139	3.18954	0.564346	STX17	protein_coding	ENSG00000136874	syntaxin 17 [Source:HGNC Symbol;Acc:HGNC:11432]	0.118068	20.5411	0.142564	0.195556	120	63709	9	1	99906633	99970341	353	308	51.1331	0.872521
1561	NA	-0.0978537	5.20449	0.564346	NFYB	protein_coding	ENSG00000120837	nuclear transcription factor Y subunit beta [Source:HGNC Symbol;Acc:HGNC:7805]	0.0687201	20.5411	0.0838227	0.217441	485	21213	12	-1	104117077	104138289	926	878	52.0478	0.948164
1562	NA	-0.104959	6.33793	0.564346	MSL1	protein_coding	ENSG00000188895	male specific lethal 1 homolog [Source:HGNC Symbol;Acc:HGNC:27905]	0.07371	20.5411	0.090266	0.25386	1064	14619	17	1	40122298	40136916	1935	1676	45.6122	0.86615
1563	NA	-0.115451	5.21929	0.564346	CPD	protein_coding	ENSG00000108582	carboxypeptidase D [Source:HGNC Symbol;Acc:HGNC:2301]	0.081096	20.5411	0.0988501	0.295998	490	91085	17	1	30378905	30469989	1124	1018	60.3193	0.905694
1564	NA	-0.0411877	5.86197	0.565032	SAT1	protein_coding	ENSG00000130066	spermidine/spermine N1-acetyltransferase 1 [Source:HGNC Symbol;Acc:HGNC:10540]	0.0289536	20.5411	0.0348706	0.0690523	765	3054	X	1	23783173	23786226	6491	3865	41.6766	0.59544
1565	NA	-0.0477602	8.88767	0.565155	KHSRP	protein_coding	ENSG00000088247	KH-type splicing regulatory protein [Source:HGNC Symbol;Acc:HGNC:6316]	0.0335886	20.5411	0.041066	0.265161	6230	11447	19	-1	6413348	6424794	9329	8043	49.1201	0.86215
1566	NA	-0.0888992	6.21929	0.565155	NUP50	protein_coding	ENSG00000093000	nucleoporin 50 [Source:HGNC Symbol;Acc:HGNC:8065]	0.0625323	20.5411	0.0763484	0.282796	980	24175	22	1	45163841	45188015	1922	1427	39.7309	0.742456
1567	NA	-0.0789261	5.41193	0.566661	PCF11	protein_coding	ENSG00000165494	PCF11, cleavage and polyadenylation factor subunit [Source:HGNC Symbol;Acc:HGNC:30097]	0.0555936	20.5411	0.0680748	0.139681	560	30464	11	1	83156988	83187451	986	898	47.5367	0.910751
1568	NA	-0.253139	2.16529	0.56709	LPAR3	protein_coding	ENSG00000171517	lysophosphatidic acid receptor 3 [Source:HGNC Symbol;Acc:HGNC:14298]	0.178409	20.5411	0.216913	0.233841	59	81612	1	-1	84811602	84893213	619	326	58.7607	0.526656
1569	NA	-0.127113	4.03754	0.567762	HCFC2	protein_coding	ENSG00000111727	host cell factor C2 [Source:HGNC Symbol;Acc:HGNC:24972]	0.0896571	20.5411	0.109729	0.156636	216	42068	12	1	104064457	104106524	383	368	54.3451	0.960836
1570	NA	0.0928257	6.02916	0.567762	FXN	protein_coding	ENSG00000165060	frataxin [Source:HGNC Symbol;Acc:HGNC:3951]	0.0654981	20.5411	0.0800413	0.237038	859	85169	9	1	69035259	69120427	1577	1420	51.7563	0.900444
1571	NA	-0.019534	9.91235	0.567762	POLR2L	protein_coding	ENSG00000177700	RNA polymerase II subunit L [Source:HGNC Symbol;Acc:HGNC:9199]	0.0137863	20.5411	0.0168732	0.0846314	12675	5190	11	-1	837356	842545	19335	19056	65.7724	0.98557
1572	NA	-0.0812423	5.70891	0.567762	RPUSD2	protein_coding	ENSG00000166133	RNA pseudouridylate synthase domain containing 2 [Source:HGNC Symbol;Acc:HGNC:24180]	0.0573481	20.5411	0.0699271	0.209182	688	5644	15	1	40569300	40574943	1262	1195	43.318	0.94691
1573	NA	0.109893	5.59099	0.567906	VCAN	protein_coding	ENSG00000038427	versican [Source:HGNC Symbol;Acc:HGNC:2464]	0.0774574	19.5411	0.0751762	0.186311	634	110839	5	1	83471465	83582303	749	319	59.7743	0.425901
1574	NA	0.00413978	8.91701	0.568414	RIC8A	protein_coding	ENSG00000177963	RIC8 guanine nucleotide exchange factor A [Source:HGNC Symbol;Acc:HGNC:29550]	0.0029252	20.5411	0.00358256	0.00687252	6358	7603	11	1	207511	215113	10394	10076	43.1222	0.969405
1575	NA	0.0154988	8.33216	0.568837	UFD1	protein_coding	ENSG00000070010	ubiquitin recognition factor in ER associated degradation 1 [Source:HGNC Symbol;Acc:HGNC:12520]	0.0109697	20.5411	0.0133484	0.0389442	4239	29306	22	-1	19449910	19479215	6456	5970	43.9248	0.924721
1576	NA	-0.0991646	6.73386	0.568837	ASXL1	protein_coding	ENSG00000171456	additional sex combs like 1, transcriptional regulator [Source:HGNC Symbol;Acc:HGNC:18318]	0.0702076	20.5411	0.0859264	0.314349	1400	80990	20	1	32358330	32439319	2430	2291	48.4016	0.942798
1577	NA	0.054244	7.45132	0.568837	CDT1	protein_coding	ENSG00000167513	chromatin licensing and DNA replication factor 1 [Source:HGNC Symbol;Acc:HGNC:24576]	0.0384246	20.5411	0.0470395	0.178161	2302	6046	16	1	88803213	88809258	3164	3062	43.372	0.967762
1578	NA	-0.0271276	9.87674	0.568837	NA	NA	ENSG00000073584,ENSG00000264058	NA	0.019218	20.5411	0.0235345	0.125745	12366	NA	NA	NA	NA	NA	NA	NA	NA	NA
1579	NA	-0.119116	4.45257	0.568837	CMTR2	protein_coding	ENSG00000180917	cap methyltransferase 2 [Source:HGNC Symbol;Acc:HGNC:25635]	0.0843925	20.5411	0.0972236	0.208032	288	8327	16	-1	71281389	71289715	692	576	47.6181	0.83237
1580	NA	-0.133163	4.10283	0.568837	TOX	protein_coding	ENSG00000198846	thymocyte selection associated high mobility group box [Source:HGNC Symbol;Acc:HGNC:18988]	0.0943538	20.5411	0.115247	0.228679	226	313791	8	-1	58805418	59119208	279	251	47.741	0.899642
1581	NA	0.0825664	4.86761	0.568837	CLASP1	protein_coding	ENSG00000074054	cytoplasmic linker associated protein 1 [Source:HGNC Symbol;Acc:HGNC:17088]	0.0585221	20.5411	0.0695049	0.13362	384	311812	2	-1	121337776	121649587	744	685	63.6482	0.920699
1582	NA	0.135762	5.31332	0.568837	USP34	protein_coding	ENSG00000115464	ubiquitin specific peptidase 34 [Source:HGNC Symbol;Acc:HGNC:20066]	0.0962294	20.5411	0.117152	0.269438	523	283307	2	-1	61187463	61470769	1625	829	47.0072	0.510154
1583	NA	-0.0800775	5.44504	0.568837	AMDHD2	protein_coding	ENSG00000162066	amidohydrolase domain containing 2 [Source:HGNC Symbol;Acc:HGNC:24262]	0.0567603	20.5411	0.0692626	0.154041	573	11066	16	1	2520357	2531422	785	771	52.6316	0.982166
1584	NA	-0.0316603	5.90836	0.568837	SH2B3	protein_coding	ENSG00000111252	SH2B adaptor protein 3 [Source:HGNC Symbol;Acc:HGNC:29605]	0.0224417	20.5411	0.027447	0.0570678	790	45676	12	1	111405948	111451623	1226	1156	49.3045	0.942904
1585	NA	0.0784244	6.4921	0.568837	POLR3K	protein_coding	ENSG00000161980	RNA polymerase III subunit K [Source:HGNC Symbol;Acc:HGNC:14121]	0.0555991	20.5411	0.0679336	0.221323	1184	7222	16	-1	46407	53628	2290	2066	59.257	0.902183
1586	NA	-0.0433759	6.36613	0.568837	DSEL	protein_coding	ENSG00000171451	dermatan sulfate epimerase like [Source:HGNC Symbol;Acc:HGNC:18144]	0.0307575	20.5411	0.0376656	0.0983669	1085	10399	18	-1	67506582	67516980	2036	1863	55.9957	0.915029
1587	NA	-0.0849737	6.125	0.571039	PROCR	protein_coding	ENSG00000101000	protein C receptor [Source:HGNC Symbol;Acc:HGNC:9452]	0.0603843	20.5411	0.0700989	0.246914	918	44168	20	1	35172073	35216240	3018	2581	48.9713	0.855202
1588	NA	-0.144383	4.97614	0.571039	ATL2	protein_coding	ENSG00000119787	atlastin GTPase 2 [Source:HGNC Symbol;Acc:HGNC:24047]	0.102606	20.5411	0.124872	0.272263	414	82406	2	-1	38294880	38377285	792	689	50.0798	0.869949
1589	NA	-0.0219128	11.9246	0.571039	RPL14	protein_coding	ENSG00000188846	ribosomal protein L14 [Source:HGNC Symbol;Acc:HGNC:10305]	0.015576	20.5411	0.0190767	0.150047	51133	11296	3	1	40457292	40468587	88448	84594	39.3747	0.956426
1590	NA	-0.11097	6.18049	0.571056	RABIF	protein_coding	ENSG00000183155	RAB interacting factor [Source:HGNC Symbol;Acc:HGNC:9797]	0.0789242	20.5411	0.0964227	0.304426	954	10179	1	-1	202878957	202889135	1552	1484	50.9333	0.956186
1591	NA	-0.199988	3.96213	0.571056	DCUN1D3	protein_coding	ENSG00000188215	defective in cullin neddylation 1 domain containing 3 [Source:HGNC Symbol;Acc:HGNC:28734]	0.142291	20.5411	0.167386	0.248995	205	45460	16	-1	20854925	20900384	382	338	48.7692	0.884817
1592	NA	-0.0893769	7.42922	0.571056	SPCS3	protein_coding	ENSG00000129128	signal peptidase complex subunit 3 [Source:HGNC Symbol;Acc:HGNC:26212]	0.0635989	20.5411	0.0778859	0.2825	2267	12282	4	1	176319964	176332245	4282	3889	53.6084	0.90822
1593	NA	0.164445	3.54004	0.571056	XRRA1	protein_coding	ENSG00000166435	X-ray radiation resistance associated 1 [Source:HGNC Symbol;Acc:HGNC:18868]	0.117029	20.5411	0.143167	0.226409	153	141462	11	-1	74807739	74949200	1039	500	28.854	0.481232
1594	NA	0.136089	4.86385	0.571056	ATP5S	protein_coding	ENSG00000125375	ATP synthase, H+ transporting, mitochondrial Fo complex subunit s (factor B) [Source:HGNC Symbol;Acc:HGNC:18799]	0.096865	20.5411	0.117715	0.310794	383	23233	14	1	50312326	50335558	1167	731	56.2161	0.626392
1595	NA	-0.110658	5.24843	0.571737	AKT3	protein_coding	ENSG00000117020	AKT serine/threonine kinase 3 [Source:HGNC Symbol;Acc:HGNC:393]	0.0788246	20.5411	0.0846895	0.2176	500	362847	1	-1	243488233	243851079	1203	958	52.4228	0.796342
1596	NA	-0.0784312	5.90287	0.572371	SENP2	protein_coding	ENSG00000163904	SUMO specific peptidase 2 [Source:HGNC Symbol;Acc:HGNC:23116]	0.0559098	20.5411	0.0683456	0.186368	787	51056	3	1	185582496	185633551	1642	1285	50.4374	0.782582
1597	NA	-0.0387809	9.14315	0.572408	HNRNPF	protein_coding	ENSG00000169813	heterogeneous nuclear ribonucleoprotein F [Source:HGNC Symbol;Acc:HGNC:5039]	0.0276537	20.5411	0.0338507	0.200583	7437	23550	10	-1	43385617	43409166	12573	11845	47.4935	0.942098
1598	NA	-0.0445602	6.42348	0.572408	POLA2	protein_coding	ENSG00000014138	DNA polymerase alpha 2, accessory subunit [Source:HGNC Symbol;Acc:HGNC:30073]	0.0317826	20.5411	0.0384912	0.104602	1129	43828	11	1	65261762	65305589	1876	1697	44.9764	0.904584
1599	NA	0.00243341	11.9843	0.572634	RPS29	protein_coding	ENSG00000213741	ribosomal protein S29 [Source:HGNC Symbol;Acc:HGNC:10419]	0.00173644	20.5411	0.00212371	0.0043717	53291	28181	14	-1	49570984	49599164	105554	98820	45.8328	0.936203
1600	NA	0.0377497	9.74885	0.572634	CALU	protein_coding	ENSG00000128595	calumenin [Source:HGNC Symbol;Acc:HGNC:1458]	0.0269476	20.5411	0.0323019	0.217643	11317	32516	7	1	128739292	128771807	15879	5444	62.8738	0.342843
1601	NA	-0.159474	4.44756	0.572634	GPATCH11	protein_coding	ENSG00000152133	G-patch domain containing 11 [Source:HGNC Symbol;Acc:HGNC:26768]	0.113855	20.5411	0.139433	0.282211	287	14794	2	1	37084451	37099244	908	441	46.678	0.485683
1602	NA	0.0979775	6.1092	0.572909	MAP3K20	protein_coding	ENSG00000091436	mitogen-activated protein kinase kinase kinase 20 [Source:HGNC Symbol;Acc:HGNC:17797]	0.0700068	20.5411	0.0853154	0.296373	908	192576	2	1	173075435	173268010	10262	1845	48.7892	0.17979
1603	NA	0.0303909	7.63304	0.572909	GLUD1	protein_coding	ENSG00000148672	glutamate dehydrogenase 1 [Source:HGNC Symbol;Acc:HGNC:4335]	0.02172	20.5411	0.0265601	0.0713797	2611	44381	10	-1	87050486	87094866	4484	4040	61.3483	0.900981
1604	NA	0.0776981	6.13752	0.572909	MAP1LC3B	protein_coding	ENSG00000140941	microtubule associated protein 1 light chain 3 beta [Source:HGNC Symbol;Acc:HGNC:13352]	0.0555329	20.5411	0.0680096	0.234609	926	20785	16	1	87383995	87404779	1539	1377	48.6638	0.894737
1605	NA	0.0487656	8.44756	0.572909	C12orf75	protein_coding	ENSG00000235162	chromosome 12 open reading frame 75 [Source:HGNC Symbol;Acc:HGNC:35164]	0.0348706	20.5411	0.0426971	0.253951	4592	160808	12	1	105235290	105396097	7508	6544	47.4704	0.871604
1606	NA	-0.0798476	6.70577	0.572909	HMGB3	protein_coding	ENSG00000029993	high mobility group box 3 [Source:HGNC Symbol;Acc:HGNC:5004]	0.0570976	20.5411	0.0672557	0.26542	1373	10267	X	1	150980509	150990775	3020	2671	38.3572	0.884437
1607	NA	-0.0832306	4.62695	0.572909	ZNF322	protein_coding	ENSG00000181315	zinc finger protein 322 [Source:HGNC Symbol;Acc:HGNC:23640]	0.0595682	20.5411	0.0726213	0.138547	325	25370	6	-1	26634383	26659752	474	451	50.1375	0.951477
1608	NA	-0.0309194	7.20375	0.572909	GPAT4	protein_coding	ENSG00000158669	glycerol-3-phosphate acyltransferase 4 [Source:HGNC Symbol;Acc:HGNC:20880]	0.0221301	20.5411	0.0270526	0.083612	1939	47815	8	1	41577187	41625001	2578	2500	46.1352	0.969744
1609	NA	-0.0592878	5.78846	0.572909	ERRFI1	protein_coding	ENSG00000116285	ERBB receptor feedback inhibitor 1 [Source:HGNC Symbol;Acc:HGNC:18185]	0.0424399	20.5411	0.0512856	0.11258	727	21905	1	-1	8004404	8026308	1318	1252	48.3035	0.949924
1610	NA	-0.0626874	5.7318	0.572909	NCAPD3	protein_coding	ENSG00000151503	non-SMC condensin II complex subunit D3 [Source:HGNC Symbol;Acc:HGNC:28952]	0.044875	20.5411	0.0540821	0.145359	699	75336	11	-1	134150119	134225454	3941	1111	51.1467	0.281908
1611	NA	0.0668899	5.54944	0.572909	PI4KB	protein_coding	ENSG00000143393	phosphatidylinositol 4-kinase beta [Source:HGNC Symbol;Acc:HGNC:8984]	0.0479045	20.5411	0.0583232	0.155863	616	35919	1	-1	151291797	151327715	978	794	47.6146	0.811861
1612	NA	0.0278751	7.70839	0.572909	DDX49	protein_coding	ENSG00000105671	DEAD-box helicase 49 [Source:HGNC Symbol;Acc:HGNC:18684]	0.0199636	20.5411	0.0243847	0.090552	2751	8959	19	1	18919675	18928633	4154	4088	53.5367	0.984112
1613	NA	0.0571481	6.67389	0.573009	CES2	protein_coding	ENSG00000172831	carboxylesterase 2 [Source:HGNC Symbol;Acc:HGNC:1864]	0.0409423	20.5411	0.0501281	0.156573	1343	10653	16	1	66934444	66945096	9343	3134	36.7572	0.335438
1614	NA	0.117664	5.12185	0.573057	UTP25	protein_coding	ENSG00000117597	UTP25, small subunit processor component [Source:HGNC Symbol;Acc:HGNC:28440]	0.084323	20.5411	0.103222	0.30513	458	29559	1	1	209828007	209857565	890	805	50.7689	0.904494
1615	NA	-0.151595	4.18352	0.573992	BCORL1	protein_coding	ENSG00000085185	BCL6 corepressor like 1 [Source:HGNC Symbol;Acc:HGNC:25657]	0.108744	20.5411	0.129041	0.255051	239	76977	X	1	129981107	130058083	559	460	42.8609	0.822898
1616	NA	-0.100878	4.46256	0.57439	IQSEC2	protein_coding	ENSG00000124313	IQ motif and Sec7 domain 2 [Source:HGNC Symbol;Acc:HGNC:29059]	0.0724036	20.5411	0.0877249	0.1739	290	95523	X	-1	53225828	53321350	473	418	55.6842	0.883721
1617	NA	-0.0209776	7.87324	0.574519	HNRNPH1	protein_coding	ENSG00000169045	heterogeneous nuclear ribonucleoprotein H1 [Source:HGNC Symbol;Acc:HGNC:5041]	0.0150619	20.5411	0.0183262	0.0555316	3084	20607	5	-1	179614178	179634784	7294	6447	54.3353	0.883877
1618	NA	0.0580578	6.85345	0.575124	TRMT10C	protein_coding	ENSG00000174173	tRNA methyltransferase 10C, mitochondrial RNase P subunit [Source:HGNC Symbol;Acc:HGNC:26022]	0.0417153	20.5411	0.0510896	0.176748	1521	4585	3	1	101561862	101566446	2565	2401	55.8051	0.936062
1619	NA	-0.159222	3.82181	0.575181	MSRA	protein_coding	ENSG00000175806	methionine sulfoxide reductase A [Source:HGNC Symbol;Acc:HGNC:7377]	0.114438	20.5411	0.135466	0.249277	186	374624	8	1	10054268	10428891	465	444	50.2365	0.954839
1620	NA	-0.0818412	4.7131	0.575319	TTI2	protein_coding	ENSG00000129696	TELO2 interacting protein 2 [Source:HGNC Symbol;Acc:HGNC:26262]	0.0588439	20.5411	0.0720122	0.145549	345	40216	8	-1	33473386	33513601	693	615	44.0325	0.887446
1621	NA	-0.145459	3.03754	0.575369	MAST4	protein_coding	ENSG00000069020	microtubule associated serine/threonine kinase family member 4 [Source:HGNC Symbol;Acc:HGNC:19037]	0.104663	20.5411	0.125928	0.13263	108	573235	5	1	66596361	67169595	962	557	48.2011	0.579002
1622	NA	-0.10015	5.82181	0.575369	RPRD2	protein_coding	ENSG00000163125	regulation of nuclear pre-mRNA domain containing 2 [Source:HGNC Symbol;Acc:HGNC:29039]	0.0721108	20.5411	0.0880604	0.28637	744	113476	1	1	150363091	150476566	1294	1084	43.0609	0.837713
1623	NA	0.0769821	6.85724	0.575369	GSK3B	protein_coding	ENSG00000082701	glycogen synthase kinase 3 beta [Source:HGNC Symbol;Acc:HGNC:4617]	0.0554321	20.5411	0.0678539	0.294369	1525	273095	3	-1	119821323	120094417	2556	2431	44.2053	0.951095
1624	NA	-0.106114	5.5611	0.575369	STARD4	protein_coding	ENSG00000164211	StAR related lipid transfer domain containing 4 [Source:HGNC Symbol;Acc:HGNC:18058]	0.0764321	20.5411	0.0936048	0.282278	621	16558	5	-1	111496033	111512590	1209	1157	55.8453	0.956989
1625	NA	-0.159435	4.17139	0.575369	THEM4	protein_coding	ENSG00000159445	thioesterase superfamily member 4 [Source:HGNC Symbol;Acc:HGNC:17947]	0.114855	20.5411	0.139531	0.283297	237	36225	1	-1	151873584	151909808	629	407	57.8084	0.647059
1626	NA	-0.0854095	5.55411	0.575369	VGLL3	protein_coding	ENSG00000206538	vestigial like family member 3 [Source:HGNC Symbol;Acc:HGNC:24327]	0.0615333	20.5411	0.0753273	0.202839	618	114732	3	-1	86876388	86991119	953	887	47.2909	0.930745
1627	NA	-0.0825925	5.99346	0.575369	TMEM9B	protein_coding	ENSG00000175348	TMEM9 domain family member B [Source:HGNC Symbol;Acc:HGNC:1168]	0.0595039	20.5411	0.0726894	0.22107	838	17718	11	-1	8947294	8965011	1604	1510	53.355	0.941397
1628	NA	0.0573164	7.85203	0.575369	CDK1	protein_coding	ENSG00000170312	cyclin dependent kinase 1 [Source:HGNC Symbol;Acc:HGNC:1722]	0.0412998	20.5411	0.0504004	0.257984	3039	16522	10	1	60778331	60794852	5355	4699	52.5491	0.877498
1629	NA	0.08491	6.75635	0.576113	CHEK1	protein_coding	ENSG00000149554	checkpoint kinase 1 [Source:HGNC Symbol;Acc:HGNC:1925]	0.0612365	20.5411	0.0749577	0.304105	1422	51120	11	1	125625136	125676255	2175	2039	50.178	0.937471
1630	NA	0.0644845	5.84489	0.576113	PI4K2B	protein_coding	ENSG00000038210	phosphatidylinositol 4-kinase type 2 beta [Source:HGNC Symbol;Acc:HGNC:18215]	0.0465155	20.5411	0.0567943	0.150734	756	45118	4	1	25233975	25279092	1423	1378	57.3149	0.968377
1631	NA	-0.0502875	6.95065	0.576251	AFF4	protein_coding	ENSG00000072364	AF4/FMR2 family member 4 [Source:HGNC Symbol;Acc:HGNC:17869]	0.036288	20.5411	0.0431386	0.158865	1627	88256	5	-1	132875379	132963634	2988	2600	50.3919	0.870147
1632	NA	-0.14554	4.55877	0.576303	CAPN5	protein_coding	ENSG00000149260	calpain 5 [Source:HGNC Symbol;Acc:HGNC:1482]	0.105055	20.5411	0.106792	0.229854	310	59224	11	1	77066932	77126155	402	386	49.5466	0.960199
1633	NA	-0.0794174	9.14024	0.576942	CD44	protein_coding	ENSG00000026508	CD44 molecule (Indian blood group) [Source:HGNC Symbol;Acc:HGNC:1681]	0.0573686	20.5411	0.0700553	0.261024	7422	93533	11	1	35138870	35232402	13557	12287	51.5432	0.906321
1634	NA	-0.0465085	6.45882	0.57757	UBXN4	protein_coding	ENSG00000144224	UBX domain protein 4 [Source:HGNC Symbol;Acc:HGNC:14860]	0.0336236	20.5411	0.0411096	0.0613723	1157	43437	2	1	135741619	135785055	13093	9323	15.7092	0.71206
1635	NA	0.0423687	7.63138	0.57757	EFTUD2	protein_coding	ENSG00000108883	elongation factor Tu GTP binding domain containing 2 [Source:HGNC Symbol;Acc:HGNC:30858]	0.0306366	20.5411	0.0373618	0.165351	2608	49720	17	-1	44849943	44899662	4526	4344	59.7751	0.959788
1636	NA	0.0752501	6.3447	0.577879	DCAF5	protein_coding	ENSG00000139990	DDB1 and CUL4 associated factor 5 [Source:HGNC Symbol;Acc:HGNC:20224]	0.0544696	20.5411	0.0666075	0.238235	1069	102270	14	-1	69050881	69153150	1603	1363	40.529	0.850281
1637	NA	-0.0357927	7.47	0.577879	DESI2	protein_coding	ENSG00000121644	desumoylating isopeptidase 2 [Source:HGNC Symbol;Acc:HGNC:24264]	0.0259158	20.5411	0.0315369	0.0315279	2332	56099	1	1	244652935	244709033	4290	4162	49.4068	0.970163
1638	NA	0.0894433	6.08031	0.577879	WDR41	protein_coding	ENSG00000164253	WD repeat domain 41 [Source:HGNC Symbol;Acc:HGNC:25601]	0.0647733	20.5411	0.0790455	0.28854	890	194642	5	-1	77425970	77620611	1707	1398	45.0687	0.818981
1639	NA	0.0741225	5.99173	0.577879	STK40	protein_coding	ENSG00000196182	serine/threonine kinase 40 [Source:HGNC Symbol;Acc:HGNC:21373]	0.0536888	20.5411	0.0632286	0.180599	837	46273	1	-1	36339624	36385896	1064	1020	51.1539	0.958647
1640	NA	-0.0963229	4.57727	0.577879	GINS3	protein_coding	ENSG00000181938	GINS complex subunit 3 [Source:HGNC Symbol;Acc:HGNC:25851]	0.0697756	20.5411	0.0850202	0.176721	314	111065	16	1	58295080	58406144	515	475	51.4611	0.92233
1641	NA	-0.119074	4.40677	0.577879	ASRGL1	protein_coding	ENSG00000162174	asparaginase like 1 [Source:HGNC Symbol;Acc:HGNC:16448]	0.0862592	20.5411	0.105316	0.184324	279	55965	11	1	62337448	62393412	371	299	40.9398	0.80593
1642	NA	-0.147154	3.88998	0.578172	PAPOLG	protein_coding	ENSG00000115421	poly(A) polymerase gamma [Source:HGNC Symbol;Acc:HGNC:14982]	0.106723	20.5411	0.130462	0.204707	195	45856	2	1	60756230	60802085	407	381	59.1076	0.936118
1643	NA	0.169218	3.69204	0.578172	DUSP28	protein_coding	ENSG00000188542	dual specificity phosphatase 28 [Source:HGNC Symbol;Acc:HGNC:33237]	0.122737	20.5411	0.150242	0.249689	170	3961	2	1	240560054	240564014	278	269	51.9517	0.967626
1644	NA	-0.0686637	7.36147	0.578172	MED8	protein_coding	ENSG00000159479	mediator complex subunit 8 [Source:HGNC Symbol;Acc:HGNC:19971]	0.049817	20.5411	0.0610053	0.301043	2163	5892	1	-1	43383917	43389808	3126	2873	47.9617	0.919066
1645	NA	-0.0872103	5.25706	0.578172	SOCS4	protein_coding	ENSG00000180008	suppressor of cytokine signaling 4 [Source:HGNC Symbol;Acc:HGNC:19392]	0.0633129	20.5411	0.0745828	0.126261	503	22259	14	1	55027230	55049488	980	901	42.0133	0.919388
1646	NA	-0.0866066	5.26849	0.578172	USP3	protein_coding	ENSG00000140455	ubiquitin specific peptidase 3 [Source:HGNC Symbol;Acc:HGNC:12626]	0.0629018	20.5411	0.0770114	0.144727	507	90130	15	1	63504511	63594640	895	756	42.8333	0.844693
1647	NA	0.0421518	8.01482	0.578172	PGAM1	protein_coding	ENSG00000171314	phosphoglycerate mutase 1 [Source:HGNC Symbol;Acc:HGNC:8888]	0.0306325	20.5411	0.037469	0.169038	3402	7282	10	1	97426160	97433441	5893	5646	54.85	0.958086
1648	NA	-0.0643237	6.28124	0.578172	RAP1GDS1	protein_coding	ENSG00000138698	Rap1 GTPase-GDP dissociation stimulator 1 [Source:HGNC Symbol;Acc:HGNC:9859]	0.0467626	20.5411	0.0564178	0.168248	1023	182478	4	1	98261384	98443861	2029	1914	50.6134	0.943322
1649	NA	0.0640185	5.82568	0.578172	ABHD13	protein_coding	ENSG00000139826	abhydrolase domain containing 13 [Source:HGNC Symbol;Acc:HGNC:20293]	0.0465521	20.5411	0.0569443	0.138591	746	15877	13	1	108218379	108234255	1261	1216	55.6793	0.964314
1650	NA	0.0408848	8.45476	0.578172	CAPN2	protein_coding	ENSG00000162909	calpain 2 [Source:HGNC Symbol;Acc:HGNC:1479]	0.0297316	20.5411	0.036307	0.186929	4615	74426	1	1	223701593	223776018	9333	8455	52.7203	0.905925
1651	NA	0.080291	6.5282	0.578172	CSNK2A2	protein_coding	ENSG00000070770	casein kinase 2 alpha 2 [Source:HGNC Symbol;Acc:HGNC:2459]	0.0583916	20.5411	0.0714487	0.313592	1214	40014	16	-1	58157907	58197920	2328	2192	53.083	0.941581
1652	NA	-0.0866317	6.58186	0.578172	YPEL5	protein_coding	ENSG00000119801	yippee like 5 [Source:HGNC Symbol;Acc:HGNC:18329]	0.0630098	20.5411	0.0768941	0.246135	1260	13593	2	1	30146941	30160533	2004	1925	56.3896	0.960579
1653	NA	-0.156768	3.64897	0.578172	KDM6B	protein_coding	ENSG00000132510	lysine demethylase 6B [Source:HGNC Symbol;Acc:HGNC:29012]	0.114026	20.5411	0.138736	0.249991	165	14893	17	1	7839904	7854796	292	269	47.6691	0.921233
1654	NA	0.0654044	4.69628	0.578172	SORD	protein_coding	ENSG00000140263	sorbitol dehydrogenase [Source:HGNC Symbol;Acc:HGNC:11184]	0.0475954	20.5411	0.0581853	0.107997	341	54082	15	1	45023104	45077185	855	732	55.2541	0.85614
1655	NA	0.0569587	5.67282	0.578172	MCAT	protein_coding	ENSG00000100294	malonyl-CoA-acyl carrier protein transacylase [Source:HGNC Symbol;Acc:HGNC:29622]	0.0414505	20.5411	0.0506568	0.113353	671	11189	22	-1	43132206	43143394	1140	1071	55.141	0.939474
1656	NA	-0.0890074	5.45007	0.578172	DHX32	protein_coding	ENSG00000089876	DEAH-box helicase 32 (putative) [Source:HGNC Symbol;Acc:HGNC:16717]	0.0648256	20.5411	0.0793476	0.240345	575	60100	10	-1	125836337	125896436	1384	1255	38.8351	0.906792
1657	NA	-0.067428	5.45508	0.578172	VPS39	protein_coding	ENSG00000166887	VPS39, HOPS complex subunit [Source:HGNC Symbol;Acc:HGNC:20593]	0.0491094	20.5411	0.0590666	0.136371	577	49616	15	-1	42158701	42208316	993	918	50.6841	0.924471
1658	NA	-0.19749	3.01057	0.578172	ENTPD7	protein_coding	ENSG00000198018	ectonucleoside triphosphate diphosphohydrolase 7 [Source:HGNC Symbol;Acc:HGNC:19745]	0.143851	20.5411	0.175324	0.244304	106	46735	10	1	99659506	99706240	235	210	60.6286	0.893617
1659	NA	0.048352	6.08839	0.578172	IPO11	protein_coding	ENSG00000086200	importin 11 [Source:HGNC Symbol;Acc:HGNC:20628]	0.0352321	20.5411	0.0430589	0.111636	895	224611	5	1	62403972	62628582	1711	1640	58.2348	0.958504
1660	NA	-0.379059	0.983089	0.578172	STON2	protein_coding	ENSG00000140022	stonin 2 [Source:HGNC Symbol;Acc:HGNC:30652]	0.276365	20.5411	0.334833	0.244083	26	175810	14	-1	81260656	81436465	311	292	64.9349	0.938907
1661	NA	-0.103918	5.1187	0.578172	EPG5	protein_coding	ENSG00000152223	ectopic P-granules autophagy protein 5 homolog [Source:HGNC Symbol;Acc:HGNC:29331]	0.0757788	20.5411	0.088743	0.218972	457	119666	18	-1	45847609	45967274	731	674	50.8234	0.922025
1662	NA	-0.0660687	6.79736	0.578172	RHOB	protein_coding	ENSG00000143878	ras homolog family member B [Source:HGNC Symbol;Acc:HGNC:668]	0.048186	20.5411	0.0589224	0.226186	1463	2372	2	1	20447074	20449445	2197	1866	48.2599	0.84934
1663	NA	-0.0980055	4.48722	0.578172	CDC7	protein_coding	ENSG00000097046	cell division cycle 7 [Source:HGNC Symbol;Acc:HGNC:1745]	0.0714882	20.5411	0.0870995	0.131617	295	24872	1	1	91500893	91525764	743	540	48.5611	0.726783
1664	NA	-0.128536	4.53531	0.578172	LRP6	protein_coding	ENSG00000070018	LDL receptor related protein 6 [Source:HGNC Symbol;Acc:HGNC:6698]	0.0937714	20.5411	0.111068	0.245031	305	150988	12	-1	12116025	12267012	599	410	55.561	0.684474
1665	NA	-0.0606276	7.19629	0.578172	UBE2V2	protein_coding	ENSG00000169139	ubiquitin conjugating enzyme E2 V2 [Source:HGNC Symbol;Acc:HGNC:12495]	0.0442308	20.5411	0.053791	0.215299	1929	56309	8	1	48008400	48064708	4925	3208	56.7294	0.651371
[truncated: 3,537 more rows]

## Sheet: Supplementary Table 3
Supplementary Table 3 - Table depicting gene expression changes in mesHMLE and HMLE PAT-Seq samples
[truncated: 16,007 more rows]

[truncated: 10 more sheets: Supplementary Table 4, Supplementary Table 5, Supplementary Table 6, Supplementary Table 7, Supplementary Table 8, Supplementary Table 9, Supplementary Table 10, Supplementary Table 11, Supplementary Table 12, Supplementary Table 13]
