# Supplementary material for: The landscape of alternative polyadenylation during EMT and its regulation by the RNA-binding protein Quaking
Source: RNA Biol. 2023 Dec 19;21(1):199–209. doi: 10.1080/15476286.2023.2294222 (PMC10732628; doi:10.1080/15476286.2023.2294222)
Supplement: Supplementary_Table_13.xls [file KRNB_A_2294222_SM0794.xls]

## Sheet: Supplementary Table 13
Supplementary Table 13 - List of Ensembl transcripts used in analysis of 3'UTR ratios from the Cancer Cell Encyclopedia (CCLE) breast cancer samples.
Gene	Long or distal 3'UTR transcript	Short or proximal 3'UTR transcript
EPB41L5	ENST00000452780	ENST00000331393
PEA15	ENST00000360472	ENST00000368077
INF2	ENST00000330634	ENST00000398337
COL12A1	ENST00000322507	ENST00000345356
COMT	ENST00000361682	ENST00000406520
TTF2	ENST00000369466	ENST00000492682
QKI-5 total	ENST00000361752
