# Supplementary material for: The landscape of alternative polyadenylation during EMT and its regulation by the RNA-binding protein Quaking
Source: RNA Biol. 2023 Dec 19;21(1):199–209. doi: 10.1080/15476286.2023.2294222 (PMC10732628; doi:10.1080/15476286.2023.2294222)
Supplement: Supplementary_Table_11.xls [file KRNB_A_2294222_SM0793.xls]

## Sheet: Supplementary Table 11
Supplementary Table 11 - List of oligonucleotide sequences used in this study.
Name	Sequence 5'-3'
COMT_Total_fwd	CTCCGGGCTGTGTCCTAAAT
COMT_Total_rev	AGTGTTGCAGTTCAGAGAGGT
COMT_Distal_fwd	TGACGGACGCTAACGCTAAG
COMT_Distal_rev	GTGAATGCTGGCTGACTCCT
COL12A1_Total_fwd	GTCGACATCACAAAGGAGGGT
COL12A1_Total_rev	TCATGGCTGTGTGTTGGAACT
COL12A1_Distal_fwd	TGCCTTTGCCCTTGAAATGC
COL12A1_Distal_rev	CGCTCGAAATACACAGCAGC
INF2_Proximal_fwd	GGTGAGTCCCCACTGTAGC
INF2_Proximal_rev	GGAGGTGCTGCTTAGGTGAG
INF2_Distal_fwd	TGCCATTCTGCCAAGAGAGG
INF2_Distal_rev	GGCACGGAGTTTTGGTTTCC
TTF2_Total_fwd	TGGCATCTAACCTCCTGTGG
TTF2_Total_rev	GGAAGGTGAAAGGCTTGACG
TTF2_Distal_fwd	TTTTGGCCATCAGCCCTTCT
TTF2_Distal_rev	GGAAGTGTACATGGGGAGCC
WDFY3_Total_fwd	AGTACAGGAATGGGGCAGAC
WDFY3_Total_rev	GGGAGAACTGGAGGTCGAAAG
WDFY3_Distal_fwd	TAGGGCTCCTGCCTGATCTT
WDFY3_Distal_rev	TTATCCAGACGGATGGCTGC
DST_Proximal_fwd	TGGAGGAGGGGAAGGATTTTC
DST_Proximal_rev	TCTTTGAATTGCTGCCTTTGC
DST_Distal_fwd	TTCAATGAGGCCAGAGGCAT
DST_Distal_rev	GCAATGCAGTTAAGGGACGTG
EPB41L5_Proximal_fwd	TTATTCCCCCACCACATGCC
EPB41L5_Proximal_rev	GCCTAGACATGCTTCCACTGT
EPB41L5_Distal_fwd	CTGAATTGGCCCCGACAGAT
EPB41L5_Distal_rev	CTCTCCCCACCACACTGTTC
GAPDH_fwd	CAGTGAGCTTCCCGTTCAG
GAPDH_rev	ACCCAGAAGACTGTGGATGG
QKI5_Total_fwd	AATCCTTGAGTATCCTATTGAACCTAGT
QKI5_Total_rev	GCATATCGTGCCTTCGAACTTT
QKI5_Total endogenous_fwd	CAACTCGTCCCCTCTTCCAC
QKI5_Total endogenous_rev	GTGAGACAAGATGGTGGGGG
QKI5_Long_fwd	TGGTCTTTTAGCTTGGGGGC
QKI5_Long_rev	ACTCGATGCTGTGAGCAGAC
QKI6_fwd	AGCTACATCAATCCTTGAGTATCCTATTG
QKI6_rev	TAGCCTTTCGTTGGGAAAGC
QKI7_fwd	GCTACATCAATCCTTGAGTATCCTATTG
QKI7_rev	CAGGCATGACTGGCATTTCA
CDH1_fwd	CCCACCACGTACAAGGGTC
CDH1_rev	CTGGGGTATTGGGGGCATC
ZEB1_fwd	TTCAAACCCATAGTGGTTGCT
ZEB1_rev	TGGGAGATACCAAACCAACTG
QKI_gRNA (for mesHMLE)	GGTCGGGGAAATGGAAACGA
QKI-gRNA (for PC-3)	GGATCTTCAACCACCTCGAG
