# Supplementary material for: The landscape of alternative polyadenylation during EMT and its regulation by the RNA-binding protein Quaking
Source: RNA Biol. 2023 Dec 19;21(1):199–209. doi: 10.1080/15476286.2023.2294222 (PMC10732628; doi:10.1080/15476286.2023.2294222)
Supplement: Supplementary_Table_8.xls [file KRNB_A_2294222_SM0790.xls]

## Sheet: Supplementary Table 8
Supplementary Table 8 - Table depicting changes cleavage site usage between mesHMLE and mesHMLE with QKI knockdown PAT-Seq samples
rank	confect	effect	AveExpr	fdr_zero	gene	biotype	name	product	se	df	typical_obs_err	per_read_var	total_reads	Length	chromosome	strand	start	end	reads	reads-with-tail	mean-tail	proportion-with-tail
1	-0.204	-0.353213	8.81052	4.23614e-10	TIMP2	protein_coding	ENSG00000035862	TIMP metallopeptidase inhibitor 2 [Source:HGNC Symbol;Acc:HGNC:11821]	0.0301038	35.7454	0.0316904	0.185649	5222	72411	17	-1	78852977	78925387	7100	6487	41.7006	0.913662
2	-0.166	-0.392947	6.89268	1.97362e-06	INF2	protein_coding	ENSG00000203485	inverted formin, FH2 and WH2 domain containing [Source:HGNC Symbol;Acc:HGNC:23791]	0.0481891	35.7454	0.0534703	0.244764	1382	32930	14	1	104689606	104722535	2582	2495	51.602	0.966305
3	-0.131	-0.339601	7.44313	7.48558e-06	MXD4	protein_coding	ENSG00000123933	MAX dimerization protein 4 [Source:HGNC Symbol;Acc:HGNC:13906]	0.0455263	35.7454	0.0495573	0.234934	2024	14863	4	-1	2247432	2262294	2807	2693	50.2778	0.959387
4	-0.121	-0.268411	8.19907	1.97362e-06	NCLN	protein_coding	ENSG00000125912	nicalin [Source:HGNC Symbol;Acc:HGNC:26923]	0.0329292	35.7454	0.0344246	0.18622	3418	24013	19	1	3185563	3209575	6094	6024	54.4392	0.988513
5	-0.118	-0.350712	7.13521	6.14612e-05	PML	protein_coding	ENSG00000140464	promyelocytic leukemia [Source:HGNC Symbol;Acc:HGNC:9113]	0.0529508	35.7454	0.0565055	0.258891	1635	53140	15	1	73994673	74047812	3841	3676	45.2987	0.957042
6	-0.118	-0.298954	7.73858	1.34451e-05	INSIG1	protein_coding	ENSG00000186480	insulin induced gene 1 [Source:HGNC Symbol;Acc:HGNC:6083]	0.0417162	35.7454	0.0434076	0.231804	2484	12460	7	1	155297776	155310235	5637	5222	50.1002	0.926379
7	0.103	0.360654	6.58813	0.000330323	FGFR1OP2	protein_coding	ENSG00000111790	FGFR1 oncogene partner 2 [Source:HGNC Symbol;Acc:HGNC:23098]	0.060043	35.7454	0.0615667	0.267021	1119	28268	12	1	26938383	26966650	2195	2049	51.7208	0.933485
8	-0.102	-0.240061	7.84005	8.02874e-06	CLIC4	protein_coding	ENSG00000169504	chloride intracellular channel 4 [Source:HGNC Symbol;Acc:HGNC:13518]	0.0325112	35.7454	0.0333795	0.156492	2665	98968	1	1	24745357	24844324	5194	4829	48.8795	0.929727
9	-0.101	-0.226606	8.80304	6.61236e-06	PEA15	protein_coding	ENSG00000162734	proliferation and apoptosis adaptor protein 15 [Source:HGNC Symbol;Acc:HGNC:8822]	0.0299628	35.7454	0.0330532	0.194533	5195	10040	1	1	160205337	160215376	9957	9448	57.8727	0.94888
10	-0.097	-0.444963	5.87165	0.00139391	RAB8B	protein_coding	ENSG00000166128	RAB8B, member RAS oncogene family [Source:HGNC Symbol;Acc:HGNC:30273]	0.0835399	35.7454	0.0678046	0.223236	681	78314	15	1	63189469	63267782	1228	1176	48.6692	0.957655
11	-0.075	-0.3105	6.53026	0.00116689	CWF19L1	protein_coding	ENSG00000095485	CWF19 like 1, cell cycle control (S. pombe) [Source:HGNC Symbol;Acc:HGNC:25613]	0.056938	35.7454	0.0633043	0.250657	1075	35383	10	-1	100232298	100267680	848	820	52.6683	0.966981
12	-0.075	-0.217883	10.4452	0.000161085	OAZ1	protein_coding	ENSG00000104904	ornithine decarboxylase antizyme 1 [Source:HGNC Symbol;Acc:HGNC:8095]	0.0347366	35.7454	0.0377968	0.286776	16215	3982	19	1	2269509	2273490	30484	29281	57.2993	0.960537
13	-0.072	-0.335783	6.12725	0.0018471	MAPK9	protein_coding	ENSG00000050748	mitogen-activated protein kinase 9 [Source:HGNC Symbol;Acc:HGNC:6886]	0.0646122	35.7454	0.0696454	0.280624	813	58957	5	-1	180233143	180292099	1792	1659	51.387	0.925781
14	0.069	0.383961	5.65735	0.00327621	RNF141	protein_coding	ENSG00000110315	ring finger protein 141 [Source:HGNC Symbol;Acc:HGNC:21159]	0.0777109	35.7454	0.0857398	0.311677	587	29553	11	-1	10511678	10541230	4403	4225	38.9437	0.959573
15	-0.062	-0.237289	9.07001	0.00116689	NUCKS1	protein_coding	ENSG00000069275	nuclear casein kinase and cyclin dependent kinase substrate 1 [Source:HGNC Symbol;Acc:HGNC:29923]	0.0434539	35.7454	0.0466215	0.279292	6251	37458	1	-1	205712819	205750276	20927	9110	53.037	0.435323
16	-0.06	-0.233182	7.96147	0.00133891	NFIC	protein_coding	ENSG00000141905	nuclear factor I C [Source:HGNC Symbol;Acc:HGNC:7786]	0.0432637	35.7454	0.0474198	0.272961	2899	154815	19	1	3314403	3469217	4442	2798	36.3603	0.629896
17	-0.059	-0.118792	7.29382	2.63534e-06	RCC2	protein_coding	ENSG00000179051	regulator of chromosome condensation 2 [Source:HGNC Symbol;Acc:HGNC:30297]	0.0149379	35.7454	0.0139699	0.0348565	1825	32965	1	-1	17406760	17439724	4491	4013	47.1533	0.893565
18	-0.055	-0.256729	6.82317	0.00256462	NRAS	protein_coding	ENSG00000213281	NRAS proto-oncogene, GTPase [Source:HGNC Symbol;Acc:HGNC:7989]	0.0508906	35.7454	0.0497112	0.20248	1317	12426	1	-1	114704469	114716894	3312	3145	50.5472	0.949577
19	-0.055	-0.331469	4.86528	0.00562129	WWP2	protein_coding	ENSG00000198373	WW domain containing E3 ubiquitin protein ligase 2 [Source:HGNC Symbol;Acc:HGNC:16804]	0.0702003	35.7454	0.0748295	0.183378	339	179436	16	1	69762306	69941741	764	723	51.7165	0.946335
20	-0.055	-0.208557	8.89528	0.00139391	DCBLD2	protein_coding	ENSG00000057019	discoidin, CUB and LCCL domain containing 2 [Source:HGNC Symbol;Acc:HGNC:24627]	0.0390513	35.7454	0.0423615	0.292807	5538	105749	3	-1	98795941	98901689	9668	8993	53.571	0.930182
21	-0.054	-0.188731	9.07714	0.00116689	ARF4	protein_coding	ENSG00000168374	ADP ribosylation factor 4 [Source:HGNC Symbol;Acc:HGNC:655]	0.0344952	35.7454	0.03796	0.253694	6282	26858	3	-1	57571363	57598220	11144	10864	56.1939	0.974874
22	-0.053	-0.343425	5.21502	0.00657855	PIAS4	protein_coding	ENSG00000105229	protein inhibitor of activated STAT 4 [Source:HGNC Symbol;Acc:HGNC:17002]	0.07445	35.7454	0.0799393	0.21823	432	31741	19	1	4007646	4039386	799	702	41.8063	0.878598
23	-0.051	-0.292314	6.33358	0.00568737	TROVE2	protein_coding	ENSG00000116747	TROVE domain family member 2 [Source:HGNC Symbol;Acc:HGNC:11313]	0.0621076	35.7454	0.0679331	0.267687	938	32356	1	1	193059422	193091777	2349	1577	51.4794	0.67135
24	-0.048	-0.193651	6.89372	0.00193865	BTBD1	protein_coding	ENSG00000064726	BTB domain containing 1 [Source:HGNC Symbol;Acc:HGNC:1120]	0.0375179	35.7454	0.0401241	0.158596	1383	50933	15	-1	83016422	83067354	3128	3017	43.5058	0.964514
25	-0.047	-0.155377	8.38791	0.00114357	PHF19	protein_coding	ENSG00000119403	PHD finger protein 19 [Source:HGNC Symbol;Acc:HGNC:24566]	0.0280093	35.7454	0.0308652	0.167359	3896	39245	9	-1	120855652	120894896	6232	6095	48.2976	0.978017
26	-0.046	-0.18816	8.31656	0.00232709	MCL1	protein_coding	ENSG00000143384	MCL1, BCL2 family apoptosis regulator [Source:HGNC Symbol;Acc:HGNC:6943]	0.0369743	35.7454	0.0406244	0.241081	3708	5188	1	-1	150574551	150579738	7620	6825	47.5518	0.895669
27	-0.046	-0.198894	5.97386	0.00327621	PKP1	protein_coding	ENSG00000081277	plakophilin 1 [Source:HGNC Symbol;Acc:HGNC:9023]	0.0401917	35.7454	0.0428939	0.120065	731	49542	1	1	201283452	201332993	1918	1870	56.208	0.974974
28	0.046	0.145136	11.7094	0.00110902	RPL13A	protein_coding	ENSG00000142541	ribosomal protein L13a [Source:HGNC Symbol;Acc:HGNC:10304]	0.0259942	35.7454	0.0285207	0.24073	38949	4755	19	1	49487554	49492308	74678	72628	47.3402	0.972549
29	-0.046	-0.157698	6.97485	0.00134652	SBF1	protein_coding	ENSG00000100241	SET binding factor 1 [Source:HGNC Symbol;Acc:HGNC:10542]	0.0293648	35.7454	0.0326677	0.114518	1463	30025	22	-1	50445000	50475024	2362	2237	53.62	0.947079
30	-0.045	-0.300235	5.89893	0.00891677	CLIP4	protein_coding	ENSG00000115295	CAP-Gly domain containing linker protein family member 4 [Source:HGNC Symbol;Acc:HGNC:26108]	0.0673699	35.7454	0.0722503	0.262158	694	91939	2	1	29097705	29189643	1625	1527	53.0269	0.939692
31	-0.045	-0.146191	7.54561	0.00116689	NPLOC4	protein_coding	ENSG00000182446	NPL4 homolog, ubiquitin recognition factor [Source:HGNC Symbol;Acc:HGNC:18261]	0.026614	35.7454	0.0287468	0.115308	2173	91579	17	-1	81556887	81648465	3734	3628	57.718	0.971612
32	-0.043	-0.157938	9.10737	0.0018471	FLNB	protein_coding	ENSG00000136068	filamin B [Source:HGNC Symbol;Acc:HGNC:3755]	0.0304268	35.7454	0.0335901	0.227029	6415	163852	3	1	58008400	58172251	14896	13906	48.6765	0.933539
33	-0.043	-0.207804	7.69196	0.0054674	ACSL3	protein_coding	ENSG00000123983	acyl-CoA synthetase long chain family member 3 [Source:HGNC Symbol;Acc:HGNC:3570]	0.0437467	35.7454	0.0481319	0.270907	2405	83706	2	1	222860934	222944639	4255	3932	49.984	0.924089
34	0.042	0.214819	5.47136	0.00636678	CDC42EP5	protein_coding	ENSG00000167617	CDC42 effector protein 5 [Source:HGNC Symbol;Acc:HGNC:17408]	0.0463174	35.7454	0.0368448	0.0665638	516	8239	19	-1	54465026	54473264	1082	984	50.6606	0.909427
35	-0.042	-0.226439	6.59969	0.00717787	HPS1	protein_coding	ENSG00000107521	HPS1, biogenesis of lysosomal organelles complex 3 subunit 1 [Source:HGNC Symbol;Acc:HGNC:5163]	0.04949	35.7454	0.0528257	0.217238	1128	30750	10	-1	98416198	98446947	5531	2793	48.2009	0.504972
36	0.04	0.206211	6.53829	0.00636678	AGAP3	protein_coding	ENSG00000133612	ArfGAP with GTPase domain, ankyrin repeat and PH domain 3 [Source:HGNC Symbol;Acc:HGNC:16923]	0.0444838	35.7454	0.0483198	0.177285	1081	58606	7	1	151085831	151144436	2774	2262	57.706	0.815429
37	-0.04	-0.367443	4.47136	0.015732	PIGL	protein_coding	ENSG00000108474	phosphatidylinositol glycan anchor biosynthesis class L [Source:HGNC Symbol;Acc:HGNC:8966]	0.0876266	35.7454	0.0956263	0.225963	258	134607	17	1	16217191	16351797	638	578	47.192	0.905956
38	-0.04	-0.230452	5.18806	0.00853253	ACSF2	protein_coding	ENSG00000167107	acyl-CoA synthetase family member 2 [Source:HGNC Symbol;Acc:HGNC:26101]	0.0512827	35.7454	0.0537917	0.111138	424	48688	17	1	50426158	50474845	730	706	60.0765	0.967123
39	-0.039	-0.36519	4.81769	0.0158843	SH3BP2	protein_coding	ENSG00000087266	SH3 domain binding protein 2 [Source:HGNC Symbol;Acc:HGNC:10825]	0.0877281	35.7454	0.0953913	0.259047	328	48076	4	1	2793023	2841098	534	509	48.4145	0.953184
40	-0.038	-0.187158	7.0831	0.00636678	COMT	protein_coding	ENSG00000093010	catechol-O-methyltransferase [Source:HGNC Symbol;Acc:HGNC:2228]	0.0404026	35.7454	0.0410447	0.171881	1577	28369	22	1	19941607	19969975	3750	3445	48.9521	0.918667
41	-0.038	-0.174599	8.04416	0.00562129	STC2	protein_coding	ENSG00000113739	stanniocalcin 2 [Source:HGNC Symbol;Acc:HGNC:11374]	0.0369889	35.7454	0.0409069	0.204434	3070	14791	5	-1	173314713	173329503	4434	3855	46.9873	0.869418
42	-0.037	-0.163207	7.68414	0.00531317	C6orf62	protein_coding	ENSG00000112308	chromosome 6 open reading frame 62 [Source:HGNC Symbol;Acc:HGNC:20998]	0.0342121	35.7454	0.0340969	0.149935	2392	15976	6	-1	24704861	24720836	5079	4717	49.4732	0.928726
43	0.036	0.121977	8.26386	0.0018471	PCLAF	protein_coding	ENSG00000166803	PCNA clamp associated factor [Source:HGNC Symbol;Acc:HGNC:28961]	0.0233843	35.7454	0.025294	0.1205	3575	23377	15	-1	64364311	64387687	7071	6204	49.7308	0.877387
44	-0.035	-0.194775	8.15797	0.00881052	ACTR3	protein_coding	ENSG00000115091	ARP3 actin related protein 3 homolog [Source:HGNC Symbol;Acc:HGNC:170]	0.0435947	35.7454	0.0461566	0.273034	3322	72637	2	1	113889960	113962596	6457	5982	47.8111	0.926436
45	-0.034	-0.244524	6.25617	0.0143847	FBRSL1	protein_coding	ENSG00000112787	fibrosin like 1 [Source:HGNC Symbol;Acc:HGNC:29308]	0.057645	35.7454	0.0630116	0.245134	889	95638	12	1	132489551	132585188	1859	1751	55.084	0.941904
46	-0.032	-0.173366	6.89476	0.00881052	CTNND1	protein_coding	ENSG00000198561	catenin delta 1 [Source:HGNC Symbol;Acc:HGNC:2515]	0.0387465	35.7454	0.0417573	0.161382	1384	66304	11	1	57753243	57819546	3689	3440	53.4235	0.932502
47	0.032	0.15898	8.93511	0.007338	DNAJA1	protein_coding	ENSG00000086061	DnaJ heat shock protein family (Hsp40) member A1 [Source:HGNC Symbol;Acc:HGNC:5229]	0.0349036	35.7454	0.0376525	0.244537	5693	14697	9	1	33025211	33039907	12163	9792	48.5992	0.805065
48	-0.032	-0.157359	8.23944	0.007338	MAP4	protein_coding	ENSG00000047849	microtubule associated protein 4 [Source:HGNC Symbol;Acc:HGNC:6862]	0.0345703	35.7454	0.0378744	0.199167	3515	238583	3	-1	47850690	48089272	6488	5814	49.5612	0.896116
49	-0.031	-0.192726	7.55157	0.0123495	CBX5	protein_coding	ENSG00000094916	chromobox 5 [Source:HGNC Symbol;Acc:HGNC:1555]	0.0447563	35.7454	0.0455337	0.235688	2182	49194	12	-1	54230940	54280133	7541	4633	40.4325	0.614375
50	-0.03	-0.176004	8.92952	0.0108582	BIRC5	protein_coding	ENSG00000089685	baculoviral IAP repeat containing 5 [Source:HGNC Symbol;Acc:HGNC:593]	0.040344	35.7454	0.0403295	0.273099	5671	11451	17	1	78214186	78225636	10416	10122	54.2473	0.971774
51	0.028	0.241931	6.12725	0.0188072	DZIP1	protein_coding	ENSG00000134874	DAZ interacting zinc finger protein 1 [Source:HGNC Symbol;Acc:HGNC:20908]	0.059106	35.7454	0.0640841	0.241603	813	66502	13	-1	95578202	95644703	1704	1532	54.5379	0.899061
52	-0.025	-0.48035	3.46013	0.0280519	METTL15	protein_coding	ENSG00000169519	methyltransferase like 15 [Source:HGNC Symbol;Acc:HGNC:26606]	0.123694	35.7454	0.130347	0.217712	128	418794	11	1	28108248	28527041	1056	524	34.6622	0.496212
53	0.025	0.140424	6.65243	0.0104222	GSTM3	protein_coding	ENSG00000134202	glutathione S-transferase mu 3 [Source:HGNC Symbol;Acc:HGNC:4635]	0.0320375	35.7454	0.0319746	0.0976785	1170	7107	1	-1	109733932	109741038	2011	1873	55.7998	0.931377
54	-0.025	-0.178628	6.40265	0.0158562	TRIM27	protein_coding	ENSG00000204713	tripartite motif containing 27 [Source:HGNC Symbol;Acc:HGNC:9975]	0.0427047	35.7454	0.0473467	0.170182	984	20988	6	-1	28903002	28923989	3950	3650	26.2482	0.924051
55	0.025	0.212292	7.05819	0.0201083	UBE2F	protein_coding	ENSG00000184182	ubiquitin conjugating enzyme E2 F (putative) [Source:HGNC Symbol;Acc:HGNC:12480]	0.0522911	35.7454	0.0551477	0.254479	1550	75956	2	1	237966827	238042782	3428	3268	45.2332	0.953326
56	-0.025	-0.153975	9.85339	0.0137042	KDELR2	protein_coding	ENSG00000136240	KDEL endoplasmic reticulum protein retention receptor 2 [Source:HGNC Symbol;Acc:HGNC:6305]	0.0361054	35.7454	0.0391566	0.30532	10759	38290	7	-1	6445953	6484242	17952	16748	49.6133	0.932932
57	-0.023	-0.291645	5.40558	0.0274124	CSNK1G3	protein_coding	ENSG00000151292	casein kinase 1 gamma 3 [Source:HGNC Symbol;Acc:HGNC:2456]	0.074785	35.7454	0.0786341	0.249974	493	104947	5	1	123512099	123617045	1127	1003	49.3141	0.889973
58	-0.023	-0.156656	8.54892	0.0158562	FOSL1	protein_coding	ENSG00000175592	FOS like 1, AP-1 transcription factor subunit [Source:HGNC Symbol;Acc:HGNC:13718]	0.0375385	35.7454	0.0418915	0.243614	4356	8525	11	-1	65892049	65900573	6962	6562	48.4805	0.942545
59	-0.023	-0.339051	5.01472	0.0288327	AP1S2	protein_coding	ENSG00000182287	adaptor related protein complex 1 subunit sigma 2 [Source:HGNC Symbol;Acc:HGNC:560]	0.0877152	35.7454	0.0936686	0.262937	376	29126	X	-1	15825806	15854931	660	636	57.2862	0.963636
60	-0.023	-0.23272	6.7351	0.0251267	PARVA	protein_coding	ENSG00000197702	parvin alpha [Source:HGNC Symbol;Acc:HGNC:14652]	0.05871	35.7454	0.0619322	0.284223	1239	153617	11	1	12377185	12530801	2600	2127	52.7132	0.818077
61	-0.023	-0.285642	5.56866	0.0274124	MIS18BP1	protein_coding	ENSG00000129534	MIS18 binding protein 1 [Source:HGNC Symbol;Acc:HGNC:20190]	0.0733209	35.7454	0.0792724	0.244321	552	50351	14	-1	45203190	45253540	1012	916	45.4181	0.905138
62	-0.023	-0.259193	6.15884	0.0268235	TRIM32	protein_coding	ENSG00000119401	tripartite motif containing 32 [Source:HGNC Symbol;Acc:HGNC:16380]	0.0660956	35.7454	0.0728476	0.269686	831	13999	9	1	116687302	116701300	1566	1484	47.0438	0.947637
63	0.023	0.11551	9.17438	0.00958626	RAN	protein_coding	ENSG00000132341	RAN, member RAS oncogene family [Source:HGNC Symbol;Acc:HGNC:9846]	0.026145	35.7454	0.0283292	0.168057	6720	5800	12	1	130871879	130877678	14704	13207	50.8482	0.898191
64	0.022	0.0890554	6.53026	0.00589687	PEMT	protein_coding	ENSG00000133027	phosphatidylethanolamine N-methyltransferase [Source:HGNC Symbol;Acc:HGNC:8830]	0.0190086	35.7454	0.0176555	0.0340993	1075	86146	17	-1	17505563	17591708	2286	2247	52.7717	0.98294
65	0.021	0.27787	5.89268	0.0288327	SVIP	protein_coding	ENSG00000198168	small VCP interacting protein [Source:HGNC Symbol;Acc:HGNC:25238]	0.0720192	35.7454	0.0791431	0.299122	691	16501	11	-1	22813799	22830299	1464	1317	56.6363	0.89959
66	-0.021	-0.230438	6.76961	0.0274124	NUFIP2	protein_coding	ENSG00000108256	NUFIP2, FMR1 interacting protein 2 [Source:HGNC Symbol;Acc:HGNC:17634]	0.059108	35.7454	0.0650972	0.317495	1269	38283	17	-1	29255836	29294118	2250	1854	45.3474	0.824
67	-0.021	-0.189264	4.94395	0.0251267	AFDN	protein_coding	ENSG00000130396	afadin, adherens junction formation factor [Source:HGNC Symbol;Acc:HGNC:7137]	0.0477555	35.7454	0.051701	0.107799	358	145102	6	1	167826922	167972023	1820	879	54.2355	0.482967
68	-0.021	-0.31871	5.35798	0.0301395	KIRREL1	protein_coding	ENSG00000183853	kirre like nephrin family adhesion molecule 1 [Source:HGNC Symbol;Acc:HGNC:15734]	0.0835815	35.7454	0.0931481	0.272149	477	106990	1	1	157993273	158100262	910	815	47.7374	0.895604
69	-0.021	-0.255302	5.47416	0.0288327	SGPL1	protein_coding	ENSG00000166224	sphingosine-1-phosphate lyase 1 [Source:HGNC Symbol;Acc:HGNC:10817]	0.0661787	35.7454	0.0738994	0.197464	517	65213	10	1	70815961	70881173	1142	1023	51.2805	0.895797
70	-0.018	-0.107337	7.45378	0.0148039	LY6K	protein_coding	ENSG00000160886	lymphocyte antigen 6 family member K [Source:HGNC Symbol;Acc:HGNC:24225]	0.0254361	35.7454	0.028021	0.0966388	2039	5017	8	1	142700111	142705127	3582	3526	54.0559	0.984366
71	-0.018	-0.113712	6.46295	0.0158843	ABR	protein_coding	ENSG00000159842	ABR, RhoGEF and GTPase activating protein [Source:HGNC Symbol;Acc:HGNC:81]	0.0273249	35.7454	0.029172	0.0601895	1026	225504	17	-1	1003518	1229021	1878	1624	55.2124	0.86475
72	-0.017	-0.125187	8.03284	0.0201083	ELOVL5	protein_coding	ENSG00000012660	ELOVL fatty acid elongase 5 [Source:HGNC Symbol;Acc:HGNC:21308]	0.0308226	35.7454	0.0339271	0.136321	3046	81782	6	-1	53267398	53349179	4957	4563	53.0281	0.920516
73	-0.017	-0.280412	5.62253	0.0315371	ABHD5	protein_coding	ENSG00000011198	abhydrolase domain containing 5 [Source:HGNC Symbol;Acc:HGNC:21396]	0.0741403	35.7454	0.0761048	0.236971	573	44264	3	1	43690108	43734371	1462	1368	52.0702	0.935705
74	-0.017	-0.195233	6.09857	0.0291433	THRAP3	protein_coding	ENSG00000054118	thyroid hormone receptor associated protein 3 [Source:HGNC Symbol;Acc:HGNC:22964]	0.0507249	35.7454	0.053932	0.17484	797	80942	1	1	36224416	36305357	12407	4134	21.292	0.333199
75	-0.017	-0.186482	7.10579	0.0288327	TSEN15	protein_coding	ENSG00000198860	tRNA splicing endonuclease subunit 15 [Source:HGNC Symbol;Acc:HGNC:16791]	0.0483521	35.7454	0.0531132	0.261266	1602	72328	1	1	184051651	184123978	2800	2500	42.6836	0.892857
76	-0.017	-0.143644	6.38198	0.0252854	CTTN	protein_coding	ENSG00000085733	cortactin [Source:HGNC Symbol;Acc:HGNC:3338]	0.0363092	35.7454	0.0377912	0.103713	970	38181	11	1	70398404	70436584	2586	2446	58.6971	0.945862
77	-0.017	-0.193189	6.21502	0.0295822	TMEM181	protein_coding	ENSG00000146433	transmembrane protein 181 [Source:HGNC Symbol;Acc:HGNC:20958]	0.0504216	35.7454	0.0550825	0.196416	864	98993	6	1	158536436	158635428	1709	1314	47.914	0.768871
78	-0.017	-0.148212	7.19654	0.0268235	ACOT9	protein_coding	ENSG00000123130	acyl-CoA thioesterase 9 [Source:HGNC Symbol;Acc:HGNC:17152]	0.0377506	35.7454	0.0412124	0.183326	1706	64223	X	-1	23702253	23766475	3726	3491	43.7617	0.93693
79	-0.017	-0.210648	6.76847	0.031401	NFATC2IP	protein_coding	ENSG00000176953	nuclear factor of activated T cells 2 interacting protein [Source:HGNC Symbol;Acc:HGNC:25906]	0.0555624	35.7454	0.0594023	0.274407	1268	16291	16	1	28950807	28967097	2834	1178	51.7241	0.415667
80	-0.017	-0.17677	7.79441	0.0291934	LAMP2	protein_coding	ENSG00000005893	lysosomal associated membrane protein 2 [Source:HGNC Symbol;Acc:HGNC:6501]	0.0460329	35.7454	0.0503089	0.295568	2582	41539	X	-1	120427827	120469365	4955	4750	57.2956	0.958628
81	0.017	0.208728	6.41724	0.0314898	NDE1	protein_coding	ENSG00000072864	nudE neurodevelopment protein 1 [Source:HGNC Symbol;Acc:HGNC:17619]	0.0551251	35.7454	0.0593215	0.220058	994	83087	16	1	15643267	15726353	1088	707	43.4088	0.649816
82	-0.017	-0.097439	12.1392	0.0158562	SERPINE1	protein_coding	ENSG00000106366	serpin family E member 1 [Source:HGNC Symbol;Acc:HGNC:8583]	0.0233361	35.7454	0.0256709	0.175784	52464	12178	7	1	101127089	101139266	62141	54350	48.1026	0.874624
83	0.017	0.18276	6.76506	0.0301395	KIF1B	protein_coding	ENSG00000054523	kinesin family member 1B [Source:HGNC Symbol;Acc:HGNC:16636]	0.0479158	35.7454	0.0522272	0.22371	1265	170799	1	1	10210805	10381603	5916	2211	46.3659	0.373732
84	-0.017	-0.113477	5.79998	0.0216295	LPP	protein_coding	ENSG00000145012	LIM domain containing preferred translocation partner in lipoma [Source:HGNC Symbol;Acc:HGNC:6679]	0.0281602	35.7454	0.03123	0.0698993	648	737388	3	1	188153284	188890671	1641	1159	50.289	0.706277
85	0.016	0.080295	9.96222	0.0122425	TIMM13	protein_coding	ENSG00000099800	translocase of inner mitochondrial membrane 13 [Source:HGNC Symbol;Acc:HGNC:11816]	0.0186059	35.7454	0.0204725	0.115054	11602	2271	19	-1	2425624	2427894	19862	19449	55.7782	0.979207
86	0.016	0.0929817	7.66103	0.0167255	KIAA0100	protein_coding	ENSG00000007202	KIAA0100 [Source:HGNC Symbol;Acc:HGNC:28960]	0.0224675	35.7454	0.0248267	0.0955917	2354	31015	17	-1	28614440	28645454	4428	4231	49.0019	0.95551
87	-0.015	-0.19953	5.68895	0.0330359	ZMYM3	protein_coding	ENSG00000147130	zinc finger MYM-type containing 3 [Source:HGNC Symbol;Acc:HGNC:13054]	0.0530865	35.7454	0.0547412	0.1539	600	15523	X	-1	71239624	71255146	985	887	40.4825	0.900508
88	-0.015	-0.0807679	7.06191	0.0148039	SOGA1	protein_coding	ENSG00000149639	suppressor of glucose, autophagy associated 1 [Source:HGNC Symbol;Acc:HGNC:16111]	0.0191168	35.7454	0.0207598	0.0597108	1554	86245	20	-1	36777442	36863686	2850	2692	44.9773	0.944561
89	-0.015	-0.254639	6.18123	0.0381944	GTF2A1	protein_coding	ENSG00000165417	general transcription factor IIA subunit 1 [Source:HGNC Symbol;Acc:HGNC:4646]	0.0689938	35.7454	0.0695288	0.276073	844	45926	14	-1	81175452	81221377	1586	1497	51.1663	0.943884
90	-0.015	-0.11846	8.78094	0.0268958	ICMT	protein_coding	ENSG00000116237	isoprenylcysteine carboxyl methyltransferase [Source:HGNC Symbol;Acc:HGNC:5350]	0.0302508	35.7454	0.0333856	0.164434	5116	14780	1	-1	6221193	6235972	8254	7891	52.1805	0.956021
91	-0.015	-0.100899	8.52656	0.0224799	RNASEH1	protein_coding	ENSG00000171865	ribonuclease H1 [Source:HGNC Symbol;Acc:HGNC:18466]	0.0251531	35.7454	0.0277085	0.13293	4289	13824	2	-1	3544793	3558616	9968	6274	49.8304	0.629414
92	0.015	0.11239	5.98566	0.02626	PTK2	protein_coding	ENSG00000169398	protein tyrosine kinase 2 [Source:HGNC Symbol;Acc:HGNC:9611]	0.0285378	35.7454	0.0308528	0.0759174	737	344317	8	-1	140657900	141002216	1927	1596	47.2807	0.82823
93	0.015	0.0632697	7.03662	0.00897244	RNASEH2A	protein_coding	ENSG00000104889	ribonuclease H2 subunit A [Source:HGNC Symbol;Acc:HGNC:18518]	0.0142267	35.7454	0.0155364	0.0383518	1527	8646	19	1	12806556	12815201	6983	6744	51.6843	0.965774
94	-0.014	-0.124485	8.54428	0.0291934	AES	protein_coding	ENSG00000104964	amino-terminal enhancer of split [Source:HGNC Symbol;Acc:HGNC:307]	0.0323861	35.7454	0.035276	0.217231	4342	10198	19	-1	3052910	3063107	7469	6909	56.2113	0.925023
95	-0.013	-0.155297	6.89581	0.0339456	SCCPDH	protein_coding	ENSG00000143653	saccharopine dehydrogenase (putative) [Source:HGNC Symbol;Acc:HGNC:24275]	0.041463	35.7454	0.0447655	0.18517	1385	44091	1	1	246724047	246768137	2360	2081	48.4801	0.88178
96	0.013	0.140867	8.96172	0.0326114	ETF1	protein_coding	ENSG00000120705	eukaryotic translation termination factor 1 [Source:HGNC Symbol;Acc:HGNC:3477]	0.0373974	35.7454	0.040879	0.300175	5799	37206	5	-1	138506095	138543300	10512	10013	51.3018	0.95253
97	0.011	0.173582	7.07944	0.0381944	ENTR1	protein_coding	ENSG00000165689	endosome associated trafficking regulator 1 [Source:HGNC Symbol;Acc:HGNC:10667]	0.0471452	35.7454	0.0521908	0.246441	1573	8688	9	-1	136401922	136410609	3552	3402	55.5467	0.95777
98	-0.01	-0.150232	6.90204	0.0381944	TRIM44	protein_coding	ENSG00000166326	tripartite motif containing 44 [Source:HGNC Symbol;Acc:HGNC:19016]	0.0407193	35.7454	0.0439981	0.174101	1391	155203	11	1	35662805	35818007	7030	4450	32.6942	0.633001
99	-0.01	-0.162687	8.52184	0.0381944	EFHD2	protein_coding	ENSG00000142634	EF-hand domain family member D2 [Source:HGNC Symbol;Acc:HGNC:28670]	0.0442551	35.7454	0.0482652	0.292978	4275	20449	1	1	15409895	15430343	8733	7661	51.3758	0.877247
100	-0.01	-0.208092	5.95199	0.0409035	C5orf24	protein_coding	ENSG00000181904	chromosome 5 open reading frame 24 [Source:HGNC Symbol;Acc:HGNC:26746]	0.0571305	35.7454	0.0625126	0.209032	720	14058	5	1	134845680	134859737	1416	1221	54.3702	0.862288
101	-0.01	-0.172116	8.16187	0.0404593	JPT2	protein_coding	ENSG00000206053	Jupiter microtubule associated homolog 2 [Source:HGNC Symbol;Acc:HGNC:14137]	0.0471235	35.7454	0.0508869	0.286711	3331	24025	16	1	1678256	1702280	6848	6494	53.109	0.948306
102	-0.01	-0.123805	7.27632	0.0378117	FZD2	protein_coding	ENSG00000180340	frizzled class receptor 2 [Source:HGNC Symbol;Acc:HGNC:4040]	0.0334249	35.7454	0.0373576	0.1313	1803	2112	17	1	44557459	44559570	2417	2240	47.4536	0.926769
103	-0.009	-0.129041	7.21252	0.0381944	DAG1	protein_coding	ENSG00000173402	dystroglycan 1 [Source:HGNC Symbol;Acc:HGNC:2666]	0.0350743	35.7454	0.0377094	0.160878	1725	66916	3	1	49468703	49535618	3474	3319	50.5309	0.955383
104	-0.009	-0.0786475	8.87799	0.030337	CORO1C	protein_coding	ENSG00000110880	coronin 1C [Source:HGNC Symbol;Acc:HGNC:2254]	0.0206585	35.7454	0.0227365	0.116685	5472	86488	12	-1	108645109	108731596	9453	8091	53.0976	0.855919
105	-0.008	-0.0726168	6.63131	0.0296849	RNF130	protein_coding	ENSG00000113269	ring finger protein 130 [Source:HGNC Symbol;Acc:HGNC:18280]	0.0189784	35.7454	0.0205271	0.0454262	1153	160468	5	-1	179911651	180072118	1794	1728	51.1412	0.963211
106	-0.008	-0.149515	8.3816	0.0415861	NAV1	protein_coding	ENSG00000134369	neuron navigator 1 [Source:HGNC Symbol;Acc:HGNC:15989]	0.0411565	35.7454	0.0453946	0.291369	3879	204085	1	1	201622885	201826969	5839	5039	43.7289	0.86299
107	-0.008	-0.096672	7.06747	0.0380697	PSAT1	protein_coding	ENSG00000135069	phosphoserine aminotransferase 1 [Source:HGNC Symbol;Acc:HGNC:19129]	0.0261416	35.7454	0.0275472	0.0874256	1560	32951	9	1	78297143	78330093	2436	2247	45.7868	0.922414
108	-0.007	-0.307381	5.38495	0.0464273	TNKS	protein_coding	ENSG00000173273	tankyrase [Source:HGNC Symbol;Acc:HGNC:11941]	0.0859876	35.7454	0.0902838	0.276659	486	226433	8	1	9555914	9782346	1058	909	46.5413	0.859168
109	-0.007	-0.127353	6.40704	0.0422724	EXOSC6	protein_coding	ENSG00000223496	exosome component 6 [Source:HGNC Symbol;Acc:HGNC:19055]	0.0351433	35.7454	0.0388023	0.121724	987	5153	16	-1	70246778	70251930	1976	1890	58.7159	0.956478
110	-0.007	-0.104613	8.22749	0.0409035	SPTBN1	protein_coding	ENSG00000115306	spectrin beta, non-erythrocytic 1 [Source:HGNC Symbol;Acc:HGNC:11275]	0.0287242	35.7454	0.0314257	0.139462	3486	215161	2	1	54456285	54671445	6643	6334	54.5755	0.953485
111	-0.005	-0.15206	7.869	0.0456529	GRB2	protein_coding	ENSG00000177885	growth factor receptor bound protein 2 [Source:HGNC Symbol;Acc:HGNC:4566]	0.0424297	35.7454	0.0456238	0.244904	2719	87634	17	-1	75318076	75405709	5556	5257	54.5591	0.946184
112	-0.005	-0.13171	6.80886	0.0453288	TRIM25	protein_coding	ENSG00000121060	tripartite motif containing 25 [Source:HGNC Symbol;Acc:HGNC:12932]	0.0366934	35.7454	0.0397543	0.148874	1304	26130	17	-1	56887909	56914038	2375	2141	46.2527	0.901474
113	-0.005	-0.0602045	8.47206	0.0381944	CCND1	protein_coding	ENSG00000110092	cyclin D1 [Source:HGNC Symbol;Acc:HGNC:1582]	0.0163736	35.7454	0.0169004	0.0607401	4130	13388	11	1	69641087	69654474	6728	6467	46.5446	0.961207
114	-0.004	-0.242897	5.57908	0.0485166	BAZ2A	protein_coding	ENSG00000076108	bromodomain adjacent to zinc finger domain 2A [Source:HGNC Symbol;Acc:HGNC:962]	0.0683664	35.7454	0.0756879	0.237161	556	41221	12	-1	56595596	56636816	1307	1135	43.3595	0.868401
115	0.004	0.157891	7.1761	0.0477647	C4orf3	protein_coding	ENSG00000164096	chromosome 4 open reading frame 3 [Source:HGNC Symbol;Acc:HGNC:19225]	0.0443327	35.7454	0.0455367	0.199228	1682	8027	4	-1	119296419	119304445	2932	2833	59.6304	0.966235
116	-0.004	-0.0882053	8.87931	0.0453288	SRSF7	protein_coding	ENSG00000115875	serine and arginine rich splicing factor 7 [Source:HGNC Symbol;Acc:HGNC:10789]	0.0245634	35.7454	0.0267519	0.143962	5477	7896	2	-1	38743599	38751494	10888	10594	50.8277	0.972998
117	0.001	0.31253	5.04885	0.0499183	RNF41	protein_coding	ENSG00000181852	ring finger protein 41 [Source:HGNC Symbol;Acc:HGNC:18401]	0.0883384	35.7454	0.0975734	0.27356	385	19759	12	-1	56202175	56221933	1187	807	51.2379	0.679865
118	0.001	0.177925	6.93992	0.0499183	CIAPIN1	protein_coding	ENSG00000005194	cytokine induced apoptosis inhibitor 1 [Source:HGNC Symbol;Acc:HGNC:28050]	0.0503088	35.7454	0.0552389	0.249718	1428	19360	16	-1	57428169	57447528	2654	2571	54.1404	0.968726
119	0.001	0.021137	10.7823	0.045057	RPL34	protein_coding	ENSG00000109475	ribosomal protein L34 [Source:HGNC Symbol;Acc:HGNC:10340]	0.00587471	35.7454	0.00642487	0.0218611	20484	9847	4	1	108620566	108630412	50404	33381	37.149	0.662269
120	NA	-0.113831	7.21168	0.0502131	C19orf25	protein_coding	ENSG00000119559	chromosome 19 open reading frame 25 [Source:HGNC Symbol;Acc:HGNC:26711]	0.0322325	35.7454	0.0360358	0.128877	1724	18414	19	-1	1461143	1479556	2978	2861	67.0182	0.960712
121	NA	0.115588	7.901	0.0503984	PAPOLA	protein_coding	ENSG00000090060	poly(A) polymerase alpha [Source:HGNC Symbol;Acc:HGNC:14981]	0.0327783	35.7454	0.0354866	0.181163	2780	65679	14	1	96501433	96567111	5653	4785	46.5958	0.846453
122	NA	-0.305209	4.08219	0.0503984	ARL5B	protein_coding	ENSG00000165997	ADP ribosylation factor like GTPase 5B [Source:HGNC Symbol;Acc:HGNC:23052]	0.0866399	35.7454	0.0798578	0.12193	197	22235	10	1	18659405	18681639	665	633	48.9447	0.95188
123	NA	-0.316064	4.84815	0.0503984	ITSN1	protein_coding	ENSG00000205726	intersectin 1 [Source:HGNC Symbol;Acc:HGNC:6183]	0.0897554	35.7454	0.099974	0.283193	335	257462	21	1	33642400	33899861	931	685	46.1693	0.735768
124	NA	-0.165272	5.61242	0.0508151	TRIM7	protein_coding	ENSG00000146054	tripartite motif containing 7 [Source:HGNC Symbol;Acc:HGNC:16278]	0.0470119	35.7454	0.051701	0.129521	569	11370	5	-1	181193924	181205293	1352	1289	49	0.953402
125	NA	-0.156349	6.39971	0.0509569	INTS7	protein_coding	ENSG00000143493	integrator complex subunit 7 [Source:HGNC Symbol;Acc:HGNC:24484]	0.0445279	35.7454	0.0483205	0.176611	982	95144	1	-1	211940399	212035542	1940	1845	40.8179	0.951031
126	NA	-0.214427	6.39824	0.0509569	UBE2G1	protein_coding	ENSG00000132388	ubiquitin conjugating enzyme E2 G1 [Source:HGNC Symbol;Acc:HGNC:12482]	0.0611112	35.7454	0.066416	0.258681	981	97370	17	-1	4269259	4366628	2010	1868	54.9615	0.929353
127	NA	-0.407219	3.73626	0.0511655	RAP1GAP2	protein_coding	ENSG00000132359	RAP1 GTPase activating protein 2 [Source:HGNC Symbol;Acc:HGNC:29176]	0.116263	35.7454	0.123804	0.21128	155	282035	17	1	2755705	3037739	449	367	56.1826	0.817372
128	NA	0.198155	5.81107	0.0511655	EXT2	protein_coding	ENSG00000151348	exostosin glycosyltransferase 2 [Source:HGNC Symbol;Acc:HGNC:3513]	0.0565884	35.7454	0.0614633	0.181825	653	149881	11	1	44095549	44245429	1594	1475	62.6183	0.925345
129	NA	-0.247085	5.63755	0.0513466	LUC7L	protein_coding	ENSG00000007392	LUC7 like [Source:HGNC Symbol;Acc:HGNC:6723]	0.0706894	35.7454	0.0783598	0.264271	579	40495	16	-1	188969	229463	2159	862	57.9594	0.399259
130	NA	-0.267589	4.42014	0.0513466	EXD3	protein_coding	ENSG00000187609	exonuclease 3'-5' domain containing 3 [Source:HGNC Symbol;Acc:HGNC:26023]	0.0765665	35.7454	0.0820729	0.172094	249	116367	9	-1	137306896	137423262	516	488	49.4795	0.945736
131	NA	-0.142956	7.9881	0.0543875	USP22	protein_coding	ENSG00000124422	ubiquitin specific peptidase 22 [Source:HGNC Symbol;Acc:HGNC:12621]	0.0411808	35.7454	0.0442505	0.245617	2953	44168	17	-1	20999593	21043760	5217	4992	53.7923	0.956872
132	NA	-0.115201	8.67506	0.0544442	LMAN2	protein_coding	ENSG00000169223	lectin, mannose binding 2 [Source:HGNC Symbol;Acc:HGNC:16986]	0.0332155	35.7454	0.0362431	0.232661	4754	20291	5	-1	177331562	177351852	8567	8386	56.1301	0.978872
133	NA	-0.347134	4.20833	0.0544527	PGPEP1	protein_coding	ENSG00000130517	pyroglutamyl-peptidase I [Source:HGNC Symbol;Acc:HGNC:13568]	0.100168	35.7454	0.111975	0.247615	215	29364	19	1	18340587	18369950	460	356	55.3624	0.773913
134	NA	0.114847	8.63818	0.0562889	SMC4	protein_coding	ENSG00000113810	structural maintenance of chromosomes 4 [Source:HGNC Symbol;Acc:HGNC:14013]	0.0333104	35.7454	0.0365446	0.210623	4634	35689	3	1	160399274	160434962	8447	7159	53.5372	0.84752
135	NA	-0.395798	4.5476	0.0562889	PHYKPL	protein_coding	ENSG00000175309	5-phosphohydroxy-L-lysine phospho-lyase [Source:HGNC Symbol;Acc:HGNC:28249]	0.114847	35.7454	0.114695	0.248054	272	24295	5	-1	178208497	178232791	1405	546	53.2253	0.388612
136	NA	0.420474	4.00703	0.0562889	RABGAP1L	protein_coding	ENSG00000152061	RAB GTPase activating protein 1 like [Source:HGNC Symbol;Acc:HGNC:24663]	0.122035	35.7454	0.126412	0.249421	187	835899	1	1	174159410	174995308	457	437	52.7391	0.956236
137	NA	-0.10648	10.1403	0.0570959	GPI	protein_coding	ENSG00000105220	glucose-6-phosphate isomerase [Source:HGNC Symbol;Acc:HGNC:4458]	0.0309782	35.7454	0.0336051	0.248644	13126	42934	19	1	34359480	34402413	24240	16580	54.8484	0.683993
138	NA	-0.0435295	8.54627	0.0570959	HDGF	protein_coding	ENSG00000143321	heparin binding growth factor [Source:HGNC Symbol;Acc:HGNC:4856]	0.012672	35.7454	0.0139072	0.0470029	4348	24819	1	-1	156742107	156766925	8514	8055	52.8828	0.946089
139	NA	-0.185713	6.27071	0.0574404	ANTXR1	protein_coding	ENSG00000169604	anthrax toxin receptor 1 [Source:HGNC Symbol;Acc:HGNC:21014]	0.0541387	35.7454	0.0592924	0.224001	898	236150	2	1	69013178	69249327	1634	1487	51.6826	0.910037
140	NA	-0.0817374	6.73975	0.0576792	PALLD	protein_coding	ENSG00000129116	palladin, cytoskeletal associated protein [Source:HGNC Symbol;Acc:HGNC:17068]	0.0238625	35.7454	0.0249021	0.0692211	1243	431392	4	1	168497066	168928457	3039	2762	47.8211	0.908852
141	NA	-0.355055	4.19484	0.0576792	MEF2A	protein_coding	ENSG00000068305	myocyte enhancer factor 2A [Source:HGNC Symbol;Acc:HGNC:6993]	0.103706	35.7454	0.112924	0.24973	213	151050	15	1	99565417	99716466	459	408	52.4779	0.888889
142	NA	-0.064121	7.74611	0.0603776	CELF1	protein_coding	ENSG00000149187	CUGBP Elav-like family member 1 [Source:HGNC Symbol;Acc:HGNC:2549]	0.0188341	35.7454	0.0198709	0.0676707	2497	99637	11	-1	47465933	47565569	5005	4525	63.6466	0.904096
143	NA	-0.243728	6.22335	0.0605413	APPBP2	protein_coding	ENSG00000062725	amyloid beta precursor protein binding protein 2 [Source:HGNC Symbol;Acc:HGNC:622]	0.0716637	35.7454	0.075565	0.273362	869	83071	17	-1	60443149	60526219	1396	1326	50.6456	0.949857
144	NA	-0.0595423	6.64625	0.0615232	TEAD1	protein_coding	ENSG00000187079	TEA domain transcription factor 1 [Source:HGNC Symbol;Acc:HGNC:11714]	0.0175505	35.7454	0.0194239	0.048079	1165	269893	11	1	12674591	12944483	2127	2016	53.5605	0.947814
145	NA	-0.218095	6.17266	0.0619095	PRKAA1	protein_coding	ENSG00000132356	protein kinase AMP-activated catalytic subunit alpha 1 [Source:HGNC Symbol;Acc:HGNC:9376]	0.064376	35.7454	0.0637878	0.235919	839	38996	5	-1	40759379	40798374	1812	1690	52.8834	0.932671
146	NA	-0.0375147	7.65919	0.0621986	PRDX3	protein_coding	ENSG00000165672	peroxiredoxin 3 [Source:HGNC Symbol;Acc:HGNC:9354]	0.0110871	35.7454	0.0111571	0.0280873	2351	11131	10	-1	119167703	119178833	5041	4520	52.6761	0.896647
147	NA	-0.188944	5.82208	0.0624335	KDM3B	protein_coding	ENSG00000120733	lysine demethylase 3B [Source:HGNC Symbol;Acc:HGNC:1337]	0.0559287	35.7454	0.0605608	0.189385	658	84433	5	1	138352596	138437028	1248	1140	56.9026	0.913462
148	NA	-0.192078	6.42014	0.0624335	TAOK2	protein_coding	ENSG00000149930	TAO kinase 2 [Source:HGNC Symbol;Acc:HGNC:16835]	0.0569751	35.7454	0.0633247	0.249265	996	18621	16	1	29973641	29992261	1571	1494	54.3541	0.950987
149	NA	-0.219647	6.09857	0.0624335	DCAF11	protein_coding	ENSG00000100897	DDB1 and CUL4 associated factor 11 [Source:HGNC Symbol;Acc:HGNC:20258]	0.0651927	35.7454	0.0685305	0.245494	797	11048	14	1	24114195	24125242	1432	1335	51.9506	0.932263
150	NA	-0.122869	6.55817	0.0624335	BRD2	protein_coding	ENSG00000204256	bromodomain containing 2 [Source:HGNC Symbol;Acc:HGNC:1103]	0.0364736	35.7454	0.0407787	0.136248	1096	12846	6	1	32968660	32981505	7882	2381	40.2255	0.302081
151	NA	-0.351903	3.70806	0.0624335	ANKRD12	protein_coding	ENSG00000101745	ankyrin repeat domain 12 [Source:HGNC Symbol;Acc:HGNC:29135]	0.10449	35.7454	0.115532	0.205679	152	149758	18	1	9136228	9285985	571	330	44.9909	0.577933
152	NA	0.424639	3.42592	0.0624335	SETD4	protein_coding	ENSG00000185917	SET domain containing 4 [Source:HGNC Symbol;Acc:HGNC:1258]	0.126095	35.7454	0.140968	0.249856	125	44849	21	-1	36034541	36079389	265	252	56.7738	0.950943
153	NA	0.235735	5.5608	0.0624698	PNISR	protein_coding	ENSG00000132424	PNN interacting serine and arginine rich protein [Source:HGNC Symbol;Acc:HGNC:21222]	0.0700548	35.7454	0.0776775	0.23903	549	27281	6	-1	99398051	99425331	6136	1841	34.245	0.300033
154	NA	-0.27526	5.26427	0.0626673	SORT1	protein_coding	ENSG00000134243	sortilin 1 [Source:HGNC Symbol;Acc:HGNC:11186]	0.0818868	35.7454	0.0882895	0.280068	447	88384	1	-1	109309568	109397951	809	764	58.9673	0.944376
155	NA	0.135492	8.35571	0.0626673	RRM2	protein_coding	ENSG00000171848	ribonucleotide reductase regulatory subunit M2 [Source:HGNC Symbol;Acc:HGNC:10452]	0.0403598	35.7454	0.043853	0.264558	3810	10722	2	1	10120698	10131419	8238	7509	49.6219	0.911508
156	NA	-0.0572678	7.61432	0.0626673	RABL6	protein_coding	ENSG00000196642	RAB, member RAS oncogene family like 6 [Source:HGNC Symbol;Acc:HGNC:24703]	0.0170603	35.7454	0.0187684	0.0618671	2279	33245	9	1	136807943	136841187	8911	4625	45.1661	0.519021
157	NA	0.186656	6.76277	0.0629238	YIPF2	protein_coding	ENSG00000130733	Yip1 domain family member 2 [Source:HGNC Symbol;Acc:HGNC:28476]	0.0556964	35.7454	0.0590763	0.271053	1263	6497	19	-1	10922185	10928681	2241	2125	48.104	0.948237
158	NA	0.127583	7.11477	0.0629238	RCC1	protein_coding	ENSG00000180198	regulator of chromosome condensation 1 [Source:HGNC Symbol;Acc:HGNC:1913]	0.0380928	35.7454	0.0409095	0.172309	1612	33358	1	1	28505943	28539300	3253	3067	45.4747	0.942822
159	NA	-0.305186	4.13961	0.0629238	MROH1	protein_coding	ENSG00000179832	maestro heat like repeat family member 1 [Source:HGNC Symbol;Acc:HGNC:26958]	0.0911453	35.7454	0.0922738	0.176704	205	113925	8	1	144148016	144261940	504	481	52.9252	0.954365
160	NA	0.237139	5.57388	0.0631292	VRK2	protein_coding	ENSG00000028116	vaccinia related kinase 2 [Source:HGNC Symbol;Acc:HGNC:12719]	0.0709845	35.7454	0.0776566	0.209129	554	252270	2	1	57907651	58159920	1239	1102	47.4501	0.889427
161	NA	-0.339808	5.29619	0.0631292	TSPAN6	protein_coding	ENSG00000000003	tetraspanin 6 [Source:HGNC Symbol;Acc:HGNC:11858]	0.10172	35.7454	0.0903136	0.279817	457	12883	X	-1	100627109	100639991	1300	1152	51.7214	0.886154
162	NA	-0.128011	6.90204	0.0631292	STRADB	protein_coding	ENSG00000082146	STE20-related kinase adaptor beta [Source:HGNC Symbol;Acc:HGNC:13205]	0.038323	35.7454	0.0426255	0.171099	1391	92989	2	1	201387858	201480846	1988	1835	53.9248	0.923038
163	NA	-0.0615348	7.29697	0.0632129	GNA13	protein_coding	ENSG00000120063	G protein subunit alpha 13 [Source:HGNC Symbol;Acc:HGNC:4381]	0.0184416	35.7454	0.0204052	0.0641443	1829	46125	17	-1	65010715	65056839	3172	3046	44.5532	0.960277
164	NA	-0.101232	9.91508	0.0632129	SCD	protein_coding	ENSG00000099194	stearoyl-CoA desaturase [Source:HGNC Symbol;Acc:HGNC:10571]	0.0303587	35.7454	0.0318221	0.22949	11229	17711	10	1	100347124	100364834	29384	28005	62.2637	0.95307
165	NA	-0.261547	3.93587	0.0632129	KITLG	protein_coding	ENSG00000049130	KIT ligand [Source:HGNC Symbol;Acc:HGNC:6343]	0.0784688	35.7454	0.0854443	0.143827	178	88059	12	-1	88492793	88580851	439	403	42.0471	0.917995
166	NA	-0.0969458	8.8727	0.0644178	RPA3	protein_coding	ENSG00000106399	replication protein A3 [Source:HGNC Symbol;Acc:HGNC:10291]	0.0291653	35.7454	0.0318582	0.198937	5452	82090	7	-1	7636518	7718607	10315	9638	55.2944	0.934367
167	NA	-0.394641	3.66959	0.0646152	BICD1	protein_coding	ENSG00000151746	BICD cargo adaptor 1 [Source:HGNC Symbol;Acc:HGNC:1049]	0.11888	35.7454	0.130778	0.235208	148	276799	12	1	32106835	32383633	463	443	50.1129	0.956803
168	NA	0.276804	3.85245	0.0646152	RAD51B	protein_coding	ENSG00000182185	RAD51 paralog B [Source:HGNC Symbol;Acc:HGNC:9822]	0.0834124	35.7454	0.0848616	0.134885	168	910440	14	1	67819779	68730218	322	247	45.7976	0.767081
169	NA	-0.0779087	10.2637	0.0647346	SPARC	protein_coding	ENSG00000113140	secreted protein acidic and cysteine rich [Source:HGNC Symbol;Acc:HGNC:11219]	0.0234972	35.7454	0.0257725	0.16534	14298	26070	5	-1	151661096	151687165	18490	17112	54.2559	0.925473
170	NA	-0.110101	8.83463	0.0655401	PA2G4	protein_coding	ENSG00000170515	proliferation-associated 2G4 [Source:HGNC Symbol;Acc:HGNC:8550]	0.0332816	35.7454	0.0366455	0.225391	5310	9589	12	1	56104319	56113907	13393	10310	45.9216	0.769805
171	NA	-0.0448535	7.45449	0.0655401	PPIH	protein_coding	ENSG00000171960	peptidylprolyl isomerase H [Source:HGNC Symbol;Acc:HGNC:14651]	0.013564	35.7454	0.0138386	0.0349587	2040	18334	1	1	42658425	42676758	4185	4004	54.3729	0.95675
172	NA	-0.159483	6.64129	0.0658357	FBLIM1	protein_coding	ENSG00000162458	filamin binding LIM protein 1 [Source:HGNC Symbol;Acc:HGNC:24686]	0.0483001	35.7454	0.0514103	0.203541	1161	29988	1	1	15756607	15786594	2609	2344	51.471	0.898429
173	NA	-0.134664	7.01184	0.0658357	PRRC1	protein_coding	ENSG00000164244	proline rich coiled-coil 1 [Source:HGNC Symbol;Acc:HGNC:28164]	0.0407992	35.7454	0.0447409	0.189728	1501	37481	5	1	127517609	127555089	2668	2530	46.464	0.948276
174	NA	0.182878	6.40996	0.0658357	SEC24A	protein_coding	ENSG00000113615	SEC24 homolog A, COPII coat complex component [Source:HGNC Symbol;Acc:HGNC:10703]	0.0554383	35.7454	0.0604542	0.243343	989	79035	5	1	134648789	134727823	1615	1466	51.0593	0.90774
175	NA	-0.21664	5.53962	0.0659775	PURB	protein_coding	ENSG00000146676	purine rich element binding protein B [Source:HGNC Symbol;Acc:HGNC:9702]	0.0657306	35.7454	0.0649756	0.179643	541	9069	7	-1	44876293	44885361	1214	1080	54.2546	0.889621
176	NA	-0.302425	3.65981	0.0678104	CDH1	protein_coding	ENSG00000039068	cadherin 1 [Source:HGNC Symbol;Acc:HGNC:1748]	0.0920989	35.7454	0.10297	0.154195	147	98324	16	1	68737225	68835548	2212	2133	55.5368	0.964286
177	NA	0.214763	5.72926	0.067837	BRD3OS	protein_coding	ENSG00000235106	BRD3 opposite strand [Source:HGNC Symbol;Acc:HGNC:24742]	0.0654528	35.7454	0.069682	0.217351	617	9228	9	1	134025439	134034666	1070	996	49.9076	0.930841
178	NA	0.11611	9.34144	0.067837	CCT6A	protein_coding	ENSG00000146731	chaperonin containing TCP1 subunit 6A [Source:HGNC Symbol;Acc:HGNC:1620]	0.0354059	35.7454	0.0387403	0.285787	7545	12360	7	1	56051630	56063989	15236	14384	49.7785	0.94408
179	NA	-0.143491	8.09948	0.0679779	PRRC2B	protein_coding	ENSG00000130723	proline rich coiled-coil 2B [Source:HGNC Symbol;Acc:HGNC:28121]	0.0437952	35.7454	0.0487305	0.283351	3190	126562	9	1	131373636	131500197	5250	4781	49.0209	0.910667
180	NA	0.278141	5.28031	0.0679779	TMEM107	protein_coding	ENSG00000179029	transmembrane protein 107 [Source:HGNC Symbol;Acc:HGNC:28128]	0.0849517	35.7454	0.0933801	0.308509	452	3163	17	-1	8173237	8176399	927	858	52.3112	0.925566
181	NA	0.113539	8.89111	0.0679779	PDIA6	protein_coding	ENSG00000143870	protein disulfide isomerase family A member 6 [Source:HGNC Symbol;Acc:HGNC:30168]	0.0346951	35.7454	0.037926	0.253055	5522	54587	2	-1	10783391	10837977	11196	10709	54.9274	0.956502
182	NA	-0.428746	3.78206	0.0683067	PLEKHA8	protein_coding	ENSG00000106086	pleckstrin homology domain containing A8 [Source:HGNC Symbol;Acc:HGNC:30037]	0.131177	35.7454	0.139111	0.277132	160	103080	7	1	30027404	30130483	518	354	48.9831	0.683398
183	NA	-0.0751878	7.0051	0.0683067	AP2A2	protein_coding	ENSG00000183020	adaptor related protein complex 2 subunit alpha 2 [Source:HGNC Symbol;Acc:HGNC:562]	0.0230168	35.7454	0.0249207	0.0799956	1494	87352	11	1	924894	1012245	2262	2184	49.1232	0.965517
184	NA	-0.0747466	6.90411	0.0684097	NDC80	protein_coding	ENSG00000080986	NDC80, kinetochore complex component [Source:HGNC Symbol;Acc:HGNC:16909]	0.0228997	35.7454	0.0247219	0.0703043	1393	45125	18	1	2571511	2616635	2270	2169	49.6897	0.955507
185	NA	0.250681	4.42592	0.068773	PRPF4B	protein_coding	ENSG00000112739	pre-mRNA processing factor 4B [Source:HGNC Symbol;Acc:HGNC:17346]	0.076893	35.7454	0.0817697	0.152656	250	43717	6	1	4021267	4064983	2079	829	34.2883	0.398749
186	NA	-0.305042	4.91957	0.0699889	ABCC3	protein_coding	ENSG00000108846	ATP binding cassette subfamily C member 3 [Source:HGNC Symbol;Acc:HGNC:54]	0.0938289	35.7454	0.0985544	0.235077	352	57476	17	1	50634777	50692252	661	590	47.8288	0.892587
187	NA	-0.121667	8.39309	0.0699889	MCM4	protein_coding	ENSG00000104738	minichromosome maintenance complex component 4 [Source:HGNC Symbol;Acc:HGNC:6947]	0.0374398	35.7454	0.0411632	0.245888	3910	17976	8	1	47960185	47978160	7755	7397	49.5053	0.953836
188	NA	-0.255866	5.67445	0.0713907	METTL2B	protein_coding	ENSG00000165055	methyltransferase like 2B [Source:HGNC Symbol;Acc:HGNC:18272]	0.0789783	35.7454	0.0801137	0.283332	594	29874	7	1	128476729	128506602	1405	1238	45.8102	0.881139
189	NA	-0.191525	6.76847	0.0713907	ENAH	protein_coding	ENSG00000154380	ENAH, actin regulator [Source:HGNC Symbol;Acc:HGNC:18271]	0.0591416	35.7454	0.0640827	0.306403	1268	166308	1	-1	225486835	225653142	2593	2372	49.4351	0.914771
190	NA	-0.0470513	7.42952	0.0727892	CLUH	protein_coding	ENSG00000132361	clustered mitochondria homolog [Source:HGNC Symbol;Acc:HGNC:29094]	0.0145702	35.7454	0.0159445	0.0460385	2005	23278	17	-1	2689386	2712663	3714	3566	46.3895	0.960151
191	NA	-0.213695	5.79329	0.0730768	LDB1	protein_coding	ENSG00000198728	LIM domain binding 1 [Source:HGNC Symbol;Acc:HGNC:6532]	0.0662952	35.7454	0.0737969	0.248673	645	12894	10	-1	102107560	102120453	1224	1168	67.6644	0.954248
192	NA	-0.103536	10.1982	0.0730768	RHOA	protein_coding	ENSG00000067560	ras homolog family member A [Source:HGNC Symbol;Acc:HGNC:667]	0.032135	35.7454	0.035364	0.264216	13664	53854	3	-1	49359145	49412998	22652	21330	52.6656	0.941639
193	NA	0.20421	5.11119	0.0730768	ACOT13	protein_coding	ENSG00000112304	acyl-CoA thioesterase 13 [Source:HGNC Symbol;Acc:HGNC:20999]	0.0634016	35.7454	0.0705421	0.175126	402	38031	6	1	24667035	24705065	924	754	47.8939	0.816017
194	NA	0.348417	3.95998	0.0730768	ARSK	protein_coding	ENSG00000164291	arylsulfatase family member K [Source:HGNC Symbol;Acc:HGNC:25239]	0.108201	35.7454	0.109685	0.213669	181	49991	5	1	95555074	95605064	501	382	41.377	0.762475
195	NA	-0.200501	4.87799	0.0731193	C4orf46	protein_coding	ENSG00000205208	chromosome 4 open reading frame 46 [Source:HGNC Symbol;Acc:HGNC:27320]	0.0623269	35.7454	0.0656707	0.150277	342	5577	4	-1	158666679	158672255	639	605	49.9686	0.946792
196	NA	0.133129	7.59328	0.0731193	CCDC47	protein_coding	ENSG00000108588	coiled-coil domain containing 47 [Source:HGNC Symbol;Acc:HGNC:24856]	0.0414135	35.7454	0.0455041	0.227692	2246	31102	17	-1	63745250	63776351	4059	3718	51.8919	0.915989
197	NA	-0.0864829	6.32587	0.0731193	MEX3D	protein_coding	ENSG00000181588	mex-3 RNA binding family member D [Source:HGNC Symbol;Acc:HGNC:16734]	0.0269067	35.7454	0.0298829	0.0783927	933	13390	19	-1	1554669	1568058	1644	1599	55.9012	0.972628
198	NA	0.17361	7.28271	0.0732503	GRK6	protein_coding	ENSG00000198055	G protein-coupled receptor kinase 6 [Source:HGNC Symbol;Acc:HGNC:4545]	0.0540564	35.7454	0.059451	0.302543	1811	39698	5	1	177403204	177442901	2995	2935	51.3717	0.979967
199	NA	0.328633	4.56342	0.0735431	VAMP4	protein_coding	ENSG00000117533	vesicle associated membrane protein 4 [Source:HGNC Symbol;Acc:HGNC:12645]	0.102435	35.7454	0.110743	0.28139	275	42088	1	-1	171700160	171742247	644	618	53.144	0.959627
200	NA	-0.138803	7.12813	0.0735431	RALA	protein_coding	ENSG00000006451	RAS like proto-oncogene A [Source:HGNC Symbol;Acc:HGNC:9839]	0.0432891	35.7454	0.0467221	0.207269	1627	84642	7	1	39623483	39708124	4261	3723	49.0164	0.873739
201	NA	0.186513	5.71752	0.0741851	ATF7	protein_coding	ENSG00000170653	activating transcription factor 7 [Source:HGNC Symbol;Acc:HGNC:792]	0.058261	35.7454	0.0645989	0.196919	612	118555	12	-1	53507856	53626410	1273	1094	56.6216	0.859387
202	NA	0.0555835	7.59135	0.0747315	GLUD1	protein_coding	ENSG00000148672	glutamate dehydrogenase 1 [Source:HGNC Symbol;Acc:HGNC:4335]	0.0173874	35.7454	0.0193168	0.0643285	2243	44381	10	-1	87050486	87094866	4484	4040	61.3483	0.900981
203	NA	-0.0295978	9.34621	0.0749956	FKBP1A	protein_coding	ENSG00000088832	FK506 binding protein 1A [Source:HGNC Symbol;Acc:HGNC:3711]	0.00926783	35.7454	0.00987981	0.0297147	7570	24195	20	-1	1368978	1393172	18178	17619	58.3895	0.969249
204	NA	-0.162722	6.6793	0.0752602	BORCS8	protein_coding	ENSG00000254901	BLOC-1 related complex subunit 8 [Source:HGNC Symbol;Acc:HGNC:37247]	0.0510027	35.7454	0.0567195	0.249997	1192	15689	19	-1	19176903	19192591	2017	1941	45.0778	0.96232
205	NA	-0.0744916	8.3964	0.0754932	AHNAK	protein_coding	ENSG00000124942	AHNAK nucleoprotein [Source:HGNC Symbol;Acc:HGNC:347]	0.02337	35.7454	0.0257052	0.0844617	3919	122694	11	-1	62433542	62556235	6156	5818	58.2119	0.945094
206	NA	-0.170325	6.96197	0.0754965	DVL3	protein_coding	ENSG00000161202	dishevelled segment polarity protein 3 [Source:HGNC Symbol;Acc:HGNC:3087]	0.0534916	35.7454	0.0597642	0.293138	1450	18223	3	1	184155388	184173610	2254	2176	53.636	0.965395
207	NA	-0.161507	6.4474	0.0754965	WWTR1	protein_coding	ENSG00000018408	WW domain containing transcription regulator 1 [Source:HGNC Symbol;Acc:HGNC:24042]	0.0507266	35.7454	0.0559206	0.225694	1015	219480	3	-1	149517235	149736714	1807	1557	47.4618	0.861649
208	NA	-0.0381367	7.66654	0.0760606	LSM4	protein_coding	ENSG00000130520	LSM4 homolog, U6 small nuclear RNA and mRNA degradation associated [Source:HGNC Symbol;Acc:HGNC:17259]	0.0119954	35.7454	0.0131727	0.0354621	2363	17045	19	-1	18306230	18323274	5614	5427	60.0934	0.96669
209	NA	0.272939	5.10399	0.0762159	GTPBP8	protein_coding	ENSG00000163607	GTP binding protein 8 (putative) [Source:HGNC Symbol;Acc:HGNC:25007]	0.0859179	35.7454	0.0947297	0.282397	400	24143	3	1	112990918	113015060	724	679	53.4654	0.937845
210	NA	-0.208177	6.11477	0.07646	ZNF282	protein_coding	ENSG00000170265	zinc finger protein 282 [Source:HGNC Symbol;Acc:HGNC:13076]	0.0655994	35.7454	0.07288	0.274023	806	30764	7	1	149195485	149226248	1456	1400	44.7071	0.961538
211	NA	-0.0469959	6.40996	0.07646	PIEZO1	protein_coding	ENSG00000103335	piezo type mechanosensitive ion channel component 1 [Source:HGNC Symbol;Acc:HGNC:28993]	0.0148159	35.7454	0.015227	0.0284627	989	69883	16	-1	88715338	88785220	1661	1595	55.027	0.960265
212	NA	-0.0461881	8.29421	0.0776968	DDX5	protein_coding	ENSG00000108654	DEAD-box helicase 5 [Source:HGNC Symbol;Acc:HGNC:2746]	0.0146044	35.7454	0.0161333	0.058309	3651	8584	17	-1	64499616	64508199	6860	6126	55.6079	0.893003
213	NA	-0.127512	4.53695	0.0776968	MFSD2A	protein_coding	ENSG00000168389	major facilitator superfamily domain containing 2A [Source:HGNC Symbol;Acc:HGNC:25897]	0.0403203	35.7454	0.0423643	0.0622222	270	14857	1	1	39955112	39969968	655	636	58.3947	0.970992
214	NA	-0.0796626	7.03378	0.0787793	USB1	protein_coding	ENSG00000103005	U6 snRNA biogenesis phosphodiesterase 1 [Source:HGNC Symbol;Acc:HGNC:25792]	0.0252453	35.7454	0.0265778	0.0878537	1524	22073	16	1	57999546	58021618	2592	2439	40.2239	0.940972
215	NA	-0.137938	7.69316	0.080809	DLGAP4	protein_coding	ENSG00000080845	DLG associated protein 4 [Source:HGNC Symbol;Acc:HGNC:24476]	0.0438697	35.7454	0.0478229	0.257948	2407	222302	20	1	36306336	36528637	3877	3778	53.7401	0.974465
216	NA	-0.21701	6.44455	0.081365	SLC25A37	protein_coding	ENSG00000147454	solute carrier family 25 member 37 [Source:HGNC Symbol;Acc:HGNC:29786]	0.0691123	35.7454	0.0758301	0.290656	1013	46659	8	1	23528805	23575463	2501	2080	46.3933	0.831667
217	NA	-0.252749	5.65489	0.0824511	CEP78	protein_coding	ENSG00000148019	centrosomal protein 78 [Source:HGNC Symbol;Acc:HGNC:25740]	0.0806666	35.7454	0.0864804	0.294941	586	43629	9	1	78236062	78279690	1413	1230	48.4122	0.870488
218	NA	-0.127304	6.09313	0.0825659	AC091551.1/SMAD4	protein_coding	ENSG00000141646/ENSG00000267699	SMAD family member 4 [Source:HGNC Symbol;Acc:HGNC:6770]	0.0406591	35.7454	0.0449672	0.133508	794	117027	18	1	50968019	51085045	1602	1522	55.9198	0.950062
219	NA	0.0990216	6.4474	0.082879	KLF9	protein_coding	ENSG00000119138	Kruppel like factor 9 [Source:HGNC Symbol;Acc:HGNC:1123]	0.0316759	35.7454	0.0352797	0.109467	1015	30028	9	-1	70384597	70414624	1220	1079	56.4143	0.884426
220	NA	0.0816292	7.09313	0.082879	IDH2	protein_coding	ENSG00000182054	isocitrate dehydrogenase (NADP(+)) 2, mitochondrial [Source:HGNC Symbol;Acc:HGNC:5383]	0.026122	35.7454	0.0285857	0.0965808	1588	19460	15	-1	90083045	90102504	2768	2452	49.6285	0.885838
221	NA	-0.540129	2.68895	0.082879	HID1	protein_coding	ENSG00000167861	HID1 domain containing [Source:HGNC Symbol;Acc:HGNC:15736]	0.172871	35.7454	0.181209	0.249956	75	22424	17	-1	74950743	74973166	160	147	54.5034	0.91875
222	NA	-0.104394	6.82755	0.084473	KCMF1	protein_coding	ENSG00000176407	potassium channel modulatory factor 1 [Source:HGNC Symbol;Acc:HGNC:20589]	0.033508	35.7454	0.0370671	0.131467	1321	88380	2	1	84971093	85059472	2622	2450	51.2747	0.934401
223	NA	0.206193	5.69136	0.084473	COMMD5	protein_coding	ENSG00000170619	COMM domain containing 5 [Source:HGNC Symbol;Acc:HGNC:17902]	0.0662167	35.7454	0.0726213	0.249567	601	12695	8	-1	144841042	144853736	1021	969	52.3055	0.94907
224	NA	0.107623	5.79998	0.0846174	RACGAP1	protein_coding	ENSG00000161800	Rac GTPase activating protein 1 [Source:HGNC Symbol;Acc:HGNC:9804]	0.0345879	35.7454	0.0375846	0.0951432	648	56214	12	-1	49976923	50033136	1389	1302	42.3825	0.937365
225	NA	0.0285443	11.8083	0.0880292	HNRNPA2B1	protein_coding	ENSG00000122566	heterogeneous nuclear ribonucleoprotein A2/B1 [Source:HGNC Symbol;Acc:HGNC:5033]	0.00922271	35.7454	0.010101	0.0494845	41712	11603	7	-1	26189927	26201529	78950	75560	51.2709	0.957061
226	NA	-0.267029	4.39677	0.0880713	KLHL12	protein_coding	ENSG00000117153	kelch like family member 12 [Source:HGNC Symbol;Acc:HGNC:19360]	0.0863291	35.7454	0.0881449	0.184923	245	37537	1	-1	202891100	202928636	592	565	49.8708	0.954392
227	NA	-0.148831	7.26346	0.088232	XPO5	protein_coding	ENSG00000124571	exportin 5 [Source:HGNC Symbol;Acc:HGNC:17675]	0.0481529	35.7454	0.0527724	0.266371	1787	53746	6	-1	43522330	43576075	1558	1472	52.1094	0.944801
228	NA	-0.237432	5.2578	0.0888607	NOL12	protein_coding	ENSG00000273899	nucleolar protein 12 [Source:HGNC Symbol;Acc:HGNC:28585]	0.076927	35.7454	0.0829311	0.235546	445	11806	22	1	37681673	37693478	885	803	53.396	0.907345
229	NA	-0.098124	7.96595	0.0913012	SUPT16H	protein_coding	ENSG00000092201	SPT16 homolog, facilitates chromatin remodeling subunit [Source:HGNC Symbol;Acc:HGNC:11465]	0.0319149	35.7454	0.0336978	0.14769	2908	32795	14	-1	21351472	21384266	6233	5672	47.8374	0.909995
230	NA	-0.12805	5.14664	0.0942232	RCOR1	protein_coding	ENSG00000089902	REST corepressor 1 [Source:HGNC Symbol;Acc:HGNC:17441]	0.0418331	35.7454	0.0392225	0.0736815	412	137916	14	1	102592661	102730576	1551	1339	37.1815	0.863314
231	NA	0.184669	6.09495	0.0948293	GEMIN6	protein_coding	ENSG00000152147	gem nuclear organelle associated protein 6 [Source:HGNC Symbol;Acc:HGNC:20044]	0.060435	35.7454	0.0663237	0.239807	795	33467	2	1	38751534	38785000	1526	1201	45.542	0.787025
232	NA	-0.18733	5.30562	0.0948293	BAIAP2	protein_coding	ENSG00000175866	BAI1 associated protein 2 [Source:HGNC Symbol;Acc:HGNC:947]	0.061314	35.7454	0.067314	0.181947	460	82311	17	1	81035122	81117432	1188	1020	55.5127	0.858586
233	NA	-0.158905	7.11745	0.0948541	SLK	protein_coding	ENSG00000065613	STE20 like kinase [Source:HGNC Symbol;Acc:HGNC:11088]	0.0520857	35.7454	0.0567111	0.23643	1615	62033	10	1	103967201	104029233	3631	3452	55.5432	0.950702
234	NA	0.0921723	7.89945	0.0948541	ANLN	protein_coding	ENSG00000011426	anillin actin binding protein [Source:HGNC Symbol;Acc:HGNC:14082]	0.0302157	35.7454	0.0313862	0.148849	2777	63986	7	1	36389806	36453791	5696	5324	49.9277	0.934691
235	NA	-0.163625	6.63131	0.0948541	DGKZ	protein_coding	ENSG00000149091	diacylglycerol kinase zeta [Source:HGNC Symbol;Acc:HGNC:2857]	0.0536427	35.7454	0.0591144	0.24048	1153	47650	11	1	46332905	46380554	2132	2097	63.4392	0.983583
236	NA	-0.201992	6.03189	0.0981545	VEZT	protein_coding	ENSG00000028203	vezatin, adherens junctions transmembrane protein [Source:HGNC Symbol;Acc:HGNC:18258]	0.0665397	35.7454	0.0719124	0.259903	761	85045	12	1	95217746	95302790	1826	1120	47.8062	0.613363
237	NA	-0.167902	6.24477	0.0986915	FAM91A1	protein_coding	ENSG00000176853	family with sequence similarity 91 member A1 [Source:HGNC Symbol;Acc:HGNC:26306]	0.0553772	35.7454	0.0590302	0.220598	882	46997	8	1	123768456	123815452	2074	1986	53.1793	0.95757
238	NA	-0.163351	7.23327	0.0987682	IMPAD1	protein_coding	ENSG00000104331	inositol monophosphatase domain containing 1 [Source:HGNC Symbol;Acc:HGNC:26019]	0.0539375	35.7454	0.056982	0.301331	1750	35912	8	-1	56957933	56993844	3347	3197	52.5593	0.955184
239	NA	-0.0181858	8.03236	0.0987682	GATD3B	protein_coding	ENSG00000280071	glutamine amidotransferase like class 1 domain containing 3B [Source:HGNC Symbol;Acc:HGNC:53816]	0.00600514	35.7454	0.00641479	0.0136029	3045	49132	21	-1	5079294	5128425	5446	5357	52.8693	0.983658
240	NA	-0.13639	7.8801	0.0987682	SF3A3	protein_coding	ENSG00000183431	splicing factor 3a subunit 3 [Source:HGNC Symbol;Acc:HGNC:10767]	0.0450596	35.7454	0.045865	0.237034	2740	33947	1	-1	37956975	37990921	8079	6422	52.106	0.7949
241	NA	-0.105252	8.55915	0.099623	DUT	protein_coding	ENSG00000128951	deoxyuridine triphosphatase [Source:HGNC Symbol;Acc:HGNC:3078]	0.0348282	35.7454	0.0378412	0.23364	4387	12363	15	1	48331011	48343373	8128	6935	52.7798	0.853223
242	NA	-0.241664	5.51813	0.0997817	SH3PXD2A	protein_coding	ENSG00000107957	SH3 and PX domains 2A [Source:HGNC Symbol;Acc:HGNC:23664]	0.0800539	35.7454	0.084621	0.249894	533	261517	10	-1	103594027	103855543	1087	1038	48.0559	0.954922
243	NA	-0.101485	7.33895	0.0997817	RFLNB	protein_coding	ENSG00000183688	refilin B [Source:HGNC Symbol;Acc:HGNC:28705]	0.0336317	35.7454	0.0369752	0.154477	1883	5962	17	-1	439978	445939	2510	2342	51.3262	0.933068
244	NA	-0.194629	6.00703	0.0997817	WNT5A	protein_coding	ENSG00000114251	Wnt family member 5A [Source:HGNC Symbol;Acc:HGNC:12784]	0.0645174	35.7454	0.0694315	0.249971	748	24825	3	-1	55465715	55490539	1003	927	53.5814	0.924227
245	NA	0.144641	6.83735	0.0998545	NDUFS1	protein_coding	ENSG00000023228	NADH:ubiquinone oxidoreductase core subunit S1 [Source:HGNC Symbol;Acc:HGNC:7707]	0.0479762	35.7454	0.0525232	0.216348	1330	44787	2	-1	206114817	206159603	2502	2322	55.4617	0.928058
246	NA	0.217597	5.44027	0.100543	DHDDS	protein_coding	ENSG00000117682	dehydrodolichyl diphosphate synthase subunit [Source:HGNC Symbol;Acc:HGNC:20603]	0.0722753	35.7454	0.0752246	0.207995	505	39013	1	1	26432282	26471294	1148	1071	54.986	0.932927
247	NA	-0.253929	4.92366	0.101672	TMEM25	protein_coding	ENSG00000149582	transmembrane protein 25 [Source:HGNC Symbol;Acc:HGNC:25890]	0.084506	35.7454	0.0928532	0.22703	353	16240	11	1	118531041	118547280	551	458	45.5175	0.831216
248	NA	-0.186299	6.48804	0.101983	RBMS2	protein_coding	ENSG00000076067	RNA binding motif single stranded interacting protein 2 [Source:HGNC Symbol;Acc:HGNC:9909]	0.0620775	35.7454	0.0680306	0.300063	1044	74268	12	1	56521929	56596196	2763	2662	54.5654	0.963446
249	NA	-0.322737	4.66959	0.101983	C8orf88	protein_coding	ENSG00000253250	chromosome 8 open reading frame 88 [Source:HGNC Symbol;Acc:HGNC:44672]	0.107557	35.7454	0.108031	0.241052	296	26621	8	-1	90958637	90985257	413	402	56.5796	0.973366
250	NA	0.102938	8.2121	0.102406	PSME3	protein_coding	ENSG00000131467	proteasome activator subunit 3 [Source:HGNC Symbol;Acc:HGNC:9570]	0.0343414	35.7454	0.0373156	0.21754	3449	19374	17	1	42824385	42843758	7055	6473	47.3144	0.917505
251	NA	0.17652	5.61242	0.103523	EPB41L1	protein_coding	ENSG00000088367	erythrocyte membrane protein band 4.1 like 1 [Source:HGNC Symbol;Acc:HGNC:3378]	0.0590529	35.7454	0.0654695	0.205151	569	141296	20	1	36091504	36232799	767	680	49.5294	0.886571
252	NA	-0.113167	5.68414	0.103523	HIBADH	protein_coding	ENSG00000106049	3-hydroxyisobutyrate dehydrogenase [Source:HGNC Symbol;Acc:HGNC:4907]	0.0378709	35.7454	0.0388939	0.084876	598	137554	7	-1	27525442	27662995	1137	1058	55.3781	0.930519
253	NA	0.352768	3.5476	0.103523	ORAOV1	protein_coding	ENSG00000149716	oral cancer overexpressed 1 [Source:HGNC Symbol;Acc:HGNC:17589]	0.118074	35.7454	0.128522	0.228374	136	22341	11	-1	69653076	69675416	377	334	48.9401	0.885942
254	NA	-0.246751	4.64996	0.103523	C16orf87	protein_coding	ENSG00000155330	chromosome 16 open reading frame 87 [Source:HGNC Symbol;Acc:HGNC:33754]	0.0826013	35.7454	0.0904331	0.201961	292	34805	16	-1	46796607	46831411	710	657	44.1887	0.925352
255	NA	-0.222045	6.29144	0.105784	BACE1	protein_coding	ENSG00000186318	beta-secretase 1 [Source:HGNC Symbol;Acc:HGNC:933]	0.0745884	35.7454	0.0696386	0.281398	911	31053	11	-1	117285207	117316259	1399	1317	52.9772	0.941387
256	NA	-0.0917177	5.70093	0.105784	MRI1	protein_coding	ENSG00000037757	methylthioribose-1-phosphate isomerase 1 [Source:HGNC Symbol;Acc:HGNC:28469]	0.0308196	35.7454	0.033684	0.0688478	605	9751	19	1	13764532	13774282	1113	1044	50.5441	0.938005
257	NA	-0.0821402	7.68715	0.106361	ARPC5	protein_coding	ENSG00000162704	actin related protein 2/3 complex subunit 5 [Source:HGNC Symbol;Acc:HGNC:708]	0.0276346	35.7454	0.0267265	0.106458	2397	14912	1	-1	183620846	183635757	5916	5630	48.5107	0.951657
258	NA	0.165308	6.52218	0.107013	RNF121	protein_coding	ENSG00000137522	ring finger protein 121 [Source:HGNC Symbol;Acc:HGNC:21070]	0.0556939	35.7454	0.0607646	0.248958	1069	68897	11	1	71928701	71997597	1581	1508	43.0882	0.953827
259	NA	-0.35472	3.56866	0.107013	PTPN4	protein_coding	ENSG00000088179	protein tyrosine phosphatase, non-receptor type 4 [Source:HGNC Symbol;Acc:HGNC:9656]	0.119553	35.7454	0.124579	0.219754	138	224188	2	1	119759631	119983818	395	350	44.9943	0.886076
260	NA	-0.251926	5.45731	0.108425	MSI2	protein_coding	ENSG00000153944	musashi RNA binding protein 2 [Source:HGNC Symbol;Acc:HGNC:18585]	0.0850953	35.7454	0.0913805	0.323223	511	428835	17	1	57255851	57684685	1469	1024	52.9238	0.697073
261	NA	-0.0609457	10.5553	0.109182	LMNA	protein_coding	ENSG00000160789	lamin A/C [Source:HGNC Symbol;Acc:HGNC:6636]	0.0206151	35.7454	0.0227927	0.156773	17501	57517	1	1	156082573	156140089	33732	32109	49.8482	0.951885
262	NA	0.0797815	11.6048	0.110028	HNRNPA1	protein_coding	ENSG00000135486	heterogeneous nuclear ribonucleoprotein A1 [Source:HGNC Symbol;Acc:HGNC:5031]	0.027027	35.7454	0.029658	0.25127	36225	6896	12	1	54280193	54287088	67816	65924	53.9351	0.972101
263	NA	0.0488103	8.65304	0.110405	PTX3	protein_coding	ENSG00000163661	pentraxin 3 [Source:HGNC Symbol;Acc:HGNC:9692]	0.0165507	35.7454	0.0184373	0.0723577	4682	6840	3	1	157436789	157443628	5114	5039	65.0103	0.985334
264	NA	-0.349028	3.01472	0.110498	EPB41L5	protein_coding	ENSG00000115109	erythrocyte membrane protein band 4.1 like 5 [Source:HGNC Symbol;Acc:HGNC:19819]	0.118421	35.7454	0.13021	0.167497	94	166115	2	1	120013005	120179119	328	299	55.3445	0.911585
265	NA	-0.234402	4.78656	0.111463	UBXN2A	protein_coding	ENSG00000173960	UBX domain protein 2A [Source:HGNC Symbol;Acc:HGNC:27265]	0.0796629	35.7454	0.0880976	0.205782	321	77625	2	1	23927285	24004909	1348	698	49.7436	0.517804
266	NA	0.175167	6.65119	0.111463	PEX19	protein_coding	ENSG00000162735	peroxisomal biogenesis factor 19 [Source:HGNC Symbol;Acc:HGNC:9713]	0.0595791	35.7454	0.0656686	0.280393	1169	9537	1	-1	160276812	160286348	2706	2292	64.0057	0.847007
267	NA	-0.132146	5.94596	0.111463	SLF2	protein_coding	ENSG00000119906	SMC5-SMC6 complex localization factor 2 [Source:HGNC Symbol;Acc:HGNC:17814]	0.0449532	35.7454	0.0499149	0.153701	717	52568	10	1	100912569	100965136	1451	1254	51.6746	0.864232
268	NA	0.14746	6.7045	0.113198	TWIST1	protein_coding	ENSG00000122691	twist family bHLH transcription factor 1 [Source:HGNC Symbol;Acc:HGNC:12428]	0.0502896	35.7454	0.0558896	0.229541	1213	96682	7	-1	19020991	19117672	1576	1407	43.7363	0.892766
269	NA	-0.271745	4.64501	0.113708	HSPA14	protein_coding	ENSG00000284024	heat shock protein family A (Hsp70) member 14 [Source:NCBI gene;Acc:51182]	0.0928148	35.7454	0.0981476	0.248438	291	8859	10	1	14838160	14847018	542	509	53.998	0.939114
270	NA	-0.238833	5.29934	0.113708	USP19	protein_coding	ENSG00000172046	ubiquitin specific peptidase 19 [Source:HGNC Symbol;Acc:HGNC:12617]	0.0815797	35.7454	0.0878526	0.277113	458	12893	3	-1	49108046	49120938	773	736	53.8967	0.952135
271	NA	-0.302628	4.95599	0.115278	FAM122B	protein_coding	ENSG00000156504	family with sequence similarity 122B [Source:HGNC Symbol;Acc:HGNC:30490]	0.103666	35.7454	0.103651	0.285417	361	27667	X	-1	134769566	134797232	773	727	50.9078	0.940492
272	NA	-0.0849789	8.21419	0.115278	ABLIM3	protein_coding	ENSG00000173210	actin binding LIM protein family member 3 [Source:HGNC Symbol;Acc:HGNC:29132]	0.029127	35.7454	0.0325621	0.152392	3454	119060	5	1	149141483	149260542	4595	4437	45.0705	0.965615
273	NA	-0.174587	6.02999	0.115278	ATG4B	protein_coding	ENSG00000168397	autophagy related 4B cysteine peptidase [Source:HGNC Symbol;Acc:HGNC:20790]	0.059873	35.7454	0.0649409	0.240225	760	36645	2	1	241637213	241673857	1241	1210	53.8934	0.97502
274	NA	-0.201702	5.75705	0.115278	RAD18	protein_coding	ENSG00000070950	RAD18, E3 ubiquitin protein ligase [Source:HGNC Symbol;Acc:HGNC:18278]	0.0691882	35.7454	0.0739282	0.262285	629	188372	3	-1	8775402	8963773	1377	1256	45.8909	0.912128
275	NA	-0.145897	6.81438	0.115278	LAMC1	protein_coding	ENSG00000135862	laminin subunit gamma 1 [Source:HGNC Symbol;Acc:HGNC:6492]	0.0500473	35.7454	0.0536741	0.228703	1309	122133	1	1	183023460	183145592	2704	2579	61.4843	0.953772
276	NA	-0.0416058	8.54395	0.116673	CARHSP1	protein_coding	ENSG00000153048	calcium regulated heat stable protein 1 [Source:HGNC Symbol;Acc:HGNC:17150]	0.014302	35.7454	0.0158576	0.0633386	4341	16071	16	-1	8852942	8869012	8049	7411	46.627	0.920735
277	NA	0.140337	5.63006	0.116673	MTO1	protein_coding	ENSG00000135297	mitochondrial tRNA translation optimization 1 [Source:HGNC Symbol;Acc:HGNC:19261]	0.0482715	35.7454	0.0523516	0.144753	576	47659	6	1	73461578	73509236	1222	1060	46.4991	0.86743
278	NA	0.100254	6.6793	0.116673	UBTD2	protein_coding	ENSG00000168246	ubiquitin domain containing 2 [Source:HGNC Symbol;Acc:HGNC:24463]	0.0344954	35.7454	0.038051	0.130829	1192	74432	5	-1	172209640	172284071	1797	1483	53.6433	0.825264
279	NA	0.107192	5.62504	0.117333	GFOD2	protein_coding	ENSG00000141098	glucose-fructose oxidoreductase domain containing 2 [Source:HGNC Symbol;Acc:HGNC:28159]	0.036928	35.7454	0.0403571	0.0852262	574	44891	16	-1	67674531	67719421	1111	1064	47.8459	0.957696
280	NA	-0.26101	3.99929	0.118933	ZNF618	protein_coding	ENSG00000157657	zinc finger protein 618 [Source:HGNC Symbol;Acc:HGNC:29416]	0.0901254	35.7454	0.0963017	0.168806	186	180310	9	1	113876282	114056591	472	367	48.3515	0.777542
281	NA	-0.257133	5.13256	0.120843	ATRX	protein_coding	ENSG00000085224	ATRX, chromatin remodeler [Source:HGNC Symbol;Acc:HGNC:886]	0.0890557	35.7454	0.0959339	0.26604	408	281392	X	-1	77504878	77786269	1553	955	34.2942	0.614939
282	NA	0.0593967	5.33972	0.120843	CRYZ	protein_coding	ENSG00000116791	crystallin zeta [Source:HGNC Symbol;Acc:HGNC:2419]	0.0205731	35.7454	0.0223806	0.0347907	471	27927	1	-1	74705482	74733408	1014	942	47.9076	0.928994
283	NA	-0.135405	7.48597	0.12153	ZBTB7A	protein_coding	ENSG00000178951	zinc finger and BTB domain containing 7A [Source:HGNC Symbol;Acc:HGNC:18078]	0.0469584	35.7454	0.0523806	0.274863	2085	22582	19	-1	4044364	4066945	4082	1747	47.2633	0.427976
284	NA	-0.122579	5.58684	0.122294	PXDN	protein_coding	ENSG00000130508	peroxidasin [Source:HGNC Symbol;Acc:HGNC:14966]	0.0425665	35.7454	0.0458896	0.117473	559	112966	2	-1	1631887	1744852	4927	921	57.9153	0.186929
285	NA	0.193933	6.33972	0.122638	RAB18	protein_coding	ENSG00000099246	RAB18, member RAS oncogene family [Source:HGNC Symbol;Acc:HGNC:14244]	0.0674316	35.7454	0.0719686	0.307641	942	38064	10	1	27504174	27542237	1898	1789	54.2756	0.942571
286	NA	-0.146119	6.15013	0.122638	FRMD4A	protein_coding	ENSG00000151474	FERM domain containing 4A [Source:HGNC Symbol;Acc:HGNC:25491]	0.0508086	35.7454	0.0567227	0.190864	826	818437	10	-1	13643706	14462142	1545	1037	44.4021	0.671197
287	NA	0.157164	6.53962	0.123118	MED29	protein_coding	ENSG00000063322	mediator complex subunit 29 [Source:HGNC Symbol;Acc:HGNC:23074]	0.0547062	35.7454	0.0605181	0.258869	1082	9335	19	1	39391303	39400637	1886	1821	51.3591	0.965536
288	NA	0.137111	6.5316	0.123118	GMPPB	protein_coding	ENSG00000173540	GDP-mannose pyrophosphorylase B [Source:HGNC Symbol;Acc:HGNC:22932]	0.0477467	35.7454	0.0518097	0.178856	1076	7108	3	-1	49716844	49723951	1880	1844	50.2679	0.980851
289	NA	-0.156311	6.32122	0.124192	ATXN3	protein_coding	ENSG00000066427	ataxin 3 [Source:HGNC Symbol;Acc:HGNC:7106]	0.0545231	35.7454	0.0604905	0.225543	930	62130	14	-1	92044496	92106625	1900	1719	54.7621	0.904737
290	NA	-0.101074	7.40777	0.124263	CBFB	protein_coding	ENSG00000067955	core-binding factor subunit beta [Source:HGNC Symbol;Acc:HGNC:1539]	0.0352749	35.7454	0.0386113	0.18019	1975	71943	16	1	67029116	67101058	3452	3139	52.5613	0.909328
291	NA	-0.0841388	6.35647	0.125112	CSNK1G2	protein_coding	ENSG00000133275	casein kinase 1 gamma 2 [Source:HGNC Symbol;Acc:HGNC:2455]	0.02941	35.7454	0.0307267	0.08552	953	40190	19	1	1941149	1981338	1807	1759	56.2229	0.973437
292	NA	-0.0410054	8.98443	0.125112	PCNA	protein_coding	ENSG00000132646	proliferating cell nuclear antigen [Source:HGNC Symbol;Acc:HGNC:8729]	0.0143378	35.7454	0.0157082	0.0673747	5891	11674	20	-1	5114953	5126626	11500	10283	46.6728	0.894174
293	NA	-0.0832623	7.04039	0.125303	FAAP20	protein_coding	ENSG00000162585	Fanconi anemia core complex associated protein 20 [Source:HGNC Symbol;Acc:HGNC:26428]	0.0291484	35.7454	0.0319726	0.0984476	1531	28260	1	-1	2184461	2212720	2447	2329	55.8016	0.951778
294	NA	-0.132406	6.31967	0.125303	GNS	protein_coding	ENSG00000135677	glucosamine (N-acetyl)-6-sulfatase [Source:HGNC Symbol;Acc:HGNC:4422]	0.0463707	35.7454	0.0507955	0.184642	929	46003	12	-1	64713445	64759447	1685	1515	64.5848	0.89911
295	NA	-0.0979974	7.75877	0.125303	2011-09-01	protein_coding	ENSG00000138758	septin 11 [Source:HGNC Symbol;Acc:HGNC:25589]	0.0343273	35.7454	0.0365996	0.172505	2519	90682	4	1	76949703	77040384	14241	3874	52.8632	0.272031
296	NA	-0.0106326	8.46119	0.125303	NDUFA3	protein_coding	ENSG00000170906	NADH:ubiquinone oxidoreductase subunit A3 [Source:HGNC Symbol;Acc:HGNC:7686]	0.00372545	35.7454	0.00408935	0.00774584	4099	6530	19	1	54102728	54109257	6991	6477	43.9978	0.926477
297	NA	-0.106089	8.54528	0.12539	REEP5	protein_coding	ENSG00000129625	receptor accessory protein 5 [Source:HGNC Symbol;Acc:HGNC:30077]	0.0371997	35.7454	0.0398817	0.222036	4345	46161	5	-1	112876379	112922539	9741	8979	56.918	0.921774
298	NA	-0.248861	4.64004	0.12539	SFSWAP	protein_coding	ENSG00000061936	splicing factor SWAP [Source:HGNC Symbol;Acc:HGNC:10790]	0.0873073	35.7454	0.0919364	0.214031	290	88657	12	1	131711081	131799737	996	541	40.6821	0.543173
299	NA	-0.118565	6.97879	0.12539	TMEM123	protein_coding	ENSG00000152558	transmembrane protein 123 [Source:HGNC Symbol;Acc:HGNC:30138]	0.0416044	35.7454	0.0446084	0.171699	1467	74053	11	-1	102396332	102470384	2648	2381	57.3423	0.899169
300	NA	-0.166159	5.65489	0.127947	OSBP	protein_coding	ENSG00000110048	oxysterol binding protein [Source:HGNC Symbol;Acc:HGNC:8503]	0.0584944	35.7454	0.063695	0.201808	586	41747	11	-1	59574398	59616144	1222	1064	49.4323	0.870704
301	NA	-0.119093	7.82372	0.129328	HLA-E	protein_coding	ENSG00000204592	major histocompatibility complex, class I, E [Source:HGNC Symbol;Acc:HGNC:4962]	0.0420071	35.7454	0.0460854	0.262127	2635	4739	6	1	30489467	30494205	4478	4302	52.6032	0.960697
302	NA	-0.0354658	9.86913	0.12963	PABPC1	protein_coding	ENSG00000070756	poly(A) binding protein cytoplasmic 1 [Source:HGNC Symbol;Acc:HGNC:8554]	0.0125194	35.7454	0.0137886	0.065815	10877	36994	8	-1	100685816	100722809	21127	18625	43.4654	0.881573
303	NA	-0.0521432	6.69256	0.129814	TXNDC5	protein_coding	ENSG00000239264	thioredoxin domain containing 5 [Source:HGNC Symbol;Acc:HGNC:21073]	0.0184186	35.7454	0.0201607	0.0488817	1203	29298	6	-1	7881517	7910814	2456	2361	67.1631	0.961319
304	NA	-0.176107	5.96991	0.129919	ARHGAP23	protein_coding	ENSG00000275832	Rho GTPase activating protein 23 [Source:HGNC Symbol;Acc:HGNC:29293]	0.0622901	35.7454	0.0693588	0.228279	729	93113	17	1	38419280	38512392	1269	1036	45.6786	0.816391
305	NA	0.308442	4.29934	0.129919	RGS17	protein_coding	ENSG00000091844	regulator of G protein signaling 17 [Source:HGNC Symbol;Acc:HGNC:14088]	0.10911	35.7454	0.120401	0.283956	229	126791	6	-1	153004459	153131249	447	385	51.5766	0.861298
306	NA	-0.166055	6.05819	0.129919	CDCA7	protein_coding	ENSG00000144354	cell division cycle associated 7 [Source:HGNC Symbol;Acc:HGNC:14628]	0.0587568	35.7454	0.0638924	0.215715	775	14178	2	1	173354820	173368997	1767	1661	43.4666	0.940011
307	NA	-0.0200827	9.97423	0.129919	EMP1	protein_coding	ENSG00000134531	epithelial membrane protein 1 [Source:HGNC Symbol;Acc:HGNC:3333]	0.00710895	35.7454	0.00779454	0.026689	11699	23224	12	1	13196716	13219939	17579	17186	59.9583	0.977644
308	NA	-0.122733	5.01856	0.129919	FOXJ3	protein_coding	ENSG00000198815	forkhead box J3 [Source:HGNC Symbol;Acc:HGNC:29178]	0.0434571	35.7454	0.0471127	0.096926	377	159339	1	-1	42176539	42335877	770	727	49.8184	0.944156
309	NA	0.186173	6.42736	0.130062	ARL1	protein_coding	ENSG00000120805	ADP ribosylation factor like GTPase 1 [Source:HGNC Symbol;Acc:HGNC:692]	0.0659594	35.7454	0.0706556	0.284911	1001	14701	12	-1	101393120	101407820	2118	1930	43.8451	0.911237
310	NA	-0.0780296	5.48804	0.13054	C17orf80	protein_coding	ENSG00000141219	chromosome 17 open reading frame 80 [Source:HGNC Symbol;Acc:HGNC:29601]	0.0276747	35.7454	0.0306594	0.0608916	522	16715	17	1	73232233	73248947	987	931	44.7035	0.943262
311	NA	-0.0337775	8.29619	0.13054	COL6A2	protein_coding	ENSG00000142173	collagen type VI alpha 2 chain [Source:HGNC Symbol;Acc:HGNC:2212]	0.011984	35.7454	0.012376	0.0378359	3656	34753	21	1	46098097	46132849	4395	4229	74.4301	0.96223
312	NA	-0.166927	6.19484	0.132688	ABHD2	protein_coding	ENSG00000140526	abhydrolase domain containing 2 [Source:HGNC Symbol;Acc:HGNC:18717]	0.0593863	35.7454	0.0656283	0.255086	852	114902	15	1	89087459	89202360	1420	1274	55.8069	0.897183
313	NA	-0.110809	6.01472	0.133428	ERLIN1	protein_coding	ENSG00000107566	ER lipid raft associated 1 [Source:HGNC Symbol;Acc:HGNC:16947]	0.0394703	35.7454	0.0365029	0.0655115	752	38241	10	-1	100150094	100188334	1630	1592	58.6878	0.976687
314	NA	0.115466	6.06747	0.133936	CENPO	protein_coding	ENSG00000138092	centromere protein O [Source:HGNC Symbol;Acc:HGNC:28152]	0.0411695	35.7454	0.0447514	0.123884	780	29241	2	1	24793136	24822376	1332	1269	56.4815	0.952703
315	NA	-0.103412	8.6016	0.137823	CTSB	protein_coding	ENSG00000164733	cathepsin B [Source:HGNC Symbol;Acc:HGNC:2527]	0.0370424	35.7454	0.0409075	0.241717	4518	26925	8	-1	11842524	11869448	7515	7075	71.111	0.94145
316	NA	-0.344059	3.5476	0.137823	VEPH1	protein_coding	ENSG00000197415	ventricular zone expressed PH domain containing 1 [Source:HGNC Symbol;Acc:HGNC:25735]	0.123284	35.7454	0.134637	0.242215	136	273878	3	-1	157259742	157533619	205	189	47.6243	0.921951
317	NA	0.123147	7.62001	0.137823	POLR1D	protein_coding	ENSG00000186184	RNA polymerase I and III subunit D [Source:HGNC Symbol;Acc:HGNC:20422]	0.0441514	35.7454	0.0490186	0.275125	2288	123496	13	1	27620742	27744237	4952	4414	49.3754	0.891357
318	NA	-0.0414681	7.79776	0.137823	RAB23	protein_coding	ENSG00000112210	RAB23, member RAS oncogene family [Source:HGNC Symbol;Acc:HGNC:14263]	0.014872	35.7454	0.0163975	0.0477086	2588	35323	6	-1	57186992	57222314	3871	3767	51.2883	0.973134
319	NA	-0.162206	6.32122	0.137862	ZFP91	protein_coding	ENSG00000186660	ZFP91 zinc finger protein [Source:HGNC Symbol;Acc:HGNC:14983]	0.058223	35.7454	0.0615966	0.227922	930	41932	11	1	58579111	58621042	2345	1681	46.0303	0.716844
320	NA	-0.249231	4.14664	0.137862	EXOC8	protein_coding	ENSG00000116903	exocyst complex component 8 [Source:HGNC Symbol;Acc:HGNC:24659]	0.0894669	35.7454	0.0986958	0.195706	206	5100	1	-1	231332753	231337852	450	430	45.2953	0.955556
321	NA	-0.0595816	6.80776	0.138915	CITED2	protein_coding	ENSG00000164442	Cbp/p300 interacting transactivator with Glu/Asp rich carboxy-terminal domain 2 [Source:HGNC Symbol;Acc:HGNC:1987]	0.0214208	35.7454	0.0239225	0.0689017	1303	2814	6	-1	139371807	139374620	1844	1725	53.858	0.935466
322	NA	0.171001	6.76734	0.139141	SMAD2	protein_coding	ENSG00000175387	SMAD family member 2 [Source:HGNC Symbol;Acc:HGNC:6768]	0.0615196	35.7454	0.0676011	0.311573	1267	122190	18	-1	47808957	47931146	2804	2524	51.4869	0.900143
323	NA	-0.0859672	7.33512	0.140484	ETS1	protein_coding	ENSG00000134954	ETS proto-oncogene 1, transcription factor [Source:HGNC Symbol;Acc:HGNC:3488]	0.0309907	35.7454	0.0339106	0.116385	1878	128798	11	-1	128458761	128587558	3471	3119	46.7134	0.898588
324	NA	0.151279	5.361	0.140484	RAB3D	protein_coding	ENSG00000105514	RAB3D, member RAS oncogene family [Source:HGNC Symbol;Acc:HGNC:9779]	0.0545749	35.7454	0.0580874	0.132285	478	24225	19	-1	11322046	11346270	1717	1641	53.6557	0.955737
325	NA	-0.0914456	6.71634	0.140484	RNASEH2B	protein_coding	ENSG00000136104	ribonuclease H2 subunit B [Source:HGNC Symbol;Acc:HGNC:25671]	0.0329946	35.7454	0.0362567	0.114267	1223	114443	13	1	50909678	51024120	2277	2068	46.911	0.908213
326	NA	0.133195	7.56342	0.140484	PDIA4	protein_coding	ENSG00000155660	protein disulfide isomerase family A member 4 [Source:HGNC Symbol;Acc:HGNC:30167]	0.0481079	35.7454	0.0521185	0.24942	2200	25580	7	-1	149003062	149028641	4938	4708	54.2402	0.953422
327	NA	-0.207255	5.41433	0.140484	PLPP5	protein_coding	ENSG00000147535	phospholipid phosphatase 5 [Source:HGNC Symbol;Acc:HGNC:25026]	0.074875	35.7454	0.0812199	0.248033	496	6114	8	-1	38263130	38269243	1071	1029	51.9213	0.960784
328	NA	-0.09571	8.09767	0.140484	TMED10	protein_coding	ENSG00000170348	transmembrane p24 trafficking protein 10 [Source:HGNC Symbol;Acc:HGNC:16998]	0.0345884	35.7454	0.0378263	0.193843	3186	45162	14	-1	75131470	75176631	6129	5715	51.9227	0.932452
329	NA	-0.334907	4.24149	0.140484	GPALPP1	protein_coding	ENSG00000133114	GPALPP motifs containing 1 [Source:HGNC Symbol;Acc:HGNC:20298]	0.121058	35.7454	0.123029	0.281125	220	48141	13	1	44989529	45037669	858	669	48.0478	0.77972
330	NA	-0.116464	7.03094	0.140484	PRPF38A	protein_coding	ENSG00000134748	pre-mRNA processing factor 38A [Source:HGNC Symbol;Acc:HGNC:25930]	0.0421048	35.7454	0.0462162	0.205716	1521	16276	1	1	52404564	52420839	3345	2832	50.227	0.846637
331	NA	-0.0721389	7.62127	0.14088	NSFL1C	protein_coding	ENSG00000088833	NSFL1 cofactor [Source:HGNC Symbol;Acc:HGNC:15912]	0.0261112	35.7454	0.0288396	0.114486	2290	31681	20	-1	1442162	1473842	4655	4368	41.4979	0.938346
332	NA	-0.0506628	7.15971	0.14088	UBE2Q1	protein_coding	ENSG00000160714	ubiquitin conjugating enzyme E2 Q1 [Source:HGNC Symbol;Acc:HGNC:15698]	0.0183392	35.7454	0.0198603	0.0517261	1663	10452	1	-1	154548577	154559028	2972	2802	54.4147	0.942799
333	NA	-0.209575	5.91752	0.141968	MAP3K7	protein_coding	ENSG00000135341	mitogen-activated protein kinase kinase kinase 7 [Source:HGNC Symbol;Acc:HGNC:6859]	0.0759802	35.7454	0.0777802	0.295434	703	73473	6	-1	90513573	90587045	1468	1375	50.7818	0.936649
334	NA	0.142495	7.19738	0.142895	NIFK	protein_coding	ENSG00000155438	nucleolar protein interacting with the FHA domain of MKI67 [Source:HGNC Symbol;Acc:HGNC:17838]	0.0517319	35.7454	0.0578309	0.285568	1707	9979	2	-1	121726945	121736923	5954	3017	52.3742	0.506718
335	NA	-0.104937	7.25617	0.143799	PPP4R2	protein_coding	ENSG00000163605	protein phosphatase 4 regulatory subunit 2 [Source:HGNC Symbol;Acc:HGNC:18296]	0.0381481	35.7454	0.0421764	0.15452	1778	72415	3	1	72996785	73069199	3146	3063	56.4061	0.973617
336	NA	-0.126613	7.2341	0.144366	GID8	protein_coding	ENSG00000101193	GID complex subunit 8 homolog [Source:HGNC Symbol;Acc:HGNC:15857]	0.046074	35.7454	0.0508091	0.253053	1751	10357	20	1	62938119	62948475	3804	3635	49.036	0.955573
337	NA	-0.129645	7.30484	0.144635	OTUD5	protein_coding	ENSG00000068308	OTU deubiquitinase 5 [Source:HGNC Symbol;Acc:HGNC:25402]	0.0472104	35.7454	0.0520181	0.247013	1839	36359	X	-1	48922028	48958386	3049	2847	43.5609	0.933749
338	NA	-0.193407	5.04134	0.145032	CYFIP2	protein_coding	ENSG00000055163	cytoplasmic FMR1 interacting protein 2 [Source:HGNC Symbol;Acc:HGNC:13760]	0.0704876	35.7454	0.0753277	0.197806	383	129517	5	1	157266079	157395595	542	433	44.4965	0.798893
339	NA	-0.21219	4.94395	0.148406	SERPINB8	protein_coding	ENSG00000166401	serpin family B member 8 [Source:HGNC Symbol;Acc:HGNC:8952]	0.0776353	35.7454	0.0856382	0.230494	358	49855	18	1	63969925	64019779	973	901	53.7181	0.926002
340	NA	-0.233025	4.91546	0.148406	MAFG	protein_coding	ENSG00000197063	MAF bZIP transcription factor G [Source:HGNC Symbol;Acc:HGNC:6781]	0.0852853	35.7454	0.0929722	0.210794	351	9445	17	-1	81918270	81927714	795	764	57.3639	0.961006
341	NA	-0.151034	6.17438	0.148417	TBX3	protein_coding	ENSG00000135111	T-box 3 [Source:HGNC Symbol;Acc:HGNC:11602]	0.0553017	35.7454	0.0614523	0.235753	840	13911	12	-1	114670254	114684164	1394	1174	41.6593	0.842181
342	NA	0.051805	6.81438	0.148957	TBCD	protein_coding	ENSG00000141556	tubulin folding cofactor D [Source:HGNC Symbol;Acc:HGNC:11581]	0.0190148	35.7454	0.0207586	0.0546887	1309	193859	17	1	82752064	82945922	2302	2245	52.6784	0.975239
343	NA	0.224728	5.01088	0.148957	WBP4	protein_coding	ENSG00000120688	WW domain binding protein 4 [Source:HGNC Symbol;Acc:HGNC:12739]	0.0825029	35.7454	0.0856987	0.235918	375	22733	13	1	41061274	41084006	8209	1012	37.4506	0.123279
344	NA	-0.0995845	6.69615	0.148957	GPC1	protein_coding	ENSG00000063660	glypican 1 [Source:HGNC Symbol;Acc:HGNC:4449]	0.0365691	35.7454	0.0394209	0.136667	1206	32408	2	1	240435671	240468078	2010	1954	58.7569	0.972139
345	NA	0.177058	5.96793	0.148957	CRNKL1	protein_coding	ENSG00000101343	crooked neck pre-mRNA splicing factor 1 [Source:HGNC Symbol;Acc:HGNC:15762]	0.0650265	35.7454	0.0699599	0.251845	728	21679	20	-1	20034368	20056046	1612	1372	41.4264	0.851117
346	NA	-0.104262	5.77981	0.148957	ASH2L	protein_coding	ENSG00000129691	ASH2 like, histone lysine methyltransferase complex subunit [Source:HGNC Symbol;Acc:HGNC:744]	0.0382925	35.7454	0.0370984	0.0825282	639	38835	8	1	38105242	38144076	1195	1118	51.4732	0.935565
347	NA	0.154589	6.50726	0.148957	TMEM8A	protein_coding	ENSG00000129925	transmembrane protein 8A [Source:HGNC Symbol;Acc:HGNC:17205]	0.0567937	35.7454	0.06208	0.236484	1058	16341	16	-1	370773	387113	1576	1546	60.8001	0.980964
348	NA	-0.0783549	6.82646	0.148957	RBM17	protein_coding	ENSG00000134453	RNA binding motif protein 17 [Source:HGNC Symbol;Acc:HGNC:16944]	0.0287945	35.7454	0.0319719	0.103375	1320	28471	10	1	6088987	6117457	5146	4368	25.4789	0.848815
349	NA	-0.2848	4.28031	0.148957	ZNF562	protein_coding	ENSG00000171466	zinc finger protein 562 [Source:HGNC Symbol;Acc:HGNC:25950]	0.104732	35.7454	0.11447	0.270579	226	33279	19	-1	9641808	9675086	1568	445	49.9888	0.283801
350	NA	0.0240245	8.90618	0.148957	SLC25A3	protein_coding	ENSG00000075415	solute carrier family 25 member 3 [Source:HGNC Symbol;Acc:HGNC:10989]	0.00883508	35.7454	0.00963594	0.0285322	5580	12789	12	1	98593591	98606379	11521	11038	57.8789	0.958077
351	NA	-0.1397	6.08402	0.150078	PREP	protein_coding	ENSG00000085377	prolyl endopeptidase [Source:HGNC Symbol;Acc:HGNC:9358]	0.0514623	35.7454	0.0550608	0.189026	789	125520	6	-1	105277565	105403084	1926	1809	54.6479	0.939252
352	NA	-0.184896	6.09857	0.150078	AMOTL1	protein_coding	ENSG00000166025	angiomotin like 1 [Source:HGNC Symbol;Acc:HGNC:17811]	0.0681286	35.7454	0.0701896	0.271109	797	170323	11	1	94706431	94876753	1822	1679	44.701	0.921515
353	NA	0.112313	5.44313	0.15076	SLC25A26	protein_coding	ENSG00000144741	solute carrier family 25 member 26 [Source:HGNC Symbol;Acc:HGNC:20661]	0.0414289	35.7454	0.041419	0.0842577	506	254507	3	1	66133610	66388116	1188	1078	50.1243	0.907407
354	NA	0.245403	4.72692	0.151992	RIT1	protein_coding	ENSG00000143622	Ras like without CAAX 1 [Source:HGNC Symbol;Acc:HGNC:10023]	0.0906694	35.7454	0.0982182	0.246195	308	13597	1	-1	155897808	155911404	724	673	56.2021	0.929558
355	NA	-0.176742	5.50726	0.152478	GTF2H3	protein_coding	ENSG00000111358	general transcription factor IIH subunit 3 [Source:HGNC Symbol;Acc:HGNC:4657]	0.0653722	35.7454	0.0652289	0.184419	529	28868	12	1	123633739	123662606	2883	1478	54.567	0.51266
356	NA	0.0975899	8.80886	0.152478	LITAF	protein_coding	ENSG00000189067	lipopolysaccharide induced TNF factor [Source:HGNC Symbol;Acc:HGNC:16841]	0.036104	35.7454	0.0393019	0.238879	5216	88660	16	-1	11547722	11636381	12839	5057	51.6765	0.393878
357	NA	0.125389	7.17438	0.154023	MRPS18A	protein_coding	ENSG00000096080	mitochondrial ribosomal protein S18A [Source:HGNC Symbol;Acc:HGNC:14515]	0.0464775	35.7454	0.0505706	0.246386	1680	16489	6	-1	43671303	43687791	3434	3384	57.2137	0.98544
358	NA	0.0845618	7.10579	0.155845	SLC39A3	protein_coding	ENSG00000141873	solute carrier family 39 member 3 [Source:HGNC Symbol;Acc:HGNC:17128]	0.0314125	35.7454	0.0344769	0.124732	1602	7949	19	-1	2732204	2740152	2687	2587	50.2601	0.962784
359	NA	-0.156764	5.65981	0.15624	MPP2	protein_coding	ENSG00000108852	membrane palmitoylated protein 2 [Source:HGNC Symbol;Acc:HGNC:7220]	0.0582818	35.7454	0.0629701	0.190025	588	34355	17	-1	43875357	43909711	803	764	44.5471	0.951432
360	NA	0.138941	7.41142	0.15624	NIP7	protein_coding	ENSG00000132603	NIP7, nucleolar pre-rRNA processing protein [Source:HGNC Symbol;Acc:HGNC:24328]	0.0516967	35.7454	0.0571479	0.319067	1980	3682	16	1	69339430	69343111	4240	3055	48.364	0.720519
361	NA	0.0225077	8.2517	0.15624	FAM120A	protein_coding	ENSG00000048828	family with sequence similarity 120A [Source:HGNC Symbol;Acc:HGNC:13247]	0.00837719	35.7454	0.00925999	0.025011	3545	114386	9	1	93451722	93566107	11754	7105	43.7821	0.604475
362	NA	-0.220855	5.32122	0.15624	RNGTT	protein_coding	ENSG00000111880	RNA guanylyltransferase and 5'-phosphatase [Source:HGNC Symbol;Acc:HGNC:10073]	0.082214	35.7454	0.0846164	0.266212	465	353450	6	-1	88610272	88963721	1278	1011	48.1098	0.79108
363	NA	-0.0899218	8.60956	0.15624	LARS	protein_coding	ENSG00000133706	leucyl-tRNA synthetase [Source:HGNC Symbol;Acc:HGNC:6512]	0.0334858	35.7454	0.0368329	0.218779	4543	69623	5	-1	146113038	146182660	7895	7421	57.5656	0.939962
364	NA	0.176762	6.24804	0.156299	SLC25A32	protein_coding	ENSG00000164933	solute carrier family 25 member 32 [Source:HGNC Symbol;Acc:HGNC:29683]	0.0658724	35.7454	0.0711832	0.294801	884	16555	8	-1	103398635	103415189	2929	2657	38.4942	0.907136
365	NA	0.066651	6.82098	0.156299	HMGCS1	protein_coding	ENSG00000112972	3-hydroxy-3-methylglutaryl-CoA synthase 1 [Source:HGNC Symbol;Acc:HGNC:5007]	0.0248419	35.7454	0.0276312	0.0862359	1315	24118	5	-1	43289395	43313512	4819	4378	53.1501	0.908487
366	NA	-0.310857	4.02238	0.156594	AGAP1	protein_coding	ENSG00000157985	ArfGAP with GTPase domain, ankyrin repeat and PH domain 1 [Source:HGNC Symbol;Acc:HGNC:16922]	0.116013	35.7454	0.121636	0.246914	189	637712	2	1	235494089	236131800	444	413	47.7724	0.93018
367	NA	-0.243153	4.61495	0.156594	NHLRC2	protein_coding	ENSG00000196865	NHL repeat containing 2 [Source:HGNC Symbol;Acc:HGNC:24731]	0.0907638	35.7454	0.095289	0.237053	285	62534	10	1	113854661	113917194	853	797	47.9711	0.934349
368	NA	-0.154694	6.97386	0.156594	SEC62	protein_coding	ENSG00000008952	SEC62 homolog, preprotein translocation factor [Source:HGNC Symbol;Acc:HGNC:11846]	0.0577632	35.7454	0.0616865	0.283042	1462	31739	3	1	169966635	169998373	4762	2573	43.9778	0.540319
369	NA	0.112749	6.64872	0.156594	SRI	protein_coding	ENSG00000075142	sorcin [Source:HGNC Symbol;Acc:HGNC:11292]	0.0421166	35.7454	0.0423052	0.140312	1167	21876	7	-1	88205118	88226993	3032	2759	44.7836	0.90996
370	NA	0.0299462	9.04674	0.156594	ESD	protein_coding	ENSG00000139684	esterase D [Source:HGNC Symbol;Acc:HGNC:3465]	0.0111875	35.7454	0.0123203	0.0453822	6151	25977	13	-1	46771256	46797232	11388	10704	61.2024	0.939937
371	NA	0.0541115	7.94445	0.158697	VTI1B	protein_coding	ENSG00000100568	vesicle transport through interaction with t-SNAREs 1B [Source:HGNC Symbol;Acc:HGNC:17793]	0.0202644	35.7454	0.0221851	0.0855972	2865	27757	14	-1	67647075	67674831	5708	5187	44.8868	0.908725
372	NA	0.215989	6.15362	0.158703	TUBB2B	protein_coding	ENSG00000137285	tubulin beta 2B class IIb [Source:HGNC Symbol;Acc:HGNC:30829]	0.0809342	35.7454	0.0691355	0.248412	828	7470	6	-1	3224261	3231730	899	868	54.818	0.965517
373	NA	-0.0998192	5.18465	0.158703	TULP4	protein_coding	ENSG00000130338	tubby like protein 4 [Source:HGNC Symbol;Acc:HGNC:15530]	0.0374123	35.7454	0.0412522	0.0817643	423	279593	6	1	158232236	158511828	805	781	56.2382	0.970186
374	NA	0.167494	6.22002	0.159977	NEK6	protein_coding	ENSG00000119408	NIMA related kinase 6 [Source:HGNC Symbol;Acc:HGNC:7749]	0.0628786	35.7454	0.0686219	0.258332	867	95702	9	1	124257606	124353307	1754	1506	54.9329	0.858609
375	NA	-0.272655	4.22169	0.160265	IQSEC1	protein_coding	ENSG00000144711	IQ motif and Sec7 domain 1 [Source:HGNC Symbol;Acc:HGNC:29112]	0.102436	35.7454	0.110942	0.248466	217	175898	3	-1	12897220	13073117	400	346	40.9422	0.865
376	NA	-0.138156	6.00896	0.160265	RARA	protein_coding	ENSG00000131759	retinoic acid receptor alpha [Source:HGNC Symbol;Acc:HGNC:9864]	0.05193	35.7454	0.0573689	0.185312	749	48452	17	1	40309192	40357643	1239	1149	53.9852	0.927361
377	NA	0.134568	5.33665	0.160265	KLHDC4	protein_coding	ENSG00000104731	kelch domain containing 4 [Source:HGNC Symbol;Acc:HGNC:25272]	0.0506083	35.7454	0.0540801	0.126754	470	69508	16	-1	87696485	87765992	860	834	44.5144	0.969767
378	NA	-0.118263	7.35722	0.160265	BRD4	protein_coding	ENSG00000141867	bromodomain containing 4 [Source:HGNC Symbol;Acc:HGNC:13575]	0.0444847	35.7454	0.0494325	0.247066	1907	97027	19	-1	15235519	15332545	7973	4236	42.6258	0.531293
379	NA	-0.241273	4.57388	0.160265	ARMC7	protein_coding	ENSG00000125449	armadillo repeat containing 7 [Source:HGNC Symbol;Acc:HGNC:26168]	0.0907842	35.7454	0.101495	0.236234	277	20314	17	1	75109952	75130265	427	399	49.3058	0.934426
380	NA	-0.0914711	7.71752	0.162795	GLIPR1	protein_coding	ENSG00000139278	GLI pathogenesis related 1 [Source:HGNC Symbol;Acc:HGNC:17001]	0.0345143	35.7454	0.0384817	0.179914	2448	23174	12	1	75480680	75503853	3885	3700	45.1424	0.952381
381	NA	-0.0817164	10.0837	0.162891	CSDE1	protein_coding	ENSG00000009307	cold shock domain containing E1 [Source:HGNC Symbol;Acc:HGNC:29905]	0.0308686	35.7454	0.0337911	0.271748	12621	41764	1	-1	114716913	114758676	23709	22083	54.1074	0.931418
382	NA	-0.0688163	7.79049	0.162891	SDC4	protein_coding	ENSG00000124145	syndecan 4 [Source:HGNC Symbol;Acc:HGNC:10661]	0.0259986	35.7454	0.0280248	0.121573	2575	23137	20	-1	45325288	45348424	6668	6392	54.9318	0.958608
383	NA	0.0780111	7.18209	0.162891	GMPS	protein_coding	ENSG00000163655	guanine monophosphate synthase [Source:HGNC Symbol;Acc:HGNC:4378]	0.029479	35.7454	0.0319204	0.110256	1689	73491	3	1	155870536	155944026	3588	2784	43.1419	0.77592
384	NA	-0.135303	6.073	0.162891	APOL2	protein_coding	ENSG00000128335	apolipoprotein L2 [Source:HGNC Symbol;Acc:HGNC:619]	0.0511396	35.7454	0.0548551	0.181119	783	13752	22	-1	36226203	36239954	1182	1011	65.1048	0.85533
385	NA	0.119154	4.95199	0.162982	PYM1	protein_coding	ENSG00000170473	PYM homolog 1, exon junction complex associated factor [Source:HGNC Symbol;Acc:HGNC:30258]	0.0450807	35.7454	0.0504009	0.103056	360	31206	12	-1	55901413	55932618	813	778	62.9743	0.95695
386	NA	0.0207848	7.28191	0.162982	APEH	protein_coding	ENSG00000164062	acylaminoacyl-peptide hydrolase [Source:HGNC Symbol;Acc:HGNC:586]	0.00786517	35.7454	0.00828923	0.0157654	1810	9962	3	1	49674002	49683963	3940	3851	52.2984	0.977411
387	NA	0.103842	7.07668	0.162982	RSL24D1	protein_coding	ENSG00000137876	ribosomal L24 domain containing 1 [Source:HGNC Symbol;Acc:HGNC:18479]	0.0392989	35.7454	0.0434895	0.187362	1570	16262	15	-1	55180806	55197067	3253	3040	45.422	0.934522
388	NA	-0.214008	4.76392	0.164122	TRPM4	protein_coding	ENSG00000130529	transient receptor potential cation channel subfamily M member 4 [Source:HGNC Symbol;Acc:HGNC:17993]	0.0812076	35.7454	0.0901623	0.226927	316	54096	19	1	49157741	49211836	440	426	62.3146	0.968182
389	NA	-0.147266	6.73975	0.164122	NIN	protein_coding	ENSG00000100503	ninein [Source:HGNC Symbol;Acc:HGNC:14906]	0.0558912	35.7454	0.0606018	0.230526	1243	111359	14	-1	50719763	50831121	2213	1938	43.7957	0.875734
390	NA	-0.166481	6.54627	0.164122	RAB31	protein_coding	ENSG00000168461	RAB31, member RAS oncogene family [Source:HGNC Symbol;Acc:HGNC:9771]	0.0631865	35.7454	0.067001	0.304777	1087	154387	18	1	9708165	9862551	2741	1481	49.0668	0.540314
391	NA	0.108359	5.65981	0.164122	NA	NA	ENSG00000243725,ENSG00000271723	NA	0.0411495	35.7454	0.0445724	0.108737	588	NA	NA	NA	NA	NA	NA	NA	NA	NA
392	NA	0.0944285	8.10219	0.164122	PDHB	protein_coding	ENSG00000168291	pyruvate dehydrogenase E1 beta subunit [Source:HGNC Symbol;Acc:HGNC:8808]	0.0358637	35.7454	0.0383079	0.215098	3196	6228	3	-1	58427630	58433857	6031	5855	61.9105	0.970817
393	NA	-0.0797391	6.61242	0.164122	TNIP2	protein_coding	ENSG00000168884	TNFAIP3 interacting protein 2 [Source:HGNC Symbol;Acc:HGNC:19118]	0.0302927	35.7454	0.0324941	0.104556	1138	14729	4	-1	2741648	2756376	2032	1805	43.7014	0.888287
394	NA	-0.0657456	8.10444	0.164122	UBE2R2	protein_coding	ENSG00000107341	ubiquitin conjugating enzyme E2 R2 [Source:HGNC Symbol;Acc:HGNC:19907]	0.0249771	35.7454	0.0272442	0.120151	3201	102838	9	1	33817567	33920404	5431	5161	49.3214	0.950285
395	NA	-0.068755	7.66165	0.164867	FSTL3	protein_coding	ENSG00000070404	follistatin like 3 [Source:HGNC Symbol;Acc:HGNC:3973]	0.026149	35.7454	0.029195	0.119266	2355	7035	19	1	676365	683399	3839	3710	50.455	0.966397
396	NA	-0.136477	6.87059	0.165316	HMGN2	protein_coding	ENSG00000198830	high mobility group nucleosomal binding domain 2 [Source:HGNC Symbol;Acc:HGNC:4986]	0.0519685	35.7454	0.056924	0.261413	1361	3523	1	1	26472450	26475972	2397	2079	46.7706	0.867334
397	NA	0.0531637	7.26507	0.165316	PTPMT1	protein_coding	ENSG00000110536	protein tyrosine phosphatase, mitochondrial 1 [Source:HGNC Symbol;Acc:HGNC:26965]	0.0202501	35.7454	0.0202408	0.0572157	1789	8032	11	1	47565430	47573461	4308	3726	53.3368	0.864903
398	NA	-0.159387	6.42014	0.165316	HMCES	protein_coding	ENSG00000183624	5-hydroxymethylcytosine binding, ES cell specific [Source:HGNC Symbol;Acc:HGNC:24446]	0.060715	35.7454	0.0643685	0.249951	996	27359	3	1	129278828	129306186	2116	2035	50.2369	0.96172
399	NA	0.164677	5.56866	0.165348	COA1	protein_coding	ENSG00000106603	cytochrome c oxidase assembly factor 1 homolog [Source:HGNC Symbol;Acc:HGNC:21868]	0.0627693	35.7454	0.0681274	0.195106	552	121262	7	-1	43608456	43729717	1256	844	56.3365	0.671975
400	NA	0.0199645	7.67263	0.165348	ZFP36L2	protein_coding	ENSG00000152518	ZFP36 ring finger protein like 2 [Source:HGNC Symbol;Acc:HGNC:1108]	0.00761121	35.7454	0.00840694	0.0169792	2373	4208	2	-1	43222402	43226609	5510	4915	44.236	0.892015
401	NA	-0.124687	7.61305	0.166116	PHAX	protein_coding	ENSG00000164902	phosphorylated adaptor for RNA export [Source:HGNC Symbol;Acc:HGNC:10241]	0.0475926	35.7454	0.0508079	0.265477	2277	26985	5	1	126600268	126627252	4908	4131	44.6284	0.841687
402	NA	0.0562553	7.55025	0.166116	FARSB	protein_coding	ENSG00000116120	phenylalanyl-tRNA synthetase subunit beta [Source:HGNC Symbol;Acc:HGNC:17800]	0.0214788	35.7454	0.0237091	0.0825764	2180	85802	2	-1	222570536	222656337	4447	4183	47.9907	0.940634
403	NA	0.0972574	5.32122	0.16667	CYB5R1	protein_coding	ENSG00000159348	cytochrome b5 reductase 1 [Source:HGNC Symbol;Acc:HGNC:13397]	0.0371673	35.7454	0.0413182	0.0874089	465	5412	1	-1	202961869	202967280	1204	954	56.1499	0.792359
404	NA	-0.143411	6.20329	0.17021	CA12	protein_coding	ENSG00000074410	carbonic anhydrase 12 [Source:HGNC Symbol;Acc:HGNC:1371]	0.055007	35.7454	0.0608922	0.231521	857	60784	15	-1	63321378	63382161	1715	902	48.7583	0.525948
405	NA	0.224095	5.33358	0.170681	USP34	protein_coding	ENSG00000115464	ubiquitin specific peptidase 34 [Source:HGNC Symbol;Acc:HGNC:20066]	0.0860843	35.7454	0.0931308	0.268241	469	283307	2	-1	61187463	61470769	1625	829	47.0072	0.510154
406	NA	-0.157635	6.19145	0.170681	PPP3CB	protein_coding	ENSG00000107758	protein phosphatase 3 catalytic subunit beta [Source:HGNC Symbol;Acc:HGNC:9315]	0.0605588	35.7454	0.0671109	0.243023	850	59597	10	-1	73436428	73496024	1482	1430	55.4441	0.964912
407	NA	-0.146886	5.02238	0.170681	KATNA1	protein_coding	ENSG00000186625	katanin catalytic subunit A1 [Source:HGNC Symbol;Acc:HGNC:6216]	0.0564313	35.7454	0.0603169	0.131722	378	54100	6	-1	149594873	149648972	2021	595	34.4454	0.294409
408	NA	-0.130816	6.67081	0.170681	MRPS18C	protein_coding	ENSG00000163319	mitochondrial ribosomal protein S18C [Source:HGNC Symbol;Acc:HGNC:16633]	0.0502758	35.7454	0.0560755	0.218145	1185	13804	4	1	83455932	83469735	2442	2304	50.1897	0.943489
409	NA	-0.0408752	8.56833	0.171748	SELENOF	protein_coding	ENSG00000183291	selenoprotein F [Source:HGNC Symbol;Acc:HGNC:17705]	0.0157308	35.7454	0.017335	0.0710796	4415	51980	1	-1	86862445	86914424	8640	8375	60.3621	0.969329
410	NA	-0.170576	5.98174	0.171821	ANKRD28	protein_coding	ENSG00000206560	ankyrin repeat domain 28 [Source:HGNC Symbol;Acc:HGNC:29024]	0.0656825	35.7454	0.0708426	0.26519	735	192536	3	-1	15667236	15859771	1372	1278	55.0086	0.931487
411	NA	-0.158757	6.48111	0.171821	SMAD5	protein_coding	ENSG00000113658	SMAD family member 5 [Source:HGNC Symbol;Acc:HGNC:6771]	0.0611486	35.7454	0.0623863	0.247441	1039	55903	5	1	136132845	136188747	2195	1728	49.1586	0.787244
412	NA	0.0696676	7.7662	0.172178	NDUFA9	protein_coding	ENSG00000139180	NADH:ubiquinone oxidoreductase subunit A9 [Source:HGNC Symbol;Acc:HGNC:7693]	0.0268531	35.7454	0.029254	0.119979	2532	45223	12	1	4649095	4694317	4838	4636	51.6091	0.958247
413	NA	0.112965	4.77302	0.172526	CAPRIN2	protein_coding	ENSG00000110888	caprin family member 2 [Source:HGNC Symbol;Acc:HGNC:21259]	0.0435724	35.7454	0.0476758	0.0828784	318	45400	12	-1	30709552	30754951	647	609	51.7537	0.941267
414	NA	-0.0628779	7.02904	0.172811	SNX1	protein_coding	ENSG00000028528	sorting nexin 1 [Source:HGNC Symbol;Acc:HGNC:11172]	0.0242687	35.7454	0.0264433	0.0879394	1519	51968	15	1	64094123	64146090	2680	2493	57.0124	0.930224
415	NA	-0.181708	4.42592	0.173015	SELENOI	protein_coding	ENSG00000138018	selenoprotein I [Source:HGNC Symbol;Acc:HGNC:29361]	0.0701989	35.7454	0.0774928	0.152656	250	87345	2	1	26308547	26395891	919	846	54.7754	0.920566
416	NA	-0.127592	6.44882	0.173015	CLCN7	protein_coding	ENSG00000103249	chloride voltage-gated channel 7 [Source:HGNC Symbol;Acc:HGNC:2025]	0.0493086	35.7454	0.0539265	0.201392	1016	30647	16	-1	1444934	1475580	1514	1489	58.3224	0.983487
417	NA	-0.199799	4.2016	0.173015	ARHGEF17	protein_coding	ENSG00000110237	Rho guanine nucleotide exchange factor 17 [Source:HGNC Symbol;Acc:HGNC:21726]	0.0772181	35.7454	0.0842737	0.157743	214	61100	11	1	73308289	73369388	391	340	52.3882	0.869565
418	NA	-0.12929	5.73393	0.17389	EPSTI1	protein_coding	ENSG00000133106	epithelial stromal interaction 1 [Source:HGNC Symbol;Acc:HGNC:16465]	0.050027	35.7454	0.0558887	0.167773	619	105884	13	-1	42886388	42992271	968	898	37.2027	0.927686
419	NA	-0.164012	6.12191	0.174335	SNX2	protein_coding	ENSG00000205302	sorting nexin 2 [Source:HGNC Symbol;Acc:HGNC:11173]	0.0635191	35.7454	0.0666759	0.24634	810	55113	5	1	122774996	122830108	1841	1465	46.5959	0.795763
420	NA	0.256365	4.8864	0.174335	FAM122A	protein_coding	ENSG00000187866	family with sequence similarity 122A [Source:HGNC Symbol;Acc:HGNC:23490]	0.0993127	35.7454	0.109748	0.298068	344	4575	9	1	68780034	68784608	724	698	43.5444	0.964088
421	NA	0.204404	5.01856	0.174404	DHX34	protein_coding	ENSG00000134815	DExH-box helicase 34 [Source:HGNC Symbol;Acc:HGNC:16719]	0.0792842	35.7454	0.0884155	0.244285	377	33424	19	1	47349281	47382704	615	564	50.7305	0.917073
422	NA	0.255938	4.4825	0.174404	RAD51D	protein_coding	ENSG00000185379	RAD51 paralog D [Source:HGNC Symbol;Acc:HGNC:9823]	0.0992736	35.7454	0.107995	0.258366	260	29315	17	-1	35092208	35121522	703	522	54.2854	0.742532
423	NA	-0.133469	4.6793	0.174404	NFIB	protein_coding	ENSG00000147862	nuclear factor I B [Source:HGNC Symbol;Acc:HGNC:7785]	0.0517788	35.7454	0.054835	0.0932053	298	317141	9	-1	14081843	14398983	2250	784	60.6416	0.348444
424	NA	0.166573	4.22832	0.174404	CHD2	protein_coding	ENSG00000173575	chromodomain helicase DNA binding protein 2 [Source:HGNC Symbol;Acc:HGNC:1917]	0.0646476	35.7454	0.0686319	0.118677	218	127817	15	1	92900189	93028005	6748	2806	13.645	0.415827
425	NA	-0.0741507	6.22666	0.174404	PFAS	protein_coding	ENSG00000178921	phosphoribosylformylglycinamidine synthase [Source:HGNC Symbol;Acc:HGNC:8863]	0.0287896	35.7454	0.0306257	0.0767873	871	22874	17	1	8247618	8270491	1395	1336	56.4079	0.957706
426	NA	-0.198671	5.00703	0.174404	LRP1	protein_coding	ENSG00000123384	LDL receptor related protein 1 [Source:HGNC Symbol;Acc:HGNC:6692]	0.077148	35.7454	0.0862034	0.197125	374	84859	12	1	57128493	57213351	553	346	44.0376	0.625678
427	NA	-0.10202	8.07576	0.174404	CERS2	protein_coding	ENSG00000143418	ceramide synthase 2 [Source:HGNC Symbol;Acc:HGNC:14076]	0.0396283	35.7454	0.0433531	0.236003	3138	14422	1	-1	150960583	150975004	6202	5905	48.7263	0.952112
428	NA	-0.094772	8.67506	0.174713	RPN1	protein_coding	ENSG00000163902	ribophorin I [Source:HGNC Symbol;Acc:HGNC:10381]	0.0368484	35.7454	0.0405029	0.221235	4754	61106	3	-1	128619970	128681075	8176	7525	58.0223	0.920377
429	NA	-0.203999	5.22832	0.174713	TRIM33	protein_coding	ENSG00000197323	tripartite motif containing 33 [Source:HGNC Symbol;Acc:HGNC:16290]	0.0793222	35.7454	0.0875032	0.249953	436	118384	1	-1	114392777	114511160	1404	882	42.3957	0.628205
430	NA	0.14263	5.82208	0.175226	RIOK2	protein_coding	ENSG00000058729	RIO kinase 2 [Source:HGNC Symbol;Acc:HGNC:18999]	0.0555066	35.7454	0.0620569	0.187879	658	22394	5	-1	97160867	97183260	1245	1135	44.585	0.911647
431	NA	0.147925	6.86953	0.17588	MCMBP	protein_coding	ENSG00000197771	minichromosome maintenance complex binding protein [Source:HGNC Symbol;Acc:HGNC:25782]	0.057623	35.7454	0.0642247	0.271892	1360	63153	10	-1	119829404	119892556	2455	2213	51.2924	0.901426
432	NA	0.0787158	8.17995	0.175999	CSE1L	protein_coding	ENSG00000124207	chromosome segregation 1 like [Source:HGNC Symbol;Acc:HGNC:2431]	0.0307104	35.7454	0.0324562	0.173954	3373	50715	20	1	49046246	49096960	8316	7117	44.0129	0.85582
433	NA	0.0435293	7.15797	0.175999	ADIPOR1	protein_coding	ENSG00000159346	adiponectin receptor 1 [Source:HGNC Symbol;Acc:HGNC:24040]	0.0169875	35.7454	0.0186636	0.0517847	1661	17750	1	-1	202940823	202958572	3955	3687	51.8731	0.932238
434	NA	-0.0327646	9.43652	0.175999	PRKAR1A	protein_coding	ENSG00000108946	protein kinase cAMP-dependent type I regulatory subunit alpha [Source:HGNC Symbol;Acc:HGNC:9388]	0.0127869	35.7454	0.013236	0.0557442	8059	39540	17	1	68511780	68551319	16738	16519	63.3064	0.986916
435	NA	-0.275595	4.02999	0.175999	SPOPL	protein_coding	ENSG00000144228	speckle type BTB/POZ protein like [Source:HGNC Symbol;Acc:HGNC:27934]	0.107562	35.7454	0.108962	0.2141	190	71747	2	1	138501801	138573547	405	390	48.6692	0.962963
436	NA	-0.17851	5.79998	0.175999	OGG1	protein_coding	ENSG00000114026	8-oxoguanine DNA glycosylase [Source:HGNC Symbol;Acc:HGNC:8125]	0.0697076	35.7454	0.0770293	0.241989	648	38276	3	1	9749944	9788219	1151	1088	52.1011	0.945265
437	NA	-0.221072	5.02238	0.175999	AL139353.1/HEATR5A	protein_coding	ENSG00000129493/ENSG00000203546	HEAT repeat containing 5A [Source:HGNC Symbol;Acc:HGNC:20276]	0.0863477	35.7454	0.0933846	0.245626	378	165651	14	-1	31291791	31457441	916	845	50.2178	0.922489
438	NA	0.148214	5.07484	0.175999	C1orf50	protein_coding	ENSG00000164008	chromosome 1 open reading frame 50 [Source:HGNC Symbol;Acc:HGNC:28795]	0.0578921	35.7454	0.0646903	0.134885	392	12220	1	1	42767269	42779488	830	755	50.6993	0.909639
439	NA	-0.164109	6.315	0.177942	SDC1	protein_coding	ENSG00000115884	syndecan 1 [Source:HGNC Symbol;Acc:HGNC:10658]	0.064258	35.7454	0.0611116	0.22376	926	24637	2	-1	20200797	20225433	5561	5375	61.9792	0.966553
440	NA	-0.248973	4.85245	0.177942	MMS22L	protein_coding	ENSG00000146263	MMS22 like, DNA repair protein [Source:HGNC Symbol;Acc:HGNC:21475]	0.0975202	35.7454	0.105601	0.295717	336	141057	6	-1	97142161	97283217	1065	655	52.658	0.615023
441	NA	-0.122853	6.17438	0.177942	POGZ	protein_coding	ENSG00000143442	pogo transposable element derived with ZNF domain [Source:HGNC Symbol;Acc:HGNC:18801]	0.0481244	35.7454	0.0516139	0.167189	840	56742	1	-1	151402724	151459465	1617	1387	53.3475	0.857761
442	NA	0.153199	6.21669	0.178438	AZI2	protein_coding	ENSG00000163512	5-azacytidine induced 2 [Source:HGNC Symbol;Acc:HGNC:24002]	0.0600747	35.7454	0.0660345	0.258966	865	34125	3	-1	28315003	28349127	1528	1448	55.8356	0.947644
443	NA	-0.182678	5.0451	0.178438	FAM120C	protein_coding	ENSG00000184083	family with sequence similarity 120C [Source:HGNC Symbol;Acc:HGNC:16949]	0.0716656	35.7454	0.0789563	0.20874	384	114958	X	-1	54068324	54183281	742	704	40.5043	0.948787
444	NA	-0.064419	8.17824	0.178438	MAPKAP1	protein_coding	ENSG00000119487	mitogen-activated protein kinase associated protein 1 [Source:HGNC Symbol;Acc:HGNC:18752]	0.0252735	35.7454	0.0275131	0.120834	3369	269842	9	-1	125437393	125707234	6913	6631	44.0115	0.959207
445	NA	-0.162579	6.09495	0.178881	EFCAB14	protein_coding	ENSG00000159658	EF-hand calcium binding domain 14 [Source:HGNC Symbol;Acc:HGNC:29051]	0.0638337	35.7454	0.0695591	0.270802	795	43906	1	-1	46675159	46719064	1736	1624	55.9144	0.935484
446	NA	-0.162414	5.79776	0.179409	SIN3B	protein_coding	ENSG00000127511	SIN3 transcription regulator family member B [Source:HGNC Symbol;Acc:HGNC:19354]	0.0638344	35.7454	0.0702797	0.236691	647	50954	19	1	16829400	16880353	1219	1142	41.9299	0.936833
447	NA	-0.206451	4.44313	0.179409	TANC1	protein_coding	ENSG00000115183	tetratricopeptide repeat, ankyrin repeat and coiled-coil containing 1 [Source:HGNC Symbol;Acc:HGNC:29364]	0.0811925	35.7454	0.0842496	0.16329	253	263989	2	1	158968671	159232659	655	549	46.4736	0.838168
448	NA	0.15903	5.07852	0.179409	PDCL3	protein_coding	ENSG00000115539	phosducin like 3 [Source:HGNC Symbol;Acc:HGNC:28860]	0.0625516	35.7454	0.0691091	0.16061	393	14046	2	1	100562690	100576735	868	790	48.4342	0.910138
449	NA	0.120162	7.18891	0.179409	GCLM	protein_coding	ENSG00000023909	glutamate-cysteine ligase modifier subunit [Source:HGNC Symbol;Acc:HGNC:4312]	0.0472985	35.7454	0.0521828	0.247198	1697	24252	1	-1	93885205	93909456	4924	3615	46.3989	0.734159
450	NA	-0.162449	6.39971	0.179409	GOSR1	protein_coding	ENSG00000108587	golgi SNAP receptor complex member 1 [Source:HGNC Symbol;Acc:HGNC:4430]	0.0639988	35.7454	0.070546	0.2925	982	50231	17	1	30477362	30527592	2166	1549	48.9535	0.715143
451	NA	-0.143952	5.91546	0.179409	GPR180	protein_coding	ENSG00000152749	G protein-coupled receptor 180 [Source:HGNC Symbol;Acc:HGNC:28899]	0.0567123	35.7454	0.0617195	0.210512	702	32743	13	1	94601903	94634645	1485	1207	49.913	0.812795
452	NA	-0.0384211	7.70271	0.179409	BCL7C	protein_coding	ENSG00000099385	BCL tumor suppressor 7C [Source:HGNC Symbol;Acc:HGNC:1006]	0.0151387	35.7454	0.0168453	0.0533946	2423	61335	16	-1	30833626	30894960	4048	3871	58.7238	0.956275
453	NA	-0.344573	3.59969	0.179409	TBCEL	protein_coding	ENSG00000154114	tubulin folding cofactor E like [Source:HGNC Symbol;Acc:HGNC:28115]	0.135783	35.7454	0.151769	0.289219	141	66704	11	1	121024072	121090775	397	294	51.9558	0.740554
454	NA	0.0223415	7.59584	0.179409	MRPS27	protein_coding	ENSG00000113048	mitochondrial ribosomal protein S27 [Source:HGNC Symbol;Acc:HGNC:14512]	0.00880488	35.7454	0.0096807	0.0217284	2250	101238	5	-1	72219409	72320646	4264	4117	56.9152	0.965525
455	NA	-0.0773272	8.82317	0.17955	TMEM59	protein_coding	ENSG00000116209	transmembrane protein 59 [Source:HGNC Symbol;Acc:HGNC:1239]	0.0304899	35.7454	0.0333163	0.210876	5268	26824	1	-1	54026681	54053504	9341	9090	53.5563	0.973129
456	NA	-0.17073	5.55553	0.17986	N4BP1	protein_coding	ENSG00000102921	NEDD4 binding protein 1 [Source:HGNC Symbol;Acc:HGNC:29850]	0.0673617	35.7454	0.0720591	0.223823	547	81423	16	-1	48538726	48620148	1015	960	47.624	0.945813
457	NA	0.188865	4.68414	0.180133	PYCR3	protein_coding	ENSG00000104524	pyrroline-5-carboxylate reductase 3 [Source:HGNC Symbol;Acc:HGNC:25846]	0.0745652	35.7454	0.0801132	0.18592	299	5861	8	-1	143603913	143609773	738	620	55.0274	0.840108
458	NA	-0.141548	6.80554	0.180133	LTBP2	protein_coding	ENSG00000119681	latent transforming growth factor beta binding protein 2 [Source:HGNC Symbol;Acc:HGNC:6715]	0.0559017	35.7454	0.0600485	0.249999	1301	114209	14	-1	74498170	74612378	2102	1882	55.1275	0.895338
459	NA	-0.234453	4.32432	0.180937	CORO7	protein_coding	ENSG00000262246	coronin 7 [Source:HGNC Symbol;Acc:HGNC:26161]	0.0927036	35.7454	0.095122	0.204867	233	71164	16	-1	4354542	4425705	497	464	53.9828	0.933602
460	NA	-0.328127	3.49356	0.180937	MTF1	protein_coding	ENSG00000188786	metal regulatory transcription factor 1 [Source:HGNC Symbol;Acc:HGNC:7428]	0.129813	35.7454	0.14406	0.249636	131	50054	1	-1	37809567	37859620	325	275	44.9927	0.846154
461	NA	-0.173923	6.13256	0.180937	PURA	protein_coding	ENSG00000185129	purine rich element binding protein A [Source:HGNC Symbol;Acc:HGNC:9701]	0.0688205	35.7454	0.0714983	0.27216	816	17843	5	1	140107777	140125619	5295	1810	46.0807	0.341832
462	NA	-0.218421	5.06376	0.180937	DENND5B	protein_coding	ENSG00000170456	DENN domain containing 5B [Source:HGNC Symbol;Acc:HGNC:28338]	0.08646	35.7454	0.091972	0.242134	389	208875	12	-1	31382223	31591097	758	679	44.8837	0.895778
463	NA	0.104047	7.0451	0.180937	DDRGK1	protein_coding	ENSG00000198171	DDRGK domain containing 1 [Source:HGNC Symbol;Acc:HGNC:16110]	0.0412091	35.7454	0.0459919	0.197483	1536	14336	20	-1	3190350	3204685	2847	2764	47.8253	0.970847
464	NA	-0.231246	5.03756	0.180937	VANGL1	protein_coding	ENSG00000173218	VANGL planar cell polarity protein 1 [Source:HGNC Symbol;Acc:HGNC:15512]	0.0915889	35.7454	0.0988539	0.298606	382	56272	1	1	115641953	115698224	778	722	51.0346	0.928021
465	NA	-0.0165449	9.56915	0.181715	NUTF2	protein_coding	ENSG00000102898	nuclear transport factor 2 [Source:HGNC Symbol;Acc:HGNC:13722]	0.00656025	35.7454	0.00718051	0.0227727	8835	25836	16	1	67846732	67872567	18579	18487	64.4473	0.995048
466	NA	-0.0350375	6.66837	0.181715	RAB5B	protein_coding	ENSG00000111540	RAB5B, member RAS oncogene family [Source:HGNC Symbol;Acc:HGNC:9784]	0.0138969	35.7454	0.0153409	0.0295051	1183	22771	12	1	55973913	55996683	2391	2264	51.2178	0.946884
467	NA	-0.21788	4.57908	0.182808	WDFY3	protein_coding	ENSG00000163625	WD repeat and FYVE domain containing 3 [Source:HGNC Symbol;Acc:HGNC:20751]	0.0865334	35.7454	0.0948489	0.229297	278	296782	4	-1	84669610	84966391	604	539	49.6957	0.892384
468	NA	-0.254095	4.64501	0.186032	FARP1	protein_coding	ENSG00000152767	FERM, ARH/RhoGEF and pleckstrin domain protein 1 [Source:HGNC Symbol;Acc:HGNC:3591]	0.101322	35.7454	0.100109	0.249926	291	312615	13	1	98142562	98455176	764	594	46.4899	0.777487
469	NA	0.0897394	7.57778	0.186032	FXR1	protein_coding	ENSG00000114416	FMR1 autosomal homolog 1 [Source:HGNC Symbol;Acc:HGNC:4023]	0.0357861	35.7454	0.0394161	0.196281	2222	114613	3	1	180868141	180982753	5813	4468	61.5405	0.768622
470	NA	-0.0578776	6.67809	0.186032	CNOT11	protein_coding	ENSG00000158435	CCR4-NOT transcription complex subunit 11 [Source:HGNC Symbol;Acc:HGNC:25217]	0.0230855	35.7454	0.0256171	0.069143	1191	17515	2	1	101252802	101270316	2133	2066	51.2202	0.968589
471	NA	-0.0462141	6.66348	0.186032	IL1R1	protein_coding	ENSG00000115594	interleukin 1 receptor type 1 [Source:HGNC Symbol;Acc:HGNC:5993]	0.0184339	35.7454	0.0190847	0.0421599	1179	115331	2	1	102064544	102179874	1468	1412	47.8746	0.961853
472	NA	-0.16941	5.833	0.187956	FBLN1	protein_coding	ENSG00000077942	fibulin 1 [Source:HGNC Symbol;Acc:HGNC:3600]	0.0677139	35.7454	0.0652611	0.205092	663	98898	22	1	45502238	45601135	1254	1180	64.7288	0.940989
473	NA	-0.239639	4.75015	0.188473	EEF2K	protein_coding	ENSG00000103319	eukaryotic elongation factor 2 kinase [Source:HGNC Symbol;Acc:HGNC:24615]	0.0958984	35.7454	0.0934744	0.235646	313	82451	16	1	22206282	22288732	785	714	51.388	0.909554
474	NA	-0.145603	6.7316	0.188473	PMEPA1	protein_coding	ENSG00000124225	prostate transmembrane protein, androgen induced 1 [Source:HGNC Symbol;Acc:HGNC:14107]	0.0582674	35.7454	0.0647146	0.289449	1236	63145	20	-1	57648392	57711536	2555	2350	44.5179	0.919765
475	NA	0.267538	4.40265	0.188473	B3GALNT1	protein_coding	ENSG00000169255	beta-1,3-N-acetylgalactosaminyltransferase 1 (globoside blood group) [Source:HGNC Symbol;Acc:HGNC:918]	0.107099	35.7454	0.114664	0.283222	246	21502	3	-1	161083883	161105384	492	469	53.2047	0.953252
476	NA	-0.0614093	10.0817	0.18993	COA4	protein_coding	ENSG00000181924	cytochrome c oxidase assembly factor 4 homolog [Source:HGNC Symbol;Acc:HGNC:24604]	0.0246234	35.7454	0.0271833	0.178298	12604	4322	11	-1	73872667	73876988	22189	21620	52.7888	0.974357
477	NA	-0.0100031	8.86528	0.190292	AMOTL2	protein_coding	ENSG00000114019	angiomotin like 2 [Source:HGNC Symbol;Acc:HGNC:17812]	0.00401367	35.7454	0.00445365	0.00967591	5424	19606	3	-1	134355874	134375479	9043	8835	54.3049	0.976999
478	NA	0.00780426	11.3624	0.193893	RPL4	protein_coding	ENSG00000174444	ribosomal protein L4 [Source:HGNC Symbol;Acc:HGNC:10353]	0.00314354	35.7454	0.00344003	0.00928503	30621	26518	15	-1	66498015	66524532	63584	57649	39.6705	0.906659
479	NA	0.0977239	6.89893	0.193893	CDCA4	protein_coding	ENSG00000170779	cell division cycle associated 4 [Source:HGNC Symbol;Acc:HGNC:14625]	0.0393835	35.7454	0.0434227	0.180419	1388	11576	14	-1	105009573	105021148	2997	2767	48.3144	0.923257
480	NA	0.163801	5.97977	0.193893	NUB1	protein_coding	ENSG00000013374	negative regulator of ubiquitin like proteins 1 [Source:HGNC Symbol;Acc:HGNC:17623]	0.0660475	35.7454	0.069996	0.261924	734	36751	7	1	151341699	151378449	1538	1338	48.8438	0.869961
481	NA	-0.220136	4.28031	0.193893	C18orf25	protein_coding	ENSG00000152242	chromosome 18 open reading frame 25 [Source:HGNC Symbol;Acc:HGNC:28172]	0.0887772	35.7454	0.0959639	0.2037	226	93439	18	1	46173553	46266991	640	610	54.441	0.953125
482	NA	0.0458989	6.27071	0.193893	ARMC6	protein_coding	ENSG00000105676	armadillo repeat containing 6 [Source:HGNC Symbol;Acc:HGNC:25049]	0.0185107	35.7454	0.0202883	0.039505	898	26737	19	1	19033575	19060311	1489	1448	51.5974	0.972465
483	NA	-0.22673	5.28986	0.193893	IGF1R	protein_coding	ENSG00000140443	insulin like growth factor 1 receptor [Source:HGNC Symbol;Acc:HGNC:5465]	0.0914604	35.7454	0.10218	0.310378	455	315560	15	1	98648971	98964530	1070	846	57.1572	0.790654
484	NA	-0.259539	4.46013	0.193893	USP46	protein_coding	ENSG00000109189	ubiquitin specific peptidase 46 [Source:HGNC Symbol;Acc:HGNC:20075]	0.104725	35.7454	0.0955217	0.216293	256	68364	4	-1	52590972	52659335	564	514	46.8872	0.911348
485	NA	-0.23665	4.71752	0.196343	THOC2	protein_coding	ENSG00000125676	THO complex 2 [Source:HGNC Symbol;Acc:HGNC:19073]	0.0957257	35.7454	0.105046	0.241627	306	132496	X	-1	123600561	123733056	5509	2632	14.9369	0.477764
486	NA	-0.216942	5.4908	0.197134	ACOX1	protein_coding	ENSG00000161533	acyl-CoA oxidase 1 [Source:HGNC Symbol;Acc:HGNC:119]	0.0878446	35.7454	0.0924341	0.306042	523	37857	17	-1	75941507	75979363	1204	1101	48.9164	0.914452
487	NA	-0.199275	5.51542	0.197264	APOL6	protein_coding	ENSG00000221963	apolipoprotein L6 [Source:HGNC Symbol;Acc:HGNC:14870]	0.0807282	35.7454	0.0901054	0.284148	532	20015	22	1	35648395	35668409	876	842	49.1045	0.961187
488	NA	-0.0326993	7.2954	0.198878	RPF1	protein_coding	ENSG00000117133	ribosome production factor 1 homolog [Source:HGNC Symbol;Acc:HGNC:30350]	0.0132733	35.7454	0.0145536	0.0297118	1827	18532	1	1	84479259	84497790	3670	3381	46.123	0.921253
489	NA	-0.190221	4.50453	0.198878	ALAD	protein_coding	ENSG00000148218	aminolevulinate dehydratase [Source:HGNC Symbol;Acc:HGNC:395]	0.0772216	35.7454	0.083891	0.164931	264	15017	9	-1	113386317	113401333	446	387	55.4393	0.867713
490	NA	-0.15591	5.91135	0.19955	CDK13	protein_coding	ENSG00000065883	cyclin dependent kinase 13 [Source:HGNC Symbol;Acc:HGNC:1733]	0.0633516	35.7454	0.0687843	0.23656	700	149935	7	1	39949646	40099580	1733	1303	47.594	0.751875
491	NA	-0.124786	7.19315	0.199926	WLS	protein_coding	ENSG00000116729	wntless Wnt ligand secretion mediator [Source:HGNC Symbol;Acc:HGNC:30238]	0.0507389	35.7454	0.0550043	0.280859	1702	134648	1	-1	68098473	68233120	3719	3348	53.3919	0.900242
492	NA	-0.235613	4.8822	0.200139	SLC25A40	protein_coding	ENSG00000075303	solute carrier family 25 member 40 [Source:HGNC Symbol;Acc:HGNC:29680]	0.095887	35.7454	0.106982	0.309353	343	42790	7	-1	87833568	87876357	595	545	50.8991	0.915966
493	NA	0.154316	5.23162	0.200139	SLC25A35	protein_coding	ENSG00000125434	solute carrier family 25 member 35 [Source:HGNC Symbol;Acc:HGNC:31921]	0.0628145	35.7454	0.0691183	0.17893	437	7581	17	-1	8287763	8295343	721	713	50.6942	0.988904
494	NA	0.144128	6.03567	0.200139	FXN	protein_coding	ENSG00000165060	frataxin [Source:HGNC Symbol;Acc:HGNC:3951]	0.0586754	35.7454	0.065468	0.230116	763	85169	9	1	69035259	69120427	1577	1420	51.7563	0.900444
495	NA	-0.143921	6.41288	0.201866	ANKRD11	protein_coding	ENSG00000167522	ankyrin repeat domain 11 [Source:HGNC Symbol;Acc:HGNC:21316]	0.0587058	35.7454	0.0653122	0.280727	991	222943	16	-1	89267619	89490561	15502	2660	32.6045	0.171591
496	NA	-0.0773513	7.56342	0.201866	GALNT2	protein_coding	ENSG00000143641	polypeptide N-acetylgalactosaminyltransferase 2 [Source:HGNC Symbol;Acc:HGNC:4124]	0.0315587	35.7454	0.0346717	0.160545	2200	224135	1	1	230057990	230282124	3855	3465	64.3631	0.898833
497	NA	-0.121951	6.48942	0.201933	RBMS1	protein_coding	ENSG00000153250	RNA binding motif single stranded interacting protein 1 [Source:HGNC Symbol;Acc:HGNC:9907]	0.0497751	35.7454	0.0530169	0.201347	1045	221644	2	-1	160272151	160493794	2669	1813	53.4721	0.679281
498	NA	-0.135942	6.67081	0.201984	UBE2H	protein_coding	ENSG00000186591	ubiquitin conjugating enzyme E2 H [Source:HGNC Symbol;Acc:HGNC:12484]	0.0555145	35.7454	0.0606811	0.276037	1185	122218	7	-1	129830732	129952949	2681	2380	39.1685	0.887728
499	NA	0.128208	7.33588	0.201984	HDGFL3	protein_coding	ENSG00000166503	HDGF like 3 [Source:HGNC Symbol;Acc:HGNC:24937]	0.0523835	35.7454	0.0570283	0.316119	1879	95281	15	-1	83112738	83208018	3421	3164	55.8508	0.924876
500	NA	0.105808	7.23985	0.201984	SUPT6H	protein_coding	ENSG00000109111	SPT6 homolog, histone chaperone [Source:HGNC Symbol;Acc:HGNC:11470]	0.043233	35.7454	0.0476187	0.211649	1758	40594	17	1	28662091	28702684	2805	2715	52.5985	0.967914
501	NA	-0.109975	7.81438	0.202804	RAB10	protein_coding	ENSG00000084733	RAB10, member RAS oncogene family [Source:HGNC Symbol;Acc:HGNC:9759]	0.0450041	35.7454	0.0489092	0.284998	2618	103348	2	1	26034107	26137454	5788	5166	46.1359	0.892536
502	NA	-0.0322643	9.10241	0.202804	TPM1	protein_coding	ENSG00000140416	tropomyosin 1 [Source:HGNC Symbol;Acc:HGNC:12010]	0.0132051	35.7454	0.0145609	0.0545827	6393	29284	15	1	63042632	63071915	10954	10440	53.19	0.953077
503	NA	-0.154652	5.64253	0.202804	PATL1	protein_coding	ENSG00000166889	PAT1 homolog 1, processing body mRNA decay factor [Source:HGNC Symbol;Acc:HGNC:26721]	0.0633266	35.7454	0.0700244	0.223338	581	32265	11	-1	59636716	59668980	968	882	44.3107	0.911157
504	NA	-0.128524	7.28906	0.202804	FGF2	protein_coding	ENSG00000138685	fibroblast growth factor 2 [Source:HGNC Symbol;Acc:HGNC:3676]	0.0526314	35.7454	0.0588027	0.314495	1819	71529	4	1	122826708	122898236	2451	2321	49.3546	0.94696
505	NA	-0.157574	5.96595	0.202804	SNX19	protein_coding	ENSG00000120451	sorting nexin 19 [Source:HGNC Symbol;Acc:HGNC:21532]	0.0645408	35.7454	0.071069	0.244785	727	41074	11	-1	130875436	130916509	1414	1304	47.4893	0.922207
506	NA	0.178817	5.14313	0.203364	CFLAR	protein_coding	ENSG00000003402	CASP8 and FADD like apoptosis regulator [Source:HGNC Symbol;Acc:HGNC:1876]	0.0733015	35.7454	0.0813994	0.232416	411	60584	2	1	201116104	201176687	1519	935	51.8599	0.615537
507	NA	-0.0203633	8.81218	0.203554	FADS2	protein_coding	ENSG00000134824	fatty acid desaturase 2 [Source:HGNC Symbol;Acc:HGNC:3575]	0.00835272	35.7454	0.00924069	0.0269704	5228	74375	11	1	61792980	61867354	7586	6642	54.4112	0.87556
508	NA	0.145491	6.29302	0.203554	WAPL	protein_coding	ENSG00000062650	WAPL cohesin release factor [Source:HGNC Symbol;Acc:HGNC:23293]	0.059691	35.7454	0.0657327	0.228088	912	86560	10	-1	86435256	86521815	1677	1589	45.8049	0.947525
509	NA	-0.122711	7.39456	0.203601	USP14	protein_coding	ENSG00000101557	ubiquitin specific peptidase 14 [Source:HGNC Symbol;Acc:HGNC:12612]	0.0503741	35.7454	0.0533412	0.292072	1957	56247	18	1	158383	214629	4210	3887	54.3424	0.923278
510	NA	-0.162978	6.0128	0.203601	UBA6	protein_coding	ENSG00000033178	ubiquitin like modifier activating enzyme 6 [Source:HGNC Symbol;Acc:HGNC:25581]	0.0669137	35.7454	0.0725571	0.279603	751	88528	4	-1	67612652	67701179	1782	1717	51.025	0.963524
511	NA	0.189449	4.81328	0.204161	C11orf71	protein_coding	ENSG00000180425	chromosome 11 open reading frame 71 [Source:HGNC Symbol;Acc:HGNC:25937]	0.0778456	35.7454	0.0866357	0.198094	327	9069	11	-1	114391443	114400511	525	468	47.2094	0.891429
512	NA	-0.177133	5.07484	0.204979	PIP4K2A	protein_coding	ENSG00000150867	phosphatidylinositol-5-phosphate 4-kinase type 2 alpha [Source:HGNC Symbol;Acc:HGNC:8997]	0.0728758	35.7454	0.0787709	0.194169	392	179707	10	-1	22534849	22714555	712	634	49.3502	0.890449
513	NA	0.218284	4.43741	0.204979	EPC2	protein_coding	ENSG00000135999	enhancer of polycomb homolog 2 [Source:HGNC Symbol;Acc:HGNC:24543]	0.0898179	35.7454	0.100089	0.232851	252	143129	2	1	148644440	148787568	1691	1202	22.9077	0.710822
514	NA	-0.111701	7.61811	0.205199	TRAF7	protein_coding	ENSG00000131653	TNF receptor associated factor 7 [Source:HGNC Symbol;Acc:HGNC:20456]	0.0460158	35.7454	0.0499048	0.271287	2285	22432	16	1	2155698	2178129	4431	4223	52.1482	0.953058
515	NA	-0.255049	4.07484	0.205199	TRIM22	protein_coding	ENSG00000132274	tripartite motif containing 22 [Source:HGNC Symbol;Acc:HGNC:16379]	0.105089	35.7454	0.114906	0.232403	196	47401	11	1	5689689	5737089	330	315	58.1016	0.954545
516	NA	-0.269486	4.46576	0.205199	LHPP	protein_coding	ENSG00000107902	phospholysine phosphohistidine inorganic pyrophosphate phosphatase [Source:HGNC Symbol;Acc:HGNC:30042]	0.111047	35.7454	0.101906	0.226377	257	156055	10	1	124461834	124617888	584	555	52.0595	0.950342
517	NA	-0.20656	4.87799	0.205199	KIF3C	protein_coding	ENSG00000084731	kinesin family member 3C [Source:HGNC Symbol;Acc:HGNC:6321]	0.0851253	35.7454	0.0919412	0.248769	342	56154	2	-1	25926596	25982749	765	724	44.3177	0.946405
518	NA	0.12382	6.95998	0.206121	EXOC7	protein_coding	ENSG00000182473	exocyst complex component 7 [Source:HGNC Symbol;Acc:HGNC:23214]	0.0510988	35.7454	0.0534736	0.23135	1448	40560	17	-1	76081017	76121576	2759	2513	44.76	0.910837
519	NA	0.0977157	7.87165	0.206121	HCCS	protein_coding	ENSG00000004961	holocytochrome c synthase [Source:HGNC Symbol;Acc:HGNC:4837]	0.0403647	35.7454	0.0447617	0.227235	2724	11778	X	1	11111301	11123078	5509	5201	47.1471	0.944091
520	NA	-0.149564	5.71988	0.206121	TRABD	protein_coding	ENSG00000170638	TraB domain containing [Source:HGNC Symbol;Acc:HGNC:28805]	0.0617832	35.7454	0.0677339	0.207415	613	13684	22	1	50185915	50199598	1130	994	52.668	0.879646
521	NA	-0.0325514	6.80332	0.206121	TRMT1	protein_coding	ENSG00000104907	tRNA methyltransferase 1 [Source:HGNC Symbol;Acc:HGNC:25980]	0.0134509	35.7454	0.014929	0.0320066	1299	12666	19	-1	13104902	13117567	2627	2556	55.1033	0.972973
522	NA	-0.109168	7.66715	0.206121	CAV2	protein_coding	ENSG00000105971	caveolin 2 [Source:HGNC Symbol;Acc:HGNC:1528]	0.0451104	35.7454	0.0486255	0.259416	2364	221162	7	1	116287380	116508541	7544	6630	47.5104	0.878844
523	NA	-0.23196	4.2016	0.206121	NLRC5	protein_coding	ENSG00000140853	NLR family CARD domain containing 5 [Source:HGNC Symbol;Acc:HGNC:29933]	0.0958614	35.7454	0.106127	0.203795	214	94047	16	1	56989485	57083531	389	274	45.0146	0.70437
524	NA	0.123411	6.09676	0.207609	PGM3	protein_coding	ENSG00000013375	phosphoglucomutase 3 [Source:HGNC Symbol;Acc:HGNC:8907]	0.0510835	35.7454	0.0554088	0.184406	796	32787	6	-1	83161150	83193936	1755	1697	52.8297	0.966952
525	NA	0.168446	5.34583	0.208838	MECR	protein_coding	ENSG00000116353	mitochondrial trans-2-enoyl-CoA reductase [Source:HGNC Symbol;Acc:HGNC:19691]	0.069847	35.7454	0.066882	0.178475	473	38070	1	-1	29192873	29230942	890	772	52.3083	0.867416
526	NA	-0.183206	5.03756	0.208838	ESCO2	protein_coding	ENSG00000171320	establishment of sister chromatid cohesion N-acetyltransferase 2 [Source:HGNC Symbol;Acc:HGNC:27230]	0.0759844	35.7454	0.07749	0.191997	382	40692	8	1	27771949	27812640	719	621	50.1981	0.8637
527	NA	-0.138165	5.43455	0.208838	RNFT2	protein_coding	ENSG00000135119	ring finger protein, transmembrane 2 [Source:HGNC Symbol;Acc:HGNC:25905]	0.057308	35.7454	0.0620476	0.161662	503	115454	12	1	116738178	116853631	835	798	53.6805	0.955689
528	NA	0.114061	5.34888	0.209053	TMEM136	protein_coding	ENSG00000181264	transmembrane protein 136 [Source:HGNC Symbol;Acc:HGNC:28280]	0.0473588	35.7454	0.0521395	0.122879	474	8554	11	1	120325129	120333682	678	548	47.9507	0.80826
529	NA	-0.0329013	7.93637	0.209053	VPS4A	protein_coding	ENSG00000132612	vacuolar protein sorting 4 homolog A [Source:HGNC Symbol;Acc:HGNC:13488]	0.0136609	35.7454	0.0151116	0.0492906	2849	15584	16	1	69311356	69326939	5383	4868	54.5166	0.904328
530	NA	0.0410048	6.70093	0.209053	GNL1	protein_coding	ENSG00000204590	G protein nucleolar 1 (putative) [Source:HGNC Symbol;Acc:HGNC:4413]	0.0170281	35.7454	0.0155796	0.031965	1210	15798	6	-1	30541377	30557174	2393	2024	49.4906	0.8458
531	NA	0.0795309	5.97386	0.210048	PRKCI	protein_coding	ENSG00000163558	protein kinase C iota [Source:HGNC Symbol;Acc:HGNC:9404]	0.0330665	35.7454	0.0366913	0.093158	731	83617	3	1	170222365	170305981	1564	1430	56.2706	0.914322
532	NA	0.128225	4.95998	0.210048	FAM173B	protein_coding	ENSG00000150756	family with sequence similarity 173 member B [Source:HGNC Symbol;Acc:HGNC:27029]	0.0533282	35.7454	0.0579788	0.123012	362	23568	5	-1	10226330	10249897	715	682	51.1628	0.953846
533	NA	-0.206968	5.4825	0.210101	TRAK1	protein_coding	ENSG00000182606	trafficking kinesin protein 1 [Source:HGNC Symbol;Acc:HGNC:29947]	0.0861101	35.7454	0.0962725	0.3061	520	212088	3	1	42013802	42225889	1455	779	53.9307	0.535395
534	NA	-0.0524382	6.72926	0.21041	LMO7	protein_coding	ENSG00000136153	LIM domain 7 [Source:HGNC Symbol;Acc:HGNC:6646]	0.0218301	35.7454	0.024195	0.0655318	1234	239437	13	1	75620434	75859870	2833	1614	51.026	0.569714
535	NA	-0.185593	4.42014	0.211132	TCHP	protein_coding	ENSG00000139437	trichoplein keratin filament binding [Source:HGNC Symbol;Acc:HGNC:28135]	0.0773353	35.7454	0.0864278	0.178675	249	83578	12	1	109900264	109983841	522	453	46.0817	0.867816
536	NA	-0.0776204	7.68835	0.212841	ELOA	protein_coding	ENSG00000011007	elongin A [Source:HGNC Symbol;Acc:HGNC:11620]	0.0324086	35.7454	0.0357068	0.165467	2399	18905	1	1	23743155	23762059	10533	4435	56.908	0.421058
537	NA	-0.117122	6.81438	0.212841	TBC1D20	protein_coding	ENSG00000125875	TBC1 domain family member 20 [Source:HGNC Symbol;Acc:HGNC:16133]	0.0489116	35.7454	0.0534895	0.233244	1309	27074	20	-1	435480	462553	2227	2161	55.5993	0.970364
538	NA	-0.078944	7.29382	0.212841	MTRNR2L1	protein_coding	ENSG00000256618	MT-RNR2 like 1 [Source:HGNC Symbol;Acc:HGNC:37155]	0.0329756	35.7454	0.0368669	0.154663	1825	1553	17	1	22523111	22524663	4252	4075	37.9337	0.958373
539	NA	0.0778553	6.55025	0.213949	CHID1	protein_coding	ENSG00000177830	chitinase domain containing 1 [Source:HGNC Symbol;Acc:HGNC:28474]	0.0325618	35.7454	0.0333136	0.0965373	1090	47199	11	-1	867860	915058	2481	2432	63.3084	0.98025
540	NA	-0.0770567	7.41069	0.21401	TRAPPC3	protein_coding	ENSG00000054116	trafficking protein particle complex 3 [Source:HGNC Symbol;Acc:HGNC:19942]	0.032241	35.7454	0.0354616	0.152324	1979	19484	1	-1	36136570	36156053	4002	3851	50.8894	0.962269
541	NA	-0.416335	3.46013	0.21401	L3HYPDH	protein_coding	ENSG00000126790	trans-L-3-hydroxyproline dehydratase [Source:HGNC Symbol;Acc:HGNC:20488]	0.17425	35.7454	0.141257	0.249023	128	24068	14	-1	59460363	59484430	335	311	57.7749	0.928358
542	NA	-0.225874	4.02999	0.214966	B3GLCT	protein_coding	ENSG00000187676	beta 3-glucosyltransferase [Source:HGNC Symbol;Acc:HGNC:20207]	0.0946433	35.7454	0.0943168	0.172188	190	132341	13	1	31199936	31332276	441	424	59.5165	0.961451
543	NA	-0.0877476	8.93992	0.214966	CALM1	protein_coding	ENSG00000198668	calmodulin 1 [Source:HGNC Symbol;Acc:HGNC:1442]	0.0367946	35.7454	0.0402168	0.269636	5712	11760	14	1	90396502	90408261	12729	10552	49.9833	0.828973
544	NA	0.0481618	8.17395	0.214966	PRR13	protein_coding	ENSG00000205352	proline rich 13 [Source:HGNC Symbol;Acc:HGNC:24528]	0.0201969	35.7454	0.0219147	0.0900152	3359	5041	12	1	53441605	53446645	6184	5919	52.6452	0.957147
545	NA	-0.180855	5.20833	0.214966	PLXNA1	protein_coding	ENSG00000114554	plexin A1 [Source:HGNC Symbol;Acc:HGNC:9099]	0.0758627	35.7454	0.0813009	0.212742	430	48799	3	1	126988594	127037392	909	826	53.7978	0.908691
546	NA	0.0680776	7.30798	0.214966	ORMDL2	protein_coding	ENSG00000123353	ORMDL sphingolipid biosynthesis regulator 2 [Source:HGNC Symbol;Acc:HGNC:16037]	0.0285627	35.7454	0.0308662	0.122813	1843	3961	12	1	55817919	55821879	3961	3801	48.9042	0.959606
547	NA	0.133372	6.75131	0.216572	MRPS10	protein_coding	ENSG00000048544	mitochondrial ribosomal protein S10 [Source:HGNC Symbol;Acc:HGNC:14502]	0.0560509	35.7454	0.0608033	0.276064	1253	11065	6	-1	42206801	42217865	3051	2401	58.2503	0.786955
548	NA	0.17622	5.78881	0.217259	PROSER1	protein_coding	ENSG00000120685	proline and serine rich 1 [Source:HGNC Symbol;Acc:HGNC:20291]	0.0741253	35.7454	0.081357	0.293641	643	28211	13	-1	39009866	39038076	1067	991	48.7477	0.928772
549	NA	0.153132	5.67202	0.219575	TTLL5	protein_coding	ENSG00000119685	tubulin tyrosine ligase like 5 [Source:HGNC Symbol;Acc:HGNC:19963]	0.064573	35.7454	0.0704162	0.235866	593	294087	14	1	75660992	75955078	1259	1036	51.9189	0.822875
550	NA	-0.282045	4.18123	0.219575	UNKL	protein_coding	ENSG00000059145	unkempt family like zinc finger [Source:HGNC Symbol;Acc:HGNC:14184]	0.118945	35.7454	0.125761	0.238629	211	51547	16	-1	1363205	1414751	508	363	56.8871	0.714567
551	NA	-0.08087	8.53595	0.220117	CADM3	protein_coding	ENSG00000162706	cell adhesion molecule 3 [Source:HGNC Symbol;Acc:HGNC:17601]	0.034143	35.7454	0.0371657	0.233847	4317	31705	1	1	159171609	159203313	4579	4439	55.4098	0.969426
552	NA	-0.269459	4.85245	0.220117	C14orf132	protein_coding	ENSG00000227051	chromosome 14 open reading frame 132 [Source:HGNC Symbol;Acc:HGNC:20346]	0.113772	35.7454	0.11918	0.292127	336	54566	14	1	96039324	96093889	600	374	44.7754	0.623333
553	NA	-0.0339927	7.3504	0.220117	ACSL4	protein_coding	ENSG00000068366	acyl-CoA synthetase long chain family member 4 [Source:HGNC Symbol;Acc:HGNC:3571]	0.0143562	35.7454	0.0152838	0.0413368	1898	109160	X	-1	109624244	109733403	3544	3360	52.8765	0.948081
554	NA	-0.20025	5.26103	0.22059	TTC39C	protein_coding	ENSG00000168234	tetratricopeptide repeat domain 39C [Source:HGNC Symbol;Acc:HGNC:26595]	0.0846685	35.7454	0.0934293	0.293708	446	142838	18	1	23992773	24135610	922	818	57.1051	0.887202
555	NA	0.0801271	5.99735	0.22059	FIGNL1	protein_coding	ENSG00000132436	fidgetin like 1 [Source:HGNC Symbol;Acc:HGNC:13286]	0.0338819	35.7454	0.0368452	0.0885972	743	98408	7	-1	50444128	50542535	1373	1322	44.7935	0.962855
556	NA	-0.146151	6.27552	0.22059	MAK16	protein_coding	ENSG00000198042	MAK16 homolog [Source:HGNC Symbol;Acc:HGNC:13703]	0.0618087	35.7454	0.0670776	0.265985	901	16511	8	1	33484750	33501260	2004	1867	45.646	0.931637
557	NA	0.171637	5.99929	0.221491	KLHL7	protein_coding	ENSG00000122550	kelch like family member 7 [Source:HGNC Symbol;Acc:HGNC:15646]	0.0727022	35.7454	0.07771	0.291204	744	72157	7	1	23105758	23177914	1647	1454	49.4354	0.882817
558	NA	-0.0986972	8.64191	0.221491	PSMD11	protein_coding	ENSG00000108671	proteasome 26S subunit, non-ATPase 11 [Source:HGNC Symbol;Acc:HGNC:9556]	0.04181	35.7454	0.0460295	0.27522	4646	39058	17	1	32444261	32483318	8804	6927	48.8897	0.786801
559	NA	0.367747	3.24149	0.221491	LRRC49	protein_coding	ENSG00000137821	leucine rich repeat containing 49 [Source:HGNC Symbol;Acc:HGNC:25965]	0.155822	35.7454	0.146858	0.233802	110	200419	15	1	70853239	71053657	373	243	37.2634	0.651475
560	NA	-0.114137	6.53026	0.221491	WAC	protein_coding	ENSG00000095787	WW domain containing adaptor with coiled-coil [Source:HGNC Symbol;Acc:HGNC:17327]	0.0483689	35.7454	0.0538062	0.211292	1075	90620	10	1	28532493	28623112	3219	1728	37.7141	0.536813
561	NA	0.171755	6.02047	0.225397	PHKB	protein_coding	ENSG00000102893	phosphorylase kinase regulatory subunit beta [Source:HGNC Symbol;Acc:HGNC:8927]	0.073043	35.7454	0.0730952	0.272933	755	240401	16	1	47461123	47701523	1538	789	56.0583	0.513004
562	NA	0.124294	7.32819	0.225459	DENR	protein_coding	ENSG00000139726	density regulated re-initiation and release factor [Source:HGNC Symbol;Acc:HGNC:2769]	0.0528814	35.7454	0.0528934	0.276091	1869	18291	12	1	122752774	122771064	5429	4666	49.5885	0.859458
563	NA	-0.154756	5.60988	0.225459	RTCA	protein_coding	ENSG00000137996	RNA 3'-terminal phosphate cyclase [Source:HGNC Symbol;Acc:HGNC:17981]	0.0658599	35.7454	0.0694034	0.217117	568	26563	1	1	100266207	100292769	1656	1515	51.2884	0.914855
564	NA	0.0424015	7.21419	0.226666	DCTPP1	protein_coding	ENSG00000179958	dCTP pyrophosphatase 1 [Source:HGNC Symbol;Acc:HGNC:28777]	0.0180752	35.7454	0.0199907	0.0581185	1727	6457	16	-1	30423619	30430075	3484	3332	51.3499	0.956372
565	NA	-0.181794	5.60224	0.226666	CNOT6	protein_coding	ENSG00000113300	CCR4-NOT transcription complex subunit 6 [Source:HGNC Symbol;Acc:HGNC:14099]	0.0775542	35.7454	0.0833934	0.269228	565	83994	5	1	180494412	180578405	1220	1103	52.1206	0.904098
566	NA	-0.0712704	6.02428	0.226666	LSS	protein_coding	ENSG00000160285	lanosterol synthase [Source:HGNC Symbol;Acc:HGNC:6708]	0.0304045	35.7454	0.0337715	0.0839195	757	40684	21	-1	46188141	46228824	1436	1395	56.7505	0.971448
567	NA	-0.086008	8.1761	0.226666	RBCK1	protein_coding	ENSG00000125826	RANBP2-type and C3HC4-type zinc finger containing 1 [Source:HGNC Symbol;Acc:HGNC:15864]	0.0366975	35.7454	0.0398369	0.217946	3364	23469	20	1	407498	430966	8131	7765	44.8415	0.954987
568	NA	-0.0287781	8.44562	0.226666	PNKD	protein_coding	ENSG00000127838	paroxysmal nonkinesigenic dyskinesia [Source:HGNC Symbol;Acc:HGNC:9153]	0.0122792	35.7454	0.0135501	0.0457762	4055	76402	2	1	218270392	218346793	5998	5711	44.8384	0.952151
569	NA	0.0946608	6.39235	0.229667	GABPB1	protein_coding	ENSG00000104064	GA binding protein transcription factor subunit beta 1 [Source:HGNC Symbol;Acc:HGNC:4074]	0.0405119	35.7454	0.0442863	0.147692	977	80017	15	-1	50275392	50355408	2010	1892	59.3747	0.941294
570	NA	-0.162627	6.22501	0.229667	ANKRD17	protein_coding	ENSG00000132466	ankyrin repeat domain 17 [Source:HGNC Symbol;Acc:HGNC:23575]	0.069605	35.7454	0.0737191	0.305611	870	185423	4	-1	73073376	73258798	4655	2904	28.6147	0.623845
571	NA	-0.0375921	6.62378	0.229974	LYSMD3	protein_coding	ENSG00000176018	LysM domain containing 3 [Source:HGNC Symbol;Acc:HGNC:26969]	0.0160987	35.7454	0.0176036	0.040097	1147	13974	5	-1	90515611	90529584	2208	2073	45.0733	0.938859
572	NA	-0.125227	6.8011	0.231178	STK11	protein_coding	ENSG00000118046	serine/threonine kinase 11 [Source:HGNC Symbol;Acc:HGNC:11389]	0.0536976	35.7454	0.057073	0.249025	1297	50878	19	1	1177558	1228435	2229	2023	53.6288	0.907582
573	NA	-0.226131	3.72692	0.231594	ULK2	protein_coding	ENSG00000083290	unc-51 like autophagy activating kinase 2 [Source:HGNC Symbol;Acc:HGNC:13480]	0.0970296	35.7454	0.106488	0.182535	154	97108	17	-1	19770829	19867936	448	424	55.5991	0.946429
574	NA	-0.208103	4.86528	0.233134	SPECC1	protein_coding	ENSG00000128487	sperm antigen with calponin homology and coiled-coil domains 1 [Source:HGNC Symbol;Acc:HGNC:30615]	0.0894666	35.7454	0.0999602	0.270255	339	309683	17	1	20009344	20319026	712	607	51.575	0.852528
575	NA	-0.303015	3.87799	0.233134	SRPX2	protein_coding	ENSG00000102359	sushi repeat containing protein X-linked 2 [Source:HGNC Symbol;Acc:HGNC:30668]	0.130279	35.7454	0.139211	0.288672	171	31623	X	1	100644166	100675788	402	355	54.3211	0.883085
576	NA	0.111273	6.43455	0.233134	RITA1	protein_coding	ENSG00000139405	RBPJ interacting and tubulin associated 1 [Source:HGNC Symbol;Acc:HGNC:25925]	0.0478658	35.7454	0.0533689	0.206838	1006	6843	12	1	113185526	113192368	1809	1747	53.3658	0.965727
577	NA	0.131616	6.49768	0.233134	CCDC90B	protein_coding	ENSG00000137500	coiled-coil domain containing 90B [Source:HGNC Symbol;Acc:HGNC:28108]	0.0566176	35.7454	0.0614764	0.24711	1051	27311	11	-1	83259097	83286407	2389	1983	48.1599	0.830054
578	NA	0.172133	5.69136	0.233169	TBC1D16	protein_coding	ENSG00000167291	TBC1 domain family member 16 [Source:HGNC Symbol;Acc:HGNC:28356]	0.0740963	35.7454	0.0789135	0.266309	601	103506	17	-1	79932343	80035848	1176	1139	54.2722	0.968537
579	NA	-0.279437	3.74554	0.233169	RSBN1	protein_coding	ENSG00000081019	round spermatid basic protein 1 [Source:HGNC Symbol;Acc:HGNC:25642]	0.120317	35.7454	0.132974	0.244083	156	50645	1	-1	113761832	113812476	2446	383	50.3081	0.156582
580	NA	-0.313549	3.70806	0.233169	NRBP2	protein_coding	ENSG00000185189	nuclear receptor binding protein 2 [Source:HGNC Symbol;Acc:HGNC:19339]	0.135015	35.7454	0.148068	0.24961	152	7381	8	-1	143833594	143840974	295	280	52.075	0.949153
581	NA	-0.116643	6.88535	0.233245	DPYSL3	protein_coding	ENSG00000113657	dihydropyrimidinase like 3 [Source:HGNC Symbol;Acc:HGNC:3015]	0.0502615	35.7454	0.0541524	0.247064	1375	119246	5	-1	147390811	147510056	2139	1879	43.6684	0.878448
582	NA	0.257897	4.51542	0.233245	GDAP2	protein_coding	ENSG00000196505	ganglioside induced differentiation associated protein 2 [Source:HGNC Symbol;Acc:HGNC:18010]	0.111129	35.7454	0.118627	0.305542	266	66146	1	-1	117863485	117929630	753	701	54.3723	0.930943
583	NA	0.0925113	6.60988	0.233491	CES2	protein_coding	ENSG00000172831	carboxylesterase 2 [Source:HGNC Symbol;Acc:HGNC:1864]	0.0398861	35.7454	0.0434664	0.152344	1136	10653	16	1	66934444	66945096	9343	3134	36.7572	0.335438
584	NA	-0.134502	6.6263	0.233491	PITPNA	protein_coding	ENSG00000174238	phosphatidylinositol transfer protein alpha [Source:HGNC Symbol;Acc:HGNC:9001]	0.0580063	35.7454	0.0601931	0.259868	1149	45099	17	-1	1517718	1562816	2296	2137	53.5985	0.930749
585	NA	-0.141884	6.7187	0.234815	IRS1	protein_coding	ENSG00000169047	insulin receptor substrate 1 [Source:HGNC Symbol;Acc:HGNC:6125]	0.0612881	35.7454	0.0680642	0.321468	1225	68443	2	-1	226731317	226799759	1354	1260	50.2397	0.930576
586	NA	-0.169322	5.94998	0.234815	RNF14	protein_coding	ENSG00000013561	ring finger protein 14 [Source:HGNC Symbol;Acc:HGNC:10058]	0.0731703	35.7454	0.0748395	0.278168	719	31964	5	1	141958328	141990291	1427	1362	49.2687	0.95445
587	NA	0.191623	5.06747	0.234815	TMEM154	protein_coding	ENSG00000170006	transmembrane protein 154 [Source:HGNC Symbol;Acc:HGNC:26489]	0.0828083	35.7454	0.0923894	0.278269	390	61534	4	-1	152618632	152680165	1692	1582	51.2857	0.934988
588	NA	-0.139546	4.73626	0.235031	COL12A1	protein_coding	ENSG00000111799	collagen type XII alpha 1 chain [Source:HGNC Symbol;Acc:HGNC:2188]	0.0603423	35.7454	0.0671383	0.139605	310	121726	6	-1	75084326	75206051	744	622	67.2942	0.836022
589	NA	0.275995	4.14664	0.235031	DYRK2	protein_coding	ENSG00000127334	dual specificity tyrosine phosphorylation regulated kinase 2 [Source:HGNC Symbol;Acc:HGNC:3093]	0.119366	35.7454	0.127357	0.266404	206	17069	12	1	67648338	67665406	522	463	49.9114	0.886973
590	NA	-0.103618	5.7128	0.235155	NISCH	protein_coding	ENSG00000010322	nischarin [Source:HGNC Symbol;Acc:HGNC:18006]	0.0448353	35.7454	0.0443102	0.101586	610	37954	3	1	52455118	52493071	1050	1030	54.5981	0.980952
591	NA	0.0501551	6.28668	0.235155	CYBC1	protein_coding	ENSG00000178927	cytochrome b-245 chaperone 1 [Source:HGNC Symbol;Acc:HGNC:28672]	0.0217078	35.7454	0.0234162	0.0520338	908	8241	17	-1	82442589	82450829	1444	1411	47.2473	0.977147
592	NA	-0.104227	5.97386	0.235639	FCF1	protein_coding	ENSG00000119616	FCF1, rRNA-processing protein [Source:HGNC Symbol;Acc:HGNC:20220]	0.0451427	35.7454	0.0486712	0.145689	731	25477	14	1	74713144	74738620	2449	2061	44.6657	0.841568
593	NA	-0.104832	6.97189	0.23719	CDCP1	protein_coding	ENSG00000163814	CUB domain containing protein 1 [Source:HGNC Symbol;Acc:HGNC:24357]	0.0454843	35.7454	0.0485978	0.212991	1460	64145	3	-1	45082278	45146422	3754	3451	46.5937	0.919286
594	NA	-0.195612	4.91135	0.23719	SGTB	protein_coding	ENSG00000197860	small glutamine rich tetratricopeptide repeat containing beta [Source:HGNC Symbol;Acc:HGNC:23567]	0.0848936	35.7454	0.0845943	0.204082	350	57108	5	-1	65665928	65723035	787	713	43.2847	0.905972
595	NA	-0.214071	5.06747	0.23719	TMEM200A	protein_coding	ENSG00000164484	transmembrane protein 200A [Source:HGNC Symbol;Acc:HGNC:21075]	0.0929433	35.7454	0.100126	0.298545	390	77330	6	1	130365734	130443063	669	634	55.3628	0.947683
596	NA	-0.134863	6.43741	0.23719	PBK	protein_coding	ENSG00000168078	PDZ binding kinase [Source:HGNC Symbol;Acc:HGNC:18282]	0.0585588	35.7454	0.0629385	0.245314	1008	28476	8	-1	27809620	27838095	2012	1838	53.8308	0.913519
597	NA	-0.157515	5.46576	0.239119	TRAF3	protein_coding	ENSG00000131323	TNF receptor associated factor 3 [Source:HGNC Symbol;Acc:HGNC:12033]	0.0685299	35.7454	0.0741777	0.210988	514	134025	14	1	102777476	102911500	1143	1097	54.7666	0.959755
598	NA	-0.107033	6.82864	0.239119	KDSR	protein_coding	ENSG00000119537	3-ketodihydrosphingosine reductase [Source:HGNC Symbol;Acc:HGNC:4021]	0.0465758	35.7454	0.0520375	0.203346	1322	39785	18	-1	63327726	63367510	3140	2351	43.0885	0.748726
599	NA	0.0935191	8.97386	0.242246	RPL22	protein_coding	ENSG00000116251	ribosomal protein L22 [Source:HGNC Symbol;Acc:HGNC:10315]	0.0408089	35.7454	0.0447768	0.294615	5848	28121	1	-1	6181269	6209389	14031	10101	60.6076	0.719906
600	NA	-0.0313362	6.79553	0.243086	HABP4	protein_coding	ENSG00000130956	hyaluronan binding protein 4 [Source:HGNC Symbol;Acc:HGNC:17062]	0.0136914	35.7454	0.0152631	0.0321741	1292	41136	9	1	96450201	96491336	2009	1908	43.2039	0.949726
601	NA	0.0224202	8.16057	0.243086	MBOAT7	protein_coding	ENSG00000125505	membrane bound O-acyltransferase domain containing 7 [Source:HGNC Symbol;Acc:HGNC:15505]	0.00979619	35.7454	0.0107044	0.0299916	3328	16471	19	-1	54173412	54189882	5716	5648	59.3141	0.988104
602	NA	-0.175735	5.86315	0.243336	IDS	protein_coding	ENSG00000010404	iduronate 2-sulfatase [Source:HGNC Symbol;Acc:HGNC:5389]	0.0768246	35.7454	0.0813142	0.305155	677	44107	X	-1	149476990	149521096	1509	1297	56.9614	0.85951
603	NA	0.0807943	5.3305	0.243336	FUT8	protein_coding	ENSG00000033170	fucosyltransferase 8 [Source:HGNC Symbol;Acc:HGNC:4019]	0.0353314	35.7454	0.0385293	0.0763889	468	333530	14	1	65410592	65744121	957	799	55.9762	0.834901
604	NA	0.124319	6.45024	0.243732	POLR3K	protein_coding	ENSG00000161980	RNA polymerase III subunit K [Source:HGNC Symbol;Acc:HGNC:14121]	0.0544075	35.7454	0.0587908	0.222556	1017	7222	16	-1	46407	53628	2290	2066	59.257	0.902183
605	NA	-0.139352	5.46856	0.243732	CHN1	protein_coding	ENSG00000128656	chimerin 1 [Source:HGNC Symbol;Acc:HGNC:1943]	0.0609965	35.7454	0.0674411	0.197945	515	206007	2	-1	174799363	175005369	675	634	48.1088	0.939259
606	NA	-0.110761	6.16057	0.244862	SPRED1	protein_coding	ENSG00000166068	sprouty related EVH1 domain containing 1 [Source:HGNC Symbol;Acc:HGNC:20249]	0.0485442	35.7454	0.0527564	0.17776	832	104924	15	1	38252326	38357249	1520	1453	46.9236	0.955921
607	NA	0.199772	4.54228	0.244862	AUH	protein_coding	ENSG00000148090	AU RNA binding methylglutaconyl-CoA hydratase [Source:HGNC Symbol;Acc:HGNC:890]	0.0875951	35.7454	0.09735	0.221811	271	148099	9	-1	91213815	91361913	491	464	44.1853	0.94501
608	NA	-0.152462	6.20329	0.244862	FAM199X	protein_coding	ENSG00000123575	family with sequence similarity 199, X-linked [Source:HGNC Symbol;Acc:HGNC:25195]	0.0668575	35.7454	0.0730686	0.24518	857	29283	X	1	104166620	104195902	1763	1686	52.0629	0.956324
609	NA	-0.200573	4.86953	0.24497	FOXK1	protein_coding	ENSG00000164916	forkhead box K1 [Source:HGNC Symbol;Acc:HGNC:23480]	0.0880528	35.7454	0.0959912	0.250204	340	89135	7	1	4682309	4771443	726	655	55.2901	0.902204
610	NA	0.142631	5.43168	0.24497	RARS2	protein_coding	ENSG00000146282	arginyl-tRNA synthetase 2, mitochondrial [Source:HGNC Symbol;Acc:HGNC:21406]	0.0626292	35.7454	0.0671777	0.192858	502	75626	6	-1	87514378	87590003	1346	932	45.8809	0.692422
611	NA	-0.0734676	8.35874	0.24497	TMED7	protein_coding	ENSG00000134970	transmembrane p24 trafficking protein 7 [Source:HGNC Symbol;Acc:HGNC:24253]	0.03226	35.7454	0.0342818	0.192165	3818	19485	5	-1	115613508	115632992	6711	6403	57.0256	0.954105
612	NA	0.0694562	9.92404	0.24497	VCP	protein_coding	ENSG00000165280	valosin containing protein [Source:HGNC Symbol;Acc:HGNC:12666]	0.0304989	35.7454	0.0333443	0.263057	11299	17186	9	-1	35056064	35073249	21557	20833	59.2662	0.966415
613	NA	-0.124906	5.8864	0.245058	VRK1	protein_coding	ENSG00000100749	vaccinia related kinase 1 [Source:HGNC Symbol;Acc:HGNC:12718]	0.0548684	35.7454	0.0597568	0.188932	688	134419	14	1	96797304	96931722	1502	1375	48.4596	0.915446
614	NA	-0.10801	7.81383	0.245092	MKI67	protein_coding	ENSG00000148773	marker of proliferation Ki-67 [Source:HGNC Symbol;Acc:HGNC:7107]	0.0474723	35.7454	0.0519469	0.308007	2617	29727	10	-1	128096659	128126385	9888	6623	27.4732	0.669802
615	NA	-0.137105	5.8546	0.245092	MECP2	protein_coding	ENSG00000169057	methyl-CpG binding protein 2 [Source:HGNC Symbol;Acc:HGNC:6990]	0.0602867	35.7454	0.0671249	0.220374	673	115531	X	-1	154021573	154137103	1326	1076	47.7203	0.811463
616	NA	-0.148045	5.68895	0.245092	CNOT6L	protein_coding	ENSG00000138767	CCR4-NOT transcription complex subunit 6 like [Source:HGNC Symbol;Acc:HGNC:18042]	0.0651404	35.7454	0.0701281	0.2331	600	106229	4	-1	77713387	77819615	1235	1149	47.5631	0.930364
617	NA	-0.310621	3.78206	0.245092	TRAPPC10	protein_coding	ENSG00000160218	trafficking protein particle complex 10 [Source:HGNC Symbol;Acc:HGNC:11868]	0.136727	35.7454	0.144949	0.291543	160	94234	21	1	44012319	44106552	411	392	50.2245	0.953771
618	NA	-0.108482	7.26023	0.245092	DUSP4	protein_coding	ENSG00000120875	dual specificity phosphatase 4 [Source:HGNC Symbol;Acc:HGNC:3070]	0.0477644	35.7454	0.0533503	0.263101	1783	17605	8	-1	29333064	29350668	4770	3435	48.883	0.720126
619	NA	0.111434	7.65366	0.245092	CACYBP	protein_coding	ENSG00000116161	calcyclin binding protein [Source:HGNC Symbol;Acc:HGNC:30423]	0.0490663	35.7454	0.0537176	0.278949	2342	12553	1	1	174999163	175011715	6078	4451	46.9528	0.732313
620	NA	-0.0448558	7.35798	0.245092	RBM15B	protein_coding	ENSG00000259956	RNA binding motif protein 15B [Source:HGNC Symbol;Acc:HGNC:24303]	0.0197528	35.7454	0.0217926	0.070759	1908	6641	3	1	51391268	51397908	2829	2760	52.3565	0.97561
621	NA	-0.188908	3.99152	0.245092	MIGA1	protein_coding	ENSG00000180488	mitoguardin 1 [Source:HGNC Symbol;Acc:HGNC:24741]	0.0832303	35.7454	0.0885367	0.14656	185	99916	1	1	77779624	77879539	1760	1230	27.7984	0.698864
622	NA	-0.176201	5.61495	0.245092	USP24	protein_coding	ENSG00000162402	ubiquitin specific peptidase 24 [Source:HGNC Symbol;Acc:HGNC:12623]	0.0776393	35.7454	0.0838134	0.2769	570	148755	1	-1	55066359	55215113	1216	967	51.3878	0.79523
623	NA	-0.077466	8.15536	0.245092	CD164	protein_coding	ENSG00000135535	CD164 molecule [Source:HGNC Symbol;Acc:HGNC:1632]	0.0341577	35.7454	0.0375095	0.198792	3316	16299	6	-1	109366514	109382812	5656	5423	58.9238	0.958805
624	NA	0.287494	3.68895	0.245092	BBS12	protein_coding	ENSG00000181004	Bardet-Biedl syndrome 12 [Source:HGNC Symbol;Acc:HGNC:26648]	0.126785	35.7454	0.135962	0.249956	150	12242	4	1	122732702	122744943	263	242	44.9132	0.920152
625	NA	0.0178909	7.87588	0.245092	PVR	protein_coding	ENSG00000073008	poliovirus receptor [Source:HGNC Symbol;Acc:HGNC:9705]	0.00789031	35.7454	0.0087887	0.0204285	2732	19786	19	1	44643798	44663583	4691	4160	36.3868	0.886805
626	NA	-0.149116	4.92366	0.245092	MLXIP	protein_coding	ENSG00000175727	MLX interacting protein [Source:HGNC Symbol;Acc:HGNC:17055]	0.0657718	35.7454	0.0692956	0.165686	353	68626	12	1	122078722	122147347	2040	890	54.4124	0.436275
627	NA	-0.0289534	8.66134	0.245196	KRT8	protein_coding	ENSG00000170421	keratin 8 [Source:HGNC Symbol;Acc:HGNC:6446]	0.0127757	35.7454	0.0136821	0.0470541	4709	52768	12	-1	52897187	52949954	25377	24082	51.4132	0.94897
628	NA	-0.049382	10.1087	0.245457	COL1A1	protein_coding	ENSG00000108821	collagen type I alpha 1 chain [Source:HGNC Symbol;Acc:HGNC:2197]	0.0218011	35.7454	0.0237434	0.136575	12842	18344	17	-1	50183289	50201632	14085	5595	60.8536	0.397231
629	NA	-0.175022	5.70569	0.245557	KCTD10	protein_coding	ENSG00000110906	potassium channel tetramerization domain containing 10 [Source:HGNC Symbol;Acc:HGNC:23236]	0.0773133	35.7454	0.076796	0.249641	607	28889	12	-1	109448656	109477544	1494	1347	47.5872	0.901606
630	NA	-0.108122	6.59713	0.245557	ARMC1	protein_coding	ENSG00000104442	armadillo repeat containing 1 [Source:HGNC Symbol;Acc:HGNC:17684]	0.0477667	35.7454	0.051833	0.200949	1126	31762	8	-1	65602456	65634217	2102	1957	49.3444	0.931018
631	NA	-0.172883	6.07484	0.245873	RAB27A	protein_coding	ENSG00000069974	RAB27A, member RAS oncogene family [Source:HGNC Symbol;Acc:HGNC:9766]	0.0764202	35.7454	0.0775284	0.300345	784	116148	15	-1	55202966	55319113	1468	967	50.3061	0.658719
632	NA	0.0684577	9.34297	0.24657	HNRNPD	protein_coding	ENSG00000138668	heterogeneous nuclear ribonucleoprotein D [Source:HGNC Symbol;Acc:HGNC:5036]	0.0302992	35.7454	0.0329753	0.22733	7553	22006	4	-1	82352498	82374503	13067	12332	53.1928	0.943751
633	NA	-0.146045	6.34278	0.24657	CREBBP	protein_coding	ENSG00000005339	CREB binding protein [Source:HGNC Symbol;Acc:HGNC:2348]	0.064647	35.7454	0.0716643	0.30634	944	155673	16	-1	3725054	3880726	1661	1454	43.6609	0.875376
634	NA	-0.248548	2.90308	0.24657	MAST4	protein_coding	ENSG00000069020	microtubule associated serine/threonine kinase family member 4 [Source:HGNC Symbol;Acc:HGNC:19037]	0.110053	35.7454	0.123042	0.15722	87	573235	5	1	66596361	67169595	962	557	48.2011	0.579002
635	NA	-0.0339141	7.26829	0.24657	SLC44A1	protein_coding	ENSG00000070214	solute carrier family 44 member 1 [Source:HGNC Symbol;Acc:HGNC:18798]	0.0150179	35.7454	0.0153763	0.0390563	1793	194550	9	1	105244622	105439171	3579	3333	56.3513	0.931266
636	NA	-0.134402	6.91238	0.248037	NIPA2	protein_coding	ENSG00000140157	NIPA magnesium transporter 2 [Source:HGNC Symbol;Acc:HGNC:17044]	0.0596038	35.7454	0.0642042	0.315121	1401	29744	15	1	22838641	22868384	2707	2464	54.8523	0.910233
637	NA	-0.178182	5.57648	0.24866	PPM1F	protein_coding	ENSG00000100034	protein phosphatase, Mg2+/Mn2+ dependent 1F [Source:HGNC Symbol;Acc:HGNC:19388]	0.0790819	35.7454	0.0838115	0.27751	555	33418	22	-1	21919420	21952837	1331	1067	51.2165	0.801653
638	NA	-0.0736203	7.55553	0.248679	TCEAL4	protein_coding	ENSG00000133142	transcription elongation factor A like 4 [Source:HGNC Symbol;Acc:HGNC:26121]	0.0326932	35.7454	0.0356597	0.152558	2188	11506	X	1	103576231	103587736	8702	5062	40.3258	0.581705
639	NA	0.00793306	9.65289	0.248679	EIF3G	protein_coding	ENSG00000130811	eukaryotic translation initiation factor 3 subunit G [Source:HGNC Symbol;Acc:HGNC:3274]	0.00352313	35.7454	0.00389678	0.0079462	9363	4902	19	-1	10115017	10119918	17016	16843	55.2253	0.989833
640	NA	0.077707	5.66715	0.249569	SHISA4	protein_coding	ENSG00000198892	shisa family member 4 [Source:HGNC Symbol;Acc:HGNC:27139]	0.034545	35.7454	0.0350162	0.0774448	591	3627	1	1	201888680	201892306	874	867	56.0646	0.991991
641	NA	-0.0900567	7.34278	0.249831	LSM5	protein_coding	ENSG00000106355	LSM5 homolog, U6 small nuclear RNA and mRNA degradation associated [Source:HGNC Symbol;Acc:HGNC:17162]	0.0400556	35.7454	0.0427527	0.18583	1888	9952	7	-1	32485332	32495283	4026	3795	58.7673	0.942623
642	NA	-0.105988	5.15362	0.251088	LMAN2L	protein_coding	ENSG00000114988	lectin, mannose binding 2 like [Source:HGNC Symbol;Acc:HGNC:19263]	0.0472063	35.7454	0.0525486	0.116969	414	34136	2	-1	96705929	96740064	615	588	51.7857	0.956098
643	NA	-0.12975	6.18976	0.251088	TRAK2	protein_coding	ENSG00000115993	trafficking kinesin protein 2 [Source:HGNC Symbol;Acc:HGNC:13206]	0.0578029	35.7454	0.0640464	0.246029	849	74373	2	-1	201377207	201451579	1184	1140	51.2719	0.962838
644	NA	0.109787	6.14313	0.25166	SMNDC1	protein_coding	ENSG00000119953	survival motor neuron domain containing 1 [Source:HGNC Symbol;Acc:HGNC:16900]	0.0489465	35.7454	0.0517273	0.169934	822	14222	10	-1	110290730	110304951	1940	1821	45.5887	0.93866
645	NA	-0.162623	5.10038	0.251825	ABI3BP	protein_coding	ENSG00000154175	ABI family member 3 binding protein [Source:HGNC Symbol;Acc:HGNC:17265]	0.0725338	35.7454	0.0781169	0.209767	399	244360	3	-1	100749156	100993515	620	505	65.4455	0.814516
646	NA	0.123674	4.60479	0.25225	KAT14	protein_coding	ENSG00000149474	lysine acetyltransferase 14 [Source:HGNC Symbol;Acc:HGNC:15904]	0.0551971	35.7454	0.0599879	0.113649	283	50270	20	1	18138118	18188387	515	489	53.0716	0.949515
647	NA	-0.109519	6.64377	0.252841	KIAA2013	protein_coding	ENSG00000116685	KIAA2013 [Source:HGNC Symbol;Acc:HGNC:28513]	0.0489171	35.7454	0.0539257	0.228255	1163	6838	1	-1	11919591	11926428	2231	1935	45.2253	0.867324
648	NA	-0.100921	6.17094	0.25328	ST3GAL2	protein_coding	ENSG00000157350	ST3 beta-galactoside alpha-2,3-sialyltransferase 2 [Source:HGNC Symbol;Acc:HGNC:10863]	0.0451058	35.7454	0.046256	0.146218	838	63260	16	-1	70375978	70439237	1272	977	33.7236	0.768082
649	NA	0.0798417	8.71664	0.253316	PLIN3	protein_coding	ENSG00000105355	perilipin 3 [Source:HGNC Symbol;Acc:HGNC:16893]	0.0356967	35.7454	0.0386115	0.227779	4893	29428	19	-1	4838341	4867768	7911	6099	48.7586	0.770952
650	NA	-0.165942	4.60988	0.253792	SECISBP2	protein_coding	ENSG00000187742	SECIS binding protein 2 [Source:HGNC Symbol;Acc:HGNC:30972]	0.0742417	35.7454	0.0819311	0.17649	284	41157	9	1	89318506	89359662	554	519	52.763	0.936823
651	NA	0.134397	6.24149	0.255045	HELLS	protein_coding	ENSG00000119969	helicase, lymphoid specific [Source:HGNC Symbol;Acc:HGNC:4861]	0.0602056	35.7454	0.0632964	0.249995	880	112472	10	1	94501434	94613905	3465	1593	53.371	0.45974
652	NA	0.0403276	5.52353	0.255099	TNFSF9	protein_coding	ENSG00000125657	TNF superfamily member 9 [Source:HGNC Symbol;Acc:HGNC:11939]	0.018075	35.7454	0.0201903	0.030766	535	4930	19	1	6530999	6535928	1095	1066	55.5047	0.973516
653	NA	0.101003	5.39087	0.255099	LZIC	protein_coding	ENSG00000162441	leucine zipper and CTNNBIP1 domain containing [Source:HGNC Symbol;Acc:HGNC:17497]	0.0452759	35.7454	0.050151	0.119927	488	21295	1	-1	9922113	9943407	1157	1043	51.0681	0.901469
654	NA	-0.0175868	8.32238	0.256472	CDC37	protein_coding	ENSG00000105401	cell division cycle 37 [Source:HGNC Symbol;Acc:HGNC:1735]	0.00789431	35.7454	0.00864486	0.0207692	3723	28988	19	-1	10391134	10420121	6576	6398	56.0217	0.972932
655	NA	0.320865	2.93587	0.256883	ARHGAP26	protein_coding	ENSG00000145819	Rho GTPase activating protein 26 [Source:HGNC Symbol;Acc:HGNC:17073]	0.144152	35.7454	0.160881	0.233304	89	458635	5	1	142770377	143229011	417	250	47.448	0.59952
656	NA	-0.11967	7.37153	0.256883	ORAI2	protein_coding	ENSG00000160991	ORAI calcium release-activated calcium modulator 2 [Source:HGNC Symbol;Acc:HGNC:21667]	0.053767	35.7454	0.0553989	0.289268	1926	23716	7	1	102433106	102456821	3099	1254	47.4864	0.404647
657	NA	-0.0618747	8.17695	0.258171	CD2BP2	protein_coding	ENSG00000169217	CD2 cytoplasmic tail binding protein 2 [Source:HGNC Symbol;Acc:HGNC:1656]	0.0278499	35.7454	0.0308055	0.154353	3366	4596	16	-1	30350766	30355361	5939	5762	46.7135	0.970197
658	NA	-0.158923	5.80886	0.258171	KIAA0930	protein_coding	ENSG00000100364	KIAA0930 [Source:HGNC Symbol;Acc:HGNC:1314]	0.0715331	35.7454	0.0780564	0.264796	652	50432	22	-1	45190338	45240769	3206	1334	55.9415	0.416095
659	NA	-0.143694	6.28668	0.258171	ZNF148	protein_coding	ENSG00000163848	zinc finger protein 148 [Source:HGNC Symbol;Acc:HGNC:12933]	0.0646974	35.7454	0.0698143	0.281381	908	149794	3	-1	125225561	125375354	10154	1426	42.8359	0.140437
660	NA	0.13554	5.08949	0.258171	RBM19	protein_coding	ENSG00000122965	RNA binding motif protein 19 [Source:HGNC Symbol;Acc:HGNC:29098]	0.0610328	35.7454	0.0676112	0.165665	396	149634	12	-1	113816738	113966371	969	885	48.5853	0.913313
661	NA	0.161589	4.64996	0.259092	TCTN1	protein_coding	ENSG00000204852	tectonic family member 1 [Source:HGNC Symbol;Acc:HGNC:26113]	0.072852	35.7454	0.0747251	0.161229	292	35404	12	1	110614027	110649430	601	557	51.4452	0.926789
662	NA	-0.0621217	7.27472	0.259092	API5	protein_coding	ENSG00000166181	apoptosis inhibitor 5 [Source:HGNC Symbol;Acc:HGNC:594]	0.0280099	35.7454	0.0302689	0.116081	1801	32567	11	1	43311963	43344529	3620	3365	58.1319	0.929558
663	NA	0.115116	7.30091	0.259569	CDC27	protein_coding	ENSG00000004897	cell division cycle 27 [Source:HGNC Symbol;Acc:HGNC:1728]	0.0519526	35.7454	0.0568033	0.315853	1834	71720	17	-1	47117703	47189422	3361	3166	49.3895	0.941982
664	NA	-0.0411241	7.55948	0.259569	M6PR	protein_coding	ENSG00000003056	mannose-6-phosphate receptor, cation dependent [Source:HGNC Symbol;Acc:HGNC:6752]	0.0185604	35.7454	0.0204058	0.0673129	2194	9593	12	-1	8940363	8949955	3780	3495	47.7748	0.924603
665	NA	-0.124044	5.21502	0.260929	KLF4	protein_coding	ENSG00000136826	Kruppel like factor 4 [Source:HGNC Symbol;Acc:HGNC:6348]	0.0560601	35.7454	0.0622535	0.152344	432	5631	9	-1	107484852	107490482	611	552	41.9348	0.903437
666	NA	-0.112636	5.72458	0.263744	ASPM	protein_coding	ENSG00000066279	abnormal spindle microtubule assembly [Source:HGNC Symbol;Acc:HGNC:19048]	0.0510353	35.7454	0.0560173	0.160973	615	62567	1	-1	197084128	197146694	1093	963	56.6334	0.881061
667	NA	0.054052	9.34087	0.263744	CYCS	protein_coding	ENSG00000172115	cytochrome c, somatic [Source:HGNC Symbol;Acc:HGNC:19986]	0.024496	35.7454	0.0268941	0.148636	7542	5271	7	-1	25120091	25125361	16553	14719	52.1522	0.889204
668	NA	-0.0921948	6.31032	0.266883	FOXP4	protein_coding	ENSG00000137166	forkhead box P4 [Source:HGNC Symbol;Acc:HGNC:20842]	0.0418951	35.7454	0.0464767	0.16026	923	55959	6	1	41546426	41602384	1358	1018	59.3222	0.749632
669	NA	-0.0602075	8.03094	0.266937	MBD2	protein_coding	ENSG00000134046	methyl-CpG binding domain protein 2 [Source:HGNC Symbol;Acc:HGNC:6917]	0.0273785	35.7454	0.0301224	0.145791	3042	73188	18	-1	54151601	54224788	6606	5507	47.1035	0.833636
670	NA	0.0840857	7.02333	0.266937	MBD4	protein_coding	ENSG00000129071	methyl-CpG binding domain 4, DNA glycosylase [Source:HGNC Symbol;Acc:HGNC:6919]	0.0382403	35.7454	0.0385863	0.14998	1513	9236	3	-1	129430944	129440179	6530	2523	38.1665	0.386371
671	NA	0.206339	3.84384	0.266937	BRAF	protein_coding	ENSG00000157764	B-Raf proto-oncogene, serine/threonine kinase [Source:HGNC Symbol;Acc:HGNC:1097]	0.0938536	35.7454	0.0991453	0.165657	167	205602	7	-1	140719327	140924928	774	524	44.3321	0.677003
672	NA	-0.0872871	5.72926	0.267122	PPHLN1	protein_coding	ENSG00000134283	periphilin 1 [Source:HGNC Symbol;Acc:HGNC:19369]	0.0397203	35.7454	0.0425829	0.0967982	617	221269	12	1	42238447	42459715	1439	1288	53.5109	0.895066
673	NA	-0.197781	4.56866	0.267416	GSKIP	protein_coding	ENSG00000100744	GSK3B interacting protein [Source:HGNC Symbol;Acc:HGNC:20343]	0.0900485	35.7454	0.0957676	0.232987	276	23837	14	1	96363452	96387288	786	699	52.3033	0.889313
674	NA	-0.0362661	8.14751	0.267512	GNPDA1	protein_coding	ENSG00000113552	glucosamine-6-phosphate deaminase 1 [Source:HGNC Symbol;Acc:HGNC:4417]	0.0165179	35.7454	0.0182692	0.0593558	3298	21293	5	-1	141991749	142013041	5981	5829	55.9521	0.974586
675	NA	0.0705598	6.48389	0.269213	KYAT3	protein_coding	ENSG00000137944	kynurenine aminotransferase 3 [Source:HGNC Symbol;Acc:HGNC:33238]	0.0321929	35.7454	0.0356733	0.107115	1041	57181	1	-1	88935773	88992953	1923	1855	62.7995	0.964639
676	NA	-0.0947622	5.32122	0.269213	VAC14	protein_coding	ENSG00000103043	Vac14, PIKFYVE complex component [Source:HGNC Symbol;Acc:HGNC:25507]	0.0432477	35.7454	0.0473767	0.102643	465	113723	16	-1	70687439	70801161	680	344	70.5727	0.505882
677	NA	-0.224225	4.29934	0.269213	CHST11	protein_coding	ENSG00000171310	carbohydrate sulfotransferase 11 [Source:HGNC Symbol;Acc:HGNC:17422]	0.102352	35.7454	0.11088	0.24416	229	306720	12	1	104455295	104762014	520	479	48.8998	0.921154
678	NA	0.0906084	7.18465	0.273342	TUSC2	protein_coding	ENSG00000114383	tumor suppressor 2, mitochondrial calcium regulator [Source:HGNC Symbol;Acc:HGNC:17034]	0.0415018	35.7454	0.0456624	0.211266	1692	8225	3	-1	50320027	50328251	3079	2970	57.3074	0.964599
679	NA	0.0901409	7.74264	0.274614	RPL7L1	protein_coding	ENSG00000146223	ribosomal protein L7 like 1 [Source:HGNC Symbol;Acc:HGNC:21370]	0.0413396	35.7454	0.0449383	0.243421	2491	10308	6	1	42879618	42889925	7167	3763	45.0508	0.525045
680	NA	-0.0320412	7.98124	0.276126	PDLIM4	protein_coding	ENSG00000131435	PDZ and LIM domain 4 [Source:HGNC Symbol;Acc:HGNC:16501]	0.0147182	35.7454	0.0152703	0.0484329	2939	15784	5	1	132257671	132273454	4765	4656	51.2165	0.977125
681	NA	0.0813737	7.4474	0.276126	RNF126	protein_coding	ENSG00000070423	ring finger protein 126 [Source:HGNC Symbol;Acc:HGNC:21151]	0.0373838	35.7454	0.0414678	0.190541	2030	15752	19	-1	647526	663277	3722	3588	52.197	0.963998
682	NA	-0.0969738	5.30562	0.276828	PERP	protein_coding	ENSG00000112378	PERP, TP53 apoptosis effector [Source:HGNC Symbol;Acc:HGNC:17637]	0.0446035	35.7454	0.0437104	0.0865028	460	19007	6	-1	138088505	138107511	8307	7887	51.2499	0.94944
683	NA	-0.116734	6.38049	0.276828	LEMD2	protein_coding	ENSG00000161904	LEM domain containing 2 [Source:HGNC Symbol;Acc:HGNC:21244]	0.0536942	35.7454	0.0589408	0.234791	969	17935	6	-1	33771202	33789136	2147	1815	53.6705	0.845366
684	NA	-0.138901	6.62253	0.276828	SH3KBP1	protein_coding	ENSG00000147010	SH3 domain containing kinase binding protein 1 [Source:HGNC Symbol;Acc:HGNC:13867]	0.0639039	35.7454	0.0677439	0.261166	1146	353627	X	-1	19533975	19887601	6452	4617	25.4618	0.715592
685	NA	-0.137878	6.03756	0.278722	PDCD7	protein_coding	ENSG00000090470	programmed cell death 7 [Source:HGNC Symbol;Acc:HGNC:8767]	0.0635422	35.7454	0.070151	0.23643	764	16458	15	-1	65117379	65133836	1983	695	45.7813	0.350479
686	NA	-0.105115	5.42014	0.278839	PTGFRN	protein_coding	ENSG00000134247	prostaglandin F2 receptor inhibitor [Source:HGNC Symbol;Acc:HGNC:9601]	0.0484764	35.7454	0.0485081	0.111998	498	80302	1	1	116910057	116990358	2567	2484	62.5821	0.967667
687	NA	-0.0909748	8.03567	0.278839	SPCS2	protein_coding	ENSG00000118363	signal peptidase complex subunit 2 [Source:HGNC Symbol;Acc:HGNC:28962]	0.0419556	35.7454	0.0445907	0.259408	3052	29785	11	1	74949247	74979031	5488	5069	44.3573	0.923652
688	NA	-0.0653981	6.66103	0.279086	CCNC	protein_coding	ENSG00000112237	cyclin C [Source:HGNC Symbol;Acc:HGNC:1581]	0.0301814	35.7454	0.0268637	0.0736062	1177	26594	6	-1	99542380	99568973	3524	3319	50.2341	0.941827
689	NA	-0.0761329	6.26103	0.279086	SMC1A	protein_coding	ENSG00000072501	structural maintenance of chromosomes 1A [Source:HGNC Symbol;Acc:HGNC:11111]	0.035145	35.7454	0.034879	0.0990086	892	48580	X	-1	53374149	53422728	5154	2373	35.4694	0.460419
690	NA	-0.0340242	7.16317	0.279086	CTGF	protein_coding	ENSG00000118523	connective tissue growth factor [Source:HGNC Symbol;Acc:HGNC:2500]	0.0157101	35.7454	0.0172743	0.0407774	1667	3198	6	-1	131948176	131951373	2156	1951	39.9144	0.904917
691	NA	-0.00983537	8.40594	0.279086	LASP1	protein_coding	ENSG00000002834	LIM and SH3 protein 1 [Source:HGNC Symbol;Acc:HGNC:6513]	0.00454348	35.7454	0.00501312	0.010533	3945	51912	17	1	38869859	38921770	7523	7096	53.4992	0.943241
692	NA	-0.104085	5.19823	0.279086	IFFO2	protein_coding	ENSG00000169991	intermediate filament family orphan 2 [Source:HGNC Symbol;Acc:HGNC:27006]	0.048083	35.7454	0.0509365	0.108716	427	52406	1	-1	18904281	18956686	1187	1084	42.6135	0.913227
693	NA	0.0480404	6.61495	0.28017	ERBIN	protein_coding	ENSG00000112851	erbb2 interacting protein [Source:HGNC Symbol;Acc:HGNC:15842]	0.0222226	35.7454	0.0242594	0.0652508	1140	156075	5	1	65926475	66082549	4096	2524	34.3063	0.616211
694	NA	0.11692	6.87482	0.28017	PDCD4	protein_coding	ENSG00000150593	programmed cell death 4 [Source:HGNC Symbol;Acc:HGNC:8763]	0.0540886	35.7454	0.0600332	0.293489	1365	28212	10	1	110871795	110900006	2561	2421	57.9905	0.945334
695	NA	-0.123884	6.72458	0.28195	SYPL1	protein_coding	ENSG00000008282	synaptophysin like 1 [Source:HGNC Symbol;Acc:HGNC:11507]	0.0574146	35.7454	0.0497272	0.194606	1230	22074	7	-1	106090503	106112576	3488	3289	51.5582	0.942947
696	NA	-0.0946659	6.52488	0.28195	GOLM1	protein_coding	ENSG00000135052	golgi membrane protein 1 [Source:HGNC Symbol;Acc:HGNC:15451]	0.0438844	35.7454	0.0478012	0.182381	1071	74028	9	-1	86026146	86100173	1921	1803	56.5763	0.938574
697	NA	-0.224181	4.06747	0.28195	TUBE1	protein_coding	ENSG00000074935	tubulin epsilon 1 [Source:HGNC Symbol;Acc:HGNC:20775]	0.10394	35.7454	0.113483	0.228639	195	16753	6	-1	112070777	112087529	598	490	49.2735	0.819398
698	NA	-0.182325	4.84815	0.282127	SMOC1	protein_coding	ENSG00000198732	SPARC related modular calcium binding 1 [Source:HGNC Symbol;Acc:HGNC:20318]	0.0845846	35.7454	0.0943285	0.23877	335	178236	14	1	69854131	70032366	895	778	56.8265	0.869274
699	NA	0.0245829	8.73655	0.282127	METAP2	protein_coding	ENSG00000111142	methionyl aminopeptidase 2 [Source:HGNC Symbol;Acc:HGNC:16672]	0.0114071	35.7454	0.0124596	0.0438463	4961	42320	12	1	95473520	95515839	91256	72241	10.8433	0.79163
700	NA	0.151114	5.43741	0.282127	HEXA	protein_coding	ENSG00000213614	hexosaminidase subunit alpha [Source:HGNC Symbol;Acc:HGNC:4878]	0.0701355	35.7454	0.0757201	0.23852	504	35558	15	-1	72340919	72376476	1133	1085	66.1429	0.957635
701	NA	-0.0475901	6.69615	0.283076	ACTL6A	protein_coding	ENSG00000136518	actin like 6A [Source:HGNC Symbol;Acc:HGNC:24124]	0.022113	35.7454	0.0243445	0.0648004	1206	25529	3	1	179562880	179588408	2198	2065	54.7061	0.93949
702	NA	0.291948	3.2016	0.283076	FAM219B	protein_coding	ENSG00000178761	family with sequence similarity 219 member B [Source:HGNC Symbol;Acc:HGNC:24695]	0.135699	35.7454	0.144734	0.220107	107	7135	15	-1	74899987	74907121	290	239	54.431	0.824138
703	NA	-0.132875	6.86953	0.283076	MAVS	protein_coding	ENSG00000088888	mitochondrial antiviral signaling protein [Source:HGNC Symbol;Acc:HGNC:29233]	0.0617691	35.7454	0.068438	0.29476	1360	29325	20	1	3846799	3876123	3822	2840	45.4039	0.743066
704	NA	-0.0156889	7.75934	0.283726	MBD3	protein_coding	ENSG00000071655	methyl-CpG binding domain protein 3 [Source:HGNC Symbol;Acc:HGNC:6918]	0.00729897	35.7454	0.00779926	0.0167723	2520	19206	19	-1	1573596	1592801	4442	4314	62.5946	0.971184
705	NA	-0.0734831	7.20917	0.284353	ITPK1	protein_coding	ENSG00000100605	inositol-tetrakisphosphate 1-kinase [Source:HGNC Symbol;Acc:HGNC:6177]	0.0342161	35.7454	0.0380035	0.155339	1721	179407	14	-1	92936914	93116320	4019	3901	49.4109	0.970639
706	NA	0.117496	7.14926	0.284353	CAND1	protein_coding	ENSG00000111530	cullin associated and neddylation dissociated 1 [Source:HGNC Symbol;Acc:HGNC:30688]	0.054737	35.7454	0.0595908	0.313208	1651	50671	12	1	67269281	67319951	3615	3171	50.1668	0.877178
707	NA	-0.133048	5.71043	0.284353	MPND	protein_coding	ENSG00000008382	MPN domain containing [Source:HGNC Symbol;Acc:HGNC:25934]	0.0620016	35.7454	0.0670336	0.209539	609	16560	19	1	4343527	4360086	991	977	54.1382	0.985873
708	NA	-0.133276	4.90308	0.284353	SLC1A4	protein_coding	ENSG00000115902	solute carrier family 1 member 4 [Source:HGNC Symbol;Acc:HGNC:10942]	0.0621131	35.7454	0.0693087	0.151894	348	35389	2	1	64988477	65023865	540	527	55.8653	0.975926
709	NA	-0.218995	4.68414	0.284353	DLG3	protein_coding	ENSG00000082458	discs large MAGUK scaffold protein 3 [Source:HGNC Symbol;Acc:HGNC:2902]	0.102083	35.7454	0.107769	0.266278	299	60630	X	1	70444861	70505490	747	679	47.7334	0.908969
710	NA	-0.176751	5.42014	0.284783	ZNF48	protein_coding	ENSG00000180035	zinc finger protein 48 [Source:HGNC Symbol;Acc:HGNC:13114]	0.0824496	35.7454	0.0912492	0.274554	498	22003	16	1	30378106	30400108	669	654	46.8425	0.977578
711	NA	-0.0311262	8.6478	0.284783	SSU72	protein_coding	ENSG00000160075	SSU72 homolog, RNA polymerase II CTD phosphatase [Source:HGNC Symbol;Acc:HGNC:25016]	0.0145232	35.7454	0.0160134	0.0592906	4665	33197	1	-1	1541673	1574869	8374	7992	53.3357	0.954383
712	NA	-0.0920311	8.26103	0.284783	SERP1	protein_coding	ENSG00000120742	stress associated endoplasmic reticulum protein 1 [Source:HGNC Symbol;Acc:HGNC:10759]	0.0429517	35.7454	0.0467329	0.275667	3568	61235	3	-1	150541994	150603228	7173	6643	52.384	0.926112
713	NA	-0.177567	4.62001	0.286309	TMEM255B	protein_coding	ENSG00000184497	transmembrane protein 255B [Source:HGNC Symbol;Acc:HGNC:28297]	0.0829906	35.7454	0.0927853	0.230439	286	57756	13	1	113759240	113816995	433	424	62.533	0.979215
714	NA	0.166937	5.62755	0.286393	C15orf39	protein_coding	ENSG00000167173	chromosome 15 open reading frame 39 [Source:HGNC Symbol;Acc:HGNC:24497]	0.0780718	35.7454	0.0872826	0.293286	575	16527	15	1	75195643	75212169	1080	1065	53.9343	0.986111
715	NA	0.0768632	6.6388	0.286393	MCUB	protein_coding	ENSG00000005059	mitochondrial calcium uniporter dominant negative beta subunit [Source:HGNC Symbol;Acc:HGNC:26076]	0.0359476	35.7454	0.0384831	0.137364	1159	128522	4	1	109560205	109688726	2042	1961	51.181	0.960333
716	NA	-0.136753	6.30249	0.286826	LARP4	protein_coding	ENSG00000161813	La ribonucleoprotein domain family member 4 [Source:HGNC Symbol;Acc:HGNC:24320]	0.0639965	35.7454	0.0711341	0.275383	918	87622	12	1	50392383	50480004	1876	1730	46.2434	0.922175
717	NA	-0.115565	5.10399	0.287009	KRT80	protein_coding	ENSG00000167767	keratin 80 [Source:HGNC Symbol;Acc:HGNC:27056]	0.0541046	35.7454	0.0600728	0.136094	400	23005	12	-1	52168996	52192000	973	949	42.8082	0.975334
718	NA	-0.265056	3.63006	0.287395	TAPT1	protein_coding	ENSG00000169762	transmembrane anterior posterior transformation 1 [Source:HGNC Symbol;Acc:HGNC:26887]	0.124167	35.7454	0.133484	0.243056	144	66906	4	-1	16160505	16227410	232	221	49.6968	0.952586
719	NA	-0.0273282	9.54345	0.287395	HDLBP	protein_coding	ENSG00000115677	high density lipoprotein binding protein [Source:HGNC Symbol;Acc:HGNC:4857]	0.0128056	35.7454	0.0141014	0.0640551	8679	89798	2	-1	241227264	241317061	13508	12623	47.0223	0.934483
720	NA	0.168122	5.4908	0.289922	YRDC	protein_coding	ENSG00000196449	yrdC N6-threonylcarbamoyltransferase domain containing [Source:HGNC Symbol;Acc:HGNC:28905]	0.0789505	35.7454	0.0874154	0.246372	523	5242	1	-1	37802944	37808185	1373	1287	52.0396	0.937363
721	NA	-0.131302	5.80886	0.290343	TMTC1	protein_coding	ENSG00000133687	transmembrane and tetratricopeptide repeat containing 1 [Source:HGNC Symbol;Acc:HGNC:24099]	0.0616969	35.7454	0.068956	0.234183	652	283920	12	-1	29500840	29784759	959	912	55.3553	0.950991
722	NA	-0.0934146	7.90308	0.291885	UBE2L3	protein_coding	ENSG00000185651	ubiquitin conjugating enzyme E2 L3 [Source:HGNC Symbol;Acc:HGNC:12488]	0.0439594	35.7454	0.0481949	0.27946	2784	74588	22	1	21549447	21624034	5161	4784	44.9561	0.926952
723	NA	-0.205688	4.84384	0.291885	RAB3GAP2	protein_coding	ENSG00000118873	RAB3 GTPase activating non-catalytic protein subunit 2 [Source:HGNC Symbol;Acc:HGNC:17168]	0.0968169	35.7454	0.102516	0.287691	334	124162	1	-1	220148293	220272454	1775	590	49.0746	0.332394
724	NA	-0.0904017	5.52083	0.291991	TAOK1	protein_coding	ENSG00000160551	TAO kinase 1 [Source:HGNC Symbol;Acc:HGNC:29259]	0.0425735	35.7454	0.0423689	0.0878957	534	161441	17	1	29390464	29551904	1218	1000	45.872	0.821018
725	NA	-0.17299	5.77981	0.291991	ARHGAP5	protein_coding	ENSG00000100852	Rho GTPase activating protein 5 [Source:HGNC Symbol;Acc:HGNC:675]	0.0814836	35.7454	0.0838822	0.319852	639	83615	14	1	32076114	32159728	1417	1313	51.8591	0.926606
726	NA	-0.136785	5.50453	0.291991	UST	protein_coding	ENSG00000111962	uronyl 2-sulfotransferase [Source:HGNC Symbol;Acc:HGNC:17223]	0.0644467	35.7454	0.0710935	0.222222	528	329663	6	1	148747328	149076990	784	749	60.263	0.955357
727	NA	-0.121334	5.81549	0.292807	MLLT6	protein_coding	ENSG00000275023	MLLT6, PHD finger containing [Source:HGNC Symbol;Acc:HGNC:7138]	0.0572183	35.7454	0.0609305	0.175733	655	24262	17	1	38705542	38729803	1296	967	49.1117	0.746142
728	NA	-0.243448	3.96793	0.293803	CYP2U1	protein_coding	ENSG00000155016	cytochrome P450 family 2 subfamily U member 1 [Source:HGNC Symbol;Acc:HGNC:20582]	0.114922	35.7454	0.119332	0.249517	182	22089	4	1	107931369	107953457	289	275	52.6	0.951557
729	NA	-0.0890782	7.79049	0.294509	ELAVL1	protein_coding	ENSG00000066044	ELAV like RNA binding protein 1 [Source:HGNC Symbol;Acc:HGNC:3312]	0.0420845	35.7454	0.0456295	0.240043	2575	47081	19	-1	7958579	8005659	4567	4262	57.39	0.933217
730	NA	0.202505	5.00317	0.295247	TBC1D15	protein_coding	ENSG00000121749	TBC1 domain family member 15 [Source:HGNC Symbol;Acc:HGNC:25694]	0.0957523	35.7454	0.107017	0.296525	373	87542	12	1	71839707	71927248	649	600	50.495	0.924499
731	NA	0.170214	4.52083	0.296288	TLE4	protein_coding	ENSG00000106829	transducin like enhancer of split 4 [Source:HGNC Symbol;Acc:HGNC:11840]	0.0805842	35.7454	0.0895076	0.18028	267	155110	9	1	79571773	79726882	714	504	49.5357	0.705882
732	NA	0.0615457	9.63724	0.296288	YWHAB	protein_coding	ENSG00000166913	tyrosine 3-monooxygenase/tryptophan 5-monooxygenase activation protein beta [Source:HGNC Symbol;Acc:HGNC:12849]	0.0291406	35.7454	0.0317615	0.207962	9262	22857	20	1	44885676	44908532	19726	11207	40.4039	0.568133
733	NA	-0.149415	5.96396	0.296967	LONP2	protein_coding	ENSG00000102910	lon peptidase 2, peroxisomal [Source:HGNC Symbol;Acc:HGNC:20598]	0.0708162	35.7454	0.0785391	0.298815	726	118827	16	1	48244296	48363122	1850	1490	50.0846	0.805405
734	NA	0.190499	4.02238	0.296967	LCORL	protein_coding	ENSG00000178177	ligand dependent nuclear receptor corepressor like [Source:HGNC Symbol;Acc:HGNC:30776]	0.0902988	35.7454	0.100957	0.186837	189	180678	4	-1	17841199	18021876	447	428	54.3294	0.957494
735	NA	-0.141787	5.73393	0.296967	COMMD2	protein_coding	ENSG00000114744	COMM domain containing 2 [Source:HGNC Symbol;Acc:HGNC:24993]	0.0672262	35.7454	0.07212	0.249712	619	14030	3	-1	149738470	149752499	1289	1238	55.3958	0.960434
736	NA	-0.0822999	8.55025	0.297947	EIF1AX	protein_coding	ENSG00000173674	eukaryotic translation initiation factor 1A X-linked [Source:HGNC Symbol;Acc:HGNC:3250]	0.0390607	35.7454	0.04276	0.292421	4360	17327	X	-1	20124518	20141844	10825	9927	50.6936	0.917044
737	NA	-0.059019	7.01568	0.301906	CAVIN3	protein_coding	ENSG00000170955	caveolae associated protein 3 [Source:HGNC Symbol;Acc:HGNC:9400]	0.0281002	35.7454	0.0314169	0.100711	1505	1702	11	-1	6318946	6320647	2880	2766	50.5575	0.960417
738	NA	-0.106308	7.07668	0.303072	APOO	protein_coding	ENSG00000184831	apolipoprotein O [Source:HGNC Symbol;Acc:HGNC:28727]	0.0506878	35.7454	0.0551613	0.235813	1570	74582	X	-1	23833353	23907934	1375	1287	42.4507	0.936
739	NA	0.110722	6.73626	0.303072	CHMP5	protein_coding	ENSG00000086065	charged multivesicular body protein 5 [Source:HGNC Symbol;Acc:HGNC:26942]	0.0527927	35.7454	0.057517	0.246808	1240	17191	9	1	33264879	33282069	2467	2138	50.2587	0.86664
740	NA	0.0978119	7.42592	0.303749	ERGIC2	protein_coding	ENSG00000087502	ERGIC and golgi 2 [Source:HGNC Symbol;Acc:HGNC:30208]	0.0466841	35.7454	0.0510065	0.273997	2000	43838	12	-1	29337352	29381189	3417	3083	47.012	0.902253
741	NA	0.0450285	6.89581	0.303749	RWDD2B	protein_coding	ENSG00000156253	RWD domain containing 2B [Source:HGNC Symbol;Acc:HGNC:1302]	0.0214973	35.7454	0.0231834	0.0658252	1385	14995	21	-1	29004384	29019378	2988	2852	41.8562	0.954485
742	NA	-0.217903	4.66959	0.303749	CUL5	protein_coding	ENSG00000166266	cullin 5 [Source:HGNC Symbol;Acc:HGNC:2556]	0.10404	35.7454	0.101869	0.269244	296	99044	11	1	108008733	108107776	795	722	46.6731	0.908176
743	NA	0.131539	5.50998	0.304658	ZDHHC2	protein_coding	ENSG00000104219	zinc finger DHHC-type containing 2 [Source:HGNC Symbol;Acc:HGNC:18469]	0.0628647	35.7454	0.068766	0.212962	530	68771	8	1	17156029	17224799	956	798	52.4461	0.834728
744	NA	-0.195991	4.66959	0.304658	ETNK1	protein_coding	ENSG00000139163	ethanolamine kinase 1 [Source:HGNC Symbol;Acc:HGNC:24649]	0.0936995	35.7454	0.104757	0.276221	296	65591	12	1	22625075	22690665	819	773	57.9444	0.943834
745	NA	-0.146679	4.65489	0.304658	ELMOD2	protein_coding	ENSG00000179387	ELMO domain containing 2 [Source:HGNC Symbol;Acc:HGNC:28111]	0.0701413	35.7454	0.076415	0.164848	293	29613	4	1	140524158	140553770	542	517	54.8975	0.953875
746	NA	0.120091	5.53962	0.305381	NET1	protein_coding	ENSG00000173848	neuroepithelial cell transforming 1 [Source:HGNC Symbol;Acc:HGNC:14592]	0.0574738	35.7454	0.0588884	0.158664	541	45913	10	1	5412551	5458463	1091	934	47.3576	0.856095
747	NA	0.226515	3.9837	0.305797	GAS8	protein_coding	ENSG00000141013	growth arrest specific 8 [Source:HGNC Symbol;Acc:HGNC:4166]	0.108472	35.7454	0.10804	0.213817	184	25347	16	1	90019629	90044975	400	352	45.2301	0.88
748	NA	-0.0261562	8.31071	0.305907	TAX1BP3	protein_coding	ENSG00000213977	Tax1 binding protein 3 [Source:HGNC Symbol;Acc:HGNC:30684]	0.012535	35.7454	0.0138083	0.0466095	3693	5787	17	-1	3662896	3668682	7104	6580	52.7006	0.926239
749	NA	-0.101701	5.55553	0.305907	AFMID	protein_coding	ENSG00000183077	arylformamidase [Source:HGNC Symbol;Acc:HGNC:20910]	0.0487439	35.7454	0.053291	0.144716	547	20385	17	1	78187317	78207701	774	735	57.5184	0.949612
750	NA	-0.200618	4.66471	0.305907	ZNF414	protein_coding	ENSG00000133250	zinc finger protein 414 [Source:HGNC Symbol;Acc:HGNC:20630]	0.0961628	35.7454	0.102705	0.249515	295	4487	19	-1	8509678	8514164	512	494	49.2955	0.964844
751	NA	0.157141	5.70806	0.308088	SGO1	protein_coding	ENSG00000129810	shugoshin 1 [Source:HGNC Symbol;Acc:HGNC:25088]	0.0755148	35.7454	0.082339	0.284177	608	25700	3	-1	20160593	20186292	1095	1019	48.4092	0.930594
752	NA	-0.189435	4.4825	0.308088	ATG2B	protein_coding	ENSG00000066739	autophagy related 2B [Source:HGNC Symbol;Acc:HGNC:20187]	0.0910575	35.7454	0.0985792	0.2275	260	84669	14	-1	96279202	96363870	500	453	55.5717	0.906
753	NA	0.128565	4.85245	0.308088	CLASP1	protein_coding	ENSG00000074054	cytoplasmic linker associated protein 1 [Source:HGNC Symbol;Acc:HGNC:17088]	0.0618022	35.7454	0.0621281	0.130811	336	311812	2	-1	121337776	121649587	744	685	63.6482	0.920699
754	NA	-0.132956	4.86101	0.308088	RNF20	protein_coding	ENSG00000155827	ring finger protein 20 [Source:HGNC Symbol;Acc:HGNC:10062]	0.0639302	35.7454	0.0710866	0.167641	338	29494	9	1	101533851	101563344	932	838	45.4797	0.899142
755	NA	0.0181952	7.65981	0.308088	CDCA7L	protein_coding	ENSG00000164649	cell division cycle associated 7 like [Source:HGNC Symbol;Acc:HGNC:30777]	0.00875109	35.7454	0.00961445	0.02162	2352	45185	7	-1	21900900	21946084	3972	3831	42.5714	0.964502
756	NA	-0.0957507	6.90411	0.308088	RAI14	protein_coding	ENSG00000039560	retinoic acid induced 14 [Source:HGNC Symbol;Acc:HGNC:14873]	0.046057	35.7454	0.0503395	0.221071	1393	176391	5	1	34656237	34832627	2148	1772	48.6337	0.824953
757	NA	-0.0879642	6.90204	0.308088	ZMPSTE24	protein_coding	ENSG00000084073	zinc metallopeptidase STE24 [Source:HGNC Symbol;Acc:HGNC:12877]	0.0423404	35.7454	0.046652	0.201448	1391	36078	1	1	40258107	40294184	2771	2558	53.1845	0.923132
758	NA	-0.0896126	5.81328	0.308088	SPC25	protein_coding	ENSG00000152253	SPC25, NDC80 kinetochore complex component [Source:HGNC Symbol;Acc:HGNC:24031]	0.043151	35.7454	0.0443252	0.115331	654	79240	2	-1	168834132	168913371	1182	1087	46.8114	0.919628
759	NA	-0.0197063	10.2328	0.308088	HSPA4	protein_coding	ENSG00000170606	heat shock protein family A (Hsp70) member 4 [Source:HGNC Symbol;Acc:HGNC:5237]	0.00949019	35.7454	0.0103754	0.0440414	13995	54488	5	1	133051962	133106449	25088	23952	40.6695	0.954719
760	NA	0.119991	6.51677	0.308088	THUMPD3	protein_coding	ENSG00000134077	THUMP domain containing 3 [Source:HGNC Symbol;Acc:HGNC:24493]	0.0577956	35.7454	0.0643799	0.280427	1065	23950	3	1	9362842	9386791	2285	2050	52.3532	0.897155
761	NA	0.0933415	7.17952	0.308088	SPART	protein_coding	ENSG00000133104	spartin [Source:HGNC Symbol;Acc:HGNC:18514]	0.0449631	35.7454	0.0497681	0.226905	1686	68543	13	-1	36301638	36370180	4335	3151	41.7461	0.726874
762	NA	0.0770812	7.41215	0.308088	CDT1	protein_coding	ENSG00000167513	chromatin licensing and DNA replication factor 1 [Source:HGNC Symbol;Acc:HGNC:24576]	0.037136	35.7454	0.0411017	0.175557	1981	6046	16	1	88803213	88809258	3164	3062	43.372	0.967762
763	NA	0.0965741	7.33127	0.308172	TIMM17A	protein_coding	ENSG00000134375	translocase of inner mitochondrial membrane 17A [Source:HGNC Symbol;Acc:HGNC:17315]	0.046554	35.7454	0.0506285	0.254141	1873	15171	1	1	201955491	201970661	3775	3500	55.0243	0.927152
764	NA	-0.108063	6.83517	0.308172	YTHDF3	protein_coding	ENSG00000185728	YTH N6-methyladenosine RNA binding protein 3 [Source:HGNC Symbol;Acc:HGNC:26465]	0.0520961	35.7454	0.056909	0.235866	1328	44234	8	1	63168553	63212786	2403	2262	49.2542	0.941323
765	NA	0.218248	4.13256	0.308186	ZNF836	protein_coding	ENSG00000196267	zinc finger protein 836 [Source:HGNC Symbol;Acc:HGNC:34333]	0.105257	35.7454	0.117056	0.249976	204	17780	19	-1	52153864	52171643	359	348	55.3448	0.969359
766	NA	-0.14871	5.12547	0.308186	ZNF22	protein_coding	ENSG00000165512	zinc finger protein 22 [Source:HGNC Symbol;Acc:HGNC:13012]	0.0717521	35.7454	0.0786505	0.206169	406	4852	10	1	45000475	45005326	702	635	48.989	0.904558
767	NA	0.232176	4.01472	0.308186	BAIAP2L1	protein_coding	ENSG00000006453	BAI1 associated protein 2 like 1 [Source:HGNC Symbol;Acc:HGNC:21649]	0.112028	35.7454	0.119065	0.227818	188	109418	7	-1	98291651	98401068	844	787	48.2961	0.932464
768	NA	-0.104332	7.49218	0.309799	TRIOBP	protein_coding	ENSG00000100106	TRIO and F-actin binding protein [Source:HGNC Symbol;Acc:HGNC:17009]	0.0504151	35.7454	0.0524898	0.286354	2094	79569	22	1	37696988	37776556	3557	2078	42.9827	0.5842
769	NA	-0.116652	6.22997	0.310726	LARP6	protein_coding	ENSG00000166173	La ribonucleoprotein domain family member 6 [Source:HGNC Symbol;Acc:HGNC:24012]	0.0564222	35.7454	0.0618245	0.236747	873	25030	15	-1	70829130	70854159	1534	1332	51.4002	0.868318
770	NA	0.169971	4.70331	0.311629	ARSA	protein_coding	ENSG00000100299	arylsulfatase A [Source:HGNC Symbol;Acc:HGNC:713]	0.0822939	35.7454	0.0876394	0.201832	303	5420	22	-1	50622754	50628173	371	367	57.3733	0.989218
771	NA	-0.215817	3.80886	0.311629	ZNF84	protein_coding	ENSG00000198040	zinc finger protein 84 [Source:HGNC Symbol;Acc:HGNC:13159]	0.104515	35.7454	0.116703	0.197072	163	26013	12	1	133037292	133063304	304	256	43.1367	0.842105
772	NA	-0.119586	5.76163	0.312514	SENP2	protein_coding	ENSG00000163904	SUMO specific peptidase 2 [Source:HGNC Symbol;Acc:HGNC:23116]	0.057966	35.7454	0.0639702	0.19634	631	51056	3	1	185582496	185633551	1642	1285	50.4374	0.782582
773	NA	-0.118235	4.77755	0.312916	C2CD2	protein_coding	ENSG00000157617	C2 calcium dependent domain containing 2 [Source:HGNC Symbol;Acc:HGNC:1266]	0.0573444	35.7454	0.0622259	0.121166	319	68779	21	-1	41885112	41953890	1437	605	48.9835	0.421016
774	NA	-0.123562	5.58167	0.31292	GOLGB1	protein_coding	ENSG00000173230	golgin B1 [Source:HGNC Symbol;Acc:HGNC:4429]	0.0599459	35.7454	0.0664942	0.184549	557	86569	3	-1	121663199	121749767	2585	1330	36.0218	0.514507
775	NA	-0.0599377	5.65735	0.313796	PIGQ	protein_coding	ENSG00000007541	phosphatidylinositol glycan anchor biosynthesis class Q [Source:HGNC Symbol;Acc:HGNC:14135]	0.0291077	35.7454	0.030132	0.05607	587	17142	16	1	566995	584136	1123	1002	56.7116	0.892253
776	NA	0.03598	7.74669	0.313796	HBS1L	protein_coding	ENSG00000112339	HBS1 like translational GTPase [Source:HGNC Symbol;Acc:HGNC:4834]	0.0174767	35.7454	0.0187577	0.0638518	2498	142679	6	-1	134960378	135103056	4561	4444	56.9734	0.974348
777	NA	-0.0475166	8.49046	0.314488	SHC1	protein_coding	ENSG00000160691	SHC adaptor protein 1 [Source:HGNC Symbol;Acc:HGNC:10840]	0.0230986	35.7454	0.0253478	0.123631	4183	12098	1	-1	154962298	154974395	8144	7507	49.1515	0.921783
778	NA	-0.290777	3.18806	0.315085	MALL	protein_coding	ENSG00000144063	mal, T cell differentiation protein like [Source:HGNC Symbol;Acc:HGNC:6818]	0.141453	35.7454	0.152556	0.249911	106	32697	2	-1	110083870	110116566	244	221	53.3122	0.905738
779	NA	0.122774	7.22666	0.315324	DNAJB6	protein_coding	ENSG00000105993	DnaJ heat shock protein family (Hsp40) member B6 [Source:HGNC Symbol;Acc:HGNC:14888]	0.0597577	35.7454	0.0641547	0.242782	1742	82059	7	1	157335381	157417439	4093	3644	57.2168	0.890301
780	NA	-0.25613	4.10399	0.315324	DCUN1D3	protein_coding	ENSG00000188215	defective in cullin neddylation 1 domain containing 3 [Source:HGNC Symbol;Acc:HGNC:28734]	0.124692	35.7454	0.132107	0.2496	200	45460	16	-1	20854925	20900384	382	338	48.7692	0.884817
781	NA	0.0569593	6.75705	0.315496	QSER1	protein_coding	ENSG00000060749	glutamine and serine rich 1 [Source:HGNC Symbol;Acc:HGNC:26154]	0.027741	35.7454	0.0279112	0.0806509	1258	100139	11	1	32893178	32993316	2463	2332	45.5081	0.946813
782	NA	-0.163235	4.77755	0.315582	ZNF830	protein_coding	ENSG00000198783	zinc finger protein 830 [Source:HGNC Symbol;Acc:HGNC:28291]	0.0795287	35.7454	0.0862069	0.220812	319	2246	17	1	34961530	34963775	661	592	39.4814	0.895613
783	NA	-0.0859595	8.71605	0.315615	AK2	protein_coding	ENSG00000004455	adenylate kinase 2 [Source:HGNC Symbol;Acc:HGNC:362]	0.0418929	35.7454	0.0457999	0.294735	4891	73057	1	-1	33007940	33080996	9762	8859	53.0237	0.907498
784	NA	-0.11544	6.94294	0.316561	ABI2	protein_coding	ENSG00000138443	abl interactor 2 [Source:HGNC Symbol;Acc:HGNC:24011]	0.0563307	35.7454	0.0593317	0.273573	1431	119505	2	1	203328219	203447723	3639	2179	55.9261	0.598791
785	NA	0.187354	4.55817	0.316561	TBC1D25	protein_coding	ENSG00000068354	TBC1 domain family member 25 [Source:HGNC Symbol;Acc:HGNC:8092]	0.0914389	35.7454	0.0946251	0.215355	274	23153	X	1	48539457	48562609	514	499	45.3607	0.970817
786	NA	0.0648909	6.42736	0.316561	DENND1A	protein_coding	ENSG00000119522	DENN domain containing 1A [Source:HGNC Symbol;Acc:HGNC:29324]	0.0316738	35.7454	0.0336159	0.100144	1001	550499	9	-1	123379654	123930152	2079	1918	57.6648	0.922559
787	NA	-0.113149	6.93688	0.316857	IP6K2	protein_coding	ENSG00000068745	inositol hexakisphosphate kinase 2 [Source:HGNC Symbol;Acc:HGNC:17313]	0.0552846	35.7454	0.0607497	0.294351	1425	52351	3	-1	48688003	48740353	2476	2345	51.0422	0.947092
788	NA	0.0493386	6.33358	0.316857	FABP5	protein_coding	ENSG00000164687	fatty acid binding protein 5 [Source:HGNC Symbol;Acc:HGNC:3560]	0.0241091	35.7454	0.0259429	0.0644944	938	4415	8	1	81280363	81284777	2688	2443	49.1662	0.908854
789	NA	0.172245	5.37302	0.316857	COA7	protein_coding	ENSG00000162377	cytochrome c oxidase assembly factor 7 (putative) [Source:HGNC Symbol;Acc:HGNC:25716]	0.0841837	35.7454	0.0921524	0.28937	482	13916	1	-1	52684451	52698366	936	851	51.3102	0.909188
790	NA	0.121394	6.38495	0.316857	ISCA1	protein_coding	ENSG00000135070	iron-sulfur cluster assembly 1 [Source:HGNC Symbol;Acc:HGNC:28660]	0.0593378	35.7454	0.0655031	0.268149	972	18557	9	-1	86264546	86283102	1954	1879	50.3885	0.961617
791	NA	0.101493	6.77755	0.316857	LUC7L2	protein_coding	ENSG00000146963	LUC7 like 2, pre-mRNA splicing factor [Source:HGNC Symbol;Acc:HGNC:21608]	0.0496284	35.7454	0.0544551	0.23962	1276	83099	7	1	139340359	139423457	2359	2148	39.5517	0.910555
792	NA	-0.109957	6.98272	0.316857	DLG1	protein_coding	ENSG00000075711	discs large MAGUK scaffold protein 1 [Source:HGNC Symbol;Acc:HGNC:2900]	0.053775	35.7454	0.0594512	0.289312	1471	256741	3	-1	197042560	197299300	2991	2240	43.3299	0.748913
793	NA	0.083387	6.05259	0.318343	ARL4D	protein_coding	ENSG00000175906	ADP ribosylation factor like GTPase 4D [Source:HGNC Symbol;Acc:HGNC:656]	0.0408548	35.7454	0.0451597	0.131266	772	2179	17	1	43398959	43401137	1473	1338	52.5964	0.90835
794	NA	0.0155309	8.54561	0.318343	MRPL51	protein_coding	ENSG00000111639	mitochondrial ribosomal protein L51 [Source:HGNC Symbol;Acc:HGNC:14044]	0.007615	35.7454	0.00836021	0.0240142	4346	1956	12	-1	6491886	6493841	7761	7263	54.1699	0.935833
795	NA	-0.0908725	7.0022	0.318343	UBAP1	protein_coding	ENSG00000165006	ubiquitin associated protein 1 [Source:HGNC Symbol;Acc:HGNC:12461]	0.044556	35.7454	0.0485244	0.221107	1491	73519	9	1	34179005	34252523	3104	2870	50.2045	0.924613
796	NA	0.124583	5.60734	0.318343	ARL6IP6	protein_coding	ENSG00000177917	ADP ribosylation factor like GTPase 6 interacting protein 6 [Source:HGNC Symbol;Acc:HGNC:24048]	0.0610904	35.7454	0.0656342	0.19289	567	43361	2	1	152717893	152761253	955	859	51.8696	0.899476
797	NA	0.0483706	7.76449	0.318343	HMGB2	protein_coding	ENSG00000164104	high mobility group box 2 [Source:HGNC Symbol;Acc:HGNC:5000]	0.0237233	35.7454	0.0256697	0.0924889	2529	3431	4	-1	173331695	173335125	8371	7177	35.7177	0.857365
798	NA	-0.088813	5.79105	0.318343	FN3KRP	protein_coding	ENSG00000141560	fructosamine 3 kinase related protein [Source:HGNC Symbol;Acc:HGNC:25700]	0.0435608	35.7454	0.0463225	0.123556	644	13646	17	1	82716683	82730328	1291	1226	51.9184	0.949651
799	NA	0.176296	4.91957	0.318343	KIF13A	protein_coding	ENSG00000137177	kinesin family member 13A [Source:HGNC Symbol;Acc:HGNC:14566]	0.0864839	35.7454	0.0963632	0.270813	352	228441	6	-1	17759183	17987623	1655	1119	44.7578	0.676133
800	NA	-0.0823224	5.77075	0.3187	TES	protein_coding	ENSG00000135269	testin LIM domain protein [Source:HGNC Symbol;Acc:HGNC:14620]	0.0404062	35.7454	0.0432681	0.114104	635	48291	7	1	116210493	116258783	2418	1892	43.4841	0.782465
801	NA	-0.0656531	9.13344	0.320362	MYL12B	protein_coding	ENSG00000118680	myosin light chain 12B [Source:HGNC Symbol;Acc:HGNC:29827]	0.0322728	35.7454	0.0350496	0.236676	6532	16376	18	1	3261909	3278284	13308	12571	50.9115	0.94462
802	NA	0.115612	5.82427	0.320362	C1orf123	protein_coding	ENSG00000162384	chromosome 1 open reading frame 123 [Source:HGNC Symbol;Acc:HGNC:26059]	0.0568612	35.7454	0.0627913	0.203242	659	6519	1	-1	53214099	53220617	1312	1175	50.8264	0.895579
803	NA	0.079675	8.91957	0.320362	UBE2D2	protein_coding	ENSG00000131508	ubiquitin conjugating enzyme E2 D2 [Source:HGNC Symbol;Acc:HGNC:12475]	0.0391943	35.7454	0.0429505	0.258654	5632	102003	5	1	139526431	139628433	10350	9726	47.2665	0.93971
804	NA	0.0894449	7.67445	0.320362	NME4	protein_coding	ENSG00000103202	NME/NM23 nucleoside diphosphate kinase 4 [Source:HGNC Symbol;Acc:HGNC:7852]	0.0440148	35.7454	0.0472444	0.264251	2376	13643	16	1	396725	410367	3559	3249	54.9347	0.912897
805	NA	-0.174331	5.17781	0.320362	CNTLN	protein_coding	ENSG00000044459	centlein [Source:HGNC Symbol;Acc:HGNC:23432]	0.085791	35.7454	0.0956527	0.295199	421	368942	9	1	17134982	17503923	896	655	47.1008	0.731027
806	NA	-0.220105	5.08949	0.320397	TMEM164	protein_coding	ENSG00000157600	transmembrane protein 164 [Source:HGNC Symbol;Acc:HGNC:26217]	0.108358	35.7454	0.1041	0.282874	396	180104	X	1	110002631	110182734	902	852	54.6009	0.944568
807	NA	-0.1308	6.00896	0.320397	GRAMD1A	protein_coding	ENSG00000089351	GRAM domain containing 1A [Source:HGNC Symbol;Acc:HGNC:29305]	0.0644072	35.7454	0.0702554	0.249925	749	31688	19	1	34994784	35026471	1548	1257	57.2307	0.812016
808	NA	-0.112709	7.00317	0.321263	C16orf72	protein_coding	ENSG00000182831	chromosome 16 open reading frame 72 [Source:HGNC Symbol;Acc:HGNC:30103]	0.0555496	35.7454	0.0616427	0.321332	1492	29993	16	1	9091648	9121640	2955	2793	53.0541	0.945178
809	NA	-0.0570343	5.83735	0.321566	SH3RF1	protein_coding	ENSG00000154447	SH3 domain containing ring finger 1 [Source:HGNC Symbol;Acc:HGNC:17650]	0.0281374	35.7454	0.0313232	0.0695347	665	176850	4	-1	169094256	169271105	1227	1181	43.2769	0.96251
810	NA	0.155633	5.13609	0.321566	ALG1	protein_coding	ENSG00000033011	ALG1, chitobiosyldiphosphodolichol beta-mannosyltransferase [Source:HGNC Symbol;Acc:HGNC:18294]	0.0767912	35.7454	0.085133	0.247237	409	53420	16	1	5033960	5087379	981	938	48.7612	0.956167
811	NA	0.255303	3.42592	0.321566	RIMKLB	protein_coding	ENSG00000166532	ribosomal modification protein rimK like family member B [Source:HGNC Symbol;Acc:HGNC:29228]	0.12597	35.7454	0.130551	0.208384	125	101496	12	1	8681600	8783095	435	398	52.3141	0.914943
812	NA	0.231614	3.77302	0.321566	DNMT3A	protein_coding	ENSG00000119772	DNA methyltransferase 3 alpha [Source:HGNC Symbol;Acc:HGNC:2978]	0.114307	35.7454	0.124127	0.226257	159	114736	2	-1	25227855	25342590	352	296	55.7669	0.840909
813	NA	-0.262889	3.66959	0.321869	MORN4	protein_coding	ENSG00000171160	MORN repeat containing 4 [Source:HGNC Symbol;Acc:HGNC:24001]	0.129807	35.7454	0.132516	0.239728	148	18948	10	-1	97614553	97633500	268	229	54.7205	0.854478
814	NA	0.119697	6.39824	0.321983	COX11	protein_coding	ENSG00000166260	COX11, cytochrome c oxidase copper chaperone [Source:HGNC Symbol;Acc:HGNC:2261]	0.0591249	35.7454	0.0622681	0.252678	981	16884	17	-1	54951902	54968785	1953	1846	56.1013	0.945212
815	NA	-0.0492033	5.78656	0.322683	FAM219A	protein_coding	ENSG00000164970	family with sequence similarity 219 member A [Source:HGNC Symbol;Acc:HGNC:19920]	0.0243232	35.7454	0.0268873	0.0529304	642	60387	9	-1	34398184	34458570	1244	1091	47.8873	0.87701
816	NA	-0.0481343	5.74785	0.323235	SDHAF3	protein_coding	ENSG00000196636	succinate dehydrogenase complex assembly factor 3 [Source:HGNC Symbol;Acc:HGNC:21752]	0.0238109	35.7454	0.0261107	0.0514406	625	65174	7	1	97116590	97181763	1450	1390	49.3094	0.958621
817	NA	-0.033997	5.67202	0.323976	ME2	protein_coding	ENSG00000082212	malic enzyme 2 [Source:HGNC Symbol;Acc:HGNC:6984]	0.0168312	35.7454	0.0183006	0.0294328	593	75524	18	1	50878734	50954257	1645	1387	50.2812	0.843161
818	NA	0.08507	8.66501	0.324026	HSBP1	protein_coding	ENSG00000230989	heat shock factor binding protein 1 [Source:HGNC Symbol;Acc:HGNC:5203]	0.0421299	35.7454	0.0456306	0.26784	4721	11895	16	1	83807843	83819737	9411	8900	58.0718	0.945702
819	NA	-0.053671	6.84923	0.324262	SAMD4B	protein_coding	ENSG00000179134	sterile alpha motif domain containing 4B [Source:HGNC Symbol;Acc:HGNC:25492]	0.026592	35.7454	0.0291456	0.078513	1341	43315	19	1	39342396	39385710	2700	2297	46.1419	0.850741
820	NA	0.0460449	7.51813	0.324443	CHURC1	protein_coding	ENSG00000258289	churchill domain containing 1 [Source:HGNC Symbol;Acc:HGNC:20099]	0.0228229	35.7454	0.0245723	0.0897427	2132	30231	14	1	64914361	64944591	5084	4303	47.5475	0.846381
821	NA	-0.0385409	9.41379	0.324905	ANP32B	protein_coding	ENSG00000136938	acidic nuclear phosphoprotein 32 family member B [Source:HGNC Symbol;Acc:HGNC:16677]	0.0191178	35.7454	0.020948	0.114469	7933	32583	9	1	97983361	98015943	21570	11646	37.234	0.539917
822	NA	0.0173122	7.35419	0.324905	CAMLG	protein_coding	ENSG00000164615	calcium modulating ligand [Source:HGNC Symbol;Acc:HGNC:1471]	0.00858878	35.7454	0.00951395	0.020074	1903	13660	5	1	134738501	134752160	3247	3004	49.1528	0.925162
823	NA	0.0180559	9.64517	0.327033	OSTC	protein_coding	ENSG00000198856	oligosaccharyltransferase complex non-catalytic subunit [Source:HGNC Symbol;Acc:HGNC:24448]	0.00897725	35.7454	0.00980593	0.0320786	9313	17237	4	1	108650584	108667820	15086	14781	52.1407	0.979783
824	NA	-0.183442	4.96793	0.327033	STK38L	protein_coding	ENSG00000211455	serine/threonine kinase 38 like [Source:HGNC Symbol;Acc:HGNC:17848]	0.0912248	35.7454	0.101429	0.296871	364	81992	12	1	27243968	27325959	737	662	49.0755	0.898236
825	NA	-0.0243264	7.93232	0.327033	COL6A1	protein_coding	ENSG00000142156	collagen type VI alpha 1 chain [Source:HGNC Symbol;Acc:HGNC:2211]	0.0121048	35.7454	0.0128209	0.0375442	2841	23314	21	1	45981737	46005050	3468	3324	67.611	0.958478
826	NA	-0.32067	2.72692	0.327033	CORO6	protein_coding	ENSG00000167549	coronin 6 [Source:HGNC Symbol;Acc:HGNC:21356]	0.15966	35.7454	0.172026	0.240513	77	8152	17	-1	29614756	29622907	195	187	47.0802	0.958974
827	NA	-0.0478909	6.70331	0.327033	C6orf106	protein_coding	ENSG00000196821	chromosome 6 open reading frame 106 [Source:HGNC Symbol;Acc:HGNC:21215]	0.0238464	35.7454	0.0259811	0.0743201	1212	109572	6	-1	34587288	34696859	2481	2394	47.9227	0.964933
828	NA	-0.0114208	8.47834	0.327033	PDAP1	protein_coding	ENSG00000106244	PDGFA associated protein 1 [Source:HGNC Symbol;Acc:HGNC:14634]	0.00568792	35.7454	0.00622435	0.0149574	4148	16782	7	-1	99392048	99408829	8408	8228	55.2586	0.978592
829	NA	-0.0119531	8.06839	0.327033	EIF3M	protein_coding	ENSG00000149100	eukaryotic translation initiation factor 3 subunit M [Source:HGNC Symbol;Acc:HGNC:24460]	0.0059535	35.7454	0.00662428	0.0138949	3122	22465	11	1	32583798	32606262	7074	6402	50.313	0.905004
830	NA	-0.1229	5.21168	0.327033	NAA30	protein_coding	ENSG00000139977	N(alpha)-acetyltransferase 30, NatC catalytic subunit [Source:HGNC Symbol;Acc:HGNC:19844]	0.0612282	35.7454	0.0663136	0.172155	431	25374	14	1	57390544	57415917	1058	974	51.5082	0.920605
831	NA	0.0214775	6.80997	0.327033	ALDH9A1	protein_coding	ENSG00000143149	aldehyde dehydrogenase 9 family member A1 [Source:HGNC Symbol;Acc:HGNC:412]	0.0107106	35.7454	0.0116886	0.0209956	1305	36648	1	-1	165662216	165698863	2445	2132	47.674	0.871984
832	NA	-0.316711	2.83517	0.327033	RSPH3	protein_coding	ENSG00000130363	radial spoke head 3 homolog [Source:HGNC Symbol;Acc:HGNC:21054]	0.158017	35.7454	0.171539	0.236899	83	27317	6	-1	158972871	159000187	1044	255	48.0784	0.244253
833	NA	-0.0703919	9.48821	0.327033	HNRNPU	protein_coding	ENSG00000153187	heterogeneous nuclear ribonucleoprotein U [Source:HGNC Symbol;Acc:HGNC:5048]	0.0351261	35.7454	0.0384533	0.304203	8353	23923	1	-1	244840638	244864560	16183	14411	52.7788	0.890502
834	NA	0.17939	4.91135	0.327033	PARD3	protein_coding	ENSG00000148498	par-3 family cell polarity regulator [Source:HGNC Symbol;Acc:HGNC:16051]	0.0895182	35.7454	0.0982118	0.274868	350	705766	10	-1	34109560	34815325	1961	622	42.7186	0.317185
835	NA	0.119208	6.58555	0.327033	ASAH1	protein_coding	ENSG00000104763	N-acylsphingosine amidohydrolase 1 [Source:HGNC Symbol;Acc:HGNC:735]	0.0594873	35.7454	0.0661508	0.288256	1117	29007	8	-1	18055992	18084998	2472	2074	57.418	0.838997
836	NA	-0.191773	4.92366	0.327033	ASXL2	protein_coding	ENSG00000143970	additional sex combs like 2, transcriptional regulator [Source:HGNC Symbol;Acc:HGNC:23805]	0.0957417	35.7454	0.104706	0.298634	353	144764	2	-1	25733753	25878516	803	735	49.5673	0.915318
837	NA	-0.0812176	5.85888	0.327033	TBCC	protein_coding	ENSG00000124659	tubulin folding cofactor C [Source:HGNC Symbol;Acc:HGNC:11580]	0.0405491	35.7454	0.0438066	0.119866	675	1616	6	-1	42744481	42746096	1076	997	46.7733	0.92658
838	NA	-0.179231	4.8864	0.327033	FKTN	protein_coding	ENSG00000106692	fukutin [Source:HGNC Symbol;Acc:HGNC:3622]	0.0895039	35.7454	0.0974064	0.276321	344	82989	9	1	105558130	105641118	1250	663	54.8944	0.5304
839	NA	0.102559	5.51813	0.327033	GEMIN2	protein_coding	ENSG00000092208	gem nuclear organelle associated protein 2 [Source:HGNC Symbol;Acc:HGNC:10884]	0.0512764	35.7454	0.0566513	0.151241	533	22751	14	1	39114223	39136973	1028	979	52.5424	0.952335
840	NA	0.273454	3.25455	0.327033	ZNF507	protein_coding	ENSG00000168813	zinc finger protein 507 [Source:HGNC Symbol;Acc:HGNC:23783]	0.136747	35.7454	0.152058	0.247545	111	42074	19	1	32345594	32387667	253	215	33.6651	0.849802
841	NA	-0.104346	6.27712	0.327033	MPHOSPH6	protein_coding	ENSG00000135698	M-phase phosphoprotein 6 [Source:HGNC Symbol;Acc:HGNC:7214]	0.0521834	35.7454	0.055498	0.197501	902	22429	16	-1	82147798	82170226	9157	2071	51.4042	0.226166
842	NA	-0.167448	4.24149	0.327033	KIAA0556	protein_coding	ENSG00000047578	KIAA0556 [Source:HGNC Symbol;Acc:HGNC:29068]	0.0837603	35.7454	0.0890412	0.17562	220	230237	16	1	27550133	27780369	392	266	36.8872	0.678571
843	NA	0.132459	5.82208	0.327033	MKLN1	protein_coding	ENSG00000128585	muskelin 1 [Source:HGNC Symbol;Acc:HGNC:7109]	0.0662732	35.7454	0.0720995	0.253641	658	386541	7	1	131110096	131496636	1441	1285	47.0646	0.891742
844	NA	-0.200233	5.10759	0.327033	TIMP3	protein_coding	ENSG00000100234	TIMP metallopeptidase inhibitor 3 [Source:HGNC Symbol;Acc:HGNC:11822]	0.100199	35.7454	0.106334	0.290422	401	61343	22	1	32801701	32863043	945	857	58.5519	0.906878
845	NA	-0.0888442	7.75877	0.327033	EIF4EBP2	protein_coding	ENSG00000148730	eukaryotic translation initiation factor 4E binding protein 2 [Source:HGNC Symbol;Acc:HGNC:3289]	0.0444599	35.7454	0.048791	0.274377	2519	24240	10	1	70404379	70428618	4516	4378	58.6971	0.969442
846	NA	-0.135648	4.93181	0.327033	LSM11	protein_coding	ENSG00000155858	LSM11, U7 small nuclear RNA associated [Source:HGNC Symbol;Acc:HGNC:30860]	0.0678892	35.7454	0.0694238	0.164999	355	17015	5	1	157743695	157760709	705	637	47.3203	0.903546
847	NA	-0.0839407	7.98124	0.327033	SUMO3	protein_coding	ENSG00000184900	small ubiquitin-like modifier 3 [Source:HGNC Symbol;Acc:HGNC:11124]	0.0420118	35.7454	0.0447817	0.261617	2939	13163	21	-1	44805617	44818779	5661	5440	57.4801	0.960961
848	NA	-0.123672	6.7559	0.327033	NCS1	protein_coding	ENSG00000107130	neuronal calcium sensor 1 [Source:HGNC Symbol;Acc:HGNC:3953]	0.0619266	35.7454	0.0672354	0.314377	1257	64727	9	1	130172578	130237304	2362	2222	58.892	0.940728
849	NA	-0.0609382	5.96396	0.327033	SPATS2L	protein_coding	ENSG00000196141	spermatogenesis associated serine rich 2 like [Source:HGNC Symbol;Acc:HGNC:24574]	0.0305177	35.7454	0.0325018	0.0629378	726	176383	2	1	200305881	200482263	1477	1302	52.629	0.881517
850	NA	-0.219031	4.8822	0.327033	AVL9	protein_coding	ENSG00000105778	AVL9 cell migration associated [Source:HGNC Symbol;Acc:HGNC:28994]	0.10972	35.7454	0.103372	0.279948	343	93296	7	1	32495426	32588721	867	791	50.5714	0.912341
851	NA	0.0641917	6.43885	0.327033	ZBTB8OS	protein_coding	ENSG00000176261	zinc finger and BTB domain containing 8 opposite strand [Source:HGNC Symbol;Acc:HGNC:24094]	0.0321596	35.7454	0.0343078	0.10554	1009	50732	1	-1	32600172	32650903	1910	1813	55.7181	0.949215
852	NA	-0.138997	5.63006	0.327033	SH3BP1	protein_coding	ENSG00000100092	SH3 domain binding protein 1 [Source:HGNC Symbol;Acc:HGNC:10824]	0.0696466	35.7454	0.0734766	0.245177	576	21466	22	1	37634654	37656119	1455	1377	49.3021	0.946392
853	NA	-0.062495	7.36928	0.327297	AP3M1	protein_coding	ENSG00000185009	adaptor related protein complex 3 subunit mu 1 [Source:HGNC Symbol;Acc:HGNC:569]	0.0313287	35.7454	0.0335349	0.138843	1923	30809	10	-1	74120255	74151063	3640	3579	65.755	0.983242
854	NA	-0.296304	2.52622	0.327467	FAM81A	protein_coding	ENSG00000157470	family with sequence similarity 81 member A [Source:HGNC Symbol;Acc:HGNC:28379]	0.148608	35.7454	0.163607	0.19648	67	150857	15	1	59372693	59523549	291	276	52.4891	0.948454
855	NA	0.281593	2.95199	0.327467	CD55	protein_coding	ENSG00000196352	CD55 molecule (Cromer blood group) [Source:HGNC Symbol;Acc:HGNC:2665]	0.141258	35.7454	0.157865	0.218395	90	65429	1	1	207321376	207386804	389	344	49.8808	0.884319
856	NA	-0.0225323	8.20455	0.328072	NBL1	protein_coding	ENSG00000158747	neuroblastoma 1, DAN family BMP antagonist [Source:HGNC Symbol;Acc:HGNC:7650]	0.0113132	35.7454	0.0124709	0.0404757	3431	61478	1	1	19596979	19658456	6655	6506	57.9152	0.977611
857	NA	-0.058413	6.315	0.328072	MED31	protein_coding	ENSG00000108590	mediator complex subunit 31 [Source:HGNC Symbol;Acc:HGNC:24260]	0.0293484	35.7454	0.032291	0.0929239	926	8320	17	-1	6643315	6651634	1891	1756	50.1526	0.928609
858	NA	0.188112	4.64004	0.328072	CHRNA5	protein_coding	ENSG00000169684	cholinergic receptor nicotinic alpha 5 subunit [Source:HGNC Symbol;Acc:HGNC:1959]	0.0945614	35.7454	0.105524	0.267697	290	29750	15	1	78565520	78595269	632	597	47.0117	0.94462
859	NA	0.194902	4.76847	0.328072	RNF168	protein_coding	ENSG00000163961	ring finger protein 168 [Source:HGNC Symbol;Acc:HGNC:26661]	0.097976	35.7454	0.108097	0.2865	317	34986	3	-1	196468783	196503768	1524	1326	28.1893	0.870079
860	NA	-0.171566	4.15362	0.328072	FITM2	protein_coding	ENSG00000197296	fat storage inducing transmembrane protein 2 [Source:HGNC Symbol;Acc:HGNC:16135]	0.0862703	35.7454	0.0890505	0.17284	207	8332	20	-1	44302838	44311169	444	406	55.83	0.914414
861	NA	0.117851	6.69973	0.328072	ADI1	protein_coding	ENSG00000182551	acireductone dioxygenase 1 [Source:HGNC Symbol;Acc:HGNC:30576]	0.059264	35.7454	0.0644504	0.287509	1209	22376	2	-1	3497361	3519736	2433	2292	52.849	0.942047
862	NA	-0.193819	4.96396	0.328072	CCDC88A	protein_coding	ENSG00000115355	coiled-coil domain containing 88A [Source:HGNC Symbol;Acc:HGNC:25523]	0.0974665	35.7454	0.103894	0.30497	363	132054	2	-1	55287842	55419895	991	691	45.0941	0.697275
863	NA	-0.0416003	7.95199	0.328072	ALCAM	protein_coding	ENSG00000170017	activated leukocyte cell adhesion molecule [Source:HGNC Symbol;Acc:HGNC:400]	0.0209236	35.7454	0.0229962	0.0930217	2880	209992	3	1	105366909	105576900	4412	3930	60.9565	0.890752
864	NA	0.117102	6.18465	0.328706	RFC1	protein_coding	ENSG00000035928	replication factor C subunit 1 [Source:HGNC Symbol;Acc:HGNC:9969]	0.0589415	35.7454	0.0643949	0.238632	846	78920	4	-1	39287456	39366375	1618	1394	47.5882	0.861557
865	NA	-0.116168	6.40411	0.32949	PNN	protein_coding	ENSG00000100941	pinin, desmosome associated protein [Source:HGNC Symbol;Acc:HGNC:9162]	0.0585211	35.7454	0.0636548	0.272415	985	8036	14	1	39175183	39183218	9110	6908	19.5751	0.758288
866	NA	-0.130757	6.10399	0.331541	ZRANB1	protein_coding	ENSG00000019995	zinc finger RANBP2-type containing 1 [Source:HGNC Symbol;Acc:HGNC:18224]	0.0659862	35.7454	0.072918	0.295416	800	46067	10	1	124942123	124988189	1789	1398	52.8312	0.781442
867	NA	-0.247627	3.60988	0.332154	ZBTB14	protein_coding	ENSG00000198081	zinc finger and BTB domain containing 14 [Source:HGNC Symbol;Acc:HGNC:12860]	0.125054	35.7454	0.134751	0.238841	142	8035	18	-1	5289019	5297053	410	378	45.1984	0.921951
868	NA	-0.10886	6.37751	0.332913	RBM12	protein_coding	ENSG00000244462	RNA binding motif protein 12 [Source:HGNC Symbol;Acc:HGNC:9898]	0.0550282	35.7454	0.0587279	0.215315	967	16032	20	-1	35648925	35664956	1999	1870	56.7449	0.935468
869	NA	-0.021248	8.87059	0.332913	SEC61A1	protein_coding	ENSG00000058262	Sec61 translocon alpha 1 subunit [Source:HGNC Symbol;Acc:HGNC:18276]	0.0107442	35.7454	0.0116701	0.0408213	5444	20043	3	1	128051641	128071683	8926	8761	56.5732	0.981515
870	NA	-0.0605154	8.54395	0.332913	PDXK	protein_coding	ENSG00000160209	pyridoxal kinase [Source:HGNC Symbol;Acc:HGNC:8819]	0.030606	35.7454	0.0328556	0.18707	4341	43214	21	1	43719094	43762307	8491	7988	48.4201	0.940761
871	NA	-0.173318	4.48804	0.332913	DCAF1	protein_coding	ENSG00000145041	DDB1 and CUL4 associated factor 1 [Source:HGNC Symbol;Acc:HGNC:30911]	0.0876714	35.7454	0.0937237	0.201465	261	104136	3	-1	51395867	51500002	554	517	49.4371	0.933213
872	NA	-0.0452518	7.31422	0.333303	CLK3	protein_coding	ENSG00000179335	CDC like kinase 3 [Source:HGNC Symbol;Acc:HGNC:2071]	0.022903	35.7454	0.0249409	0.0816385	1851	46915	15	1	74598500	74645414	3789	3628	38.532	0.957509
873	NA	-0.117725	6.18806	0.333557	BPTF	protein_coding	ENSG00000171634	bromodomain PHD finger transcription factor [Source:HGNC Symbol;Acc:HGNC:3581]	0.0596125	35.7454	0.066043	0.260084	848	158855	17	1	67825524	67984378	5154	2873	21.897	0.557431
874	NA	-0.142713	5.38495	0.333557	ABCA1	protein_coding	ENSG00000165029	ATP binding cassette subfamily A member 1 [Source:HGNC Symbol;Acc:HGNC:29]	0.072283	35.7454	0.0804537	0.252621	486	147236	9	-1	104781002	104928237	787	723	51.101	0.918679
875	NA	-0.150298	5.09313	0.33555	CD58	protein_coding	ENSG00000116815	CD58 molecule [Source:HGNC Symbol;Acc:HGNC:1688]	0.0762998	35.7454	0.0848197	0.243298	397	56505	1	-1	116514535	116571039	688	628	45.7245	0.912791
876	NA	0.190268	5.18465	0.33555	CORO2A	protein_coding	ENSG00000106789	coronin 2A [Source:HGNC Symbol;Acc:HGNC:2255]	0.0965993	35.7454	0.0978463	0.281468	423	71666	9	-1	98120975	98192640	1795	707	46.6167	0.393872
877	NA	0.107682	7.04134	0.33555	BFAR	protein_coding	ENSG00000103429	bifunctional apoptosis regulator [Source:HGNC Symbol;Acc:HGNC:17613]	0.0546755	35.7454	0.0601912	0.292719	1532	36422	16	1	14632815	14669236	3217	2265	48.8764	0.704072
878	NA	-0.0614678	8.21752	0.33555	GSPT1	protein_coding	ENSG00000103342	G1 to S phase transition 1 [Source:HGNC Symbol;Acc:HGNC:4621]	0.0312189	35.7454	0.03428	0.191899	3462	47955	16	-1	11868128	11916082	6746	6313	51.0689	0.935814
879	NA	-0.0373539	8.96222	0.33555	EIF2S2	protein_coding	ENSG00000125977	eukaryotic translation initiation factor 2 subunit beta [Source:HGNC Symbol;Acc:HGNC:3266]	0.0189727	35.7454	0.0208334	0.103142	5801	24035	20	-1	34088298	34112332	36241	8805	31.3868	0.242957
880	NA	-0.0601032	7.75476	0.336562	SREBF2	protein_coding	ENSG00000198911	sterol regulatory element binding transcription factor 2 [Source:HGNC Symbol;Acc:HGNC:11290]	0.0305581	35.7454	0.0340774	0.162278	2512	74230	22	1	41833079	41907308	4023	3941	59.8302	0.979617
881	NA	-0.0175444	8.17309	0.336608	OLA1	protein_coding	ENSG00000138430	Obg like ATPase 1 [Source:HGNC Symbol;Acc:HGNC:28833]	0.00892277	35.7454	0.00973652	0.0272171	3357	176252	2	-1	174072447	174248698	6929	6632	44.0472	0.957137
882	NA	-0.0480237	5.90928	0.338678	ELF4	protein_coding	ENSG00000102034	E74 like ETS transcription factor 4 [Source:HGNC Symbol;Acc:HGNC:3319]	0.024467	35.7454	0.0253397	0.052681	699	45843	X	-1	130064874	130110716	1443	1390	49.0604	0.963271
883	NA	-0.137419	5.39087	0.341272	MON1B	protein_coding	ENSG00000103111	MON1 homolog B, secretory trafficking associated [Source:HGNC Symbol;Acc:HGNC:25020]	0.0702021	35.7454	0.0764536	0.215987	488	11571	16	1	77190835	77202405	2295	985	42.467	0.429194
884	NA	-0.237352	3.28031	0.341272	CLDN7	protein_coding	ENSG00000181885	claudin 7 [Source:HGNC Symbol;Acc:HGNC:2049]	0.12127	35.7454	0.127972	0.181847	113	4081	17	-1	7259903	7263983	2853	2682	48.311	0.940063
885	NA	-0.0971301	7.51677	0.341272	TCF3	protein_coding	ENSG00000071564	transcription factor 3 [Source:HGNC Symbol;Acc:HGNC:11633]	0.0496373	35.7454	0.0540959	0.305234	2130	43316	19	-1	1609290	1652605	3576	3259	49.633	0.911353
886	NA	-0.0558931	5.67202	0.341272	PFKM	protein_coding	ENSG00000152556	phosphofructokinase, muscle [Source:HGNC Symbol;Acc:HGNC:8877]	0.0285644	35.7454	0.0295729	0.0555383	593	41266	12	1	48105139	48146404	1397	1333	53.2971	0.954188
887	NA	-0.186335	4.31188	0.341272	CXorf38	protein_coding	ENSG00000185753	chromosome X open reading frame 38 [Source:HGNC Symbol;Acc:HGNC:28589]	0.0952405	35.7454	0.10019	0.185866	231	20634	X	-1	40626921	40647554	716	603	50.5605	0.842179
888	NA	0.184446	4.4085	0.341732	ZNF43	protein_coding	ENSG00000198521	zinc finger protein 43 [Source:HGNC Symbol;Acc:HGNC:13109]	0.0943606	35.7454	0.104787	0.237604	247	47177	19	-1	21804949	21852125	654	506	42.2668	0.7737
889	NA	-0.0336795	6.08219	0.341732	CREB3L2	protein_coding	ENSG00000182158	cAMP responsive element binding protein 3 like 2 [Source:HGNC Symbol;Acc:HGNC:23720]	0.0172357	35.7454	0.018958	0.0354476	788	127089	7	-1	137874979	138002067	1415	1086	54.1759	0.767491
890	NA	-0.0718473	6.29144	0.341732	CHCHD4	protein_coding	ENSG00000163528	coiled-coil-helix-coiled-coil-helix domain containing 4 [Source:HGNC Symbol;Acc:HGNC:26467]	0.0367741	35.7454	0.0410422	0.133083	911	12794	3	-1	14112077	14124870	1836	1735	44.8017	0.944989
891	NA	-0.219789	4.69854	0.341732	STAU2	protein_coding	ENSG00000040341	staufen double-stranded RNA binding protein 2 [Source:HGNC Symbol;Acc:HGNC:11371]	0.1125	35.7454	0.118745	0.297053	302	327340	8	-1	73420369	73747708	2870	793	49.7112	0.276307
892	NA	0.0329053	7.06839	0.341943	PHLDA2	protein_coding	ENSG00000181649	pleckstrin homology like domain family A member 2 [Source:HGNC Symbol;Acc:HGNC:12385]	0.0168565	35.7454	0.0180085	0.0457377	1561	1183	11	-1	2928273	2929455	3477	3297	56.5117	0.948231
893	NA	-0.255012	3.5476	0.341943	ZNF566	protein_coding	ENSG00000186017	zinc finger protein 566 [Source:HGNC Symbol;Acc:HGNC:25919]	0.13064	35.7454	0.145912	0.248648	136	44784	19	-1	36445119	36489902	442	196	39.3571	0.443439
894	NA	-0.102056	6.0128	0.341943	NFIA	protein_coding	ENSG00000162599	nuclear factor I A [Source:HGNC Symbol;Acc:HGNC:7784]	0.0522886	35.7454	0.0573262	0.178723	751	597535	1	1	60865259	61462793	1793	905	53.158	0.504741
895	NA	0.0754827	9.73553	0.34211	KPNB1	protein_coding	ENSG00000108424	karyopherin subunit beta 1 [Source:HGNC Symbol;Acc:HGNC:6400]	0.0386915	35.7454	0.0417022	0.297093	9915	36030	17	1	47649476	47685505	19333	9474	40.3416	0.490043
896	NA	-0.152643	5.35192	0.34211	DYNLT3	protein_coding	ENSG00000165169	dynein light chain Tctex-type 3 [Source:HGNC Symbol;Acc:HGNC:11694]	0.0782749	35.7454	0.0824124	0.235534	475	10881	X	-1	37836757	37847637	987	923	49.4204	0.935157
897	NA	0.104833	6.76961	0.34211	CCAR1	protein_coding	ENSG00000060339	cell division cycle and apoptosis regulator 1 [Source:HGNC Symbol;Acc:HGNC:24236]	0.0537619	35.7454	0.0600969	0.250548	1269	71366	10	1	68721012	68792377	2265	1126	49.7131	0.49713
898	NA	-0.113563	6.68293	0.342294	DEPDC1	protein_coding	ENSG00000024526	DEP domain containing 1 [Source:HGNC Symbol;Acc:HGNC:22949]	0.0582624	35.7454	0.0622966	0.276899	1195	23070	1	-1	68474152	68497221	2178	2093	50.3459	0.960973
899	NA	-0.063663	6.48527	0.343134	TM9SF1	protein_coding	ENSG00000100926	transmembrane 9 superfamily member 1 [Source:HGNC Symbol;Acc:HGNC:11864]	0.0326903	35.7454	0.0362967	0.114039	1042	6545	14	-1	24189143	24195687	2875	1964	53.6914	0.68313
900	NA	-0.216174	4.48804	0.343952	LRCH1	protein_coding	ENSG00000136141	leucine rich repeats and calponin homology domain containing 1 [Source:HGNC Symbol;Acc:HGNC:20309]	0.111099	35.7454	0.11599	0.287247	261	199873	13	1	46553168	46753040	569	534	46.4813	0.938489
901	NA	0.111622	6.21168	0.344172	SLU7	protein_coding	ENSG00000164609	SLU7 homolog, splicing factor [Source:HGNC Symbol;Acc:HGNC:16939]	0.057396	35.7454	0.0634434	0.244827	862	20071	5	-1	160401641	160421711	3536	2405	35.7913	0.680147
902	NA	-0.104232	6.44598	0.344172	SMAP1	protein_coding	ENSG00000112305	small ArfGAP 1 [Source:HGNC Symbol;Acc:HGNC:19651]	0.0536299	35.7454	0.0596928	0.225412	1014	194240	6	1	70667776	70862015	2238	1523	47.8772	0.680518
903	NA	0.067006	6.42448	0.344172	NXN	protein_coding	ENSG00000167693	nucleoredoxin [Source:HGNC Symbol;Acc:HGNC:18008]	0.0344814	35.7454	0.0373869	0.112455	999	180458	17	-1	799313	979770	2554	2394	51.1266	0.937353
904	NA	0.115258	5.19484	0.344172	NPRL3	protein_coding	ENSG00000103148	NPR3 like, GATOR1 complex subunit [Source:HGNC Symbol;Acc:HGNC:14124]	0.0593187	35.7454	0.063794	0.162517	426	54590	16	-1	84271	138860	1090	1041	46.2978	0.955046
905	NA	-0.0553015	6.52353	0.344172	RBM34	protein_coding	ENSG00000188739	RNA binding motif protein 34 [Source:HGNC Symbol;Acc:HGNC:28965]	0.0284644	35.7454	0.0304736	0.0869954	1070	30275	1	-1	235131183	235161457	3288	3050	35.1436	0.927616
906	NA	-0.166808	5.12547	0.34422	DPY19L4	protein_coding	ENSG00000156162	dpy-19 like 4 [Source:HGNC Symbol;Acc:HGNC:27829]	0.0858886	35.7454	0.0891179	0.229592	406	74134	8	1	94719703	94793836	953	904	53.7854	0.948583
907	NA	-0.0910905	7.35571	0.34422	UBE2G2	protein_coding	ENSG00000184787	ubiquitin conjugating enzyme E2 G2 [Source:HGNC Symbol;Acc:HGNC:12483]	0.0469125	35.7454	0.0507931	0.258048	1905	33440	21	-1	44768580	44802019	3548	2901	44.0317	0.817644
908	NA	-0.0816764	6.03945	0.344362	GPN1	protein_coding	ENSG00000198522	GPN-loop GTPase 1 [Source:HGNC Symbol;Acc:HGNC:17030]	0.0420799	35.7454	0.0447579	0.130456	765	23262	2	1	27628247	27651508	1791	1634	51.5483	0.912339
909	NA	-0.233102	4.08949	0.34483	SLC25A16	protein_coding	ENSG00000122912	solute carrier family 25 member 16 [Source:HGNC Symbol;Acc:HGNC:10986]	0.120167	35.7454	0.129529	0.287818	198	49476	10	-1	68477999	68527474	594	507	46.6706	0.853535
910	NA	0.115253	4.74554	0.344964	NIT1	protein_coding	ENSG00000158793	nitrilase 1 [Source:HGNC Symbol;Acc:HGNC:7828]	0.0594366	35.7454	0.061163	0.125699	312	7360	1	1	161118086	161125445	785	750	52.26	0.955414
911	NA	-0.0395695	9.53143	0.34538	NONO	protein_coding	ENSG00000147140	non-POU domain containing octamer binding [Source:HGNC Symbol;Acc:HGNC:7871]	0.0204178	35.7454	0.0225435	0.126518	8607	17977	X	1	71283192	71301168	15693	14703	55.6255	0.936915
912	NA	-0.0766983	7.59584	0.345706	PDCD6IP	protein_coding	ENSG00000170248	programmed cell death 6 interacting protein [Source:HGNC Symbol;Acc:HGNC:8766]	0.0395961	35.7454	0.0436092	0.226712	2250	71356	3	1	33798352	33869707	4644	4462	49.6804	0.96081
913	NA	-0.176574	4.06005	0.346415	CBLB	protein_coding	ENSG00000114423	Cbl proto-oncogene B [Source:HGNC Symbol;Acc:HGNC:1542]	0.0912288	35.7454	0.101729	0.196195	194	214092	3	-1	105655461	105869552	331	240	40.7625	0.725076
914	NA	0.103541	6.98075	0.348789	ZC3H14	protein_coding	ENSG00000100722	zinc finger CCCH-type containing 14 [Source:HGNC Symbol;Acc:HGNC:20509]	0.0536011	35.7454	0.0594301	0.284687	1469	64688	14	1	88562909	88627596	2891	2386	39.5348	0.82532
915	NA	-0.0771029	5.53962	0.349118	UBE2O	protein_coding	ENSG00000175931	ubiquitin conjugating enzyme E2 O [Source:HGNC Symbol;Acc:HGNC:29554]	0.0399346	35.7454	0.0432902	0.104305	541	63756	17	-1	76389451	76453206	980	902	43.7029	0.920408
916	NA	-0.185865	4.57908	0.34923	PTPN3	protein_coding	ENSG00000070159	protein tyrosine phosphatase, non-receptor type 3 [Source:HGNC Symbol;Acc:HGNC:9655]	0.0963008	35.7454	0.103626	0.249677	278	122848	9	-1	109375466	109498313	790	726	51.1501	0.918987
917	NA	0.126601	6.24313	0.349798	PTPN2	protein_coding	ENSG00000175354	protein tyrosine phosphatase, non-receptor type 2 [Source:HGNC Symbol;Acc:HGNC:9650]	0.065639	35.7454	0.0729224	0.285169	881	144166	18	-1	12785478	12929643	2066	1345	44.0669	0.651016
918	NA	0.0673671	6.12547	0.350095	IPO11	protein_coding	ENSG00000086200	importin 11 [Source:HGNC Symbol;Acc:HGNC:20628]	0.0349461	35.7454	0.0383388	0.110309	812	224611	5	1	62403972	62628582	1711	1640	58.2348	0.958504
919	NA	-0.0702089	5.36703	0.350095	WWC1	protein_coding	ENSG00000113645	WW and C2 domain containing 1 [Source:HGNC Symbol;Acc:HGNC:29435]	0.0364288	35.7454	0.0403953	0.0851221	480	180653	5	1	168291651	168472303	1685	1382	43.0203	0.820178
920	NA	-0.0159559	8.69465	0.350308	EBNA1BP2	protein_coding	ENSG00000117395	EBNA1 binding protein 2 [Source:HGNC Symbol;Acc:HGNC:15531]	0.00828337	35.7454	0.00914495	0.0274252	4819	106762	1	-1	43164175	43270936	11591	8406	21.6677	0.725218
921	NA	-0.0229575	7.58813	0.350308	F2R	protein_coding	ENSG00000181104	coagulation factor II thrombin receptor [Source:HGNC Symbol;Acc:HGNC:3537]	0.0119201	35.7454	0.0133231	0.0311366	2238	19739	5	1	76716043	76735781	2867	783	50.8199	0.273108
922	NA	0.0869738	8.40155	0.351996	SKP1	protein_coding	ENSG00000113558	S-phase kinase associated protein 1 [Source:HGNC Symbol;Acc:HGNC:10899]	0.0452254	35.7454	0.047967	0.287854	3933	28104	5	-1	134148935	134177038	7372	6938	54.5063	0.941129
923	NA	-0.0263561	8.0451	0.352116	MRPL33	protein_coding	ENSG00000243147	mitochondrial ribosomal protein L33 [Source:HGNC Symbol;Acc:HGNC:14487]	0.0137113	35.7454	0.014482	0.0458561	3072	216371	2	1	27771717	27988087	6386	5683	54.1863	0.889915
924	NA	-0.13846	6.07484	0.352116	BRI3BP	protein_coding	ENSG00000184992	BRI3 binding protein [Source:HGNC Symbol;Acc:HGNC:14251]	0.072043	35.7454	0.0797412	0.300588	784	37532	12	1	124993700	125031231	1778	1365	49.4337	0.767717
925	NA	0.126535	6.10579	0.352629	HAUS2	protein_coding	ENSG00000137814	HAUS augmin like complex subunit 2 [Source:HGNC Symbol;Acc:HGNC:25530]	0.0659007	35.7454	0.0719033	0.272981	801	21185	15	1	42548810	42569994	3444	1906	55.0897	0.553426
926	NA	-0.175397	4.65981	0.352629	ZNF226	protein_coding	ENSG00000167380	zinc finger protein 226 [Source:HGNC Symbol;Acc:HGNC:13019]	0.0913617	35.7454	0.0954451	0.238873	294	13309	19	1	44165073	44178381	634	550	56.5836	0.867508
927	NA	0.0568381	6.10939	0.352629	NLE1	protein_coding	ENSG00000073536	notchless homolog 1 [Source:HGNC Symbol;Acc:HGNC:19889]	0.0296085	35.7454	0.032925	0.083662	803	13563	17	-1	35128753	35142315	1581	1554	50.8822	0.982922
928	NA	-0.00530944	9.16079	0.353807	DDIT4	protein_coding	ENSG00000168209	DNA damage inducible transcript 4 [Source:HGNC Symbol;Acc:HGNC:24944]	0.00276891	35.7454	0.00303731	0.0053786	6657	2117	10	1	72273920	72276036	13792	13222	51.2248	0.958672
929	NA	0.0547396	6.22169	0.354816	TAF1B	protein_coding	ENSG00000115750	TATA-box binding protein associated factor, RNA polymerase I subunit B [Source:HGNC Symbol;Acc:HGNC:11533]	0.0285776	35.7454	0.0316705	0.0836713	868	91063	2	1	9843354	9934416	1824	1767	44.618	0.96875
930	NA	-0.101843	6.30876	0.354816	DHX8	protein_coding	ENSG00000067596	DEAH-box helicase 8 [Source:HGNC Symbol;Acc:HGNC:2749]	0.0531784	35.7454	0.0568935	0.211461	922	60599	17	1	43483865	43544463	1892	1783	44.5513	0.942389
931	NA	-0.199511	3.94395	0.355254	LRRC1	protein_coding	ENSG00000137269	leucine rich repeat containing 1 [Source:HGNC Symbol;Acc:HGNC:14307]	0.104237	35.7454	0.114506	0.219032	179	129625	6	1	53794497	53924121	616	570	50.307	0.925325
932	NA	-0.0833257	5.8864	0.355829	MARK4	protein_coding	ENSG00000007047	microtubule affinity regulating kinase 4 [Source:HGNC Symbol;Acc:HGNC:13538]	0.0435644	35.7454	0.0459983	0.126939	688	225996	19	1	45079288	45305283	1432	1302	47.8318	0.909218
933	NA	-0.0747554	8.31461	0.356864	ARF3	protein_coding	ENSG00000134287	ADP ribosylation factor 3 [Source:HGNC Symbol;Acc:HGNC:654]	0.0391321	35.7454	0.0411422	0.239569	3703	21829	12	-1	48935723	48957551	7765	7544	63.191	0.971539
934	NA	0.11645	4.78656	0.356864	DNAL1	protein_coding	ENSG00000119661	dynein axonemal light chain 1 [Source:HGNC Symbol;Acc:HGNC:23247]	0.0609599	35.7454	0.0663785	0.14402	321	58858	14	1	73644875	73703732	812	671	51.0879	0.826355
935	NA	0.0726563	6.65119	0.357115	SMIM12	protein_coding	ENSG00000163866	small integral membrane protein 12 [Source:HGNC Symbol;Acc:HGNC:25154]	0.0380617	35.7454	0.0409978	0.145374	1169	147080	1	-1	34712737	34859816	2349	2193	45.5923	0.933589
936	NA	0.10183	7.09222	0.357115	PFDN4	protein_coding	ENSG00000101132	prefoldin subunit 4 [Source:HGNC Symbol;Acc:HGNC:8868]	0.0533641	35.7454	0.0585393	0.296454	1587	20206	20	1	54207847	54228052	4313	4119	51.0505	0.95502
937	NA	0.124969	5.45731	0.357115	SNURF	protein_coding	ENSG00000273173	SNRPN upstream reading frame [Source:HGNC Symbol;Acc:HGNC:11171]	0.0654931	35.7454	0.0720437	0.218634	511	13844	15	1	24954986	24968829	859	685	26.0803	0.797439
938	NA	0.0208165	7.82591	0.357115	PYGB	protein_coding	ENSG00000100994	glycogen phosphorylase B [Source:HGNC Symbol;Acc:HGNC:9723]	0.0109109	35.7454	0.0120182	0.0311717	2639	49946	20	1	25248069	25298014	4375	4312	60.7987	0.9856
939	NA	-0.133922	6.05632	0.35891	RBFOX2	protein_coding	ENSG00000100320	RNA binding fox-1 homolog 2 [Source:HGNC Symbol;Acc:HGNC:9906]	0.0703085	35.7454	0.0746332	0.266276	774	289690	22	-1	35738736	36028425	1848	1481	51.7995	0.801407
940	NA	0.0218802	8.20118	0.35891	UFD1	protein_coding	ENSG00000070010	ubiquitin recognition factor in ER associated degradation 1 [Source:HGNC Symbol;Acc:HGNC:12520]	0.0114894	35.7454	0.0127959	0.0403146	3423	29306	22	-1	19449910	19479215	6456	5970	43.9248	0.924721
941	NA	-0.314978	3.17438	0.35891	PPP1R3F	protein_coding	ENSG00000049769	protein phosphatase 1 regulatory subunit 3F [Source:HGNC Symbol;Acc:HGNC:14944]	0.165465	35.7454	0.156531	0.247256	105	31619	X	1	49269843	49301461	194	185	53.173	0.953608
942	NA	-0.0681683	6.93587	0.35891	ADAM10	protein_coding	ENSG00000137845	ADAM metallopeptidase domain 10 [Source:HGNC Symbol;Acc:HGNC:188]	0.0358146	35.7454	0.0394075	0.150733	1424	161172	15	-1	58588807	58749978	2694	2435	55.0004	0.90386
943	NA	-0.00783534	9.60718	0.35891	MRPS15	protein_coding	ENSG00000116898	mitochondrial ribosomal protein S15 [Source:HGNC Symbol;Acc:HGNC:14504]	0.00412045	35.7454	0.00454261	0.0116567	9071	8720	1	-1	36455718	36464437	18784	18371	49.1046	0.978013
944	NA	0.161039	4.12547	0.35891	ZNF502	protein_coding	ENSG00000196653	zinc finger protein 502 [Source:HGNC Symbol;Acc:HGNC:23718]	0.0847076	35.7454	0.0942528	0.183115	203	11189	3	1	44712643	44723831	362	168	36.7321	0.464088
945	NA	-0.153007	5.20497	0.35891	STAT5B	protein_coding	ENSG00000173757	signal transducer and activator of transcription 5B [Source:HGNC Symbol;Acc:HGNC:11367]	0.0804942	35.7454	0.0877454	0.266591	429	77540	17	-1	42199168	42276707	850	807	48.5452	0.949412
946	NA	0.0221729	7.93333	0.35891	P4HA1	protein_coding	ENSG00000122884	prolyl 4-hydroxylase subunit alpha 1 [Source:HGNC Symbol;Acc:HGNC:8546]	0.0116661	35.7454	0.0127251	0.0371945	2843	89758	10	-1	73007217	73096974	4517	4384	58.6745	0.970556
947	NA	0.11687	5.3305	0.35891	NUP133	protein_coding	ENSG00000069248	nucleoporin 133 [Source:HGNC Symbol;Acc:HGNC:18016]	0.0615011	35.7454	0.0658592	0.17636	468	68082	1	-1	229440260	229508341	1146	1084	45.25	0.945899
948	NA	0.13845	6.05819	0.35891	TMEM127	protein_coding	ENSG00000135956	transmembrane protein 127 [Source:HGNC Symbol;Acc:HGNC:26038]	0.0728602	35.7454	0.0803588	0.316887	775	17479	2	-1	96248516	96265994	1418	1376	51.4113	0.970381
949	NA	-0.035885	7.32432	0.35891	USP1	protein_coding	ENSG00000162607	ubiquitin specific peptidase 1 [Source:HGNC Symbol;Acc:HGNC:12607]	0.0188929	35.7454	0.0207232	0.0588284	1864	15508	1	1	62436297	62451804	3377	2990	49.2813	0.885401
950	NA	-0.131417	5.99735	0.35891	SLC35E1	protein_coding	ENSG00000127526	solute carrier family 35 member E1 [Source:HGNC Symbol;Acc:HGNC:20803]	0.0691928	35.7454	0.0751864	0.287444	743	22552	19	-1	16549831	16572382	4372	1751	41.6865	0.400503
951	NA	-0.206826	4.80886	0.360834	RMND5A	protein_coding	ENSG00000153561	required for meiotic nuclear division 5 homolog A [Source:HGNC Symbol;Acc:HGNC:25850]	0.109075	35.7454	0.112461	0.303156	326	57869	2	1	86720173	86778041	872	797	48.6399	0.913991
952	NA	-0.0382945	6.2578	0.361439	KAT7	protein_coding	ENSG00000136504	lysine acetyltransferase 7 [Source:HGNC Symbol;Acc:HGNC:17016]	0.0202097	35.7454	0.0223016	0.049014	890	46476	17	1	49788555	49835030	1793	1690	44.9095	0.942554
953	NA	0.0439536	6.53561	0.361661	HMMR	protein_coding	ENSG00000072571	hyaluronan mediated motility receptor [Source:HGNC Symbol;Acc:HGNC:5012]	0.0232061	35.7454	0.0254694	0.0638785	1079	31743	5	1	163460203	163491945	2152	1987	46.848	0.923327
954	NA	-0.0875351	7.08035	0.361828	ARIH2	protein_coding	ENSG00000177479	ariadne RBR E3 ubiquitin protein ligase 2 [Source:HGNC Symbol;Acc:HGNC:690]	0.0462336	35.7454	0.0504837	0.229323	1574	67562	3	1	48918821	48986382	3179	1710	49.3222	0.537905
955	NA	-0.177502	4.47694	0.362401	ATXN1L	protein_coding	ENSG00000224470	ataxin 1 like [Source:HGNC Symbol;Acc:HGNC:33279]	0.0938152	35.7454	0.103257	0.245435	259	39278	16	1	71845991	71885268	781	467	44.1585	0.597951
956	NA	-0.0808888	7.2308	0.362741	SS18	protein_coding	ENSG00000141380	SS18, nBAF chromatin remodeling complex subunit [Source:HGNC Symbol;Acc:HGNC:11340]	0.0427738	35.7454	0.0472163	0.212208	1747	74965	18	-1	26016253	26091217	3025	2929	51.7439	0.968264
957	NA	-0.177715	4.44313	0.363929	ZMAT3	protein_coding	ENSG00000172667	zinc finger matrin-type 3 [Source:HGNC Symbol;Acc:HGNC:29983]	0.094098	35.7454	0.105203	0.242091	253	55057	3	-1	179017223	179072279	1653	536	49.084	0.324259
958	NA	-0.0801674	6.55553	0.363929	EPS15	protein_coding	ENSG00000085832	epidermal growth factor receptor pathway substrate 15 [Source:HGNC Symbol;Acc:HGNC:3419]	0.0424556	35.7454	0.0469812	0.162428	1094	165066	1	-1	51354263	51519328	2329	2188	56.5302	0.939459
959	NA	-0.0209019	7.83028	0.363929	PFDN6	protein_coding	ENSG00000204220	prefoldin subunit 6 [Source:HGNC Symbol;Acc:HGNC:4926]	0.0110729	35.7454	0.0121985	0.0331967	2647	9100	6	1	33289302	33298401	5196	5016	54.7356	0.965358
960	NA	0.115138	6.7187	0.363929	CHEK1	protein_coding	ENSG00000149554	checkpoint kinase 1 [Source:HGNC Symbol;Acc:HGNC:1925]	0.0610012	35.7454	0.0675889	0.304275	1225	51120	11	1	125625136	125676255	2175	2039	50.178	0.937471
961	NA	-0.162389	4.8864	0.364029	TLE1	protein_coding	ENSG00000196781	transducin like enhancer of split 1 [Source:HGNC Symbol;Acc:HGNC:11837]	0.0860689	35.7454	0.0961891	0.249316	344	105623	9	-1	81583683	81689305	679	599	46.4741	0.88218
962	NA	-0.0819146	6.99735	0.364029	KCTD3	protein_coding	ENSG00000136636	potassium channel tetramerization domain containing 3 [Source:HGNC Symbol;Acc:HGNC:21305]	0.0434257	35.7454	0.047975	0.214496	1486	54416	1	1	215567392	215621807	2812	2691	48.3099	0.95697
963	NA	0.0440351	5.8674	0.364844	CRYBG1	protein_coding	ENSG00000112297	crystallin beta-gamma domain containing 1 [Source:HGNC Symbol;Acc:HGNC:356]	0.023365	35.7454	0.0258536	0.0528326	679	211171	6	1	106360808	106571978	1872	1672	49.5933	0.893162
964	NA	0.101742	7.21836	0.364844	SERINC3	protein_coding	ENSG00000132824	serine incorporator 3 [Source:HGNC Symbol;Acc:HGNC:11699]	0.0539969	35.7454	0.0588363	0.304937	1732	25889	20	-1	44496221	44522109	3700	3396	49.4844	0.917838
965	NA	-0.0646274	8.77387	0.365303	DDOST	protein_coding	ENSG00000244038	dolichyl-diphosphooligosaccharide--protein glycosyltransferase non-catalytic subunit [Source:HGNC Symbol;Acc:HGNC:2728]	0.0343196	35.7454	0.0368174	0.239945	5091	9778	1	-1	20651767	20661544	9811	8923	45.6659	0.909489
966	NA	0.0910254	6.7316	0.3654	MTF2	protein_coding	ENSG00000143033	metal response element binding transcription factor 2 [Source:HGNC Symbol;Acc:HGNC:29535]	0.0483543	35.7454	0.051118	0.20018	1236	59847	1	1	93079235	93139081	3694	1367	32.128	0.37006
967	NA	0.0703424	5.76847	0.365582	PPAT	protein_coding	ENSG00000128059	phosphoribosyl pyrophosphate amidotransferase [Source:HGNC Symbol;Acc:HGNC:9238]	0.0373907	35.7454	0.0409608	0.106701	634	42254	4	-1	56393362	56435615	1470	1183	51.246	0.804762
968	NA	-0.0749951	5.14664	0.365582	LCLAT1	protein_coding	ENSG00000172954	lysocardiolipin acyltransferase 1 [Source:HGNC Symbol;Acc:HGNC:26756]	0.0398651	35.7454	0.0398587	0.0736815	412	197000	2	1	30447226	30644225	744	632	54.9794	0.849462
969	NA	-0.0727075	6.40558	0.366144	MID1IP1	protein_coding	ENSG00000165175	MID1 interacting protein 1 [Source:HGNC Symbol;Acc:HGNC:20715]	0.0386749	35.7454	0.0430054	0.144012	986	5106	X	1	38801432	38806537	2181	2126	57.5583	0.974782
970	NA	0.429633	2.18806	0.366443	TMEM185A	protein_coding	ENSG00000269556	transmembrane protein 185A [Source:HGNC Symbol;Acc:HGNC:17125]	0.228641	35.7454	0.216409	0.242791	53	35357	X	-1	149596556	149631912	292	187	51.246	0.640411
971	NA	0.211095	3.89476	0.366583	ZC3H12C	protein_coding	ENSG00000149289	zinc finger CCCH-type containing 12C [Source:HGNC Symbol;Acc:HGNC:29362]	0.112381	35.7454	0.114391	0.197868	173	78481	11	1	110093361	110171841	549	529	46.8828	0.96357
972	NA	-0.0350296	6.99249	0.366886	FBRS	protein_coding	ENSG00000156860	fibrosin [Source:HGNC Symbol;Acc:HGNC:20442]	0.0186624	35.7454	0.0206692	0.0540996	1481	12384	16	1	30658431	30670814	2335	2268	49.157	0.971306
973	NA	-0.14389	5.30562	0.366886	RNF216	protein_coding	ENSG00000011275	ring finger protein 216 [Source:HGNC Symbol;Acc:HGNC:21698]	0.0766605	35.7454	0.081273	0.24043	460	161693	7	-1	5620047	5781739	2269	718	49.2591	0.316439
974	NA	0.229705	4.02999	0.367062	USP53	protein_coding	ENSG00000145390	ubiquitin specific peptidase 53 [Source:HGNC Symbol;Acc:HGNC:29255]	0.122428	35.7454	0.124946	0.23892	190	82931	4	1	119212587	119295517	657	383	49.3055	0.582953
975	NA	0.226218	3.71752	0.367097	ZNF229	protein_coding	ENSG00000278318	zinc finger protein 229 [Source:HGNC Symbol;Acc:HGNC:13022]	0.120611	35.7454	0.123508	0.232048	153	31060	19	-1	44417519	44448578	255	231	50.4113	0.905882
976	NA	0.0517027	7.20917	0.367097	OAS3	protein_coding	ENSG00000111331	2'-5'-oligoadenylate synthetase 3 [Source:HGNC Symbol;Acc:HGNC:8088]	0.0275828	35.7454	0.0301118	0.100812	1721	34898	12	1	112938352	112973249	3003	2852	51.5561	0.949717
977	NA	0.0834871	5.17094	0.367097	SEMA3F	protein_coding	ENSG00000001617	semaphorin 3F [Source:HGNC Symbol;Acc:HGNC:10728]	0.0445405	35.7454	0.0486645	0.108703	419	34031	3	1	50155045	50189075	1059	1038	62.5145	0.98017
978	NA	0.0842419	7.64811	0.367097	YME1L1	protein_coding	ENSG00000136758	YME1 like 1 ATPase [Source:HGNC Symbol;Acc:HGNC:12843]	0.0449484	35.7454	0.0492419	0.277219	2333	45155	10	-1	27110112	27155266	4419	4088	51.7351	0.925096
979	NA	0.167578	4.90308	0.369109	ALKBH4	protein_coding	ENSG00000160993	alkB homolog 4, lysine demethylase [Source:HGNC Symbol;Acc:HGNC:21900]	0.089565	35.7454	0.0983502	0.269631	348	8639	7	-1	102456238	102464876	605	467	42.7645	0.771901
980	NA	0.0137551	8.04791	0.369187	NCKAP1	protein_coding	ENSG00000061676	NCK associated protein 1 [Source:HGNC Symbol;Acc:HGNC:7666]	0.00735402	35.7454	0.00768741	0.0181756	3078	129744	2	-1	182909115	183038858	6252	6038	54.5697	0.965771
981	NA	-0.118921	6.52757	0.370632	ATAD1	protein_coding	ENSG00000138138	ATPase family, AAA domain containing 1 [Source:HGNC Symbol;Acc:HGNC:25903]	0.0636768	35.7454	0.0694634	0.294749	1073	89832	10	-1	87751512	87841343	2092	1895	44.2818	0.905832
982	NA	-0.082452	7.03756	0.370632	HIKESHI	protein_coding	ENSG00000149196	Hikeshi, heat shock protein nuclear import factor [Source:HGNC Symbol;Acc:HGNC:26938]	0.044165	35.7454	0.0485828	0.225917	1528	43721	11	1	86302211	86345931	3133	2909	50.1121	0.928503
983	NA	-0.0660706	8.8011	0.370632	CNN3	protein_coding	ENSG00000117519	calponin 3 [Source:HGNC Symbol;Acc:HGNC:2157]	0.0353943	35.7454	0.0382161	0.25012	5188	30330	1	-1	94896949	94927278	7750	7445	60.0584	0.960645
984	NA	0.117911	6.33972	0.370632	PDS5A	protein_coding	ENSG00000121892	PDS5 cohesin associated factor A [Source:HGNC Symbol;Acc:HGNC:29088]	0.0631713	35.7454	0.0679157	0.285882	942	155094	4	-1	39822863	39977956	2165	1774	48.4577	0.8194
985	NA	0.110996	5.2513	0.371724	CADM1	protein_coding	ENSG00000182985	cell adhesion molecule 1 [Source:HGNC Symbol;Acc:HGNC:5951]	0.0595287	35.7454	0.0640592	0.167165	443	335740	11	-1	115169218	115504957	1159	430	39.993	0.371009
986	NA	-0.114384	6.22501	0.371923	PHTF1	protein_coding	ENSG00000116793	putative homeodomain transcription factor 1 [Source:HGNC Symbol;Acc:HGNC:8939]	0.0613849	35.7454	0.0669685	0.242959	870	62659	1	-1	113696831	113759489	1633	1549	51.6637	0.948561
987	NA	-0.299524	2.72692	0.371923	ENTPD7	protein_coding	ENSG00000198018	ectonucleoside triphosphate diphosphohydrolase 7 [Source:HGNC Symbol;Acc:HGNC:19745]	0.160746	35.7454	0.175349	0.242874	77	46735	10	1	99659506	99706240	235	210	60.6286	0.893617
988	NA	-0.11007	5.75934	0.372435	BMPR2	protein_coding	ENSG00000204217	bone morphogenetic protein receptor type 2 [Source:HGNC Symbol;Acc:HGNC:1078]	0.0591086	35.7454	0.0621427	0.188685	630	190816	2	1	202376936	202567751	1242	1163	54.8392	0.936393
989	NA	0.267125	3.10399	0.372594	CBR4	protein_coding	ENSG00000145439	carbonyl reductase 4 [Source:HGNC Symbol;Acc:HGNC:25891]	0.143516	35.7454	0.160405	0.2419	100	146506	4	-1	168863770	169010275	434	214	53.6075	0.493088
990	NA	0.146706	4.93587	0.372594	CHCHD7	protein_coding	ENSG00000170791	coiled-coil-helix-coiled-coil-helix domain containing 7 [Source:HGNC Symbol;Acc:HGNC:28314]	0.0788475	35.7454	0.0881117	0.241407	356	7113	8	1	56211686	56218798	991	799	49.4919	0.806256
991	NA	0.026226	6.74554	0.372594	SHKBP1	protein_coding	ENSG00000160410	SH3KBP1 binding protein 1 [Source:HGNC Symbol;Acc:HGNC:19214]	0.0140965	35.7454	0.0150299	0.0317733	1248	14549	19	1	40576851	40591399	2255	2201	56.6529	0.976053
992	NA	-0.185431	4.92366	0.373312	SLC35B4	protein_coding	ENSG00000205060	solute carrier family 35 member B4 [Source:HGNC Symbol;Acc:HGNC:20584]	0.099748	35.7454	0.103895	0.297541	353	27720	7	-1	134289332	134317051	773	636	51.2437	0.822768
993	NA	-0.109329	5.81549	0.373312	AJUBA	protein_coding	ENSG00000129474	ajuba LIM protein [Source:HGNC Symbol;Acc:HGNC:20250]	0.0588254	35.7454	0.0635598	0.201001	655	11469	14	-1	22971174	22982642	2069	1797	43.4814	0.868536
994	NA	-0.12508	4.52622	0.374094	PIK3CB	protein_coding	ENSG00000051382	phosphatidylinositol-4,5-bisphosphate 3-kinase catalytic subunit beta [Source:HGNC Symbol;Acc:HGNC:8976]	0.0673666	35.7454	0.0732313	0.15176	268	182240	3	-1	138652699	138834938	588	549	55.6248	0.933673
995	NA	-0.106556	5.58167	0.374094	SLC4A7	protein_coding	ENSG00000033867	solute carrier family 4 member 7 [Source:HGNC Symbol;Acc:HGNC:11033]	0.0573957	35.7454	0.0618921	0.177382	557	111700	3	-1	27372721	27484420	1367	1260	51.3413	0.921726
996	NA	0.2273	4.00703	0.374422	PHKA2	protein_coding	ENSG00000044446	phosphorylase kinase regulatory subunit alpha 2 [Source:HGNC Symbol;Acc:HGNC:8926]	0.122494	35.7454	0.131425	0.246218	187	92299	X	-1	18892300	18984598	384	367	46.8965	0.955729
997	NA	0.272672	3.01472	0.374565	MTBP	protein_coding	ENSG00000172167	MDM2 binding protein [Source:HGNC Symbol;Acc:HGNC:7417]	0.147005	35.7454	0.159275	0.248189	94	96734	8	1	120445400	120542133	330	255	51.502	0.772727
998	NA	0.157176	4.70806	0.374565	HAUS3	protein_coding	ENSG00000214367	HAUS augmin like complex subunit 3 [Source:HGNC Symbol;Acc:HGNC:28719]	0.0847738	35.7454	0.0943994	0.237641	304	14701	4	-1	2227464	2242164	504	466	45.912	0.924603
999	NA	0.150414	4.83517	0.374565	METTL6	protein_coding	ENSG00000206562	methyltransferase like 6 [Source:HGNC Symbol;Acc:HGNC:28343]	0.0811322	35.7454	0.089767	0.234749	332	59292	3	-1	15381275	15440566	910	829	54.2943	0.910989
1000	NA	-0.129688	4.31812	0.376317	GATB	protein_coding	ENSG00000059691	glutamyl-tRNA amidotransferase subunit B [Source:HGNC Symbol;Acc:HGNC:8849]	0.0700703	35.7454	0.077416	0.134048	232	90520	4	-1	151670504	151761023	522	505	48.8376	0.967433
1001	NA	-0.198746	3.79998	0.376317	CSRNP2	protein_coding	ENSG00000110925	cysteine and serine rich nuclear protein 2 [Source:HGNC Symbol;Acc:HGNC:16006]	0.107392	35.7454	0.115707	0.217955	162	22460	12	-1	51061205	51083664	349	307	47.1466	0.879656
1002	NA	-0.145915	5.47416	0.376935	OAS2	protein_coding	ENSG00000111335	2'-5'-oligoadenylate synthetase 2 [Source:HGNC Symbol;Acc:HGNC:8087]	0.0789002	35.7454	0.0876527	0.249776	517	33329	12	1	112978395	113011723	753	698	52.2937	0.926959
1003	NA	0.183481	3.86953	0.378425	GATA3	protein_coding	ENSG00000107485	GATA binding protein 3 [Source:HGNC Symbol;Acc:HGNC:4172]	0.0993438	35.7454	0.111044	0.212318	170	29826	10	1	8045378	8075203	400	327	42.1682	0.8175
1004	NA	-0.0517619	5.4288	0.378497	ATRN	protein_coding	ENSG00000088812	attractin [Source:HGNC Symbol;Acc:HGNC:885]	0.0280371	35.7454	0.0303633	0.0580476	501	180083	20	1	3471040	3651122	1006	813	47.1144	0.808151
1005	NA	-0.0287347	7.65243	0.378497	AKT2	protein_coding	ENSG00000105221	AKT serine/threonine kinase 2 [Source:HGNC Symbol;Acc:HGNC:392]	0.0155671	35.7454	0.0170554	0.0540191	2340	55220	19	-1	40230317	40285536	4129	4045	67.9609	0.979656
1006	NA	0.282788	2.91957	0.378513	ANKRD46	protein_coding	ENSG00000186106	ankyrin repeat domain 46 [Source:HGNC Symbol;Acc:HGNC:27229]	0.153244	35.7454	0.141148	0.17562	88	50033	8	-1	100509752	100559784	576	260	48.5423	0.451389
1007	NA	0.105535	5.54494	0.378971	SYNGR1	protein_coding	ENSG00000100321	synaptogyrin 1 [Source:HGNC Symbol;Acc:HGNC:11498]	0.0572234	35.7454	0.0590866	0.156492	543	35664	22	1	39349925	39385588	723	709	49.701	0.980636
1008	NA	-0.104723	6.78769	0.379718	FOXK2	protein_coding	ENSG00000141568	forkhead box K2 [Source:HGNC Symbol;Acc:HGNC:6036]	0.0568411	35.7454	0.0629904	0.286855	1285	124950	17	1	82519713	82644662	2702	2576	50.4092	0.953368
1009	NA	-0.161608	4.8822	0.379718	RNF213	protein_coding	ENSG00000173821	ring finger protein 213 [Source:HGNC Symbol;Acc:HGNC:14539]	0.08772	35.7454	0.0955718	0.259723	343	137921	17	1	80260866	80398786	2176	887	43.0958	0.407629
1010	NA	0.13822	4.97189	0.379773	TADA2B	protein_coding	ENSG00000173011	transcriptional adaptor 2B [Source:HGNC Symbol;Acc:HGNC:30781]	0.0750482	35.7454	0.0830856	0.213744	365	16054	4	1	7041899	7057952	597	556	44.4029	0.931323
1011	NA	-0.119574	6.31032	0.381009	TMEM183A	protein_coding	ENSG00000163444	transmembrane protein 183A [Source:HGNC Symbol;Acc:HGNC:20173]	0.0650167	35.7454	0.0688712	0.282909	923	17463	1	1	203007386	203024848	5455	1912	50.1935	0.350504
1012	NA	0.159634	4.94395	0.381009	ITPR2	protein_coding	ENSG00000123104	inositol 1,4,5-trisphosphate receptor type 2 [Source:HGNC Symbol;Acc:HGNC:6181]	0.0868066	35.7454	0.0965465	0.274643	358	496684	12	-1	26336515	26833198	1138	831	43.1949	0.730228
1013	NA	0.168736	4.83517	0.381009	SNAPC1	protein_coding	ENSG00000023608	small nuclear RNA activating complex polypeptide 1 [Source:HGNC Symbol;Acc:HGNC:11134]	0.0917705	35.7454	0.101464	0.272198	332	34072	14	1	61762357	61796428	633	514	52.3074	0.812006
1014	NA	-0.116072	6.59713	0.381009	COL5A1	protein_coding	ENSG00000130635	collagen type V alpha 1 chain [Source:HGNC Symbol;Acc:HGNC:2209]	0.0631442	35.7454	0.064016	0.250012	1126	203070	9	1	134641774	134844843	1338	1292	57.1741	0.96562
1015	NA	-0.0403508	7.56145	0.381185	RAP1B	protein_coding	ENSG00000127314	RAP1B, member of RAS oncogene family [Source:HGNC Symbol;Acc:HGNC:9857]	0.0219673	35.7454	0.0239573	0.091086	2197	61063	12	1	68610839	68671901	4297	4082	50.5936	0.949965
1016	NA	0.101127	6.35798	0.381185	PNPO	protein_coding	ENSG00000108439	pyridoxamine 5'-phosphate oxidase [Source:HGNC Symbol;Acc:HGNC:30260]	0.0550642	35.7454	0.0595128	0.227878	954	7803	17	1	47941506	47949308	2219	2098	49.6797	0.945471
1017	NA	0.0964368	7.19484	0.381185	DR1	protein_coding	ENSG00000117505	down-regulator of transcription 1 [Source:HGNC Symbol;Acc:HGNC:3017]	0.0525199	35.7454	0.056781	0.289162	1704	23611	1	1	93345888	93369498	3988	3367	49.0463	0.844283
1018	NA	-0.145218	5.05259	0.381185	TSPAN9	protein_coding	ENSG00000011105	tetraspanin 9 [Source:HGNC Symbol;Acc:HGNC:21640]	0.0791267	35.7454	0.0857933	0.227422	386	209210	12	1	3077355	3286564	688	636	61.6384	0.924419
1019	NA	0.20803	4.94797	0.381185	FECH	protein_coding	ENSG00000066926	ferrochelatase [Source:HGNC Symbol;Acc:HGNC:3647]	0.113363	35.7454	0.105882	0.285174	359	38490	18	-1	57548283	57586772	818	769	61.2575	0.940098
1020	NA	-0.0642833	8.61464	0.381185	RAB7A	protein_coding	ENSG00000075785	RAB7A, member RAS oncogene family [Source:HGNC Symbol;Acc:HGNC:9788]	0.0350459	35.7454	0.0383855	0.240513	4559	88675	3	1	128726122	128814796	8768	7666	49.0027	0.874316
1021	NA	0.10487	6.95599	0.381185	GOSR2	protein_coding	ENSG00000108433	golgi SNAP receptor complex member 2 [Source:HGNC Symbol;Acc:HGNC:4431]	0.0571852	35.7454	0.0633509	0.319288	1444	52450	17	1	46923075	46975524	2969	2845	55.2134	0.958235
1022	NA	0.159284	4.83517	0.381185	RABL3	protein_coding	ENSG00000144840	RAB, member of RAS oncogene family like 3 [Source:HGNC Symbol;Acc:HGNC:18072]	0.0868572	35.7454	0.0927601	0.249773	332	56313	3	-1	120686681	120742993	792	756	54.8889	0.954545
1023	NA	-0.0584044	6.48804	0.381185	POLA2	protein_coding	ENSG00000014138	DNA polymerase alpha 2, accessory subunit [Source:HGNC Symbol;Acc:HGNC:30073]	0.0318521	35.7454	0.0342781	0.103202	1044	43828	11	1	65261762	65305589	1876	1697	44.9764	0.904584
1024	NA	-0.117772	5.92161	0.381185	BMP1	protein_coding	ENSG00000168487	bone morphogenetic protein 1 [Source:HGNC Symbol;Acc:HGNC:1067]	0.0642461	35.7454	0.0684018	0.248692	705	47591	8	1	22164736	22212326	1168	1110	59.7315	0.950342
1025	NA	0.118255	6.16577	0.381955	RAB4A	protein_coding	ENSG00000168118	RAB4A, member RAS oncogene family [Source:HGNC Symbol;Acc:HGNC:9781]	0.0645761	35.7454	0.0713899	0.257773	835	34833	1	1	229271062	229305894	1869	1697	58.0825	0.907972
1026	NA	-0.0423964	7.69794	0.381955	ABCF1	protein_coding	ENSG00000204574	ATP binding cassette subfamily F member 1 [Source:HGNC Symbol;Acc:HGNC:70]	0.0231556	35.7454	0.0250483	0.101446	2415	25804	6	1	30571376	30597179	17423	14920	21.6327	0.856339
1027	NA	0.0612023	9.54909	0.381955	SERBP1	protein_coding	ENSG00000142864	SERPINE1 mRNA binding protein 1 [Source:HGNC Symbol;Acc:HGNC:17860]	0.0334313	35.7454	0.0366957	0.285498	8713	22606	1	-1	67407810	67430415	16700	13532	48.463	0.810299
1028	NA	-0.0239097	7.55619	0.382445	DAP3	protein_coding	ENSG00000132676	death associated protein 3 [Source:HGNC Symbol;Acc:HGNC:2673]	0.0130707	35.7454	0.0144742	0.0406802	2189	51051	1	1	155687960	155739010	5185	3990	54.3739	0.769527
1029	NA	0.0970347	5.30876	0.382445	MORC2	protein_coding	ENSG00000133422	MORC family CW-type zinc finger 2 [Source:HGNC Symbol;Acc:HGNC:23573]	0.0530599	35.7454	0.0572608	0.144833	461	43169	22	-1	30925130	30968298	778	754	51.6048	0.969152
1030	NA	0.157707	5.2513	0.382445	GTF2H1	protein_coding	ENSG00000110768	general transcription factor IIH subunit 1 [Source:HGNC Symbol;Acc:HGNC:4655]	0.0862548	35.7454	0.0957585	0.303662	443	44750	11	1	18322295	18367044	1101	820	51.0646	0.744777
1031	NA	0.0970856	7.11567	0.382445	NCBP1	protein_coding	ENSG00000136937	nuclear cap binding protein subunit 1 [Source:HGNC Symbol;Acc:HGNC:7658]	0.0531065	35.7454	0.0586413	0.306406	1613	40123	9	1	97633626	97673748	3276	3067	54.4923	0.936203
1032	NA	0.0317741	9.22749	0.384442	UBE2B	protein_coding	ENSG00000119048	ubiquitin conjugating enzyme E2 B [Source:HGNC Symbol;Acc:HGNC:12473]	0.0174098	35.7454	0.019223	0.0922511	6972	20814	5	1	134371179	134391992	12452	11949	46.2433	0.959605
1033	NA	0.0581027	8.73247	0.386474	SNU13	protein_coding	ENSG00000100138	small nuclear ribonucleoprotein 13 [Source:HGNC Symbol;Acc:HGNC:7819]	0.0318967	35.7454	0.0348719	0.198422	4947	16575	22	-1	41673930	41690504	9253	8819	45.8871	0.953096
1034	NA	-0.15011	5.09676	0.386474	VRK3	protein_coding	ENSG00000105053	vaccinia related kinase 3 [Source:HGNC Symbol;Acc:HGNC:18996]	0.0824108	35.7454	0.0863991	0.248176	398	49480	19	-1	49976467	50025946	848	754	54.0093	0.889151
1035	NA	0.0991855	5.60734	0.386474	ARFRP1	protein_coding	ENSG00000101246	ADP ribosylation factor related protein 1 [Source:HGNC Symbol;Acc:HGNC:662]	0.0544669	35.7454	0.0525691	0.133535	567	9384	20	-1	63698642	63708025	1231	1206	60.8947	0.979691
1036	NA	0.0954167	7.5093	0.387555	FDX1	protein_coding	ENSG00000137714	ferredoxin 1 [Source:HGNC Symbol;Acc:HGNC:3638]	0.052451	35.7454	0.0572017	0.313288	2119	34999	11	1	110429883	110464881	3801	3491	49.436	0.918443
1037	NA	0.0339563	6.22666	0.387909	FJX1	protein_coding	ENSG00000179431	four jointed box 1 [Source:HGNC Symbol;Acc:HGNC:17166]	0.0186755	35.7454	0.0208131	0.0448565	871	2450	11	1	35618419	35620868	2111	1940	43.1758	0.918996
1038	NA	0.160025	4.7316	0.387941	LIMK2	protein_coding	ENSG00000182541	LIM domain kinase 2 [Source:HGNC Symbol;Acc:HGNC:6614]	0.0880369	35.7454	0.0979814	0.25914	309	67842	22	1	31212239	31280080	1025	854	51.0995	0.833171
1039	NA	-0.0898409	7.14839	0.389459	NDFIP1	protein_coding	ENSG00000131507	Nedd4 family interacting protein 1 [Source:HGNC Symbol;Acc:HGNC:17592]	0.0495016	35.7454	0.052882	0.259148	1650	45939	5	1	142108505	142154443	3444	2998	49.4383	0.870499
1040	NA	-0.242948	3.71752	0.389459	C18orf54	protein_coding	ENSG00000166845	chromosome 18 open reading frame 54 [Source:HGNC Symbol;Acc:HGNC:13796]	0.13387	35.7454	0.141682	0.249135	153	27302	18	1	54357917	54385218	360	338	50.6331	0.938889
1041	NA	0.114174	5.69854	0.390293	SC5D	protein_coding	ENSG00000109929	sterol-C5-desaturase [Source:HGNC Symbol;Acc:HGNC:10547]	0.0629867	35.7454	0.070421	0.202239	604	16242	11	1	121292453	121308694	1209	1155	53.581	0.955335
1042	NA	-0.00638776	11.9238	0.390293	VIM	protein_coding	ENSG00000026025	vimentin [Source:HGNC Symbol;Acc:HGNC:12692]	0.00352398	35.7454	0.00386296	0.0115696	45188	9335	10	1	17228259	17237593	57029	51795	48.4074	0.908222
1043	NA	-0.058724	8.21544	0.390293	EEF1E1	protein_coding	ENSG00000124802	eukaryotic translation elongation factor 1 epsilon 1 [Source:HGNC Symbol;Acc:HGNC:3212]	0.0324188	35.7454	0.0358026	0.174536	3457	29219	6	-1	8073360	8102578	6955	6727	50.9083	0.967218
1044	NA	0.179475	3.8864	0.390293	KLHL24	protein_coding	ENSG00000114796	kelch like family member 24 [Source:HGNC Symbol;Acc:HGNC:25947]	0.099093	35.7454	0.110763	0.184559	172	48910	3	1	183635568	183684477	332	315	53.7873	0.948795
1045	NA	0.00327808	9.8203	0.390293	UQCRQ	protein_coding	ENSG00000164405	ubiquinol-cytochrome c reductase complex III subunit VII [Source:HGNC Symbol;Acc:HGNC:29594]	0.00181015	35.7454	0.00198192	0.0033175	10515	1472	5	1	132866560	132868031	19655	17500	44.6977	0.890359
1046	NA	0.30208	2.93587	0.390293	RHPN1	protein_coding	ENSG00000158106	rhophilin Rho GTPase binding protein 1 [Source:HGNC Symbol;Acc:HGNC:19973]	0.166813	35.7454	0.171228	0.246181	89	15334	8	1	143368887	143384220	166	165	59.9333	0.993976
1047	NA	0.0996405	5.58426	0.390962	TOR1AIP1	protein_coding	ENSG00000143337	torsin 1A interacting protein 1 [Source:HGNC Symbol;Acc:HGNC:29456]	0.0550634	35.7454	0.0605756	0.172371	558	42959	1	1	179882042	179925000	1324	1157	56.898	0.873867
1048	NA	0.126342	5.77528	0.391684	IFNAR2	protein_coding	ENSG00000159110	interferon alpha and beta receptor subunit 2 [Source:HGNC Symbol;Acc:HGNC:5433]	0.0698857	35.7454	0.075563	0.248861	637	35775	21	1	33229901	33265675	1606	1175	46.4094	0.731631
1049	NA	0.205103	4.10399	0.391684	SESTD1	protein_coding	ENSG00000187231	SEC14 and spectrin domain containing 1 [Source:HGNC Symbol;Acc:HGNC:18379]	0.113487	35.7454	0.124364	0.271998	200	163099	2	-1	179101692	179264790	403	366	54.0301	0.908189
1050	NA	-0.159045	4.92366	0.391684	FKBP14	protein_coding	ENSG00000106080	FK506 binding protein 14 [Source:HGNC Symbol;Acc:HGNC:18625]	0.0880161	35.7454	0.0933822	0.248313	353	16098	7	-1	30010587	30026684	1813	670	56.8418	0.369553
1051	NA	-0.0670457	5.26103	0.391684	LYPLAL1	protein_coding	ENSG00000143353	lysophospholipase like 1 [Source:HGNC Symbol;Acc:HGNC:20440]	0.0371137	35.7454	0.0386312	0.0779424	446	39022	1	1	219173844	219212865	873	826	48.7082	0.946163
1052	NA	-0.102999	6.12191	0.391684	RGMB	protein_coding	ENSG00000174136	repulsive guidance molecule BMP co-receptor b [Source:HGNC Symbol;Acc:HGNC:26896]	0.0570371	35.7454	0.0624366	0.226565	810	29994	5	1	98768650	98798643	1422	1365	54.4527	0.959916
1053	NA	-0.0700204	5.98761	0.391684	SP1	protein_coding	ENSG00000185591	Sp1 transcription factor [Source:HGNC Symbol;Acc:HGNC:11205]	0.0387799	35.7454	0.0401772	0.108561	738	36271	12	1	53380176	53416446	1691	1536	56.4622	0.908338
1054	NA	-0.136502	5.48804	0.391684	SRPK2	protein_coding	ENSG00000135250	SRSF protein kinase 2 [Source:HGNC Symbol;Acc:HGNC:11306]	0.0756268	35.7454	0.0820699	0.252156	522	288605	7	-1	105110704	105399308	1250	1048	52.4943	0.8384
1055	NA	-0.119978	6.40265	0.391684	FAM126A	protein_coding	ENSG00000122591	family with sequence similarity 126 member A [Source:HGNC Symbol;Acc:HGNC:24587]	0.0664754	35.7454	0.0689106	0.299147	984	124760	7	-1	22889371	23014130	1877	1546	57.8286	0.823655
1056	NA	-0.162259	5.06747	0.39241	STRN	protein_coding	ENSG00000115808	striatin [Source:HGNC Symbol;Acc:HGNC:11424]	0.0899708	35.7454	0.0993808	0.304632	390	122833	2	-1	36843640	36966472	820	776	47.8466	0.946341
1057	NA	0.0418343	8.49218	0.392431	C1orf43	protein_coding	ENSG00000143612	chromosome 1 open reading frame 43 [Source:HGNC Symbol;Acc:HGNC:29876]	0.0232031	35.7454	0.0257721	0.126121	4188	13932	1	-1	154206706	154220637	8458	6637	42.8118	0.784701
1058	NA	-0.105065	6.58426	0.392647	HAUS6	protein_coding	ENSG00000147874	HAUS augmin like complex subunit 6 [Source:HGNC Symbol;Acc:HGNC:25948]	0.058298	35.7454	0.0637226	0.23046	1116	49977	9	-1	19053143	19103119	2133	1077	41.2665	0.504923
1059	NA	-0.10577	5.50998	0.393699	SMC5	protein_coding	ENSG00000198887	structural maintenance of chromosomes 5 [Source:HGNC Symbol;Acc:HGNC:20465]	0.0587581	35.7454	0.064946	0.195952	530	95927	9	1	70258962	70354888	1059	970	54.8144	0.915958
1060	NA	-0.0893556	6.04885	0.393699	KIF18A	protein_coding	ENSG00000121621	kinesin family member 18A [Source:HGNC Symbol;Acc:HGNC:29441]	0.0496462	35.7454	0.0545818	0.185866	770	87689	11	-1	28020620	28108308	1168	1117	47.1782	0.956336
1061	NA	-0.0586651	5.51542	0.393699	ZNF185	protein_coding	ENSG00000147394	zinc finger protein 185 with LIM domain [Source:HGNC Symbol;Acc:HGNC:12976]	0.0326014	35.7454	0.0304043	0.0565323	532	59039	X	1	152914442	152973480	1823	1738	64.9902	0.953374
1062	NA	0.112287	6.8864	0.393799	DBNL	protein_coding	ENSG00000136279	drebrin like [Source:HGNC Symbol;Acc:HGNC:2696]	0.0624209	35.7454	0.0622603	0.300554	1376	24817	7	1	44044640	44069456	2986	2905	54.6344	0.972873
1063	NA	-0.0913987	7.32896	0.3949	MED8	protein_coding	ENSG00000159479	mediator complex subunit 8 [Source:HGNC Symbol;Acc:HGNC:19971]	0.0508713	35.7454	0.0561959	0.301322	1870	5892	1	-1	43383917	43389808	3126	2873	47.9617	0.919066
1064	NA	0.11957	6.34125	0.3949	TMEM33	protein_coding	ENSG00000109133	transmembrane protein 33 [Source:HGNC Symbol;Acc:HGNC:25541]	0.0665587	35.7454	0.0720968	0.316043	943	25453	4	1	41935120	41960572	2137	1971	53.6464	0.922321
1065	NA	-0.17202	4.50998	0.3949	PWWP2A	protein_coding	ENSG00000170234	PWWP domain containing 2A [Source:HGNC Symbol;Acc:HGNC:29406]	0.0958001	35.7454	0.106238	0.248117	265	57623	5	-1	160061801	160119423	605	526	47.3479	0.869421
1066	NA	0.0853634	5.41433	0.3949	PEX26	protein_coding	ENSG00000215193	peroxisomal biogenesis factor 26 [Source:HGNC Symbol;Acc:HGNC:22965]	0.0475575	35.7454	0.0522666	0.132528	496	53219	22	1	18077920	18131138	1220	1149	51.5692	0.941803
1067	NA	-0.126703	4.89476	0.3949	ZNF473	protein_coding	ENSG00000142528	zinc finger protein 473 [Source:HGNC Symbol;Acc:HGNC:23239]	0.0706075	35.7454	0.0779531	0.189649	346	27701	19	1	50025714	50053414	599	570	40.0421	0.951586
1068	NA	-0.0342834	5.91135	0.3949	MED18	protein_coding	ENSG00000130772	mediator complex subunit 18 [Source:HGNC Symbol;Acc:HGNC:25944]	0.0191082	35.7454	0.0206428	0.0384	700	6966	1	1	28329002	28335967	1329	1319	57.9151	0.992476
1069	NA	-0.0860557	6.86101	0.3949	MRPL35	protein_coding	ENSG00000132313	mitochondrial ribosomal protein L35 [Source:HGNC Symbol;Acc:HGNC:14489]	0.0479694	35.7454	0.0528289	0.228924	1352	14440	2	1	86199355	86213794	3084	2868	47.8462	0.929961
1070	NA	0.252612	4.41433	0.3949	SLC35F5	protein_coding	ENSG00000115084	solute carrier family 35 member F5 [Source:HGNC Symbol;Acc:HGNC:23617]	0.140841	35.7454	0.0942579	0.195304	248	51813	2	-1	113705011	113756823	918	688	53.4666	0.749455
1071	NA	-0.109655	5.62253	0.3949	VGLL3	protein_coding	ENSG00000206538	vestigial like family member 3 [Source:HGNC Symbol;Acc:HGNC:24327]	0.0611486	35.7454	0.06782	0.209902	573	114732	3	-1	86876388	86991119	953	887	47.2909	0.930745
1072	NA	0.110093	5.77528	0.395127	NOL3	protein_coding	ENSG00000140939	nucleolar protein 3 [Source:HGNC Symbol;Acc:HGNC:7869]	0.0614256	35.7454	0.0683527	0.235198	637	5582	16	1	67170154	67175735	1210	1117	49.0233	0.92314
1073	NA	-0.074309	7.37751	0.395127	TFDP1	protein_coding	ENSG00000198176	transcription factor Dp-1 [Source:HGNC Symbol;Acc:HGNC:11749]	0.0414663	35.7454	0.0445909	0.21901	1934	56750	13	1	113584721	113641470	4841	4567	54.0854	0.9434
1074	NA	-0.00735485	11.9349	0.395509	RPS19	protein_coding	ENSG00000105372	ribosomal protein S19 [Source:HGNC Symbol;Acc:HGNC:10402]	0.00410636	35.7454	0.00450041	0.014156	45536	13009	19	1	41859918	41872926	89466	87972	53.9682	0.983301
1075	NA	0.0799893	6.66103	0.395516	RBPMS	protein_coding	ENSG00000157110	RNA binding protein, mRNA processing factor [Source:HGNC Symbol;Acc:HGNC:19097]	0.0446715	35.7454	0.0476786	0.178422	1177	187783	8	1	30384479	30572261	2014	1689	42.8295	0.83863
1076	NA	0.0754795	7.45307	0.395542	HNRNPDL	protein_coding	ENSG00000152795	heterogeneous nuclear ribonucleoprotein D like [Source:HGNC Symbol;Acc:HGNC:5037]	0.0421725	35.7454	0.0444605	0.218403	2038	7845	4	-1	82422564	82430408	3828	3435	45.4934	0.897335
1077	NA	-0.0111363	8.73771	0.395542	GADD45GIP1	protein_coding	ENSG00000179271	GADD45G interacting protein 1 [Source:HGNC Symbol;Acc:HGNC:29996]	0.00622261	35.7454	0.00688297	0.0183803	4965	4118	19	-1	12953119	12957236	9056	8700	47.8451	0.960689
1078	NA	-0.12523	5.5608	0.395791	ZNF326	protein_coding	ENSG00000162664	zinc finger protein 326 [Source:HGNC Symbol;Acc:HGNC:14104]	0.0700049	35.7454	0.078265	0.264958	549	40420	1	1	89995112	90035531	1169	1100	55.1427	0.940975
1079	NA	-0.0786767	6.26749	0.396115	PTPRK	protein_coding	ENSG00000152894	protein tyrosine phosphatase, receptor type K [Source:HGNC Symbol;Acc:HGNC:9674]	0.0440028	35.7454	0.0491949	0.168477	896	551896	6	-1	127968779	128520674	2260	1452	52.5296	0.642478
1080	NA	-0.0419548	6.16231	0.396292	NUP43	protein_coding	ENSG00000120253	nucleoporin 43 [Source:HGNC Symbol;Acc:HGNC:21182]	0.0234737	35.7454	0.0238869	0.048956	833	25351	6	-1	149724315	149749665	1853	1671	48.8049	0.901781
1081	NA	-0.0828345	7.52622	0.39653	GORASP2	protein_coding	ENSG00000115806	golgi reassembly stacking protein 2 [Source:HGNC Symbol;Acc:HGNC:17500]	0.0463658	35.7454	0.0507341	0.274497	2144	38666	2	1	170928464	170967129	3648	3442	53.7998	0.943531
1082	NA	-0.113585	5.14664	0.397452	UBE2D4	protein_coding	ENSG00000078967	ubiquitin conjugating enzyme E2 D4 (putative) [Source:HGNC Symbol;Acc:HGNC:21647]	0.0636439	35.7454	0.0703533	0.185482	412	29699	7	1	43926438	43956136	942	873	39.268	0.926752
1083	NA	0.133881	5.47136	0.397452	NPC1	protein_coding	ENSG00000141458	NPC intracellular cholesterol transporter 1 [Source:HGNC Symbol;Acc:HGNC:7897]	0.0750264	35.7454	0.0838819	0.276947	516	80715	18	-1	23506184	23586898	1275	1019	45.1168	0.799216
1084	NA	0.082115	5.71988	0.398023	UCK1	protein_coding	ENSG00000130717	uridine-cytidine kinase 1 [Source:HGNC Symbol;Acc:HGNC:14859]	0.0460475	35.7454	0.0509119	0.139793	613	7468	9	-1	131523801	131531268	1095	1083	55.289	0.989041
1085	NA	-0.0307005	7.27472	0.398228	DNAJC11	protein_coding	ENSG00000007923	DnaJ heat shock protein family (Hsp40) member C11 [Source:HGNC Symbol;Acc:HGNC:25570]	0.0172271	35.7454	0.0191445	0.0549019	1801	67757	1	-1	6634168	6701924	3680	3556	49.3771	0.966304
1086	NA	-0.0283948	8.54727	0.398228	SNX8	protein_coding	ENSG00000106266	sorting nexin 8 [Source:HGNC Symbol;Acc:HGNC:14972]	0.0159335	35.7454	0.0178138	0.0718427	4351	102549	7	-1	2251770	2354318	6502	6402	49.1122	0.98462
1087	NA	-0.0979255	6.57388	0.399296	TRIP13	protein_coding	ENSG00000071539	thyroid hormone receptor interactor 13 [Source:HGNC Symbol;Acc:HGNC:12307]	0.0550065	35.7454	0.0577905	0.24109	1108	26715	5	1	892643	919357	2570	2364	52.8431	0.919844
1088	NA	-0.0452027	9.41597	0.399296	JPT1	protein_coding	ENSG00000189159	Jupiter microtubule associated homolog 1 [Source:HGNC Symbol;Acc:HGNC:14569]	0.0253974	35.7454	0.0276826	0.174747	7945	33034	17	-1	75135248	75168281	15352	13908	41.0267	0.905941
1089	NA	0.115049	5.89059	0.399732	ANKHD1	protein_coding	ENSG00000131503	ankyrin repeat and KH domain containing 1 [Source:HGNC Symbol;Acc:HGNC:24714]	0.0646995	35.7454	0.0707847	0.221248	690	138043	5	1	140401814	140539856	2407	1300	47.06	0.540091
1090	NA	-0.125532	5.0451	0.399732	HACL1	protein_coding	ENSG00000131373	2-hydroxyacyl-CoA lyase 1 [Source:HGNC Symbol;Acc:HGNC:17856]	0.0706345	35.7454	0.0705652	0.173801	384	41149	3	-1	15560704	15601852	919	603	46.4627	0.656148
1091	NA	-0.270312	2.91957	0.399732	SYT14	protein_coding	ENSG00000143469	synaptotagmin 14 [Source:HGNC Symbol;Acc:HGNC:23143]	0.152129	35.7454	0.168852	0.23954	88	233216	1	1	209938174	210171389	552	462	54.5346	0.836957
1092	NA	-0.116339	4.64501	0.399732	C1orf74	protein_coding	ENSG00000162757	chromosome 1 open reading frame 74 [Source:HGNC Symbol;Acc:HGNC:26319]	0.0654798	35.7454	0.0721644	0.136227	291	5352	1	-1	209779208	209784559	973	929	46.3563	0.954779
1093	NA	-0.260695	2.99929	0.399732	CLK4	protein_coding	ENSG00000113240	CDC like kinase 4 [Source:HGNC Symbol;Acc:HGNC:13659]	0.146734	35.7454	0.159546	0.245115	93	27952	5	-1	178602664	178630615	220	207	51.6522	0.940909
1094	NA	-0.0964855	6.78206	0.399732	DDX42	protein_coding	ENSG00000198231	DEAD-box helicase 42 [Source:HGNC Symbol;Acc:HGNC:18676]	0.054312	35.7454	0.058742	0.241645	1280	45715	17	1	63773603	63819317	2234	2128	49.6443	0.952551
1095	NA	0.0545047	9.66241	0.400197	HMGB1	protein_coding	ENSG00000189403	high mobility group box 1 [Source:HGNC Symbol;Acc:HGNC:4983]	0.0306989	35.7454	0.0333147	0.246934	9425	160894	13	-1	30456704	30617597	19163	15096	58.7812	0.787768
1096	NA	0.0713972	6.08035	0.400908	KIAA0391	protein_coding	ENSG00000100890	KIAA0391 [Source:HGNC Symbol;Acc:HGNC:19958]	0.040244	35.7454	0.0431018	0.123556	787	155769	14	1	35121846	35277614	1974	1816	49.7583	0.919959
1097	NA	-0.141282	5.57908	0.401305	CDH13	protein_coding	ENSG00000140945	cadherin 13 [Source:HGNC Symbol;Acc:HGNC:1753]	0.0796916	35.7454	0.0890839	0.294894	556	1173838	16	1	82626803	83800640	1290	1106	59.8128	0.857364
1098	NA	0.084516	5.80221	0.401305	PI4K2B	protein_coding	ENSG00000038210	phosphatidylinositol 4-kinase type 2 beta [Source:HGNC Symbol;Acc:HGNC:18215]	0.0476766	35.7454	0.0531342	0.154294	649	45118	4	1	25233975	25279092	1423	1378	57.3149	0.968377
1099	NA	-0.249131	3.69854	0.401978	MSRA	protein_coding	ENSG00000175806	methionine sulfoxide reductase A [Source:HGNC Symbol;Acc:HGNC:7377]	0.140652	35.7454	0.13108	0.249463	151	374624	8	1	10054268	10428891	465	444	50.2365	0.954839
1100	NA	-0.0430898	7.79497	0.401978	POSTN	protein_coding	ENSG00000133110	periostin [Source:HGNC Symbol;Acc:HGNC:16953]	0.0243317	35.7454	0.0267337	0.0969534	2583	36262	13	-1	37562583	37598844	2645	2549	55.6136	0.963705
1101	NA	0.259565	2.90308	0.403056	RBKS	protein_coding	ENSG00000171174	ribokinase [Source:HGNC Symbol;Acc:HGNC:30325]	0.146735	35.7454	0.162838	0.238076	87	109735	2	-1	27781364	27891098	217	192	50.7031	0.884793
1102	NA	-0.121678	5.00703	0.403056	GNAQ	protein_coding	ENSG00000156052	G protein subunit alpha q [Source:HGNC Symbol;Acc:HGNC:4390]	0.0688061	35.7454	0.0729239	0.174154	374	315372	9	-1	77716087	78031458	1098	1004	47.4094	0.91439
1103	NA	-0.106299	5.74554	0.403056	NEDD4	protein_coding	ENSG00000069869	neural precursor cell expressed, developmentally down-regulated 4, E3 ubiquitin protein ligase [Source:HGNC Symbol;Acc:HGNC:7727]	0.0601166	35.7454	0.0663337	0.195633	624	166825	15	-1	55826922	55993746	1297	1132	42.9938	0.872783
1104	NA	0.0537934	8.48077	0.403303	NCOR1	protein_coding	ENSG00000141027	nuclear receptor corepressor 1 [Source:HGNC Symbol;Acc:HGNC:7672]	0.0304357	35.7454	0.0336918	0.199016	4155	189029	17	-1	16029157	16218185	7098	2097	48.5584	0.295435
1105	NA	0.0701994	7.02904	0.403389	TIAL1	protein_coding	ENSG00000151923	TIA1 cytotoxic granule associated RNA binding protein like 1 [Source:HGNC Symbol;Acc:HGNC:11804]	0.0397375	35.7454	0.0427643	0.163171	1519	25228	10	-1	119571802	119597029	3071	2787	45.6961	0.907522
1106	NA	0.041931	7.38939	0.403389	REXO4	protein_coding	ENSG00000148300	REX4 homolog, 3'-5' exonuclease [Source:HGNC Symbol;Acc:HGNC:12820]	0.0237416	35.7454	0.0260072	0.093671	1950	12038	9	-1	133406059	133418096	4755	4364	43.5552	0.917771
1107	NA	-0.239413	3.36703	0.403389	FAM50B	protein_coding	ENSG00000145945	family with sequence similarity 50 member B [Source:HGNC Symbol;Acc:HGNC:18789]	0.135578	35.7454	0.151178	0.2475	120	1932	6	1	3849386	3851317	193	181	44.7182	0.937824
1108	NA	-0.104754	6.44882	0.403389	BCL2L13	protein_coding	ENSG00000099968	BCL2 like 13 [Source:HGNC Symbol;Acc:HGNC:17164]	0.0593334	35.7454	0.065837	0.28819	1016	102001	22	1	17628855	17730855	2153	1979	47.3997	0.919183
1109	NA	-0.0861745	6.99152	0.404635	PPRC1	protein_coding	ENSG00000148840	peroxisome proliferator-activated receptor gamma, coactivator-related 1 [Source:HGNC Symbol;Acc:HGNC:30025]	0.0488655	35.7454	0.0532252	0.249868	1480	17338	10	1	102132994	102150331	2549	2391	43.1815	0.938015
1110	NA	-0.0114763	11.0186	0.404635	CALM2	protein_coding	ENSG00000143933	calmodulin 2 [Source:HGNC Symbol;Acc:HGNC:1445]	0.00650936	35.7454	0.00713828	0.0275061	24128	16520	2	-1	47160082	47176601	50055	47956	48.7122	0.958066
1111	NA	-0.113648	5.60988	0.404759	DNAJC18	protein_coding	ENSG00000170464	DnaJ heat shock protein family (Hsp40) member C18 [Source:HGNC Symbol;Acc:HGNC:28429]	0.0644833	35.7454	0.0691182	0.22195	568	35904	5	-1	139408588	139444491	1270	726	43.8664	0.571654
1112	NA	0.0222295	9.28489	0.404776	GLO1	protein_coding	ENSG00000124767	glyoxalase I [Source:HGNC Symbol;Acc:HGNC:4323]	0.0126165	35.7454	0.0139235	0.0598095	7255	27217	6	-1	38675925	38703141	14534	14138	58.2055	0.972754
1113	NA	-0.135409	5.55025	0.404776	SUPT7L	protein_coding	ENSG00000119760	SPT7 like, STAGA complex gamma subunit [Source:HGNC Symbol;Acc:HGNC:30632]	0.0769246	35.7454	0.0851161	0.267617	545	13029	2	-1	27650812	27663840	988	907	44.0529	0.918016
1114	NA	0.0114947	8.27912	0.404776	TXNDC12	protein_coding	ENSG00000117862	thioredoxin domain containing 12 [Source:HGNC Symbol;Acc:HGNC:24626]	0.00653015	35.7454	0.0071586	0.017133	3613	36041	1	-1	52020131	52056171	6391	5671	39.6494	0.887342
1115	NA	-0.202192	3.9837	0.404776	TMEM8B	protein_coding	ENSG00000137103	transmembrane protein 8B [Source:HGNC Symbol;Acc:HGNC:21427]	0.114874	35.7454	0.123043	0.244211	184	51068	9	1	35814451	35865518	317	306	57.2124	0.9653
1116	NA	-0.0415434	6.76392	0.404776	PSMC6	protein_coding	ENSG00000100519	proteasome 26S subunit, ATPase 6 [Source:HGNC Symbol;Acc:HGNC:9553]	0.0236076	35.7454	0.025183	0.0716541	1264	21416	14	1	52707172	52728587	3222	2456	52.5631	0.762259
1117	NA	0.0591629	7.70331	0.404776	SLC25A11	protein_coding	ENSG00000108528	solute carrier family 25 member 11 [Source:HGNC Symbol;Acc:HGNC:10981]	0.0336281	35.7454	0.0359588	0.166214	2424	3122	17	-1	4937130	4940251	4230	4128	55.6148	0.975887
1118	NA	-0.141037	5.22169	0.404776	ZNF576	protein_coding	ENSG00000124444	zinc finger protein 576 [Source:HGNC Symbol;Acc:HGNC:28357]	0.0801689	35.7454	0.0883162	0.276252	434	4766	19	1	43596392	43601157	882	715	50.1622	0.810658
1119	NA	-0.175045	4.31188	0.405809	TLN2	protein_coding	ENSG00000171914	talin 2 [Source:HGNC Symbol;Acc:HGNC:15447]	0.0996355	35.7454	0.111343	0.24977	231	454106	15	1	62390526	62844631	1039	468	45.9167	0.450433
1120	NA	0.110449	6.52353	0.405809	TMED4	protein_coding	ENSG00000158604	transmembrane p24 trafficking protein 4 [Source:HGNC Symbol;Acc:HGNC:22301]	0.0628928	35.7454	0.0687954	0.305403	1070	4394	7	-1	44577894	44582287	2063	1930	60.4658	0.935531
1121	NA	0.121049	5.315	0.405809	ATF1	protein_coding	ENSG00000123268	activating transcription factor 1 [Source:HGNC Symbol;Acc:HGNC:783]	0.0689366	35.7454	0.0753848	0.186923	463	57413	12	1	50763710	50821122	861	785	47.3376	0.911731
1122	NA	-0.101728	6.77868	0.405809	C6orf89	protein_coding	ENSG00000198663	chromosome 6 open reading frame 89 [Source:HGNC Symbol;Acc:HGNC:21114]	0.057939	35.7454	0.0636099	0.300467	1277	57095	6	1	36871870	36928964	2807	1964	43.6914	0.699679
1123	NA	0.0714621	7.69495	0.405809	TRIM56	protein_coding	ENSG00000169871	tripartite motif containing 56 [Source:HGNC Symbol;Acc:HGNC:19028]	0.0407029	35.7454	0.0447535	0.236677	2410	12529	7	1	101085439	101097967	4532	607	44.0181	0.133936
1124	NA	-0.101846	5.76163	0.405847	NSMCE4A	protein_coding	ENSG00000107672	NSE4 homolog A, SMC5-SMC6 complex component [Source:HGNC Symbol;Acc:HGNC:25935]	0.0580251	35.7454	0.0606074	0.190822	631	18130	10	-1	121957088	121975217	1378	1171	44.105	0.849782
1125	NA	-0.14039	4.08219	0.406211	RELT	protein_coding	ENSG00000054967	RELT, TNF receptor [Source:HGNC Symbol;Acc:HGNC:13764]	0.0800264	35.7454	0.0894299	0.167745	197	21211	11	1	73376264	73397474	407	393	47.4249	0.965602
1126	NA	-0.0473915	6.67081	0.40668	NFIX	protein_coding	ENSG00000008441	nuclear factor I X [Source:HGNC Symbol;Acc:HGNC:7788]	0.0270364	35.7454	0.0301288	0.0896623	1185	103189	19	1	12995608	13098796	1657	1414	56.7306	0.853349
1127	NA	0.0262958	7.42086	0.40668	UAP1	protein_coding	ENSG00000117143	UDP-N-acetylglucosamine pyrophosphorylase 1 [Source:HGNC Symbol;Acc:HGNC:12457]	0.0150051	35.7454	0.0163297	0.0463015	1993	38337	1	1	162561506	162599842	3802	3502	50.3692	0.921094
1128	NA	-0.11278	6.15362	0.40668	ERI1	protein_coding	ENSG00000104626	exoribonuclease 1 [Source:HGNC Symbol;Acc:HGNC:23994]	0.0643603	35.7454	0.0710552	0.280022	828	114600	8	1	9002147	9116746	1876	1679	46.9077	0.894989
1129	NA	-0.0666405	5.81988	0.40668	S1PR3	protein_coding	ENSG00000213694	sphingosine-1-phosphate receptor 3 [Source:HGNC Symbol;Acc:HGNC:3167]	0.0380465	35.7454	0.0385138	0.0903651	657	13564	9	1	88991447	89005010	858	799	49.5069	0.931235
1130	NA	-0.0719336	6.14313	0.40668	PPP3R1	protein_coding	ENSG00000221823	protein phosphatase 3 regulatory subunit B, alpha [Source:HGNC Symbol;Acc:HGNC:9317]	0.0410767	35.7454	0.0456898	0.129788	822	77381	2	-1	68178857	68256237	1592	1554	66.7986	0.976131
1131	NA	-0.113078	5.96595	0.40668	PAK1	protein_coding	ENSG00000149269	p21 (RAC1) activated kinase 1 [Source:HGNC Symbol;Acc:HGNC:8590]	0.0645781	35.7454	0.0708491	0.246191	727	152929	11	-1	77321707	77474635	3441	2961	28.4934	0.860506
1132	NA	-0.206475	4.08949	0.406749	HMBOX1	protein_coding	ENSG00000147421	homeobox containing 1 [Source:HGNC Symbol;Acc:HGNC:26137]	0.117953	35.7454	0.131328	0.293647	198	174371	8	1	28890394	29064764	194	181	56.2818	0.93299
1133	NA	-0.0813998	7.4288	0.407998	REEP3	protein_coding	ENSG00000165476	receptor accessory protein 3 [Source:HGNC Symbol;Acc:HGNC:23711]	0.0465665	35.7454	0.0502993	0.26212	2004	103761	10	1	63521363	63625123	4037	3831	52.8491	0.948972
1134	NA	0.0976807	7.02904	0.407998	UBE3A	protein_coding	ENSG00000114062	ubiquitin protein ligase E3A [Source:HGNC Symbol;Acc:HGNC:12496]	0.055903	35.7454	0.0606048	0.304564	1519	105329	15	-1	25333728	25439056	3096	2842	44.9768	0.917959
1135	NA	0.069747	8.28549	0.407998	GHITM	protein_coding	ENSG00000165678	growth hormone inducible transmembrane protein [Source:HGNC Symbol;Acc:HGNC:17281]	0.0399201	35.7454	0.0438684	0.272362	3629	13806	10	1	84139440	84153245	7200	6899	58.0159	0.958194
1136	NA	0.101658	6.46436	0.407998	CHTOP	protein_coding	ENSG00000160679	chromatin target of PRMT1 [Source:HGNC Symbol;Acc:HGNC:24511]	0.058185	35.7454	0.0628985	0.256571	1027	12325	1	1	153633982	153646306	2074	1883	51.9575	0.907907
1137	NA	0.0438143	5.75705	0.40904	SLC35F2	protein_coding	ENSG00000110660	solute carrier family 35 member F2 [Source:HGNC Symbol;Acc:HGNC:23615]	0.0251027	35.7454	0.0277564	0.053958	629	137303	11	-1	107790991	107928293	1224	1166	57.6106	0.952614
1138	NA	-0.102155	6.94093	0.409059	KPNA1	protein_coding	ENSG00000114030	karyopherin subunit alpha 1 [Source:HGNC Symbol;Acc:HGNC:6394]	0.0585439	35.7454	0.062574	0.310029	1429	92997	3	-1	122421949	122514945	2634	2388	55.8932	0.906606
1139	NA	0.16184	5.02999	0.409434	TLDC1	protein_coding	ENSG00000140950	TBC/LysM-associated domain containing 1 [Source:HGNC Symbol;Acc:HGNC:29325]	0.0928193	35.7454	0.0990472	0.296472	380	77613	16	-1	84476421	84554033	1212	1131	53.5729	0.933168
1140	NA	0.0447591	8.11119	0.409434	JUND	protein_coding	ENSG00000130522	JunD proto-oncogene, AP-1 transcription factor subunit [Source:HGNC Symbol;Acc:HGNC:6206]	0.0256712	35.7454	0.0281037	0.134519	3216	1863	19	-1	18279760	18281622	5437	4252	57.3093	0.782049
1141	NA	-0.26626	2.8864	0.409434	HDX	protein_coding	ENSG00000165259	highly divergent homeobox [Source:HGNC Symbol;Acc:HGNC:26411]	0.152748	35.7454	0.169	0.239048	86	184606	X	-1	84317874	84502479	154	146	42.1986	0.948052
1142	NA	0.188166	4.64996	0.410062	IPO13	protein_coding	ENSG00000117408	importin 13 [Source:HGNC Symbol;Acc:HGNC:16853]	0.108023	35.7454	0.102618	0.247701	292	21084	1	1	43946939	43968022	687	648	50.9336	0.943231
1143	NA	-0.0330733	6.77528	0.410265	ZCRB1	protein_coding	ENSG00000139168	zinc finger CCHC-type and RNA binding motif containing 1 [Source:HGNC Symbol;Acc:HGNC:29620]	0.0189945	35.7454	0.0206919	0.053321	1274	14041	12	-1	42312078	42326118	7332	2576	50.9099	0.351337
1144	NA	-0.225459	3.34278	0.412594	PARD6G	protein_coding	ENSG00000178184	par-6 family cell polarity regulator gamma [Source:HGNC Symbol;Acc:HGNC:16076]	0.129732	35.7454	0.144122	0.242818	118	90315	18	-1	80157232	80247546	655	620	47.8952	0.946565
1145	NA	0.0306555	6.56997	0.413975	CHD1L	protein_coding	ENSG00000131778	chromodomain helicase DNA binding protein 1 like [Source:HGNC Symbol;Acc:HGNC:1916]	0.0176613	35.7454	0.0195389	0.0464806	1105	53126	1	1	147242641	147295766	2130	2065	59.9937	0.969484
1146	NA	-0.20543	3.71752	0.41512	IQCD	protein_coding	ENSG00000166578	IQ motif containing D [Source:HGNC Symbol;Acc:HGNC:25168]	0.118502	35.7454	0.131654	0.23837	153	25654	12	-1	113195441	113221094	295	286	48.4441	0.969492
1147	NA	0.0590251	7.8727	0.41512	GLTP	protein_coding	ENSG00000139433	glycolipid transfer protein [Source:HGNC Symbol;Acc:HGNC:24867]	0.0340508	35.7454	0.0368289	0.189049	2726	29546	12	-1	109850943	109880488	4969	1469	52.3165	0.295633
1148	NA	-0.129857	5.71516	0.415569	HASPIN	protein_coding	ENSG00000177602	histone H3 associated protein kinase [Source:HGNC Symbol;Acc:HGNC:19682]	0.074967	35.7454	0.0762169	0.249806	611	2797	17	1	3723903	3726699	1210	1164	37.7002	0.961983
1149	NA	-0.0826176	6.84276	0.415569	AGFG1	protein_coding	ENSG00000173744	ArfGAP with FG repeats 1 [Source:HGNC Symbol;Acc:HGNC:5175]	0.047722	35.7454	0.0495384	0.195533	1335	89063	2	1	227472152	227561214	2641	2479	48.2138	0.93866
1150	NA	-0.0650755	8.96991	0.415569	UBE2D3	protein_coding	ENSG00000109332	ubiquitin conjugating enzyme E2 D3 [Source:HGNC Symbol;Acc:HGNC:12476]	0.0375917	35.7454	0.041345	0.30352	5832	74514	4	-1	102794383	102868896	11384	10346	48.6459	0.908819
1151	NA	0.0573948	10.2286	0.415569	RAC1	protein_coding	ENSG00000136238	Rac family small GTPase 1 [Source:HGNC Symbol;Acc:HGNC:9801]	0.0331572	35.7454	0.0356856	0.274267	13955	29455	7	1	6374523	6403977	25877	12958	45.882	0.500754
1152	NA	-0.0612391	7.68835	0.415569	ESYT2	protein_coding	ENSG00000117868	extended synaptotagmin 2 [Source:HGNC Symbol;Acc:HGNC:22211]	0.0353846	35.7454	0.039372	0.178355	2399	99259	7	-1	158730995	158830253	4327	4221	53.5548	0.975503
1153	NA	0.0295544	6.50042	0.416123	PITRM1	protein_coding	ENSG00000107959	pitrilysin metallopeptidase 1 [Source:HGNC Symbol;Acc:HGNC:17663]	0.0170893	35.7454	0.0185587	0.0356653	1053	35114	10	-1	3137728	3172841	2159	2008	53.2804	0.93006
1154	NA	0.103251	5.01856	0.416123	CCND2	protein_coding	ENSG00000118971	cyclin D2 [Source:HGNC Symbol;Acc:HGNC:1583]	0.0597133	35.7454	0.0629056	0.133822	377	31579	12	1	4273772	4305350	5163	4939	62.5455	0.956614
1155	NA	0.171884	4.76847	0.41706	ATP8B2	protein_coding	ENSG00000143515	ATPase phospholipid transporting 8B2 [Source:HGNC Symbol;Acc:HGNC:13534]	0.0994976	35.7454	0.0877438	0.209874	317	25755	1	1	154325553	154351307	491	463	61.4039	0.942974
1156	NA	0.0539043	8.45024	0.417613	CAPRIN1	protein_coding	ENSG00000135387	cell cycle associated protein 1 [Source:HGNC Symbol;Acc:HGNC:6743]	0.0312262	35.7454	0.0341495	0.188339	4068	49474	11	1	34051683	34101156	7903	7508	48.7327	0.950019
1157	NA	-0.214122	3.30562	0.417613	ZFAND1	protein_coding	ENSG00000104231	zinc finger AN1-type containing 1 [Source:HGNC Symbol;Acc:HGNC:25858]	0.12407	35.7454	0.133629	0.188582	115	31570	8	-1	81701334	81732903	1763	1633	51.3797	0.926262
1158	NA	0.233109	3.86953	0.417613	FKBP7	protein_coding	ENSG00000079150	FK506 binding protein 7 [Source:HGNC Symbol;Acc:HGNC:3723]	0.135095	35.7454	0.142499	0.249965	170	14937	2	-1	178463664	178478600	295	247	55.0607	0.837288
1159	NA	-0.0592063	5.33665	0.417688	ISOC1	protein_coding	ENSG00000066583	isochorismatase domain containing 1 [Source:HGNC Symbol;Acc:HGNC:24254]	0.0343228	35.7454	0.0371343	0.072526	470	19278	5	1	129094751	129114028	964	896	51.9676	0.929461
1160	NA	0.0222285	8.9389	0.418761	MRFAP1	protein_coding	ENSG00000179010	Morf4 family associated protein 1 [Source:HGNC Symbol;Acc:HGNC:24549]	0.0129036	35.7454	0.0136529	0.051865	5708	2655	4	1	6640091	6642745	10859	8809	44.9835	0.811217
1161	NA	0.0890452	4.72692	0.418761	C1orf112	protein_coding	ENSG00000000460	chromosome 1 open reading frame 112 [Source:HGNC Symbol;Acc:HGNC:25565]	0.051715	35.7454	0.049753	0.0852905	308	192074	1	1	169662007	169854080	977	745	38.5047	0.762538
1162	NA	-0.145636	4.59456	0.418761	MFSD14C	protein_coding	ENSG00000196312	major facilitator superfamily domain containing 14C [Source:HGNC Symbol;Acc:HGNC:23672]	0.0845956	35.7454	0.0927343	0.2021	281	126336	9	-1	96887373	97013708	1159	828	54.82	0.714409
1163	NA	-0.0932494	6.89476	0.418761	AIMP1	protein_coding	ENSG00000164022	aminoacyl tRNA synthetase complex interacting multifunctional protein 1 [Source:HGNC Symbol;Acc:HGNC:10648]	0.0541683	35.7454	0.0588101	0.265519	1384	33683	4	1	106315544	106349226	3709	3039	40.8901	0.819358
1164	NA	-0.0893484	5.79105	0.418761	RERE	protein_coding	ENSG00000142599	arginine-glutamic acid dipeptide repeats [Source:HGNC Symbol;Acc:HGNC:9965]	0.0519023	35.7454	0.0558061	0.169252	644	465247	1	-1	8352397	8817643	1336	1155	47.4727	0.864521
1165	NA	-0.0976554	6.29776	0.419784	JADE2	protein_coding	ENSG00000043143	jade family PHD finger 2 [Source:HGNC Symbol;Acc:HGNC:22984]	0.0567835	35.7454	0.0620588	0.226756	915	58919	5	1	134524312	134583230	1422	1342	46.4791	0.943741
1166	NA	-0.0998031	6.32122	0.419998	GNB4	protein_coding	ENSG00000114450	G protein subunit beta 4 [Source:HGNC Symbol;Acc:HGNC:20731]	0.0580559	35.7454	0.0627793	0.232198	930	55502	3	-1	179396089	179451590	1489	1337	51.6298	0.897918
1167	NA	-0.0520503	6.53294	0.420602	YES1	protein_coding	ENSG00000176105	YES proto-oncogene 1, Src family tyrosine kinase [Source:HGNC Symbol;Acc:HGNC:12841]	0.0302986	35.7454	0.0329899	0.100668	1077	90959	18	-1	721588	812546	2044	1921	52.8397	0.939824
1168	NA	-0.0593252	8.11253	0.421043	TCEAL9	protein_coding	ENSG00000185222	transcription elongation factor A like 9 [Source:HGNC Symbol;Acc:HGNC:30084]	0.0345636	35.7454	0.0378034	0.210037	3219	1974	X	1	103356489	103358462	32091	22426	21.6542	0.698825
1169	NA	-0.0417966	6.11656	0.421043	CDKN1B	protein_coding	ENSG00000111276	cyclin dependent kinase inhibitor 1B [Source:HGNC Symbol;Acc:HGNC:1785]	0.0243661	35.7454	0.0272332	0.0635087	807	7314	12	1	12715058	12722371	1202	1137	44.2858	0.945923
1170	NA	-0.138267	4.94797	0.421043	SMARCAD1	protein_coding	ENSG00000163104	SWI/SNF-related, matrix-associated actin-dependent regulator of chromatin, subfamily a, containing DEAD/H box 1 [Source:HGNC Symbol;Acc:HGNC:18398]	0.0806161	35.7454	0.0865738	0.2261	359	83682	4	1	94207611	94291292	633	598	56.0803	0.944708
1171	NA	0.0559972	9.6867	0.421043	HNRNPUL1	protein_coding	ENSG00000105323	heterogeneous nuclear ribonucleoprotein U like 1 [Source:HGNC Symbol;Acc:HGNC:17011]	0.0326499	35.7454	0.0358821	0.277996	9585	45103	19	1	41262496	41307598	16411	10792	43.6928	0.657608
1172	NA	-0.0326584	10.0821	0.421043	LRRC59	protein_coding	ENSG00000108829	leucine rich repeat containing 59 [Source:HGNC Symbol;Acc:HGNC:28817]	0.0190442	35.7454	0.0208476	0.124256	12607	22495	17	-1	50375059	50397553	24383	23534	52.4401	0.965181
1173	NA	-0.0380532	7.05539	0.421043	NIT2	protein_coding	ENSG00000114021	nitrilase family member 2 [Source:HGNC Symbol;Acc:HGNC:29878]	0.0221917	35.7454	0.0245132	0.0771203	1547	26935	3	1	100334701	100361635	3531	3286	51.6363	0.930615
1174	NA	-0.047738	6.34888	0.421487	RAP2B	protein_coding	ENSG00000181467	RAP2B, member of RAS oncogene family [Source:HGNC Symbol;Acc:HGNC:9862]	0.0278561	35.7454	0.0306331	0.0861169	948	8351	3	1	153162270	153170620	2867	2709	50.2204	0.94489
1175	NA	-0.0458634	7.06561	0.421487	TMEM263	protein_coding	ENSG00000151135	transmembrane protein 263 [Source:HGNC Symbol;Acc:HGNC:28281]	0.0267822	35.7454	0.029178	0.0997069	1558	23060	12	1	106955719	106978778	2376	2278	58.4118	0.958754
1176	NA	0.156364	3.92774	0.421487	GTPBP3	protein_coding	ENSG00000130299	GTP binding protein 3, mitochondrial [Source:HGNC Symbol;Acc:HGNC:14880]	0.0913344	35.7454	0.0963429	0.165342	177	7816	19	1	17334920	17342735	361	293	49.2014	0.811634
1177	NA	0.0179773	8.17266	0.421487	COX5A	protein_coding	ENSG00000178741	cytochrome c oxidase subunit 5A [Source:HGNC Symbol;Acc:HGNC:2267]	0.0105027	35.7454	0.0113879	0.0311455	3356	18378	15	-1	74919791	74938168	7756	6877	48.8072	0.886668
1178	NA	-0.123809	6.12725	0.421487	MED28	protein_coding	ENSG00000118579	mediator complex subunit 28 [Source:HGNC Symbol;Acc:HGNC:24628]	0.0723397	35.7454	0.0755926	0.292816	813	19475	4	1	17614631	17634105	1927	1863	56.8304	0.966788
1179	NA	0.0704088	5.08584	0.421487	SRCAP	protein_coding	ENSG00000080603	Snf2 related CREBBP activator protein [Source:HGNC Symbol;Acc:HGNC:16974]	0.0411401	35.7454	0.0459205	0.0910111	395	43201	16	1	30698209	30741409	680	651	64.8449	0.957353
1180	NA	0.033242	8.40923	0.421487	NENF	protein_coding	ENSG00000117691	neudesin neurotrophic factor [Source:HGNC Symbol;Acc:HGNC:30384]	0.0194266	35.7454	0.021261	0.0923384	3954	13493	1	1	212432887	212446379	7795	7596	57.2343	0.974471
1181	NA	0.242387	3.4825	0.424626	LIAS	protein_coding	ENSG00000121897	lipoic acid synthetase [Source:HGNC Symbol;Acc:HGNC:16429]	0.142078	35.7454	0.155931	0.275576	130	26523	4	1	39458587	39485109	434	342	51.655	0.788018
1182	NA	-0.106912	6.50316	0.424626	GATAD2B	protein_coding	ENSG00000143614	GATA zinc finger domain containing 2B [Source:HGNC Symbol;Acc:HGNC:30778]	0.0626792	35.7454	0.0668601	0.299875	1055	134331	1	-1	153789030	153923360	1898	1543	44.5567	0.812961
1183	NA	-0.0826005	7.79943	0.424626	MAPK1IP1L	protein_coding	ENSG00000168175	mitogen-activated protein kinase 1 interacting protein 1 like [Source:HGNC Symbol;Acc:HGNC:19840]	0.0484303	35.7454	0.0511822	0.312929	2591	18562	14	1	55051631	55070192	4954	4685	50.5535	0.9457
1184	NA	0.147455	4.59969	0.424626	SERAC1	protein_coding	ENSG00000122335	serine active site containing 1 [Source:HGNC Symbol;Acc:HGNC:21061]	0.0864591	35.7454	0.0961528	0.238545	282	58766	6	-1	158109515	158168280	601	562	51.2811	0.935108
1185	NA	-0.060978	7.49287	0.424626	AMD1	protein_coding	ENSG00000123505	adenosylmethionine decarboxylase 1 [Source:HGNC Symbol;Acc:HGNC:457]	0.0357606	35.7454	0.038137	0.164862	2095	20944	6	1	110874770	110895713	6217	5124	46.8247	0.824192
1186	NA	-0.125034	5.66959	0.425074	STARD4	protein_coding	ENSG00000164211	StAR related lipid transfer domain containing 4 [Source:HGNC Symbol;Acc:HGNC:18058]	0.0733889	35.7454	0.0818296	0.281343	592	16558	5	-1	111496033	111512590	1209	1157	55.8453	0.956989
1187	NA	-0.0149157	7.95048	0.425074	MICAL2	protein_coding	ENSG00000133816	microtubule associated monooxygenase, calponin and LIM domain containing 2 [Source:HGNC Symbol;Acc:HGNC:24693]	0.00875648	35.7454	0.00962931	0.0217505	2877	265137	11	1	12094008	12359144	4508	4304	57.0376	0.954747
1188	NA	-0.141281	4.74091	0.425074	SGSM3	protein_coding	ENSG00000100359	small G protein signaling modulator 3 [Source:HGNC Symbol;Acc:HGNC:25228]	0.0829443	35.7454	0.0881931	0.216995	311	39699	22	1	40370591	40410289	493	479	51.0251	0.971602
1189	NA	-0.0793933	6.29934	0.425932	ERVK3-1	protein_coding	ENSG00000142396	endogenous retrovirus group K3 member 1 [Source:HGNC Symbol;Acc:HGNC:30466]	0.0466598	35.7454	0.0519378	0.184515	916	10345	19	1	58305319	58315663	1645	1510	49.3205	0.917933
1190	NA	-0.117415	5.97583	0.425932	NUP98	protein_coding	ENSG00000110713	nucleoporin 98 [Source:HGNC Symbol;Acc:HGNC:8068]	0.0690234	35.7454	0.073333	0.276338	732	126710	11	-1	3671083	3797792	1543	1422	49.8847	0.921581
1191	NA	0.0940254	6.61242	0.425932	MLX	protein_coding	ENSG00000108788	MLX, MAX dimerization protein [Source:HGNC Symbol;Acc:HGNC:11645]	0.0552768	35.7454	0.0610436	0.273919	1138	6172	17	1	42567068	42573239	2310	2116	44.776	0.916017
1192	NA	0.0251156	7.84654	0.426149	PPARG	protein_coding	ENSG00000132170	peroxisome proliferator activated receptor gamma [Source:HGNC Symbol;Acc:HGNC:9236]	0.0147819	35.7454	0.016524	0.0236913	2677	146989	3	1	12287368	12434356	3620	3355	51.0939	0.926796
1193	NA	-0.0677759	7.901	0.426149	COPS2	protein_coding	ENSG00000166200	COP9 signalosome subunit 2 [Source:HGNC Symbol;Acc:HGNC:30747]	0.0398915	35.7454	0.0440692	0.248374	2780	49594	15	-1	49106068	49155661	5328	5078	53.2603	0.953078
1194	NA	-0.0565042	7.1649	0.426149	ABHD12	protein_coding	ENSG00000100997	abhydrolase domain containing 12 [Source:HGNC Symbol;Acc:HGNC:15868]	0.0332822	35.7454	0.036585	0.142782	1669	96241	20	-1	25294743	25390983	2759	2685	57.403	0.973179
1195	NA	0.0548363	7.13961	0.426149	DYNC1LI1	protein_coding	ENSG00000144635	dynein cytoplasmic 1 light intermediate chain 1 [Source:HGNC Symbol;Acc:HGNC:18745]	0.0323045	35.7454	0.0352993	0.139565	1640	44904	3	-1	32525971	32570874	3266	2804	35.1555	0.858543
1196	NA	-0.0640617	7.66715	0.426149	TXNL1	protein_coding	ENSG00000091164	thioredoxin like 1 [Source:HGNC Symbol;Acc:HGNC:12436]	0.0377441	35.7454	0.0419708	0.194085	2364	54393	18	-1	56597208	56651600	4620	4295	45.6168	0.929654
1197	NA	-0.0227628	7.8864	0.426149	HLA-B	protein_coding	ENSG00000234745	major histocompatibility complex, class I, B [Source:HGNC Symbol;Acc:HGNC:4932]	0.0134143	35.7454	0.0143358	0.0417033	2752	87698	6	-1	31269491	31357188	4208	3930	62.186	0.933935
1198	NA	0.0310863	8.4832	0.426149	GTF2F2	protein_coding	ENSG00000188342	general transcription factor IIF subunit 2 [Source:HGNC Symbol;Acc:HGNC:4653]	0.0183211	35.7454	0.0200811	0.0821655	4162	164395	13	1	45120515	45284909	9577	8551	49.488	0.892868
1199	NA	-0.0315805	6.47973	0.426149	CAB39	protein_coding	ENSG00000135932	calcium binding protein 39 [Source:HGNC Symbol;Acc:HGNC:20292]	0.0186139	35.7454	0.0198145	0.0423732	1038	108231	2	1	230712845	230821075	3473	3252	50.643	0.936366
1200	NA	0.030357	6.63131	0.426149	CAMTA1	protein_coding	ENSG00000171735	calmodulin binding transcription activator 1 [Source:HGNC Symbol;Acc:HGNC:18806]	0.0178986	35.7454	0.0195027	0.0422759	1153	984383	1	1	6785324	7769706	2970	2734	50.2714	0.920539
1201	NA	-0.227596	3.08949	0.426149	STX17	protein_coding	ENSG00000136874	syntaxin 17 [Source:HGNC Symbol;Acc:HGNC:11432]	0.134193	35.7454	0.136216	0.193654	99	63709	9	1	99906633	99970341	353	308	51.1331	0.872521
1202	NA	0.098688	7.62316	0.426149	STAT1	protein_coding	ENSG00000115415	signal transducer and activator of transcription 1 [Source:HGNC Symbol;Acc:HGNC:11362]	0.0581903	35.7454	0.0625542	0.290119	2293	56603	2	-1	190964358	191020960	3585	3244	51.2833	0.904881
1203	NA	0.231077	3.41433	0.426149	TBC1D31	protein_coding	ENSG00000156787	TBC1 domain family member 31 [Source:HGNC Symbol;Acc:HGNC:30888]	0.136375	35.7454	0.140788	0.235367	124	110186	8	1	123041968	123152153	351	322	53.6925	0.917379
1204	NA	0.300768	2.63006	0.426149	GCA	protein_coding	ENSG00000115271	grancalcin [Source:HGNC Symbol;Acc:HGNC:15990]	0.177511	35.7454	0.152216	0.1875	72	52756	2	1	162318840	162371595	247	231	53.1342	0.935223
1205	NA	0.0488094	7.89789	0.426149	PSMF1	protein_coding	ENSG00000125818	proteasome inhibitor subunit 1 [Source:HGNC Symbol;Acc:HGNC:9571]	0.0288088	35.7454	0.031391	0.142858	2774	76153	20	1	1113263	1189415	6262	5997	53.7614	0.957681
1206	NA	0.142914	4.42592	0.426149	RILPL1	protein_coding	ENSG00000188026	Rab interacting lysosomal protein like 1 [Source:HGNC Symbol;Acc:HGNC:26814]	0.0843622	35.7454	0.0841308	0.164736	250	63665	12	-1	123470054	123533718	577	530	47.6208	0.918544
1207	NA	0.189637	4.43741	0.426149	LIG3	protein_coding	ENSG00000005156	DNA ligase 3 [Source:HGNC Symbol;Acc:HGNC:6600]	0.112025	35.7454	0.112267	0.273922	252	29250	17	1	34980494	35009743	1056	986	33.1024	0.933712
1208	NA	-0.0679191	7.32045	0.426149	NF2	protein_coding	ENSG00000186575	neurofibromin 2 [Source:HGNC Symbol;Acc:HGNC:7773]	0.0401332	35.7454	0.0443447	0.204967	1859	95043	22	1	29603556	29698598	3284	3213	59.1827	0.97838
1209	NA	-0.0881509	7.05539	0.426149	SH3BGRL	protein_coding	ENSG00000131171	SH3 domain binding glutamate rich protein like [Source:HGNC Symbol;Acc:HGNC:10823]	0.0520929	35.7454	0.0543729	0.249995	1547	96605	X	1	81201943	81298547	2708	2644	65.1902	0.976366
1210	NA	-0.0329919	7.80221	0.426149	KTN1	protein_coding	ENSG00000126777	kinectin 1 [Source:HGNC Symbol;Acc:HGNC:6467]	0.019499	35.7454	0.0214862	0.0775639	2596	142455	14	1	55559072	55701526	5656	5095	51.2196	0.900813
1211	NA	-0.139616	5.03756	0.426149	UBE2W	protein_coding	ENSG00000104343	ubiquitin conjugating enzyme E2 W [Source:HGNC Symbol;Acc:HGNC:25616]	0.0825396	35.7454	0.0907379	0.265027	382	98814	8	-1	73780097	73878910	992	891	47.8193	0.898185
1212	NA	-0.113872	6.30091	0.426149	DCTN5	protein_coding	ENSG00000166847	dynactin subunit 5 [Source:HGNC Symbol;Acc:HGNC:24594]	0.0673251	35.7454	0.0737155	0.287118	917	36064	16	1	23641392	23677455	2368	1708	54.1481	0.721284
1213	NA	-0.00490477	8.45626	0.426149	NAP1L4	protein_coding	ENSG00000205531	nucleosome assembly protein 1 like 4 [Source:HGNC Symbol;Acc:HGNC:7640]	0.00290037	35.7454	0.00315258	0.00511433	4085	47947	11	-1	2944431	2992377	9134	8342	43.1506	0.913291
1214	NA	0.155078	5.02999	0.426149	UTP25	protein_coding	ENSG00000117597	UTP25, small subunit processor component [Source:HGNC Symbol;Acc:HGNC:28440]	0.091715	35.7454	0.0993774	0.305018	380	29559	1	1	209828007	209857565	890	805	50.7689	0.904494
1215	NA	-0.0754061	5.84168	0.427797	PSPC1	protein_coding	ENSG00000121390	paraspeckle component 1 [Source:HGNC Symbol;Acc:HGNC:20320]	0.0446602	35.7454	0.0489802	0.136762	667	108268	13	-1	19674752	19783019	1201	1043	53.303	0.868443
1216	NA	-0.0685878	5.63256	0.427988	STK10	protein_coding	ENSG00000072786	serine/threonine kinase 10 [Source:HGNC Symbol;Acc:HGNC:11388]	0.0406377	35.7454	0.0430884	0.106599	577	146314	5	-1	172042073	172188386	1052	1005	52.4139	0.955323
1217	NA	-0.0097232	9.60639	0.428357	POLR2E	protein_coding	ENSG00000099817	RNA polymerase II subunit E [Source:HGNC Symbol;Acc:HGNC:9192]	0.00576389	35.7454	0.00633678	0.0196739	9066	8802	19	-1	1086579	1095380	15239	15017	56.4786	0.985432
1218	NA	-0.042021	5.19484	0.428905	TYSND1	protein_coding	ENSG00000156521	trypsin domain containing 1 [Source:HGNC Symbol;Acc:HGNC:28531]	0.024926	35.7454	0.0276704	0.0426117	426	8696	10	-1	70137981	70146676	1049	1022	54.6849	0.974261
1219	NA	-0.0765769	5.97386	0.428924	CUL1	protein_coding	ENSG00000055130	cullin 1 [Source:HGNC Symbol;Acc:HGNC:2551]	0.0454359	35.7454	0.0483906	0.140856	731	103123	7	1	148697914	148801036	1532	1352	38.4075	0.882507
1220	NA	-0.0216623	8.12013	0.429974	CDK4	protein_coding	ENSG00000135446	cyclin dependent kinase 4 [Source:HGNC Symbol;Acc:HGNC:1773]	0.012866	35.7454	0.0128135	0.0339876	3236	8287	12	-1	57747727	57756013	6648	6035	48.9775	0.907792
1221	NA	0.196872	3.71752	0.430263	PTCD2	protein_coding	ENSG00000049883	pentatricopeptide repeat domain 2 [Source:HGNC Symbol;Acc:HGNC:25734]	0.116982	35.7454	0.130472	0.232048	153	48029	5	1	72320367	72368395	448	422	51.9431	0.941964
1222	NA	0.0529262	6.32741	0.431173	WDR76	protein_coding	ENSG00000092470	WD repeat domain 76 [Source:HGNC Symbol;Acc:HGNC:25773]	0.0314775	35.7454	0.035082	0.10472	934	41457	15	1	43826963	43868419	1474	1420	54.4359	0.963365
1223	NA	-0.0767126	7.89476	0.431379	IPO7	protein_coding	ENSG00000205339	importin 7 [Source:HGNC Symbol;Acc:HGNC:9852]	0.045652	35.7454	0.0504982	0.314842	2768	63505	11	1	9384622	9448126	5391	4925	48.9385	0.91356
1224	NA	-0.105596	6.16922	0.431379	ZDHHC7	protein_coding	ENSG00000153786	zinc finger DHHC-type containing 7 [Source:HGNC Symbol;Acc:HGNC:18459]	0.0628563	35.7454	0.0700851	0.235868	837	37355	16	-1	84974181	85011535	1558	1487	54.1486	0.954429
1225	NA	-0.0768023	7.22666	0.431379	DESI1	protein_coding	ENSG00000100418	desumoylating isopeptidase 1 [Source:HGNC Symbol;Acc:HGNC:24577]	0.0457189	35.7454	0.049324	0.241262	1742	23069	22	-1	41598028	41621096	3843	3270	50.5596	0.850898
1226	NA	0.101286	5.64996	0.432191	FAM102A	protein_coding	ENSG00000167106	family with sequence similarity 102 member A [Source:HGNC Symbol;Acc:HGNC:31419]	0.0603467	35.7454	0.0659055	0.1875	584	39935	9	-1	127940579	127980513	1068	995	45.9196	0.931648
1227	NA	0.0994323	6.2513	0.432191	RNF34	protein_coding	ENSG00000170633	ring finger protein 34 [Source:HGNC Symbol;Acc:HGNC:17297]	0.0592664	35.7454	0.0660731	0.263318	886	30583	12	1	121400041	121430623	1721	1164	48.8514	0.676351
1228	NA	-0.0391088	6.07668	0.432191	CWC27	protein_coding	ENSG00000153015	CWC27 spliceosome associated protein homolog [Source:HGNC Symbol;Acc:HGNC:10664]	0.0233118	35.7454	0.0259278	0.0585241	785	249834	5	1	64768930	65018763	2850	786	48.612	0.275789
1229	NA	0.0699351	5.79998	0.43248	EPHB4	protein_coding	ENSG00000196411	EPH receptor B4 [Source:HGNC Symbol;Acc:HGNC:3395]	0.0417182	35.7454	0.0454866	0.124019	648	24957	7	-1	100802565	100827521	1312	1278	50.633	0.974085
1230	NA	0.126198	5.20497	0.43248	PREPL	protein_coding	ENSG00000138078	prolyl endopeptidase like [Source:HGNC Symbol;Acc:HGNC:30228]	0.0752921	35.7454	0.0790426	0.190802	429	45582	2	-1	44316281	44361862	872	764	58.5209	0.876147
1231	NA	-0.114765	5.48527	0.43248	EXOC2	protein_coding	ENSG00000112685	exocyst complex component 2 [Source:HGNC Symbol;Acc:HGNC:24968]	0.0684819	35.7454	0.073895	0.218478	521	207979	6	-1	485133	693111	1108	1039	52.3994	0.937726
1232	NA	0.167425	4.06747	0.43248	DDX31	protein_coding	ENSG00000125485	DEAD-box helicase 31 [Source:HGNC Symbol;Acc:HGNC:16715]	0.0999191	35.7454	0.103235	0.200237	195	77405	9	-1	132592997	132670401	527	491	52.0102	0.931689
1233	NA	-0.0731163	6.11119	0.432579	SNX9	protein_coding	ENSG00000130340	sorting nexin 9 [Source:HGNC Symbol;Acc:HGNC:14973]	0.0436499	35.7454	0.0484223	0.153313	804	244691	6	1	157700387	157945077	1820	1749	53.9348	0.960989
1234	NA	-0.132882	5.10038	0.4333	VPS13A	protein_coding	ENSG00000197969	vacuolar protein sorting 13 homolog A [Source:HGNC Symbol;Acc:HGNC:1908]	0.0793904	35.7454	0.0854047	0.218991	399	244189	9	1	77177353	77421541	850	818	59.0306	0.962353
1235	NA	-0.172687	4.22169	0.433399	TMEM267	protein_coding	ENSG00000151881	transmembrane protein 267 [Source:HGNC Symbol;Acc:HGNC:26139]	0.103219	35.7454	0.109004	0.241237	217	39642	5	-1	43444252	43483893	527	461	51.987	0.874763
1236	NA	-0.149793	4.79105	0.433399	ABCB8	protein_coding	ENSG00000197150	ATP binding cassette subfamily B member 8 [Source:HGNC Symbol;Acc:HGNC:49]	0.0895642	35.7454	0.0951274	0.249527	322	19361	7	1	151028422	151047782	725	500	64.064	0.689655
1237	NA	0.0844741	7.04134	0.433399	CALCOCO2	protein_coding	ENSG00000136436	calcium binding and coiled-coil domain 2 [Source:HGNC Symbol;Acc:HGNC:29912]	0.050519	35.7454	0.0562566	0.273852	1532	35535	17	1	48830988	48866522	2842	2514	51.4857	0.884588
1238	NA	-0.112964	5.24804	0.433399	ACADM	protein_coding	ENSG00000117054	acyl-CoA dehydrogenase medium chain [Source:HGNC Symbol;Acc:HGNC:89]	0.0675631	35.7454	0.0752693	0.218209	442	63229	1	1	75724347	75787575	891	793	55.0177	0.890011
1239	NA	0.0281265	8.5144	0.434872	LAMP1	protein_coding	ENSG00000185896	lysosomal associated membrane protein 1 [Source:HGNC Symbol;Acc:HGNC:6499]	0.0168522	35.7454	0.0183485	0.0771608	4253	26432	13	1	113297241	113323672	7713	7470	55.7752	0.968495
1240	NA	0.180048	4.54228	0.434872	URB1	protein_coding	ENSG00000142207	URB1 ribosome biogenesis 1 homolog (S. cerevisiae) [Source:HGNC Symbol;Acc:HGNC:17344]	0.107893	35.7454	0.114216	0.27683	271	82009	21	-1	32311018	32393026	645	574	49.6725	0.889922
1241	NA	-0.199371	3.84384	0.434872	FAM133B	protein_coding	ENSG00000234545	family with sequence similarity 133 member B [Source:HGNC Symbol;Acc:HGNC:28629]	0.119487	35.7454	0.133367	0.240238	167	29602	7	-1	92560793	92590394	780	623	29.8973	0.798718
1242	NA	-0.0139612	9.3964	0.434872	S100A16	protein_coding	ENSG00000188643	S100 calcium binding protein A16 [Source:HGNC Symbol;Acc:HGNC:20441]	0.00836735	35.7454	0.00912508	0.0310062	7838	6260	1	-1	153606886	153613145	19495	19004	61.1678	0.974814
1243	NA	-0.114446	4.5476	0.434872	CLIP1	protein_coding	ENSG00000130779	CAP-Gly domain containing linker protein 1 [Source:HGNC Symbol;Acc:HGNC:10461]	0.0686078	35.7454	0.0765189	0.147694	272	151201	12	-1	122271432	122422632	862	629	42.5596	0.729698
1244	NA	-0.0493948	5.97583	0.435218	PPP1R8	protein_coding	ENSG00000117751	protein phosphatase 1 regulatory subunit 8 [Source:HGNC Symbol;Acc:HGNC:9296]	0.0296338	35.7454	0.0330445	0.0831523	732	20899	1	1	27830778	27851676	1418	1307	50.2808	0.921721
1245	NA	-0.0319549	6.12725	0.435218	ALKBH3	protein_coding	ENSG00000166199	alkB homolog 3, alpha-ketoglutaratedependent dioxygenase [Source:HGNC Symbol;Acc:HGNC:30141]	0.0191745	35.7454	0.0211401	0.0434393	813	39456	11	1	43880811	43920266	1612	1522	49.5388	0.944169
1246	NA	0.0419235	5.81549	0.435218	NUDCD3	protein_coding	ENSG00000015676	NudC domain containing 3 [Source:HGNC Symbol;Acc:HGNC:22208]	0.0251574	35.7454	0.0260708	0.0532976	655	111760	7	-1	44379121	44490880	2071	1823	36.3214	0.880251
1247	NA	0.0490373	9.05119	0.43644	SHMT2	protein_coding	ENSG00000182199	serine hydroxymethyltransferase 2 [Source:HGNC Symbol;Acc:HGNC:10852]	0.0294595	35.7454	0.0322572	0.213486	6170	5609	12	1	57229327	57234935	11306	11080	58.9854	0.980011
1248	NA	-0.113365	6.05259	0.436662	EXOC5	protein_coding	ENSG00000070367	exocyst complex component 5 [Source:HGNC Symbol;Acc:HGNC:10696]	0.0681384	35.7454	0.0749391	0.295461	772	68502	14	-1	57200507	57269008	1665	1489	49.3929	0.894294
1249	NA	0.130153	5.28668	0.436662	TRMT61A	protein_coding	ENSG00000166166	tRNA methyltransferase 61A [Source:HGNC Symbol;Acc:HGNC:23790]	0.0782421	35.7454	0.0870492	0.265811	454	7890	14	1	103529184	103537073	805	795	58.2956	0.987578
1250	NA	-0.157966	4.36703	0.437622	RAB11FIP2	protein_coding	ENSG00000107560	RAB11 family interacting protein 2 [Source:HGNC Symbol;Acc:HGNC:29152]	0.0950509	35.7454	0.10627	0.243001	240	41688	10	-1	118004916	118046603	636	342	49.307	0.537736
1251	NA	0.100115	6.23657	0.438045	SAP30BP	protein_coding	ENSG00000161526	SAP30 binding protein [Source:HGNC Symbol;Acc:HGNC:30785]	0.0602955	35.7454	0.0641475	0.235014	877	40947	17	1	75667116	75708062	1680	1609	52.3456	0.957738
1252	NA	0.176807	4.29934	0.438045	GPX7	protein_coding	ENSG00000116157	glutathione peroxidase 7 [Source:HGNC Symbol;Acc:HGNC:4559]	0.106491	35.7454	0.108518	0.246525	229	6680	1	1	52602372	52609051	326	282	44.7908	0.865031
1253	NA	-0.0547948	5.79329	0.438045	RFC3	protein_coding	ENSG00000133119	replication factor C subunit 3 [Source:HGNC Symbol;Acc:HGNC:9971]	0.0330085	35.7454	0.0346468	0.0741205	645	148510	13	1	33818049	33966558	1408	1303	59.0054	0.925426
1254	NA	-0.0612118	5.06005	0.438045	PDPK1	protein_coding	ENSG00000140992	3-phosphoinositide dependent protein kinase 1 [Source:HGNC Symbol;Acc:HGNC:8816]	0.0368881	35.7454	0.0393859	0.0691559	388	65225	16	1	2537964	2603188	790	663	59.9427	0.839241
1255	NA	-0.0435934	7.37302	0.438045	BCAR1	protein_coding	ENSG00000050820	BCAR1, Cas family scaffold protein [Source:HGNC Symbol;Acc:HGNC:971]	0.0262719	35.7454	0.0293366	0.113499	1928	39867	16	-1	75228187	75268053	3272	3195	49.7718	0.976467
1256	NA	0.0826721	5.56604	0.438288	CHMP4A	protein_coding	ENSG00000254505	charged multivesicular body protein 4A [Source:HGNC Symbol;Acc:HGNC:20274]	0.0498442	35.7454	0.0540945	0.147391	551	4287	14	-1	24209583	24213869	1583	1039	55.6477	0.656349
1257	NA	0.136097	4.94797	0.438448	TOMM40L	protein_coding	ENSG00000158882	translocase of outer mitochondrial membrane 40 like [Source:HGNC Symbol;Acc:HGNC:25756]	0.0820883	35.7454	0.0829546	0.213592	359	4806	1	1	161225939	161230744	725	671	48.3189	0.925517
1258	NA	-0.314749	2.81769	0.438448	HR	protein_coding	ENSG00000168453	HR, lysine demethylase and nuclear receptor corepressor [Source:HGNC Symbol;Acc:HGNC:5172]	0.189884	35.7454	0.167755	0.237954	82	18970	8	-1	22114415	22133384	334	323	55.1641	0.967066
1259	NA	-0.0993969	5.70806	0.438788	ELP3	protein_coding	ENSG00000134014	elongator acetyltransferase complex subunit 3 [Source:HGNC Symbol;Acc:HGNC:20696]	0.0599944	35.7454	0.0670745	0.197734	608	101484	8	1	28089673	28191156	1277	1227	50.1915	0.960846
1260	NA	0.0693206	6.85888	0.439581	TRMT10C	protein_coding	ENSG00000174173	tRNA methyltransferase 10C, mitochondrial RNase P subunit [Source:HGNC Symbol;Acc:HGNC:26022]	0.0418751	35.7454	0.0462572	0.176459	1350	4585	3	1	101561862	101566446	2565	2401	55.8051	0.936062
1261	NA	-0.0451401	9.48493	0.43998	SURF4	protein_coding	ENSG00000148248	surfeit 4 [Source:HGNC Symbol;Acc:HGNC:11476]	0.0272927	35.7454	0.0294506	0.191984	8334	14718	9	-1	133361449	133376166	14132	10185	51.0342	0.720705
1262	NA	-0.0846825	6.39087	0.43998	RPS6KA2	protein_coding	ENSG00000071242	ribosomal protein S6 kinase A2 [Source:HGNC Symbol;Acc:HGNC:10431]	0.0512186	35.7454	0.0525563	0.195245	976	497088	6	-1	166409364	166906451	1378	1241	57.0193	0.900581
1263	NA	-0.0612202	6.41869	0.43998	NIPSNAP2	protein_coding	ENSG00000146729	nipsnap homolog 2 [Source:HGNC Symbol;Acc:HGNC:4179]	0.0370295	35.7454	0.0398034	0.126619	995	48389	7	1	55951793	56000181	2231	2147	54.1989	0.962349
1264	NA	-0.118726	5.44027	0.43998	STX12	protein_coding	ENSG00000117758	syntaxin 12 [Source:HGNC Symbol;Acc:HGNC:11430]	0.0718123	35.7454	0.0802447	0.248717	505	51270	1	1	27773183	27824452	1129	946	54.8436	0.83791
1265	NA	-0.0603908	8.73539	0.44145	DDX3X	protein_coding	ENSG00000215301	DEAD-box helicase 3 X-linked [Source:HGNC Symbol;Acc:HGNC:2745]	0.0365928	35.7454	0.0400586	0.257379	4957	31189	X	1	41333284	41364472	8454	8214	68.4693	0.971611
1266	NA	-0.0795934	6.53695	0.44145	FNDC3A	protein_coding	ENSG00000102531	fibronectin type III domain containing 3A [Source:HGNC Symbol;Acc:HGNC:20296]	0.0482433	35.7454	0.0536054	0.211468	1080	233868	13	1	48975912	49209779	4590	3101	31.3457	0.675599
1267	NA	-0.0717426	7.61685	0.44145	DSG2	protein_coding	ENSG00000046604	desmoglein 2 [Source:HGNC Symbol;Acc:HGNC:3049]	0.0435111	35.7454	0.0448153	0.217708	2283	50966	18	1	31498043	31549008	5837	2345	51.5714	0.401747
1268	NA	0.0543417	6.60988	0.44145	STAG2	protein_coding	ENSG00000101972	stromal antigen 2 [Source:HGNC Symbol;Acc:HGNC:11355]	0.0329639	35.7454	0.0361993	0.122835	1136	462453	X	1	123960212	124422664	2321	2034	51.1534	0.876346
1269	NA	0.0838516	6.89059	0.44145	SOD2	protein_coding	ENSG00000112096	superoxide dismutase 2 [Source:HGNC Symbol;Acc:HGNC:11180]	0.0508824	35.7454	0.0565832	0.253783	1380	76130	6	-1	159669057	159745186	2449	2317	55.6003	0.9461
1270	NA	-0.0504681	6.44455	0.44145	DSEL	protein_coding	ENSG00000171451	dermatan sulfate epimerase like [Source:HGNC Symbol;Acc:HGNC:18144]	0.0306263	35.7454	0.034048	0.0991065	1013	10399	18	-1	67506582	67516980	2036	1863	55.9957	0.915029
1271	NA	0.0949699	5.75246	0.44145	NT5DC1	protein_coding	ENSG00000178425	5'-nucleotidase domain containing 1 [Source:HGNC Symbol;Acc:HGNC:21556]	0.0576353	35.7454	0.0637476	0.199846	627	148649	6	1	116100849	116249497	1694	1538	47.948	0.90791
1272	NA	-0.0948647	5.79329	0.44145	TATDN2	protein_coding	ENSG00000157014	TatD DNase domain containing 2 [Source:HGNC Symbol;Acc:HGNC:28988]	0.0575959	35.7454	0.0643903	0.213929	645	33196	3	1	10248023	10281218	1119	1079	52.4087	0.964254
1273	NA	-0.204435	4.11119	0.44145	IRF6	protein_coding	ENSG00000117595	interferon regulatory factor 6 [Source:HGNC Symbol;Acc:HGNC:6121]	0.124149	35.7454	0.134116	0.304209	201	20553	1	-1	209785623	209806175	3357	3101	49.1045	0.923741
1274	NA	-0.0719275	8.23327	0.44145	ARPP19	protein_coding	ENSG00000128989	cAMP regulated phosphoprotein 19 [Source:HGNC Symbol;Acc:HGNC:16967]	0.04369	35.7454	0.0480829	0.290038	3500	22839	15	-1	52547045	52569883	7662	7425	63.2053	0.969068
1275	NA	-0.0485652	6.95998	0.44145	ARHGEF12	protein_coding	ENSG00000196914	Rho guanine nucleotide exchange factor 12 [Source:HGNC Symbol;Acc:HGNC:14193]	0.0295075	35.7454	0.0326491	0.101808	1448	153023	11	1	120336914	120489936	2705	2381	55.278	0.880222
1276	NA	-0.0970242	4.92366	0.44145	PROSER2	protein_coding	ENSG00000148426	proline and serine rich 2 [Source:HGNC Symbol;Acc:HGNC:23728]	0.058953	35.7454	0.064229	0.13731	353	48939	10	1	11823339	11872277	1548	1468	48.0872	0.94832
1277	NA	-0.112803	6.16577	0.44145	SPPL2A	protein_coding	ENSG00000138600	signal peptide peptidase like 2A [Source:HGNC Symbol;Acc:HGNC:30227]	0.0685616	35.7454	0.0742634	0.292096	835	63543	15	-1	50702266	50765808	1736	1665	53.4613	0.959101
1278	NA	0.0384205	8.57355	0.44145	MRPL52	protein_coding	ENSG00000172590	mitochondrial ribosomal protein L52 [Source:HGNC Symbol;Acc:HGNC:16655]	0.0233624	35.7454	0.0253887	0.12067	4431	5159	14	1	22829879	22835037	8546	8201	48.0033	0.95963
1279	NA	-0.131796	4.82646	0.44145	POLR2M	protein_coding	ENSG00000255529	RNA polymerase II subunit M [Source:HGNC Symbol;Acc:HGNC:14862]	0.0801488	35.7454	0.0799488	0.182084	330	76134	15	1	57706629	57782762	814	691	47.3517	0.848894
1280	NA	-0.109773	5.63755	0.44145	CDC42SE1	protein_coding	ENSG00000197622	CDC42 small effector 1 [Source:HGNC Symbol;Acc:HGNC:17719]	0.0667706	35.7454	0.0733513	0.230187	579	19355	1	-1	151050971	151070325	1732	1630	55.3067	0.941109
1281	NA	-0.121151	4.8822	0.44145	NEDD9	protein_coding	ENSG00000111859	neural precursor cell expressed, developmentally down-regulated 9 [Source:HGNC Symbol;Acc:HGNC:7733]	0.0737076	35.7454	0.0820309	0.198948	343	199051	6	-1	11183298	11382348	1043	579	45.2919	0.555129
1282	NA	-0.0449606	7.5093	0.44145	PRPF19	protein_coding	ENSG00000110107	pre-mRNA processing factor 19 [Source:HGNC Symbol;Acc:HGNC:17896]	0.0273629	35.7454	0.0302686	0.110126	2119	15859	11	-1	60890730	60906588	3722	3578	47.0841	0.961311
1283	NA	-0.156376	4.76847	0.44145	ZNF292	protein_coding	ENSG00000188994	zinc finger protein 292 [Source:HGNC Symbol;Acc:HGNC:18410]	0.0951753	35.7454	0.0997058	0.270163	317	111364	6	1	87152833	87264196	802	690	46.8145	0.860349
1284	NA	0.128682	5.79329	0.44145	DCUN1D1	protein_coding	ENSG00000043093	defective in cullin neddylation 1 domain containing 1 [Source:HGNC Symbol;Acc:HGNC:18184]	0.078324	35.7454	0.0866688	0.321909	645	47880	3	-1	182938074	182985953	1271	1212	52.9035	0.95358
1285	NA	-0.0461338	8.85941	0.44145	EZR	protein_coding	ENSG00000092820	ezrin [Source:HGNC Symbol;Acc:HGNC:12691]	0.0280921	35.7454	0.0311313	0.185859	5402	53672	6	-1	158765741	158819412	18086	16529	41.6966	0.913911
1286	NA	0.222476	3.92774	0.44145	AKTIP	protein_coding	ENSG00000166971	AKT interacting protein [Source:HGNC Symbol;Acc:HGNC:16710]	0.135473	35.7454	0.145482	0.295207	177	13372	16	-1	53491040	53504411	373	358	52.7905	0.959786
1287	NA	0.109848	5.95799	0.44145	KDM5B	protein_coding	ENSG00000117139	lysine demethylase 5B [Source:HGNC Symbol;Acc:HGNC:18039]	0.066936	35.7454	0.0724112	0.270516	723	84980	1	-1	202724491	202809470	1719	1372	44.1283	0.798138
1288	NA	0.120831	5.44027	0.44145	RBM33	protein_coding	ENSG00000184863	RNA binding motif protein 33 [Source:HGNC Symbol;Acc:HGNC:27223]	0.0736314	35.7454	0.0799781	0.243187	505	137035	7	1	155644451	155781485	1058	894	54.5302	0.844991
1289	NA	0.0976151	6.69973	0.44145	AGO2	protein_coding	ENSG00000123908	argonaute 2, RISC catalytic component [Source:HGNC Symbol;Acc:HGNC:3263]	0.0594887	35.7454	0.0663914	0.316457	1209	115464	8	-1	140520156	140635619	2470	1601	46.6027	0.648178
1290	NA	-0.120961	5.40265	0.44145	NADK	protein_coding	ENSG00000008130	NAD kinase [Source:HGNC Symbol;Acc:HGNC:29831]	0.0737182	35.7454	0.0802874	0.248942	492	29226	1	-1	1751232	1780457	851	759	51.2042	0.891892
1291	NA	-0.123728	5.91752	0.441657	ZCCHC10	protein_coding	ENSG00000155329	zinc finger CCHC-type containing 10 [Source:HGNC Symbol;Acc:HGNC:25954]	0.07544	35.7454	0.0825828	0.276812	703	29620	5	-1	132996985	133026604	1408	1317	46.5907	0.935369
1292	NA	-0.182272	4.8864	0.441657	AK4	protein_coding	ENSG00000162433	adenylate kinase 4 [Source:HGNC Symbol;Acc:HGNC:363]	0.111155	35.7454	0.104374	0.292177	344	84597	1	1	65147549	65232145	1194	988	52.1883	0.827471
1293	NA	-0.230954	3.30562	0.44211	C14orf93	protein_coding	ENSG00000100802	chromosome 14 open reading frame 93 [Source:HGNC Symbol;Acc:HGNC:20162]	0.140941	35.7454	0.156963	0.278661	115	24259	14	-1	22985908	23010166	318	299	43.3445	0.940252
1294	NA	-0.0394929	6.65858	0.44211	DYNC1I2	protein_coding	ENSG00000077380	dynein cytoplasmic 1 intermediate chain 2 [Source:HGNC Symbol;Acc:HGNC:2964]	0.0241038	35.7454	0.0259938	0.0693757	1175	61012	2	1	171687409	171748420	8030	2655	44.7431	0.330635
1295	NA	0.0671731	6.31656	0.443262	STK17A	protein_coding	ENSG00000164543	serine/threonine kinase 17a [Source:HGNC Symbol;Acc:HGNC:11395]	0.041044	35.7454	0.0445879	0.147626	927	44029	7	1	43582758	43626786	2344	2140	46.3453	0.912969
1296	NA	0.190273	3.56866	0.443262	ZFYVE16	protein_coding	ENSG00000039319	zinc finger FYVE-type containing 16 [Source:HGNC Symbol;Acc:HGNC:20756]	0.116285	35.7454	0.128796	0.219754	138	71338	5	1	80408013	80479350	466	360	50.5417	0.772532
1297	NA	0.0332182	6.97386	0.443646	VEGFC	protein_coding	ENSG00000150630	vascular endothelial growth factor C [Source:HGNC Symbol;Acc:HGNC:12682]	0.0203119	35.7454	0.0226986	0.0666614	1462	109190	4	-1	176683538	176792727	2171	2050	47.9185	0.944265
1298	NA	-0.0698436	5.23162	0.44489	TXLNG	protein_coding	ENSG00000086712	taxilin gamma [Source:HGNC Symbol;Acc:HGNC:18578]	0.0427563	35.7454	0.0475413	0.103085	437	58093	X	1	16786427	16844519	1019	953	45.3683	0.935231
1299	NA	-0.15723	4.19484	0.445032	COG3	protein_coding	ENSG00000136152	component of oligomeric golgi complex 3 [Source:HGNC Symbol;Acc:HGNC:18619]	0.0962955	35.7454	0.107334	0.225435	213	71733	13	1	45464898	45536630	487	472	54.1144	0.969199
1300	NA	0.0952891	6.08035	0.445032	MAP1LC3B	protein_coding	ENSG00000140941	microtubule associated protein 1 light chain 3 beta [Source:HGNC Symbol;Acc:HGNC:13352]	0.0583683	35.7454	0.064258	0.233769	787	20785	16	1	87383995	87404779	1539	1377	48.6638	0.894737
1301	NA	0.196904	3.6793	0.445196	METTL4	protein_coding	ENSG00000101574	methyltransferase like 4 [Source:HGNC Symbol;Acc:HGNC:24726]	0.120677	35.7454	0.128831	0.231071	149	33985	18	-1	2537525	2571509	355	332	50.8916	0.935211
1302	NA	0.0982894	5.33358	0.445196	MSTO1	protein_coding	ENSG00000125459	misato 1, mitochondrial distribution and morphology regulator [Source:HGNC Symbol;Acc:HGNC:29678]	0.060247	35.7454	0.0665977	0.187233	469	4763	1	1	155610205	155614967	839	778	43.7776	0.927294
1303	NA	0.0836971	6.71162	0.445196	C14orf119	protein_coding	ENSG00000179933	chromosome 14 open reading frame 119 [Source:HGNC Symbol;Acc:HGNC:20270]	0.0513349	35.7454	0.056654	0.252821	1219	5698	14	1	23094765	23100462	2407	2215	51.7919	0.920233
1304	NA	0.0349427	7.54095	0.445196	LDLR	protein_coding	ENSG00000130164	low density lipoprotein receptor [Source:HGNC Symbol;Acc:HGNC:6547]	0.0214351	35.7454	0.0239189	0.085178	2166	44455	19	1	11089362	11133816	4015	3851	57.3698	0.959153
1305	NA	0.188751	3.62001	0.445196	XRRA1	protein_coding	ENSG00000166435	X-ray radiation resistance associated 1 [Source:HGNC Symbol;Acc:HGNC:18868]	0.115794	35.7454	0.128396	0.225243	143	141462	11	-1	74807739	74949200	1039	500	28.854	0.481232
1306	NA	0.114863	5.46013	0.445196	INPP5K	protein_coding	ENSG00000132376	inositol polyphosphate-5-phosphatase K [Source:HGNC Symbol;Acc:HGNC:33882]	0.0704928	35.7454	0.0748458	0.231308	512	22318	17	-1	1494571	1516888	1005	899	54.9155	0.894527
1307	NA	0.0573269	7.5316	0.445196	RANBP3	protein_coding	ENSG00000031823	RAN binding protein 3 [Source:HGNC Symbol;Acc:HGNC:9850]	0.0351888	35.7454	0.0389394	0.177271	2152	62004	19	-1	5916139	5978142	3557	3353	47.2475	0.942648
1308	NA	-0.0568564	7.37003	0.445196	SCRN1	protein_coding	ENSG00000136193	secernin 1 [Source:HGNC Symbol;Acc:HGNC:22192]	0.0349057	35.7454	0.0384745	0.145439	1924	70187	7	-1	29920103	29990289	3185	3011	54.5842	0.945369
1309	NA	0.121096	4.43741	0.445196	ALG14	protein_coding	ENSG00000172339	ALG14, UDP-N-acetylglucosaminyltransferase subunit [Source:HGNC Symbol;Acc:HGNC:28287]	0.0743741	35.7454	0.0812391	0.170619	252	98539	1	-1	94974407	95072945	577	520	56.0077	0.901213
1310	NA	0.206276	3.70806	0.445196	NRCAM	protein_coding	ENSG00000091129	neuronal cell adhesion molecule [Source:HGNC Symbol;Acc:HGNC:7994]	0.126712	35.7454	0.132541	0.247879	152	309095	7	-1	108147623	108456717	328	310	61.5129	0.945122
1311	NA	0.0460174	5.91341	0.445196	NDUFAF4	protein_coding	ENSG00000123545	NADH:ubiquinone oxidoreductase complex assembly factor 4 [Source:HGNC Symbol;Acc:HGNC:21034]	0.0282725	35.7454	0.0311331	0.0735041	701	8569	6	-1	96889313	96897881	1564	1338	49.6375	0.855499
1312	NA	0.117415	6.04134	0.445196	GCNT1	protein_coding	ENSG00000187210	glucosaminyl (N-acetyl) transferase 1, core 2 [Source:HGNC Symbol;Acc:HGNC:4203]	0.072144	35.7454	0.079032	0.31186	766	87567	9	1	76419850	76507416	1183	1064	45.1983	0.899408
1313	NA	-0.104167	4.72223	0.446231	SLC48A1	protein_coding	ENSG00000211584	solute carrier family 48 member 1 [Source:HGNC Symbol;Acc:HGNC:26035]	0.0640682	35.7454	0.069957	0.142834	307	28838	12	1	47753916	47782753	562	542	60.928	0.964413
1314	NA	0.036674	7.66287	0.447283	MKNK2	protein_coding	ENSG00000099875	MAP kinase interacting serine/threonine kinase 2 [Source:HGNC Symbol;Acc:HGNC:7111]	0.0225821	35.7454	0.025086	0.0997903	2357	13780	19	-1	2037465	2051244	4378	3802	48.5684	0.868433
1315	NA	-0.176093	3.64996	0.447283	PRKX	protein_coding	ENSG00000183943	protein kinase X-linked [Source:HGNC Symbol;Acc:HGNC:9441]	0.108443	35.7454	0.1212	0.198912	146	109239	X	-1	3604370	3713608	740	293	49.727	0.395946
1316	NA	0.0646169	4.6793	0.450157	VWA1	protein_coding	ENSG00000179403	von Willebrand factor A domain containing 1 [Source:HGNC Symbol;Acc:HGNC:30910]	0.0398946	35.7454	0.0381557	0.0567542	298	8022	1	1	1434861	1442882	793	777	59.4981	0.979823
1317	NA	-0.16165	4.22169	0.450157	PHACTR2	protein_coding	ENSG00000112419	phosphatase and actin regulator 2 [Source:HGNC Symbol;Acc:HGNC:20956]	0.0998057	35.7454	0.110526	0.241925	217	294341	6	1	143536845	143831185	1010	672	49.7247	0.665347
1318	NA	0.101096	5.34583	0.45038	PISD	protein_coding	ENSG00000241878	phosphatidylserine decarboxylase [Source:HGNC Symbol;Acc:HGNC:8999]	0.0624589	35.7454	0.0693651	0.197382	473	43942	22	-1	31618491	31662432	942	914	47.7188	0.970276
1319	NA	0.0397014	9.66883	0.45038	STMN1	protein_coding	ENSG00000117632	stathmin 1 [Source:HGNC Symbol;Acc:HGNC:6510]	0.0245297	35.7454	0.0269712	0.163789	9467	22811	1	-1	25884181	25906991	15096	14598	59.827	0.967011
1320	NA	0.0896173	6.17952	0.45038	PPP4R3B	protein_coding	ENSG00000275052	protein phosphatase 4 regulatory subunit 3B [Source:HGNC Symbol;Acc:HGNC:29267]	0.0553935	35.7454	0.060511	0.231622	843	71589	2	-1	55547292	55618880	1982	1826	40.0663	0.921292
1321	NA	0.0858712	4.6793	0.45038	PHF2	protein_coding	ENSG00000197724	PHD finger protein 2 [Source:HGNC Symbol;Acc:HGNC:8920]	0.0530797	35.7454	0.0586157	0.111256	298	103181	9	1	93576407	93679587	547	479	46.5177	0.875686
1322	NA	0.0588581	9.26184	0.450598	TNPO1	protein_coding	ENSG00000083312	transportin 1 [Source:HGNC Symbol;Acc:HGNC:6401]	0.0364037	35.7454	0.0404261	0.303192	7140	100422	5	1	72816312	72916733	11125	8562	57.2844	0.769618
1323	NA	-0.0660298	6.89581	0.450598	SCP2	protein_coding	ENSG00000116171	sterol carrier protein 2 [Source:HGNC Symbol;Acc:HGNC:10606]	0.0408491	35.7454	0.0442453	0.178176	1385	124475	1	1	52927229	53051703	2557	2415	57.4182	0.944466
1324	NA	0.0762998	7.42086	0.450598	COL4A1	protein_coding	ENSG00000187498	collagen type IV alpha 1 chain [Source:HGNC Symbol;Acc:HGNC:2202]	0.0472108	35.7454	0.0512299	0.264688	1993	158187	13	-1	110148963	110307149	2888	2683	54.5132	0.929017
1325	NA	0.092692	6.79887	0.450598	GSK3B	protein_coding	ENSG00000082701	glycogen synthase kinase 3 beta [Source:HGNC Symbol;Acc:HGNC:4617]	0.0573673	35.7454	0.0634557	0.295344	1295	273095	3	-1	119821323	120094417	2556	2431	44.2053	0.951095
1326	NA	0.0505817	5.99735	0.450598	IFT43	protein_coding	ENSG00000119650	intraflagellar transport 43 [Source:HGNC Symbol;Acc:HGNC:29669]	0.0313174	35.7454	0.0341585	0.0864271	743	182450	14	1	75902136	76084585	1468	1155	46.1853	0.786785
1327	NA	-0.114205	5.35798	0.450598	RABGEF1	protein_coding	ENSG00000154710	RAB guanine nucleotide exchange factor 1 [Source:HGNC Symbol;Acc:HGNC:17676]	0.0707166	35.7454	0.0748338	0.224947	477	129301	7	1	66682164	66811464	1383	1309	46.984	0.946493
1328	NA	-0.0382181	8.09358	0.450598	LMAN1	protein_coding	ENSG00000074695	lectin, mannose binding 1 [Source:HGNC Symbol;Acc:HGNC:6631]	0.0236704	35.7454	0.0260561	0.0996598	3177	32140	18	-1	59327823	59359962	7651	5636	53.3847	0.736636
1329	NA	0.0808281	6.84923	0.450598	ATP6V1D	protein_coding	ENSG00000100554	ATPase H+ transporting V1 subunit D [Source:HGNC Symbol;Acc:HGNC:13527]	0.0500693	35.7454	0.054695	0.233567	1341	65895	14	-1	67294371	67360265	2670	2290	55.5777	0.857678
1330	NA	-0.17393	4.42592	0.450696	PRDM2	protein_coding	ENSG00000116731	PR/SET domain 2 [Source:HGNC Symbol;Acc:HGNC:9347]	0.107776	35.7454	0.117607	0.284752	250	124882	1	1	13700198	13825079	593	526	46.1179	0.887015
1331	NA	-0.0696169	7.42231	0.452483	RETREG2	protein_coding	ENSG00000144567	reticulophagy regulator family member 2 [Source:HGNC Symbol;Acc:HGNC:28450]	0.043205	35.7454	0.0473929	0.225808	1995	9255	2	1	219176225	219185479	3063	2996	58.1492	0.978126
1332	NA	0.185761	3.71752	0.452586	CDK5R1	protein_coding	ENSG00000176749	cyclin dependent kinase 5 regulatory subunit 1 [Source:HGNC Symbol;Acc:HGNC:1775]	0.115343	35.7454	0.125382	0.217694	153	4638	17	1	32486619	32491256	403	372	43.3871	0.923077
1333	NA	-0.12333	5.52083	0.452586	ARPIN	protein_coding	ENSG00000242498	actin related protein 2/3 complex inhibitor [Source:HGNC Symbol;Acc:HGNC:28782]	0.0765852	35.7454	0.0832302	0.273541	534	17951	15	-1	89895006	89912956	1071	989	56.3478	0.923436
1334	NA	-0.117438	4.9837	0.452586	DHODH	protein_coding	ENSG00000102967	dihydroorotate dehydrogenase (quinone) [Source:HGNC Symbol;Acc:HGNC:2867]	0.0729705	35.7454	0.0815525	0.205467	368	19077	16	1	72008588	72027664	632	613	53.5873	0.969937
1335	NA	0.107996	5.94193	0.452586	DMWD	protein_coding	ENSG00000185800	DM1 locus, WD repeat containing [Source:HGNC Symbol;Acc:HGNC:2936]	0.0671109	35.7454	0.0749277	0.287024	715	9856	19	-1	45782947	45792802	1401	1141	51.255	0.814418
1336	NA	-0.00925652	7.87799	0.452586	ATP5F1C	protein_coding	ENSG00000165629	ATP synthase F1 subunit gamma [Source:HGNC Symbol;Acc:HGNC:833]	0.00575224	35.7454	0.00614416	0.0122725	2736	19687	10	1	7788129	7807815	6575	6268	46.1532	0.953308
1337	NA	0.0693358	4.8822	0.452858	ANXA8	protein_coding	ENSG00000265190	annexin A8 [Source:HGNC Symbol;Acc:HGNC:546]	0.0431166	35.7454	0.0309578	0.0418193	343	23997	10	-1	47460162	47484158	3742	3519	40.8872	0.940406
1338	NA	0.0518687	6.35798	0.452858	POLD3	protein_coding	ENSG00000077514	DNA polymerase delta 3, accessory subunit [Source:HGNC Symbol;Acc:HGNC:20932]	0.0322549	35.7454	0.0354966	0.107257	954	175267	11	1	74493851	74669117	2177	1615	51.3833	0.741847
1339	NA	0.11364	6.13609	0.452869	MAP3K20	protein_coding	ENSG00000091436	mitogen-activated protein kinase kinase kinase 20 [Source:HGNC Symbol;Acc:HGNC:17797]	0.0706859	35.7454	0.0767118	0.293247	818	192576	2	1	173075435	173268010	10262	1845	48.7892	0.17979
1340	NA	-0.525263	2.26749	0.453224	CPLANE1	protein_coding	ENSG00000197603	ciliogenesis and planar polarity effector 1 [Source:HGNC Symbol;Acc:HGNC:25801]	0.326886	35.7454	0.216739	0.249681	56	143201	5	-1	37106228	37249428	284	154	50.7597	0.542254
1341	NA	0.0306574	7.98419	0.454691	CBLL1	protein_coding	ENSG00000105879	Cbl proto-oncogene like 1 [Source:HGNC Symbol;Acc:HGNC:21225]	0.0191041	35.7454	0.0213073	0.0828832	2945	17971	7	1	107743697	107761667	5233	5153	50.9901	0.984712
1342	NA	-0.136215	5.29619	0.456389	DDX52	protein_coding	ENSG00000278053	DExD-box helicase 52 [Source:HGNC Symbol;Acc:HGNC:20038]	0.0850081	35.7454	0.0937625	0.300834	457	33726	17	-1	37609739	37643464	4230	3418	17.0029	0.808038
1343	NA	-0.108112	5.38791	0.456425	ZDHHC9	protein_coding	ENSG00000188706	zinc finger DHHC-type containing 9 [Source:HGNC Symbol;Acc:HGNC:18475]	0.0674881	35.7454	0.0740078	0.212754	487	40622	X	-1	129803288	129843909	1093	1031	50.1397	0.943275
1344	NA	-0.110476	5.90928	0.456907	USP13	protein_coding	ENSG00000058056	ubiquitin specific peptidase 13 [Source:HGNC Symbol;Acc:HGNC:12611]	0.0690147	35.7454	0.0739705	0.270405	699	136647	3	1	179652755	179789401	2406	966	46.7101	0.401496
1345	NA	0.0191658	7.68112	0.456907	COMMD6	protein_coding	ENSG00000188243	COMM domain containing 6 [Source:HGNC Symbol;Acc:HGNC:24015]	0.0119745	35.7454	0.0132113	0.0366698	2387	24221	13	-1	75525219	75549439	4983	4770	57.3346	0.957255
1346	NA	-0.0643724	7.01472	0.456907	WBP11	protein_coding	ENSG00000084463	WW domain binding protein 11 [Source:HGNC Symbol;Acc:HGNC:16461]	0.040244	35.7454	0.0439257	0.178708	1504	18962	12	-1	14784579	14803540	2854	2630	49.6567	0.921514
1347	NA	-0.148938	5.0451	0.456907	RC3H2	protein_coding	ENSG00000056586	ring finger and CCCH-type domains 2 [Source:HGNC Symbol;Acc:HGNC:21461]	0.0931216	35.7454	0.103668	0.295426	384	60786	9	-1	122844556	122905341	1024	954	47.9214	0.931641
1348	NA	-0.0185346	8.74293	0.456907	HSF1	protein_coding	ENSG00000185122	heat shock transcription factor 1 [Source:HGNC Symbol;Acc:HGNC:5224]	0.0115905	35.7454	0.0128306	0.0423838	4983	23132	8	1	144291591	144314722	8609	8158	43.5154	0.947613
1349	NA	0.0315681	8.29421	0.456907	FSTL1	protein_coding	ENSG00000163430	follistatin like 1 [Source:HGNC Symbol;Acc:HGNC:3972]	0.0197438	35.7454	0.0215498	0.0885631	3651	58961	3	-1	120392293	120451253	5126	4846	64.9288	0.945377
1350	NA	0.0700579	7.61305	0.456907	DEGS1	protein_coding	ENSG00000143753	delta 4-desaturase, sphingolipid 1 [Source:HGNC Symbol;Acc:HGNC:13709]	0.0438249	35.7454	0.0476095	0.26618	2277	17686	1	1	224175756	224193441	4059	3907	49.2708	0.962552
1351	NA	-0.0447451	11.8371	0.456907	RPL15	protein_coding	ENSG00000174748	ribosomal protein L15 [Source:HGNC Symbol;Acc:HGNC:10306]	0.0279992	35.7454	0.0306511	0.260711	42554	7830	3	1	23916545	23924374	83216	73489	49.1752	0.883111
1352	NA	-0.298286	3.06005	0.456907	PROM2	protein_coding	ENSG00000155066	prominin 2 [Source:HGNC Symbol;Acc:HGNC:20685]	0.186694	35.7454	0.151219	0.221065	97	16856	2	1	95274453	95291308	735	716	58.6187	0.97415
1353	NA	0.0906674	5.62253	0.456907	STK40	protein_coding	ENSG00000196182	serine/threonine kinase 40 [Source:HGNC Symbol;Acc:HGNC:21373]	0.0567585	35.7454	0.0634549	0.181014	573	46273	1	-1	36339624	36385896	1064	1020	51.1539	0.958647
1354	NA	-0.0501034	7.9036	0.458363	MXRA7	protein_coding	ENSG00000182534	matrix remodeling associated 7 [Source:HGNC Symbol;Acc:HGNC:7541]	0.0314099	35.7454	0.0337365	0.167386	2785	38466	17	-1	76672551	76711016	4669	4219	47.3878	0.90362
1355	NA	-0.0947732	6.77075	0.458363	CGGBP1	protein_coding	ENSG00000163320	CGG triplet repeat binding protein 1 [Source:HGNC Symbol;Acc:HGNC:1888]	0.0594212	35.7454	0.0649856	0.308551	1270	97942	3	-1	88051944	88149885	2085	1867	41.8463	0.895444
1356	NA	0.0769046	7.13079	0.458997	SPTLC1	protein_coding	ENSG00000090054	serine palmitoyltransferase long chain base subunit 1 [Source:HGNC Symbol;Acc:HGNC:11277]	0.0482746	35.7454	0.0525729	0.211462	1630	115298	9	-1	92000087	92115384	3546	3316	53.7871	0.935138
1357	NA	-0.20371	3.43741	0.458997	HLCS	protein_coding	ENSG00000159267	holocarboxylase synthetase [Source:HGNC Symbol;Acc:HGNC:4976]	0.12789	35.7454	0.133447	0.216679	126	239349	21	-1	36750888	36990236	593	465	50.5376	0.784148
1358	NA	0.129011	3.97583	0.458997	ING3	protein_coding	ENSG00000071243	inhibitor of growth family member 3 [Source:HGNC Symbol;Acc:HGNC:14587]	0.0809974	35.7454	0.0905248	0.164532	183	26468	7	1	120950749	120977216	1607	921	22.5157	0.573118
1359	NA	0.0213872	7.64067	0.458997	ALKBH7	protein_coding	ENSG00000125652	alkB homolog 7 [Source:HGNC Symbol;Acc:HGNC:21306]	0.0134295	35.7454	0.0150099	0.044757	2321	2819	19	1	6372433	6375251	3526	3473	49.9248	0.984969
1360	NA	-0.114871	5.55553	0.458997	STK32C	protein_coding	ENSG00000165752	serine/threonine kinase 32C [Source:HGNC Symbol;Acc:HGNC:21332]	0.0721558	35.7454	0.078099	0.260527	547	124356	10	-1	132207492	132331847	869	827	49.1898	0.951669
1361	NA	-0.0641374	8.0051	0.458997	ST13	protein_coding	ENSG00000100380	ST13, Hsp70 interacting protein [Source:HGNC Symbol;Acc:HGNC:11343]	0.0403062	35.7454	0.0438227	0.254901	2988	32488	22	-1	40824535	40857022	8195	5245	50.1842	0.640024
1362	NA	-0.219291	3.22832	0.458997	TP73	protein_coding	ENSG00000078900	tumor protein p73 [Source:HGNC Symbol;Acc:HGNC:12003]	0.137862	35.7454	0.152645	0.249811	109	83682	1	1	3652520	3736201	158	149	59.7315	0.943038
1363	NA	-0.079863	7.93587	0.458997	PPP1CB	protein_coding	ENSG00000213639	protein phosphatase 1 catalytic subunit beta [Source:HGNC Symbol;Acc:HGNC:9282]	0.0502113	35.7454	0.055081	0.280631	2848	51301	2	1	28751640	28802940	6213	5922	59.9284	0.953163
1364	NA	0.0692574	7.84114	0.458997	ANAPC16	protein_coding	ENSG00000166295	anaphase promoting complex subunit 16 [Source:HGNC Symbol;Acc:HGNC:26976]	0.0435531	35.7454	0.0483621	0.291644	2667	19861	10	1	72216000	72235860	9083	5131	52.7038	0.564901
1365	NA	-0.0701746	6.36853	0.458997	GSR	protein_coding	ENSG00000104687	glutathione-disulfide reductase [Source:HGNC Symbol;Acc:HGNC:4623]	0.0441322	35.7454	0.0487689	0.177644	961	49939	8	-1	30678061	30727999	1738	1539	46.4821	0.885501
1366	NA	-0.0584851	5.99541	0.458997	NUP107	protein_coding	ENSG00000111581	nucleoporin 107 [Source:HGNC Symbol;Acc:HGNC:29914]	0.0367858	35.7454	0.0403497	0.112641	742	59076	12	1	68686734	68745809	1645	1517	54.1042	0.922188
1367	NA	0.0456308	8.59681	0.459133	ACTR1A	protein_coding	ENSG00000138107	ARP1 actin related protein 1 homolog A [Source:HGNC Symbol;Acc:HGNC:167]	0.0287121	35.7454	0.0314568	0.172386	4503	40831	10	-1	102461881	102502711	7872	7522	50.354	0.955539
1368	NA	-0.0867125	6.20833	0.459133	SRSF11	protein_coding	ENSG00000116754	serine and arginine rich splicing factor 11 [Source:HGNC Symbol;Acc:HGNC:10782]	0.0545839	35.7454	0.0580485	0.201498	860	47371	1	1	70205682	70253052	28725	7819	20.9063	0.272202
1369	NA	0.148763	4.68895	0.459133	VPS54	protein_coding	ENSG00000143952	VPS54, GARP complex subunit [Source:HGNC Symbol;Acc:HGNC:18652]	0.0936471	35.7454	0.101575	0.264546	300	126927	2	-1	63892146	64019072	589	535	52.3944	0.908319
1370	NA	-0.110057	4.55817	0.459517	INPP5B	protein_coding	ENSG00000204084	inositol polyphosphate-5-phosphatase B [Source:HGNC Symbol;Acc:HGNC:6077]	0.069318	35.7454	0.0726955	0.146851	274	86361	1	-1	37860697	37947057	458	447	52.2573	0.975983
1371	NA	-0.112578	5.09313	0.459574	ZNF777	protein_coding	ENSG00000196453	zinc finger protein 777 [Source:HGNC Symbol;Acc:HGNC:22213]	0.0709262	35.7454	0.0791002	0.210902	397	29761	7	-1	149431363	149461123	589	565	45.4035	0.959253
1372	NA	-0.094132	6.32122	0.459756	RPF2	protein_coding	ENSG00000197498	ribosome production factor 2 homolog [Source:HGNC Symbol;Acc:HGNC:20870]	0.0593272	35.7454	0.0650105	0.250615	930	46249	6	1	110982015	111028263	2765	2187	47.9936	0.790958
1373	NA	-0.108196	6.2513	0.460184	AGPS	protein_coding	ENSG00000018510	alkylglycerone phosphate synthase [Source:HGNC Symbol;Acc:HGNC:327]	0.0682296	35.7454	0.0741739	0.30816	886	166656	2	1	177392644	177559299	1716	1529	50.0916	0.891026
1374	NA	0.0784186	5.27392	0.461202	EFCAB11	protein_coding	ENSG00000140025	EF-hand calcium binding domain 11 [Source:HGNC Symbol;Acc:HGNC:20357]	0.0495238	35.7454	0.0548902	0.125938	450	160109	14	-1	89794669	89954777	937	825	44.6194	0.88047
1375	NA	0.145183	4.93181	0.461202	MALT1	protein_coding	ENSG00000172175	MALT1 paracaspase [Source:HGNC Symbol;Acc:HGNC:6819]	0.0917058	35.7454	0.102157	0.29505	355	83092	18	1	58671386	58754477	1055	872	51.6537	0.82654
1376	NA	-0.0235065	9.9001	0.461202	POLR2L	protein_coding	ENSG00000177700	RNA polymerase II subunit L [Source:HGNC Symbol;Acc:HGNC:9199]	0.0148497	35.7454	0.016411	0.0845145	11113	5190	11	-1	837356	842545	19335	19056	65.7724	0.98557
1377	NA	0.125063	5.74091	0.461202	TFPI2	protein_coding	ENSG00000105825	tissue factor pathway inhibitor 2 [Source:HGNC Symbol;Acc:HGNC:11761]	0.0790057	35.7454	0.0835897	0.309993	622	5595	7	-1	93885397	93890991	2057	1790	53.7771	0.870199
1378	NA	0.0260056	7.65243	0.461202	BCKDK	protein_coding	ENSG00000103507	branched chain ketoacid dehydrogenase kinase [Source:HGNC Symbol;Acc:HGNC:16902]	0.0164318	35.7454	0.0175892	0.0524691	2340	6685	16	1	31106107	31112791	3633	3544	56.0945	0.975502
1379	NA	0.131762	5.60224	0.461352	FAM3C	protein_coding	ENSG00000196937	family with sequence similarity 3 member C [Source:HGNC Symbol;Acc:HGNC:18664]	0.0832919	35.7454	0.0910282	0.2683	565	47514	7	-1	121348851	121396364	1058	988	49.7358	0.933837
1380	NA	-0.054995	8.91341	0.461352	KHSRP	protein_coding	ENSG00000088247	KH-type splicing regulatory protein [Source:HGNC Symbol;Acc:HGNC:6316]	0.0347698	35.7454	0.03869	0.265633	5608	11447	19	-1	6413348	6424794	9329	8043	49.1201	0.86215
1381	NA	0.0687899	7.8764	0.462126	NREP	protein_coding	ENSG00000134986	neuronal regeneration related protein [Source:HGNC Symbol;Acc:HGNC:16834]	0.0435452	35.7454	0.0481384	0.234203	2733	334844	5	-1	111662621	111997464	3501	3226	57.371	0.921451
1382	NA	-0.0465056	9.13168	0.462126	ACAT2	protein_coding	ENSG00000120437	acetyl-CoA acetyltransferase 2 [Source:HGNC Symbol;Acc:HGNC:94]	0.0294449	35.7454	0.0327972	0.207371	6524	18728	6	1	159760328	159779055	13977	12972	47.9733	0.928096
1383	NA	-0.0495474	9.02762	0.462126	G3BP1	protein_coding	ENSG00000145907	G3BP stress granule assembly factor 1 [Source:HGNC Symbol;Acc:HGNC:30292]	0.0313826	35.7454	0.0341496	0.217268	6070	41741	5	1	151771045	151812785	12718	11884	49.7618	0.934424
1384	NA	0.0737413	6.20329	0.462126	TBL2	protein_coding	ENSG00000106638	transducin beta like 2 [Source:HGNC Symbol;Acc:HGNC:11586]	0.0467214	35.7454	0.051927	0.171578	857	9860	7	-1	73568932	73578791	1551	1460	46.2151	0.941328
1385	NA	0.038047	8.17781	0.462126	SERPINE2	protein_coding	ENSG00000135919	serpin family E member 2 [Source:HGNC Symbol;Acc:HGNC:8951]	0.0241098	35.7454	0.0246422	0.110647	3368	64208	2	-1	223975112	224039319	4720	4403	51.3345	0.932839
1386	NA	0.0414872	5.96197	0.462126	DYRK1A	protein_coding	ENSG00000157540	dual specificity tyrosine phosphorylation regulated kinase 1A [Source:HGNC Symbol;Acc:HGNC:3091]	0.0262909	35.7454	0.0291483	0.0677593	725	160786	21	1	37365573	37526358	1311	1252	49.4113	0.954996
1387	NA	0.0963133	5.81988	0.462126	COMMD8	protein_coding	ENSG00000169019	COMM domain containing 8 [Source:HGNC Symbol;Acc:HGNC:26036]	0.0610506	35.7454	0.0678125	0.231855	657	12924	4	-1	47450796	47463719	1403	1352	52.6967	0.963649
1388	NA	0.184818	3.46013	0.462126	FPGT	protein_coding	ENSG00000254685	fucose-1-phosphate guanylyltransferase [Source:HGNC Symbol;Acc:HGNC:3825]	0.117157	35.7454	0.130559	0.202148	128	35875	1	1	74198212	74234086	348	324	55.2716	0.931034
1389	NA	-0.127387	5.47416	0.462126	C3orf38	protein_coding	ENSG00000179021	chromosome 3 open reading frame 38 [Source:HGNC Symbol;Acc:HGNC:28384]	0.0807625	35.7454	0.0841917	0.272526	517	18987	3	1	88149743	88168729	976	920	47.5989	0.942623
1390	NA	-0.0196171	6.81438	0.46225	MRPS11	protein_coding	ENSG00000181991	mitochondrial ribosomal protein S11 [Source:HGNC Symbol;Acc:HGNC:14050]	0.012447	35.7454	0.0134228	0.022393	1309	13321	15	1	88467453	88480773	2913	2648	51.4498	0.909028
1391	NA	0.0950512	5.2513	0.46225	TMEM192	protein_coding	ENSG00000170088	transmembrane protein 192 [Source:HGNC Symbol;Acc:HGNC:26775]	0.0603182	35.7454	0.0672433	0.182024	443	137942	4	-1	165070608	165208549	3563	998	59.8938	0.280101
1392	NA	0.0656819	7.31266	0.46225	YKT6	protein_coding	ENSG00000106636	YKT6 v-SNARE homolog [Source:HGNC Symbol;Acc:HGNC:16959]	0.0416961	35.7454	0.0459403	0.225991	1849	13327	7	1	44200968	44214294	3587	3171	55.9663	0.884026
1393	NA	0.021795	10.9823	0.46225	RPL37	protein_coding	ENSG00000145592	ribosomal protein L37 [Source:HGNC Symbol;Acc:HGNC:10347]	0.0138378	35.7454	0.0151816	0.0760295	23529	10074	5	-1	40825262	40835335	60719	38507	38.2915	0.634184
1394	NA	-0.0928168	5.76847	0.46225	RPUSD2	protein_coding	ENSG00000166133	RNA pseudouridylate synthase domain containing 2 [Source:HGNC Symbol;Acc:HGNC:24180]	0.058939	35.7454	0.0644712	0.209239	634	5644	15	1	40569300	40574943	1262	1195	43.318	0.94691
1395	NA	-0.0644457	6.67202	0.46225	REPS1	protein_coding	ENSG00000135597	RALBP1 associated Eps domain containing 1 [Source:HGNC Symbol;Acc:HGNC:15578]	0.0409294	35.7454	0.0441343	0.161411	1186	84769	6	-1	138903493	138988261	2646	2432	48.7068	0.919123
1396	NA	0.134545	4.64501	0.46225	RTL10	protein_coding	ENSG00000215012	retrotransposon Gag like 10 [Source:HGNC Symbol;Acc:HGNC:26112]	0.0854547	35.7454	0.0955113	0.235944	291	8759	22	-1	19846138	19854896	663	564	53.5053	0.850679
1397	NA	0.116107	4.99929	0.462303	TYW5	protein_coding	ENSG00000162971	tRNA-yW synthesizing protein 5 [Source:HGNC Symbol;Acc:HGNC:26754]	0.0737647	35.7454	0.0814956	0.204901	372	25762	2	-1	199929975	199955736	835	783	49.3819	0.937725
1398	NA	0.110829	5.76847	0.462702	VCAN	protein_coding	ENSG00000038427	versican [Source:HGNC Symbol;Acc:HGNC:2464]	0.0704648	35.7454	0.0681028	0.186311	634	110839	5	1	83471465	83582303	749	319	59.7743	0.425901
1399	NA	0.145981	3.81769	0.462702	SDCCAG8	protein_coding	ENSG00000054282	serologically defined colon cancer antigen 8 [Source:HGNC Symbol;Acc:HGNC:10671]	0.0928171	35.7454	0.101518	0.178019	164	244059	1	1	243256034	243500092	1178	533	43.788	0.452462
1400	NA	0.202874	3.3305	0.46366	DGKH/FHP1	processed_pseudogene/protein_coding	ENSG00000102780/ENSG00000234213	diacylglycerol kinase eta [Source:HGNC Symbol;Acc:HGNC:2854]/fumarate hydratase pseudogene 1 [Source:HGNC Symbol;Acc:HGNC:39442]	0.129114	35.7454	0.120996	0.182044	117	216543	13	1	42040036	42256578	423	364	49.0192	0.86052
1401	NA	-0.0756591	5.60224	0.465843	RBM7	protein_coding	ENSG00000076053	RNA binding motif protein 7 [Source:HGNC Symbol;Acc:HGNC:9904]	0.0482416	35.7454	0.0524224	0.131493	565	14174	11	1	114400030	114414203	988	894	48.8009	0.904858
1402	NA	0.0442575	9.86408	0.465843	CALU	protein_coding	ENSG00000128595	calumenin [Source:HGNC Symbol;Acc:HGNC:1458]	0.0282257	35.7454	0.0302208	0.212931	10839	32516	7	1	128739292	128771807	15879	5444	62.8738	0.342843
1403	NA	-0.0521284	6.65119	0.465958	E2F1	protein_coding	ENSG00000101412	E2F transcription factor 1 [Source:HGNC Symbol;Acc:HGNC:3113]	0.0332627	35.7454	0.0366419	0.116891	1169	10722	20	-1	33675683	33686404	1744	1708	53.6446	0.979358
1404	NA	-0.182472	4.16749	0.465958	KCNK6	protein_coding	ENSG00000099337	potassium two pore domain channel subfamily K member 6 [Source:HGNC Symbol;Acc:HGNC:6281]	0.11645	35.7454	0.118685	0.265744	209	12233	19	1	38319844	38332076	3113	946	30.6121	0.303887
1405	NA	-0.0758223	5.86315	0.465958	KLF10	protein_coding	ENSG00000155090	Kruppel like factor 10 [Source:HGNC Symbol;Acc:HGNC:11810]	0.0483961	35.7454	0.0508646	0.148675	677	7124	8	-1	102648779	102655902	1116	1033	48.849	0.925627
1406	NA	0.131074	5.43168	0.466353	RBM28	protein_coding	ENSG00000106344	RNA binding motif protein 28 [Source:HGNC Symbol;Acc:HGNC:21863]	0.0837071	35.7454	0.0920911	0.304821	502	46224	7	-1	128297685	128343908	2187	1672	37.3559	0.764518
1407	NA	0.155458	4.32432	0.466358	NA	NA	ENSG00000154710,ENSG00000284461	NA	0.0993041	35.7454	0.108922	0.240675	233	NA	NA	NA	NA	NA	NA	NA	NA	NA
1408	NA	0.0342827	9.41342	0.466595	RPL23A	protein_coding	ENSG00000198242	ribosomal protein L23a [Source:HGNC Symbol;Acc:HGNC:10317]	0.021909	35.7454	0.02395	0.124869	7931	4967	17	1	28719393	28724359	176120	18291	48.0432	0.103855
1409	NA	-0.113236	5.46013	0.466595	EHMT1	protein_coding	ENSG00000181090	euchromatic histone lysine methyltransferase 1 [Source:HGNC Symbol;Acc:HGNC:24650]	0.0724	35.7454	0.0802027	0.259884	512	251054	9	1	137618963	137870016	979	900	49.37	0.919305
1410	NA	-0.00662685	10.4002	0.466595	NNMT	protein_coding	ENSG00000166741	nicotinamide N-methyltransferase [Source:HGNC Symbol;Acc:HGNC:7861]	0.00423983	35.7454	0.00465268	0.0134304	15717	55499	11	1	114257787	114313285	21745	21123	46.2637	0.971396
1411	NA	0.182631	4.61495	0.466595	GGCX	protein_coding	ENSG00000115486	gamma-glutamyl carboxylase [Source:HGNC Symbol;Acc:HGNC:4247]	0.116847	35.7454	0.115485	0.31081	285	16825	2	-1	85544723	85561547	1356	1160	53.0638	0.855457
1412	NA	0.0494352	7.12547	0.466595	CCNK	protein_coding	ENSG00000090061	cyclin K [Source:HGNC Symbol;Acc:HGNC:1596]	0.0316302	35.7454	0.0352824	0.129389	1624	53876	14	1	99481169	99535044	3224	2904	48.2252	0.900744
1413	NA	0.115776	5.91752	0.466595	TERF2	protein_coding	ENSG00000132604	telomeric repeat binding factor 2 [Source:HGNC Symbol;Acc:HGNC:11729]	0.0740951	35.7454	0.0805909	0.30021	703	53011	16	-1	69355561	69408571	1411	1302	50.8925	0.92275
1414	NA	0.0521106	7.56014	0.466595	POLR3H	protein_coding	ENSG00000100413	RNA polymerase III subunit H [Source:HGNC Symbol;Acc:HGNC:30349]	0.0333503	35.7454	0.0370809	0.174907	2195	18803	22	-1	41525804	41544606	3654	3524	47.8749	0.964423
1415	NA	-0.0369837	5.94395	0.466996	LRRC41	protein_coding	ENSG00000132128	leucine rich repeat containing 41 [Source:HGNC Symbol;Acc:HGNC:16917]	0.0236842	35.7454	0.0260313	0.0564492	716	42413	1	-1	46261196	46303608	1560	1468	46.0048	0.941026
1416	NA	0.0388344	6.69016	0.466996	VPS26C	protein_coding	ENSG00000157538	VPS26 endosomal protein sorting factor C [Source:HGNC Symbol;Acc:HGNC:3044]	0.0248731	35.7454	0.0276382	0.0721422	1201	44500	21	-1	37223420	37267919	2149	2060	50.4752	0.958585
1417	NA	-0.0916222	4.80886	0.467767	PIK3R1	protein_coding	ENSG00000145675	phosphoinositide-3-kinase regulatory subunit 1 [Source:HGNC Symbol;Acc:HGNC:8979]	0.0587312	35.7454	0.0639342	0.118983	326	86102	5	1	68215720	68301821	701	604	53.2947	0.861626
1418	NA	0.165177	4.12547	0.469403	ZNF654	protein_coding	ENSG00000175105	zinc finger protein 654 [Source:HGNC Symbol;Acc:HGNC:25612]	0.106045	35.7454	0.118493	0.259789	203	85392	3	1	88059274	88144665	479	392	40.0816	0.818372
1419	NA	-0.13849	4.379	0.469403	FAM83F	protein_coding	ENSG00000133477	family with sequence similarity 83 member F [Source:HGNC Symbol;Acc:HGNC:25148]	0.0889249	35.7454	0.09377	0.198925	242	48581	22	1	39994949	40043529	736	719	61.2601	0.976902
1420	NA	-0.0614855	7.44242	0.469869	TIPRL	protein_coding	ENSG00000143155	TOR signaling pathway regulator [Source:HGNC Symbol;Acc:HGNC:30231]	0.0395106	35.7454	0.0434303	0.20389	2023	23182	1	1	168178933	168202114	3793	2873	49.8681	0.757448
1421	NA	0.170723	4.59456	0.469869	CDC37L1	protein_coding	ENSG00000106993	cell division cycle 37 like 1 [Source:HGNC Symbol;Acc:HGNC:17179]	0.109714	35.7454	0.112077	0.277449	281	28840	9	1	4679559	4708398	588	543	47.7182	0.923469
1422	NA	-0.0679309	5.0451	0.469918	ZSCAN29	protein_coding	ENSG00000140265	zinc finger and SCAN domain containing 29 [Source:HGNC Symbol;Acc:HGNC:26673]	0.0436674	35.7454	0.0479041	0.0974121	384	12854	15	-1	43358172	43371025	916	248	48.4597	0.270742
1423	NA	-0.0553492	5.63755	0.470905	TRIM37	protein_coding	ENSG00000108395	tripartite motif containing 37 [Source:HGNC Symbol;Acc:HGNC:7523]	0.0356238	35.7454	0.037683	0.084566	579	124284	17	-1	58982638	59106921	1100	852	50.8592	0.774545
1424	NA	-0.104151	4.96396	0.470905	SDE2	protein_coding	ENSG00000143751	SDE2 telomere maintenance homolog [Source:HGNC Symbol;Acc:HGNC:26643]	0.0670482	35.7454	0.0731677	0.162299	363	16630	1	-1	225982702	225999331	820	765	46.251	0.932927
1425	NA	-0.0542247	8.64346	0.470905	CAPZA1	protein_coding	ENSG00000116489	capping actin protein of muscle Z-line subunit alpha 1 [Source:HGNC Symbol;Acc:HGNC:1488]	0.0349078	35.7454	0.0381973	0.234636	4651	52447	1	1	112619173	112671619	9579	9170	58.2093	0.957302
1426	NA	0.0928303	4.9837	0.47112	TAF5L	protein_coding	ENSG00000135801	TATA-box binding protein associated factor 5 like [Source:HGNC Symbol;Acc:HGNC:17304]	0.0598072	35.7454	0.0667083	0.140093	368	32937	1	-1	229593111	229626047	678	540	42.9037	0.79646
1427	NA	-0.124455	5.09313	0.47112	TENT2	protein_coding	ENSG00000164329	terminal nucleotidyltransferase 2 [Source:HGNC Symbol;Acc:HGNC:26776]	0.0802058	35.7454	0.0853978	0.248057	397	74529	5	1	79612120	79686648	792	715	49.1077	0.902778
1428	NA	-0.119503	5.16749	0.47112	MEF2D	protein_coding	ENSG00000116604	myocyte enhancer factor 2D [Source:HGNC Symbol;Acc:HGNC:6997]	0.0770217	35.7454	0.0855718	0.25303	418	37102	1	-1	156463727	156500828	780	708	47.3178	0.907692
1429	NA	0.0753899	7.41941	0.47112	KPNA4	protein_coding	ENSG00000186432	karyopherin subunit alpha 4 [Source:HGNC Symbol;Acc:HGNC:6397]	0.0485989	35.7454	0.0521575	0.267899	1991	70594	3	-1	160494995	160565588	4186	3991	58.3185	0.953416
1430	NA	-0.167541	4.0451	0.47112	RNF170	protein_coding	ENSG00000120925	ring finger protein 170 [Source:HGNC Symbol;Acc:HGNC:25358]	0.108006	35.7454	0.119202	0.249023	192	47654	8	-1	42849637	42897290	534	346	44.0607	0.64794
1431	NA	-0.100652	4.17438	0.471239	HSPBAP1	protein_coding	ENSG00000169087	HSPB1 associated protein 1 [Source:HGNC Symbol;Acc:HGNC:16389]	0.064907	35.7454	0.0724352	0.125828	210	53822	3	-1	122740003	122793824	363	333	47.6126	0.917355
1432	NA	0.114199	5.46576	0.471552	HUS1	protein_coding	ENSG00000136273	HUS1 checkpoint clamp component [Source:HGNC Symbol;Acc:HGNC:5309]	0.0737021	35.7454	0.079431	0.242617	514	283852	7	-1	47695730	47979581	978	907	47.6626	0.927403
1433	NA	0.0599645	6.91443	0.471552	CPPED1	protein_coding	ENSG00000103381	calcineurin like phosphoesterase domain containing 1 [Source:HGNC Symbol;Acc:HGNC:25632]	0.03871	35.7454	0.0432542	0.1713	1403	144219	16	-1	12659799	12804017	1805	1735	53.8991	0.961219
1434	NA	-0.0223625	7.17266	0.471552	SQOR	protein_coding	ENSG00000137767	sulfide quinone oxidoreductase [Source:HGNC Symbol;Acc:HGNC:20390]	0.014437	35.7454	0.0161003	0.0366859	1678	60147	15	1	45631148	45691294	4412	4166	49.2494	0.944243
1435	NA	0.174757	4.13256	0.471552	NOM1	protein_coding	ENSG00000146909	nucleolar protein with MIF4G domain 1 [Source:HGNC Symbol;Acc:HGNC:13244]	0.112832	35.7454	0.114618	0.231161	204	23460	7	1	156949723	156973182	2022	850	40.1788	0.420376
1436	NA	-0.061858	7.64501	0.47209	UBQLN1	protein_coding	ENSG00000135018	ubiquilin 1 [Source:HGNC Symbol;Acc:HGNC:12508]	0.0399641	35.7454	0.0434601	0.220237	2328	48241	9	-1	83659963	83708203	4936	4699	51.2658	0.951985
1437	NA	0.171525	3.92774	0.472955	INSIG2	protein_coding	ENSG00000125629	insulin induced gene 2 [Source:HGNC Symbol;Acc:HGNC:20452]	0.110933	35.7454	0.120006	0.220307	177	22546	2	1	118088452	118110997	467	437	54.9451	0.93576
1438	NA	0.0343262	7.70093	0.472955	PAIP2	protein_coding	ENSG00000120727	poly(A) binding protein interacting protein 2 [Source:HGNC Symbol;Acc:HGNC:17970]	0.0222019	35.7454	0.024183	0.0948793	2420	28134	5	1	139341587	139369720	4636	4136	47.4132	0.892148
1439	NA	0.0839437	6.30562	0.473316	STAT3	protein_coding	ENSG00000168610	signal transducer and activator of transcription 3 [Source:HGNC Symbol;Acc:HGNC:11364]	0.0543219	35.7454	0.0602633	0.225104	920	75245	17	-1	42313324	42388568	5783	2232	50.5237	0.385959
1440	NA	0.0815788	6.47973	0.473814	HTATIP2	protein_coding	ENSG00000109854	HIV-1 Tat interactive protein 2 [Source:HGNC Symbol;Acc:HGNC:16637]	0.0528239	35.7454	0.0580151	0.228734	1038	20099	11	1	20363685	20383783	2415	2345	54.7778	0.971014
1441	NA	-0.0357225	9.09721	0.474193	HSPE1	protein_coding	ENSG00000115541	heat shock protein family E (Hsp10) member 1 [Source:HGNC Symbol;Acc:HGNC:5269]	0.0231432	35.7454	0.0254096	0.149938	6370	3464	2	1	197499994	197503457	14783	14026	46.417	0.948793
1442	NA	0.100798	5.52891	0.47462	NSD1	protein_coding	ENSG00000165671	nuclear receptor binding SET domain protein 1 [Source:HGNC Symbol;Acc:HGNC:14234]	0.0653399	35.7454	0.0712204	0.22345	537	167191	5	1	177133025	177300215	1165	917	49.169	0.787124
1443	NA	-0.14345	4.35495	0.475029	KCTD1	protein_coding	ENSG00000134504	potassium channel tetramerization domain containing 1 [Source:HGNC Symbol;Acc:HGNC:18249]	0.0930388	35.7454	0.102856	0.226063	238	202492	18	-1	26454910	26657401	931	857	45.1295	0.920516
1444	NA	0.0483403	6.89059	0.476702	CINP	protein_coding	ENSG00000100865	cyclin dependent kinase 2 interacting protein [Source:HGNC Symbol;Acc:HGNC:23789]	0.031402	35.7454	0.0338031	0.109659	1380	21815	14	-1	102341102	102362916	2754	2634	51.1219	0.956427
1445	NA	-0.0375866	7.83572	0.476702	ARCN1	protein_coding	ENSG00000095139	archain 1 [Source:HGNC Symbol;Acc:HGNC:649]	0.0244201	35.7454	0.0269539	0.109622	2657	30644	11	1	118572390	118603033	4505	4282	50.568	0.950499
1446	NA	-0.0384555	5.97189	0.478834	MRPL1	protein_coding	ENSG00000169288	mitochondrial ribosomal protein L1 [Source:HGNC Symbol;Acc:HGNC:14275]	0.0250303	35.7454	0.0279791	0.0626178	730	90271	4	1	77862520	77952790	1526	1334	42.4363	0.874181
1447	NA	-0.0710472	6.7351	0.48154	GPN2	protein_coding	ENSG00000142751	GPN-loop GTPase 2 [Source:HGNC Symbol;Acc:HGNC:25513]	0.0463478	35.7454	0.0509946	0.21539	1239	14165	1	-1	26876133	26890297	2389	1692	51.0089	0.708246
1448	NA	0.0829782	6.42158	0.481621	CNOT9	protein_coding	ENSG00000144580	CCR4-NOT transcription complex subunit 9 [Source:HGNC Symbol;Acc:HGNC:10445]	0.0541476	35.7454	0.0579722	0.224833	997	28501	2	1	218568580	218597080	2003	1902	53.6882	0.949576
1449	NA	0.0381074	5.65735	0.482238	SRD5A1	protein_coding	ENSG00000145545	steroid 5 alpha-reductase 1 [Source:HGNC Symbol;Acc:HGNC:11284]	0.0248845	35.7454	0.0272939	0.0545667	587	41044	5	1	6633343	6674386	1402	1365	57.4059	0.973609
1450	NA	0.0881336	6.99249	0.482733	UCHL5	protein_coding	ENSG00000116750	ubiquitin C-terminal hydrolase L5 [Source:HGNC Symbol;Acc:HGNC:19678]	0.0575906	35.7454	0.0628605	0.31974	1481	47831	1	-1	193012250	193060080	3465	3262	52.0797	0.941414
1451	NA	0.0697092	5.87799	0.482733	C18orf21	protein_coding	ENSG00000141428	chromosome 18 open reading frame 21 [Source:HGNC Symbol;Acc:HGNC:28802]	0.0455806	35.7454	0.0504291	0.151198	684	7204	18	1	35972083	35979286	1216	1152	47.5599	0.947368
1452	NA	-0.0940058	6.07116	0.482733	PLK2	protein_coding	ENSG00000145632	polo like kinase 2 [Source:HGNC Symbol;Acc:HGNC:19699]	0.0614943	35.7454	0.0683963	0.248325	782	6279	5	-1	58453982	58460260	1812	1671	44.0521	0.922185
1453	NA	0.06024	8.12769	0.482733	CBX3	protein_coding	ENSG00000122565	chromobox 3 [Source:HGNC Symbol;Acc:HGNC:1553]	0.0394083	35.7454	0.0430307	0.255186	3253	12195	7	1	26201162	26213356	15071	13306	30.5888	0.882888
1454	NA	-0.127283	5.35798	0.482733	AKT3	protein_coding	ENSG00000117020	AKT serine/threonine kinase 3 [Source:HGNC Symbol;Acc:HGNC:393]	0.0832792	35.7454	0.0760702	0.217115	477	362847	1	-1	243488233	243851079	1203	958	52.4228	0.796342
1455	NA	0.13758	5.03756	0.482733	BLM	protein_coding	ENSG00000197299	Bloom syndrome RecQ like helicase [Source:HGNC Symbol;Acc:HGNC:1058]	0.0901034	35.7454	0.0924416	0.232176	382	98839	15	1	90717327	90816165	870	772	44.7746	0.887356
1456	NA	-0.0720542	6.41288	0.482733	LIMS1	protein_coding	ENSG00000169756	LIM zinc finger domain containing 1 [Source:HGNC Symbol;Acc:HGNC:6616]	0.0471902	35.7454	0.0516049	0.178357	991	152892	2	1	108534355	108687246	2981	1579	45.6124	0.529688
1457	NA	0.0890803	6.45307	0.482733	PLSCR1	protein_coding	ENSG00000188313	phospholipid scramblase 1 [Source:HGNC Symbol;Acc:HGNC:9092]	0.0583461	35.7454	0.0649534	0.278726	1019	29685	3	-1	146515180	146544864	1823	1648	52.3665	0.904004
1458	NA	0.0752858	7.33895	0.482733	SAR1B	protein_coding	ENSG00000152700	secretion associated Ras related GTPase 1B [Source:HGNC Symbol;Acc:HGNC:10535]	0.0493142	35.7454	0.0528161	0.277671	1883	48128	5	-1	134601144	134649271	3126	2925	52.08	0.935701
1459	NA	0.00414906	12.4717	0.482733	S100A6	protein_coding	ENSG00000197956	S100 calcium binding protein A6 [Source:HGNC Symbol;Acc:HGNC:10496]	0.00271822	35.7454	0.00297877	0.00783923	66062	1646	1	-1	153534599	153536244	124681	119338	66.5575	0.957147
1460	NA	0.18474	3.96793	0.482733	ST20	protein_coding	ENSG00000180953	suppressor of tumorigenicity 20 [Source:HGNC Symbol;Acc:HGNC:33520]	0.121048	35.7454	0.123985	0.248521	182	24863	15	-1	79898840	79923702	419	390	55.5051	0.930788
1461	NA	-0.151847	4.63506	0.482733	MAU2	protein_coding	ENSG00000129933	MAU2 sister chromatid cohesion factor [Source:HGNC Symbol;Acc:HGNC:29140]	0.099505	35.7454	0.10178	0.242215	289	38075	19	1	19320681	19358755	563	461	50.6291	0.818828
1462	NA	-0.039166	7.62693	0.482733	CLSTN1	protein_coding	ENSG00000171603	calsyntenin 1 [Source:HGNC Symbol;Acc:HGNC:17447]	0.0256705	35.7454	0.0278775	0.107616	2299	95501	1	-1	9729026	9824526	4686	4617	69.5501	0.985275
1463	NA	-0.0306495	8.09721	0.482733	DCTN2	protein_coding	ENSG00000175203	dynactin subunit 2 [Source:HGNC Symbol;Acc:HGNC:2712]	0.0200938	35.7454	0.0216262	0.0903029	3185	17230	12	-1	57530102	57547331	6047	5973	67.1537	0.987763
1464	NA	0.232988	3.17438	0.482733	CCSAP	protein_coding	ENSG00000154429	centriole, cilia and spindle associated protein [Source:HGNC Symbol;Acc:HGNC:29578]	0.15276	35.7454	0.15336	0.238005	105	22290	1	-1	229321005	229343294	271	246	41.6951	0.907749
1465	NA	0.210907	3.21502	0.483381	TPCN2	protein_coding	ENSG00000162341	two pore segment channel 2 [Source:HGNC Symbol;Acc:HGNC:20820]	0.138383	35.7454	0.146549	0.23071	108	113544	11	1	69048897	69162440	392	373	53.1716	0.951531
1466	NA	-0.166749	4.57908	0.484526	CLASP2	protein_coding	ENSG00000163539	cytoplasmic linker associated protein 2 [Source:HGNC Symbol;Acc:HGNC:17078]	0.109533	35.7454	0.110448	0.26977	278	222112	3	-1	33496245	33718356	871	702	49.7621	0.80597
1467	NA	-0.0330796	7.89685	0.484526	RANGAP1	protein_coding	ENSG00000100401	Ran GTPase activating protein 1 [Source:HGNC Symbol;Acc:HGNC:9854]	0.0217432	35.7454	0.0234623	0.0866464	2772	40641	22	-1	41245611	41286251	5626	5507	52.203	0.978848
1468	NA	-0.0571449	7.04416	0.484526	AFF4	protein_coding	ENSG00000072364	AF4/FMR2 family member 4 [Source:HGNC Symbol;Acc:HGNC:17869]	0.0375702	35.7454	0.0393396	0.158527	1535	88256	5	-1	132875379	132963634	2988	2600	50.3919	0.870147
1469	NA	0.030529	7.35268	0.484526	TCERG1	protein_coding	ENSG00000113649	transcription elongation regulator 1 [Source:HGNC Symbol;Acc:HGNC:15630]	0.0200729	35.7454	0.0220942	0.0637085	1901	64651	5	1	146447311	146511961	12343	6213	25.9804	0.503362
1470	NA	-0.0240294	7.89841	0.484526	KIF1C	protein_coding	ENSG00000129250	kinesin family member 1C [Source:HGNC Symbol;Acc:HGNC:6317]	0.0158012	35.7454	0.0174279	0.0606574	2775	30454	17	1	4997948	5028401	5806	5312	48.3003	0.914916
1471	NA	-0.0747224	7.00606	0.484526	ATP2B1	protein_coding	ENSG00000070961	ATPase plasma membrane Ca2+ transporting 1 [Source:HGNC Symbol;Acc:HGNC:814]	0.0491429	35.7454	0.054199	0.251185	1495	121252	12	-1	89588049	89709300	2646	1936	46.4277	0.73167
1472	NA	-0.118774	5.46576	0.484526	DDHD1	protein_coding	ENSG00000100523	DDHD domain containing 1 [Source:HGNC Symbol;Acc:HGNC:19714]	0.078148	35.7454	0.085778	0.271649	514	116538	14	-1	53036745	53153282	979	831	44.4489	0.848825
1473	NA	-0.022187	6.7582	0.484526	METRN	protein_coding	ENSG00000103260	meteorin, glial cell differentiation regulator [Source:HGNC Symbol;Acc:HGNC:14151]	0.0146007	35.7454	0.0161936	0.037405	1259	4541	16	1	715115	719655	2267	2224	69.6524	0.981032
1474	NA	-0.0948433	6.09676	0.484526	GMFB	protein_coding	ENSG00000197045	glia maturation factor beta [Source:HGNC Symbol;Acc:HGNC:4373]	0.0624202	35.7454	0.0693836	0.238597	796	14713	14	-1	54474484	54489196	1476	1391	55.1862	0.942412
1475	NA	0.0742295	7.36025	0.484599	ZNF207	protein_coding	ENSG00000010244	zinc finger protein 207 [Source:HGNC Symbol;Acc:HGNC:12998]	0.048868	35.7454	0.053483	0.282257	1911	31770	17	1	32350117	32381886	4204	3356	48.4726	0.798287
1476	NA	-0.0671993	5.99929	0.485111	PEX3	protein_coding	ENSG00000034693	peroxisomal biogenesis factor 3 [Source:HGNC Symbol;Acc:HGNC:8858]	0.0442675	35.7454	0.0475254	0.141887	744	39204	6	1	143450807	143490010	1947	1897	55.6436	0.974319
1477	NA	-0.110683	5.62253	0.485467	EPS15L1	protein_coding	ENSG00000127527	epidermal growth factor receptor pathway substrate 15 like 1 [Source:HGNC Symbol;Acc:HGNC:24634]	0.0729494	35.7454	0.0805144	0.255409	573	116847	19	-1	16355239	16472085	1107	919	47.2862	0.830172
1478	NA	0.0660711	6.31812	0.487022	MYO1E	protein_coding	ENSG00000157483	myosin IE [Source:HGNC Symbol;Acc:HGNC:7599]	0.0436075	35.7454	0.0482659	0.121237	928	240467	15	-1	59132434	59372900	2607	2432	48.2833	0.932873
1479	NA	0.137486	3.50453	0.487346	FERMT1	protein_coding	ENSG00000101311	fermitin family member 1 [Source:HGNC Symbol;Acc:HGNC:15889]	0.0907961	35.7454	0.0923216	0.128558	132	48700	20	-1	6074845	6123544	1624	1462	62.0369	0.900246
1480	NA	0.104021	5.42014	0.487346	PHF12	protein_coding	ENSG00000109118	PHD finger protein 12 [Source:HGNC Symbol;Acc:HGNC:20816]	0.0687048	35.7454	0.0753931	0.230803	498	46522	17	-1	28905250	28951771	901	758	45.9736	0.841287
1481	NA	0.0367062	6.89581	0.48761	ZNF706	protein_coding	ENSG00000120963	zinc finger protein 706 [Source:HGNC Symbol;Acc:HGNC:24992]	0.0242549	35.7454	0.0265458	0.0834802	1385	28316	8	-1	101177878	101206193	3094	2825	44.863	0.913058
1482	NA	-0.0674882	5.87799	0.487712	WARS2	protein_coding	ENSG00000116874	tryptophanyl tRNA synthetase 2, mitochondrial [Source:HGNC Symbol;Acc:HGNC:12730]	0.0446094	35.7454	0.0493897	0.149352	684	109456	1	-1	119031216	119140671	1380	1331	54.0015	0.964493
1483	NA	-0.0370372	5.82208	0.48809	GADD45A	protein_coding	ENSG00000116717	growth arrest and DNA damage inducible alpha [Source:HGNC Symbol;Acc:HGNC:4095]	0.0244943	35.7454	0.0272553	0.0584275	658	3278	1	1	67685061	67688338	1687	1452	53.5406	0.860699
1484	NA	-0.218576	2.93587	0.488131	RGS20	protein_coding	ENSG00000147509	regulator of G protein signaling 20 [Source:HGNC Symbol;Acc:HGNC:14600]	0.144622	35.7454	0.152345	0.211337	89	107496	8	1	53851808	53959303	464	442	53.9729	0.952586
1485	NA	-0.128532	4.46576	0.488131	ASRGL1	protein_coding	ENSG00000162174	asparaginase like 1 [Source:HGNC Symbol;Acc:HGNC:16448]	0.0850478	35.7454	0.0934603	0.185044	257	55965	11	1	62337448	62393412	371	299	40.9398	0.80593
1486	NA	-0.100114	5.76163	0.488236	EXOSC9	protein_coding	ENSG00000123737	exosome component 9 [Source:HGNC Symbol;Acc:HGNC:9137]	0.0662815	35.7454	0.0732344	0.245027	631	15705	4	1	121801317	121817021	2182	1234	41.8541	0.565536
1487	NA	-0.146844	4.27392	0.488236	ZNF426	protein_coding	ENSG00000130818	zinc finger protein 426 [Source:HGNC Symbol;Acc:HGNC:20725]	0.097227	35.7454	0.1078	0.226489	225	15422	19	-1	9523224	9538645	432	347	49.8098	0.803241
1488	NA	-0.108731	5.53428	0.488236	TMX3	protein_coding	ENSG00000166479	thioredoxin related transmembrane protein 3 [Source:HGNC Symbol;Acc:HGNC:24718]	0.0720047	35.7454	0.0790293	0.255652	539	41611	18	-1	68673688	68715298	1387	928	53.3966	0.66907
1489	NA	-0.111782	5.55553	0.489045	TMF1	protein_coding	ENSG00000144747	TATA element modulatory factor 1 [Source:HGNC Symbol;Acc:HGNC:11870]	0.0740879	35.7454	0.0820449	0.276306	547	32513	3	-1	69019827	69052339	1001	929	51.8299	0.928072
1490	NA	0.028212	9.14423	0.489385	NQO1	protein_coding	ENSG00000181019	NAD(P)H quinone dehydrogenase 1 [Source:HGNC Symbol;Acc:HGNC:2874]	0.0187079	35.7454	0.0202629	0.102964	6581	19956	16	-1	69706996	69726951	12571	11911	58.3157	0.947498
1491	NA	0.0842148	5.04134	0.49072	ABHD17B	protein_coding	ENSG00000107362	abhydrolase domain containing 17B [Source:HGNC Symbol;Acc:HGNC:24278]	0.0559136	35.7454	0.0619911	0.146023	383	48480	9	-1	71862452	71910931	822	761	45.6518	0.925791
1492	NA	0.150758	4.40265	0.491053	CCNJL	protein_coding	ENSG00000135083	cyclin J like [Source:HGNC Symbol;Acc:HGNC:25876]	0.100143	35.7454	0.0948673	0.190512	246	96291	5	-1	160249106	160345396	527	510	49.8608	0.967742
1493	NA	0.0871187	6.57648	0.491572	DTL	protein_coding	ENSG00000143476	denticleless E3 ubiquitin protein ligase homolog [Source:HGNC Symbol;Acc:HGNC:30288]	0.0579067	35.7454	0.0620612	0.273605	1110	71848	1	1	212035553	212107400	2292	2138	46.3363	0.93281
1494	NA	0.0210492	6.82208	0.492479	PSENEN	protein_coding	ENSG00000205155	presenilin enhancer, gamma-secretase subunit [Source:HGNC Symbol;Acc:HGNC:30100]	0.0140065	35.7454	0.0153614	0.0337326	1316	2406	19	1	35745114	35747519	2344	2319	64.5274	0.989334
1495	NA	-0.0894808	5.34583	0.492479	USP3	protein_coding	ENSG00000140455	ubiquitin specific peptidase 3 [Source:HGNC Symbol;Acc:HGNC:12626]	0.0595461	35.7454	0.0661449	0.146052	473	90130	15	1	63504511	63594640	895	756	42.8333	0.844693
1496	NA	0.0259319	6.93688	0.493582	MLPH	protein_coding	ENSG00000115648	melanophilin [Source:HGNC Symbol;Acc:HGNC:29643]	0.0172752	35.7454	0.0186625	0.0473421	1425	69891	2	1	237485428	237555318	2370	1790	45.405	0.755274
1497	NA	-0.0456979	6.8406	0.493582	BRIX1	protein_coding	ENSG00000113460	BRX1, biogenesis of ribosomes [Source:HGNC Symbol;Acc:HGNC:24170]	0.0304579	35.7454	0.0338791	0.110708	1333	10621	5	1	34915376	34925996	2872	2667	44.838	0.928621
1498	NA	-0.0793153	5.87376	0.493582	ZEB2	protein_coding	ENSG00000169554	zinc finger E-box binding homeobox 2 [Source:HGNC Symbol;Acc:HGNC:14881]	0.0528839	35.7454	0.0586269	0.164859	682	160220	2	-1	144364364	144524583	1104	824	43.1311	0.746377
1499	NA	-0.151076	4.59969	0.493582	MAN1A2	protein_coding	ENSG00000198162	mannosidase alpha class 1A member 2 [Source:HGNC Symbol;Acc:HGNC:6822]	0.100795	35.7454	0.112382	0.283116	282	161424	1	1	117367449	117528872	806	633	41.4629	0.78536
1500	NA	-0.197072	3.75476	0.493582	LNPEP	protein_coding	ENSG00000113441	leucyl and cystinyl aminopeptidase [Source:HGNC Symbol;Acc:HGNC:6656]	0.131508	35.7454	0.134849	0.237576	157	102122	5	1	96935394	97037515	797	532	55.6861	0.667503
1501	NA	-0.0135778	7.98321	0.493582	ADIPOR2	protein_coding	ENSG00000006831	adiponectin receptor 2 [Source:HGNC Symbol;Acc:HGNC:24041]	0.00906128	35.7454	0.00993798	0.0267654	2943	100105	12	1	1688574	1788678	5279	5039	48.0964	0.954537
1502	NA	-0.0342364	5.8885	0.493582	FLYWCH1	protein_coding	ENSG00000059122	FLYWCH-type zinc finger 1 [Source:HGNC Symbol;Acc:HGNC:25404]	0.0228503	35.7454	0.0254618	0.0521106	689	39272	16	1	2911937	2951208	1073	1006	51.5179	0.937558
1503	NA	-0.149677	4.42014	0.493582	CASP6	protein_coding	ENSG00000138794	caspase 6 [Source:HGNC Symbol;Acc:HGNC:1507]	0.0998999	35.7454	0.10467	0.239512	249	14962	4	-1	109688622	109703583	497	408	52.6373	0.820926
1504	NA	-0.0119184	7.61559	0.493582	APH1A	protein_coding	ENSG00000117362	aph-1 homolog A, gamma-secretase subunit [Source:HGNC Symbol;Acc:HGNC:29509]	0.00795529	35.7454	0.00876083	0.0189177	2281	4182	1	-1	150265399	150269580	4128	4067	60.9061	0.985223
1505	NA	-0.052308	7.27712	0.495268	HEATR1	protein_coding	ENSG00000119285	HEAT repeat containing 1 [Source:HGNC Symbol;Acc:HGNC:25517]	0.0349753	35.7454	0.0383519	0.170379	1804	55500	1	-1	236549005	236604504	4744	4474	48.3116	0.943086
1506	NA	-0.0822994	6.94998	0.495268	SFT2D1	protein_coding	ENSG00000198818	SFT2 domain containing 1 [Source:HGNC Symbol;Acc:HGNC:21102]	0.0550294	35.7454	0.059407	0.288233	1438	22864	6	-1	166319728	166342591	3216	3116	55.303	0.968905
1507	NA	-0.0640531	6.7559	0.497002	PWP1	protein_coding	ENSG00000136045	PWP1 homolog, endonuclein [Source:HGNC Symbol;Acc:HGNC:17015]	0.0428965	35.7454	0.0467433	0.187048	1257	27436	12	1	107685732	107713167	5732	2177	40.8856	0.379798
1508	NA	0.0746313	4.53695	0.497002	UGGT2	protein_coding	ENSG00000102595	UDP-glucose glycoprotein glucosyltransferase 2 [Source:HGNC Symbol;Acc:HGNC:15664]	0.0499955	35.7454	0.0549242	0.0958711	270	251903	13	-1	95801580	96053482	585	467	43.8587	0.798291
1509	NA	0.123077	5.11477	0.497002	LACTB2	protein_coding	ENSG00000147592	lactamase beta 2 [Source:HGNC Symbol;Acc:HGNC:18512]	0.0824625	35.7454	0.0920727	0.258669	403	33857	8	-1	70635318	70669174	872	793	49.1753	0.909404
1510	NA	0.123566	4.28031	0.49742	BORCS5	protein_coding	ENSG00000165714	BLOC-1 related complex subunit 5 [Source:HGNC Symbol;Acc:HGNC:17950]	0.0828362	35.7454	0.0898722	0.184137	226	112616	12	1	12357079	12469694	439	406	54.4631	0.924829
1511	NA	-0.100483	5.06376	0.497428	ZMIZ1	protein_coding	ENSG00000108175	zinc finger MIZ-type containing 1 [Source:HGNC Symbol;Acc:HGNC:16493]	0.0673791	35.7454	0.0696808	0.172203	389	247494	10	1	79069035	79316528	700	663	48.5988	0.947143
1512	NA	0.0458517	6.57648	0.497736	NCAPG	protein_coding	ENSG00000109805	non-SMC condensin I complex subunit G [Source:HGNC Symbol;Acc:HGNC:24304]	0.0307635	35.7454	0.0319813	0.0981584	1110	33961	4	1	17810902	17844862	2412	1799	41.0128	0.745854
1513	NA	0.0666596	7.54295	0.497736	EHD4	protein_coding	ENSG00000103966	EH domain containing 4 [Source:HGNC Symbol;Acc:HGNC:3245]	0.0447388	35.7454	0.0488645	0.243379	2169	76640	15	-1	41895939	41972578	4257	3980	56.0822	0.934931
1514	NA	-0.218858	3.2016	0.497736	C12orf66	protein_coding	ENSG00000174206	chromosome 12 open reading frame 66 [Source:HGNC Symbol;Acc:HGNC:26517]	0.146947	35.7454	0.163771	0.28079	107	35981	12	-1	64186316	64222296	399	378	47.3201	0.947368
1515	NA	-0.194343	3.59969	0.497736	MYO6	protein_coding	ENSG00000196586	myosin VI [Source:HGNC Symbol;Acc:HGNC:7605]	0.130488	35.7454	0.142231	0.268521	141	170346	6	1	75749192	75919537	3317	694	33.9092	0.209225
1516	NA	-0.0621656	6.45449	0.497736	KCTD12	protein_coding	ENSG00000178695	potassium channel tetramerization domain containing 12 [Source:HGNC Symbol;Acc:HGNC:14678]	0.0417684	35.7454	0.0426817	0.131224	1020	6225	13	-1	76880166	76886390	2625	2453	44.0041	0.934476
1517	NA	-0.0692491	7.76334	0.497736	NUP62	protein_coding	ENSG00000213024	nucleoporin 62 [Source:HGNC Symbol;Acc:HGNC:8066]	0.0465386	35.7454	0.0492105	0.258444	2527	22939	19	-1	49906825	49929763	4461	1933	30.7413	0.433311
1518	NA	0.094916	5.96595	0.497736	TPMT	protein_coding	ENSG00000137364	thiopurine S-methyltransferase [Source:HGNC Symbol;Acc:HGNC:12014]	0.0637913	35.7454	0.0709252	0.247708	727	26764	6	-1	18128311	18155074	1597	1519	54.4516	0.951158
1519	NA	-0.0849086	5.10038	0.497736	NEK4	protein_coding	ENSG00000114904	NIMA related kinase 4 [Source:HGNC Symbol;Acc:HGNC:11399]	0.0570928	35.7454	0.0636961	0.154195	399	62501	3	-1	52708449	52770949	954	726	53.9614	0.761006
1520	NA	0.0555348	8.03851	0.497736	MRPL43	protein_coding	ENSG00000055950	mitochondrial ribosomal protein L43 [Source:HGNC Symbol;Acc:HGNC:14517]	0.0373441	35.7454	0.0410043	0.224944	3058	18058	10	-1	100969458	100987515	5468	4939	46.2345	0.903255
1521	NA	-0.05971	7.2016	0.497736	TAF1D	protein_coding	ENSG00000166012	TATA-box binding protein associated factor, RNA polymerase I subunit D [Source:HGNC Symbol;Acc:HGNC:28759]	0.0401531	35.7454	0.0434387	0.194739	1712	54444	11	-1	93729948	93784391	4356	4178	64.5613	0.959137
1522	NA	0.012012	10.7652	0.497736	IGFBP4	protein_coding	ENSG00000141753	insulin like growth factor binding protein 4 [Source:HGNC Symbol;Acc:HGNC:5473]	0.00807825	35.7454	0.00880648	0.037459	20242	14271	17	1	40443461	40457731	26351	23997	50.3598	0.910668
1523	NA	-0.0826024	6.53428	0.499767	ATF7IP	protein_coding	ENSG00000171681	activating transcription factor 7 interacting protein [Source:HGNC Symbol;Acc:HGNC:20092]	0.0556583	35.7454	0.0606311	0.231892	1078	137304	12	1	14365632	14502935	1893	1642	42.2235	0.867406
1524	NA	0.132328	4.91957	0.499767	CCNL2	protein_coding	ENSG00000221978	cyclin L2 [Source:HGNC Symbol;Acc:HGNC:20570]	0.0891717	35.7454	0.0981886	0.271486	352	13618	1	-1	1385711	1399328	855	795	49.2025	0.929825
1525	NA	-0.0669721	7.46996	0.49977	PSIP1	protein_coding	ENSG00000164985	PC4 and SFRS1 interacting protein 1 [Source:HGNC Symbol;Acc:HGNC:9527]	0.04515	35.7454	0.0490927	0.260636	2062	46954	9	-1	15464066	15511019	5360	4267	41.5786	0.796082
1526	NA	0.120188	5.27712	0.49977	RSPRY1	protein_coding	ENSG00000159579	ring finger and SPRY domain containing 1 [Source:HGNC Symbol;Acc:HGNC:29420]	0.0810357	35.7454	0.0874152	0.276171	451	54339	16	1	57186137	57240475	868	748	50.8703	0.861751
1527	NA	-0.0980103	6.18635	0.49977	ARHGAP35	protein_coding	ENSG00000160007	Rho GTPase activating protein 35 [Source:HGNC Symbol;Acc:HGNC:4591]	0.0661105	35.7454	0.0719716	0.292446	847	86402	19	1	46918676	47005077	1500	1236	44.0057	0.824
1528	NA	-0.0473136	5.79776	0.49977	NR2C2	protein_coding	ENSG00000177463	nuclear receptor subfamily 2 group C member 2 [Source:HGNC Symbol;Acc:HGNC:7972]	0.0319146	35.7454	0.0349184	0.0803375	647	106017	3	1	14947584	15053600	1027	991	49.4894	0.964946
1529	NA	0.0254338	7.32896	0.499875	PPP2CB	protein_coding	ENSG00000104695	protein phosphatase 2 catalytic subunit beta [Source:HGNC Symbol;Acc:HGNC:9300]	0.0171615	35.7454	0.0188649	0.0586522	1870	39858	8	-1	30774457	30814314	4079	3566	49.221	0.874234
1530	NA	-0.123166	5.06005	0.500171	CAMSAP2	protein_coding	ENSG00000118200	calmodulin regulated spectrin associated protein family member 2 [Source:HGNC Symbol;Acc:HGNC:29188]	0.0831961	35.7454	0.0906784	0.235224	388	121147	1	1	200739558	200860704	2348	1231	47.1186	0.524276
1531	NA	0.233928	4.10399	0.500171	DDHD2	protein_coding	ENSG00000085788	DDHD domain containing 2 [Source:HGNC Symbol;Acc:HGNC:29106]	0.158046	35.7454	0.119896	0.248775	200	50341	8	1	38225218	38275558	671	575	49.9791	0.85693
1532	NA	0.0798605	7.32432	0.500171	SMU1	protein_coding	ENSG00000122692	SMU1, DNA replication regulator and spliceosomal factor [Source:HGNC Symbol;Acc:HGNC:18247]	0.0539767	35.7454	0.0595106	0.312031	1864	34896	9	-1	33041764	33076659	3580	3312	53.0024	0.92514
1533	NA	-0.100554	6.01088	0.500171	CRKL	protein_coding	ENSG00000099942	CRK like proto-oncogene, adaptor protein [Source:HGNC Symbol;Acc:HGNC:2363]	0.067974	35.7454	0.0689513	0.243385	750	36324	22	1	20917426	20953749	1454	1308	48.8586	0.899587
1534	NA	0.152568	4.33665	0.500171	TLR2	protein_coding	ENSG00000137462	toll like receptor 2 [Source:HGNC Symbol;Acc:HGNC:11848]	0.103146	35.7454	0.11066	0.207406	235	21633	4	1	153684070	153705702	601	547	48.2505	0.91015
1535	NA	-0.079683	5.56866	0.500171	CIT	protein_coding	ENSG00000122966	citron rho-interacting serine/threonine kinase [Source:HGNC Symbol;Acc:HGNC:1985]	0.0538987	35.7454	0.0582006	0.150638	552	191502	12	-1	119685790	119877291	1098	956	56.8651	0.870674
1536	NA	-0.054875	5.90308	0.500171	MED13L	protein_coding	ENSG00000123066	mediator complex subunit 13 like [Source:HGNC Symbol;Acc:HGNC:22962]	0.0371219	35.7454	0.04111	0.103226	696	323467	12	-1	115953872	116277338	2912	1240	44.7	0.425824
1537	NA	0.0288586	6.27552	0.500171	TMEM242	protein_coding	ENSG00000215712	transmembrane protein 242 [Source:HGNC Symbol;Acc:HGNC:17206]	0.0195257	35.7454	0.0215522	0.0434343	901	34216	6	-1	157289386	157323601	2492	2229	55.5684	0.894462
1538	NA	0.102339	4.90722	0.500171	VEZF1	protein_coding	ENSG00000136451	vascular endothelial zinc finger 1 [Source:HGNC Symbol;Acc:HGNC:12949]	0.0692476	35.7454	0.0757986	0.191378	349	16713	17	-1	57971547	57988259	693	557	44.9551	0.803752
1539	NA	-0.0117686	9.12791	0.500171	ANXA5	protein_coding	ENSG00000164111	annexin A5 [Source:HGNC Symbol;Acc:HGNC:543]	0.00796439	35.7454	0.00876077	0.0228169	6507	29159	4	-1	121667955	121697113	10777	10501	55.7392	0.97439
1540	NA	-0.0855559	6.88745	0.500171	BRD7	protein_coding	ENSG00000166164	bromodomain containing 7 [Source:HGNC Symbol;Acc:HGNC:14310]	0.0579103	35.7454	0.0634638	0.272606	1377	55448	16	-1	50313487	50368934	3727	2648	44.2564	0.710491
1541	NA	0.0501588	6.83082	0.500171	EIF4A2	protein_coding	ENSG00000156976	eukaryotic translation initiation factor 4A2 [Source:HGNC Symbol;Acc:HGNC:3284]	0.0339517	35.7454	0.037034	0.135111	1324	6696	3	1	186783205	186789900	3317	3052	44.3182	0.920109
1542	NA	0.0124913	8.29894	0.500661	NOB1	protein_coding	ENSG00000141101	NIN1 (RPN12) binding protein 1 homolog [Source:HGNC Symbol;Acc:HGNC:29540]	0.00846037	35.7454	0.00938036	0.0262966	3663	13074	16	-1	69741867	69754940	6908	6725	49.717	0.973509
1543	NA	-0.118289	4.68414	0.500945	FCHSD1	protein_coding	ENSG00000197948	FCH and double SH3 domains 1 [Source:HGNC Symbol;Acc:HGNC:25463]	0.0801538	35.7454	0.087242	0.172011	299	12118	5	-1	141639302	141651419	495	489	60.5644	0.987879
1544	NA	-0.107101	4.83517	0.5013	EDC3	protein_coding	ENSG00000179151	enhancer of mRNA decapping 3 [Source:HGNC Symbol;Acc:HGNC:26114]	0.0726099	35.7454	0.0803696	0.194803	332	65735	15	-1	74630558	74696292	866	842	51.2328	0.972286
1545	NA	-0.123076	5.49356	0.503095	OSGIN2	protein_coding	ENSG00000164823	oxidative stress induced growth inhibitor family member 2 [Source:HGNC Symbol;Acc:HGNC:1355]	0.0835732	35.7454	0.0904075	0.309265	524	26030	8	1	89901859	89927888	1102	896	45.3873	0.813067
1546	NA	-0.0442056	5.43455	0.503305	PLCG1	protein_coding	ENSG00000124181	phospholipase C gamma 1 [Source:HGNC Symbol;Acc:HGNC:9065]	0.0300431	35.7454	0.0329774	0.0630254	503	59842	20	1	41136960	41196801	979	864	53.4803	0.882533
1547	NA	0.0897978	5.38198	0.503305	ABHD11	protein_coding	ENSG00000106077	abhydrolase domain containing 11 [Source:HGNC Symbol;Acc:HGNC:16407]	0.0610294	35.7454	0.0671856	0.189291	485	2774	7	-1	73736094	73738867	1039	734	45.5068	0.706449
1548	NA	-0.0834212	4.80886	0.503305	BTN2A1	protein_coding	ENSG00000112763	butyrophilin subfamily 2 member A1 [Source:HGNC Symbol;Acc:HGNC:1136]	0.0566969	35.7454	0.0630727	0.102977	326	18718	6	1	26457904	26476621	554	519	47.0154	0.936823
1549	NA	-0.101136	4.63006	0.503328	SLC25A36	protein_coding	ENSG00000114120	solute carrier family 25 member 36 [Source:HGNC Symbol;Acc:HGNC:25554]	0.0687613	35.7454	0.0703641	0.134211	288	38104	3	1	140941830	140979933	736	662	53.3807	0.899457
1550	NA	-0.0626884	7.81438	0.503328	EIF5	protein_coding	ENSG00000100664	eukaryotic translation initiation factor 5 [Source:HGNC Symbol;Acc:HGNC:3299]	0.0426276	35.7454	0.0465958	0.275769	2618	11482	14	1	103333544	103345025	5422	4622	55.4965	0.852453
1551	NA	-0.158384	4.23492	0.503579	NRG1	protein_coding	ENSG00000157168	neuregulin 1 [Source:HGNC Symbol;Acc:HGNC:7997]	0.107772	35.7454	0.120406	0.280505	219	1128574	8	1	31639386	32767959	849	780	54.8526	0.918728
1552	NA	0.0467857	6.41578	0.503579	INTS13	protein_coding	ENSG00000064102	integrator complex subunit 13 [Source:HGNC Symbol;Acc:HGNC:20174]	0.0318355	35.7454	0.0349753	0.0916136	993	33146	12	-1	26905181	26938326	4998	4494	23.7087	0.89916
1553	NA	0.110982	5.20833	0.504098	LRRFIP2	protein_coding	ENSG00000093167	LRR binding FLII interacting protein 2 [Source:HGNC Symbol;Acc:HGNC:6703]	0.075584	35.7454	0.0829501	0.247139	430	131034	3	-1	37052656	37183689	1324	1132	46.0468	0.854985
1554	NA	0.0878878	4.85674	0.504098	C19orf12	protein_coding	ENSG00000131943	chromosome 19 open reading frame 12 [Source:HGNC Symbol;Acc:HGNC:25443]	0.0598562	35.7454	0.0626093	0.132536	337	16904	19	-1	29698886	29715789	618	445	47.1551	0.720065
1555	NA	0.0560051	8.53059	0.504606	EIF2S1	protein_coding	ENSG00000134001	eukaryotic translation initiation factor 2 subunit alpha [Source:HGNC Symbol;Acc:HGNC:3265]	0.0381819	35.7454	0.0422976	0.231963	4301	26520	14	1	67359997	67386516	9065	8496	50.5616	0.937231
1556	NA	0.0348873	8.00365	0.504606	NCAPD2	protein_coding	ENSG00000010292	non-SMC condensin I complex subunit D2 [Source:HGNC Symbol;Acc:HGNC:24305]	0.0237887	35.7454	0.0260939	0.110847	2985	38600	12	1	6493356	6531955	5281	3837	55.227	0.726567
1557	NA	0.15971	4.24804	0.504606	URB2	protein_coding	ENSG00000135763	URB2 ribosome biogenesis 2 homolog (S. cerevisiae) [Source:HGNC Symbol;Acc:HGNC:28967]	0.108919	35.7454	0.114826	0.249995	221	33966	1	1	229626234	229660199	683	586	52.5478	0.85798
1558	NA	-0.00766352	8.17738	0.504606	MARS	protein_coding	ENSG00000166986	methionyl-tRNA synthetase [Source:HGNC Symbol;Acc:HGNC:6898]	0.0052265	35.7454	0.00573245	0.0117389	3367	42125	12	1	57475445	57517569	5830	5473	41.3806	0.938765
1559	NA	0.0413441	8.28986	0.504606	DPYSL2	protein_coding	ENSG00000092964	dihydropyrimidinase like 2 [Source:HGNC Symbol;Acc:HGNC:3014]	0.0282027	35.7454	0.0310576	0.151298	3640	144157	8	1	26514022	26658178	5994	4758	51.6799	0.793794
1560	NA	0.0111986	8.98639	0.504968	ERGIC3	protein_coding	ENSG00000125991	ERGIC and golgi 3 [Source:HGNC Symbol;Acc:HGNC:15927]	0.00764302	35.7454	0.0084025	0.0260668	5899	15614	20	1	35542021	35557634	10698	10106	47.9431	0.944663
1561	NA	0.0415229	9.23924	0.505617	TMBIM6	protein_coding	ENSG00000139644	transmembrane BAX inhibitor motif containing 6 [Source:HGNC Symbol;Acc:HGNC:11723]	0.0283602	35.7454	0.0311162	0.204497	7029	57210	12	1	49707725	49764934	13545	11155	53.3559	0.823551
1562	NA	-0.127922	4.13256	0.505699	ANTXR2	protein_coding	ENSG00000163297	anthrax toxin receptor 2 [Source:HGNC Symbol;Acc:HGNC:21732]	0.0873975	35.7454	0.0897876	0.166354	204	224306	4	-1	79901149	80125454	541	478	55.3201	0.883549
1563	NA	0.0660698	5.22501	0.505876	CRBN	protein_coding	ENSG00000113851	cereblon [Source:HGNC Symbol;Acc:HGNC:30185]	0.0451566	35.7454	0.0496885	0.106994	435	35100	3	-1	3144628	3179727	1416	1144	43.7885	0.80791
1564	NA	0.052562	9.47049	0.507005	CCNI	protein_coding	ENSG00000118816	cyclin I [Source:HGNC Symbol;Acc:HGNC:1595]	0.0359666	35.7454	0.0395189	0.243605	8251	28848	4	-1	77047158	77076005	14565	8382	55.0798	0.575489
1565	NA	0.0783677	7.02524	0.507005	ALDH3A2	protein_coding	ENSG00000072210	aldehyde dehydrogenase 3 family member A2 [Source:HGNC Symbol;Acc:HGNC:403]	0.0536338	35.7454	0.0592094	0.288236	1515	29463	17	1	19648136	19677598	3315	3178	52.7498	0.958673
1566	NA	-0.0207436	6.58167	0.507543	HSCB	protein_coding	ENSG00000100209	HscB mitochondrial iron-sulfur cluster cochaperone [Source:HGNC Symbol;Acc:HGNC:28913]	0.0142063	35.7454	0.0157553	0.0321105	1114	15485	22	1	28742031	28757515	2003	1862	36.2734	0.929606
1567	NA	-0.0857633	5.67445	0.507543	PPIG	protein_coding	ENSG00000138398	peptidylprolyl isomerase G [Source:HGNC Symbol;Acc:HGNC:14650]	0.0587608	35.7454	0.0631807	0.192044	594	57067	2	1	169584340	169641406	6646	1662	34.0746	0.250075
1568	NA	-0.0896367	6.86953	0.507543	JUN	protein_coding	ENSG00000177606	Jun proto-oncogene, AP-1 transcription factor subunit [Source:HGNC Symbol;Acc:HGNC:6204]	0.0614162	35.7454	0.0669927	0.309814	1360	3540	1	-1	58780788	58784327	2367	2110	46.9697	0.891424
1569	NA	-0.138539	4.24804	0.508418	TDG	protein_coding	ENSG00000139372	thymine DNA glycosylase [Source:HGNC Symbol;Acc:HGNC:11700]	0.0950507	35.7454	0.098329	0.203804	221	23071	12	1	103965804	103988874	742	702	53.8234	0.946092
1570	NA	0.155316	4.50998	0.508418	AP4S1	protein_coding	ENSG00000100478	adaptor related protein complex 4 subunit sigma 1 [Source:HGNC Symbol;Acc:HGNC:575]	0.106584	35.7454	0.113111	0.283913	265	71345	14	1	31025106	31096450	557	531	53.8117	0.953321
1571	NA	-0.0469423	9.53628	0.508418	CCT5	protein_coding	ENSG00000150753	chaperonin containing TCP1 subunit 5 [Source:HGNC Symbol;Acc:HGNC:1618]	0.0322198	35.7454	0.0353038	0.263642	8636	16492	5	1	10249921	10266412	19723	18552	48.1339	0.940628
1572	NA	-0.036057	5.82427	0.508418	ACAP2	protein_coding	ENSG00000114331	ArfGAP with coiled-coil, ankyrin repeat and PH domains 2 [Source:HGNC Symbol;Acc:HGNC:16469]	0.0247569	35.7454	0.0262477	0.051644	659	168343	3	-1	195274736	195443078	1293	1252	61.472	0.968291
1573	NA	0.0591728	8.85781	0.508418	HNRNPA3	protein_coding	ENSG00000170144	heterogeneous nuclear ribonucleoprotein A3 [Source:HGNC Symbol;Acc:HGNC:24941]	0.0406354	35.7454	0.0442735	0.313031	5396	11396	2	1	177212563	177223958	9629	9110	52.8705	0.9461
1574	NA	0.0578121	7.04322	0.508418	HMOX2	protein_coding	ENSG00000103415	heme oxygenase 2 [Source:HGNC Symbol;Acc:HGNC:5014]	0.0397014	35.7454	0.0441482	0.182684	1534	35658	16	1	4474690	4510347	6276	3694	53.8354	0.588591
1575	NA	0.0767936	6.15362	0.508418	PRMT6	protein_coding	ENSG00000198890	protein arginine methyltransferase 6 [Source:HGNC Symbol;Acc:HGNC:18241]	0.0527416	35.7454	0.0561103	0.195104	828	2616	1	1	107056679	107059294	1564	1514	56.7807	0.968031
1576	NA	-0.0387578	6.00703	0.508508	ELK4	protein_coding	ENSG00000158711	ELK4, ETS transcription factor [Source:HGNC Symbol;Acc:HGNC:3326]	0.0266393	35.7454	0.0294894	0.0470184	748	34407	1	-1	205597556	205631962	1495	1257	59.2434	0.840803
1577	NA	-0.0507726	5.833	0.508508	PACS2	protein_coding	ENSG00000179364	phosphofurin acidic cluster sorting protein 2 [Source:HGNC Symbol;Acc:HGNC:23794]	0.0348977	35.7454	0.0378397	0.0979823	663	97585	14	1	105300563	105398147	1242	1224	55.2974	0.985507
1578	NA	0.0439415	8.74727	0.508508	PRSS23	protein_coding	ENSG00000150687	serine protease 23 [Source:HGNC Symbol;Acc:HGNC:14370]	0.0302081	35.7454	0.0330524	0.201636	4998	161852	11	1	86791059	86952910	6755	6219	50.6514	0.920651
1579	NA	0.00773316	8.7582	0.508508	PIN4	protein_coding	ENSG00000102309	peptidylprolyl cis/trans isomerase, NIMA-interacting 4 [Source:HGNC Symbol;Acc:HGNC:8992]	0.00531728	35.7454	0.00585705	0.0135136	5036	121574	X	1	72181353	72302926	8754	8005	40.3769	0.914439
1580	NA	-0.0899223	6.67567	0.508508	KLC1	protein_coding	ENSG00000126214	kinesin light chain 1 [Source:HGNC Symbol;Acc:HGNC:6387]	0.0618694	35.7454	0.0679341	0.315431	1189	152354	14	1	103561896	103714249	1910	1796	54.0212	0.940314
1581	NA	-0.181023	4.01472	0.508508	NFXL1	protein_coding	ENSG00000170448	nuclear transcription factor, X-box binding like 1 [Source:HGNC Symbol;Acc:HGNC:18726]	0.124572	35.7454	0.124646	0.249293	188	67435	4	-1	47847233	47914667	369	332	39.744	0.899729
1582	NA	-0.0810399	5.39087	0.508508	SKIL	protein_coding	ENSG00000136603	SKI like proto-oncogene [Source:HGNC Symbol;Acc:HGNC:10897]	0.0557701	35.7454	0.0620255	0.161713	488	39158	3	1	170357678	170396835	729	665	48.5699	0.912209
1583	NA	0.175762	3.95998	0.508508	ZNF174	protein_coding	ENSG00000103343	zinc finger protein 174 [Source:HGNC Symbol;Acc:HGNC:12963]	0.120957	35.7454	0.132218	0.286427	181	8136	16	1	3401235	3409370	306	286	41.3601	0.934641
1584	NA	0.0401916	7.87851	0.508936	PDHA1	protein_coding	ENSG00000131828	pyruvate dehydrogenase E1 alpha 1 subunit [Source:HGNC Symbol;Acc:HGNC:8806]	0.0276751	35.7454	0.0305131	0.118769	2737	17813	X	1	19343893	19361705	5432	4764	47.8644	0.877025
1585	NA	-0.0877574	6.7045	0.509599	DNAJB4	protein_coding	ENSG00000162616	DnaJ heat shock protein family (Hsp40) member B4 [Source:HGNC Symbol;Acc:HGNC:14886]	0.060473	35.7454	0.0655539	0.312767	1213	38790	1	1	77979175	78017964	1671	1515	49.7089	0.906643
1586	NA	0.0989787	5.99541	0.511923	VPS37A	protein_coding	ENSG00000155975	VPS37A, ESCRT-I subunit [Source:HGNC Symbol;Acc:HGNC:24928]	0.0683467	35.7454	0.075425	0.281922	742	55857	8	1	17246571	17302427	1389	1305	48.7602	0.939525
1587	NA	-0.105596	3.66959	0.511923	RALGPS2	protein_coding	ENSG00000116191	Ral GEF with PH domain and SH3 binding motif 2 [Source:HGNC Symbol;Acc:HGNC:30279]	0.0729297	35.7454	0.0794198	0.116874	148	196695	1	1	178725147	178921841	495	447	50.0268	0.90303
1588	NA	-0.120682	5.43741	0.512477	CAAP1	protein_coding	ENSG00000120159	caspase activity and apoptosis inhibitor 1 [Source:HGNC Symbol;Acc:HGNC:25834]	0.0834248	35.7454	0.0878614	0.289979	504	52120	9	-1	26840685	26892804	1189	1091	51.505	0.917578
1589	NA	-0.0767037	6.47416	0.512477	KDM2A	protein_coding	ENSG00000173120	lysine demethylase 2A [Source:HGNC Symbol;Acc:HGNC:13606]	0.0530383	35.7454	0.0583488	0.23604	1034	138819	11	1	67119269	67258087	4195	1936	51.0517	0.461502
1590	NA	-0.0845454	6.66103	0.512477	WDR26	protein_coding	ENSG00000162923	WD repeat domain 26 [Source:HGNC Symbol;Acc:HGNC:21208]	0.0584607	35.7454	0.0605217	0.263709	1177	51891	1	-1	224385143	224437033	2343	2042	47.9422	0.871532
1591	NA	0.0867791	6.46154	0.512477	SPC24	protein_coding	ENSG00000161888	SPC24, NDC80 kinetochore complex component [Source:HGNC Symbol;Acc:HGNC:26913]	0.0600181	35.7454	0.0638947	0.268526	1025	24289	19	-1	11131520	11155808	1792	1701	60.2669	0.949219
1592	NA	0.0777308	6.08035	0.512477	ASL	protein_coding	ENSG00000126522	argininosuccinate lyase [Source:HGNC Symbol;Acc:HGNC:746]	0.0537739	35.7454	0.0557039	0.192961	787	17761	7	1	66075798	66093558	1857	1794	55.9766	0.966074
1593	NA	0.0548418	5.37003	0.512477	ABT1	protein_coding	ENSG00000146109	activator of basal transcription 1 [Source:HGNC Symbol;Acc:HGNC:17369]	0.0379479	35.7454	0.042084	0.0881652	481	3793	6	1	26596952	26600744	946	906	50.5287	0.957717
1594	NA	-0.00729043	9.09358	0.51316	STRAP	protein_coding	ENSG00000023734	serine/threonine kinase receptor associated protein [Source:HGNC Symbol;Acc:HGNC:30796]	0.00504891	35.7454	0.00554657	0.012432	6354	21088	12	1	15882391	15903478	11940	11471	45.378	0.96072
1595	NA	-0.121574	4.22169	0.51316	SLC6A6	protein_coding	ENSG00000131389	solute carrier family 6 member 6 [Source:HGNC Symbol;Acc:HGNC:11052]	0.084208	35.7454	0.0797374	0.132133	217	86774	3	1	14402576	14489349	591	547	54.8263	0.92555
1596	NA	0.0982214	6.16057	0.513746	UFM1	protein_coding	ENSG00000120686	ubiquitin fold modifier 1 [Source:HGNC Symbol;Acc:HGNC:20597]	0.0680949	35.7454	0.0733377	0.287961	832	13771	13	1	38349849	38363619	1681	1613	51.8382	0.959548
1597	NA	0.480165	1.21502	0.513746	NIPAL1	protein_coding	ENSG00000163293	NIPA like domain containing 1 [Source:HGNC Symbol;Acc:HGNC:27194]	0.332898	35.7454	0.291338	0.241427	27	126032	4	1	47914142	48040173	252	127	42.2126	0.503968
1598	NA	-0.0882644	5.24149	0.514121	IER5L	protein_coding	ENSG00000188483	immediate early response 5 like [Source:HGNC Symbol;Acc:HGNC:23679]	0.0612302	35.7454	0.0655448	0.153053	440	2711	9	-1	129175552	129178262	713	554	41.5397	0.776999
1599	NA	0.058277	7.07576	0.514121	EIF2AK1	protein_coding	ENSG00000086232	eukaryotic translation initiation factor 2 alpha kinase 1 [Source:HGNC Symbol;Acc:HGNC:24921]	0.0404428	35.7454	0.0424431	0.181471	1569	36987	7	-1	6022244	6059230	3045	2856	51.6124	0.937931
1600	NA	-0.115975	5.42303	0.514121	SSBP3	protein_coding	ENSG00000157216	single stranded DNA binding protein 3 [Source:HGNC Symbol;Acc:HGNC:15674]	0.080487	35.7454	0.0893698	0.293835	499	188048	1	-1	54225432	54413479	852	787	52.1449	0.923709
1601	NA	-0.0950621	6.28509	0.515118	ZHX3	protein_coding	ENSG00000174306	zinc fingers and homeoboxes 3 [Source:HGNC Symbol;Acc:HGNC:15935]	0.0660399	35.7454	0.0732411	0.295862	907	139225	20	-1	41178448	41317672	2171	1403	46.7983	0.646246
1602	NA	-0.040282	7.78825	0.515143	MPRIP	protein_coding	ENSG00000133030	myosin phosphatase Rho interacting protein [Source:HGNC Symbol;Acc:HGNC:30321]	0.027998	35.7454	0.0308104	0.141533	2571	175135	17	1	17042545	17217679	4985	4596	44.7291	0.921966
1603	NA	0.0805511	6.51677	0.515143	MAT2B	protein_coding	ENSG00000038274	methionine adenosyltransferase 2B [Source:HGNC Symbol;Acc:HGNC:6905]	0.0559875	35.7454	0.0606099	0.249471	1065	16223	5	1	163503114	163519336	2259	2040	51.0314	0.903054
1604	NA	0.0721728	5.59969	0.515143	PI4KB	protein_coding	ENSG00000143393	phosphatidylinositol 4-kinase beta [Source:HGNC Symbol;Acc:HGNC:8984]	0.0501764	35.7454	0.0546006	0.154821	564	35919	1	-1	151291797	151327715	978	794	47.6146	0.811861
1605	NA	-0.282833	2.79998	0.515292	PTHLH	protein_coding	ENSG00000087494	parathyroid hormone like hormone [Source:HGNC Symbol;Acc:HGNC:9607]	0.196703	35.7454	0.175535	0.245389	81	14622	12	-1	27958084	27972705	1026	678	44.2935	0.660819
1606	NA	-0.1159	5.07852	0.515739	AP5B1	protein_coding	ENSG00000254470	adaptor related protein complex 5 subunit beta 1 [Source:HGNC Symbol;Acc:HGNC:25104]	0.080653	35.7454	0.0858271	0.23938	393	4910	11	-1	65775893	65780802	755	616	52.1153	0.815894
1607	NA	0.00895546	12.9978	0.516391	ACTB	protein_coding	ENSG00000075624	actin beta [Source:HGNC Symbol;Acc:HGNC:132]	0.00623698	35.7454	0.00683347	0.0270944	95134	36638	7	-1	5527147	5563784	175174	169825	59.6745	0.969465
1608	NA	0.0816004	5.24804	0.516391	ATP8B1	protein_coding	ENSG00000081923	ATPase phospholipid transporting 8B1 [Source:HGNC Symbol;Acc:HGNC:3706]	0.0568402	35.7454	0.0635389	0.156713	442	156676	18	-1	57646426	57803101	775	715	47.7287	0.922581
1609	NA	-0.0481143	7.76392	0.516799	LRP10	protein_coding	ENSG00000197324	LDL receptor related protein 10 [Source:HGNC Symbol;Acc:HGNC:14553]	0.0335373	35.7454	0.0367164	0.183354	2528	9968	14	1	22871613	22881580	4504	4238	51.4379	0.940941
1610	NA	-0.124733	5.20497	0.516799	CPD	protein_coding	ENSG00000108582	carboxypeptidase D [Source:HGNC Symbol;Acc:HGNC:2301]	0.0869544	35.7454	0.0937	0.294946	429	91085	17	1	30378905	30469989	1124	1018	60.3193	0.905694
1611	NA	-0.114089	5.17094	0.516833	RPS6KB1	protein_coding	ENSG00000108443	ribosomal protein S6 kinase B1 [Source:HGNC Symbol;Acc:HGNC:10436]	0.0795557	35.7454	0.0871423	0.249964	419	57519	17	1	59893046	59950564	962	761	48.6426	0.79106
1612	NA	0.0895311	5.47136	0.518355	COPS7B	protein_coding	ENSG00000144524	COP9 signalosome subunit 7B [Source:HGNC Symbol;Acc:HGNC:16760]	0.0625191	35.7454	0.066524	0.166618	516	27584	2	1	231781671	231809254	964	828	53.3659	0.858921
1613	NA	-0.119507	4.80443	0.518439	KMT5B	protein_coding	ENSG00000110066	lysine methyltransferase 5B [Source:HGNC Symbol;Acc:HGNC:24283]	0.0834766	35.7454	0.0901888	0.233695	325	58966	11	-1	68154863	68213828	1180	787	41.7078	0.666949
1614	NA	0.0517286	8.75648	0.518983	TRA2B	protein_coding	ENSG00000136527	transformer 2 beta homolog [Source:HGNC Symbol;Acc:HGNC:10781]	0.0361568	35.7454	0.0394081	0.27052	5030	22231	3	-1	185915906	185938136	10718	8309	53.6902	0.775238
1615	NA	0.129879	4.34278	0.519125	Z82206.1	protein_coding	ENSG00000225528		0.0908135	35.7454	0.0997633	0.218328	236	4322	22	1	39960397	39964718	427	411	55.9124	0.962529
1616	NA	0.105699	4.83517	0.519919	CXCL1	protein_coding	ENSG00000163739	C-X-C motif chemokine ligand 1 [Source:HGNC Symbol;Acc:HGNC:4602]	0.0739771	35.7454	0.0619538	0.121525	332	1850	4	1	73869393	73871242	1702	1583	56.5919	0.930082
1617	NA	0.0302953	7.42448	0.519919	LAPTM4B	protein_coding	ENSG00000104341	lysosomal protein transmembrane 4 beta [Source:HGNC Symbol;Acc:HGNC:13646]	0.0212063	35.7454	0.0206043	0.0599599	1998	77957	8	1	97775057	97853013	4500	4223	54.3033	0.938444
1618	NA	-0.0891467	5.66715	0.520202	AKAP8	protein_coding	ENSG00000105127	A-kinase anchoring protein 8 [Source:HGNC Symbol;Acc:HGNC:378]	0.0624301	35.7454	0.0679238	0.224432	591	26414	19	-1	15353385	15379798	1091	935	39.0984	0.857012
1619	NA	0.0117578	11.7568	0.520941	UBA52	protein_coding	ENSG00000221983	ubiquitin A-52 residue ribosomal protein fusion product 1 [Source:HGNC Symbol;Acc:HGNC:12458]	0.00824073	35.7454	0.00903859	0.0409589	40250	5821	19	1	18571730	18577550	74200	72107	50.286	0.971792
1620	NA	0.0475034	7.30798	0.521233	FAM210B	protein_coding	ENSG00000124098	family with sequence similarity 210 member B [Source:HGNC Symbol;Acc:HGNC:16102]	0.0333095	35.7454	0.0368024	0.160516	1843	9749	20	1	56358915	56368663	4220	2756	35.6753	0.653081
1621	NA	0.122262	4.8864	0.522032	CLEC16A	protein_coding	ENSG00000038532	C-type lectin domain containing 16A [Source:HGNC Symbol;Acc:HGNC:29013]	0.0858216	35.7454	0.0871607	0.222526	344	237702	16	1	10944488	11182189	669	602	46.4535	0.899851
1622	NA	0.0248694	9.34983	0.522032	TXNL4A	protein_coding	ENSG00000141759	thioredoxin like 4A [Source:HGNC Symbol;Acc:HGNC:30551]	0.0174596	35.7454	0.0191458	0.0982497	7589	63139	18	-1	79970811	80033949	12230	11606	43.2587	0.948978
1623	NA	0.141796	3.68895	0.522032	TAF4	protein_coding	ENSG00000130699	TATA-box binding protein associated factor 4 [Source:HGNC Symbol;Acc:HGNC:11537]	0.0995613	35.7454	0.0992082	0.163956	150	112342	20	-1	61953469	62065810	365	256	53.25	0.70137
1624	NA	-0.102476	4.41433	0.522423	ZNF512B	protein_coding	ENSG00000196700	zinc finger protein 512B [Source:HGNC Symbol;Acc:HGNC:29212]	0.0719925	35.7454	0.0751109	0.129748	248	13164	20	-1	63956702	63969865	501	489	51.8569	0.976048
1625	NA	0.109721	5.75246	0.522493	CTDSPL2	protein_coding	ENSG00000137770	CTD small phosphatase like 2 [Source:HGNC Symbol;Acc:HGNC:26936]	0.077105	35.7454	0.083752	0.311979	627	101805	15	1	44427234	44529038	1284	1179	53.0322	0.918224
1626	NA	-0.0152411	7.0831	0.522616	TTL	protein_coding	ENSG00000114999	tubulin tyrosine ligase [Source:HGNC Symbol;Acc:HGNC:21586]	0.0107142	35.7454	0.0110223	0.0229118	1577	59586	2	1	112482154	112541739	3260	2666	35.9471	0.817791
1627	NA	0.020882	7.16663	0.522839	MCM5	protein_coding	ENSG00000100297	minichromosome maintenance complex component 5 [Source:HGNC Symbol;Acc:HGNC:6948]	0.0146857	35.7454	0.0159725	0.0423237	1671	25368	22	1	35400063	35425430	2533	2407	59.2559	0.950257
1628	NA	0.0633043	6.64377	0.524047	TSNAX	protein_coding	ENSG00000116918	translin associated factor X [Source:HGNC Symbol;Acc:HGNC:12380]	0.0445806	35.7454	0.0494331	0.186312	1163	37872	1	1	231528653	231566524	2132	845	51.2201	0.396341
1629	NA	0.0807928	4.89476	0.524047	EPS8L2	protein_coding	ENSG00000177106	EPS8 like 2 [Source:HGNC Symbol;Acc:HGNC:21296]	0.0568996	35.7454	0.0611153	0.133691	346	33290	11	1	694438	727727	1157	1118	55.6592	0.966292
1630	NA	-0.166763	4.05259	0.525425	ELOVL4	protein_coding	ENSG00000118402	ELOVL fatty acid elongase 4 [Source:HGNC Symbol;Acc:HGNC:14415]	0.117598	35.7454	0.126157	0.248866	193	32769	6	-1	79914812	79947580	438	418	49.7679	0.954338
1631	NA	-0.0921908	4.87376	0.525901	TWISTNB	protein_coding	ENSG00000105849	TWIST neighbor [Source:HGNC Symbol;Acc:HGNC:18027]	0.0650665	35.7454	0.0680698	0.150618	341	13626	7	-1	19695462	19709087	5748	717	49.8075	0.124739
1632	NA	0.0069655	7.8843	0.525901	MTHFD1	protein_coding	ENSG00000100714	methylenetetrahydrofolate dehydrogenase, cyclohydrolase and formyltetrahydrofolate synthetase 1 [Source:HGNC Symbol;Acc:HGNC:7432]	0.00491779	35.7454	0.00540968	0.00972879	2748	75427	14	1	64388031	64463457	5591	4806	50.0749	0.859596
1633	NA	0.123975	5.00317	0.525901	CKAP2L	protein_coding	ENSG00000169607	cytoskeleton associated protein 2 like [Source:HGNC Symbol;Acc:HGNC:26877]	0.0875373	35.7454	0.0848613	0.222815	373	28071	2	-1	112736607	112764677	2311	991	35.7397	0.428819
1634	NA	-0.0394238	6.86421	0.525901	SNRNP200	protein_coding	ENSG00000144028	small nuclear ribonucleoprotein U5 subunit 200 [Source:HGNC Symbol;Acc:HGNC:30859]	0.0278455	35.7454	0.0304095	0.0995934	1355	31180	2	-1	96274336	96305515	3646	2176	54.8929	0.596818
1635	NA	0.124496	5.06005	0.525901	LAMA5	protein_coding	ENSG00000130702	laminin subunit alpha 5 [Source:HGNC Symbol;Acc:HGNC:6485]	0.0879369	35.7454	0.0822023	0.218375	388	59358	20	-1	62307955	62367312	879	822	63.6472	0.935154
1636	NA	-0.0905077	5.87799	0.525901	RAB35	protein_coding	ENSG00000111737	RAB35, member RAS oncogene family [Source:HGNC Symbol;Acc:HGNC:9774]	0.0639445	35.7454	0.0714056	0.257417	684	22408	12	-1	120095095	120117502	1363	1316	50.5912	0.965517
1637	NA	-0.026768	7.9067	0.525901	CDC25B	protein_coding	ENSG00000101224	cell division cycle 25B [Source:HGNC Symbol;Acc:HGNC:1726]	0.0189156	35.7454	0.0209119	0.0819977	2791	19350	20	1	3786772	3806121	4823	4604	43.1169	0.954593
1638	NA	0.00836404	7.93739	0.526311	UQCC2	protein_coding	ENSG00000137288	ubiquinol-cytochrome c reductase complex assembly factor 2 [Source:HGNC Symbol;Acc:HGNC:21237]	0.00591376	35.7454	0.00652606	0.0134923	2851	17435	6	-1	33694293	33711727	4856	4661	56.1034	0.959843
1639	NA	-0.125686	5.07116	0.526521	SLC7A6OS	protein_coding	ENSG00000103061	solute carrier family 7 member 6 opposite strand [Source:HGNC Symbol;Acc:HGNC:25807]	0.0889022	35.7454	0.0977854	0.286346	391	26444	16	-1	68284503	68310946	921	839	53.199	0.910966
1640	NA	-0.0899534	5.2835	0.526878	POLR1B	protein_coding	ENSG00000125630	RNA polymerase I subunit B [Source:HGNC Symbol;Acc:HGNC:20454]	0.0636685	35.7454	0.0676114	0.169364	453	35236	2	1	112541915	112577150	1226	956	45.932	0.779772
1641	NA	0.0395659	6.05446	0.526878	YARS2	protein_coding	ENSG00000139131	tyrosyl-tRNA synthetase 2 [Source:HGNC Symbol;Acc:HGNC:24249]	0.0280077	35.7454	0.03028	0.0694025	773	28413	12	-1	32727490	32755902	1769	1709	62.6963	0.966083
1642	NA	-0.00152745	10.9838	0.526921	MYL6	protein_coding	ENSG00000092841	myosin light chain 6 [Source:HGNC Symbol;Acc:HGNC:7587]	0.00108154	35.7454	0.00118659	0.00169541	23553	5336	12	1	56158161	56163496	41207	39862	60.7267	0.96736
1643	NA	-0.0733941	5.81988	0.527105	PHIP	protein_coding	ENSG00000146247	pleckstrin homology domain interacting protein [Source:HGNC Symbol;Acc:HGNC:15673]	0.0519997	35.7454	0.0573844	0.172939	657	142370	6	-1	78935867	79078236	1636	1229	49.1814	0.751222
1644	NA	-0.0445382	8.29619	0.527105	SRSF5	protein_coding	ENSG00000100650	serine and arginine rich splicing factor 5 [Source:HGNC Symbol;Acc:HGNC:10787]	0.0315562	35.7454	0.0348273	0.184735	3656	45106	14	1	69726900	69772005	6874	6648	58.0283	0.967122
1645	NA	0.0149502	7.48873	0.527178	HSPA1B	protein_coding	ENSG00000204388	heat shock protein family A (Hsp70) member 1B [Source:HGNC Symbol;Acc:HGNC:5233]	0.0105957	35.7454	0.0116236	0.0265413	2089	2521	6	1	31827735	31830255	5327	5220	64.7113	0.979914
1646	NA	0.138764	4.28668	0.528559	PEX11A	protein_coding	ENSG00000166821	peroxisomal biogenesis factor 11 alpha [Source:HGNC Symbol;Acc:HGNC:8852]	0.0984912	35.7454	0.108264	0.242621	227	13020	15	-1	89677764	89690783	441	418	47.5766	0.947846
1647	NA	-0.10077	6.18465	0.528559	YAP1	protein_coding	ENSG00000137693	Yes associated protein 1 [Source:HGNC Symbol;Acc:HGNC:16262]	0.0715302	35.7454	0.0754498	0.291167	846	122963	11	1	102110461	102233423	2444	1712	48.285	0.700491
1648	NA	0.0420413	7.73975	0.529499	NDUFA5	protein_coding	ENSG00000128609	NADH:ubiquinone oxidoreductase subunit A5 [Source:HGNC Symbol;Acc:HGNC:7688]	0.0298712	35.7454	0.0321918	0.131814	2486	21259	7	-1	123536997	123558255	4798	4567	51.104	0.951855
1649	NA	0.129578	4.64501	0.529902	TRNT1	protein_coding	ENSG00000072756	tRNA nucleotidyl transferase 1 [Source:HGNC Symbol;Acc:HGNC:17341]	0.092141	35.7454	0.102516	0.241707	291	23964	3	1	3126916	3150879	702	622	52.6141	0.88604
1650	NA	0.044145	5.18806	0.529902	SENP3	protein_coding	ENSG00000161956	SUMO specific peptidase 3 [Source:HGNC Symbol;Acc:HGNC:17862]	0.031391	35.7454	0.0345251	0.0616768	424	10095	17	1	7561875	7571969	1015	841	71.0059	0.828571
1651	NA	-0.0644455	6.39235	0.529908	PRKCA	protein_coding	ENSG00000154229	protein kinase C alpha [Source:HGNC Symbol;Acc:HGNC:9393]	0.045838	35.7454	0.0508251	0.177071	977	508108	17	1	66302636	66810743	1342	1247	51.3095	0.92921
1652	NA	0.0759624	6.7559	0.531037	ERCC2	protein_coding	ENSG00000104884	ERCC excision repair 2, TFIIH core complex helicase subunit [Source:HGNC Symbol;Acc:HGNC:3434]	0.0540905	35.7454	0.0579903	0.263843	1257	21082	19	-1	45349837	45370918	1902	1840	54.2304	0.967403
1653	NA	0.0887463	4.94395	0.531037	ABCB7	protein_coding	ENSG00000131269	ATP binding cassette subfamily B member 7 [Source:HGNC Symbol;Acc:HGNC:48]	0.0632256	35.7454	0.068444	0.15559	358	105179	X	-1	75051554	75156732	769	704	60.6634	0.915475
1654	NA	-0.129429	4.96396	0.531037	ATXN7	protein_coding	ENSG00000285258	ataxin 7 [Source:HGNC Symbol;Acc:HGNC:10560]	0.0922538	35.7454	0.101885	0.29295	363	138906	3	1	63864557	64003462	735	628	48.1019	0.854422
1655	NA	-0.188226	3.35495	0.531037	RBM12B	protein_coding	ENSG00000183808	RNA binding motif protein 12B [Source:HGNC Symbol;Acc:HGNC:32310]	0.134189	35.7454	0.144904	0.247016	119	11662	8	-1	93729356	93741017	511	293	47.6212	0.573386
1656	NA	0.0929358	6.05632	0.531037	AARS2	protein_coding	ENSG00000124608	alanyl-tRNA synthetase 2, mitochondrial [Source:HGNC Symbol;Acc:HGNC:21022]	0.0662748	35.7454	0.0693595	0.24586	774	13673	6	-1	44299654	44313326	1778	623	42.1573	0.350394
1657	NA	-0.0582841	7.00317	0.531037	EIF4B	protein_coding	ENSG00000063046	eukaryotic translation initiation factor 4B [Source:HGNC Symbol;Acc:HGNC:3285]	0.0415968	35.7454	0.044889	0.194117	1492	36052	12	1	53006158	53042209	2961	2559	44.7296	0.864235
1658	NA	0.0490988	8.58587	0.531037	CTSC	protein_coding	ENSG00000109861	cathepsin C [Source:HGNC Symbol;Acc:HGNC:2528]	0.0350454	35.7454	0.0387144	0.237627	4469	44196	11	-1	88293592	88337787	16484	14789	54.2931	0.897173
1659	NA	-0.0963146	4.95998	0.531037	EID2B	protein_coding	ENSG00000176401	EP300 interacting inhibitor of differentiation 2B [Source:HGNC Symbol;Acc:HGNC:26796]	0.0687575	35.7454	0.0747654	0.175208	362	1865	19	-1	39530990	39532854	581	516	52.6725	0.888124
1660	NA	0.047917	8.66898	0.531037	CTDNEP1	protein_coding	ENSG00000175826	CTD nuclear envelope phosphatase 1 [Source:HGNC Symbol;Acc:HGNC:19085]	0.0342223	35.7454	0.0377558	0.23989	4734	8901	17	-1	7243591	7252491	7720	7404	46.6671	0.959067
1661	NA	-0.152059	3.99152	0.531037	ACTR3B	protein_coding	ENSG00000133627	ARP3 actin related protein 3 homolog B [Source:HGNC Symbol;Acc:HGNC:17256]	0.10861	35.7454	0.121258	0.247363	185	95630	7	1	152759749	152855378	369	339	51.4395	0.918699
1662	NA	-0.149096	4.21502	0.531037	KMT2D	protein_coding	ENSG00000167548	lysine methyltransferase 2D [Source:HGNC Symbol;Acc:HGNC:7133]	0.106522	35.7454	0.118107	0.275301	216	40800	12	-1	49018975	49059774	568	381	46.5381	0.670775
1663	NA	-0.0825853	4.62504	0.531037	SLC20A2	protein_coding	ENSG00000168575	solute carrier family 20 member 2 [Source:HGNC Symbol;Acc:HGNC:10947]	0.0590174	35.7454	0.0654927	0.127378	287	125452	8	-1	42416475	42541926	1048	793	46.0227	0.756679
1664	NA	0.0981919	5.81549	0.531037	SRGAP2	protein_coding	ENSG00000266028	SLIT-ROBO Rho GTPase activating protein 2 [Source:HGNC Symbol;Acc:HGNC:19751]	0.0701761	35.7454	0.0767116	0.278884	655	261099	1	1	206203345	206464443	1426	1067	49.4705	0.748247
1665	NA	-0.0803633	5.57127	0.531037	TNKS2	protein_coding	ENSG00000107854	tankyrase 2 [Source:HGNC Symbol;Acc:HGNC:15677]	0.0574363	35.7454	0.0619547	0.179818	553	66965	10	1	91798312	91865276	1004	944	54.8104	0.940239
1666	NA	0.29875	2.72692	0.531037	PIP5KL1	protein_coding	ENSG00000167103	phosphatidylinositol-4-phosphate 5-kinase like 1 [Source:HGNC Symbol;Acc:HGNC:28711]	0.213574	35.7454	0.183514	0.246585	77	9919	9	-1	127920879	127930797	173	169	53.0888	0.976879
1667	NA	-0.0388237	7.25861	0.531037	SNRPF	protein_coding	ENSG00000139343	small nuclear ribonucleoprotein polypeptide F [Source:HGNC Symbol;Acc:HGNC:11162]	0.0277553	35.7454	0.0306079	0.112047	1781	44901	12	1	95858928	95903828	5861	2945	51.089	0.502474
[truncated: 3,529 more rows]
