# Supplementary material for: The landscape of alternative polyadenylation during EMT and its regulation by the RNA-binding protein Quaking
Source: RNA Biol. 2023 Dec 19;21(1):199–209. doi: 10.1080/15476286.2023.2294222 (PMC10732628; doi:10.1080/15476286.2023.2294222)
Supplement: Supplementary_Table_1.xls [file KRNB_A_2294222_SM0789.xls]

## Sheet: Supplementary Table 1
Supplementary Table 1 - Table depicting read length and alignment summary statistics for PAT-Seq samples.
Name	reads	mean length before poly-A/adaptor clipping	reads discarded as too short after poly-A/adaptor clipping	reads poly-A/adaptor clipped and kept	mean length clipped	reads with alignments	hit multiple locations	Alignments to features	Average poly-A tail	Average proportion of reads with tail
HMLE-R1	12036212	222	1620667	10121976	99.869	10256316	1740084	8344003	46.611	0.863
HMLE-R2	9975078	222	1190152	8564282	99.469	8629254	1561165	6828396	48.804	0.865
HMLE-R3	11581884	222	1448848	9826266	102.706	9969351	1695664	8147575	47.618	0.852
mesHMLE-R1	11437425	222	1159810	10075835	104.519	10083797	1857044	7929190	45.583	0.862
mesHMLE-R2	6571925	222	967974	5505177	97.122	5487302	888109	4446325	48.875	0.871
mesHMLE-R3	7099901	222	828922	6130587	102.16	6148739	1069326	4716567	47.35	0.858
mesHMLE-QKI-kd-R1	9041236	222	1238273	7694617	92.731	7646133	1250120	5747682	47.57	0.88
mesHMLE-QKI-kd-R2	8417054	222	1325207	6983950	91.766	6936104	1075362	5278626	45.684	0.871
