# Supplementary material for: The landscape of alternative polyadenylation during EMT and its regulation by the RNA-binding protein Quaking
Source: RNA Biol. 2023 Dec 19;21(1):199–209. doi: 10.1080/15476286.2023.2294222 (PMC10732628; doi:10.1080/15476286.2023.2294222)
Supplement: Supplementary_Table_6.xls [file KRNB_A_2294222_SM0788.xls]

## Sheet: Supplementary Table 6
Supplementary Table 6 - Table depicting changes in poly (A) tail length between mesHMLE and mesHMLE with QKI knockdown PAT-Seq samples
rank	confect	effect	AveExpr	row_mean	fdr_zero	gene	biotype	name	product	se	df	typical_obs_err	Length	parent	relation	antisense_gene	antisense_product	antisense_biotype	antisense_parent	chromosome	strand	start	end	reads	reads-with-tail	mean-tail	proportion-with-tail
1	NA	-19.5908	4.17279	44.6467	0.383768	CLK1	protein_coding	peak14440	CDC like kinase 1 [Source:HGNC Symbol;Acc:HGNC:2068]	5.19345	Inf	5.61858	301	ENSG00000013441	3'UTR					2	-1	200853081	200853381	535	465	48.1957	0.869159
2	NA	11.776	7.32718	57.2313	0.383768	POSTN	protein_coding	peak6965	periostin [Source:HGNC Symbol;Acc:HGNC:16953]	3.13736	Inf	3.39038	301	ENSG00000133110	3'UTR					13	-1	37562586	37562886	2613	2522	55.6178	0.965174
3	NA	-13.107	3.98603	23.085	0.383768	HAUS6	protein_coding	peak24934	HAUS augmin like complex subunit 6 [Source:HGNC Symbol;Acc:HGNC:25948]	3.53238	Inf	3.86869	301	ENSG00000147874	3'UTR					9	-1	19055532	19055832	1040	378	28.9947	0.363462
4	NA	-12.3597	5.05474	38.4265	0.383768	ZNF644	protein_coding	peak666	zinc finger protein 644 [Source:HGNC Symbol;Acc:HGNC:29222]	3.38186	Inf	3.77269	301	ENSG00000122482	3'UTR					1	-1	90915302	90915602	1101	1012	40.5751	0.919164
5	NA	-13.6644	4.69456	38.4216	0.383768	ZBTB6	protein_coding	peak25287	zinc finger and BTB domain containing 6 [Source:HGNC Symbol;Acc:HGNC:16764]	3.79256	Inf	4.19954	301	ENSG00000186130	3'UTR					9	-1	122908055	122908355	873	821	39.6675	0.940435
6	NA	-9.79986	7.1869	51.9371	0.383768	SKP1	protein_coding	peak20234	S-phase kinase associated protein 1 [Source:HGNC Symbol;Acc:HGNC:10899]	2.74908	Inf	3.01331	301	ENSG00000113558	3'UTR					5	-1	134157478	134157778	4411	4071	53.8315	0.92292
7	NA	-16.191	4.57099	50.4314	0.619896	KIF2A	protein_coding	peak20675	kinesin family member 2A [Source:HGNC Symbol;Acc:HGNC:6318]	4.76906	Inf	5.31607	301	ENSG00000068796	3'UTR					5	1	62386083	62386383	717	643	51.0638	0.896792
8	NA	-8.48474	7.66556	54.2361	0.760942	U2AF2	protein_coding	peak13681	U2 small nuclear RNA auxiliary factor 2 [Source:HGNC Symbol;Acc:HGNC:23156]	2.60858	Inf	2.87473	301	ENSG00000063244	3'UTR	AC008735.2	Antisense	antisense	ENSG00000267523	19	1	55674413	55674713	6601	6404	56.773	0.970156
9	NA	6.27214	9.63059	43.9964	0.760942	NAP1L1	protein_coding	peak5799	nucleosome assembly protein 1 like 1 [Source:HGNC Symbol;Acc:HGNC:7637]	1.95298	Inf	2.08454	301	ENSG00000187109	3'UTR					12	-1	76047596	76047896	22746	21326	43.2422	0.937571
10	NA	-18.0658	4.03787	47.3302	0.760942	C12orf29	protein_coding	peak6605	chromosome 12 open reading frame 29 [Source:HGNC Symbol;Acc:HGNC:25322]	5.6365	Inf	6.18593	301	ENSG00000133641	3'UTR	CEP290	Antisense centrosomal protein 290 [Source:HGNC Symbol;Acc:HGNC:29021]	protein_coding	ENSG00000198707	12	1	88049858	88050158	630	538	49.1208	0.853968
11	NA	-16.1356	4.09879	43.4416	0.760942	CENPJ	protein_coding	peak6907	centromere protein J [Source:HGNC Symbol;Acc:HGNC:17272]	5.08741	Inf	5.67581	301	ENSG00000151849	3'UTR					13	-1	24883038	24883338	477	399	47.6742	0.836478
12	NA	-15.1734	4.43583	47.1782	0.760942	ATF1	protein_coding	peak6353	activating transcription factor 1 [Source:HGNC Symbol;Acc:HGNC:783]	4.78761	Inf	5.31382	301	ENSG00000123268	3'UTR					12	1	50820826	50821126	560	529	50.3989	0.944643
13	NA	12.4888	5.22093	44.8119	0.760942	ATAD1	protein_coding	peak3151	ATPase family, AAA domain containing 1 [Source:HGNC Symbol;Acc:HGNC:25903]	3.94909	Inf	4.04784	301	ENSG00000138138	3'UTR					10	-1	87753117	87753417	1203	1101	45.2852	0.915212
14	NA	-12.8318	4.9231	48.8549	0.997396	RERE	protein_coding	peak100	arginine-glutamic acid dipeptide repeats [Source:HGNC Symbol;Acc:HGNC:9965]	4.19247	Inf	4.64231	301	ENSG00000142599	3'UTR					1	-1	8352404	8352704	924	849	52.0907	0.918831
15	NA	15.9949	4.4823	46.3714	0.99964	2006-03-01	protein_coding	peak20556	membrane associated ring-CH-type finger 6 [Source:HGNC Symbol;Acc:HGNC:30550]	5.37641	Inf	5.22742	301	ENSG00000145495	3'UTR					5	1	10437550	10437850	573	544	49.739	0.949389
16	NA	-15.499	4.28669	49.3493	0.99964	PHC3	protein_coding	peak17920	polyhomeotic homolog 3 [Source:HGNC Symbol;Acc:HGNC:15682]	5.22339	Inf	5.83556	301	ENSG00000173889	3'UTR					3	-1	170087585	170087885	474	460	50.2196	0.970464
17	NA	-10.5484	5.45714	46.3713	0.99964	STK11	protein_coding	peak12997	serine/threonine kinase 11 [Source:HGNC Symbol;Acc:HGNC:11389]	3.586	Inf	3.87872	301	ENSG00000118046	3'UTR	CBARP	Antisense CACN subunit beta associated regulatory protein [Source:HGNC Symbol;Acc:HGNC:28617]	protein_coding	ENSG00000099625	19	1	1228128	1228428	1108	1095	47.5918	0.988267
18	NA	-11.0903	6.31964	65.0114	0.99964	HYOU1	protein_coding	peak4584	hypoxia up-regulated 1 [Source:HGNC Symbol;Acc:HGNC:16931]	3.81335	Inf	4.00129	301	ENSG00000149428	3'UTR	AP003392.3	Antisense	antisense	ENSG00000255114	11	-1	119044190	119044490	2669	2459	65.1671	0.921319
19	NA	12.6906	4.75087	43.3372	0.99964	PBXIP1	protein_coding	peak971	PBX homeobox interacting protein 1 [Source:HGNC Symbol;Acc:HGNC:21199]	4.39746	Inf	4.64349	301	ENSG00000163346	3'UTR					1	-1	154944079	154944379	579	555	45.436	0.958549
20	NA	-14.3534	4.43583	49.5412	0.99964	MEGF8	protein_coding	peak13489	multiple EGF like domains 8 [Source:HGNC Symbol;Acc:HGNC:3233]	4.98201	Inf	5.52728	301	ENSG00000105429	3'UTR					19	1	42378466	42378766	485	479	52.2276	0.987629
21	NA	13.3296	4.98603	44.12	0.99964	EED	protein_coding	peak5176	embryonic ectoderm development [Source:HGNC Symbol;Acc:HGNC:3188]	4.65323	Inf	4.26397	301	ENSG00000074266	3'UTR					11	1	86278438	86278738	1025	885	47.6	0.863415
22	NA	-17.4948	3.92003	50.5747	0.99964	CCNG2	protein_coding	peak19081	cyclin G2 [Source:HGNC Symbol;Acc:HGNC:1593]	6.14519	Inf	6.77156	301	ENSG00000138764	3'UTR					4	1	77166909	77167209	565	535	55.815	0.946903
23	NA	9.14971	6.18562	50.109	0.99964	MED15	protein_coding	peak16947	mediator complex subunit 15 [Source:HGNC Symbol;Acc:HGNC:14248]	3.21754	Inf	3.42395	301	ENSG00000099917	3'UTR	CCDC74BP1	Antisense coiled-coil domain containing 74B pseudogene 1 [Source:HGNC Symbol;Acc:HGNC:51917]	unprocessed_pseudogene	ENSG00000250261	22	1	20587319	20587619	2235	2167	51.9778	0.969575
24	NA	14.5339	4.7124	53.5856	0.99964	PIP4P1	protein_coding	peak7888	phosphatidylinositol-4,5-bisphosphate 4-phosphatase 1 [Source:HGNC Symbol;Acc:HGNC:19299]	5.13443	Inf	5.31252	301	ENSG00000165782	3'UTR					14	-1	20457857	20458157	725	681	52.9912	0.93931
25	NA	8.30574	6.52127	48.4066	0.99964	TMBIM1	protein_coding	peak14508	transmembrane BAX inhibitor motif containing 1 [Source:HGNC Symbol;Acc:HGNC:23410]	2.97884	Inf	3.16043	301	ENSG00000135926	3'UTR	PNKD	Antisense paroxysmal nonkinesigenic dyskinesia [Source:HGNC Symbol;Acc:HGNC:9153]	protein_coding	ENSG00000127838	2	-1	218274193	218274493	3448	3277	49.3216	0.950406
26	NA	-7.86585	6.4582	47.9373	0.99964	SCAF1	protein_coding	peak13608	SR-related CTD associated factor 1 [Source:HGNC Symbol;Acc:HGNC:30403]	2.82883	Inf	3.1627	301	ENSG00000126461	3'UTR					19	1	49658344	49658644	2911	2374	48.5754	0.815527
27	NA	-8.83103	4.6397	29.9554	0.99964	LETM1	protein_coding	peak19352	leucine zipper and EF-hand containing transmembrane protein 1 [Source:HGNC Symbol;Acc:HGNC:6556]	3.18193	Inf	3.55316	301	ENSG00000168924	3'UTR					4	-1	1814289	1814589	782	735	33.268	0.939898
28	NA	-6.40682	7.04351	42.0161	0.99964	NR2F1	protein_coding	peak20829	nuclear receptor subfamily 2 group F member 1 [Source:HGNC Symbol;Acc:HGNC:7975]	2.31939	Inf	2.58268	301	ENSG00000175745	3'UTR					5	1	93594310	93594610	2170	2128	42.429	0.980645
29	NA	-7.76777	7.02935	49.0469	0.99964	CLIC4	protein_coding	peak1699	chloride intracellular channel 4 [Source:HGNC Symbol;Acc:HGNC:13518]	2.82291	Inf	2.98061	301	ENSG00000169504	3'UTR					1	1	24843968	24844268	3902	3672	48.1906	0.941056
30	NA	12.7526	4.3009	38.3694	0.99964	ESF1	protein_coding	peak15680	ESF1 nucleolar pre-rRNA processing protein homolog [Source:HGNC Symbol;Acc:HGNC:15898]	4.66638	Inf	4.7732	301	ENSG00000089048	3'UTR					20	-1	13714326	13714626	694	648	42.6636	0.933718
31	NA	-8.7783	6.83386	65.463	0.99964	TMEM250	protein_coding	peak25420	transmembrane protein 250 [Source:HGNC Symbol;Acc:HGNC:31009]	3.22532	Inf	3.58857	301	ENSG00000238227	3'UTR					9	-1	136114590	136114890	3572	3548	66.2379	0.993281
32	NA	9.63763	5.58654	45.6732	0.99964	IFT52	protein_coding	peak16220	intraflagellar transport 52 [Source:HGNC Symbol;Acc:HGNC:15901]	3.54124	Inf	3.6706	301	ENSG00000101052	3'UTR					20	1	43646922	43647222	1508	1352	43.5592	0.896552
33	NA	11.8788	4.70172	45.5075	0.99964	ZCCHC9	protein_coding	peak20808	zinc finger CCHC-type containing 9 [Source:HGNC Symbol;Acc:HGNC:25424]	4.36627	Inf	4.75705	301	ENSG00000131732	3'UTR					5	1	81312842	81313142	793	747	48.0884	0.941992
34	NA	11.1632	5.15986	49.5045	0.99964	ERC1	protein_coding	peak6113	ELKS/RAB6-interacting/CAST family member 1 [Source:HGNC Symbol;Acc:HGNC:17072]	4.1061	Inf	4.3658	301	ENSG00000082805	3'UTR					12	1	1495631	1495931	946	862	49.4304	0.911205
35	NA	-15.2349	4.3009	54.3901	0.99964	SOCS6	protein_coding	peak12307	suppressor of cytokine signaling 6 [Source:HGNC Symbol;Acc:HGNC:16833]	5.61808	Inf	6.18713	301	ENSG00000170677	3'UTR					18	1	70326815	70327115	556	513	52.3353	0.922662
36	NA	9.11146	5.82323	49.2871	0.99964	CALCOCO2	protein_coding	peak10796	calcium binding and coiled-coil domain 2 [Source:HGNC Symbol;Acc:HGNC:29912]	3.36188	Inf	3.68028	301	ENSG00000136436	3'UTR					17	1	48863579	48863879	1583	1491	49.5573	0.941883
37	NA	9.21866	5.27953	38.4436	0.99964	INTS4	protein_coding	peak4442	integrator complex subunit 4 [Source:HGNC Symbol;Acc:HGNC:25048]	3.40212	Inf	3.48897	301	ENSG00000149262	3'UTR	AAMDC	Antisense adipogenesis associated Mth938 domain containing [Source:HGNC Symbol;Acc:HGNC:30205]	protein_coding	ENSG00000087884	11	-1	77878723	77879023	1308	1158	39.4983	0.885321
38	NA	-13.0765	4.69097	53.3194	0.99964	MED1	protein_coding	peak11444	mediator complex subunit 1 [Source:HGNC Symbol;Acc:HGNC:9234]	4.851	Inf	5.36631	301	ENSG00000125686	3'UTR	AC005288.1	Antisense	antisense	ENSG00000266469	17	-1	39404288	39404588	786	719	56.7024	0.914758
39	NA	10.4207	5.06588	45.1779	0.99964	USP16	protein_coding	peak16423	ubiquitin specific peptidase 16 [Source:HGNC Symbol;Acc:HGNC:12614]	3.87915	Inf	4.18863	301	ENSG00000156256	3'UTR					21	1	29054183	29054483	1147	1010	45.5416	0.880558
40	NA	-6.2681	8.56732	53.1616	0.99964	ACLY	protein_coding	peak11477	ATP citrate lyase [Source:HGNC Symbol;Acc:HGNC:115]	2.33992	Inf	2.59038	301	ENSG00000131473	3'UTR					17	-1	41866921	41867221	13151	12789	53.9156	0.972474
41	NA	13.6798	4.76461	55.1917	0.99964	TNKS2	protein_coding	peak3765	tankyrase 2 [Source:HGNC Symbol;Acc:HGNC:15677]	5.14442	Inf	5.32644	301	ENSG00000107854	3'UTR					10	1	91864980	91865280	803	752	54.7886	0.936488
42	NA	7.32719	6.67469	42.9886	0.99964	RPL39L	protein_coding	peak17988	ribosomal protein L39 like [Source:HGNC Symbol;Acc:HGNC:17094]	2.75689	Inf	2.81574	301	ENSG00000163923	3'UTR					3	-1	187120951	187121251	3529	3096	42.2568	0.877302
43	NA	-8.83901	6.2843	57.2006	0.99964	APMAP	protein_coding	peak15716	adipocyte plasma membrane associated protein [Source:HGNC Symbol;Acc:HGNC:13238]	3.33888	Inf	3.67839	301	ENSG00000101474	3'UTR					20	-1	24962946	24963246	3157	2495	59.9126	0.790307
44	NA	7.873	6.49575	49.171	0.99964	CLNS1A	protein_coding	peak4433	chloride nucleotide-sensitive channel 1A [Source:HGNC Symbol;Acc:HGNC:2080]	2.97639	Inf	3.22225	301	ENSG00000074201	3'UTR					11	-1	77616155	77616455	2736	2608	49.765	0.953216
45	NA	13.9008	4.42289	45.6528	0.99964	LRCH3	protein_coding	peak18837	leucine rich repeats and calponin homology domain containing 3 [Source:HGNC Symbol;Acc:HGNC:28637]	5.26294	Inf	5.28839	301	ENSG00000186001	3'UTR					3	1	197885531	197885831	556	537	48.3035	0.965827
46	NA	-8.88519	5.35412	43.9076	0.99964	BTG1	protein_coding	peak5845	BTG anti-proliferation factor 1 [Source:HGNC Symbol;Acc:HGNC:1130]	3.38738	Inf	3.78701	301	ENSG00000133639	3'UTR					12	-1	92143130	92143430	1335	1254	45.433	0.939326
47	NA	-9.35145	5.86209	55.7223	0.99964	NUP155	protein_coding	peak19909	nucleoporin 155 [Source:HGNC Symbol;Acc:HGNC:8063]	3.56969	Inf	3.95327	301	ENSG00000113569	3'UTR					5	-1	37288135	37288435	2369	2289	56.5229	0.96623
48	NA	11.1878	4.20338	35.142	0.99964	BCL6	protein_coding	peak17989	B cell CLL/lymphoma 6 [Source:HGNC Symbol;Acc:HGNC:1001]	4.28418	Inf	4.63723	301	ENSG00000113916	3'UTR	AC072022.1	Antisense	antisense	ENSG00000228804	3	-1	187721382	187721682	447	375	34.8533	0.838926
49	NA	-9.06625	5.09336	40.2072	0.99964	BARD1	protein_coding	peak14495	BRCA1 associated RING domain 1 [Source:HGNC Symbol;Acc:HGNC:952]	3.47872	Inf	3.8249	301	ENSG00000138376	3'UTR					2	-1	214726632	214726932	916	872	43.6216	0.951965
50	NA	9.24787	5.96088	54.9563	0.99964	ABRACL	protein_coding	peak22527	ABRA C-terminal like [Source:HGNC Symbol;Acc:HGNC:21230]	3.55893	Inf	3.83472	301	ENSG00000146386	3'UTR					6	1	139043003	139043303	2576	2456	56.5216	0.953416
51	NA	11.6596	4.61337	39.0001	0.99964	NUP50	protein_coding	peak17168	nucleoporin 50 [Source:HGNC Symbol;Acc:HGNC:8065]	4.50549	Inf	4.32829	301	ENSG00000093000	3'UTR					22	1	45187714	45188014	713	643	39.0513	0.901823
52	NA	-5.95695	5.9489	30.2708	0.99964	NUP62	protein_coding	peak12877	nucleoporin 62 [Source:HGNC Symbol;Acc:HGNC:8066]	2.30534	Inf	2.49584	301	ENSG00000213024	3'UTR					19	-1	49906827	49907127	2289	1596	31.7469	0.697248
53	NA	6.17261	6.08654	32.0707	0.99964	RSAD1	protein_coding	peak10820	radical S-adenosyl methionine domain containing 1 [Source:HGNC Symbol;Acc:HGNC:25634]	2.39489	Inf	2.49527	301	ENSG00000136444	3'UTR					17	1	50485677	50485977	2296	2018	32.3048	0.87892
54	NA	8.57019	5.34729	37.986	0.99964	MED8	protein_coding	peak421	mediator complex subunit 8 [Source:HGNC Symbol;Acc:HGNC:19971]	3.34241	Inf	3.41451	301	ENSG00000159479	3'UTR					1	-1	43383912	43384212	1143	1066	39.2936	0.932633
55	NA	15.5286	4.36544	60.1564	0.99964	SGCB	protein_coding	peak19473	sarcoglycan beta [Source:HGNC Symbol;Acc:HGNC:10806]	6.11872	Inf	6.40405	301	ENSG00000163069	3'UTR					4	-1	52020707	52021007	543	515	60.967	0.948435
56	NA	-11.3434	4.17279	38.4546	0.99964	GLI3	protein_coding	peak22806	GLI family zinc finger 3 [Source:HGNC Symbol;Acc:HGNC:4319]	4.48388	Inf	5.00636	301	ENSG00000106571	3'UTR					7	-1	41960952	41961252	521	492	41.4919	0.944338
57	NA	-12.5252	4.55921	51.1591	0.99964	NXPE3	protein_coding	peak18428	neurexophilin and PC-esterase domain family member 3 [Source:HGNC Symbol;Acc:HGNC:28238]	4.99174	Inf	5.42907	301	ENSG00000144815	3'UTR					3	1	101822522	101822822	617	578	52.8356	0.936791
58	NA	-15.2724	3.92615	51.2438	0.99964	PTER	protein_coding	peak3474	phosphotriesterase related [Source:HGNC Symbol;Acc:HGNC:9590]	6.12633	Inf	6.8432	301	ENSG00000165983	3'UTR					10	1	16513155	16513455	518	514	50.677	0.992278
59	NA	-9.25355	5.20338	44.9276	0.99964	IER5	protein_coding	peak2551	immediate early response 5 [Source:HGNC Symbol;Acc:HGNC:5393]	3.72103	Inf	4.13377	301	ENSG00000162783	3'UTR					1	1	181090539	181090839	1516	1312	48.1547	0.865435
60	NA	-12.3007	4.46978	50.222	0.99964	GNB1L	protein_coding	peak16698	G protein subunit beta 1 like [Source:HGNC Symbol;Acc:HGNC:4397]	4.95399	Inf	5.51979	301	ENSG00000185838	3'UTR					22	-1	19788411	19788711	616	607	53.3937	0.98539
61	NA	6.43376	8.24808	57.0919	0.99964	CCNI	protein_coding	peak19548	cyclin I [Source:HGNC Symbol;Acc:HGNC:1595]	2.59207	Inf	2.80138	301	ENSG00000118816	3'UTR					4	-1	77047155	77047455	8361	8108	55.3622	0.96974
62	NA	-7.83439	7.06796	56.8413	0.99964	H1F0	protein_coding	peak17071	H1 histone family member 0 [Source:HGNC Symbol;Acc:HGNC:4714]	3.16975	Inf	3.32451	301	ENSG00000189060	3'UTR					22	1	37807131	37807431	4990	4170	58.735	0.835671
63	NA	8.01009	4.3789	25.1489	0.99964	PHLPP1	protein_coding	peak12295	PH domain and leucine rich repeat protein phosphatase 1 [Source:HGNC Symbol;Acc:HGNC:20610]	3.27112	Inf	3.45846	301	ENSG00000081913	3'UTR					18	1	62980135	62980435	1120	603	24.3847	0.538393
64	NA	-5.78887	8.35951	50.9905	0.99964	MORF4L2	protein_coding	peak26525	mortality factor 4 like 2 [Source:HGNC Symbol;Acc:HGNC:16849]	2.37365	Inf	2.58557	301	ENSG00000123562	3'UTR					X	-1	103675499	103675799	10799	10456	52.2804	0.968238
65	NA	-6.25959	7.94287	55.9244	0.99964	LAMP1	protein_coding	peak7392	lysosomal associated membrane protein 1 [Source:HGNC Symbol;Acc:HGNC:6499]	2.56908	Inf	2.83816	301	ENSG00000185896	3'UTR					13	1	113323128	113323428	7027	6808	55.6769	0.968834
66	NA	-11.9612	4.51519	49.7916	0.99964	THAP12	protein_coding	peak4425	THAP domain containing 12 [Source:HGNC Symbol;Acc:HGNC:9440]	4.92853	Inf	5.41641	301	ENSG00000137492	3'UTR					11	-1	76349952	76350252	673	664	49.1536	0.986627
67	NA	9.10334	5.51722	50.1141	0.99964	DLG1	protein_coding	peak18036	discs large MAGUK scaffold protein 1 [Source:HGNC Symbol;Acc:HGNC:2900]	3.75671	Inf	3.98353	301	ENSG00000075711	3'UTR					3	-1	197042928	197043228	1275	1202	50.7363	0.942745
68	NA	11.3127	4.8117	52.3727	0.99964	TSPYL2	protein_coding	peak26837	TSPY like 2 [Source:HGNC Symbol;Acc:HGNC:24358]	4.67948	Inf	5.05075	301	ENSG00000184205	3'UTR					X	1	53088240	53088540	673	653	51.9326	0.970282
69	NA	14.9272	4.49884	58.2575	0.99964	KRT6A	protein_coding	peak5652	keratin 6A [Source:HGNC Symbol;Acc:HGNC:6443]	6.17736	Inf	6.18875	301	ENSG00000205420	3'UTR					12	-1	52487176	52487476	48834	44706	49.9946	0.915469
70	NA	9.05726	5.63597	52.4816	0.99964	AVEN	protein_coding	peak8812	apoptosis and caspase activation inhibitor [Source:HGNC Symbol;Acc:HGNC:13509]	3.74956	Inf	4.04094	301	ENSG00000169857	3'UTR					15	-1	33866229	33866529	1745	1678	52.5358	0.961605
71	NA	14.2531	4.19833	53.0685	0.99964	IRX1	protein_coding	peak20534	iroquois homeobox 1 [Source:HGNC Symbol;Acc:HGNC:14358]	5.90323	Inf	6.28332	301	ENSG00000170549	3'UTR					5	1	3601103	3601403	442	422	56.1967	0.954751
72	NA	-7.11319	8.46242	75.1431	0.99964	CTNNB1	protein_coding	peak18217	catenin beta 1 [Source:HGNC Symbol;Acc:HGNC:2514]	2.94799	Inf	3.16102	301	ENSG00000168036	3'UTR					3	1	41240141	41240441	12544	12444	76.0872	0.992028
73	NA	-13.9512	4.23827	55.7185	0.99964	ABHD10	protein_coding	peak18459	abhydrolase domain containing 10 [Source:HGNC Symbol;Acc:HGNC:25656]	5.81634	Inf	6.45753	301	ENSG00000144827	3'UTR					3	1	111993065	111993365	578	545	58.1138	0.942907
74	NA	-10.7491	5.0631	51.3219	0.99964	NCOA7	protein_coding	peak22494	nuclear receptor coactivator 7 [Source:HGNC Symbol;Acc:HGNC:21081]	4.4845	Inf	4.71335	301	ENSG00000111912	3'UTR					6	1	125930807	125931107	950	935	51.7775	0.984211
75	NA	-6.90155	4.13627	19.0054	0.99964	KPNB1	protein_coding	peak10774	karyopherin subunit beta 1 [Source:HGNC Symbol;Acc:HGNC:6400]	2.88403	Inf	3.22394	301	ENSG00000108424	3'UTR					17	1	47682414	47682714	7767	442	21.8235	0.0569074
76	NA	-9.15337	6.06171	64.7442	0.99964	P3H3	protein_coding	peak6162	prolyl 3-hydroxylase 3 [Source:HGNC Symbol;Acc:HGNC:19318]	3.82659	Inf	4.17393	301	ENSG00000110811	3'UTR					12	1	6839549	6839849	1315	1301	65.8017	0.989354
77	NA	-5.98912	8.53211	56.1515	0.99964	XRCC6	protein_coding	peak17142	X-ray repair cross complementing 6 [Source:HGNC Symbol;Acc:HGNC:4055]	2.50745	Inf	2.73208	301	ENSG00000196419	3'UTR					22	1	41663739	41664039	12510	12068	59.362	0.964668
78	NA	5.96555	7.14549	45.177	0.99964	MRPL57	protein_coding	peak7169	mitochondrial ribosomal protein L57 [Source:HGNC Symbol;Acc:HGNC:14514]	2.49867	Inf	2.67086	301	ENSG00000173141	3'UTR					13	1	21177054	21177354	4569	4071	46.8214	0.891005
79	NA	8.68974	5.07969	41.3905	0.99964	SLC25A25	protein_coding	peak25872	solute carrier family 25 member 25 [Source:HGNC Symbol;Acc:HGNC:20663]	3.64636	Inf	3.93896	301	ENSG00000148339	3'UTR	SLC25A25-AS1	Antisense SLC25A25 antisense RNA 1 [Source:HGNC Symbol;Acc:HGNC:27844]	antisense	ENSG00000234771	9	1	128108944	128109244	999	871	41.822	0.871872
80	NA	9.57798	4.26268	33.2419	0.99964	DNAJC2	protein_coding	peak23028	DnaJ heat shock protein family (Hsp40) member C2 [Source:HGNC Symbol;Acc:HGNC:13192]	4.02494	Inf	4.36608	301	ENSG00000105821	3'UTR	PMPCB	Antisense peptidase, mitochondrial processing beta subunit [Source:HGNC Symbol;Acc:HGNC:9119]	protein_coding	ENSG00000105819	7	-1	103312515	103312815	738	515	34.2252	0.697832
81	NA	10.5705	4.77143	45.8487	0.99964	ARL8A	protein_coding	peak1185	ADP ribosylation factor like GTPase 8A [Source:HGNC Symbol;Acc:HGNC:25192]	4.44716	Inf	4.66982	301	ENSG00000143862	3'UTR	GPR37L1	Antisense G protein-coupled receptor 37 like 1 [Source:HGNC Symbol;Acc:HGNC:14923]	protein_coding	ENSG00000170075	1	-1	202133425	202133725	1000	814	46.2088	0.814
82	NA	-7.32475	6.33007	51.7722	0.99964	IP6K1	protein_coding	peak17431	inositol hexakisphosphate kinase 1 [Source:HGNC Symbol;Acc:HGNC:18360]	3.08231	Inf	3.40642	301	ENSG00000176095	3'UTR					3	-1	49724296	49724596	1991	1940	52.0464	0.974385
83	NA	11.6741	4.58267	41.2009	0.99964	SH3RF3	protein_coding	peak15074	SH3 domain containing ring finger 3 [Source:HGNC Symbol;Acc:HGNC:24699]	4.92381	Inf	4.5772	301	ENSG00000172985	3'UTR					2	1	109504331	109504631	443	409	43.6259	0.923251
84	NA	13.1059	4.40106	52.1038	0.99964	FAM114A2	protein_coding	peak20398	family with sequence similarity 114 member A2 [Source:HGNC Symbol;Acc:HGNC:1333]	5.5282	Inf	5.75836	301	ENSG00000055147	3'UTR					5	-1	153991768	153992068	522	504	56.0437	0.965517
85	NA	-7.37205	6.70083	49.1067	0.99964	CKS1B	protein_coding	peak2375	CDC28 protein kinase regulatory subunit 1B [Source:HGNC Symbol;Acc:HGNC:19083]	3.12053	Inf	3.2063	301	ENSG00000173207	3'UTR					1	1	154978945	154979245	4214	3922	51.5801	0.930707
86	NA	7.70143	6.44012	56.4486	0.99964	MRPL34	protein_coding	peak13254	mitochondrial ribosomal protein L34 [Source:HGNC Symbol;Acc:HGNC:14488]	3.26174	Inf	3.56166	301	ENSG00000130312	3'UTR	ABHD8	Antisense abhydrolase domain containing 8 [Source:HGNC Symbol;Acc:HGNC:23759]	protein_coding	ENSG00000127220	19	1	17306540	17306840	2365	2223	56.0837	0.939958
87	NA	-9.32219	5.5981	49.4277	0.99964	EVL	protein_coding	peak7801	Enah/Vasp-like [Source:HGNC Symbol;Acc:HGNC:20234]	3.94973	Inf	4.01322	301	ENSG00000196405	3'UTR	DEGS2	Antisense delta 4-desaturase, sphingolipid 2 [Source:HGNC Symbol;Acc:HGNC:20113]	protein_coding	ENSG00000168350	14	1	100143935	100144235	1516	1427	52.8858	0.941293
88	NA	8.84093	5.69815	52.4062	0.99964	DCTN4	protein_coding	peak20382	dynactin subunit 4 [Source:HGNC Symbol;Acc:HGNC:15518]	3.75922	Inf	3.99346	301	ENSG00000132912	3'UTR					5	-1	150708746	150709046	1633	1445	51.6131	0.884874
89	NA	-10.1839	4.40546	40.8259	0.99964	DCLRE1B	protein_coding	peak2240	DNA cross-link repair 1B [Source:HGNC Symbol;Acc:HGNC:17641]	4.33689	Inf	4.81199	301	ENSG00000118655	3'UTR					1	1	113913780	113914080	564	547	44.8958	0.969858
90	NA	7.40625	5.03787	31.7331	0.99964	GSK3B	protein_coding	peak17673	glycogen synthase kinase 3 beta [Source:HGNC Symbol;Acc:HGNC:4617]	3.15463	Inf	3.25479	301	ENSG00000082701	3'UTR					3	-1	119826682	119826982	1156	1091	34.319	0.943772
91	NA	-8.05565	5.75776	51.2386	0.99964	WIZ	protein_coding	peak12581	widely interspaced zinc finger motifs [Source:HGNC Symbol;Acc:HGNC:30917]	3.44494	Inf	3.85131	301	ENSG00000011451	3'UTR					19	-1	15422091	15422391	1398	1367	52.1741	0.977825
92	NA	-9.19071	4.71594	42.1134	0.99964	CDK13	protein_coding	peak23387	cyclin dependent kinase 13 [Source:HGNC Symbol;Acc:HGNC:1733]	3.95328	Inf	4.41884	301	ENSG00000065883	3'UTR					7	1	40095232	40095532	751	696	42.5905	0.926764
93	NA	5.44737	8.47292	49.2856	0.99964	TMEM147	protein_coding	peak13386	transmembrane protein 147 [Source:HGNC Symbol;Acc:HGNC:30414]	2.34397	Inf	2.47671	301	ENSG00000105677	3'UTR					19	1	35547223	35547523	11479	11164	49.8338	0.972559
94	NA	-8.9584	5.1468	47.3369	0.99964	FGF2	protein_coding	peak19194	fibroblast growth factor 2 [Source:HGNC Symbol;Acc:HGNC:3676]	3.85708	Inf	4.30824	301	ENSG00000138685	3'UTR	NUDT6	Antisense nudix hydrolase 6 [Source:HGNC Symbol;Acc:HGNC:8053]	protein_coding	ENSG00000170917	4	1	122895171	122895471	749	713	47.6508	0.951936
95	NA	-7.62582	6.1323	53.5808	0.99964	VHL	protein_coding	peak18094	von Hippel-Lindau tumor suppressor [Source:HGNC Symbol;Acc:HGNC:12687]	3.28471	Inf	3.66834	301	ENSG00000134086	3'UTR					3	1	10153371	10153671	1839	1759	54.6788	0.956498
96	NA	-9.14719	6.05334	71.7943	0.99964	MFGE8	protein_coding	peak9174	milk fat globule-EGF factor 8 protein [Source:HGNC Symbol;Acc:HGNC:7036]	3.94187	Inf	4.36121	301	ENSG00000140545	3'UTR					15	-1	88898687	88898987	1702	1688	70.5859	0.991774
97	NA	10.4216	4.815	50.1371	0.99964	DXO	protein_coding	peak21442	decapping exoribonuclease [Source:HGNC Symbol;Acc:HGNC:2992]	4.51765	Inf	4.88147	301	ENSG00000204348	3'UTR					6	-1	31969815	31970115	799	769	49.6918	0.962453
98	NA	-6.11077	6.73787	46.6531	0.99964	CRTAP	protein_coding	peak18169	cartilage associated protein [Source:HGNC Symbol;Acc:HGNC:2379]	2.65009	Inf	2.93927	301	ENSG00000170275	3'UTR					3	1	33142863	33143163	3500	2907	47.4403	0.830571
99	NA	9.49421	5.35185	54.4973	0.99964	MED10	protein_coding	peak19840	mediator complex subunit 10 [Source:HGNC Symbol;Acc:HGNC:28760]	4.12905	Inf	4.4178	301	ENSG00000133398	3'UTR					5	-1	6371921	6372221	1405	1367	55.038	0.972954
100	NA	-12.6986	4.26751	52.6439	0.99964	POGLUT1	protein_coding	peak18474	protein O-glucosyltransferase 1 [Source:HGNC Symbol;Acc:HGNC:22954]	5.52317	Inf	6.10849	301	ENSG00000163389	3'UTR					3	1	119494411	119494711	506	489	55.0225	0.966403
101	NA	5.20742	7.63082	43.9373	0.99964	UFD1	protein_coding	peak16697	ubiquitin recognition factor in ER associated degradation 1 [Source:HGNC Symbol;Acc:HGNC:12520]	2.27207	Inf	2.48004	301	ENSG00000070010	3'UTR					22	-1	19450624	19450924	6151	5718	43.5533	0.929605
102	NA	6.64999	7.4582	60.9033	0.99964	PGRMC1	protein_coding	peak27011	progesterone receptor membrane component 1 [Source:HGNC Symbol;Acc:HGNC:16090]	2.9163	Inf	3.17348	301	ENSG00000101856	3'UTR					X	1	119244165	119244465	5346	5162	61.161	0.965582
103	NA	13.4618	4.25297	50.4717	0.99964	PNISR	protein_coding	peak21714	PNN interacting serine and arginine rich protein [Source:HGNC Symbol;Acc:HGNC:21222]	5.9148	Inf	5.94217	301	ENSG00000132424	3'UTR					6	-1	99399969	99400269	583	516	53.655	0.885077
104	NA	11.3708	4.737	54.41	0.99964	ACTA2	protein_coding	peak3158	actin, alpha 2, smooth muscle, aorta [Source:HGNC Symbol;Acc:HGNC:130]	4.99664	Inf	5.48401	301	ENSG00000107796	3'UTR	STAMBPL1/ACTA2-AS1	Antisense STAM binding protein like 1 [Source:HGNC Symbol;Acc:HGNC:24105]/ACTA2 antisense RNA 1 [Source:HGNC Symbol;Acc:HGNC:45169]	protein_coding/antisense	ENSG00000138134,ENSG00000180139	10	-1	88935079	88935379	850	797	55.3864	0.937647
105	NA	-2.88684	7.91311	20.1008	0.99964	EBNA1BP2	protein_coding	peak415	EBNA1 binding protein 2 [Source:HGNC Symbol;Acc:HGNC:15531]	1.26883	Inf	1.41384	301	ENSG00000117395	3'UTR					1	-1	43164308	43164608	10436	7775	21.3443	0.745017
106	NA	10.902	4.83793	47.8753	0.99964	WDHD1	protein_coding	peak8073	WD repeat and HMG-box DNA binding protein 1 [Source:HGNC Symbol;Acc:HGNC:23170]	4.79524	Inf	4.72738	301	ENSG00000198554	3'UTR					14	-1	54941153	54941453	844	803	48.0461	0.951422
107	NA	-7.52118	6.07831	53.8998	0.99964	RAB8A	protein_coding	peak13231	RAB8A, member RAS oncogene family [Source:HGNC Symbol;Acc:HGNC:7007]	3.3089	Inf	3.6843	301	ENSG00000167461	3'UTR	AC008894.2	Antisense	antisense	ENSG00000269243	19	1	16133236	16133536	1995	1728	53.6875	0.866165
108	NA	5.97351	8.01613	55.4216	0.99964	CD44	protein_coding	peak4851	CD44 molecule (Indian blood group) [Source:HGNC Symbol;Acc:HGNC:1681]	2.63557	Inf	2.82764	301	ENSG00000026508	3'UTR					11	1	35232098	35232398	7075	6875	55.5632	0.971731
109	NA	-5.19827	8.1553	49.5998	0.99964	PLEC	protein_coding	peak24358	plectin [Source:HGNC Symbol;Acc:HGNC:9069]	2.29729	Inf	2.54708	301	ENSG00000178209	3'UTR					8	-1	143915152	143915452	9832	9664	51.4596	0.982913
110	NA	12.6024	4.39224	55.816	0.99964	KLHL21	protein_coding	peak95	kelch like family member 21 [Source:HGNC Symbol;Acc:HGNC:29041]	5.58897	Inf	6.09367	301	ENSG00000162413	3'UTR					1	-1	6590723	6591023	852	746	57.437	0.875587
111	NA	11.818	4.60575	53.3974	0.99964	LSM14B	protein_coding	peak16334	LSM family member 14B [Source:HGNC Symbol;Acc:HGNC:15887]	5.2419	Inf	5.47805	301	ENSG00000149657	3'UTR					20	1	62135076	62135376	741	709	53.1114	0.956815
112	NA	11.4897	4.46558	49.641	0.99964	CBWD5	protein_coding	peak25612	COBW domain containing 5 [Source:HGNC Symbol;Acc:HGNC:24584]	5.1035	Inf	5.44401	301	ENSG00000147996	3'UTR					9	1	65733372	65733672	756	722	49.5928	0.955026
113	NA	-10.4101	4.85408	51.0766	0.99964	PEX5	protein_coding	peak6179	peroxisomal biogenesis factor 5 [Source:HGNC Symbol;Acc:HGNC:9719]	4.62645	Inf	4.98321	301	ENSG00000139197	3'UTR					12	1	7211163	7211463	988	928	51.4698	0.939271
114	NA	-6.43681	7.52178	60.5612	0.99964	TNPO1	protein_coding	peak20755	transportin 1 [Source:HGNC Symbol;Acc:HGNC:6401]	2.87009	Inf	3.2081	301	ENSG00000083312	3'UTR					5	1	72910026	72910326	4405	4348	59.2293	0.98706
115	NA	12.0223	4.45714	52.0489	0.99964	IPMK	protein_coding	peak3031	inositol polyphosphate multikinase [Source:HGNC Symbol;Acc:HGNC:20739]	5.37211	Inf	5.69724	301	ENSG00000151151	3'UTR					10	-1	58191518	58191818	579	549	52.663	0.948187
116	NA	8.22503	5.08517	43.0329	0.99964	REXO1	protein_coding	peak12358	RNA exonuclease 1 homolog [Source:HGNC Symbol;Acc:HGNC:24616]	3.67947	Inf	4.04145	301	ENSG00000079313	3'UTR	AC012615.2	Antisense	antisense	ENSG00000267007	19	-1	1815251	1815551	1001	968	43.5899	0.967033
117	NA	13.8675	4.08243	50.5445	0.99964	METTL1	protein_coding	peak5746	methyltransferase like 1 [Source:HGNC Symbol;Acc:HGNC:7030]	6.20537	Inf	6.37499	301	ENSG00000037897	3'UTR					12	-1	57768635	57768935	457	438	51.9018	0.958425
118	NA	4.37675	8.26177	38.9149	0.99964	ATP5MPL	protein_coding	peak8316	ATP synthase membrane subunit 6.8PL [Source:HGNC Symbol;Acc:HGNC:1188]	1.96226	Inf	2.11124	301	ENSG00000156411	3'UTR					14	-1	103912515	103912815	10792	9534	38.8892	0.883432
119	NA	6.8813	6.08106	45.9391	0.99964	STX8	protein_coding	peak11245	syntaxin 8 [Source:HGNC Symbol;Acc:HGNC:11443]	3.08944	Inf	3.27415	301	ENSG00000170310	3'UTR					17	-1	9250475	9250775	2165	2040	46.977	0.942263
120	NA	-7.99407	5.34043	47.5491	0.99964	RNF139	protein_coding	peak24811	ring finger protein 139 [Source:HGNC Symbol;Acc:HGNC:17023]	3.59679	Inf	4.01481	301	ENSG00000170881	3'UTR					8	1	124487607	124487907	1100	1045	47.4756	0.95
121	NA	4.76843	6.69546	33.9793	0.99964	NUDT16	protein_coding	peak18539	nudix hydrolase 16 [Source:HGNC Symbol;Acc:HGNC:26442]	2.14769	Inf	2.31871	301	ENSG00000198585	3'UTR					3	1	131383166	131383466	2836	2731	33.836	0.962976
122	NA	-12.8147	4.13627	52.7386	0.99964	FAM8A1	protein_coding	peak22026	family with sequence similarity 8 member A1 [Source:HGNC Symbol;Acc:HGNC:16372]	5.78617	Inf	6.42637	301	ENSG00000137414	3'UTR					6	1	17611415	17611715	520	503	52.0934	0.967308
123	NA	-6.93244	5.39224	40.1169	0.99964	NUP88	protein_coding	peak11178	nucleoporin 88 [Source:HGNC Symbol;Acc:HGNC:8067]	3.13157	Inf	3.47891	301	ENSG00000108559	3'UTR					17	-1	5386102	5386402	1368	1196	42.9941	0.874269
124	NA	7.89575	6.13891	60.0341	0.99964	SPCS3	protein_coding	peak19307	signal peptidase complex subunit 3 [Source:HGNC Symbol;Acc:HGNC:26212]	3.56736	Inf	3.90891	301	ENSG00000129128	3'UTR					4	1	176331940	176332240	2192	2081	59.0466	0.949361
125	NA	14.0939	4.21344	55.7822	0.99964	LOX	protein_coding	peak20170	lysyl oxidase [Source:HGNC Symbol;Acc:HGNC:6664]	6.36874	Inf	6.45274	301	ENSG00000113083	3'UTR	SRFBP1	Antisense serum response factor binding protein 1 [Source:HGNC Symbol;Acc:HGNC:26333]	protein_coding	ENSG00000151304	5	-1	122064508	122064808	349	328	56.7287	0.939828
126	NA	-4.85114	8.33957	47.151	0.99964	CYR61	protein_coding	peak2081	cysteine rich angiogenic inducer 61 [Source:HGNC Symbol;Acc:HGNC:2654]	2.19221	Inf	2.42224	301	ENSG00000142871	3'UTR					1	1	85583403	85583703	7173	6820	48.4043	0.950788
127	NA	-9.14111	5.29854	54.0735	0.99964	POLR2K	protein_coding	peak24756	RNA polymerase II subunit K [Source:HGNC Symbol;Acc:HGNC:9198]	4.14088	Inf	4.57103	301	ENSG00000147669	3'UTR					8	1	100153311	100153611	1714	1661	58.3961	0.969078
128	NA	8.16205	5.78666	56.4641	0.99964	SEMA3C	protein_coding	peak22920	semaphorin 3C [Source:HGNC Symbol;Acc:HGNC:10725]	3.69765	Inf	4.12429	301	ENSG00000075223	3'UTR					7	-1	80742538	80742838	1542	1486	57.2524	0.963684
129	NA	5.32824	6.51315	37.9809	0.99964	TRNAU1AP	protein_coding	peak1769	tRNA selenocysteine 1 associated protein 1 [Source:HGNC Symbol;Acc:HGNC:30813]	2.41552	Inf	2.60368	301	ENSG00000180098	3'UTR					1	1	28577460	28577760	2799	2518	37.8336	0.899607
130	NA	-9.79536	5.21844	60.051	0.99964	P3H1	protein_coding	peak404	prolyl 3-hydroxylase 1 [Source:HGNC Symbol;Acc:HGNC:19316]	4.44545	Inf	4.91782	301	ENSG00000117385	3'UTR					1	-1	42746377	42746677	788	769	59.5904	0.975888
131	NA	8.65096	5.09608	45.0036	0.99964	HDAC6	protein_coding	peak26823	histone deacetylase 6 [Source:HGNC Symbol;Acc:HGNC:14064]	3.93442	Inf	4.16703	301	ENSG00000094631	3'UTR					X	1	48824681	48824981	877	859	45.0803	0.979475
132	NA	7.93784	5.34729	38.9952	0.99964	SHOC2	protein_coding	peak3896	SHOC2, leucine rich repeat scaffold protein [Source:HGNC Symbol;Acc:HGNC:15454]	3.61986	Inf	3.48684	301	ENSG00000108061	3'UTR					10	1	111013363	111013663	1701	1168	39.3904	0.686655
133	NA	-5.36636	7.87798	51.9162	0.99964	RPS19BP1	protein_coding	peak16821	ribosomal protein S19 binding protein 1 [Source:HGNC Symbol;Acc:HGNC:28749]	2.44911	Inf	2.72265	301	ENSG00000187051	3'UTR					22	-1	39529094	39529394	7641	7417	51.8088	0.970684
134	NA	-14.428	4.04351	58.2089	0.99964	EFNA4	protein_coding	peak2380	ephrin A4 [Source:HGNC Symbol;Acc:HGNC:3224]	6.58845	Inf	7.08016	301	ENSG00000243364	3'UTR					1	1	155069249	155069549	625	608	61.8487	0.9728
135	NA	7.04777	6.0093	49.3752	0.99964	PDHX	protein_coding	peak4843	pyruvate dehydrogenase complex component X [Source:HGNC Symbol;Acc:HGNC:21350]	3.22042	Inf	3.51407	301	ENSG00000110435	3'UTR					11	1	34995670	34995970	1915	1832	50.2866	0.956658
136	NA	-9.81149	5.16505	60.7173	0.99964	TOR1AIP2	protein_coding	peak1125	torsin 1A interacting protein 2 [Source:HGNC Symbol;Acc:HGNC:24055]	4.48363	Inf	5.00825	301	ENSG00000169905	3'UTR					1	-1	179840917	179841217	1016	987	60.0912	0.971457
137	NA	-6.53742	7.17922	58.9245	0.99964	WDR83OS	protein_coding	peak12535	WD repeat domain 83 opposite strand [Source:HGNC Symbol;Acc:HGNC:30203]	2.99103	Inf	3.25786	301	ENSG00000105583	3'UTR	WDR83	Antisense WD repeat domain 83 [Source:HGNC Symbol;Acc:HGNC:32672]	protein_coding	ENSG00000123154	19	-1	12668071	12668371	4252	4171	60.4829	0.98095
138	NA	6.12754	7.121	52.8598	0.99964	SDCBP	protein_coding	peak24642	syndecan binding protein [Source:HGNC Symbol;Acc:HGNC:10662]	2.80377	Inf	3.03031	301	ENSG00000137575	3'UTR					8	1	58582556	58582856	4247	4039	52.2399	0.951024
139	NA	-6.18137	5.50704	36.155	0.99964	AHDC1	protein_coding	peak268	AT-hook DNA binding motif containing 1 [Source:HGNC Symbol;Acc:HGNC:25230]	2.82925	Inf	3.1609	301	ENSG00000126705	3'UTR					1	-1	27534248	27534548	1764	1149	36.9104	0.651361
140	NA	9.21685	5.97129	72.7639	0.99964	SELENON	protein_coding	peak1711	selenoprotein N [Source:HGNC Symbol;Acc:HGNC:15999]	4.22201	Inf	4.43547	301	ENSG00000162430	3'UTR	AL020996.1	Antisense	antisense	ENSG00000228172	1	1	25817921	25818221	1867	1842	71.791	0.98661
141	NA	7.69938	5.69636	47.2058	0.99964	OIP5	protein_coding	peak8854	Opa interacting protein 5 [Source:HGNC Symbol;Acc:HGNC:20300]	3.52712	Inf	3.65009	301	ENSG00000104147	3'UTR	OIP5-AS1	Antisense OIP5 antisense RNA 1 [Source:HGNC Symbol;Acc:HGNC:43563]	processed_transcript	ENSG00000247556	15	-1	41309272	41309572	1494	1442	47.1692	0.965194
142	NA	13.0442	3.75776	42.6471	0.99964	CLIP1	protein_coding	peak6046	CAP-Gly domain containing linker protein 1 [Source:HGNC Symbol;Acc:HGNC:10461]	5.98511	Inf	6.40514	301	ENSG00000130779	3'UTR					12	-1	122271471	122271771	462	432	46.287	0.935065
143	NA	13.1959	4.57879	54.4278	0.99964	NRIP1	protein_coding	peak16548	nuclear receptor interacting protein 1 [Source:HGNC Symbol;Acc:HGNC:8001]	6.06936	Inf	5.75562	301	ENSG00000180530	3'UTR					21	-1	14961240	14961540	633	592	54.0439	0.935229
144	NA	12.3787	4.34272	42.7795	0.99964	SIRT5	protein_coding	peak22007	sirtuin 5 [Source:HGNC Symbol;Acc:HGNC:14933]	5.69953	Inf	5.32729	301	ENSG00000124523	3'UTR					6	1	13611873	13612173	612	578	43.763	0.944444
145	NA	8.33364	5.31964	45.3063	0.99964	JAM3	protein_coding	peak5397	junctional adhesion molecule 3 [Source:HGNC Symbol;Acc:HGNC:15532]	3.83892	Inf	3.9122	301	ENSG00000166086	3'UTR	NCAPD3	Antisense non-SMC condensin II complex subunit D3 [Source:HGNC Symbol;Acc:HGNC:28952]	protein_coding	ENSG00000151503	11	1	134151451	134151751	885	807	46.9021	0.911864
146	NA	17.0027	3.80506	50.6603	0.99964	TTC23	protein_coding	peak9198	tetratricopeptide repeat domain 23 [Source:HGNC Symbol;Acc:HGNC:25730]	7.83324	Inf	7.13999	301	ENSG00000103852	3'UTR					15	-1	99136326	99136626	391	379	51.0343	0.969309
147	NA	-9.42562	4.52733	43.7567	0.99964	TXLNG	protein_coding	peak26736	taxilin gamma [Source:HGNC Symbol;Acc:HGNC:18578]	4.34338	Inf	4.85124	301	ENSG00000086712	3'UTR	RBBP7	Antisense RB binding protein 7, chromatin remodeling factor [Source:HGNC Symbol;Acc:HGNC:9890]	protein_coding	ENSG00000102054	X	1	16844218	16844518	819	769	44.9662	0.93895
148	NA	5.80217	7.91002	56.8506	0.99964	C8orf59	protein_coding	peak24150	chromosome 8 open reading frame 59 [Source:HGNC Symbol;Acc:HGNC:32235]	2.6786	Inf	2.8872	301	ENSG00000176731	3'UTR	E2F5	Antisense E2F transcription factor 5 [Source:HGNC Symbol;Acc:HGNC:3119]	protein_coding	ENSG00000133740	8	-1	85214502	85214802	8374	8220	56.9625	0.98161
149	NA	-6.69281	6.80755	55.5731	0.99964	PFKL	protein_coding	peak16510	phosphofructokinase, liver type [Source:HGNC Symbol;Acc:HGNC:8876]	3.0951	Inf	3.34276	301	ENSG00000141959	3'UTR					21	1	44327068	44327368	3064	3014	56.7714	0.983681
150	NA	-6.45449	5.98749	41.7393	0.99964	STK4	protein_coding	peak16233	serine/threonine kinase 4 [Source:HGNC Symbol;Acc:HGNC:11408]	2.98981	Inf	3.14905	301	ENSG00000101109	3'UTR					20	1	45079658	45079958	2441	2239	42.6941	0.917247
151	NA	-12.4097	3.7984	43.9342	0.99964	EXOC6	protein_coding	peak3781	exocyst complex component 6 [Source:HGNC Symbol;Acc:HGNC:23196]	5.75547	Inf	6.38281	301	ENSG00000138190	3'UTR					10	1	93059195	93059495	326	319	47.0345	0.978528
152	NA	-5.09582	6.66006	39.1977	0.99964	NR1H2	protein_coding	peak13623	nuclear receptor subfamily 1 group H member 2 [Source:HGNC Symbol;Acc:HGNC:7965]	2.36341	Inf	2.60575	301	ENSG00000131408	3'UTR					19	1	50382693	50382993	3188	2780	39.9885	0.87202
153	NA	10.0267	4.7816	48.7784	0.99964	SCAF11	protein_coding	peak5568	SR-related CTD associated factor 11 [Source:HGNC Symbol;Acc:HGNC:10784]	4.65076	Inf	4.86197	301	ENSG00000139218	3'UTR					12	-1	45919133	45919433	834	801	50.2572	0.960432
154	NA	8.77291	5.69994	57.033	0.99964	PRMT6	protein_coding	peak2167	protein arginine methyltransferase 6 [Source:HGNC Symbol;Acc:HGNC:18241]	4.07467	Inf	4.19208	301	ENSG00000198890	3'UTR					1	1	107058992	107059292	1527	1485	56.9596	0.972495
155	NA	-5.85319	7.68285	58.3001	0.99964	MBOAT7	protein_coding	peak12921	membrane bound O-acyltransferase domain containing 7 [Source:HGNC Symbol;Acc:HGNC:15505]	2.72631	Inf	3.01975	301	ENSG00000125505	3'UTR					19	-1	54173416	54173716	5507	5447	59.6001	0.989105
156	NA	-13.0635	3.83793	47.8703	0.99964	SERAC1	protein_coding	peak21905	serine active site containing 1 [Source:HGNC Symbol;Acc:HGNC:21061]	6.09717	Inf	6.71489	301	ENSG00000122335	3'UTR					6	-1	158109517	158109817	390	380	52.4711	0.974359
157	NA	9.53131	5.31964	59.2042	0.99964	GPR108	protein_coding	peak12449	G protein-coupled receptor 108 [Source:HGNC Symbol;Acc:HGNC:17829]	4.44916	Inf	4.73525	301	ENSG00000125734	3'UTR					19	-1	6730056	6730356	1103	1077	58.7688	0.976428
158	NA	11.9719	4.46136	50.8926	0.99964	SNX27	protein_coding	peak2340	sorting nexin family member 27 [Source:HGNC Symbol;Acc:HGNC:20073]	5.59305	Inf	5.55617	301	ENSG00000143376	3'UTR					1	1	151698781	151699081	677	633	52.9558	0.935007
159	NA	10.8592	4.60193	50.7182	0.99964	EPB41L1	protein_coding	peak16173	erythrocyte membrane protein band 4.1 like 1 [Source:HGNC Symbol;Acc:HGNC:3378]	5.07327	Inf	5.29375	301	ENSG00000088367	3'UTR					20	1	36230036	36230336	516	477	50.4528	0.924419
160	NA	-8.38674	4.96535	45.0845	0.99964	PARN	protein_coding	peak9344	poly(A)-specific ribonuclease [Source:HGNC Symbol;Acc:HGNC:8609]	3.92082	Inf	4.34414	301	ENSG00000140694	3'UTR					16	-1	14435700	14436000	1017	968	44.2231	0.951819
161	NA	-9.94137	4.87956	56.3943	0.99964	TWNK	protein_coding	peak3827	twinkle mtDNA helicase [Source:HGNC Symbol;Acc:HGNC:1160]	4.65324	Inf	5.19903	301	ENSG00000107815	3'UTR					10	1	100994103	100994403	793	773	56.5627	0.974779
162	NA	-9.0752	5.21093	56.1322	0.99964	UBL4A	protein_coding	peak26669	ubiquitin like 4A [Source:HGNC Symbol;Acc:HGNC:12505]	4.25377	Inf	4.73756	301	ENSG00000102178	3'UTR					X	-1	154483716	154484016	1150	1114	57.219	0.968696
163	NA	4.17321	7.06449	30.4325	0.99964	BID	protein_coding	peak16680	BH3 interacting domain death agonist [Source:HGNC Symbol;Acc:HGNC:1050]	1.95772	Inf	2.02759	301	ENSG00000015475	3'UTR					22	-1	17735373	17735673	4371	3679	30.6377	0.841684
164	NA	5.10713	7.44332	44.676	0.99964	RAB7A	protein_coding	peak18520	RAB7A, member RAS oncogene family [Source:HGNC Symbol;Acc:HGNC:9788]	2.39594	Inf	2.55407	301	ENSG00000075785	3'UTR					3	1	128814497	128814797	5265	4967	45.7952	0.9434
165	NA	-8.05351	6.0093	63.4848	0.99964	CLDN11	protein_coding	peak18694	claudin 11 [Source:HGNC Symbol;Acc:HGNC:8514]	3.78466	Inf	4.13679	301	ENSG00000013297	3'UTR					3	1	170433797	170434097	1293	1259	63.9269	0.973705
166	NA	-9.10162	5.16505	55.5579	0.99964	RARA	protein_coding	peak10673	retinoic acid receptor alpha [Source:HGNC Symbol;Acc:HGNC:9864]	4.28924	Inf	4.76387	301	ENSG00000131759	3'UTR					17	1	40357345	40357645	873	863	56.2572	0.988545
167	NA	5.52236	6.3789	36.7922	0.99964	USB1	protein_coding	peak10101	U6 snRNA biogenesis phosphodiesterase 1 [Source:HGNC Symbol;Acc:HGNC:25792]	2.60373	Inf	2.63722	301	ENSG00000103005	3'UTR					16	1	58021313	58021613	2249	2122	37.9811	0.94353
168	NA	5.22483	7.89487	49.4965	0.99964	MRPL52	protein_coding	peak7428	mitochondrial ribosomal protein L52 [Source:HGNC Symbol;Acc:HGNC:16655]	2.46601	Inf	2.62607	301	ENSG00000172590	3'UTR					14	1	22834043	22834343	7391	7165	49.0821	0.969422
169	NA	6.49238	5.69994	40.7194	0.99964	BRAT1	protein_coding	peak22675	BRCA1 associated ATM activator 1 [Source:HGNC Symbol;Acc:HGNC:21701]	3.06897	Inf	3.26929	301	ENSG00000106009	3'UTR					7	-1	2537878	2538178	1422	1362	41.8355	0.957806
170	NA	7.21347	6.21719	55.8827	0.99964	TRMT10C	protein_coding	peak18419	tRNA methyltransferase 10C, mitochondrial RNase P subunit [Source:HGNC Symbol;Acc:HGNC:26022]	3.41017	Inf	3.69066	301	ENSG00000174173	3'UTR					3	1	101565946	101566246	2254	2115	56.2671	0.938332
171	NA	-7.08219	6.09744	53.148	0.99964	CPPED1	protein_coding	peak9341	calcineurin like phosphoesterase domain containing 1 [Source:HGNC Symbol;Acc:HGNC:25632]	3.35013	Inf	3.71462	301	ENSG00000103381	3'UTR					16	-1	12663488	12663788	1323	1282	53.5998	0.96901
172	NA	-9.59134	4.84117	53.2196	0.99964	STK39	protein_coding	peak14329	serine/threonine kinase 39 [Source:HGNC Symbol;Acc:HGNC:17717]	4.54446	Inf	5.07918	301	ENSG00000198648	3'UTR					2	-1	167954023	167954323	846	805	53.3739	0.951537
173	NA	-5.61312	7.95827	54.1122	0.99964	ILF2	protein_coding	peak947	interleukin enhancer binding factor 2 [Source:HGNC Symbol;Acc:HGNC:6037]	2.65998	Inf	2.84181	301	ENSG00000143621	3'UTR					1	-1	153662033	153662333	9049	8587	55.9008	0.948945
174	NA	9.91286	4.51925	46.0164	0.99964	WIPI1	protein_coding	peak11719	WD repeat domain, phosphoinositide interacting 1 [Source:HGNC Symbol;Acc:HGNC:25471]	4.70286	Inf	5.07427	301	ENSG00000070540	3'UTR	ARSG/AC007780.1	Antisense arylsulfatase G [Source:HGNC Symbol;Acc:HGNC:24102]	protein_coding/processed_transcript	ENSG00000141337,ENSG00000267009	17	-1	68421279	68421579	544	510	46.1863	0.9375
175	NA	5.35252	6.37667	40.1178	0.99964	RAB22A	protein_coding	peak16311	RAB22A, member RAS oncogene family [Source:HGNC Symbol;Acc:HGNC:9764]	2.54451	Inf	2.77338	301	ENSG00000124209	3'UTR					20	1	58360367	58360667	2924	2698	40.5163	0.922709
176	NA	-10.1362	4.74048	55.5197	0.99964	TOR1AIP1	protein_coding	peak2540	torsin 1A interacting protein 1 [Source:HGNC Symbol;Acc:HGNC:29456]	4.82362	Inf	5.38792	301	ENSG00000143337	3'UTR					1	1	179919771	179920071	829	789	55.9861	0.951749
177	NA	-5.82713	6.74568	47.5556	0.99964	FADS3	protein_coding	peak4253	fatty acid desaturase 3 [Source:HGNC Symbol;Acc:HGNC:3576]	2.77367	Inf	3.01471	301	ENSG00000221968	3'UTR					11	-1	61873524	61873824	2954	2849	47.7638	0.964455
178	NA	-6.09869	6.092	42.6945	0.99964	YY1	protein_coding	peak7803	YY1 transcription factor [Source:HGNC Symbol;Acc:HGNC:12856]	2.90667	Inf	3.12846	301	ENSG00000100811	3'UTR					14	1	100278171	100278471	2079	1951	43.5208	0.938432
179	NA	-5.65698	7.32776	53.7617	0.99964	MRPL4	protein_coding	peak13135	mitochondrial ribosomal protein L4 [Source:HGNC Symbol;Acc:HGNC:14276]	2.69806	Inf	2.99998	301	ENSG00000105364	3'UTR	AC011511.2	Antisense	antisense	ENSG00000266978	19	1	10259755	10260055	4926	4666	53.7514	0.947219
180	NA	-8.32691	5.59426	60.7438	0.99964	YJU2	protein_coding	peak13055	YJU2 splicing factor homolog [Source:HGNC Symbol;Acc:HGNC:25518]	3.99206	Inf	4.46322	301	ENSG00000105248	3'UTR					19	1	4268788	4269088	1506	1476	63.4214	0.98008
181	NA	-9.95393	5.11765	58.6904	0.99964	DDX41	protein_coding	peak20478	DEAD-box helicase 41 [Source:HGNC Symbol;Acc:HGNC:18674]	4.77459	Inf	5.04928	301	ENSG00000183258	3'UTR					5	-1	177511580	177511880	1094	1008	61.0466	0.921389
182	NA	-7.79485	5.2059	47.0777	0.99964	WAPL	protein_coding	peak3142	WAPL cohesin release factor [Source:HGNC Symbol;Acc:HGNC:23293]	3.74016	Inf	4.17727	301	ENSG00000062650	3'UTR					10	-1	86435257	86435557	1026	993	46.4209	0.967836
183	NA	4.96907	7.52531	45.7914	0.99964	MRPL9	protein_coding	peak917	mitochondrial ribosomal protein L9 [Source:HGNC Symbol;Acc:HGNC:14277]	2.38467	Inf	2.57515	301	ENSG00000143436	3'UTR	AL589765.7	Antisense	antisense	ENSG00000269621	1	-1	151759647	151759947	6186	5856	45.4425	0.946654
184	NA	7.39294	5.44439	45.9209	0.99964	OSTM1	protein_coding	peak21753	osteopetrosis associated transmembrane protein 1 [Source:HGNC Symbol;Acc:HGNC:21652]	3.55156	Inf	3.80637	301	ENSG00000081087	3'UTR					6	-1	108042819	108043119	1098	1053	45.8727	0.959016
185	NA	-9.44916	4.0322	36.5188	0.99964	GRB7	protein_coding	peak10648	growth factor receptor bound protein 7 [Source:HGNC Symbol;Acc:HGNC:4567]	4.53974	Inf	5.07219	301	ENSG00000141738	3'UTR					17	1	39746987	39747287	1038	1010	40.7485	0.973025
186	NA	7.58057	5.54734	49.3362	0.99964	GOLT1B	protein_coding	peak6244	golgi transport 1B [Source:HGNC Symbol;Acc:HGNC:20175]	3.64248	Inf	3.93018	301	ENSG00000111711	3'UTR					12	1	21517856	21518156	1133	1091	50.5142	0.96293
187	NA	-8.22802	5.30795	50.2739	0.99964	ATG101	protein_coding	peak6362	autophagy related 101 [Source:HGNC Symbol;Acc:HGNC:25679]	3.95444	Inf	4.31406	301	ENSG00000123395	3'UTR	AC025259.1	Antisense	antisense	ENSG00000257663	12	1	52077187	52077487	1285	1217	51.9178	0.947082
188	NA	-7.64495	5.33353	48.5022	0.99964	CCDC92	protein_coding	peak6073	coiled-coil domain containing 92 [Source:HGNC Symbol;Acc:HGNC:29563]	3.67469	Inf	4.09663	301	ENSG00000119242	3'UTR					12	-1	123936411	123936711	1087	968	48.874	0.890524
189	NA	11.5996	4.53937	53.2226	0.99964	MAGEH1	protein_coding	peak26855	MAGE family member H1 [Source:HGNC Symbol;Acc:HGNC:24092]	5.57578	Inf	5.61568	301	ENSG00000187601	3'UTR					X	1	55453265	55453565	502	476	54.4139	0.948207
190	NA	-8.33817	5.17279	50.9124	0.99964	C8orf82	protein_coding	peak24377	chromosome 8 open reading frame 82 [Source:HGNC Symbol;Acc:HGNC:33826]	4.01282	Inf	4.48573	301	ENSG00000213563	3'UTR					8	-1	144526219	144526519	888	874	53.1693	0.984234
191	NA	9.42414	4.9534	46.8978	0.99964	NCAPD3	protein_coding	peak4649	non-SMC condensin II complex subunit D3 [Source:HGNC Symbol;Acc:HGNC:28952]	4.54418	Inf	4.50498	301	ENSG00000151503	3'UTR					11	-1	134152445	134152745	948	868	49.0979	0.915612
192	NA	-9.17355	3.98015	34.3621	0.99964	ATG14	protein_coding	peak8079	autophagy related 14 [Source:HGNC Symbol;Acc:HGNC:19962]	4.42347	Inf	4.94512	301	ENSG00000126775	3'UTR					14	-1	55366392	55366692	452	398	35.6558	0.880531
193	NA	5.48194	6.58751	42.2559	0.99964	MYO1B	protein_coding	peak15333	myosin IB [Source:HGNC Symbol;Acc:HGNC:7596]	2.64356	Inf	2.78078	301	ENSG00000128641	3'UTR					2	1	191424859	191425159	3833	3561	41.4729	0.929037
194	NA	-8.49335	5.05194	50.4002	0.99964	PAK1IP1	protein_coding	peak21995	PAK1 interacting protein 1 [Source:HGNC Symbol;Acc:HGNC:20882]	4.0989	Inf	4.56372	301	ENSG00000111845	3'UTR					6	1	10709437	10709737	1140	1066	51.5713	0.935088
195	NA	-9.08426	4.92615	52.117	0.99964	B4GALT7	protein_coding	peak21242	beta-1,4-galactosyltransferase 7 [Source:HGNC Symbol;Acc:HGNC:930]	4.39323	Inf	4.87198	301	ENSG00000027847	3'UTR					5	1	177609971	177610271	862	842	53.6105	0.976798
196	NA	-5.59052	7.07831	51.6003	0.99964	SLC10A3	protein_coding	peak26671	solute carrier family 10 member 3 [Source:HGNC Symbol;Acc:HGNC:22979]	2.70537	Inf	3.01228	301	ENSG00000126903	3'UTR					X	-1	154487310	154487610	3617	3525	51.0647	0.974565
197	NA	-6.63748	6.62283	59.4825	0.99964	MCM5	protein_coding	peak17045	minichromosome maintenance complex component 5 [Source:HGNC Symbol;Acc:HGNC:6948]	3.21462	Inf	3.54812	301	ENSG00000100297	3'UTR					22	1	35424198	35424498	2427	2310	59.7069	0.951792
198	NA	5.12884	6.64156	40.9821	0.99964	MOB3A	protein_coding	peak12365	MOB kinase activator 3A [Source:HGNC Symbol;Acc:HGNC:29802]	2.48459	Inf	2.70386	301	ENSG00000172081	3'UTR					19	-1	2071037	2071337	3262	3122	41.0051	0.957082
199	NA	-5.52266	7.5933	54.6204	0.99964	SSBP4	protein_coding	peak13279	single stranded DNA binding protein 4 [Source:HGNC Symbol;Acc:HGNC:15676]	2.67563	Inf	2.9549	301	ENSG00000130511	3'UTR	ISYNA1	Antisense inositol-3-phosphate synthase 1 [Source:HGNC Symbol;Acc:HGNC:29821]	protein_coding	ENSG00000105655	19	1	18434257	18434557	4396	4359	54.85	0.991583
200	NA	6.36774	7.25236	63.5773	0.99964	CD164	protein_coding	peak21759	CD164 molecule [Source:HGNC Symbol;Acc:HGNC:1632]	3.08511	Inf	3.33687	301	ENSG00000135535	3'UTR					6	-1	109366519	109366819	3958	3793	62.6976	0.958312
201	NA	-6.1035	4.84117	30.0462	0.99964	SOCS3	protein_coding	peak11804	suppressor of cytokine signaling 3 [Source:HGNC Symbol;Acc:HGNC:19391]	2.96168	Inf	3.31116	301	ENSG00000184557	3'UTR					17	-1	78356781	78357081	741	698	31.7665	0.94197
202	NA	8.95237	4.96535	51.7913	0.99964	DNAJC13	protein_coding	peak18544	DnaJ heat shock protein family (Hsp40) member C13 [Source:HGNC Symbol;Acc:HGNC:30343]	4.34487	Inf	4.80643	301	ENSG00000138246	3'UTR					3	1	132538732	132539032	820	787	50.5642	0.959756
203	NA	-8.19547	5.36318	55.0364	0.99964	ABHD8	protein_coding	peak12601	abhydrolase domain containing 8 [Source:HGNC Symbol;Acc:HGNC:23759]	3.98694	Inf	4.45591	301	ENSG00000127220	3'UTR					19	-1	17292134	17292434	1032	1005	55.793	0.973837
204	NA	-6.05186	5.93833	43.1168	0.99964	CDCP1	protein_coding	peak17358	CUB domain containing protein 1 [Source:HGNC Symbol;Acc:HGNC:24357]	2.9447	Inf	3.22357	301	ENSG00000163814	3'UTR					3	-1	45082513	45082813	2497	2261	43.5113	0.905487
205	NA	4.73886	6.79589	37.5276	0.99964	CENPF	protein_coding	peak2707	centromere protein F [Source:HGNC Symbol;Acc:HGNC:1857]	2.31008	Inf	2.44241	301	ENSG00000117724	3'UTR					1	1	214663787	214664087	2894	2696	37.5089	0.931583
206	NA	13.7565	3.61337	48.2388	0.99964	TRIM11	protein_coding	peak1367	tripartite motif containing 11 [Source:HGNC Symbol;Acc:HGNC:16281]	6.71134	Inf	7.48117	301	ENSG00000154370	3'UTR					1	-1	228393676	228393976	436	403	48.3375	0.924312
207	NA	7.814	5.96832	56.7958	0.99964	SUGP2	protein_coding	peak12619	SURP and G-patch domain containing 2 [Source:HGNC Symbol;Acc:HGNC:18641]	3.81392	Inf	3.96998	301	ENSG00000064607	3'UTR					19	-1	18990892	18991192	1586	1539	57.5627	0.970366
208	NA	6.46527	5.50089	40.7169	0.99964	CCDC6	protein_coding	peak3032	coiled-coil domain containing 6 [Source:HGNC Symbol;Acc:HGNC:18782]	3.15833	Inf	3.42615	301	ENSG00000108091	3'UTR					10	-1	59788765	59789065	1311	1217	42.4265	0.928299
209	NA	9.72714	5.3103	49.6021	0.99964	ATAD2	protein_coding	peak24285	ATPase family, AAA domain containing 2 [Source:HGNC Symbol;Acc:HGNC:30123]	4.75218	Inf	4.25499	301	ENSG00000156802	3'UTR					8	-1	123320500	123320800	1256	1202	51.4093	0.957006
210	NA	4.09157	9.29292	44.4374	0.99964	COX6A1	protein_coding	peak6767	cytochrome c oxidase subunit 6A1 [Source:HGNC Symbol;Acc:HGNC:2277]	2.00123	Inf	2.14673	301	ENSG00000111775	3'UTR					12	1	120440435	120440735	20836	19160	44.0806	0.919562
211	NA	9.42966	4.46136	43.9262	0.99964	XAF1	protein_coding	peak10385	XIAP associated factor 1 [Source:HGNC Symbol;Acc:HGNC:30932]	4.61329	Inf	5.15652	301	ENSG00000132530	3'UTR	PRAL	Antisense p53 regulation associated lncRNA [Source:HGNC Symbol;Acc:HGNC:52646]	TEC	ENSG00000279296	17	1	6775348	6775648	401	372	44.9086	0.927681
212	NA	11.5686	4.16763	46.9346	0.99964	ZNF700	protein_coding	peak13173	zinc finger protein 700 [Source:HGNC Symbol;Acc:HGNC:25292]	5.66016	Inf	5.81836	301	ENSG00000196757	3'UTR					19	1	11950465	11950765	445	401	46.6658	0.901124
213	NA	-5.73005	6.40546	47.3931	0.99964	ZNF622	protein_coding	peak19858	zinc finger protein 622 [Source:HGNC Symbol;Acc:HGNC:30958]	2.80457	Inf	3.1324	301	ENSG00000173545	3'UTR					5	-1	16451520	16451820	2995	2942	48.274	0.982304
214	NA	-5.85239	6.68466	51.5949	0.99964	MRPL55	protein_coding	peak1366	mitochondrial ribosomal protein L55 [Source:HGNC Symbol;Acc:HGNC:16686]	2.865	Inf	3.19204	301	ENSG00000162910	3'UTR					1	-1	228106689	228106989	2946	2882	53.6149	0.978276
215	NA	7.83801	5.45925	50.0539	0.99964	XPR1	protein_coding	peak2546	xenotropic and polytropic retrovirus receptor 1 [Source:HGNC Symbol;Acc:HGNC:12827]	3.84159	Inf	4.0617	301	ENSG00000143324	3'UTR					1	1	180885826	180886126	1355	1320	50.5455	0.97417
216	NA	-8.69621	4.70172	44.3533	0.99964	BAZ1A	protein_coding	peak7982	bromodomain adjacent to zinc finger domain 1A [Source:HGNC Symbol;Acc:HGNC:960]	4.26473	Inf	4.62741	301	ENSG00000198604	3'UTR					14	-1	34752735	34753035	945	894	46.3848	0.946032
217	NA	-5.09462	8.95864	56.553	0.99964	TMED9	protein_coding	peak21241	transmembrane p24 trafficking protein 9 [Source:HGNC Symbol;Acc:HGNC:24878]	2.49992	Inf	2.69085	301	ENSG00000184840	3'UTR					5	1	177595811	177596111	15644	14907	56.6203	0.952889
218	NA	-9.39448	4.78835	52.6399	0.99964	HELLS	protein_coding	peak3792	helicase, lymphoid specific [Source:HGNC Symbol;Acc:HGNC:4861]	4.61016	Inf	5.1066	301	ENSG00000119969	3'UTR					10	1	94613601	94613901	763	740	53.9973	0.969856
219	NA	-7.75014	5.2651	48.2802	0.99964	PAK2	protein_coding	peak18825	p21 (RAC1) activated kinase 2 [Source:HGNC Symbol;Acc:HGNC:8591]	3.80533	Inf	4.16095	301	ENSG00000180370	3'UTR					3	1	196832191	196832491	1315	1223	47.538	0.930038
220	NA	-11.7975	4.30561	58.7741	0.99964	TICAM2/TMED7-TICAM2	protein_coding	peak20149	TMED7-TICAM2 readthrough [Source:HGNC Symbol;Acc:HGNC:33945]/toll like receptor adaptor molecule 2 [Source:HGNC Symbol;Acc:HGNC:21354]	5.79635	Inf	6.47303	301	ENSG00000243414/ENSG00000251201	3'UTR					5	-1	115578648	115578948	485	470	58.1319	0.969072
221	NA	-10.4453	4.96535	64.1211	0.99964	EFEMP2	protein_coding	peak4333	EGF containing fibulin extracellular matrix protein 2 [Source:HGNC Symbol;Acc:HGNC:3219]	5.13466	Inf	5.55319	301	ENSG00000172638	3'UTR	MUS81	Antisense MUS81 structure-specific endonuclease subunit [Source:HGNC Symbol;Acc:HGNC:29814]	protein_coding	ENSG00000172732	11	-1	65866446	65866746	586	578	64.5848	0.986348
222	NA	5.28105	7.50397	51.8667	0.99964	DPH1/OVCA2	protein_coding	peak10337	diphthamide biosynthesis 1 [Source:HGNC Symbol;Acc:HGNC:3003]/OVCA2, serine hydrolase domain containing [Source:HGNC Symbol;Acc:HGNC:24203]	2.60036	Inf	2.83243	301	ENSG00000108963/ENSG00000262664	3'UTR					17	1	2043127	2043427	5051	4904	51.9625	0.970897
223	NA	8.16199	4.57489	33.5218	0.99964	CFAP36	protein_coding	peak14836	cilia and flagella associated protein 36 [Source:HGNC Symbol;Acc:HGNC:30540]	4.02135	Inf	3.90164	301	ENSG00000163001	3'UTR					2	1	55544776	55545076	1225	798	33.8935	0.651429
224	NA	-10.374	4.36994	49.6447	0.99964	RCL1	protein_coding	peak25473	RNA terminal phosphate cyclase like 1 [Source:HGNC Symbol;Acc:HGNC:17687]	5.11394	Inf	5.66563	301	ENSG00000120158	3'UTR					9	1	4860767	4861067	647	577	52.0503	0.891808
225	NA	-9.55714	4.60957	50.0582	0.99964	BIRC2	protein_coding	peak5229	baculoviral IAP repeat containing 2 [Source:HGNC Symbol;Acc:HGNC:590]	4.71374	Inf	5.25994	301	ENSG00000110330	3'UTR					11	1	102378373	102378673	698	655	49.8794	0.938395
226	NA	7.64036	5.83141	56.6255	0.99964	ZNF428	protein_coding	peak12779	zinc finger protein 428 [Source:HGNC Symbol;Acc:HGNC:20804]	3.77317	Inf	4.10274	301	ENSG00000131116	3'UTR	SRRM5	Antisense serine/arginine repetitive matrix 5 [Source:HGNC Symbol;Acc:HGNC:37248]	protein_coding	ENSG00000226763	19	-1	43607456	43607756	1279	1236	56.729	0.96638
227	NA	-11.2697	4.815	64.6914	0.99964	C1QL1	protein_coding	peak11550	complement C1q like 1 [Source:HGNC Symbol;Acc:HGNC:24182]	5.57057	Inf	5.86184	301	ENSG00000131094	3'UTR					17	-1	44959695	44959995	555	544	65.864	0.98018
228	NA	6.32303	6.67742	54.979	0.99964	SCOC	protein_coding	peak19225	short coiled-coil protein [Source:HGNC Symbol;Acc:HGNC:20335]	3.126	Inf	3.33417	301	ENSG00000153130	3'UTR					4	1	140382251	140382551	2976	2846	52.9635	0.956317
229	NA	-12.2077	4.08243	52.9374	0.99964	KLHL25	protein_coding	peak9169	kelch like family member 25 [Source:HGNC Symbol;Acc:HGNC:25732]	6.03928	Inf	6.57619	301	ENSG00000183655	3'UTR					15	-1	85759322	85759622	437	432	55.8032	0.988558
230	NA	10.5592	4.28192	44.092	0.99964	C2CD5	protein_coding	peak5488	C2 calcium dependent domain containing 5 [Source:HGNC Symbol;Acc:HGNC:29062]	5.22728	Inf	5.32892	301	ENSG00000111731	3'UTR					12	-1	22448580	22448880	538	506	45.1542	0.94052
231	NA	7.15992	5.7124	50.7016	0.99964	EFEMP1	protein_coding	peak13973	EGF containing fibulin extracellular matrix protein 1 [Source:HGNC Symbol;Acc:HGNC:3218]	3.54453	Inf	3.90295	301	ENSG00000115380	3'UTR					2	-1	55866606	55866906	2079	1824	51.5384	0.877345
232	NA	-10.1157	4.18817	45.1786	0.99964	CDC73	protein_coding	peak2597	cell division cycle 73 [Source:HGNC Symbol;Acc:HGNC:16783]	5.00785	Inf	5.59735	301	ENSG00000134371	3'UTR					1	1	193251126	193251426	608	559	47.678	0.919408
233	NA	-5.90155	6.52934	51.6881	0.99964	PRCC	protein_coding	peak2412	papillary renal cell carcinoma (translocation-associated) [Source:HGNC Symbol;Acc:HGNC:9343]	2.93571	Inf	3.26587	301	ENSG00000143294	3'UTR					1	1	156800515	156800815	2808	2706	52.6781	0.963675
234	NA	5.93115	6.65454	51.439	0.99964	HAUS1	protein_coding	peak12246	HAUS augmin like complex subunit 1 [Source:HGNC Symbol;Acc:HGNC:25174]	2.95287	Inf	3.19066	301	ENSG00000152240	3'UTR					18	1	46128031	46128331	3128	2899	51.3215	0.92679
235	NA	9.05319	4.26751	40.3346	0.99964	AKNA	protein_coding	peak25245	AT-hook transcription factor [Source:HGNC Symbol;Acc:HGNC:24108]	4.50933	Inf	5.04078	301	ENSG00000106948	3'UTR					9	-1	114336132	114336432	872	526	39.3403	0.603211
236	NA	5.72112	5.29618	25.3061	0.99964	HMGB3	protein_coding	peak27063	high mobility group box 3 [Source:HGNC Symbol;Acc:HGNC:5004]	2.85083	Inf	2.62536	301	ENSG00000029993	3'UTR					X	1	150987631	150987931	1662	1447	25.9993	0.870638
237	NA	6.53619	5.73001	45.6886	0.99964	KAT7	protein_coding	peak10806	lysine acetyltransferase 7 [Source:HGNC Symbol;Acc:HGNC:17016]	3.26157	Inf	3.53715	301	ENSG00000136504	3'UTR					17	1	49828795	49829095	1596	1541	45.2648	0.965539
238	NA	6.53684	5.51519	40.3659	0.99964	TOPORS	protein_coding	peak24980	TOP1 binding arginine/serine rich protein [Source:HGNC Symbol;Acc:HGNC:21653]	3.26228	Inf	3.39718	301	ENSG00000197579	3'UTR					9	-1	32540771	32541071	1224	1159	42.151	0.946895
239	NA	-6.18764	6.10015	47.9436	0.99964	POLE	protein_coding	peak6091	DNA polymerase epsilon, catalytic subunit [Source:HGNC Symbol;Acc:HGNC:9177]	3.0902	Inf	3.37472	301	ENSG00000177084	3'UTR					12	-1	132623763	132624063	1876	1781	48.146	0.94936
240	NA	-5.00215	8.65338	58.8747	0.99964	MCM7	protein_coding	peak22993	minichromosome maintenance complex component 7 [Source:HGNC Symbol;Acc:HGNC:6950]	2.50362	Inf	2.76807	301	ENSG00000166508	3'UTR					7	-1	100092778	100093078	11274	11139	58.9293	0.988026
241	NA	6.68306	5.26751	37.0882	0.99964	CUL1	protein_coding	peak23816	cullin 1 [Source:HGNC Symbol;Acc:HGNC:2551]	3.34511	Inf	3.44916	301	ENSG00000055130	3'UTR					7	1	148800722	148801022	1422	1242	36.7979	0.873418
242	NA	-4.99698	7.42181	48.4589	0.99964	MAF1	protein_coding	peak24870	MAF1 homolog, negative regulator of RNA polymerase III [Source:HGNC Symbol;Acc:HGNC:24966]	2.50163	Inf	2.73881	301	ENSG00000179632	3'UTR	SHARPIN	Antisense SHANK associated RH domain interactor [Source:HGNC Symbol;Acc:HGNC:25321]	protein_coding	ENSG00000179526	8	1	144107311	144107611	5076	4957	50.6197	0.976556
243	NA	7.48867	5.61337	53.4964	0.99964	CYB5A	protein_coding	peak12082	cytochrome b5 type A [Source:HGNC Symbol;Acc:HGNC:2570]	3.75147	Inf	4.08749	301	ENSG00000166347	3'UTR					18	-1	74253296	74253596	1489	1394	53.708	0.936199
244	NA	-4.63652	7.65776	45.4244	0.99964	ID1	protein_coding	peak16112	inhibitor of DNA binding 1, HLH protein [Source:HGNC Symbol;Acc:HGNC:5360]	2.33013	Inf	2.53726	301	ENSG00000125968	3'UTR					20	1	31606210	31606510	6371	6156	48.5577	0.966253
245	NA	-8.80737	5.39224	55.0766	0.99964	SMDT1	protein_coding	peak17150	single-pass membrane protein with aspartate rich tail 1 [Source:HGNC Symbol;Acc:HGNC:25055]	4.42755	Inf	4.51829	301	ENSG00000183172	3'UTR					22	1	42083056	42083356	1360	1321	56.9319	0.971324
246	NA	-8.72743	5.23827	54.2936	0.99964	FAM91A1	protein_coding	peak24808	family with sequence similarity 91 member A1 [Source:HGNC Symbol;Acc:HGNC:26306]	4.3897	Inf	4.711	301	ENSG00000176853	3'UTR					8	1	123815138	123815438	1391	1316	54.8009	0.946082
247	NA	-7.98552	5.13097	50.6785	0.99964	SH2B3	protein_coding	peak6720	SH2B adaptor protein 3 [Source:HGNC Symbol;Acc:HGNC:29605]	4.01998	Inf	4.47402	301	ENSG00000111252	3'UTR	ATXN2	Antisense ataxin 2 [Source:HGNC Symbol;Acc:HGNC:10555]	protein_coding	ENSG00000204842	12	1	111451318	111451618	1121	1056	49.8201	0.942016
248	NA	8.43067	4.62094	43.0116	0.99964	ZNF777	protein_coding	peak23193	zinc finger protein 777 [Source:HGNC Symbol;Acc:HGNC:22213]	4.25092	Inf	4.66686	301	ENSG00000196453	3'UTR					7	-1	149431364	149431664	588	565	45.4035	0.960884
249	NA	-11.9889	3.92615	49.6822	0.99964	CDKN2B	protein_coding	peak24956	cyclin dependent kinase inhibitor 2B [Source:HGNC Symbol;Acc:HGNC:1788]	6.04636	Inf	6.71418	301	ENSG00000147883	3'UTR	AL359922.1/CDKN2B-AS1	Antisense CDKN2B antisense RNA 1 [Source:HGNC Symbol;Acc:HGNC:34341]	protein_coding/antisense	ENSG00000264545,ENSG00000240498	9	-1	22002904	22003204	557	540	50.1574	0.969479
250	NA	13.1924	4.62847	57.9933	0.99964	AP1G2	protein_coding	peak7930	adaptor related protein complex 1 subunit gamma 2 [Source:HGNC Symbol;Acc:HGNC:556]	6.66414	Inf	5.81924	301	ENSG00000213983	3'UTR	THTPA/ZFHX2-AS1	Antisense thiamine triphosphatase [Source:HGNC Symbol;Acc:HGNC:18987]/ZFHX2 antisense RNA 1 [Source:HGNC Symbol;Acc:HGNC:52658]	protein_coding/processed_transcript	ENSG00000259431,ENSG00000157306	14	-1	23559575	23559875	925	911	58.6498	0.984865
251	NA	-7.77928	5.02935	46.0781	0.99964	ABL1	protein_coding	peak25932	ABL proto-oncogene 1, non-receptor tyrosine kinase [Source:HGNC Symbol;Acc:HGNC:76]	3.93033	Inf	4.34877	301	ENSG00000097007	3'UTR					9	1	130887370	130887670	842	780	47.8628	0.926366
252	NA	8.79276	5.33353	55.6582	0.99964	PACS1	protein_coding	peak5038	phosphofurin acidic cluster sorting protein 1 [Source:HGNC Symbol;Acc:HGNC:30032]	4.45311	Inf	4.55152	301	ENSG00000175115	3'UTR					11	1	66244443	66244743	1057	1024	53.6436	0.96878
253	NA	-7.26158	5.40326	49.2747	0.99964	EFNB2	protein_coding	peak7125	ephrin B2 [Source:HGNC Symbol;Acc:HGNC:3227]	3.67942	Inf	4.06031	301	ENSG00000125266	3'UTR					13	-1	106489749	106490049	1515	1455	49.8838	0.960396
254	NA	5.77169	6.30443	45.0409	0.99964	USO1	protein_coding	peak19069	USO1 vesicle transport factor [Source:HGNC Symbol;Acc:HGNC:30904]	2.92464	Inf	3.09381	301	ENSG00000138768	3'UTR					4	1	75813908	75814208	2242	2137	45.1235	0.953167
255	NA	-11.6384	4.38781	63.1095	0.99964	TEN1	protein_coding	peak10986	TEN1, CST complex subunit [Source:HGNC Symbol;Acc:HGNC:37242]	5.89758	Inf	6.59297	301	ENSG00000257949	3'UTR					17	1	76000282	76000582	631	626	62.5016	0.992076
256	NA	-8.36678	5.50089	56.518	0.99964	RPS6KA2	protein_coding	peak21933	ribosomal protein S6 kinase A2 [Source:HGNC Symbol;Acc:HGNC:10431]	4.24119	Inf	4.4396	301	ENSG00000071242	3'UTR					6	-1	166409387	166409687	949	919	58.0446	0.968388
257	NA	-4.74382	8.39969	54.1015	0.99964	AMOTL2	protein_coding	peak17791	angiomotin like 2 [Source:HGNC Symbol;Acc:HGNC:17812]	2.40528	Inf	2.67693	301	ENSG00000114019	3'UTR					3	-1	134355878	134356178	8943	8750	54.2823	0.978419
258	NA	9.21252	4.21344	40.6915	0.99964	ZBED4	protein_coding	peak17192	zinc finger BED-type containing 4 [Source:HGNC Symbol;Acc:HGNC:20721]	4.67244	Inf	5.17939	301	ENSG00000100426	3'UTR					22	1	49888140	49888440	598	562	43.1637	0.939799
259	NA	-7.37328	4.89213	41.5715	0.99964	SLU7	protein_coding	peak20421	SLU7 homolog, splicing factor [Source:HGNC Symbol;Acc:HGNC:16939]	3.7479	Inf	4.17516	301	ENSG00000164609	3'UTR					5	-1	160403150	160403450	1009	923	45.6826	0.914767
260	NA	13.4798	3.92003	54.5508	0.99964	HSPA2	protein_coding	peak7636	heat shock protein family A (Hsp70) member 2 [Source:HGNC Symbol;Acc:HGNC:5235]	6.8546	Inf	7.1143	301	ENSG00000126803	3'UTR					14	1	64542934	64543234	412	383	52.4125	0.929612
261	NA	8.8429	5.00351	49.0008	0.99964	IFI27L1	protein_coding	peak7768	interferon alpha inducible protein 27 like 1 [Source:HGNC Symbol;Acc:HGNC:19754]	4.49786	Inf	4.57889	301	ENSG00000165948	3'UTR					14	1	94102410	94102710	851	800	49.44	0.940071
262	NA	4.85295	7.28966	44.7885	0.99964	BASP1	protein_coding	peak20578	brain abundant membrane attached signal protein 1 [Source:HGNC Symbol;Acc:HGNC:957]	2.47063	Inf	2.6158	301	ENSG00000176788	3'UTR					5	1	17276543	17276843	5250	3780	45.1616	0.72
263	NA	-8.53761	5.43583	54.7138	0.99964	CD9	protein_coding	peak6147	CD9 molecule [Source:HGNC Symbol;Acc:HGNC:1709]	4.35111	Inf	4.42638	301	ENSG00000010278	3'UTR					12	1	6237962	6238262	4388	3935	57.1067	0.896764
264	NA	-9.02824	4.82815	53.9192	0.99964	FAM216A	protein_coding	peak6715	family with sequence similarity 216 member A [Source:HGNC Symbol;Acc:HGNC:30180]	4.61745	Inf	5.12677	301	ENSG00000204856	3'UTR					12	1	110490082	110490382	838	776	54.0786	0.926014
265	NA	-3.71005	8.20401	38.2536	0.99964	IER3	protein_coding	peak21415	immediate early response 3 [Source:HGNC Symbol;Acc:HGNC:5392]	1.89953	Inf	2.10932	301	ENSG00000137331	3'UTR	IER3-AS1	Antisense IER3 antisense RNA 1 [Source:HGNC Symbol;Acc:HGNC:53629]	antisense	ENSG00000272273	6	-1	30743202	30743502	12568	11862	40.7097	0.943826
266	NA	-7.79314	5.79003	66.2963	0.99964	ZNF90	protein_coding	peak13313	zinc finger protein 90 [Source:HGNC Symbol;Acc:HGNC:13165]	3.9953	Inf	4.45708	301	ENSG00000213988	3'UTR	AC011447.3	Antisense	antisense	ENSG00000267383	19	1	20125260	20125560	1640	1609	66.9764	0.981098
267	NA	5.76865	6.07556	45.4604	0.99964	HMGA2	protein_coding	peak6528	high mobility group AT-hook 2 [Source:HGNC Symbol;Acc:HGNC:5009]	2.95764	Inf	3.30032	301	ENSG00000149948	3'UTR					12	1	65965920	65966220	1854	1760	44.6011	0.949299
268	NA	-8.86546	4.36994	42.6094	0.99964	ARHGAP35	protein_coding	peak13551	Rho GTPase activating protein 35 [Source:HGNC Symbol;Acc:HGNC:4591]	4.54926	Inf	5.0157	301	ENSG00000160007	3'UTR					19	1	47004775	47005075	560	495	46.297	0.883929
269	NA	10.9031	3.83793	38.7994	0.99964	RPRD2	protein_coding	peak2312	regulation of nuclear pre-mRNA domain containing 2 [Source:HGNC Symbol;Acc:HGNC:29039]	5.60554	Inf	5.77159	301	ENSG00000163125	3'UTR					1	1	150473415	150473715	568	400	40.0475	0.704225
270	NA	-5.56023	7.84198	64.0124	0.99964	PTMS	protein_coding	peak6160	parathymosin [Source:HGNC Symbol;Acc:HGNC:9629]	2.85905	Inf	3.13491	301	ENSG00000159335	3'UTR					12	1	6770647	6770947	7186	4958	64.3171	0.689953
271	NA	-10.9338	4.23827	54.086	0.99964	PDS5B	protein_coding	peak7205	PDS5 cohesin associated factor B [Source:HGNC Symbol;Acc:HGNC:20418]	5.63211	Inf	6.29578	301	ENSG00000083642	3'UTR					13	1	32775606	32775906	530	511	54.3836	0.964151
272	NA	-8.10878	4.60193	42.4418	0.99964	ZNF281	protein_coding	peak1171	zinc finger protein 281 [Source:HGNC Symbol;Acc:HGNC:13075]	4.18403	Inf	4.67754	301	ENSG00000162702	3'UTR	AC104461.1	Antisense	lincRNA	ENSG00000230623	1	-1	200404952	200405252	731	678	45.4056	0.927497
273	NA	6.60266	5.889	51.2632	0.99964	AMZ2	protein_coding	peak10942	archaelysin family metallopeptidase 2 [Source:HGNC Symbol;Acc:HGNC:28041]	3.40811	Inf	3.7445	301	ENSG00000196704	3'UTR					17	1	68256854	68257154	1934	1752	50.5519	0.905895
274	NA	6.15436	5.36318	37.8856	0.99964	DERA	protein_coding	peak6228	deoxyribose-phosphate aldolase [Source:HGNC Symbol;Acc:HGNC:24269]	3.17753	Inf	3.36733	301	ENSG00000023697	3'UTR					12	1	16036983	16037283	1540	1334	40.4535	0.866234
275	NA	-6.4543	6.03928	53.7482	0.99964	PMF1	protein_coding	peak2405	polyamine modulated factor 1 [Source:HGNC Symbol;Acc:HGNC:9112]	3.33271	Inf	3.71764	301	ENSG00000160783	3'UTR					1	1	156239737	156240037	2072	1989	54.8507	0.959942
276	NA	4.51799	6.34615	34.9527	0.99964	MRPS35	protein_coding	peak6284	mitochondrial ribosomal protein S35 [Source:HGNC Symbol;Acc:HGNC:16635]	2.33492	Inf	2.5166	301	ENSG00000061794	3'UTR					12	1	27755993	27756293	3301	2570	34.9735	0.778552
277	NA	-9.00831	4.4823	46.4251	0.99964	CDC42EP2	protein_coding	peak5004	CDC42 effector protein 2 [Source:HGNC Symbol;Acc:HGNC:16263]	4.65854	Inf	5.17885	301	ENSG00000149798	3'UTR					11	1	65321793	65322093	624	607	48.9868	0.972756
278	NA	6.30477	5.57099	42.457	0.99964	TM7SF2	protein_coding	peak4998	transmembrane 7 superfamily member 2 [Source:HGNC Symbol;Acc:HGNC:11863]	3.26077	Inf	3.49232	301	ENSG00000149809	3'UTR					11	1	65115932	65116232	1056	1036	42.3292	0.981061
279	NA	-7.17172	4.88586	40.546	0.99964	CHUK	protein_coding	peak3225	conserved helix-loop-helix ubiquitous kinase [Source:HGNC Symbol;Acc:HGNC:1974]	3.71432	Inf	4.08734	301	ENSG00000213341	3'UTR					10	-1	100188367	100188667	910	848	42.0059	0.931868
280	NA	4.53393	8.30971	49.7566	0.99964	YBX1	protein_coding	peak1895	Y-box binding protein 1 [Source:HGNC Symbol;Acc:HGNC:8014]	2.34831	Inf	2.51105	301	ENSG00000065978	3'UTR					1	1	42702053	42702353	10609	9491	48.6372	0.894618
281	NA	-7.74763	5.52934	54.472	0.99964	PYCR2	protein_coding	peak1342	pyrroline-5-carboxylate reductase 2 [Source:HGNC Symbol;Acc:HGNC:30262]	4.01339	Inf	4.30247	301	ENSG00000143811	3'UTR					1	-1	225919879	225920179	2163	1588	56.2204	0.734166
282	NA	-11.8339	4.25783	62.2443	0.99964	LTBP3	protein_coding	peak4320	latent transforming growth factor beta binding protein 3 [Source:HGNC Symbol;Acc:HGNC:6716]	6.13056	Inf	6.83488	301	ENSG00000168056	3'UTR					11	-1	65538821	65539121	488	479	62.9123	0.981557
283	NA	11.7723	4.25783	50.4224	0.99964	MSL2	protein_coding	peak17796	MSL complex subunit 2 [Source:HGNC Symbol;Acc:HGNC:25544]	6.09946	Inf	5.98087	301	ENSG00000174579	3'UTR					3	-1	136149446	136149746	468	440	54.0455	0.940171
284	NA	9.46597	4.80506	57.8831	0.99964	FBXW2	protein_coding	peak25256	F-box and WD repeat domain containing 2 [Source:HGNC Symbol;Acc:HGNC:13608]	4.90672	Inf	5.47137	301	ENSG00000119402	3'UTR					9	-1	120759197	120759497	757	736	61.1264	0.972259
285	NA	-8.84941	4.7917	51.4002	0.99964	PANX1	protein_coding	peak5198	pannexin 1 [Source:HGNC Symbol;Acc:HGNC:8599]	4.60866	Inf	5.13089	301	ENSG00000110218	3'UTR					11	1	94181668	94181968	720	667	53.3538	0.926389
286	NA	-5.98688	6.54833	55.3704	0.99964	CCNF	protein_coding	peak9800	cyclin F [Source:HGNC Symbol;Acc:HGNC:1591]	3.11817	Inf	3.44498	301	ENSG00000162063	3'UTR	AC106820.5	Antisense	lincRNA	ENSG00000260874	16	1	2458554	2458854	2376	2308	56.6547	0.97138
287	NA	-8.01704	4.98309	50.2775	0.99964	CNOT8	protein_coding	peak21152	CCR4-NOT transcription complex subunit 8 [Source:HGNC Symbol;Acc:HGNC:9207]	4.18014	Inf	4.64834	301	ENSG00000155508	3'UTR					5	1	154876487	154876787	1020	957	52.7576	0.938235
288	NA	5.56374	6.31147	46.418	0.99964	GID8	protein_coding	peak16354	GID complex subunit 8 homolog [Source:HGNC Symbol;Acc:HGNC:15857]	2.90173	Inf	3.16024	301	ENSG00000101193	3'UTR					20	1	62945340	62945640	2723	2598	48.6413	0.954095
289	NA	6.0451	5.8183	44.2657	0.99964	KIF20B	protein_coding	peak3748	kinesin family member 20B [Source:HGNC Symbol;Acc:HGNC:7212]	3.15416	Inf	3.36138	301	ENSG00000138182	3'UTR					10	1	89774638	89774938	1645	1499	43.8966	0.911246
290	NA	-7.50198	6.01936	55.1112	0.99964	GSTM3	protein_coding	peak749	glutathione S-transferase mu 3 [Source:HGNC Symbol;Acc:HGNC:4635]	3.91443	Inf	3.97428	301	ENSG00000134202	3'UTR	GSTM5/AL158847.1	Antisense glutathione S-transferase mu 5 [Source:HGNC Symbol;Acc:HGNC:4637]	protein_coding/antisense	ENSG00000134201,ENSG00000241720	1	-1	109736974	109737274	1726	1665	56.2498	0.964658
291	NA	-6.82361	5.07693	41.8553	0.99964	GTF2B	protein_coding	peak656	general transcription factor IIB [Source:HGNC Symbol;Acc:HGNC:4648]	3.56624	Inf	3.96	301	ENSG00000137947	3'UTR					1	-1	88852935	88853235	1213	1144	43.3077	0.943116
292	NA	-8.10665	4.57099	42.5052	0.99964	THEMIS2	protein_coding	peak1753	thymocyte selection associated family member 2 [Source:HGNC Symbol;Acc:HGNC:16839]	4.23785	Inf	4.73712	301	ENSG00000130775	3'UTR					1	1	27886375	27886675	594	571	43.4028	0.961279
293	NA	6.44042	5.36994	42.5008	0.99964	CCNQ	protein_coding	peak26651	cyclin Q [Source:HGNC Symbol;Acc:HGNC:28434]	3.36828	Inf	3.71013	301	ENSG00000262919	3'UTR					X	-1	153587924	153588224	1637	1396	43.616	0.852779
294	NA	8.41946	5.31264	56.9394	0.99964	KDM3B	protein_coding	peak21010	lysine demethylase 3B [Source:HGNC Symbol;Acc:HGNC:1337]	4.40596	Inf	4.67473	301	ENSG00000120733	3'UTR					5	1	138436724	138437024	1224	1138	56.9789	0.929739
295	NA	-5.87777	5.75776	42.937	0.99964	EVI5L	protein_coding	peak13099	ecotropic viral integration site 5 like [Source:HGNC Symbol;Acc:HGNC:30464]	3.07894	Inf	3.38907	301	ENSG00000142459	3'UTR					19	1	7864676	7864976	1226	1185	43.6895	0.966558
296	NA	4.87584	8.10556	53.101	0.99964	KRT8	protein_coding	peak5654	keratin 8 [Source:HGNC Symbol;Acc:HGNC:6446]	2.56729	Inf	2.71358	301	ENSG00000170421	3'UTR					12	-1	52897192	52897492	24830	23599	51.4346	0.950423
297	NA	-6.2161	6.30561	55.9015	0.99964	FBXW5	protein_coding	peak25440	F-box and WD repeat domain containing 5 [Source:HGNC Symbol;Acc:HGNC:13613]	3.27318	Inf	3.61913	301	ENSG00000159069	3'UTR					9	-1	136940437	136940737	2206	2163	57.165	0.980508
298	NA	7.55518	5.24073	46.8412	0.99964	FLT3LG	protein_coding	peak13597	fms related tyrosine kinase 3 ligand [Source:HGNC Symbol;Acc:HGNC:3766]	3.98049	Inf	4.1117	301	ENSG00000090554	3'UTR					19	1	49485933	49486233	788	773	48.0789	0.980964
299	NA	8.06688	5.07693	51.8946	0.99964	ERCC3	protein_coding	peak14233	ERCC excision repair 3, TFIIH core complex helicase subunit [Source:HGNC Symbol;Acc:HGNC:3435]	4.25323	Inf	4.64326	301	ENSG00000163161	3'UTR					2	-1	127257295	127257595	933	868	53.4562	0.930332
300	NA	6.40185	5.55329	45.2655	0.99964	GRPEL2	protein_coding	peak21105	GrpE like 2, mitochondrial [Source:HGNC Symbol;Acc:HGNC:21060]	3.3756	Inf	3.70521	301	ENSG00000164284	3'UTR	GRPEL2-AS1	Antisense GRPEL2 antisense RNA 1 [Source:HGNC Symbol;Acc:HGNC:48999]	antisense	ENSG00000253618	5	1	149354280	149354580	1547	1444	45.4841	0.93342
301	NA	-8.23432	5.39886	62.0513	0.99964	DNAJC10	protein_coding	peak15304	DnaJ heat shock protein family (Hsp40) member C10 [Source:HGNC Symbol;Acc:HGNC:24637]	4.354	Inf	4.75504	301	ENSG00000077232	3'UTR					2	1	182778210	182778510	1148	1132	62.8746	0.986063
302	NA	5.45481	5.33353	34.3901	0.99964	SNUPN	protein_coding	peak9106	snurportin 1 [Source:HGNC Symbol;Acc:HGNC:14245]	2.88672	Inf	3.19387	301	ENSG00000169371	3'UTR					15	-1	75598085	75598385	1353	1009	36.9455	0.74575
303	NA	-7.92544	4.80838	46.8673	0.99964	DIDO1	protein_coding	peak15955	death inducer-obliterator 1 [Source:HGNC Symbol;Acc:HGNC:2680]	4.19669	Inf	4.69198	301	ENSG00000101191	3'UTR					20	-1	62877739	62878039	632	613	49.385	0.969937
304	NA	-4.21486	8.41638	49.118	0.99964	EXOSC4	protein_coding	peak24867	exosome component 4 [Source:HGNC Symbol;Acc:HGNC:18189]	2.23378	Inf	2.48774	301	ENSG00000178896	3'UTR					8	1	144080346	144080646	9807	9701	50.2873	0.989191
305	NA	6.7502	5.57879	49.8129	0.99964	OSER1	protein_coding	peak15832	oxidative stress responsive serine rich 1 [Source:HGNC Symbol;Acc:HGNC:16105]	3.58132	Inf	3.97634	301	ENSG00000132823	3'UTR					20	-1	44196907	44197207	1742	1654	49.9643	0.949483
306	NA	7.42425	5.19072	46.3872	0.99964	USP8	protein_coding	peak8525	ubiquitin specific peptidase 8 [Source:HGNC Symbol;Acc:HGNC:12631]	3.93977	Inf	4.10152	301	ENSG00000138592	3'UTR					15	1	50499478	50499778	1145	1067	46.8604	0.931878
307	NA	5.58088	5.75947	39.7434	0.99964	NUDT2	protein_coding	peak25553	nudix hydrolase 2 [Source:HGNC Symbol;Acc:HGNC:8049]	2.9645	Inf	3.17238	301	ENSG00000164978	3'UTR					9	1	34343398	34343698	1908	1786	41.0745	0.936059
308	NA	6.56641	5.89994	52.605	0.99964	CENPU	protein_coding	peak19807	centromere protein U [Source:HGNC Symbol;Acc:HGNC:21348]	3.49006	Inf	3.7704	301	ENSG00000151725	3'UTR					4	-1	184695002	184695302	1644	1490	51.7195	0.906326
309	NA	-6.21652	5.77653	45.3403	0.99964	CARM1	protein_coding	peak13153	coactivator associated arginine methyltransferase 1 [Source:HGNC Symbol;Acc:HGNC:23393]	3.30454	Inf	3.50474	301	ENSG00000142453	3'UTR	YIPF2	Antisense Yip1 domain family member 2 [Source:HGNC Symbol;Acc:HGNC:28476]	protein_coding	ENSG00000130733	19	1	10922779	10923079	1738	1678	47.1907	0.965478
310	NA	8.68941	4.4823	42.4397	0.99964	SDE2	protein_coding	peak1343	SDE2 telomere maintenance homolog [Source:HGNC Symbol;Acc:HGNC:26643]	4.62535	Inf	4.84993	301	ENSG00000143751	3'UTR					1	-1	225982707	225983007	755	704	46.7926	0.93245
311	NA	5.18071	7.40546	54.5448	0.99964	PRDX4	protein_coding	peak26749	peroxiredoxin 4 [Source:HGNC Symbol;Acc:HGNC:17169]	2.75854	Inf	2.96854	301	ENSG00000123131	3'UTR					X	1	23686095	23686395	5766	5626	54.0116	0.97572
312	NA	4.49047	8.11966	50.1049	0.99964	MANF	protein_coding	peak18303	mesencephalic astrocyte derived neurotrophic factor [Source:HGNC Symbol;Acc:HGNC:15461]	2.39192	Inf	2.58415	301	ENSG00000145050	3'UTR					3	1	51389039	51389339	7880	7324	51.3146	0.929442
313	NA	-7.68536	4.74395	44.2937	0.99964	ZSWIM9	protein_coding	peak13570	zinc finger SWIM-type containing 9 [Source:HGNC Symbol;Acc:HGNC:34495]	4.09407	Inf	4.56513	301	ENSG00000185453	3'UTR	CARD8	Antisense caspase recruitment domain family member 8 [Source:HGNC Symbol;Acc:HGNC:17057]	protein_coding	ENSG00000105483	19	1	48197321	48197621	868	676	43.1775	0.778802
314	NA	7.63318	4.74742	42.3078	0.99964	PCM1	protein_coding	peak24447	pericentriolar material 1 [Source:HGNC Symbol;Acc:HGNC:8727]	4.07136	Inf	4.39029	301	ENSG00000078674	3'UTR					8	1	18027454	18027754	905	704	40.3196	0.777901
315	NA	-6.32142	6.38225	61.0526	0.99964	TEX2	protein_coding	peak11694	testis expressed 2 [Source:HGNC Symbol;Acc:HGNC:30884]	3.37443	Inf	3.75349	301	ENSG00000136478	3'UTR					17	-1	64147675	64147975	2576	2434	61.0058	0.944876
316	NA	-7.74341	4.89526	48.2452	0.99964	AKAP13	protein_coding	peak8717	A-kinase anchoring protein 13 [Source:HGNC Symbol;Acc:HGNC:371]	4.13358	Inf	4.62035	301	ENSG00000170776	3'UTR	AC021739.2	Antisense	antisense	ENSG00000259407	15	1	85749056	85749356	949	920	49.7848	0.969442
317	NA	-5.67135	6.28669	50.0918	0.99964	SS18	protein_coding	peak11943	SS18, nBAF chromatin remodeling complex subunit [Source:HGNC Symbol;Acc:HGNC:11340]	3.02985	Inf	3.36747	301	ENSG00000141380	3'UTR					18	-1	26016252	26016552	2120	2076	51.4764	0.979245
318	NA	6.10221	6.34386	54.0968	0.99964	ACIN1	protein_coding	peak7922	apoptotic chromatin condensation inducer 1 [Source:HGNC Symbol;Acc:HGNC:17066]	3.26078	Inf	3.5158	301	ENSG00000100813	3'UTR					14	-1	23058566	23058866	2396	2296	54.5797	0.958264
319	NA	7.66296	5.75432	60.5523	0.99964	SLC39A6	protein_coding	peak11982	solute carrier family 39 member 6 [Source:HGNC Symbol;Acc:HGNC:18607]	4.09746	Inf	4.29442	301	ENSG00000141424	3'UTR					18	-1	36108535	36108835	2090	2006	59.4182	0.959809
320	NA	-7.99722	5.39445	61.7356	0.99964	EOGT	protein_coding	peak17530	EGF domain specific O-linked N-acetylglucosamine transferase [Source:HGNC Symbol;Acc:HGNC:28526]	4.28459	Inf	4.78722	301	ENSG00000163378	3'UTR					3	-1	68975228	68975528	1124	1083	62.4432	0.963523
321	NA	6.69173	5.42505	46.5111	0.99964	GSR	protein_coding	peak23976	glutathione-disulfide reductase [Source:HGNC Symbol;Acc:HGNC:4623]	3.58548	Inf	3.87084	301	ENSG00000104687	3'UTR					8	-1	30678064	30678364	1309	1172	46.8387	0.89534
322	NA	12.5643	3.62094	46.4946	0.99964	HS2ST1	protein_coding	peak2094	heparan sulfate 2-O-sulfotransferase 1 [Source:HGNC Symbol;Acc:HGNC:5193]	6.76391	Inf	7.26495	301	ENSG00000153936	3'UTR					1	1	87105924	87106224	302	287	49.6098	0.950331
323	NA	-6.52843	5.76461	48.2946	0.99964	ACSL1	protein_coding	peak19809	acyl-CoA synthetase long chain family member 1 [Source:HGNC Symbol;Acc:HGNC:3569]	3.51455	Inf	3.71292	301	ENSG00000151726	3'UTR					4	-1	184755600	184755900	1364	1297	48.6361	0.95088
324	NA	7.56359	5.27233	50.3657	0.99964	NEPRO	protein_coding	peak17643	nucleolus and neural progenitor protein [Source:HGNC Symbol;Acc:HGNC:24496]	4.07535	Inf	4.30487	301	ENSG00000163608	3'UTR	GTPBP8	Antisense GTP binding protein 8 (putative) [Source:HGNC Symbol;Acc:HGNC:25007]	protein_coding	ENSG00000163607	3	-1	113004920	113005220	1160	1118	47.6762	0.963793
325	NA	6.4714	6.29144	55.6561	0.99964	SHKBP1	protein_coding	peak13460	SH3KBP1 binding protein 1 [Source:HGNC Symbol;Acc:HGNC:19214]	3.48832	Inf	3.64862	301	ENSG00000160410	3'UTR					19	1	40591094	40591394	2240	2187	56.9511	0.976339
326	NA	-9.69266	4.56315	49.3694	0.99964	ATF2	protein_coding	peak14366	activating transcription factor 2 [Source:HGNC Symbol;Acc:HGNC:784]	5.24846	Inf	5.33658	301	ENSG00000115966	3'UTR					2	-1	175072255	175072555	696	650	50.1354	0.933908
327	NA	5.06179	7.41256	54.1487	0.99964	CLTB	protein_coding	peak20459	clathrin light chain B [Source:HGNC Symbol;Acc:HGNC:2091]	2.74233	Inf	2.96622	301	ENSG00000175416	3'UTR	ARL10	Antisense ADP ribosylation factor like GTPase 10 [Source:HGNC Symbol;Acc:HGNC:22042]	protein_coding	ENSG00000175414	5	-1	176392497	176392797	6359	6137	54.3707	0.965089
328	NA	-6.56693	5.87323	52.3696	0.99964	PYURF	protein_coding	peak19596	PIGY upstream reading frame [Source:HGNC Symbol;Acc:HGNC:44317]	3.56039	Inf	3.81105	301	ENSG00000145337	3'UTR					4	-1	88520998	88521298	1924	1815	53.5543	0.943347
329	NA	8.75142	5.06865	58.0136	0.99964	PAPSS1	protein_coding	peak19643	3'-phosphoadenosine 5'-phosphosulfate synthase 1 [Source:HGNC Symbol;Acc:HGNC:8603]	4.74881	Inf	5.02715	301	ENSG00000138801	3'UTR					4	-1	107613667	107613967	1107	1065	56.4582	0.96206
330	NA	6.2781	6.12566	48.5281	0.99964	IL1R1	protein_coding	peak15057	interleukin 1 receptor type 1 [Source:HGNC Symbol;Acc:HGNC:5993]	3.4158	Inf	3.40125	301	ENSG00000115594	3'UTR	AC007271.1	Antisense	antisense	ENSG00000226925	2	1	102179569	102179869	1394	1342	47.2809	0.962697
331	NA	-5.40038	5.57294	39.1127	0.99964	SNRNP35	protein_coding	peak6821	small nuclear ribonucleoprotein U11/U12 subunit 35 [Source:HGNC Symbol;Acc:HGNC:30852]	2.94623	Inf	3.25234	301	ENSG00000184209	3'UTR					12	1	123466090	123466390	1527	1450	39.8117	0.949574
332	NA	-4.72068	6.31381	38.833	0.99964	RBM10	protein_coding	peak26802	RNA binding motif protein 10 [Source:HGNC Symbol;Acc:HGNC:9896]	2.58021	Inf	2.78442	301	ENSG00000182872	3'UTR					X	1	47186509	47186809	2407	2323	40.0921	0.965102
333	NA	-8.81271	5.08243	53.5848	0.99964	NISCH	protein_coding	peak18321	nischarin [Source:HGNC Symbol;Acc:HGNC:18006]	4.81973	Inf	4.83445	301	ENSG00000010322	3'UTR					3	1	52492768	52493068	922	904	53.656	0.980477
334	NA	-5.21093	7.46031	60.2051	0.99964	SRSF5	protein_coding	peak7664	serine and arginine rich splicing factor 5 [Source:HGNC Symbol;Acc:HGNC:10787]	2.85017	Inf	3.15945	301	ENSG00000100650	3'UTR					14	1	69771704	69772004	5236	5178	61.2132	0.988923
335	NA	-5.6199	5.83467	44.9452	0.99964	ZMYND8	protein_coding	peak15876	zinc finger MYND-type containing 8 [Source:HGNC Symbol;Acc:HGNC:9397]	3.07679	Inf	3.43919	301	ENSG00000101040	3'UTR					20	-1	47209352	47209652	1342	1235	46.1053	0.920268
336	NA	-5.93101	6.02651	51.9587	0.99964	SNRNP27	protein_coding	peak14897	small nuclear ribonucleoprotein U4/U6.U5 subunit 27 [Source:HGNC Symbol;Acc:HGNC:30240]	3.25021	Inf	3.63088	301	ENSG00000124380	3'UTR					2	1	69904933	69905233	2008	1867	52.3744	0.929781
337	NA	7.62173	4.86688	46.6184	0.99964	PLPP3	protein_coding	peak532	phospholipid phosphatase 3 [Source:HGNC Symbol;Acc:HGNC:9229]	4.18088	Inf	4.57201	301	ENSG00000162407	3'UTR					1	-1	56494761	56495061	537	495	47.0485	0.921788
338	NA	-3.5725	7.26026	35.0138	0.99964	PVR	protein_coding	peak13507	poliovirus receptor [Source:HGNC Symbol;Acc:HGNC:9705]	1.96076	Inf	2.19051	301	ENSG00000073008	3'UTR	AC243964.2	Antisense	antisense	ENSG00000266903	19	1	44663280	44663580	4475	3990	35.1211	0.89162
339	NA	5.87067	6.13362	49.1533	0.99964	RNF26	protein_coding	peak5333	ring finger protein 26 [Source:HGNC Symbol;Acc:HGNC:14646]	3.22259	Inf	3.41375	301	ENSG00000173456	3'UTR					11	1	119337010	119337310	1764	1707	47.9361	0.967687
340	NA	6.22888	5.73874	47.1107	0.99964	SLC4A1AP	protein_coding	peak14703	solute carrier family 4 member 1 adaptor protein [Source:HGNC Symbol;Acc:HGNC:13813]	3.42114	Inf	3.65421	301	ENSG00000163798	3'UTR					2	1	27694673	27694973	1608	1531	48.6669	0.952114
341	NA	-10.4963	4.36544	54.6477	0.99964	HLTF	protein_coding	peak17844	helicase like transcription factor [Source:HGNC Symbol;Acc:HGNC:11099]	5.76714	Inf	6.11588	301	ENSG00000071794	3'UTR					3	-1	149030122	149030422	486	462	53.6688	0.950617
342	NA	-6.36695	5.79338	52.7004	0.99964	PLCD3	protein_coding	peak11552	phospholipase C delta 3 [Source:HGNC Symbol;Acc:HGNC:9061]	3.4991	Inf	3.91126	301	ENSG00000161714	3'UTR					17	-1	45111644	45111944	1685	1652	52.934	0.980415
343	NA	4.95146	6.85248	49.0662	0.99964	BLVRB	protein_coding	peak12755	biliverdin reductase B [Source:HGNC Symbol;Acc:HGNC:1063]	2.72635	Inf	2.99593	301	ENSG00000090013	3'UTR					19	-1	40447789	40448089	3183	3102	49.619	0.974552
344	NA	-3.82091	7.86568	38.3017	0.99964	TIMP2	protein_coding	peak11811	TIMP metallopeptidase inhibitor 2 [Source:HGNC Symbol;Acc:HGNC:11821]	2.10569	Inf	2.23117	301	ENSG00000035862	3'UTR					17	-1	78852978	78853278	5534	4960	38.9863	0.896278
345	NA	7.79976	5.05474	49.8188	0.99964	WDR45B	protein_coding	peak11878	WD repeat domain 45B [Source:HGNC Symbol;Acc:HGNC:25072]	4.29948	Inf	4.53418	301	ENSG00000141580	3'UTR	FOXK2	Antisense forkhead box K2 [Source:HGNC Symbol;Acc:HGNC:6036]	protein_coding	ENSG00000141568	17	-1	82614571	82614871	1011	954	50.9182	0.94362
346	NA	5.77858	5.87323	44.7835	0.99964	VIRMA	protein_coding	peak24177	vir like m6A methyltransferase associated [Source:HGNC Symbol;Acc:HGNC:24500]	3.1854	Inf	3.39655	301	ENSG00000164944	3'UTR					8	-1	94488524	94488824	1793	1664	45.0108	0.928054
347	NA	5.0222	6.42289	44.5559	0.99964	PRPF6	protein_coding	peak16377	pre-mRNA processing factor 6 [Source:HGNC Symbol;Acc:HGNC:15860]	2.76923	Inf	3.01256	301	ENSG00000101161	3'UTR					20	1	64032797	64033097	2754	2579	45.3536	0.936456
348	NA	6.99449	5.75947	54.8478	0.99964	SRP54	protein_coding	peak7502	signal recognition particle 54 [Source:HGNC Symbol;Acc:HGNC:11301]	3.85741	Inf	4.01963	301	ENSG00000100883	3'UTR					14	1	35029263	35029563	1573	1519	55.185	0.965671
349	NA	6.12981	5.17279	39.7794	0.99964	CSTF2T	protein_coding	peak3026	cleavage stimulation factor subunit 2 tau variant [Source:HGNC Symbol;Acc:HGNC:17086]	3.38204	Inf	3.68773	301	ENSG00000177613	3'UTR	PRKG1	Antisense protein kinase cGMP-dependent 1 [Source:HGNC Symbol;Acc:HGNC:9414]	protein_coding	ENSG00000185532	10	-1	51697254	51697554	1017	979	41.1931	0.962635
350	NA	-6.8136	6.17794	54.2916	0.99964	AEBP1	protein_coding	peak23405	AE binding protein 1 [Source:HGNC Symbol;Acc:HGNC:303]	3.75993	Inf	3.8962	301	ENSG00000106624	3'UTR					7	1	44114261	44114561	1488	1471	54.5452	0.988575
351	NA	5.90906	6.08517	50.023	0.99964	HOXC4	protein_coding	peak6412	homeobox C4 [Source:HGNC Symbol;Acc:HGNC:5126]	3.26276	Inf	3.54709	301	ENSG00000198353	3'UTR					12	1	54055725	54056025	1786	1715	51.2706	0.960246
352	NA	5.48693	6.24686	49.0068	0.99964	MICB	protein_coding	peak22128	MHC class I polypeptide-related sequence B [Source:HGNC Symbol;Acc:HGNC:7091]	3.03072	Inf	3.36755	301	ENSG00000204516	3'UTR					6	1	31510823	31511123	1984	1917	48.4366	0.96623
353	NA	8.66547	4.8764	52.6855	0.99964	QDPR	protein_coding	peak19410	quinoid dihydropteridine reductase [Source:HGNC Symbol;Acc:HGNC:9752]	4.78775	Inf	4.99617	301	ENSG00000151552	3'UTR					4	-1	17486395	17486695	1040	993	52.5801	0.954808
354	NA	4.46405	6.97203	43.7881	0.99964	PSMC1	protein_coding	peak7743	proteasome 26S subunit, ATPase 1 [Source:HGNC Symbol;Acc:HGNC:9547]	2.46728	Inf	2.67587	301	ENSG00000100764	3'UTR	NRDE2	Antisense NRDE-2, necessary for RNA interference, domain containing [Source:HGNC Symbol;Acc:HGNC:20186]	protein_coding	ENSG00000119720	14	1	90272323	90272623	4112	3762	43.4288	0.914883
355	NA	-11.0857	4.09336	56.5628	0.99964	FBXL19	protein_coding	peak10016	F-box and leucine rich repeat protein 19 [Source:HGNC Symbol;Acc:HGNC:25300]	6.12784	Inf	6.82723	301	ENSG00000099364	3'UTR					16	1	30948480	30948780	491	483	57.8654	0.983707
356	NA	6.50232	5.50089	47.7169	0.99964	ALG5	protein_coding	peak6961	ALG5, dolichyl-phosphate beta-glucosyltransferase [Source:HGNC Symbol;Acc:HGNC:20266]	3.59949	Inf	3.8835	301	ENSG00000120697	3'UTR					13	-1	36949848	36950148	1412	1361	48.4225	0.963881
357	NA	-12.3191	4.06032	65.1438	0.99964	RPIA	protein_coding	peak14989	ribose 5-phosphate isomerase A [Source:HGNC Symbol;Acc:HGNC:10297]	6.82078	Inf	7.47771	301	ENSG00000153574	3'UTR					2	1	88750632	88750932	578	534	67.5936	0.923875
358	NA	10.476	4.27233	47.1133	0.99964	DHRS7	protein_coding	peak8095	dehydrogenase/reductase 7 [Source:HGNC Symbol;Acc:HGNC:21524]	5.80083	Inf	5.63632	301	ENSG00000100612	3'UTR	PCNX4	Antisense pecanex homolog 4 [Source:HGNC Symbol;Acc:HGNC:20349]	protein_coding	ENSG00000126773	14	-1	60144774	60145074	1370	1291	43.8892	0.942336
359	NA	-6.14442	5.70707	49.1448	0.99964	SMN2	protein_coding	peak20735	survival of motor neuron 2, centromeric [Source:HGNC Symbol;Acc:HGNC:11118]	3.40408	Inf	3.79933	301	ENSG00000205571	3'UTR					5	1	70077296	70077596	1610	1486	50.2443	0.922981
360	NA	6.18957	5.55526	44.0189	0.99964	STK17A	protein_coding	peak23393	serine/threonine kinase 17a [Source:HGNC Symbol;Acc:HGNC:11395]	3.43188	Inf	3.57759	301	ENSG00000164543	3'UTR	COA1	Antisense cytochrome c oxidase assembly factor 1 homolog [Source:HGNC Symbol;Acc:HGNC:21868]	protein_coding	ENSG00000106603	7	1	43624882	43625182	1732	1654	44.4897	0.954965
361	NA	-10.1764	3.70885	40.8789	0.99964	PCNX1	protein_coding	peak7669	pecanex homolog 1 [Source:HGNC Symbol;Acc:HGNC:19740]	5.64795	Inf	6.26526	301	ENSG00000100731	3'UTR					14	1	71109851	71110151	369	349	44.9943	0.945799
362	NA	-6.32945	5.67105	51.4749	0.99964	SMN1	protein_coding	peak20739	survival of motor neuron 1, telomeric [Source:HGNC Symbol;Acc:HGNC:11117]	3.51708	Inf	3.93124	301	ENSG00000172062	3'UTR					5	1	70952712	70953012	1577	1494	52.6205	0.947368
363	NA	5.34271	6.29499	46.2245	0.99964	MRGBP	protein_coding	peak16349	MRG domain binding protein [Source:HGNC Symbol;Acc:HGNC:15866]	2.97006	Inf	3.13824	301	ENSG00000101189	3'UTR					20	1	62800290	62800590	2672	2529	45.3911	0.946482
364	NA	-8.72191	4.42289	46.0973	0.99964	MYCBP2	protein_coding	peak7084	MYC binding protein 2, E3 ubiquitin protein ligase [Source:HGNC Symbol;Acc:HGNC:23386]	4.85385	Inf	5.27198	301	ENSG00000005810	3'UTR	MYCBP2-AS1/AC001226.2	Antisense MYCBP2 antisense RNA 1 [Source:HGNC Symbol;Acc:HGNC:41023]	processed_transcript/protein_coding	ENSG00000236051,ENSG00000283208	13	-1	77044658	77044958	614	585	49.5709	0.952769
365	NA	8.38342	4.75087	52.6013	0.99964	SC5D	protein_coding	peak5345	sterol-C5-desaturase [Source:HGNC Symbol;Acc:HGNC:10547]	4.66839	Inf	5.21936	301	ENSG00000109929	3'UTR					11	1	121308333	121308633	846	813	53.9557	0.960993
366	NA	4.23785	6.04633	33.3698	0.99964	DBNDD2	protein_coding	peak16239	dysbindin domain containing 2 [Source:HGNC Symbol;Acc:HGNC:15881]	2.36377	Inf	2.59199	301	ENSG00000244274	3'UTR					20	1	45410305	45410605	3654	3302	34.2323	0.903667
367	NA	7.85542	4.96238	50.1319	0.99964	DDX18	protein_coding	peak15106	DEAD-box helicase 18 [Source:HGNC Symbol;Acc:HGNC:2741]	4.38288	Inf	4.67672	301	ENSG00000088205	3'UTR					2	1	117832075	117832375	999	941	51.2635	0.941942
368	NA	6.49495	5.75947	49.6851	0.99964	ARMC1	protein_coding	peak24081	armadillo repeat containing 1 [Source:HGNC Symbol;Acc:HGNC:17684]	3.62541	Inf	3.77631	301	ENSG00000104442	3'UTR					8	-1	65602459	65602759	1601	1534	49.4172	0.958151
369	NA	10.2849	4.34729	50.1991	0.99964	NOL9	protein_coding	peak93	nucleolar protein 9 [Source:HGNC Symbol;Acc:HGNC:26265]	5.74118	Inf	5.74031	301	ENSG00000162408	3'UTR					1	-1	6521351	6521651	663	618	52.8236	0.932127
370	NA	-6.05208	6.0838	53.2879	0.99964	TRIM44	protein_coding	peak4858	tripartite motif containing 44 [Source:HGNC Symbol;Acc:HGNC:19016]	3.38214	Inf	3.68576	301	ENSG00000166326	3'UTR					11	1	35810751	35811051	1758	1679	53.0929	0.955063
371	NA	7.55157	4.74048	45.4986	0.99964	PTPN2	protein_coding	peak11914	protein tyrosine phosphatase, non-receptor type 2 [Source:HGNC Symbol;Acc:HGNC:9650]	4.22048	Inf	4.70746	301	ENSG00000175354	3'UTR					18	-1	12785480	12785780	779	673	47.4443	0.863928
372	NA	-7.89094	5.13362	58.3012	0.99964	WTAP	protein_coding	peak22617	WT1 associated protein [Source:HGNC Symbol;Acc:HGNC:16846]	4.41692	Inf	4.93611	301	ENSG00000146457	3'UTR	SOD2	Antisense superoxide dismutase 2 [Source:NCBI gene;Acc:6648]	protein_coding	ENSG00000285441	6	1	159756015	159756315	1081	1034	61.1431	0.956522
373	NA	9.4911	4.11497	46.7542	0.99964	WASF3	protein_coding	peak7179	WAS protein family member 3 [Source:HGNC Symbol;Acc:HGNC:12734]	5.31366	Inf	5.91885	301	ENSG00000132970	3'UTR					13	1	26688625	26688925	506	467	47.2184	0.922925
374	NA	6.85216	5.28192	48.5824	0.99964	KHNYN	protein_coding	peak7467	KH and NYN domain containing [Source:HGNC Symbol;Acc:HGNC:20166]	3.8385	Inf	4.18773	301	ENSG00000100441	3'UTR					14	1	24438103	24438403	1449	1406	50.4979	0.970324
375	NA	7.61766	5.24564	56.0221	0.99964	TEX264	protein_coding	peak18310	testis expressed 264 [Source:HGNC Symbol;Acc:HGNC:30247]	4.26766	Inf	4.77029	301	ENSG00000164081	3'UTR					3	1	51704018	51704318	939	925	56.8205	0.985091
376	NA	3.92172	10.2503	54.5599	0.99964	CD63	protein_coding	peak5686	CD63 molecule [Source:HGNC Symbol;Acc:HGNC:1692]	2.19897	Inf	2.37713	301	ENSG00000135404	3'UTR					12	-1	55725473	55725773	30547	29993	54.3445	0.981864
377	NA	4.44822	7.33928	46.9419	0.99964	VDAC3	protein_coding	peak24596	voltage dependent anion channel 3 [Source:HGNC Symbol;Acc:HGNC:12674]	2.4956	Inf	2.6751	301	ENSG00000078668	3'UTR					8	1	42405599	42405899	5720	5249	46.0648	0.917657
378	NA	-10.7391	4.38336	64.3633	0.99964	WFS1	protein_coding	peak18884	wolframin ER transmembrane glycoprotein [Source:HGNC Symbol;Acc:HGNC:12762]	6.03124	Inf	6.63896	301	ENSG00000109501	3'UTR					4	1	6302960	6303260	454	447	63.434	0.984581
379	NA	5.32998	6.2554	45.7114	0.99964	ERGIC2	protein_coding	peak5521	ERGIC and golgi 2 [Source:HGNC Symbol;Acc:HGNC:30208]	2.99354	Inf	3.16006	301	ENSG00000087502	3'UTR	FAR2	Antisense fatty acyl-CoA reductase 2 [Source:HGNC Symbol;Acc:HGNC:25531]	protein_coding	ENSG00000064763	12	-1	29340714	29341014	2224	1993	45.8891	0.896133
380	NA	-9.45454	4.57879	57.7868	0.99964	FAM111A	protein_coding	peak4925	family with sequence similarity 111 member A [Source:HGNC Symbol;Acc:HGNC:24725]	5.32494	Inf	5.87447	301	ENSG00000166801	3'UTR					11	1	59154739	59155039	651	607	57.201	0.932412
381	NA	-9.766	4.01506	46.7359	0.99964	AMH	protein_coding	peak13023	anti-Mullerian hormone [Source:HGNC Symbol;Acc:HGNC:464]	5.50424	Inf	6.14606	301	ENSG00000104899	3'UTR					19	1	2251769	2252069	409	398	48.2739	0.973105
382	NA	-5.82542	4.92615	35.3897	0.99964	RBL1	protein_coding	peak15804	RB transcriptional corepressor like 1 [Source:HGNC Symbol;Acc:HGNC:9893]	3.28445	Inf	3.63717	301	ENSG00000080839	3'UTR					20	-1	36996349	36996649	993	865	35.3491	0.871098
383	NA	-5.67566	6.11631	49.764	0.99964	RFNG	protein_coding	peak11863	RFNG O-fucosylpeptide 3-beta-N-acetylglucosaminyltransferase [Source:HGNC Symbol;Acc:HGNC:9974]	3.20551	Inf	3.48124	301	ENSG00000169733	3'UTR					17	-1	82047906	82048206	1799	1762	51.4915	0.979433
384	NA	-5.02378	7.57392	49.9471	0.99964	BIRC5	protein_coding	peak11014	baculoviral IAP repeat containing 5 [Source:HGNC Symbol;Acc:HGNC:593]	2.84071	Inf	2.87277	301	ENSG00000089685	3'UTR					17	1	78225046	78225346	5530	5388	50.5449	0.974322
385	NA	4.7211	9.17649	62.0515	0.99964	TGFBI	protein_coding	peak20998	transforming growth factor beta induced [Source:HGNC Symbol;Acc:HGNC:11771]	2.67079	Inf	2.81057	301	ENSG00000120708	3'UTR					5	1	136063518	136063818	12539	12122	56.2582	0.966744
386	NA	5.93592	6.123	52.6129	0.99964	PAF1	protein_coding	peak12733	PAF1 homolog, Paf1/RNA polymerase II complex component [Source:HGNC Symbol;Acc:HGNC:25459]	3.36285	Inf	3.5965	301	ENSG00000006712	3'UTR					19	-1	39385850	39386150	2099	1974	52.7644	0.940448
387	NA	-4.45131	7.86249	52.1399	0.99964	RNF5	protein_coding	peak22147	ring finger protein 5 [Source:HGNC Symbol;Acc:HGNC:10068]	2.5248	Inf	2.75032	301	ENSG00000204308	3'UTR					6	1	32180493	32180793	6567	6475	52.7469	0.985991
388	NA	-4.98996	7.32776	57.5209	0.99964	JUND	protein_coding	peak12606	JunD proto-oncogene, AP-1 transcription factor subunit [Source:HGNC Symbol;Acc:HGNC:6206]	2.8319	Inf	3.13645	301	ENSG00000130522	3'UTR					19	-1	18279759	18280059	5414	4232	57.3594	0.781677
389	NA	-6.40706	5.42072	49.2445	0.99964	GAS2L1	protein_coding	peak17005	growth arrest specific 2 like 1 [Source:HGNC Symbol;Acc:HGNC:16955]	3.63762	Inf	4.05566	301	ENSG00000185340	3'UTR					22	1	29312484	29312784	1272	1245	51.7133	0.978774
390	NA	-5.2545	7.32196	62.5985	0.99964	TAPBP	protein_coding	peak21463	TAP binding protein [Source:HGNC Symbol;Acc:HGNC:11566]	2.98332	Inf	3.2995	301	ENSG00000231925	3'UTR					6	-1	33299698	33299998	4595	4511	63.6914	0.981719
391	NA	7.04443	5.30326	53.2652	0.99964	PTPRK	protein_coding	peak21800	protein tyrosine phosphatase, receptor type K [Source:HGNC Symbol;Acc:HGNC:9674]	4.00146	Inf	4.44836	301	ENSG00000152894	3'UTR					6	-1	127968784	127969084	1126	976	53.5902	0.866785
392	NA	10.9223	4.03787	51.1181	0.99964	CSTF3	protein_coding	peak4161	cleavage stimulation factor subunit 3 [Source:HGNC Symbol;Acc:HGNC:2485]	6.21134	Inf	6.5279	301	ENSG00000176102	3'UTR	TCP11L1	Antisense t-complex 11 like 1 [Source:HGNC Symbol;Acc:HGNC:25655]	protein_coding	ENSG00000176148	11	-1	33084584	33084884	480	443	50.4989	0.922917
393	NA	-3.90529	7.44065	42.652	0.99964	PRRC2A	protein_coding	peak22131	proline rich coiled-coil 2A [Source:HGNC Symbol;Acc:HGNC:13918]	2.22151	Inf	2.46076	301	ENSG00000204469	3'UTR					6	1	31637475	31637775	4470	4236	42.9042	0.947651
394	NA	7.65934	4.8764	48.1836	0.99964	YTHDC1	protein_coding	peak19508	YTH domain containing 1 [Source:HGNC Symbol;Acc:HGNC:30626]	4.36119	Inf	4.66296	301	ENSG00000083896	3'UTR					4	-1	68313324	68313624	957	906	48.4327	0.946708
395	NA	7.70744	4.7124	47.1792	0.99964	SLC30A1	protein_coding	peak1269	solute carrier family 30 member 1 [Source:HGNC Symbol;Acc:HGNC:11012]	4.38904	Inf	4.84555	301	ENSG00000170385	3'UTR					1	-1	211571632	211571932	727	676	44.6376	0.929849
396	NA	-6.20164	4.49472	32.4909	0.99964	ZNF653	protein_coding	peak12516	zinc finger protein 653 [Source:HGNC Symbol;Acc:HGNC:25196]	3.5325	Inf	3.93575	301	ENSG00000161914	3'UTR					19	-1	11483427	11483727	760	658	33.5912	0.865789
397	NA	5.05887	6.31731	45.7859	0.99964	NFU1	protein_coding	peak14018	NFU1 iron-sulfur cluster scaffold [Source:HGNC Symbol;Acc:HGNC:16287]	2.88187	Inf	3.10281	301	ENSG00000169599	3'UTR					2	-1	69396123	69396423	2525	2374	46.7767	0.940198
398	NA	9.76859	4.67651	55.2402	0.99964	TRMT11	protein_coding	peak22497	tRNA methyltransferase 11 homolog [Source:HGNC Symbol;Acc:HGNC:21080]	5.56485	Inf	5.52005	301	ENSG00000066651	3'UTR					6	1	126038973	126039273	936	903	56.299	0.964744
399	NA	6.63246	4.889	38.6595	0.99964	FAM111B	protein_coding	peak4923	family with sequence similarity 111 member B [Source:HGNC Symbol;Acc:HGNC:24200]	3.77937	Inf	3.90568	301	ENSG00000189057	3'UTR					11	1	59127111	59127411	838	739	40.2517	0.881862
400	NA	-7.89786	5.13627	59.4959	0.99964	LTBP2	protein_coding	peak8183	latent transforming growth factor beta binding protein 2 [Source:HGNC Symbol;Acc:HGNC:6715]	4.50131	Inf	5.01409	301	ENSG00000119681	3'UTR					14	-1	74499758	74500058	1059	884	60.0362	0.83475
401	NA	5.12941	6.39003	46.0421	0.99964	MLPH	protein_coding	peak15553	melanophilin [Source:HGNC Symbol;Acc:HGNC:29643]	2.92373	Inf	3.09235	301	ENSG00000115648	3'UTR					2	1	237553692	237553992	1544	1485	45.7374	0.961788
402	NA	7.03495	5.24808	52.2781	0.99964	NEK7	protein_coding	peak2605	NIMA related kinase 7 [Source:HGNC Symbol;Acc:HGNC:13386]	4.01191	Inf	4.43918	301	ENSG00000151414	3'UTR					1	1	198322119	198322419	1004	948	53.288	0.944223
403	NA	-9.63364	4.3103	53.9243	0.99964	RAD17	protein_coding	peak20729	RAD17 checkpoint clamp loader component [Source:HGNC Symbol;Acc:HGNC:9807]	5.49525	Inf	6.13595	301	ENSG00000152942	3'UTR					5	1	69414501	69414801	587	555	54.9784	0.945486
404	NA	6.96651	4.83467	40.9271	0.99964	PCIF1	protein_coding	peak16252	PDX1 C-terminal inhibiting factor 1 [Source:HGNC Symbol;Acc:HGNC:16200]	3.97666	Inf	4.20956	301	ENSG00000100982	3'UTR					20	1	45947719	45948019	980	858	42.8578	0.87551
405	NA	-6.41887	6.19959	49.4099	0.99964	GNL1	protein_coding	peak21404	G protein nucleolar 1 (putative) [Source:HGNC Symbol;Acc:HGNC:4413]	3.66914	Inf	3.55742	301	ENSG00000204590	3'UTR					6	-1	30545961	30546261	1962	1907	49.5569	0.971967
406	NA	8.48565	4.3789	43.762	0.99964	MID1	protein_coding	peak26278	midline 1 [Source:HGNC Symbol;Acc:HGNC:7095]	4.85168	Inf	5.10335	301	ENSG00000101871	3'UTR					X	-1	10445559	10445859	586	553	44.9367	0.943686
407	NA	5.08375	5.56118	36.7702	0.99964	AIMP1	protein_coding	peak19139	aminoacyl tRNA synthetase complex interacting multifunctional protein 1 [Source:HGNC Symbol;Acc:HGNC:10648]	2.90719	Inf	3.11933	301	ENSG00000164022	3'UTR					4	1	106347467	106347767	1738	1566	37.3602	0.901036
408	NA	-7.10374	5.39224	57.1201	0.99964	CENPO	protein_coding	peak14665	centromere protein O [Source:HGNC Symbol;Acc:HGNC:28152]	4.06238	Inf	4.5195	301	ENSG00000138092	3'UTR	ADCY3	Antisense adenylate cyclase 3 [Source:HGNC Symbol;Acc:HGNC:234]	protein_coding	ENSG00000138031	2	1	24822075	24822375	1044	1013	57.8786	0.970307
409	NA	7.47248	5.22839	51.1292	0.99964	PLAU	protein_coding	peak3665	plasminogen activator, urokinase [Source:HGNC Symbol;Acc:HGNC:9052]	4.27385	Inf	4.45502	301	ENSG00000122861	3'UTR	C10orf55	Antisense chromosome 10 open reading frame 55 [Source:HGNC Symbol;Acc:HGNC:31008]	protein_coding	ENSG00000222047	10	1	73917196	73917496	1679	1542	51.6342	0.918404
410	NA	5.78505	5.68737	45.5151	0.99964	FRG1	protein_coding	peak19331	FSHD region gene 1 [Source:HGNC Symbol;Acc:HGNC:3954]	3.31039	Inf	3.5519	301	ENSG00000109536	3'UTR					4	1	189962900	189963200	1374	1299	45.1586	0.945415
411	NA	-5.70663	6.09879	52.9329	0.99964	NXT1	protein_coding	peak16097	nuclear transport factor 2 like export factor 1 [Source:HGNC Symbol;Acc:HGNC:15913]	3.26745	Inf	3.62821	301	ENSG00000132661	3'UTR					20	1	23354474	23354774	2273	2183	54.0692	0.960405
412	NA	6.51553	5.52531	48.9151	0.99964	GTPBP4	protein_coding	peak3409	GTP binding protein 4 [Source:HGNC Symbol;Acc:HGNC:21535]	3.75126	Inf	3.91724	301	ENSG00000107937	3'UTR					10	1	1017394	1017694	1651	1585	49.5073	0.960024
413	NA	8.75315	4.41855	46.1125	0.99964	FAM220A	protein_coding	peak22696	family with sequence similarity 220 member A [Source:HGNC Symbol;Acc:HGNC:22422]	5.03969	Inf	5.29134	301	ENSG00000178397	3'UTR					7	-1	6329408	6329708	669	637	47.1554	0.952167
414	NA	-6.89356	6.33238	56.656	0.99964	CYB5R3	protein_coding	peak16865	cytochrome b5 reductase 3 [Source:HGNC Symbol;Acc:HGNC:2873]	3.96926	Inf	3.85992	301	ENSG00000100243	3'UTR					22	-1	42618812	42619112	3130	2592	57.9186	0.828115
415	NA	7.67792	5.39224	61.5346	0.99964	PRR7	protein_coding	peak21240	proline rich 7, synaptic [Source:HGNC Symbol;Acc:HGNC:28130]	4.42341	Inf	4.78064	301	ENSG00000131188	3'UTR					5	1	177455986	177456286	966	942	62.2123	0.975155
416	NA	9.09199	4.73351	54.8568	0.99964	GPR89A	protein_coding	peak2281	G protein-coupled receptor 89A [Source:HGNC Symbol;Acc:HGNC:31984]	5.24339	Inf	5.36964	301	ENSG00000117262	3'UTR					1	1	145670161	145670461	740	693	55.4618	0.936486
417	NA	3.4351	10.9862	49.48	0.99964	RPL39	protein_coding	peak26556	ribosomal protein L39 [Source:HGNC Symbol;Acc:HGNC:10350]	1.98416	Inf	2.14362	301	ENSG00000198918	3'UTR					X	-1	119786508	119786808	75762	71224	49.5999	0.940102
418	NA	10.668	3.889	46.0921	0.99964	TMEM216	protein_coding	peak4934	transmembrane protein 216 [Source:HGNC Symbol;Acc:HGNC:25018]	6.17472	Inf	6.40229	301	ENSG00000187049	3'UTR					11	1	61398546	61398846	465	441	48.1633	0.948387
419	NA	7.06975	5.27713	52.16	0.99964	ADORA2B	protein_coding	peak10444	adenosine A2b receptor [Source:HGNC Symbol;Acc:HGNC:264]	4.09217	Inf	4.40641	301	ENSG00000170425	3'UTR					17	1	15975444	15975744	1370	1299	51.5204	0.948175
420	NA	-8.48541	4.77822	56.2364	0.99964	GRK2	protein_coding	peak5063	G protein-coupled receptor kinase 2 [Source:HGNC Symbol;Acc:HGNC:289]	4.91494	Inf	5.43589	301	ENSG00000173020	3'UTR					11	1	67286255	67286555	957	870	61.0529	0.909091
421	NA	4.84678	7.21218	54.1128	0.99964	CIZ1	protein_coding	peak25337	CDKN1A interacting zinc finger protein 1 [Source:HGNC Symbol;Acc:HGNC:16744]	2.80794	Inf	3.03488	301	ENSG00000148337	3'UTR					9	-1	128166069	128166369	4200	4068	53.2765	0.968571
422	NA	-6.10527	5.99042	55.1394	0.99964	E2F1	protein_coding	peak15743	E2F transcription factor 1 [Source:HGNC Symbol;Acc:HGNC:3113]	3.54359	Inf	3.94414	301	ENSG00000101412	3'UTR					20	-1	33675683	33675983	1467	1434	54.7399	0.977505
423	NA	-10.0731	4.16763	53.6826	0.99964	CAAP1	protein_coding	peak24964	caspase activity and apoptosis inhibitor 1 [Source:HGNC Symbol;Acc:HGNC:25834]	5.84924	Inf	6.43915	301	ENSG00000120159	3'UTR					9	-1	26841251	26841551	635	597	55.5963	0.940157
424	NA	4.70087	6.96535	49.9598	0.99964	SLBP	protein_coding	peak19345	stem-loop binding protein [Source:HGNC Symbol;Acc:HGNC:10904]	2.73109	Inf	2.96028	301	ENSG00000163950	3'UTR					4	-1	1692796	1693096	3676	3253	51.5457	0.884929
425	NA	-4.31734	7.78118	52.4075	0.99964	ZBTB38	protein_coding	peak18590	zinc finger and BTB domain containing 38 [Source:HGNC Symbol;Acc:HGNC:26636]	2.50934	Inf	2.76503	301	ENSG00000177311	3'UTR					3	1	141448402	141448702	4913	4730	51.5273	0.962752
426	NA	4.94877	6.86449	53.1245	0.99964	DAP3	protein_coding	peak2392	death associated protein 3 [Source:HGNC Symbol;Acc:HGNC:2673]	2.88169	Inf	3.1576	301	ENSG00000132676	3'UTR					1	1	155738228	155738528	4391	3712	54.9251	0.845366
427	NA	6.7719	5.38559	48.973	0.99964	MGME1	protein_coding	peak16072	mitochondrial genome maintenance exonuclease 1 [Source:HGNC Symbol;Acc:HGNC:16205]	3.94469	Inf	4.10174	301	ENSG00000125871	3'UTR	OVOL2	Antisense ovo like zinc finger 2 [Source:HGNC Symbol;Acc:HGNC:15804]	protein_coding	ENSG00000125850	20	1	17990819	17991119	1321	1191	49.7162	0.90159
428	NA	6.37376	5.29618	46.3719	0.99964	DNAJB6	protein_coding	peak23875	DnaJ heat shock protein family (Hsp40) member B6 [Source:HGNC Symbol;Acc:HGNC:14888]	3.71502	Inf	3.99034	301	ENSG00000105993	3'UTR					7	1	157417136	157417436	1465	1221	48.0852	0.833447
429	NA	6.1763	5.9564	54.2674	0.99964	HEBP2	protein_coding	peak22521	heme binding protein 2 [Source:HGNC Symbol;Acc:HGNC:15716]	3.60032	Inf	3.83083	301	ENSG00000051620	3'UTR					6	1	138412854	138413154	2937	2757	53.7758	0.938713
430	NA	6.56575	5.67832	55.5925	0.99964	STK16	protein_coding	peak15470	serine/threonine kinase 16 [Source:HGNC Symbol;Acc:HGNC:11394]	3.83175	Inf	4.17455	301	ENSG00000115661	3'UTR					2	1	219248607	219248907	1302	1279	56.9758	0.982335
431	NA	3.31255	10.6764	47.1881	0.99964	FAU	protein_coding	peak4316	FAU, ubiquitin like and ribosomal protein S30 fusion [Source:HGNC Symbol;Acc:HGNC:3597]	1.93509	Inf	2.08751	301	ENSG00000149806	3'UTR					11	-1	65120633	65120933	58828	51725	47.118	0.879258
432	NA	-7.36968	5.02935	52.6787	0.99964	TNFSF9	protein_coding	peak13084	TNF superfamily member 9 [Source:HGNC Symbol;Acc:HGNC:11939]	4.30685	Inf	4.79189	301	ENSG00000125657	3'UTR					19	1	6535625	6535925	989	965	56.5316	0.975733
433	NA	6.92914	6.23827	57.7246	0.99964	SRPX	protein_coding	peak26346	sushi repeat containing protein X-linked [Source:HGNC Symbol;Acc:HGNC:11309]	4.05186	Inf	4.00429	301	ENSG00000101955	3'UTR					X	-1	38149344	38149644	1728	1671	56.6732	0.967014
434	NA	3.96632	8.21875	48.7192	0.99964	COTL1	protein_coding	peak9685	coactosin like F-actin binding protein 1 [Source:HGNC Symbol;Acc:HGNC:18304]	2.31938	Inf	2.49421	301	ENSG00000103187	3'UTR					16	-1	84565599	84565899	10317	9800	48.6936	0.949889
435	NA	-8.08639	4.88272	54.4532	0.99964	RARG	protein_coding	peak5661	retinoic acid receptor gamma [Source:HGNC Symbol;Acc:HGNC:9866]	4.73467	Inf	5.15642	301	ENSG00000172819	3'UTR					12	-1	53210570	53210870	1056	978	54.9274	0.926136
436	NA	-4.98838	7.02864	56.765	0.99964	HADHA	protein_coding	peak13834	hydroxyacyl-CoA dehydrogenase trifunctional multienzyme complex subunit alpha [Source:HGNC Symbol;Acc:HGNC:4801]	2.92185	Inf	3.22457	301	ENSG00000084754	3'UTR					2	-1	26190872	26191172	4364	4269	58.2075	0.978231
437	NA	5.44027	6.21594	49.277	0.99964	OPTN	protein_coding	peak3459	optineurin [Source:HGNC Symbol;Acc:HGNC:17142]	3.18827	Inf	3.41731	301	ENSG00000123240	3'UTR					10	1	13136620	13136920	2132	2006	49.8878	0.940901
438	NA	9.30266	4.0093	39.8665	0.99964	SESN2	protein_coding	peak1757	sestrin 2 [Source:HGNC Symbol;Acc:HGNC:20746]	5.45503	Inf	5.49985	301	ENSG00000130766	3'UTR					1	1	28282187	28282487	618	575	42.8643	0.930421
439	NA	6.42489	5.17794	44.8733	0.99964	GUSB	protein_coding	peak22875	glucuronidase beta [Source:HGNC Symbol;Acc:HGNC:4696]	3.76984	Inf	4.07822	301	ENSG00000169919	3'UTR					7	-1	65960694	65960994	1038	975	46.2103	0.939306
440	NA	-8.6369	4.27233	46.425	0.99964	PIK3CA	protein_coding	peak18703	phosphatidylinositol-4,5-bisphosphate 3-kinase catalytic subunit alpha [Source:HGNC Symbol;Acc:HGNC:8975]	5.06871	Inf	5.59082	301	ENSG00000121879	3'UTR					3	1	179234535	179234835	476	454	48.13	0.953782
441	NA	5.65472	6.22342	53.155	0.99964	ISOC2	protein_coding	peak12939	isochorismatase domain containing 2 [Source:HGNC Symbol;Acc:HGNC:26278]	3.31923	Inf	3.57022	301	ENSG00000063241	3'UTR					19	-1	55452988	55453288	1902	1842	54.6775	0.968454
442	NA	11.4095	3.89526	53.6547	0.99964	KDM1B	protein_coding	peak22028	lysine demethylase 1B [Source:HGNC Symbol;Acc:HGNC:21577]	6.7025	Inf	7.13879	301	ENSG00000165097	3'UTR					6	1	18223550	18223850	529	505	52.3545	0.954631
443	NA	-4.83644	5.02935	30.7103	0.99964	NUDT4	protein_coding	peak6611	nudix hydrolase 4 [Source:HGNC Symbol;Acc:HGNC:8051]	2.84372	Inf	3.17558	301	ENSG00000173598	3'UTR					12	1	93402004	93402304	993	891	31.8103	0.897281
444	NA	4.23935	7.16957	45.7284	0.99964	CDKN3	protein_coding	peak7567	cyclin dependent kinase inhibitor 3 [Source:HGNC Symbol;Acc:HGNC:1791]	2.49645	Inf	2.69142	301	ENSG00000100526	3'UTR					14	1	54419919	54420219	3738	3546	46.1145	0.948636
445	NA	5.58752	5.91388	49.6067	0.99964	NABP2	protein_coding	peak6456	nucleic acid binding protein 2 [Source:HGNC Symbol;Acc:HGNC:28412]	3.29097	Inf	3.64755	301	ENSG00000139579	3'UTR					12	1	56229554	56229854	6082	1701	51.6384	0.279678
446	NA	5.01955	5.71947	39.6991	0.99964	TIPARP	protein_coding	peak18646	TCDD inducible poly(ADP-ribose) polymerase [Source:HGNC Symbol;Acc:HGNC:23696]	2.96053	Inf	3.21664	301	ENSG00000163659	3'UTR					3	1	156706465	156706765	1742	1630	42.0552	0.935706
447	NA	-14.7257	3.39224	64.6108	0.99964	RHEBL1	protein_coding	peak5621	RHEB like 1 [Source:HGNC Symbol;Acc:HGNC:21166]	8.69561	Inf	9.68883	301	ENSG00000167550	3'UTR					12	-1	49064681	49064981	290	287	63.4948	0.989655
448	NA	-8.12134	4.40546	45.62	0.99964	RBPJ	protein_coding	peak18938	recombination signal binding protein for immunoglobulin kappa J region [Source:HGNC Symbol;Acc:HGNC:5724]	4.79728	Inf	5.26092	301	ENSG00000168214	3'UTR					4	1	26434620	26434920	584	538	46.0093	0.921233
449	NA	-9.84729	3.8764	46.2903	0.99964	ITCH	protein_coding	peak16148	itchy E3 ubiquitin protein ligase [Source:HGNC Symbol;Acc:HGNC:13890]	5.82213	Inf	6.44452	301	ENSG00000078747	3'UTR					20	1	34507731	34508031	567	527	48.129	0.929453
450	NA	4.86361	6.53135	46.3776	0.99964	MBIP	protein_coding	peak7990	MAP3K12 binding inhibitory protein 1 [Source:HGNC Symbol;Acc:HGNC:20427]	2.87576	Inf	3.0689	301	ENSG00000151332	3'UTR					14	-1	36298562	36298862	2605	2378	46.9651	0.91286
451	NA	11.2613	4.0093	52.278	0.99964	CRYZL1	protein_coding	peak16591	crystallin zeta like 1 [Source:HGNC Symbol;Acc:HGNC:2420]	6.65912	Inf	6.69402	301	ENSG00000205758	3'UTR					21	-1	33589466	33589766	491	460	53.3435	0.936864
452	NA	4.94056	6.10691	42.8571	0.99964	EXOSC1	protein_coding	peak3198	exosome component 1 [Source:HGNC Symbol;Acc:HGNC:17286]	2.92258	Inf	3.09833	301	ENSG00000171311	3'UTR					10	-1	97436231	97436531	2387	1938	42.9706	0.811898
453	NA	-6.27163	5.2651	46.3835	0.99964	FBXO31	protein_coding	peak9705	F-box protein 31 [Source:HGNC Symbol;Acc:HGNC:16510]	3.71033	Inf	4.05968	301	ENSG00000103264	3'UTR					16	-1	87329338	87329638	1040	949	46.1138	0.9125
454	NA	-5.55955	5.83305	46.7176	0.99964	NAB2	protein_coding	peak6469	NGFI-A binding protein 2 [Source:HGNC Symbol;Acc:HGNC:7627]	3.29303	Inf	3.58786	301	ENSG00000166886	3'UTR	STAT6	Antisense signal transducer and activator of transcription 6 [Source:HGNC Symbol;Acc:HGNC:11368]	protein_coding	ENSG00000166888	12	1	57095174	57095474	1342	1282	47.1279	0.955291
455	NA	6.95527	5.20086	49.8092	0.99964	PLGRKT	protein_coding	peak24899	plasminogen receptor with a C-terminal lysine [Source:HGNC Symbol;Acc:HGNC:23633]	4.11999	Inf	4.39814	301	ENSG00000107020	3'UTR					9	-1	5357971	5358271	1314	1250	52.2016	0.951294
456	NA	4.68394	5.57489	35.894	0.99964	RNASET2	protein_coding	peak21939	ribonuclease T2 [Source:HGNC Symbol;Acc:HGNC:21686]	2.77554	Inf	3.08774	301	ENSG00000026297	3'UTR					6	-1	166929514	166929814	1955	1868	35.3126	0.955499
457	NA	-5.27218	7.02365	61.8583	0.99964	CAPN1	protein_coding	peak5001	calpain 1 [Source:HGNC Symbol;Acc:HGNC:1476]	3.12568	Inf	3.44125	301	ENSG00000014216	3'UTR					11	1	65211702	65212002	5795	5708	64.3921	0.984987
458	NA	-7.98329	4.67651	49.5465	0.99964	ARMH3	protein_coding	peak3243	armadillo-like helical domain containing 3 [Source:HGNC Symbol;Acc:HGNC:25788]	4.73509	Inf	5.15176	301	ENSG00000120029	3'UTR					10	-1	101845604	101845904	796	771	50.6744	0.968593
459	NA	-9.58268	4.0322	48.4021	0.99964	SMURF1	protein_coding	peak22977	SMAD specific E3 ubiquitin protein ligase 1 [Source:HGNC Symbol;Acc:HGNC:16807]	5.68688	Inf	6.26942	301	ENSG00000198742	3'UTR	TRRAP	Antisense transformation/transcription domain associated protein [Source:HGNC Symbol;Acc:HGNC:12347]	protein_coding	ENSG00000196367	7	-1	99027438	99027738	475	461	53.6703	0.970526
460	NA	8.25333	4.79506	55.3738	0.99964	SENP2	protein_coding	peak18774	SUMO specific peptidase 2 [Source:HGNC Symbol;Acc:HGNC:23116]	4.8985	Inf	5.29465	301	ENSG00000163904	3'UTR					3	1	185630799	185631099	905	839	54.919	0.927072
461	NA	-5.6232	6.10825	53.3916	0.99964	MTSS1L	protein_coding	peak9614	MTSS1L, I-BAR domain containing [Source:HGNC Symbol;Acc:HGNC:25094]	3.34207	Inf	3.72356	301	ENSG00000132613	3'UTR					16	-1	70661205	70661505	2005	1707	52.1839	0.851372
462	NA	7.47922	4.64714	46.0394	0.99964	ASF1A	protein_coding	peak22480	anti-silencing function 1A histone chaperone [Source:HGNC Symbol;Acc:HGNC:20995]	4.44573	Inf	4.83552	301	ENSG00000111875	3'UTR	MCM9	Antisense minichromosome maintenance 9 homologous recombination repair factor [Source:HGNC Symbol;Acc:HGNC:21484]	protein_coding	ENSG00000111877	6	1	118907498	118907798	776	723	47.917	0.931701
463	NA	8.15536	4.44012	43.7134	0.99964	ESRRA	protein_coding	peak4987	estrogen related receptor alpha [Source:HGNC Symbol;Acc:HGNC:3471]	4.85737	Inf	5.02945	301	ENSG00000173153	3'UTR	TRMT112	Antisense tRNA methyltransferase subunit 11-2 [Source:HGNC Symbol;Acc:HGNC:26940]	protein_coding	ENSG00000173113	11	1	64316441	64316741	928	902	44.2239	0.971983
464	NA	2.5156	12.2584	35.71	0.99964	RPL7A	protein_coding	peak25954	ribosomal protein L7a [Source:HGNC Symbol;Acc:HGNC:10364]	1.49849	Inf	1.62033	301	ENSG00000148303	3'UTR					9	1	133351121	133351421	174137	161074	35.4387	0.924984
465	NA	-4.24344	8.13759	56.1534	0.99964	SRSF2	protein_coding	peak11798	serine and arginine rich splicing factor 2 [Source:HGNC Symbol;Acc:HGNC:10783]	2.52979	Inf	2.79215	301	ENSG00000161547	3'UTR	AC005837.2/MFSD11	Antisense major facilitator superfamily domain containing 11 [Source:HGNC Symbol;Acc:HGNC:25458]	protein_coding	ENSG00000092931/ENSG00000267168	17	-1	76734120	76734420	7599	7383	55.7299	0.971575
466	NA	-4.78074	6.58461	47.656	0.99964	TCEAL3	protein_coding	peak26974	transcription elongation factor A like 3 [Source:HGNC Symbol;Acc:HGNC:28247]	2.85129	Inf	3.07905	301	ENSG00000196507	3'UTR					X	1	103609625	103609925	2653	2557	49.1005	0.963815
467	NA	-8.60948	4.91696	55.9636	0.99964	GTF2H3	protein_coding	peak6830	general transcription factor IIH subunit 3 [Source:HGNC Symbol;Acc:HGNC:4657]	5.13707	Inf	5.24197	301	ENSG00000111358	3'UTR					12	1	123662304	123662604	1271	1214	58.804	0.955153
468	NA	-6.45514	5.73874	55.0109	0.99964	BAK1	protein_coding	peak21469	BCL2 antagonist/killer 1 [Source:HGNC Symbol;Acc:HGNC:949]	3.85209	Inf	4.20306	301	ENSG00000030110	3'UTR	GGNBP1	Antisense gametogenetin binding protein 1 (pseudogene) [Source:HGNC Symbol;Acc:HGNC:19427]	transcribed_unitary_pseudogene	ENSG00000204188	6	-1	33572551	33572851	2116	2058	57.9227	0.97259
469	NA	7.52736	4.63223	47.0588	0.99964	TIGAR	protein_coding	peak6139	TP53 induced glycolysis regulatory phosphatase [Source:HGNC Symbol;Acc:HGNC:1185]	4.49328	Inf	4.97772	301	ENSG00000078237	3'UTR					12	1	4352882	4353182	725	672	49.2024	0.926897
470	NA	5.81051	5.54932	42.9753	0.99964	LSM8	protein_coding	peak23701	LSM8 homolog, U6 small nuclear RNA associated [Source:HGNC Symbol;Acc:HGNC:20471]	3.46999	Inf	3.53276	301	ENSG00000128534	3'UTR					7	1	118191869	118192169	1701	1592	44.1614	0.93592
471	NA	-11.2038	3.72299	52.0681	0.99964	DEF8	protein_coding	peak10314	differentially expressed in FDCP 8 homolog [Source:HGNC Symbol;Acc:HGNC:25969]	6.69241	Inf	7.48231	301	ENSG00000140995	3'UTR					16	1	89967762	89968062	421	415	53.6265	0.985748
472	NA	-4.58519	6.51417	45.7341	0.99964	CENPB	protein_coding	peak15646	centromere protein B [Source:HGNC Symbol;Acc:HGNC:1852]	2.7401	Inf	2.99678	301	ENSG00000125817	3'UTR					20	-1	3783856	3784156	2580	2511	47.4301	0.973256
473	NA	-7.29582	4.80506	47.2504	0.99964	ELP3	protein_coding	peak24512	elongator acetyltransferase complex subunit 3 [Source:HGNC Symbol;Acc:HGNC:20696]	4.36206	Inf	4.74176	301	ENSG00000134014	3'UTR					8	1	28189792	28190092	929	905	47.2575	0.974166
474	NA	6.03418	5.92768	55.7467	0.99964	SPTAN1	protein_coding	peak25889	spectrin alpha, non-erythrocytic 1 [Source:HGNC Symbol;Acc:HGNC:11273]	3.61022	Inf	3.92891	301	ENSG00000197694	3'UTR					9	1	128633358	128633658	2328	1477	55.4617	0.63445
475	NA	-6.73349	5.86847	48.9819	0.99964	NRAS	protein_coding	peak791	NRAS proto-oncogene, GTPase [Source:HGNC Symbol;Acc:HGNC:7989]	4.03201	Inf	3.7801	301	ENSG00000213281	3'UTR					1	-1	114704474	114704774	2469	2354	49.2596	0.953422
476	NA	9.47928	4.21844	52.4248	0.99964	2002-03-01	protein_coding	peak13113	membrane associated ring-CH-type finger 2 [Source:HGNC Symbol;Acc:HGNC:28038]	5.68467	Inf	6.31762	301	ENSG00000099785	3'UTR					19	1	8438714	8439014	459	437	54.2654	0.95207
477	NA	6.6349	5.34272	52.8946	0.99964	FLYWCH1	protein_coding	peak9817	FLYWCH-type zinc finger 1 [Source:HGNC Symbol;Acc:HGNC:25404]	3.98111	Inf	4.38696	301	ENSG00000059122	3'UTR	AC004034.1	Antisense	antisense	ENSG00000262482	16	1	2949509	2949809	941	909	53.0891	0.965994
478	NA	9.27169	4.14154	44.8807	0.99964	MOB1B	protein_coding	peak19053	MOB kinase activator 1B [Source:HGNC Symbol;Acc:HGNC:29801]	5.56466	Inf	5.72201	301	ENSG00000173542	3'UTR					4	1	70987869	70988169	568	510	46.9588	0.897887
479	NA	-6.40935	6.02508	62.8506	0.99964	APP	protein_coding	peak16559	amyloid beta precursor protein [Source:HGNC Symbol;Acc:HGNC:620]	3.84752	Inf	4.18451	301	ENSG00000142192	3'UTR					21	-1	25880801	25881101	3109	2993	63.2055	0.962689
480	NA	5.91034	5.80838	46.8547	0.99964	PYCARD	protein_coding	peak9452	PYD and CARD domain containing [Source:HGNC Symbol;Acc:HGNC:16608]	3.55081	Inf	3.57193	301	ENSG00000103490	3'UTR					16	-1	31201490	31201790	2290	2199	47.1273	0.960262
481	NA	-5.92339	4.80506	37.9639	0.99964	ZNF574	protein_coding	peak13485	zinc finger protein 574 [Source:HGNC Symbol;Acc:HGNC:26166]	3.56095	Inf	3.97433	301	ENSG00000105732	3'UTR					19	1	42081250	42081550	760	719	39.5688	0.946053
482	NA	-6.17519	5.2554	42.4694	0.99964	APEX2	protein_coding	peak26851	apurinic/apyrimidinic endodeoxyribonuclease 2 [Source:HGNC Symbol;Acc:HGNC:17889]	3.71322	Inf	3.85958	301	ENSG00000169188	3'UTR					X	1	55007471	55007771	1322	1258	46.0707	0.951589
483	NA	-7.09324	5.03787	52.4216	0.99964	DCAF6	protein_coding	peak2481	DDB1 and CUL4 associated factor 6 [Source:HGNC Symbol;Acc:HGNC:30002]	4.26732	Inf	4.72413	301	ENSG00000143164	3'UTR					1	1	168075536	168075836	972	908	51.8733	0.934156
484	NA	-10.0819	4.25297	59.1997	0.99964	PREPL	protein_coding	peak13923	prolyl endopeptidase like [Source:HGNC Symbol;Acc:HGNC:30228]	6.06628	Inf	6.65815	301	ENSG00000138078	3'UTR	SLC3A1	Antisense solute carrier family 3 member 1 [Source:HGNC Symbol;Acc:HGNC:11025]	protein_coding	ENSG00000138079	2	-1	44318765	44319065	563	515	60.301	0.914742
485	NA	5.51442	5.93226	49.2812	0.99964	PCMT1	protein_coding	peak22575	protein-L-isoaspartate (D-aspartate) O-methyltransferase [Source:HGNC Symbol;Acc:HGNC:8728]	3.32246	Inf	3.5739	301	ENSG00000120265	3'UTR	AL355312.2	Antisense	antisense	ENSG00000231760	6	1	149810604	149810904	1978	1923	49.3744	0.972194
486	NA	-6.58339	5.16245	49.3981	0.99964	KLF7	protein_coding	peak14478	Kruppel like factor 7 [Source:HGNC Symbol;Acc:HGNC:6350]	3.96773	Inf	4.42135	301	ENSG00000118263	3'UTR					2	-1	207075098	207075398	996	966	52.1304	0.96988
487	NA	4.51995	6.63316	45.1701	0.99964	PICALM	protein_coding	peak4466	phosphatidylinositol binding clathrin assembly protein [Source:HGNC Symbol;Acc:HGNC:15514]	2.72536	Inf	2.92801	301	ENSG00000073921	3'UTR					11	-1	85957685	85957985	2735	2514	46.0095	0.919196
488	NA	2.66554	13.1771	39.9027	0.99964	RPL11	protein_coding	peak1676	ribosomal protein L11 [Source:HGNC Symbol;Acc:HGNC:10301]	1.60748	Inf	1.7351	301	ENSG00000142676	3'UTR					1	1	23696121	23696421	272863	265380	39.6305	0.972576
489	NA	-5.93331	6.42722	68.4423	0.99964	EMC10	protein_coding	peak13627	ER membrane protein complex subunit 10 [Source:HGNC Symbol;Acc:HGNC:27609]	3.58011	Inf	3.94235	301	ENSG00000161671	3'UTR	AC020909.3	Antisense	antisense	ENSG00000268854	19	1	50483046	50483346	2433	2396	67.0743	0.984792
490	NA	5.19422	6.17794	48.491	0.99964	URI1	protein_coding	peak13345	URI1, prefoldin like chaperone [Source:HGNC Symbol;Acc:HGNC:13236]	3.13449	Inf	3.35298	301	ENSG00000105176	3'UTR					19	1	30015404	30015704	2134	2056	48.5603	0.963449
491	NA	-7.48105	5.03503	57.0663	0.99964	ABCC1	protein_coding	peak9907	ATP binding cassette subfamily C member 1 [Source:HGNC Symbol;Acc:HGNC:51]	4.51785	Inf	5.00642	301	ENSG00000103222	3'UTR					16	1	16142752	16143052	846	816	59.4608	0.964539
492	NA	4.05444	8.81892	56.7876	0.99964	NONO	protein_coding	peak26889	non-POU domain containing octamer binding [Source:HGNC Symbol;Acc:HGNC:7871]	2.44906	Inf	2.66989	301	ENSG00000147140	3'UTR					X	1	71300864	71301164	13344	12443	56.8749	0.932479
493	NA	4.8866	6.64156	51.506	0.99964	CBX3	protein_coding	peak23330	chromobox 3 [Source:HGNC Symbol;Acc:HGNC:1553]	2.95238	Inf	3.2038	301	ENSG00000122565	3'UTR					7	1	26213051	26213351	3525	2930	50.4375	0.831206
494	NA	6.35208	5.31964	49.4756	0.99964	BCL9L	protein_coding	peak4577	B cell CLL/lymphoma 9 like [Source:HGNC Symbol;Acc:HGNC:23688]	3.8389	Inf	4.17407	301	ENSG00000186174	3'UTR	CXCR5	Antisense C-X-C motif chemokine receptor 5 [Source:HGNC Symbol;Acc:HGNC:1060]	protein_coding	ENSG00000160683	11	-1	118896138	118896438	1206	1162	50.5379	0.963516
495	NA	7.65732	5.09608	55.5545	0.99964	SIRT2	protein_coding	peak12724	sirtuin 2 [Source:HGNC Symbol;Acc:HGNC:10886]	4.6399	Inf	4.8434	301	ENSG00000068903	3'UTR					19	-1	38878563	38878863	1068	1052	56.4895	0.985019
496	NA	-5.009	6.60957	54.3492	0.99964	AIP	protein_coding	peak5071	aryl hydrocarbon receptor interacting protein [Source:HGNC Symbol;Acc:HGNC:358]	3.03551	Inf	3.37949	301	ENSG00000110711	3'UTR					11	1	67490801	67491101	2554	2441	55.3064	0.955756
497	NA	-9.00113	4.18817	50.1437	0.99964	ZNF689	protein_coding	peak9439	zinc finger protein 689 [Source:HGNC Symbol;Acc:HGNC:25173]	5.45574	Inf	6.09944	301	ENSG00000156853	3'UTR	AC093249.2	Antisense	antisense	ENSG00000260167	16	-1	30602560	30602860	473	466	51.5429	0.985201
498	NA	6.17679	5.73176	45.0625	0.99964	KCTD12	protein_coding	peak7077	potassium channel tetramerization domain containing 12 [Source:HGNC Symbol;Acc:HGNC:14678]	3.74504	Inf	3.60422	301	ENSG00000178695	3'UTR					13	-1	76880174	76880474	2173	2012	42.2505	0.925909
499	NA	10.0842	3.77143	41.6385	0.99964	ETAA1	protein_coding	peak14878	ETAA1, ATR kinase activator [Source:HGNC Symbol;Acc:HGNC:24648]	6.11571	Inf	6.18035	301	ENSG00000143971	3'UTR					2	1	67410094	67410394	484	445	43.427	0.919421
500	NA	9.98482	3.92615	48.8556	0.99964	SH3D19	protein_coding	peak19738	SH3 domain containing 19 [Source:HGNC Symbol;Acc:HGNC:30418]	6.05588	Inf	6.5815	301	ENSG00000109686	3'UTR					4	-1	151120280	151120580	514	473	47.6744	0.920233
501	NA	4.76661	6.36431	45.4565	0.99964	EWSR1	protein_coding	peak17003	EWS RNA binding protein 1 [Source:HGNC Symbol;Acc:HGNC:3508]	2.89207	Inf	3.08474	301	ENSG00000182944	3'UTR					22	1	29300036	29300336	3291	2630	45.2916	0.799149
502	NA	7.47832	5.67832	68.51	0.99964	PTK7	protein_coding	peak22259	protein tyrosine kinase 7 (inactive) [Source:HGNC Symbol;Acc:HGNC:9618]	4.5396	Inf	4.73586	301	ENSG00000112655	3'UTR					6	1	43161415	43161715	1776	1464	66.3149	0.824324
503	NA	6.27988	5.44012	44.278	0.99964	CDK5RAP1	protein_coding	peak15740	CDK5 regulatory subunit associated protein 1 [Source:HGNC Symbol;Acc:HGNC:15880]	3.81385	Inf	3.75989	301	ENSG00000101391	3'UTR					20	-1	33358843	33359143	1569	1523	47.6021	0.970682
504	NA	-8.24513	4.54734	52.3131	0.99964	GTF3C4	protein_coding	peak25949	general transcription factor IIIC subunit 4 [Source:HGNC Symbol;Acc:HGNC:4667]	5.00953	Inf	5.50918	301	ENSG00000125484	3'UTR					9	1	132694651	132694951	737	716	53.7416	0.971506
505	NA	7.1581	5.14417	55.2724	0.99964	RNF115	protein_coding	peak835	ring finger protein 115 [Source:HGNC Symbol;Acc:HGNC:18154]	4.35258	Inf	4.76312	301	ENSG00000265491	3'UTR					1	-1	145744435	145744735	910	866	54.2633	0.951648
506	NA	7.84502	4.12566	37.7405	0.99964	GPHN	protein_coding	peak7645	gephyrin [Source:HGNC Symbol;Acc:HGNC:15465]	4.77107	Inf	5.00255	301	ENSG00000171723	3'UTR					14	1	67181505	67181805	533	482	37.5768	0.904315
507	NA	1.88283	9.84046	20.8494	0.99964	GNAI2	protein_coding	peak18295	G protein subunit alpha i2 [Source:HGNC Symbol;Acc:HGNC:4385]	1.14615	Inf	1.23608	301	ENSG00000114353	3'UTR					3	1	50258612	50258912	69373	23009	21.5205	0.331671
508	NA	6.47676	5.01506	44.9934	0.99964	SETD1A	protein_coding	peak10019	SET domain containing 1A [Source:HGNC Symbol;Acc:HGNC:29010]	3.94447	Inf	4.24246	301	ENSG00000099381	3'UTR	AC135048.4	Antisense	TEC	ENSG00000279196	16	1	30984365	30984665	795	778	46.1799	0.978616
509	NA	-5.84273	5.58073	48.2351	0.99964	TRIM41	protein_coding	peak21282	tripartite motif containing 41 [Source:HGNC Symbol;Acc:HGNC:19013]	3.56239	Inf	3.91632	301	ENSG00000146063	3'UTR					5	1	181235505	181235805	1199	1185	48.7409	0.988324
510	NA	5.55125	5.63784	47.0316	0.99964	MTIF2	protein_coding	peak13954	mitochondrial translational initiation factor 2 [Source:HGNC Symbol;Acc:HGNC:7441]	3.38748	Inf	3.71403	301	ENSG00000085760	3'UTR					2	-1	55236623	55236923	1703	1661	46.9115	0.975338
511	NA	9.85515	4.22342	52.418	0.99964	PPP2R5A	protein_coding	peak2696	protein phosphatase 2 regulatory subunit B'alpha [Source:HGNC Symbol;Acc:HGNC:9309]	6.01428	Inf	6.17692	301	ENSG00000066027	3'UTR					1	1	212361558	212361858	630	606	51.7772	0.961905
512	NA	-3.81807	6.66098	39.0465	0.99964	NFE2L1	protein_coding	peak10789	nuclear factor, erythroid 2 like 1 [Source:HGNC Symbol;Acc:HGNC:7781]	2.3316	Inf	2.60291	301	ENSG00000082641	3'UTR					17	1	48061182	48061482	2851	2712	39.0214	0.951245
513	NA	5.98295	5.53336	49.5526	0.99964	EXOSC7	protein_coding	peak18251	exosome component 7 [Source:HGNC Symbol;Acc:HGNC:28112]	3.65783	Inf	3.97797	301	ENSG00000075914	3'UTR					3	1	45011172	45011472	1608	1282	49.9103	0.797264
514	NA	-5.1958	6.16505	51.9299	0.99964	HMGCS1	protein_coding	peak19937	3-hydroxy-3-methylglutaryl-CoA synthase 1 [Source:HGNC Symbol;Acc:HGNC:5007]	3.17671	Inf	3.55144	301	ENSG00000112972	3'UTR	AC114947.2	Antisense	antisense	ENSG00000261604	5	-1	43289396	43289696	4275	3858	53.1713	0.902456
515	NA	9.52861	4.62094	51.9047	0.99964	SART3	protein_coding	peak5909	squamous cell carcinoma antigen recognized by T cells 3 [Source:HGNC Symbol;Acc:HGNC:16860]	5.83077	Inf	5.4243	301	ENSG00000075856	3'UTR	FICD	Antisense FIC domain containing [Source:HGNC Symbol;Acc:HGNC:18416]	protein_coding	ENSG00000198855	12	-1	108522687	108522987	860	789	52.7883	0.917442
516	NA	-5.79222	4.95939	39.8664	0.99964	INTS6	protein_coding	peak7047	integrator complex subunit 6 [Source:HGNC Symbol;Acc:HGNC:14879]	3.54685	Inf	3.96102	301	ENSG00000102786	3'UTR					13	-1	51365225	51365525	870	838	42.111	0.963218
517	NA	5.37651	6.24073	54.1668	0.99964	SZRD1	protein_coding	peak1634	SUZ RNA binding domain containing 1 [Source:HGNC Symbol;Acc:HGNC:30232]	3.29435	Inf	3.60524	301	ENSG00000055070	3'UTR	SPATA21	Antisense spermatogenesis associated 21 [Source:HGNC Symbol;Acc:HGNC:28026]	protein_coding	ENSG00000187144	1	1	16397843	16398143	2185	2060	53.9854	0.942792
518	NA	5.41271	5.79338	46.5861	0.99964	GGPS1	protein_coding	peak2814	geranylgeranyl diphosphate synthase 1 [Source:HGNC Symbol;Acc:HGNC:4249]	3.31712	Inf	3.53632	301	ENSG00000152904	3'UTR					1	1	235342793	235343093	1807	1751	48.3541	0.969009
519	NA	-7.6175	4.66922	50.7584	0.99964	TFCP2	protein_coding	peak5644	transcription factor CP2 [Source:HGNC Symbol;Acc:HGNC:11748]	4.6684	Inf	5.20573	301	ENSG00000135457	3'UTR					12	-1	51094840	51095140	824	807	52.1202	0.979369
520	NA	5.08733	6.58654	53.3809	0.99964	PRPS1	protein_coding	peak26983	phosphoribosyl pyrophosphate synthetase 1 [Source:HGNC Symbol;Acc:HGNC:9462]	3.11796	Inf	3.3498	301	ENSG00000147224	3'UTR					X	1	107650726	107651026	2713	2664	53.8671	0.981939
521	NA	-12.2437	3.63597	55.0373	0.99964	TRIM58	protein_coding	peak2852	tripartite motif containing 58 [Source:HGNC Symbol;Acc:HGNC:24150]	7.50418	Inf	8.01786	301	ENSG00000162722	3'UTR					1	1	247879840	247880140	253	243	54.9177	0.960474
522	NA	3.11188	10.3033	45.3633	0.99964	RPS15A	protein_coding	peak9357	ribosomal protein S15a [Source:HGNC Symbol;Acc:HGNC:10389]	1.90809	Inf	2.06292	301	ENSG00000134419	3'UTR					16	-1	18782966	18783266	43258	39990	44.8061	0.924453
523	NA	-5.07842	6.12566	46.4395	0.99964	PALLD	protein_coding	peak19294	palladin, cytoskeletal associated protein [Source:HGNC Symbol;Acc:HGNC:17068]	3.11502	Inf	3.34053	301	ENSG00000129116	3'UTR	CBR4	Antisense carbonyl reductase 4 [Source:HGNC Symbol;Acc:HGNC:25891]	protein_coding	ENSG00000145439	4	1	168928118	168928418	2692	2523	48.3401	0.937221
524	NA	5.81048	5.67651	50.2784	0.99964	SNAPIN	protein_coding	peak2355	SNAP associated protein [Source:HGNC Symbol;Acc:HGNC:17145]	3.56589	Inf	3.83624	301	ENSG00000143553	3'UTR	ILF2	Antisense interleukin enhancer binding factor 2 [Source:HGNC Symbol;Acc:HGNC:6037]	protein_coding	ENSG00000143621	1	1	153661532	153661832	1534	1411	50.1134	0.919817
525	NA	5.73985	5.44865	44.9761	0.99964	POLDIP3	protein_coding	peak16862	DNA polymerase delta interacting protein 3 [Source:HGNC Symbol;Acc:HGNC:23782]	3.52472	Inf	3.75879	301	ENSG00000100227	3'UTR					22	-1	42583722	42584022	1320	1259	46.6235	0.953788
526	NA	-4.08404	7.59282	51.0568	0.99964	URM1	protein_coding	peak25881	ubiquitin related modifier 1 [Source:HGNC Symbol;Acc:HGNC:28378]	2.51054	Inf	2.77045	301	ENSG00000167118	3'UTR					9	1	128390434	128390734	6154	6017	50.9837	0.977738
527	NA	-5.4269	6.12433	54.0387	0.99964	COPZ1	protein_coding	peak6418	coatomer protein complex subunit zeta 1 [Source:HGNC Symbol;Acc:HGNC:2243]	3.33842	Inf	3.68315	301	ENSG00000111481	3'UTR					12	1	54350578	54350878	2355	2280	55.0645	0.968153
528	NA	-5.39914	5.98162	52.1688	0.99964	DHX33	protein_coding	peak11183	DEAH-box helicase 33 [Source:HGNC Symbol;Acc:HGNC:16718]	3.32157	Inf	3.67517	301	ENSG00000005100	3'UTR					17	-1	5440917	5441217	2061	2005	54.7641	0.972829
529	NA	-7.33325	4.94136	55.298	0.99964	ROR1	protein_coding	peak2015	receptor tyrosine kinase like orphan receptor 1 [Source:HGNC Symbol;Acc:HGNC:10256]	4.51204	Inf	5.0425	301	ENSG00000185483	3'UTR					1	1	64181200	64181500	567	550	54.5073	0.970018
530	NA	-6.4413	5.07142	48.3505	0.99964	ROBO1	protein_coding	peak17552	roundabout guidance receptor 1 [Source:HGNC Symbol;Acc:HGNC:10249]	3.96456	Inf	4.42943	301	ENSG00000169855	3'UTR					3	-1	78597238	78597538	1098	1040	47.5212	0.947177
531	NA	9.55967	4.14154	52.9491	0.99964	SLC35E1	protein_coding	peak12591	solute carrier family 35 member E1 [Source:HGNC Symbol;Acc:HGNC:20803]	5.88473	Inf	6.43779	301	ENSG00000127526	3'UTR					19	-1	16550845	16551145	552	520	53.5558	0.942029
532	NA	5.85881	5.84764	53.3687	0.99964	ZDHHC5	protein_coding	peak4914	zinc finger DHHC-type containing 5 [Source:HGNC Symbol;Acc:HGNC:18472]	3.60669	Inf	3.85995	301	ENSG00000156599	3'UTR					11	1	57700883	57701183	1605	1533	53.6641	0.95514
533	NA	6.76182	5.15465	49.9818	0.99964	OXLD1	protein_coding	peak11840	oxidoreductase like domain containing 1 [Source:HGNC Symbol;Acc:HGNC:27901]	4.16339	Inf	4.40973	301	ENSG00000204237	3'UTR					17	-1	81665040	81665340	1056	1024	51.0127	0.969697
534	NA	-5.78767	6.61147	57.8789	0.99964	ARL2	protein_coding	peak4992	ADP ribosylation factor like GTPase 2 [Source:HGNC Symbol;Acc:HGNC:693]	3.56461	Inf	3.6208	301	ENSG00000213465	3'UTR					11	1	65021882	65022182	3063	3019	59.6903	0.985635
535	NA	4.61398	6.45502	47.1697	0.99964	FBRS	protein_coding	peak10006	fibrosin [Source:HGNC Symbol;Acc:HGNC:20442]	2.84184	Inf	3.09444	301	ENSG00000156860	3'UTR					16	1	30670508	30670808	2198	2134	49.2151	0.970883
536	NA	5.37817	5.89213	49.7502	0.99964	IPO7	protein_coding	peak4710	importin 7 [Source:HGNC Symbol;Acc:HGNC:9852]	3.31284	Inf	3.65527	301	ENSG00000205339	3'UTR					11	1	9445925	9446225	1828	1743	50.9667	0.953501
537	NA	9.2344	4.40983	51.1195	0.99964	NUP35	protein_coding	peak15306	nucleoporin 35 [Source:HGNC Symbol;Acc:HGNC:29797]	5.69013	Inf	5.68879	301	ENSG00000163002	3'UTR					2	1	183161382	183161682	597	541	49.1516	0.906198
538	NA	2.23121	11.0358	29.7491	0.99964	MT1E	protein_coding	peak10079	metallothionein 1E [Source:HGNC Symbol;Acc:HGNC:7397]	1.37687	Inf	1.47052	301	ENSG00000169715	3'UTR					16	1	56626812	56627112	54432	49477	29.5149	0.908969
539	NA	11.4227	3.75087	55.8627	0.99964	PCGF1	protein_coding	peak14063	polycomb group ring finger 1 [Source:HGNC Symbol;Acc:HGNC:17615]	7.04929	Inf	7.74709	301	ENSG00000115289	3'UTR					2	-1	74505044	74505344	680	472	58.6504	0.694118
540	NA	2.90022	9.04527	37.8941	0.99964	MRPL22	protein_coding	peak21153	mitochondrial ribosomal protein L22 [Source:HGNC Symbol;Acc:HGNC:14480]	1.7911	Inf	1.93349	301	ENSG00000082515	3'UTR					5	1	154966670	154966970	17060	15383	38.1988	0.9017
541	NA	-4.45656	7.31614	55.9072	0.99964	VPS4A	protein_coding	peak10165	vacuolar protein sorting 4 homolog A [Source:HGNC Symbol;Acc:HGNC:13488]	2.75451	Inf	3.06473	301	ENSG00000132612	3'UTR	COG8	Antisense component of oligomeric golgi complex 8 [Source:HGNC Symbol;Acc:HGNC:18623]	protein_coding	ENSG00000213380	16	1	69324744	69325044	5047	4578	54.6073	0.907074
542	NA	7.66003	4.62471	49.2087	0.99964	HSBP1L1	protein_coding	peak12320	heat shock factor binding protein 1 like 1 [Source:HGNC Symbol;Acc:HGNC:37243]	4.73562	Inf	5.13386	301	ENSG00000226742	3'UTR	TXNL4A	Antisense thioredoxin like 4A [Source:HGNC Symbol;Acc:HGNC:30551]	protein_coding	ENSG00000141759	18	1	79970514	79970814	961	880	52.067	0.915713
543	NA	4.52725	6.34957	42.8769	0.99964	ACOT9	protein_coding	peak26324	acyl-CoA thioesterase 9 [Source:HGNC Symbol;Acc:HGNC:17152]	2.79901	Inf	2.95092	301	ENSG00000123130	3'UTR					X	-1	23703676	23703976	2869	2772	45.7796	0.96619
544	NA	-4.07558	10.0334	70.4064	0.99964	FN1	protein_coding	peak14498	fibronectin 1 [Source:HGNC Symbol;Acc:HGNC:3778]	2.5206	Inf	2.77275	301	ENSG00000115414	3'UTR					2	-1	215360866	215361166	25431	24484	69.9353	0.962762
545	NA	-7.04833	4.53937	42.9606	0.99964	CCNE1	protein_coding	peak13344	cyclin E1 [Source:HGNC Symbol;Acc:HGNC:1589]	4.36112	Inf	4.85304	301	ENSG00000105173	3'UTR					19	1	29824011	29824311	694	675	48.843	0.972622
546	NA	-6.1211	5.3789	51.1907	0.99964	DYRK1A	protein_coding	peak16466	dual specificity tyrosine phosphorylation regulated kinase 1A [Source:HGNC Symbol;Acc:HGNC:3091]	3.79341	Inf	4.23723	301	ENSG00000157540	3'UTR					21	1	37514875	37515175	1148	1100	49.5636	0.958188
547	NA	6.84668	5.7526	48.0777	0.99964	PRRX1	protein_coding	peak2495	paired related homeobox 1 [Source:HGNC Symbol;Acc:HGNC:9142]	4.24342	Inf	3.8804	301	ENSG00000116132	3'UTR					1	1	170739098	170739398	946	899	47.4627	0.950317
548	NA	5.5606	5.64899	48.3014	0.99964	ZFAND2B	protein_coding	peak15468	zinc finger AN1-type containing 2B [Source:HGNC Symbol;Acc:HGNC:25206]	3.44812	Inf	3.8053	301	ENSG00000158552	3'UTR					2	1	219209348	219209648	1260	1212	48.5487	0.961905
549	NA	3.09589	11.3753	48.4343	0.99964	VIM	protein_coding	peak3476	vimentin [Source:HGNC Symbol;Acc:HGNC:12692]	1.92178	Inf	2.082	301	ENSG00000026025	3'UTR					10	1	17237291	17237591	56883	51667	48.3975	0.908303
550	NA	7.09326	5.13891	50.9434	0.99964	HAUS5	protein_coding	peak13387	HAUS augmin like complex subunit 5 [Source:HGNC Symbol;Acc:HGNC:29130]	4.40603	Inf	4.52722	301	ENSG00000249115	3'UTR					19	1	35623307	35623607	1027	1009	51.3687	0.982473
551	NA	9.97559	4.06588	52.9821	0.99964	EID2B	protein_coding	peak12737	EP300 interacting inhibitor of differentiation 2B [Source:HGNC Symbol;Acc:HGNC:26796]	6.19846	Inf	6.68285	301	ENSG00000176401	3'UTR					19	-1	39531538	39531838	423	393	51.9924	0.929078
552	NA	-6.8716	5.54932	64.8675	0.99964	JOSD2	protein_coding	peak12882	Josephin domain containing 2 [Source:HGNC Symbol;Acc:HGNC:28853]	4.27064	Inf	4.77453	301	ENSG00000161677	3'UTR					19	-1	50505999	50506299	1624	1289	65.8666	0.793719
553	NA	3.54067	8.73154	48.3445	0.99964	TBCB	protein_coding	peak13404	tubulin folding cofactor B [Source:HGNC Symbol;Acc:HGNC:1989]	2.20122	Inf	2.37536	301	ENSG00000105254	3'UTR					19	1	36125643	36125943	12660	12247	49.3351	0.967378
554	NA	8.81637	4.20338	50.4025	0.99964	COQ8A	protein_coding	peak2772	coenzyme Q8A [Source:HGNC Symbol;Acc:HGNC:16812]	5.48149	Inf	6.08936	301	ENSG00000163050	3'UTR					1	1	226987242	226987542	527	518	51.5116	0.982922
555	NA	4.21236	6.01218	36.4066	0.99964	SLC37A4	protein_coding	peak4583	solute carrier family 37 member 4 [Source:HGNC Symbol;Acc:HGNC:4061]	2.62127	Inf	2.79915	301	ENSG00000137700	3'UTR	TRAPPC4	Antisense trafficking protein particle complex 4 [Source:HGNC Symbol;Acc:HGNC:19943]	protein_coding	ENSG00000196655	11	-1	119024356	119024656	1977	1741	36.5221	0.880627
556	NA	-7.40048	4.9504	45.864	0.99964	ANKFY1	protein_coding	peak11155	ankyrin repeat and FYVE domain containing 1 [Source:HGNC Symbol;Acc:HGNC:20763]	4.60654	Inf	4.46199	301	ENSG00000185722	3'UTR	CYB5D2	Antisense cytochrome b5 domain containing 2 [Source:HGNC Symbol;Acc:HGNC:28471]	protein_coding	ENSG00000167740	17	-1	4163820	4164120	828	742	49.9245	0.896135
557	NA	7.40859	3.99771	34.2539	0.99964	GMDS	protein_coding	peak21288	GDP-mannose 4,6-dehydratase [Source:HGNC Symbol;Acc:HGNC:4369]	4.61812	Inf	4.92295	301	ENSG00000112699	3'UTR					6	-1	1623807	1624107	547	466	37.8391	0.85192
558	NA	9.31184	4.54336	41.97	0.99964	RBSN	protein_coding	peak17260	rabenosyn, RAB effector [Source:HGNC Symbol;Acc:HGNC:20759]	5.80638	Inf	4.80367	301	ENSG00000131381	3'UTR					3	-1	15070070	15070370	925	722	43.0693	0.780541
559	NA	3.76234	7.26208	42.4985	0.99964	RNASEH2C	protein_coding	peak4327	ribonuclease H2 subunit C [Source:HGNC Symbol;Acc:HGNC:24116]	2.34721	Inf	2.51089	301	ENSG00000172922	3'UTR					11	-1	65719687	65719987	4240	3989	42.4863	0.940802
560	NA	-4.7753	5.99334	43.0741	0.99964	IPO4	protein_coding	peak7936	importin 4 [Source:HGNC Symbol;Acc:HGNC:19426]	2.98236	Inf	3.1999	301	ENSG00000196497	3'UTR	REC8	Antisense REC8 meiotic recombination protein [Source:HGNC Symbol;Acc:HGNC:16879]	protein_coding	ENSG00000100918	14	-1	24180224	24180524	2124	2032	44.6097	0.956685
561	NA	4.83105	7.57441	66.8152	0.99964	NEDD8	protein_coding	peak7946	neural precursor cell expressed, developmentally down-regulated 8 [Source:HGNC Symbol;Acc:HGNC:7732]	3.0188	Inf	3.2838	301	ENSG00000129559	3'UTR					14	-1	24216862	24217162	6172	5930	66.8067	0.960791
562	NA	4.8739	6.05054	46.3132	0.99964	MRPL47	protein_coding	peak17946	mitochondrial ribosomal protein L47 [Source:HGNC Symbol;Acc:HGNC:16652]	3.04629	Inf	3.31209	301	ENSG00000136522	3'UTR					3	-1	179588834	179589134	2481	2061	46.7584	0.830713
563	NA	4.52576	6.4283	44.6809	0.99964	CDC5L	protein_coding	peak22288	cell division cycle 5 like [Source:HGNC Symbol;Acc:HGNC:1743]	2.82998	Inf	2.98804	301	ENSG00000096401	3'UTR					6	1	44446742	44447042	2862	2723	44.6324	0.951433
564	NA	4.83692	6.19706	45.1583	0.99964	TOP1MT	protein_coding	peak24337	DNA topoisomerase I mitochondrial [Source:HGNC Symbol;Acc:HGNC:29787]	3.02479	Inf	3.17691	301	ENSG00000184428	3'UTR					8	-1	143309359	143309659	2087	2025	45.7284	0.970292
565	NA	-7.59459	4.25297	43.0975	0.99964	ZNF830	protein_coding	peak10591	zinc finger protein 830 [Source:HGNC Symbol;Acc:HGNC:28291]	4.74997	Inf	5.29206	301	ENSG00000198783	3'UTR	CCT6B	Antisense chaperonin containing TCP1 subunit 6B [Source:HGNC Symbol;Acc:HGNC:1621]	protein_coding	ENSG00000132141	17	1	34962886	34963186	532	496	44.1855	0.932331
566	NA	3.40937	8.11061	43.3242	0.99964	SRSF1	protein_coding	peak11639	serine and arginine rich splicing factor 1 [Source:HGNC Symbol;Acc:HGNC:10780]	2.13397	Inf	2.30642	301	ENSG00000136450	3'UTR					17	-1	58003495	58003795	9273	7845	42.5007	0.846005
567	NA	-4.5644	7.23148	57.6959	0.99964	SYNGR2	protein_coding	peak11007	synaptogyrin 2 [Source:HGNC Symbol;Acc:HGNC:11499]	2.85774	Inf	3.16923	301	ENSG00000108639	3'UTR					17	1	78172422	78172722	4823	4730	58.904	0.980717
568	NA	-6.19532	6.05194	68.5957	0.99964	A1BG	protein_coding	peak12964	alpha-1-B glycoprotein [Source:HGNC Symbol;Acc:HGNC:5]	3.87951	Inf	4.33354	301	ENSG00000121410	3'UTR					19	-1	58346868	58347168	1344	1338	68.0815	0.995536
569	NA	7.18814	5.37443	61.7844	0.99964	NCSTN	protein_coding	peak2435	nicastrin [Source:HGNC Symbol;Acc:HGNC:17091]	4.50144	Inf	4.81614	301	ENSG00000162736	3'UTR					1	1	160358648	160358948	1217	1148	61.4547	0.943303
570	NA	-4.20046	6.03645	38.9471	0.99964	IRF2BP2	protein_coding	peak1399	interferon regulatory factor 2 binding protein 2 [Source:HGNC Symbol;Acc:HGNC:21729]	2.63223	Inf	2.9382	301	ENSG00000168264	3'UTR					1	-1	234605759	234606059	1992	1901	38.9763	0.954317
571	NA	-3.92046	8.01864	48.242	0.99964	JUNB	protein_coding	peak13184	JunB proto-oncogene, AP-1 transcription factor subunit [Source:HGNC Symbol;Acc:HGNC:6205]	2.45712	Inf	2.70133	301	ENSG00000171223	3'UTR	HOOK2	Antisense hook microtubule tethering protein 2 [Source:HGNC Symbol;Acc:HGNC:19885]	protein_coding	ENSG00000095066	19	1	12793011	12793311	6963	6376	48.1675	0.915697
572	NA	-5.04834	7.03716	64.2952	0.99964	HSPA1B	protein_coding	peak22138	heat shock protein family A (Hsp70) member 1B [Source:HGNC Symbol;Acc:HGNC:5233]	3.16656	Inf	3.50317	301	ENSG00000204388	3'UTR					6	1	31829954	31830254	5322	5218	64.725	0.980458
573	NA	4.27564	6.60575	45.0534	0.99964	GPAT4	protein_coding	peak24586	glycerol-3-phosphate acyltransferase 4 [Source:HGNC Symbol;Acc:HGNC:20880]	2.68277	Inf	2.94848	301	ENSG00000158669	3'UTR					8	1	41621615	41621915	2368	2290	45.6131	0.967061
574	NA	4.69252	7.02793	54.9285	0.99964	GJA1	protein_coding	peak22485	gap junction protein alpha 1 [Source:HGNC Symbol;Acc:HGNC:4274]	2.94789	Inf	3.18476	301	ENSG00000152661	3'UTR					6	1	121449423	121449723	3411	3252	53.9935	0.953386
575	NA	3.15794	7.71726	37.5951	0.99964	MRPL40	protein_coding	peak16927	mitochondrial ribosomal protein L40 [Source:HGNC Symbol;Acc:HGNC:14491]	1.9852	Inf	2.1594	301	ENSG00000185608	3'UTR	HIRA/C22orf39	Antisense histone cell cycle regulator [Source:HGNC Symbol;Acc:HGNC:4916]/chromosome 22 open reading frame 39 [Source:HGNC Symbol;Acc:HGNC:27012]	protein_coding	ENSG00000100084,ENSG00000242259	22	1	19435774	19436074	5835	5570	37.3937	0.954584
576	NA	6.24083	5.69636	57.4528	0.99964	CHMP4B	protein_coding	peak16141	charged multivesicular body protein 4B [Source:HGNC Symbol;Acc:HGNC:16171]	3.92413	Inf	4.24173	301	ENSG00000101421	3'UTR					20	1	33854063	33854363	1694	1559	56.7781	0.920307
577	NA	-8.7759	4.0093	46.3854	0.99964	WDR92	protein_coding	peak14006	WD repeat domain 92 [Source:HGNC Symbol;Acc:HGNC:25176]	5.52065	Inf	6.16653	301	ENSG00000243667	3'UTR					2	-1	68129862	68130162	514	492	53.0793	0.957198
578	NA	-5.79209	5.8764	55.2777	0.99964	SLC25A13	protein_coding	peak22965	solute carrier family 25 member 13 [Source:HGNC Symbol;Acc:HGNC:10983]	3.64602	Inf	3.9386	301	ENSG00000004864	3'UTR					7	-1	96120220	96120520	2129	2047	56.7406	0.961484
579	NA	-6.47142	5.44652	58.341	0.99964	LYPLA2	protein_coding	peak1680	lysophospholipase II [Source:HGNC Symbol;Acc:HGNC:6738]	4.07662	Inf	4.51857	301	ENSG00000011009	3'UTR					1	1	23795240	23795540	1555	1543	59.7006	0.992283
580	NA	2.76959	10.8113	41.552	0.99964	TKT	protein_coding	peak17491	transketolase [Source:HGNC Symbol;Acc:HGNC:11834]	1.74571	Inf	1.89919	301	ENSG00000163931	3'UTR					3	-1	53225648	53225948	48845	47267	42.0826	0.967694
581	NA	-4.73177	6.02651	43.9716	0.99964	AREL1	protein_coding	peak8184	apoptosis resistant E3 ubiquitin protein ligase 1 [Source:HGNC Symbol;Acc:HGNC:20363]	2.98406	Inf	3.2258	301	ENSG00000119682	3'UTR					14	-1	74661254	74661554	1964	1908	44.0755	0.971487
582	NA	-5.63116	5.33353	46.4794	0.99964	ZC3H4	protein_coding	peak12833	zinc finger CCCH-type containing 4 [Source:HGNC Symbol;Acc:HGNC:17808]	3.55201	Inf	3.96991	301	ENSG00000130749	3'UTR					19	-1	47064189	47064489	1130	1078	47.7273	0.953982
583	NA	-7.85656	4.80838	59.0243	0.99964	GFPT1	protein_coding	peak14015	glutamine--fructose-6-phosphate transaminase 1 [Source:HGNC Symbol;Acc:HGNC:4241]	4.95664	Inf	5.48915	301	ENSG00000198380	3'UTR					2	-1	69325272	69325572	903	833	57.4562	0.922481
584	NA	-7.26303	5.04633	57.4096	0.99964	RGMB	protein_coding	peak20852	repulsive guidance molecule BMP co-receptor b [Source:HGNC Symbol;Acc:HGNC:26896]	4.58839	Inf	5.04957	301	ENSG00000174136	3'UTR					5	1	98796190	98796490	871	845	57.3148	0.970149
585	NA	5.95323	5.52127	51.3256	0.99964	CENPS	protein_coding	peak1581	centromere protein S [Source:HGNC Symbol;Acc:HGNC:23163]	3.76229	Inf	4.05246	301	ENSG00000175279	3'UTR					1	1	10442510	10442810	1463	1371	50.8001	0.937116
586	NA	-4.77118	7.61574	65.9232	0.99964	COL1A1	protein_coding	peak11601	collagen type I alpha 1 chain [Source:HGNC Symbol;Acc:HGNC:2197]	3.01579	Inf	3.28815	301	ENSG00000108821	3'UTR					17	-1	50185232	50185532	11780	3461	64.5363	0.293803
587	NA	-5.76812	5.91233	57.6444	0.99964	ERO1A	protein_coding	peak8054	endoplasmic reticulum oxidoreductase 1 alpha [Source:HGNC Symbol;Acc:HGNC:13280]	3.64863	Inf	4.0081	301	ENSG00000197930	3'UTR					14	-1	52643300	52643600	2145	2056	58.5404	0.958508
588	NA	-8.51651	4.98896	67.3447	0.99964	AGRN	protein_coding	peak1510	agrin [Source:HGNC Symbol;Acc:HGNC:329]	5.3883	Inf	5.68826	301	ENSG00000188157	3'UTR					1	1	1055814	1056114	1335	1297	67.3647	0.971536
589	NA	6.73513	5.43797	57.7866	0.99964	SRSF11	protein_coding	peak2037	serine and arginine rich splicing factor 11 [Source:HGNC Symbol;Acc:HGNC:10782]	4.26189	Inf	4.52217	301	ENSG00000116754	3'UTR					1	1	70251703	70252003	1384	1341	57.0209	0.968931
590	NA	-4.73014	6.21844	49.0125	0.99964	ACSL3	protein_coding	peak15482	acyl-CoA synthetase long chain family member 3 [Source:HGNC Symbol;Acc:HGNC:3570]	2.99575	Inf	3.33207	301	ENSG00000123983	3'UTR					2	1	222941924	222942224	2113	1961	50.9062	0.928064
591	NA	-4.08922	5.78666	35.7885	0.99964	SETD3	protein_coding	peak8276	SET domain containing 3 [Source:HGNC Symbol;Acc:HGNC:20493]	2.59144	Inf	2.89555	301	ENSG00000183576	3'UTR					14	-1	99397750	99398050	1703	1541	36.5062	0.904874
592	NA	10.8217	4.3009	68.2675	0.99964	CCND2	protein_coding	peak6138	cyclin D2 [Source:HGNC Symbol;Acc:HGNC:1583]	6.86099	Inf	7.13666	301	ENSG00000118971	3'UTR					12	1	4305051	4305351	4477	4319	63.9099	0.964709
593	NA	7.31781	4.70172	46.8993	0.99964	ATRN	protein_coding	peak16007	attractin [Source:HGNC Symbol;Acc:HGNC:885]	4.64813	Inf	4.90799	301	ENSG00000088812	3'UTR					20	1	3650820	3651120	837	713	47.885	0.851852
594	NA	-4.59023	7.11832	56.8402	0.99964	DNPH1	protein_coding	peak21551	2'-deoxynucleoside 5'-phosphate N-hydrolase 1 [Source:HGNC Symbol;Acc:HGNC:21218]	2.91639	Inf	3.19552	301	ENSG00000112667	3'UTR					6	-1	43225633	43225933	4693	4600	57.2685	0.980183
595	NA	-4.06545	7.55279	48.3897	0.99964	CDK4	protein_coding	peak5744	cyclin dependent kinase 4 [Source:HGNC Symbol;Acc:HGNC:1773]	2.58306	Inf	2.72819	301	ENSG00000135446	3'UTR	TSPAN31	Antisense tetraspanin 31 [Source:HGNC Symbol;Acc:HGNC:10539]	protein_coding	ENSG00000135452	12	-1	57748236	57748536	6372	5870	49.154	0.921218
596	NA	8.25633	4.38336	51.463	0.99964	FAM117A	protein_coding	peak11598	family with sequence similarity 117 member A [Source:HGNC Symbol;Acc:HGNC:24179]	5.24652	Inf	5.79241	301	ENSG00000121104	3'UTR	AC015795.1	Antisense	antisense	ENSG00000250751	17	-1	49710330	49710630	600	579	53.2211	0.965
597	NA	3.8246	7.18944	41.7734	0.99964	CSE1L	protein_coding	peak16264	chromosome segregation 1 like [Source:HGNC Symbol;Acc:HGNC:2431]	2.43175	Inf	2.52591	301	ENSG00000124207	3'UTR					20	1	49096287	49096587	6637	5521	42.1257	0.831852
598	NA	7.3673	4.62094	47.4615	0.99964	IFT57	protein_coding	peak17624	intraflagellar transport 57 [Source:HGNC Symbol;Acc:HGNC:17367]	4.68434	Inf	5.02208	301	ENSG00000114446	3'UTR					3	-1	108162270	108162570	815	707	49.1061	0.867485
599	NA	5.22517	5.92921	49.6418	0.99964	ERBIN	protein_coding	peak20698	erbb2 interacting protein [Source:HGNC Symbol;Acc:HGNC:15842]	3.32263	Inf	3.57899	301	ENSG00000112851	3'UTR					5	1	66080211	66080511	1588	1429	50.4199	0.899874
600	NA	9.12929	4.33353	49.8906	0.99964	LARP4B	protein_coding	peak2854	La ribonucleoprotein domain family member 4B [Source:HGNC Symbol;Acc:HGNC:28987]	5.81021	Inf	5.7339	301	ENSG00000107929	3'UTR					10	-1	809546	809846	700	609	49.8177	0.87
601	NA	8.14639	4.51925	46.496	0.99964	RAB14	protein_coding	peak25266	RAB14, member RAS oncogene family [Source:HGNC Symbol;Acc:HGNC:16524]	5.18872	Inf	5.11739	301	ENSG00000119396	3'UTR					9	-1	121179293	121179593	1087	888	47.9155	0.816927
602	NA	-7.06712	5.1805	58.512	0.99964	DENND5A	protein_coding	peak4067	DENN domain containing 5A [Source:HGNC Symbol;Acc:HGNC:19344]	4.50435	Inf	4.89051	301	ENSG00000184014	3'UTR					11	-1	9138825	9139125	879	852	59.2887	0.969283
603	NA	6.25091	5.72826	49.1648	0.99964	ATP2B4	protein_coding	peak2640	ATPase plasma membrane Ca2+ transporting 4 [Source:HGNC Symbol;Acc:HGNC:817]	3.98608	Inf	3.79071	301	ENSG00000058668	3'UTR					1	1	203743777	203744077	2249	2156	48.0993	0.958648
604	NA	7.68396	4.97129	54.3386	0.99964	C5orf24	protein_coding	peak20983	chromosome 5 open reading frame 24 [Source:HGNC Symbol;Acc:HGNC:26746]	4.9003	Inf	4.97136	301	ENSG00000181904	3'UTR					5	1	134859434	134859734	813	764	53.873	0.939729
605	NA	4.90009	6.11497	49.1443	0.99964	PDCD2	protein_coding	peak21949	programmed cell death 2 [Source:HGNC Symbol;Acc:HGNC:8762]	3.12496	Inf	3.42882	301	ENSG00000071994	3'UTR					6	-1	170577360	170577660	2382	2217	47.9689	0.93073
606	NA	-5.53156	5.63784	50.9092	0.99964	NELFB	protein_coding	peak25995	negative elongation factor complex member B [Source:HGNC Symbol;Acc:HGNC:24324]	3.52769	Inf	3.91568	301	ENSG00000188986	3'UTR					9	1	137273243	137273543	1571	1472	52.7126	0.936983
607	NA	-7.55986	4.29618	44.5042	0.99964	AKAP17A	protein_coding	peak26687	A-kinase anchoring protein 17A [Source:HGNC Symbol;Acc:HGNC:18783]	4.8216	Inf	5.33632	301	ENSG00000197976	3'UTR					X	1	1602215	1602515	487	447	45.7136	0.917864
608	NA	-9.70893	4.86688	74.8488	0.99964	SDC3	protein_coding	peak292	syndecan 3 [Source:HGNC Symbol;Acc:HGNC:10660]	6.19437	Inf	6.04717	301	ENSG00000162512	3'UTR					1	-1	30869469	30869769	704	680	74.0103	0.965909
609	NA	4.6865	6.3208	47.9789	0.99964	MT1F	protein_coding	peak10082	metallothionein 1F [Source:HGNC Symbol;Acc:HGNC:7398]	2.99849	Inf	3.20921	301	ENSG00000198417	3'UTR					16	1	56659004	56659304	2810	2646	51.2698	0.941637
610	NA	-4.55604	6.40106	47.2857	0.99964	DAG1	protein_coding	peak18284	dystroglycan 1 [Source:HGNC Symbol;Acc:HGNC:2666]	2.91776	Inf	3.16807	301	ENSG00000173402	3'UTR					3	1	49535314	49535614	2836	2698	49.2417	0.95134
611	NA	6.41343	5.1468	48.2789	0.99964	LENG8	protein_coding	peak13665	leukocyte receptor cluster member 8 [Source:HGNC Symbol;Acc:HGNC:15500]	4.1094	Inf	4.28928	301	ENSG00000167615	3'UTR	LENG9	Antisense leukocyte receptor cluster member 9 [Source:HGNC Symbol;Acc:HGNC:16306]	protein_coding	ENSG00000275183	19	1	54461718	54462018	1038	872	49.3005	0.840077
612	NA	-8.38219	4.59426	59.3925	0.99964	SCARB1	protein_coding	peak6077	scavenger receptor class B member 1 [Source:HGNC Symbol;Acc:HGNC:1664]	5.37097	Inf	5.92377	301	ENSG00000073060	3'UTR					12	-1	124777632	124777932	1039	999	59.8028	0.961501
613	NA	3.85895	7.21969	45.6297	0.99964	TAF6	protein_coding	peak22994	TATA-box binding protein associated factor 6 [Source:HGNC Symbol;Acc:HGNC:11540]	2.47337	Inf	2.67968	301	ENSG00000106290	3'UTR	AP4M1	Antisense adaptor related protein complex 4 subunit mu 1 [Source:HGNC Symbol;Acc:HGNC:574]	protein_coding	ENSG00000221838	7	-1	100107073	100107373	3976	3682	45.3542	0.926056
614	NA	6.95839	4.65822	42.7919	0.99964	AC010132.3	protein_coding	peak22807		4.46649	Inf	4.57269	301	ENSG00000256646	3'UTR					7	-1	42909275	42909575	722	694	44.902	0.961219
615	NA	-7.44088	4.77143	55.5316	0.99964	VPS13C	protein_coding	peak8994	vacuolar protein sorting 13 homolog C [Source:HGNC Symbol;Acc:HGNC:23594]	4.77683	Inf	5.34056	301	ENSG00000129003	3'UTR	AC009554.1	Antisense	antisense	ENSG00000259564	15	-1	61852401	61852701	634	621	56.496	0.979495
616	NA	-4.54536	6.15334	45.2683	0.99964	GOLGA7	protein_coding	peak24577	golgin A7 [Source:HGNC Symbol;Acc:HGNC:24876]	2.91858	Inf	3.19371	301	ENSG00000147533	3'UTR					8	1	41510680	41510980	2431	2275	46.0347	0.935829
617	NA	-6.1936	5.2059	51.2067	0.99964	RABEP2	protein_coding	peak9410	rabaptin, RAB GTPase binding effector protein 2 [Source:HGNC Symbol;Acc:HGNC:24817]	3.98012	Inf	4.42972	301	ENSG00000177548	3'UTR	ATP2A1	Antisense ATPase sarcoplasmic/endoplasmic reticulum Ca2+ transporting 1 [Source:HGNC Symbol;Acc:HGNC:811]	protein_coding	ENSG00000196296	16	-1	28904423	28904723	921	887	51.7576	0.963084
618	NA	7.28852	4.42722	44.9976	0.99964	SMC6	protein_coding	peak13789	structural maintenance of chromosomes 6 [Source:HGNC Symbol;Acc:HGNC:20466]	4.68795	Inf	5.15568	301	ENSG00000163029	3'UTR					2	-1	17665392	17665692	632	598	46.306	0.946203
619	NA	2.30521	9.63141	30.6916	0.99964	RPS7	protein_coding	peak14620	ribosomal protein S7 [Source:HGNC Symbol;Acc:HGNC:10440]	1.48278	Inf	1.59925	301	ENSG00000171863	3'UTR					2	1	3580615	3580915	46663	29258	30.6895	0.627006
620	NA	4.60743	5.8764	42.7982	0.99964	PSEN1	protein_coding	peak7684	presenilin 1 [Source:HGNC Symbol;Acc:HGNC:9508]	2.96365	Inf	3.24679	301	ENSG00000080815	3'UTR					14	1	73220097	73220397	1712	1531	41.9889	0.894276
621	NA	-4.4135	7.12166	54.7105	0.99964	BCKDK	protein_coding	peak10024	branched chain ketoacid dehydrogenase kinase [Source:HGNC Symbol;Acc:HGNC:16902]	2.83917	Inf	3.103	301	ENSG00000103507	3'UTR					16	1	31112264	31112564	3407	3324	56.0265	0.975638
622	NA	-7.86431	4.62094	56.0743	0.99964	ANKRD28	protein_coding	peak17270	ankyrin repeat domain 28 [Source:HGNC Symbol;Acc:HGNC:29024]	5.06111	Inf	5.65715	301	ENSG00000206560	3'UTR					3	-1	15668607	15668907	663	631	55.1918	0.951735
623	NA	9.73786	4.66922	61.6352	0.99964	LGMN	protein_coding	peak8247	legumain [Source:HGNC Symbol;Acc:HGNC:9472]	6.26818	Inf	5.95647	301	ENSG00000100600	3'UTR					14	-1	92703811	92704111	1025	972	56.8704	0.948293
624	NA	2.57401	11.405	39.5378	0.99964	RPL24	protein_coding	peak17615	ribosomal protein L24 [Source:HGNC Symbol;Acc:HGNC:10325]	1.65705	Inf	1.79457	301	ENSG00000114391	3'UTR					3	-1	101681095	101681395	86258	82430	39.1846	0.955622
625	NA	6.40181	5.09336	49.7921	0.99964	LTA4H	protein_coding	peak5870	leukotriene A4 hydrolase [Source:HGNC Symbol;Acc:HGNC:6710]	4.12313	Inf	4.50196	301	ENSG00000111144	3'UTR	AC007298.2	Antisense	antisense	ENSG00000257878	12	-1	96000833	96001133	1591	1194	51.469	0.750471
626	NA	-6.30681	5.25053	52.9081	0.99964	PHACTR4	protein_coding	peak1761	phosphatase and actin regulator 4 [Source:HGNC Symbol;Acc:HGNC:25793]	4.06403	Inf	4.46606	301	ENSG00000204138	3'UTR					1	1	28500068	28500368	1063	1040	53.0769	0.978363
627	NA	7.80676	4.63223	51.5786	0.99964	CCDC22	protein_coding	peak26829	coiled-coil domain containing 22 [Source:HGNC Symbol;Acc:HGNC:28909]	5.0306	Inf	5.33677	301	ENSG00000101997	3'UTR	FOXP3	Antisense forkhead box P3 [Source:HGNC Symbol;Acc:HGNC:6106]	protein_coding	ENSG00000049768	X	1	49250221	49250521	672	656	52.2515	0.97619
628	NA	-7.66978	5.52329	55.5043	0.99964	BCAT2	protein_coding	peak12856	branched chain amino acid transaminase 2 [Source:HGNC Symbol;Acc:HGNC:977]	4.94414	Inf	4.51103	301	ENSG00000105552	3'UTR					19	-1	48795066	48795366	1715	1536	56.2734	0.895627
629	NA	7.27709	4.26268	38.4918	0.99964	CRTC3	protein_coding	peak8745	CREB regulated transcription coactivator 3 [Source:HGNC Symbol;Acc:HGNC:26148]	4.6921	Inf	4.84103	301	ENSG00000140577	3'UTR	CRTC3-AS1	Antisense CRTC3 antisense RNA 1 [Source:HGNC Symbol;Acc:HGNC:51433]	antisense	ENSG00000259736	15	1	90645034	90645334	482	454	42.1344	0.941909
630	NA	-4.65766	6.50192	52.6312	0.99964	NAA60	protein_coding	peak9839	N(alpha)-acetyltransferase 60, NatF catalytic subunit [Source:HGNC Symbol;Acc:HGNC:25875]	3.00351	Inf	3.34533	301	ENSG00000122390	3'UTR					16	1	3486656	3486956	2476	2365	52.3015	0.95517
631	NA	3.25936	8.10319	42.5315	0.99964	ANP32B	protein_coding	peak25720	acidic nuclear phosphoprotein 32 family member B [Source:HGNC Symbol;Acc:HGNC:16677]	2.10184	Inf	2.27932	301	ENSG00000136938	3'UTR					9	1	98015516	98015816	13593	7464	43.1263	0.549106
632	NA	10.9599	4.21344	55.572	0.99964	CUTC	protein_coding	peak3814	cutC copper transporter [Source:HGNC Symbol;Acc:HGNC:24271]	7.06821	Inf	6.51195	301	ENSG00000119929	3'UTR					10	1	99755833	99756133	602	577	56.0797	0.958472
633	NA	6.96324	5.35866	58.4786	0.99964	LIMD2	protein_coding	peak11682	LIM domain containing 2 [Source:HGNC Symbol;Acc:HGNC:28142]	4.49284	Inf	4.70428	301	ENSG00000136490	3'UTR					17	-1	63697811	63698111	820	774	58.7468	0.943902
634	NA	-5.67687	5.83305	55.0133	0.99964	TNFRSF10B	protein_coding	peak23929	TNF receptor superfamily member 10b [Source:HGNC Symbol;Acc:HGNC:11905]	3.66479	Inf	3.99536	301	ENSG00000120889	3'UTR	RHOBTB2	Antisense Rho related BTB domain containing 2 [Source:HGNC Symbol;Acc:HGNC:18756]	protein_coding	ENSG00000008853	8	-1	23020138	23020438	2113	2040	54.3309	0.965452
635	NA	5.51442	5.90925	54.8288	0.99964	NOLC1	protein_coding	peak3844	nucleolar and coiled-body phosphoprotein 1 [Source:HGNC Symbol;Acc:HGNC:15608]	3.56273	Inf	3.87692	301	ENSG00000166197	3'UTR					10	1	102163567	102163867	2373	2105	52.8456	0.887063
636	NA	-6.60855	4.53537	42.1916	0.99964	TINF2	protein_coding	peak7948	TERF1 interacting nuclear factor 2 [Source:HGNC Symbol;Acc:HGNC:11824]	4.27118	Inf	4.74841	301	ENSG00000092330	3'UTR					14	-1	24239641	24239941	789	729	45.5624	0.923954
637	NA	8.79958	4.1468	51.3808	0.99964	UTP14C	protein_coding	peak7289	UTP14C, small subunit processome component [Source:HGNC Symbol;Acc:HGNC:20321]	5.69325	Inf	6.29071	301	ENSG00000253797	3'UTR					13	1	52033275	52033575	444	420	50.8881	0.945946
638	NA	-3.73908	8.25114	53.2222	0.99964	TBL1XR1	protein_coding	peak17932	transducin beta like 1 X-linked receptor 1 [Source:HGNC Symbol;Acc:HGNC:29529]	2.41996	Inf	2.67939	301	ENSG00000177565	3'UTR					3	-1	177020757	177021057	7626	7440	53.7147	0.97561
639	NA	3.0122	9.85639	45.2531	0.99964	RPS13	protein_coding	peak4110	ribosomal protein S13 [Source:HGNC Symbol;Acc:HGNC:10386]	1.95275	Inf	2.10945	301	ENSG00000110700	3'UTR					11	-1	17074393	17074693	30983	30499	45.0146	0.984379
640	NA	-5.54597	5.84117	56.0397	0.99964	MID1IP1	protein_coding	peak26777	MID1 interacting protein 1 [Source:HGNC Symbol;Acc:HGNC:20715]	3.59605	Inf	4.01935	301	ENSG00000165175	3'UTR					X	1	38806150	38806450	2009	1963	57.8456	0.977103
641	NA	-5.4868	4.85729	38.596	0.99964	UBE2O	protein_coding	peak11785	ubiquitin conjugating enzyme E2 O [Source:HGNC Symbol;Acc:HGNC:29554]	3.55774	Inf	3.95584	301	ENSG00000175931	3'UTR					17	-1	76389537	76389837	847	784	39.8967	0.92562
642	NA	5.24585	5.61526	47.7054	0.99964	PIR	protein_coding	peak26289	pirin [Source:HGNC Symbol;Acc:HGNC:30048]	3.40836	Inf	3.78178	301	ENSG00000087842	3'UTR					X	-1	15384803	15385103	1811	1715	48.6105	0.946991
643	NA	6.58178	4.74395	46.7697	0.99964	RAPGEF1	protein_coding	peak25378	Rap guanine nucleotide exchange factor 1 [Source:HGNC Symbol;Acc:HGNC:4568]	4.27939	Inf	4.76924	301	ENSG00000107263	3'UTR					9	-1	131576775	131577075	700	670	48.7209	0.957143
644	NA	3.16776	8.9937	45.4228	0.99964	XRCC5	protein_coding	peak15431	X-ray repair cross complementing 5 [Source:HGNC Symbol;Acc:HGNC:12833]	2.06051	Inf	2.22345	301	ENSG00000079246	3'UTR					2	1	216205126	216205426	16392	14203	46.6322	0.866459
645	NA	7.39724	4.69456	45.9263	0.99964	PUM2	protein_coding	peak13800	pumilio RNA binding family member 2 [Source:HGNC Symbol;Acc:HGNC:14958]	4.81703	Inf	4.82619	301	ENSG00000055917	3'UTR					2	-1	20248738	20249038	800	739	46.4547	0.92375
646	NA	-4.35635	6.03362	43.1859	0.99964	DUSP1	protein_coding	peak20445	dual specificity phosphatase 1 [Source:HGNC Symbol;Acc:HGNC:3064]	2.83821	Inf	3.17259	301	ENSG00000120129	3'UTR	AC022217.3	Antisense	antisense	ENSG00000253736	5	-1	172768100	172768400	1600	1522	44.0716	0.95125
647	NA	7.67271	4.7124	48.2689	0.99964	PARP4	protein_coding	peak6906	poly(ADP-ribose) polymerase family member 4 [Source:HGNC Symbol;Acc:HGNC:271]	5.00255	Inf	4.9447	301	ENSG00000102699	3'UTR	AL359538.1/TPTE2P6	Antisense transmembrane phosphoinositide 3-phosphatase and tensin homolog 2 pseudogene 6 [Source:HGNC Symbol;Acc:HGNC:42644]	processed_transcript/transcribed_unprocessed_pseudogene	ENSG00000205822/ENSG00000243008	13	-1	24420931	24421231	945	869	48.7975	0.919577
648	NA	3.52254	7.962	46.9044	0.99964	GDI2	protein_coding	peak2869	GDP dissociation inhibitor 2 [Source:HGNC Symbol;Acc:HGNC:4227]	2.29723	Inf	2.49078	301	ENSG00000057608	3'UTR					10	-1	5765226	5765526	7877	7402	47.6693	0.939698
649	NA	7.57209	4.69456	52.5761	0.99964	PPP2R5C	protein_coding	peak7817	protein phosphatase 2 regulatory subunit B'gamma [Source:HGNC Symbol;Acc:HGNC:9311]	4.93835	Inf	5.25186	301	ENSG00000078304	3'UTR					14	1	101927441	101927741	682	648	52.2315	0.950147
650	NA	2.6095	9.28906	36.3868	0.99964	HSPD1	protein_coding	peak14433	heat shock protein family D (Hsp60) member 1 [Source:HGNC Symbol;Acc:HGNC:5261]	1.70192	Inf	1.83666	301	ENSG00000144381	3'UTR					2	-1	197486585	197486885	22347	20855	35.6287	0.933235
651	NA	-4.45158	6.64899	51.0287	0.99964	TFDP1	protein_coding	peak7401	transcription factor Dp-1 [Source:HGNC Symbol;Acc:HGNC:11749]	2.90421	Inf	3.1741	301	ENSG00000198176	3'UTR					13	1	113641170	113641470	3476	3277	52.1565	0.94275
652	NA	-6.52654	5.01793	52.5833	0.99964	XRCC3	protein_coding	peak8311	X-ray repair cross complementing 3 [Source:HGNC Symbol;Acc:HGNC:12830]	4.25991	Inf	4.76009	301	ENSG00000126215	3'UTR	KLC1	Antisense kinesin light chain 1 [Source:HGNC Symbol;Acc:HGNC:6387]	protein_coding	ENSG00000126214	14	-1	103697616	103697916	1087	816	51.8211	0.75069
653	NA	-5.55411	5.6619	53.0339	0.99964	CAD	protein_coding	peak14692	carbamoyl-phosphate synthetase 2, aspartate transcarbamylase, and dihydroorotase [Source:HGNC Symbol;Acc:HGNC:1424]	3.62591	Inf	4.0117	301	ENSG00000084774	3'UTR					2	1	27243488	27243788	1642	1627	54.6238	0.990865
654	NA	7.74531	4.70885	51.6391	0.99964	METTL13	protein_coding	peak2505	methyltransferase like 13 [Source:HGNC Symbol;Acc:HGNC:24248]	5.05767	Inf	5.22993	301	ENSG00000010165	3'UTR					1	1	171796657	171796957	774	751	54.5672	0.970284
655	NA	-5.73076	6.05194	64.1514	0.99964	ARFGAP2	protein_coding	peak4201	ADP ribosylation factor GTPase activating protein 2 [Source:HGNC Symbol;Acc:HGNC:13504]	3.74968	Inf	4.14345	301	ENSG00000149182	3'UTR	C11orf49	Antisense chromosome 11 open reading frame 49 [Source:HGNC Symbol;Acc:HGNC:28720]	protein_coding	ENSG00000149179	11	-1	47164303	47164603	2167	2118	65.0864	0.977388
656	NA	3.54942	9.17762	54.6685	0.99964	DSTN	protein_coding	peak16068	destrin, actin depolymerizing factor [Source:HGNC Symbol;Acc:HGNC:15750]	2.3231	Inf	2.53296	301	ENSG00000125868	3'UTR					20	1	17607939	17608239	18517	17027	55.6549	0.919533
657	NA	-7.40176	5.09879	50.5	0.99964	SLC25A46	protein_coding	peak20870	solute carrier family 25 member 46 [Source:HGNC Symbol;Acc:HGNC:25198]	4.8447	Inf	4.61128	301	ENSG00000164209	3'UTR					5	1	110762484	110762784	1178	1118	50.7263	0.949066
658	NA	6.5597	5.26026	56.2533	0.99964	SMC2	protein_coding	peak25741	structural maintenance of chromosomes 2 [Source:HGNC Symbol;Acc:HGNC:14011]	4.30237	Inf	4.65564	301	ENSG00000136824	3'UTR					9	1	104139353	104139653	1203	1171	56.3672	0.9734
659	NA	3.26067	9.49755	50.2173	0.99964	SMS	protein_coding	peak26747	spermine synthase [Source:HGNC Symbol;Acc:HGNC:11123]	2.13878	Inf	2.32708	301	ENSG00000102172	3'UTR					X	1	21994533	21994833	22125	21555	50.7639	0.974237
660	NA	-7.77979	4.44012	51.7441	0.99964	ZHX3	protein_coding	peak15818	zinc fingers and homeoboxes 3 [Source:HGNC Symbol;Acc:HGNC:15935]	5.10306	Inf	5.68269	301	ENSG00000174306	3'UTR	PLCG1	Antisense phospholipase C gamma 1 [Source:HGNC Symbol;Acc:HGNC:9065]	protein_coding	ENSG00000124181	20	-1	41178453	41178753	590	568	52.4771	0.962712
661	NA	3.44205	7.24011	41.158	0.99964	CPSF3	protein_coding	peak14625	cleavage and polyadenylation specific factor 3 [Source:HGNC Symbol;Acc:HGNC:2326]	2.25921	Inf	2.46071	301	ENSG00000119203	3'UTR					2	1	9472796	9473096	5299	4431	42.4019	0.836196
662	NA	-4.88636	7.13891	64.1998	0.99964	CELF1	protein_coding	peak4205	CUGBP Elav-like family member 1 [Source:HGNC Symbol;Acc:HGNC:2549]	3.21027	Inf	3.45317	301	ENSG00000149187	3'UTR					11	-1	47465938	47466238	4454	4227	64.973	0.949035
663	NA	5.7233	5.82651	50.1782	0.99964	SMIM3	protein_coding	peak21124	small integral membrane protein 3 [Source:HGNC Symbol;Acc:HGNC:30248]	3.76198	Inf	3.82644	301	ENSG00000256235	3'UTR					5	1	150796433	150796733	1579	1471	51.1747	0.931602
664	NA	-6.43825	4.74048	42.1913	0.99964	GSTO2	protein_coding	peak3878	glutathione S-transferase omega 2 [Source:HGNC Symbol;Acc:HGNC:23064]	4.23264	Inf	4.43265	301	ENSG00000065621	3'UTR					10	1	104299114	104299414	1281	1198	44.0826	0.935207
665	NA	-4.72063	6.34843	51.9992	0.99964	PLA2G16	protein_coding	peak4292	phospholipase A2 group XVI [Source:HGNC Symbol;Acc:HGNC:17825]	3.1083	Inf	3.3988	301	ENSG00000176485	3'UTR					11	-1	63574777	63575077	1868	1623	52.4319	0.868844
666	NA	8.25796	4.72651	65.6314	0.99964	KIAA0319L	protein_coding	peak340	KIAA0319 like [Source:HGNC Symbol;Acc:HGNC:30071]	5.44336	Inf	5.98975	301	ENSG00000142687	3'UTR					1	-1	35433493	35433793	680	654	63.6391	0.961765
667	NA	-3.8232	8.28192	57.1224	0.99964	PUF60	protein_coding	peak24352	poly(U) binding splicing factor 60 [Source:HGNC Symbol;Acc:HGNC:17042]	2.52076	Inf	2.79314	301	ENSG00000179950	3'UTR					8	-1	143816381	143816681	8828	8635	57.5111	0.978138
668	NA	8.26508	4.45714	53.8557	0.99964	ERLEC1	protein_coding	peak14826	endoplasmic reticulum lectin 1 [Source:HGNC Symbol;Acc:HGNC:25222]	5.4536	Inf	5.81319	301	ENSG00000068912	3'UTR	GPR75-ASB3	Antisense GPR75-ASB3 readthrough [Source:HGNC Symbol;Acc:HGNC:40043]	protein_coding	ENSG00000270898	2	1	53818498	53818798	642	602	53.0382	0.937695
669	NA	-7.17786	4.84441	55.6866	0.99964	DCAF11	protein_coding	peak7451	DDB1 and CUL4 associated factor 11 [Source:HGNC Symbol;Acc:HGNC:20258]	4.73806	Inf	5.2539	301	ENSG00000100897	3'UTR					14	1	24123728	24124028	800	784	58.0918	0.98
670	NA	-5.1369	6.10015	55.591	0.99964	MAPK3	protein_coding	peak9421	mitogen-activated protein kinase 3 [Source:HGNC Symbol;Acc:HGNC:6877]	3.39131	Inf	3.7625	301	ENSG00000102882	3'UTR					16	-1	30114109	30114409	1745	1691	57.3554	0.969054
671	NA	-5.88706	5.28192	51.232	0.99964	GDF6	protein_coding	peak24184	growth differentiation factor 6 [Source:HGNC Symbol;Acc:HGNC:4221]	3.88844	Inf	4.33982	301	ENSG00000156466	3'UTR					8	-1	96142334	96142634	640	610	51.1443	0.953125
672	NA	-4.77527	5.9046	47.5906	0.99964	VPS18	protein_coding	peak8418	VPS18, CORVET/HOPS core subunit [Source:HGNC Symbol;Acc:HGNC:15972]	3.15484	Inf	3.5218	301	ENSG00000104142	3'UTR					15	1	40903673	40903973	1426	1408	48.0064	0.987377
673	NA	8.5078	4.4529	56.3373	0.99964	CNPPD1	protein_coding	peak14519	cyclin Pas1/PHO80 domain containing 1 [Source:HGNC Symbol;Acc:HGNC:25220]	5.6237	Inf	5.97956	301	ENSG00000115649	3'UTR					2	-1	219171898	219172198	722	693	57.0289	0.959834
674	NA	-10.3155	3.62094	50.1085	0.99964	RNMT	protein_coding	peak12177	RNA guanine-7 methyltransferase [Source:HGNC Symbol;Acc:HGNC:10075]	6.82251	Inf	7.62718	301	ENSG00000101654	3'UTR					18	1	13764254	13764554	387	360	52.3889	0.930233
675	NA	-9.01178	4.15725	56.1376	0.99964	WDR55	protein_coding	peak21049	WD repeat domain 55 [Source:HGNC Symbol;Acc:HGNC:25971]	5.96586	Inf	6.64627	301	ENSG00000120314	3'UTR	DND1	Antisense DND microRNA-mediated repression inhibitor 1 [Source:HGNC Symbol;Acc:HGNC:23799]	protein_coding	ENSG00000256453	5	1	140672041	140672341	478	466	57.5322	0.974895
676	NA	9.73198	3.97425	52.4181	0.99964	BLOC1S4	protein_coding	peak18890	biogenesis of lysosomal organelles complex 1 subunit 4 [Source:HGNC Symbol;Acc:HGNC:24206]	6.44277	Inf	6.87977	301	ENSG00000186222	3'UTR					4	1	6717061	6717361	600	414	50.7947	0.69
677	NA	-6.30044	4.7816	45.8128	0.99964	IRGQ	protein_coding	peak12778	immunity related GTPase Q [Source:HGNC Symbol;Acc:HGNC:24868]	4.17262	Inf	4.66217	301	ENSG00000167378	3'UTR					19	-1	43585938	43586238	890	855	47.0094	0.960674
678	NA	-3.83993	8.01254	55.015	0.99964	EHD2	protein_coding	peak13563	EH domain containing 2 [Source:HGNC Symbol;Acc:HGNC:3243]	2.54436	Inf	2.79419	301	ENSG00000024422	3'UTR					19	1	47742833	47743133	6559	6421	56.2769	0.97896
679	NA	5.31021	5.9519	50.4238	0.99964	ARHGAP1	protein_coding	peak4198	Rho GTPase activating protein 1 [Source:HGNC Symbol;Acc:HGNC:673]	3.51995	Inf	3.62998	301	ENSG00000175220	3'UTR					11	-1	46677078	46677378	2244	2073	50.8683	0.923797
680	NA	-8.52492	3.91388	45.8616	0.99964	ZNF384	protein_coding	peak5434	zinc finger protein 384 [Source:HGNC Symbol;Acc:HGNC:11955]	5.65167	Inf	6.2925	301	ENSG00000126746	3'UTR	AC125494.1	Antisense	bidirectional_promoter_lncRNA	ENSG00000219410	12	-1	6666735	6667035	400	376	50.3484	0.94
681	NA	4.84347	6.42722	55.3192	0.99964	ZMPSTE24	protein_coding	peak1875	zinc metallopeptidase STE24 [Source:HGNC Symbol;Acc:HGNC:12877]	3.2117	Inf	3.49301	301	ENSG00000084073	3'UTR					1	1	40293879	40294179	2613	2456	53.2834	0.939916
682	NA	6.42862	5.71594	58.1333	0.99964	ETV5	protein_coding	peak17980	ETS variant 5 [Source:HGNC Symbol;Acc:HGNC:3494]	4.2659	Inf	4.32389	301	ENSG00000244405	3'UTR					3	-1	186046319	186046619	1271	1250	59.8768	0.983478
683	NA	4.77864	6.09608	50.0473	0.99964	PRPF38A	protein_coding	peak1980	pre-mRNA processing factor 38A [Source:HGNC Symbol;Acc:HGNC:25930]	3.1711	Inf	3.47105	301	ENSG00000134748	3'UTR	TUT4	Antisense terminal uridylyl transferase 4 [Source:HGNC Symbol;Acc:HGNC:28981]	protein_coding	ENSG00000134744	1	1	52416720	52417020	2300	2209	49.9724	0.960435
684	NA	4.12976	6.55131	44.1365	0.99964	GRSF1	protein_coding	peak19516	G-rich RNA sequence binding factor 1 [Source:HGNC Symbol;Acc:HGNC:4610]	2.74149	Inf	2.91849	301	ENSG00000132463	3'UTR					4	-1	70820648	70820948	2662	2459	45.8837	0.923742
685	NA	3.42377	7.29025	41.7819	0.99964	CDC25B	protein_coding	peak16010	cell division cycle 25B [Source:HGNC Symbol;Acc:HGNC:1726]	2.27756	Inf	2.47916	301	ENSG00000101224	3'UTR					20	1	3805814	3806114	4400	4188	42.3491	0.951818
686	NA	5.51173	5.18306	42.5814	0.99964	TOB2	protein_coding	peak16838	transducer of ERBB2, 2 [Source:HGNC Symbol;Acc:HGNC:11980]	3.66654	Inf	3.91784	301	ENSG00000183864	3'UTR					22	-1	41433493	41433793	1056	1000	41.767	0.94697
687	NA	-6.54313	5.07693	55.0992	0.99964	CRYBB2	protein_coding	peak16986	crystallin beta B2 [Source:HGNC Symbol;Acc:HGNC:2398]	4.35317	Inf	4.84437	301	ENSG00000244752	3'UTR					22	1	25231567	25231867	841	835	56.1808	0.992866
688	NA	4.95969	6.49987	58.6306	0.99964	UFC1	protein_coding	peak2441	ubiquitin-fold modifier conjugating enzyme 1 [Source:HGNC Symbol;Acc:HGNC:26941]	3.30011	Inf	3.59051	301	ENSG00000143222	3'UTR	AL590714.1	Antisense	antisense	ENSG00000224985	1	1	161158553	161158853	2818	2741	57.8085	0.972676
689	NA	-6.29795	5.74568	69.7839	0.99964	LAMC1	protein_coding	peak2558	laminin subunit gamma 1 [Source:HGNC Symbol;Acc:HGNC:6492]	4.193	Inf	4.6118	301	ENSG00000135862	3'UTR					1	1	183142713	183143013	1647	1603	67.1023	0.973285
690	NA	-4.86288	6.99334	67.6041	0.99964	APLP2	protein_coding	peak5392	amyloid beta precursor like protein 2 [Source:HGNC Symbol;Acc:HGNC:598]	3.24058	Inf	3.56095	301	ENSG00000084234	3'UTR					11	1	130144506	130144806	4341	4166	67.6361	0.959687
691	NA	-3.38684	8.65408	51.3015	0.99964	SNRPB	protein_coding	peak15628	small nuclear ribonucleoprotein polypeptides B and B1 [Source:HGNC Symbol;Acc:HGNC:11153]	2.25762	Inf	2.50575	301	ENSG00000125835	3'UTR					20	-1	2461644	2461944	12834	12458	52.7904	0.970703
692	NA	-3.48319	7.51112	44.3291	0.99964	PRPF8	protein_coding	peak11114	pre-mRNA processing factor 8 [Source:HGNC Symbol;Acc:HGNC:17340]	2.32276	Inf	2.53147	301	ENSG00000174231	3'UTR					17	-1	1650629	1650929	5586	5341	46.5044	0.95614
693	NA	-6.14421	4.99771	49.5986	0.99964	ATMIN	protein_coding	peak10233	ATM interactor [Source:HGNC Symbol;Acc:HGNC:29034]	4.10994	Inf	4.59023	301	ENSG00000166454	3'UTR	AC092718.8	Antisense	protein_coding	ENSG00000284512	16	1	81044874	81045174	930	860	48.7698	0.924731
694	NA	-9.57013	4.20338	60.2685	0.99964	SEMA7A	protein_coding	peak9084	semaphorin 7A (John Milton Hagen blood group) [Source:HGNC Symbol;Acc:HGNC:10741]	6.40704	Inf	6.90774	301	ENSG00000138623	3'UTR					15	-1	74409286	74409586	573	563	63.1847	0.982548
695	NA	-6.82062	4.80174	52.4331	0.99964	KCNK2	protein_coding	peak2710	potassium two pore domain channel subfamily K member 2 [Source:HGNC Symbol;Acc:HGNC:6277]	4.57111	Inf	5.1027	301	ENSG00000082482	3'UTR					1	1	215236789	215237089	512	508	53.2697	0.992188
696	NA	-7.32908	4.61716	52.4189	0.99964	CAMKK2	protein_coding	peak6026	calcium/calmodulin dependent protein kinase kinase 2 [Source:HGNC Symbol;Acc:HGNC:1470]	4.91457	Inf	5.41108	301	ENSG00000110931	3'UTR					12	-1	121237694	121237994	843	781	52.7631	0.926453
697	NA	4.94782	5.59618	45.9736	0.99964	TATDN1	protein_coding	peak24295	TatD DNase domain containing 1 [Source:HGNC Symbol;Acc:HGNC:24220]	3.31978	Inf	3.67078	301	ENSG00000147687	3'UTR	AC090198.1	Antisense	antisense	ENSG00000253106	8	-1	124488513	124488813	1679	1583	45.1447	0.942823
698	NA	-4.42237	7.18753	55.6553	0.99964	ARF5	protein_coding	peak23712	ADP ribosylation factor 5 [Source:HGNC Symbol;Acc:HGNC:658]	2.96745	Inf	3.17836	301	ENSG00000004059	3'UTR	GCC1	Antisense GRIP and coiled-coil domain containing 1 [Source:HGNC Symbol;Acc:HGNC:19095]	protein_coding	ENSG00000179562	7	1	127591400	127591700	5083	4983	58.0309	0.980327
699	NA	7.02723	4.9534	44.1036	0.99964	USE1	protein_coding	peak13248	unconventional SNARE in the ER 1 [Source:HGNC Symbol;Acc:HGNC:30882]	4.7165	Inf	4.30748	301	ENSG00000053501	3'UTR					19	1	17219529	17219829	864	819	44.1001	0.947917
700	NA	-4.15335	7.81789	56.7853	0.99964	PPIC	protein_coding	peak20172	peptidylprolyl isomerase C [Source:HGNC Symbol;Acc:HGNC:9256]	2.78766	Inf	3.0002	301	ENSG00000168938	3'UTR	SNX24	Antisense sorting nexin 24 [Source:HGNC Symbol;Acc:HGNC:21533]	protein_coding	ENSG00000064652	5	-1	123023383	123023683	7001	6554	56.3639	0.936152
701	NA	-5.12484	5.54932	43.6653	0.99964	UGCG	protein_coding	peak25786	UDP-glucose ceramide glucosyltransferase [Source:HGNC Symbol;Acc:HGNC:12524]	3.43973	Inf	3.60958	301	ENSG00000148154	3'UTR					9	1	111935070	111935370	1697	1565	44.1687	0.922216
702	NA	-4.64179	6.8306	59.6834	0.99964	REX1BD	protein_coding	peak13286	required for excision 1-B domain containing [Source:HGNC Symbol;Acc:HGNC:26098]	3.11895	Inf	3.43145	301	ENSG00000006015	3'UTR	CRLF1	Antisense cytokine receptor like factor 1 [Source:HGNC Symbol;Acc:HGNC:2364]	protein_coding	ENSG00000006016	19	1	18592036	18592336	3459	3425	60.715	0.990171
703	NA	-6.10956	5.09336	50.5056	0.99964	LIN7C	protein_coding	peak4149	lin-7 homolog C, crumbs cell polarity complex component [Source:HGNC Symbol;Acc:HGNC:17789]	4.10796	Inf	4.56337	301	ENSG00000148943	3'UTR					11	-1	27494419	27494719	1065	1010	50.3495	0.948357
704	NA	4.07227	6.94815	50.4242	0.99964	TMX1	protein_coding	peak7552	thioredoxin related transmembrane protein 1 [Source:HGNC Symbol;Acc:HGNC:15487]	2.74048	Inf	2.98903	301	ENSG00000139921	3'UTR					14	1	51255748	51256048	3708	3546	49.6937	0.956311
705	NA	3.81974	7.92195	54.1954	0.99964	TMBIM6	protein_coding	peak6337	transmembrane BAX inhibitor motif containing 6 [Source:HGNC Symbol;Acc:HGNC:11723]	2.57179	Inf	2.78217	301	ENSG00000139644	3'UTR					12	1	49764630	49764930	9437	7239	53.2569	0.767087
706	NA	3.08557	8.18753	42.6491	0.99964	HSF1	protein_coding	peak24876	heat shock transcription factor 1 [Source:HGNC Symbol;Acc:HGNC:5224]	2.08113	Inf	2.26953	301	ENSG00000185122	3'UTR	DGAT1	Antisense diacylglycerol O-acyltransferase 1 [Source:HGNC Symbol;Acc:HGNC:2843]	protein_coding	ENSG00000185000	8	1	144314419	144314719	8608	8157	43.5192	0.947607
707	NA	-5.64777	5.56511	55.1762	0.99964	SMIM7	protein_coding	peak12597	small integral membrane protein 7 [Source:HGNC Symbol;Acc:HGNC:28419]	3.81131	Inf	4.23448	301	ENSG00000214046	3'UTR					19	-1	16646564	16646864	1308	1228	55.32	0.938838
708	NA	4.05468	6.41746	41.2741	0.99964	IFIT1	protein_coding	peak3740	interferon induced protein with tetratricopeptide repeats 1 [Source:HGNC Symbol;Acc:HGNC:5407]	2.73759	Inf	3.04852	301	ENSG00000185745	3'UTR	LIPA	Antisense lipase A, lysosomal acid type [Source:HGNC Symbol;Acc:HGNC:6617]	protein_coding	ENSG00000107798	10	1	89403684	89403984	1588	1518	41.112	0.955919
709	NA	4.41963	6.02222	45.549	0.99964	CTTNBP2NL	protein_coding	peak2227	CTTNBP2 N-terminal like [Source:HGNC Symbol;Acc:HGNC:25330]	2.98736	Inf	3.29608	301	ENSG00000143079	3'UTR					1	1	112459933	112460233	1635	1563	46.5592	0.955963
710	NA	7.8733	4.05474	41.8163	0.99964	HS3ST3B1	protein_coding	peak10439	heparan sulfate-glucosamine 3-sulfotransferase 3B1 [Source:HGNC Symbol;Acc:HGNC:5198]	5.33412	Inf	5.57312	301	ENSG00000125430	3'UTR					17	1	14349102	14349402	336	309	41.5081	0.919643
711	NA	3.78623	7.86847	53.4088	0.99964	TSPAN3	protein_coding	peak9113	tetraspanin 3 [Source:HGNC Symbol;Acc:HGNC:17752]	2.56632	Inf	2.78036	301	ENSG00000140391	3'UTR					15	-1	77046031	77046331	6497	6312	52.1863	0.971525
712	NA	-4.96217	6.14023	56.2107	0.99964	TGFBR1	protein_coding	peak25723	transforming growth factor beta receptor 1 [Source:HGNC Symbol;Acc:HGNC:11772]	3.36469	Inf	3.75558	301	ENSG00000106799	3'UTR					9	1	99153350	99153650	2089	2040	55.2784	0.976544
713	NA	-5.43318	5.81994	54.0034	0.99964	TRIP13	protein_coding	peak20528	thyroid hormone receptor interactor 13 [Source:HGNC Symbol;Acc:HGNC:12307]	3.68462	Inf	3.93726	301	ENSG00000071539	3'UTR					5	1	917744	918044	2141	1969	53.2595	0.919664
714	NA	-2.92481	8.40573	41.9042	0.99964	ATN1	protein_coding	peak6170	atrophin 1 [Source:HGNC Symbol;Acc:HGNC:3033]	1.98576	Inf	2.18976	301	ENSG00000111676	3'UTR					12	1	6942016	6942316	9196	8720	43.053	0.948238
715	NA	4.71883	5.93226	46.7416	0.99964	ZDHHC4	protein_coding	peak23274	zinc finger DHHC-type containing 4 [Source:HGNC Symbol;Acc:HGNC:18471]	3.20828	Inf	3.44351	301	ENSG00000136247	3'UTR					7	1	6588676	6588976	1812	1686	46.7924	0.930464
716	NA	-3.40939	9.37135	56.5476	0.99964	HMGA1	protein_coding	peak22179	high mobility group AT-hook 1 [Source:HGNC Symbol;Acc:HGNC:5010]	2.31933	Inf	2.55976	301	ENSG00000137309	3'UTR					6	1	34245927	34246227	16820	16467	57.2422	0.979013
717	NA	4.63318	5.72826	41.4357	0.99964	MEN1	protein_coding	peak4307	menin 1 [Source:HGNC Symbol;Acc:HGNC:7010]	3.15466	Inf	3.29503	301	ENSG00000133895	3'UTR					11	-1	64803514	64803814	1606	1360	41	0.846824
718	NA	4.17017	7.1644	54.8047	0.99964	TMX2	protein_coding	peak4915	thioredoxin related transmembrane protein 2 [Source:HGNC Symbol;Acc:HGNC:30739]	2.83993	Inf	3.08527	301	ENSG00000213593	3'UTR					11	1	57740670	57740970	4216	3992	53.7219	0.946869
719	NA	5.22682	5.83955	52.2253	0.99964	SNX7	protein_coding	peak2145	sorting nexin 7 [Source:HGNC Symbol;Acc:HGNC:14971]	3.56025	Inf	3.82577	301	ENSG00000162627	3'UTR					1	1	98760196	98760496	1780	1681	52.0619	0.944382
720	NA	5.84478	5.54136	57.2083	0.99964	ATP1B1	protein_coding	peak2490	ATPase Na+/K+ transporting subunit beta 1 [Source:HGNC Symbol;Acc:HGNC:804]	3.98203	Inf	4.37995	301	ENSG00000143153	3'UTR	NME7	Antisense NME/NM23 family member 7 [Source:HGNC Symbol;Acc:HGNC:20461]	protein_coding	ENSG00000143156	1	1	169132420	169132720	1374	1294	57.2944	0.941776
721	NA	5.3846	5.68737	51.7848	0.99964	CTDSP1	protein_coding	peak15454	CTD small phosphatase 1 [Source:HGNC Symbol;Acc:HGNC:21614]	3.66859	Inf	3.92169	301	ENSG00000144579	3'UTR					2	1	218405638	218405938	1267	1216	52.7738	0.959747
722	NA	6.32714	4.82815	47.8112	0.99964	FAM120AOS	protein_coding	peak25143	family with sequence similarity 120A opposite strand [Source:HGNC Symbol;Acc:HGNC:23389]	4.31471	Inf	4.68683	301	ENSG00000188938	3'UTR					9	-1	93446499	93446799	905	816	46.9767	0.901657
723	NA	-5.12639	5.51722	47.7833	0.99964	PAQR4	protein_coding	peak9819	progestin and adipoQ receptor family member 4 [Source:HGNC Symbol;Acc:HGNC:26386]	3.49594	Inf	3.88948	301	ENSG00000162073	3'UTR	PKMYT1	Antisense protein kinase, membrane associated tyrosine/threonine 1 [Source:HGNC Symbol;Acc:HGNC:29650]	protein_coding	ENSG00000127564	16	1	2973183	2973483	1218	1175	49.28	0.964696
724	NA	-7.70857	4.22342	48.8264	0.99964	TYW5	protein_coding	peak14438	tRNA-yW synthesizing protein 5 [Source:HGNC Symbol;Acc:HGNC:26754]	5.25694	Inf	5.87099	301	ENSG00000162971	3'UTR	C2orf69	Antisense chromosome 2 open reading frame 69 [Source:HGNC Symbol;Acc:HGNC:26799]	protein_coding	ENSG00000178074	2	-1	199932891	199933191	569	541	48.6821	0.950791
725	NA	8.28772	4.04351	46.6919	0.99964	HNRNPLL	protein_coding	peak13895	heterogeneous nuclear ribonucleoprotein L like [Source:HGNC Symbol;Acc:HGNC:25127]	5.65362	Inf	6.0573	301	ENSG00000143889	3'UTR					2	-1	38564037	38564337	557	524	49.3912	0.940754
726	NA	5.82414	5.43583	54.7106	0.99964	HTATIP2	protein_coding	peak4796	HIV-1 Tat interactive protein 2 [Source:HGNC Symbol;Acc:HGNC:16637]	3.97375	Inf	4.33935	301	ENSG00000109854	3'UTR					11	1	20383479	20383779	1565	1525	55.901	0.974441
727	NA	-6.5196	4.23334	39.2724	0.99964	KDM5A	protein_coding	peak5405	lysine demethylase 5A [Source:HGNC Symbol;Acc:HGNC:9886]	4.45493	Inf	4.96726	301	ENSG00000073614	3'UTR					12	-1	284324	284624	1309	470	40.7617	0.359053
728	NA	-7.87082	4.27713	47.4104	0.99964	BAG4	protein_coding	peak24560	BCL2 associated athanogene 4 [Source:HGNC Symbol;Acc:HGNC:940]	5.3795	Inf	5.70183	301	ENSG00000156735	3'UTR					8	1	38212996	38213296	656	597	47.5729	0.910061
729	NA	4.91896	6.02222	51.5978	0.99964	THAP11	protein_coding	peak10140	THAP domain containing 11 [Source:HGNC Symbol;Acc:HGNC:23194]	3.3689	Inf	3.61254	301	ENSG00000168286	3'UTR	CENPT	Antisense centromere protein T [Source:HGNC Symbol;Acc:HGNC:25787]	protein_coding	ENSG00000102901	16	1	67843892	67844192	1739	1676	51.9833	0.963772
730	NA	-3.44687	8.09846	48.3636	0.99964	KDELR2	protein_coding	peak22699	KDEL endoplasmic reticulum protein retention receptor 2 [Source:HGNC Symbol;Acc:HGNC:6305]	2.36171	Inf	2.54753	301	ENSG00000136240	3'UTR					7	-1	6461085	6461385	7161	6962	48.5993	0.972211
731	NA	5.37522	5.44439	49.3587	0.99964	BNIP2	protein_coding	peak8984	BCL2 interacting protein 2 [Source:HGNC Symbol;Acc:HGNC:1083]	3.68812	Inf	4.03014	301	ENSG00000140299	3'UTR					15	-1	59662854	59663154	1365	1303	47.3899	0.954579
732	NA	3.40818	7.30795	43.844	0.99964	WDR74	protein_coding	peak4287	WD repeat domain 74 [Source:HGNC Symbol;Acc:HGNC:25529]	2.33863	Inf	2.56252	301	ENSG00000133316	3'UTR	AP001160.1	Antisense	antisense	ENSG00000256690	11	-1	62832909	62833209	5044	4925	44.7395	0.976408
733	NA	-3.93309	6.84845	48.8853	0.99964	PA2G4	protein_coding	peak6446	proliferation-associated 2G4 [Source:HGNC Symbol;Acc:HGNC:8550]	2.69915	Inf	2.96358	301	ENSG00000170515	3'UTR					12	1	56113606	56113906	3906	3798	49.9363	0.97235
734	NA	3.55283	7.05753	43.7817	0.99964	R3HCC1	protein_coding	peak24483	R3H domain and coiled-coil containing 1 [Source:HGNC Symbol;Acc:HGNC:27329]	2.43955	Inf	2.65632	301	ENSG00000104679	3'UTR					8	1	23295975	23296275	3591	3490	43.1049	0.971874
735	NA	-8.16923	5.1958	67.4183	0.99964	MMP2	protein_coding	peak10069	matrix metallopeptidase 2 [Source:HGNC Symbol;Acc:HGNC:7166]	5.61422	Inf	6.00825	301	ENSG00000087245	3'UTR					16	1	55505935	55506235	744	622	68.8842	0.836022
736	NA	-3.69013	8.76888	60.3964	0.99964	CD151	protein_coding	peak4674	CD151 molecule (Raph blood group) [Source:HGNC Symbol;Acc:HGNC:1630]	2.53632	Inf	2.78723	301	ENSG00000177697	3'UTR	POLR2L	Antisense RNA polymerase II subunit L [Source:HGNC Symbol;Acc:HGNC:9199]	protein_coding	ENSG00000177700	11	1	838533	838833	12507	12227	60.4	0.977613
737	NA	3.1827	6.53035	33.5211	0.99964	SNAI2	protein_coding	peak24029	snail family transcriptional repressor 2 [Source:HGNC Symbol;Acc:HGNC:11094]	2.18973	Inf	2.3888	301	ENSG00000019549	3'UTR					8	-1	48917769	48918069	4044	3646	33.8917	0.901583
738	NA	-4.42445	5.09879	33.9774	0.99964	CLP1	protein_coding	peak4912	cleavage and polyadenylation factor I subunit 1 [Source:HGNC Symbol;Acc:HGNC:16999]	3.04574	Inf	3.33993	301	ENSG00000172409	3'UTR					11	1	57661563	57661863	1044	984	35.4776	0.942529
739	NA	-4.20131	7.36431	53.3315	0.99964	NCLN	protein_coding	peak13041	nicalin [Source:HGNC Symbol;Acc:HGNC:26923]	2.89532	Inf	3.02611	301	ENSG00000125912	3'UTR					19	1	3209274	3209574	4606	4562	54.0026	0.990447
740	NA	5.0423	6.06032	54.87	0.99964	CXXC5	protein_coding	peak21032	CXXC finger protein 5 [Source:HGNC Symbol;Acc:HGNC:26943]	3.47685	Inf	3.77931	301	ENSG00000171604	3'UTR					5	1	139683580	139683880	1269	1240	55.6363	0.977147
741	NA	-5.39482	5.99625	58.9892	0.99964	SPG7	protein_coding	peak10289	SPG7, paraplegin matrix AAA peptidase subunit [Source:HGNC Symbol;Acc:HGNC:11237]	3.72449	Inf	4.02499	301	ENSG00000197912	3'UTR					16	1	89557465	89557765	1837	1797	60.5237	0.978225
742	NA	-5.08558	5.62094	50.1892	0.99964	ZNF444	protein_coding	peak13683	zinc finger protein 444 [Source:HGNC Symbol;Acc:HGNC:16052]	3.51928	Inf	3.9346	301	ENSG00000167685	3'UTR					19	1	56160589	56160889	1196	1166	53.2659	0.974916
743	NA	-4.61761	7.01864	66.0851	0.99964	COLGALT1	protein_coding	peak13263	collagen beta(1-O)galactosyltransferase 1 [Source:HGNC Symbol;Acc:HGNC:26182]	3.1984	Inf	3.52813	301	ENSG00000130309	3'UTR					19	1	17582857	17583157	3419	3286	66.9702	0.9611
744	NA	8.66151	4.31497	50.446	0.99964	FAM229B	protein_coding	peak22459	family with sequence similarity 229 member B [Source:HGNC Symbol;Acc:HGNC:33858]	6.00323	Inf	5.97074	301	ENSG00000203778	3'UTR					6	1	112100586	112100886	516	487	49.5524	0.943798
745	NA	4.37114	5.92003	43.1903	0.99964	YTHDF1	protein_coding	peak15961	YTH N6-methyladenosine RNA binding protein 1 [Source:HGNC Symbol;Acc:HGNC:15867]	3.02977	Inf	3.24065	301	ENSG00000149658	3'UTR					20	-1	63195434	63195734	1917	1675	45.8251	0.873761
746	NA	7.89411	4.12566	45.1627	0.99964	MNS1	protein_coding	peak8963	meiosis specific nuclear structural 1 [Source:HGNC Symbol;Acc:HGNC:29636]	5.48639	Inf	5.83006	301	ENSG00000138587	3'UTR	TEX9	Antisense testis expressed 9 [Source:HGNC Symbol;Acc:HGNC:29585]	protein_coding	ENSG00000151575	15	-1	56428801	56429101	465	442	44.9434	0.950538
747	NA	-7.99363	4.57879	59.5472	0.99964	KIAA1522	protein_coding	peak1812	KIAA1522 [Source:HGNC Symbol;Acc:HGNC:29301]	5.56066	Inf	5.98633	301	ENSG00000162522	3'UTR					1	1	32774669	32774969	899	878	58.9146	0.976641
748	NA	-5.76369	5.61526	57.8641	0.99964	MANBAL	protein_coding	peak16188	mannosidase beta like [Source:HGNC Symbol;Acc:HGNC:15799]	4.01012	Inf	4.33591	301	ENSG00000101363	3'UTR					20	1	37316957	37317257	1647	1619	59.5015	0.982999
749	NA	-2.64021	9.47148	41.5736	0.99964	VKORC1	protein_coding	peak9450	vitamin K epoxide reductase complex subunit 1 [Source:HGNC Symbol;Acc:HGNC:23663]	1.83703	Inf	2.02089	301	ENSG00000167397	3'UTR					16	-1	31090854	31091154	18220	17700	41.4751	0.97146
750	NA	6.74999	5.31731	55.4027	0.99964	PKP1	protein_coding	peak2613	plakophilin 1 [Source:HGNC Symbol;Acc:HGNC:9023]	4.69912	Inf	4.70622	301	ENSG00000081277	3'UTR					1	1	201332689	201332989	1684	1656	56.1564	0.983373
751	NA	4.79376	6.02935	51.9309	0.99964	GYG1	protein_coding	peak18610	glycogenin 1 [Source:HGNC Symbol;Acc:HGNC:4699]	3.33853	Inf	3.69738	301	ENSG00000163754	3'UTR					3	1	149027331	149027631	1681	1616	51.8038	0.961333
752	NA	6.51085	4.42722	41.9942	0.99964	VPS33A	protein_coding	peak6042	VPS33A, CORVET/HOPS core subunit [Source:HGNC Symbol;Acc:HGNC:18179]	4.5344	Inf	4.88704	301	ENSG00000139719	3'UTR					12	-1	122231551	122231851	677	655	43.1832	0.967504
753	NA	-6.61866	5.03787	52.7896	0.99964	HIBADH	protein_coding	peak22767	3-hydroxyisobutyrate dehydrogenase [Source:HGNC Symbol;Acc:HGNC:4907]	4.61059	Inf	4.78694	301	ENSG00000106049	3'UTR					7	-1	27525442	27525742	1111	1037	55.3809	0.933393
754	NA	4.9216	4.86369	36.7894	0.99964	EPSTI1	protein_coding	peak6983	epithelial stromal interaction 1 [Source:HGNC Symbol;Acc:HGNC:16465]	3.42922	Inf	3.83232	301	ENSG00000133106	3'UTR					13	-1	42887987	42888287	633	586	36.8328	0.92575
755	NA	-3.41466	10.0268	61.9923	0.99964	COX7C	protein_coding	peak20817	cytochrome c oxidase subunit 7C [Source:HGNC Symbol;Acc:HGNC:2292]	2.3798	Inf	2.61537	301	ENSG00000127184	3'UTR					5	1	86620468	86620768	31419	30602	63.0924	0.973997
756	NA	3.28672	8.1323	46.9439	0.99964	NAPA	protein_coding	peak12839	NSF attachment protein alpha [Source:HGNC Symbol;Acc:HGNC:7641]	2.29095	Inf	2.45196	301	ENSG00000105402	3'UTR	NAPA-AS1	Antisense NAPA antisense RNA 1 [Source:HGNC Symbol;Acc:HGNC:44118]	antisense	ENSG00000268061	19	-1	47487639	47487939	7613	7211	46.3158	0.947196
757	NA	-8.38468	4.42722	58.4751	0.99964	HIST1H1C	protein_coding	peak21369	histone cluster 1 H1 family member c [Source:HGNC Symbol;Acc:HGNC:4716]	5.84728	Inf	6.30153	301	ENSG00000187837	3'UTR					6	-1	26055708	26056008	503	494	61.2024	0.982107
758	NA	-7.42169	4.4142	52.465	0.99964	METTL7A	protein_coding	peak6354	methyltransferase like 7A [Source:HGNC Symbol;Acc:HGNC:24550]	5.17764	Inf	5.77441	301	ENSG00000185432	3'UTR					12	1	50932213	50932513	435	427	53.5105	0.981609
759	NA	-4.23876	6.22466	43.3938	0.99964	FANCG	protein_coding	peak25024	Fanconi anemia complementation group G [Source:HGNC Symbol;Acc:HGNC:3588]	2.95758	Inf	3.10238	301	ENSG00000221829	3'UTR					9	-1	35073837	35074137	2534	2385	45.4788	0.9412
760	NA	-4.15501	6.29381	47.4829	0.99964	PLPBP	protein_coding	peak24555	pyridoxal phosphate binding protein [Source:HGNC Symbol;Acc:HGNC:9457]	2.90059	Inf	3.21253	301	ENSG00000147471	3'UTR					8	1	37779466	37779766	2427	2262	47.691	0.932015
761	NA	10.5504	3.67287	55.4496	0.99964	PIM1	protein_coding	peak22213	Pim-1 proto-oncogene, serine/threonine kinase [Source:HGNC Symbol;Acc:HGNC:8986]	7.36614	Inf	8.03028	301	ENSG00000137193	3'UTR					6	1	37175125	37175425	388	373	58.4692	0.96134
762	NA	4.12206	6.09472	43.8657	0.99964	POLR1E	protein_coding	peak25592	RNA polymerase I subunit E [Source:HGNC Symbol;Acc:HGNC:17631]	2.87939	Inf	3.14728	301	ENSG00000137054	3'UTR					9	1	37503392	37503692	3401	2080	42.9793	0.611585
763	NA	5.01936	6.03928	54.6312	0.99964	DVL3	protein_coding	peak18752	dishevelled segment polarity protein 3 [Source:HGNC Symbol;Acc:HGNC:3087]	3.50632	Inf	3.92011	301	ENSG00000161202	3'UTR					3	1	184170642	184170942	1565	1514	54.9141	0.967412
764	NA	2.95284	8.0862	40.8531	0.99964	PARL	protein_coding	peak17962	presenilin associated rhomboid like [Source:HGNC Symbol;Acc:HGNC:18253]	2.06299	Inf	2.22834	301	ENSG00000175193	3'UTR					3	-1	183829390	183829690	7543	7181	40.9022	0.952008
765	NA	-5.41731	5.55526	54.8068	0.99964	TRIAP1	protein_coding	peak6006	TP53 regulated inhibitor of apoptosis 1 [Source:HGNC Symbol;Acc:HGNC:26937]	3.78795	Inf	4.23476	301	ENSG00000170855	3'UTR					12	-1	120443964	120444264	1634	1454	54.1032	0.889841
766	NA	-8.49323	4.05474	52.6787	0.99964	EDEM3	protein_coding	peak1140	ER degradation enhancing alpha-mannosidase like protein 3 [Source:HGNC Symbol;Acc:HGNC:16787]	5.94357	Inf	6.63516	301	ENSG00000116406	3'UTR					1	-1	184690503	184690803	476	427	51.9227	0.897059
767	NA	-4.07406	7.64992	61.8464	0.99964	ATP5MC2	protein_coding	peak5668	ATP synthase membrane subunit c locus 2 [Source:HGNC Symbol;Acc:HGNC:842]	2.85137	Inf	3.15389	301	ENSG00000135390	3'UTR					12	-1	53665170	53665470	4584	4506	62.1644	0.982984
768	NA	-5.26974	5.77143	56.6079	0.99964	KLF9	protein_coding	peak25065	Kruppel like factor 9 [Source:HGNC Symbol;Acc:HGNC:1123]	3.68853	Inf	4.12387	301	ENSG00000119138	3'UTR					9	-1	70384601	70384901	1056	1007	57.3813	0.953598
769	NA	6.59588	4.97425	49.4987	0.99964	VPS39	protein_coding	peak8862	VPS39, HOPS complex subunit [Source:HGNC Symbol;Acc:HGNC:20593]	4.61789	Inf	4.63957	301	ENSG00000166887	3'UTR					15	-1	42158706	42159006	913	857	49.972	0.938664
770	NA	-3.97662	7.31847	56.298	0.99964	SPHK1	protein_coding	peak10991	sphingosine kinase 1 [Source:HGNC Symbol;Acc:HGNC:11240]	2.7871	Inf	3.10771	301	ENSG00000176170	3'UTR					17	1	76387557	76387857	4744	4698	58.3848	0.990304
771	NA	-5.35032	5.18306	47.0561	0.99964	MBD6	protein_coding	peak6478	methyl-CpG binding domain protein 6 [Source:HGNC Symbol;Acc:HGNC:20445]	3.7532	Inf	4.19618	301	ENSG00000166987	3'UTR	DCTN2	Antisense dynactin subunit 2 [Source:HGNC Symbol;Acc:HGNC:2712]	protein_coding	ENSG00000175203	12	1	57529846	57530146	841	816	49.9338	0.970273
772	NA	7.91832	3.99188	44.6003	0.99964	ST5	protein_coding	peak4061	suppression of tumorigenicity 5 [Source:HGNC Symbol;Acc:HGNC:11350]	5.55517	Inf	5.99004	301	ENSG00000166444	3'UTR	RPL27A	Antisense ribosomal protein L27a [Source:HGNC Symbol;Acc:HGNC:10329]	protein_coding	ENSG00000166441	11	-1	8693356	8693656	565	525	46.419	0.929204
773	NA	-4.64362	6.85328	55.3684	0.99964	LAPTM4B	protein_coding	peak24748	lysosomal protein transmembrane 4 beta [Source:HGNC Symbol;Acc:HGNC:13646]	3.25899	Inf	3.36331	301	ENSG00000104341	3'UTR					8	1	97852297	97852597	4209	3972	55.815	0.943692
774	NA	4.1695	7.03291	55.0607	0.99964	PCNP	protein_coding	peak18423	PEST proteolytic signal containing nuclear protein [Source:HGNC Symbol;Acc:HGNC:30023]	2.92645	Inf	3.15636	301	ENSG00000081154	3'UTR					3	1	101594137	101594437	3789	3596	55.1338	0.949063
775	NA	-5.56688	5.23086	50.4646	0.99964	BRAP	protein_coding	peak5948	BRCA1 associated protein [Source:HGNC Symbol;Acc:HGNC:1099]	3.909	Inf	4.36622	301	ENSG00000089234	3'UTR					12	-1	111644087	111644387	1165	1143	50.5573	0.981116
776	NA	5.82158	4.9231	45.1141	0.99964	THAP5	protein_coding	peak23066	THAP domain containing 5 [Source:HGNC Symbol;Acc:HGNC:23188]	4.08796	Inf	4.37371	301	ENSG00000177683	3'UTR					7	-1	108562231	108562531	871	799	45.816	0.917336
777	NA	-3.43046	7.43314	46.2107	0.99964	FAM96B	protein_coding	peak9552	family with sequence similarity 96 member B [Source:HGNC Symbol;Acc:HGNC:24261]	2.41246	Inf	2.63781	301	ENSG00000166595	3'UTR					16	-1	66932060	66932360	5504	5250	46.8122	0.953852
778	NA	-3.31972	7.66327	47.4798	0.99964	DNAJB1	protein_coding	peak12566	DnaJ heat shock protein family (Hsp40) member B1 [Source:HGNC Symbol;Acc:HGNC:5270]	2.33577	Inf	2.59421	301	ENSG00000132002	3'UTR					19	-1	14514771	14515071	5904	5764	46.4558	0.976287
779	NA	6.72009	4.44865	42.9586	0.99964	AKAP8	protein_coding	peak12575	A-kinase anchoring protein 8 [Source:HGNC Symbol;Acc:HGNC:378]	4.73051	Inf	4.90858	301	ENSG00000105127	3'UTR					19	-1	15353524	15353824	678	589	43.5365	0.868732
780	NA	-4.31136	6.02651	46.2014	0.99964	MMP24OS	protein_coding	peak15765	MMP24 opposite strand [Source:HGNC Symbol;Acc:HGNC:44421]	3.03575	Inf	3.34425	301	ENSG00000126005	3'UTR	MMP24	Antisense matrix metallopeptidase 24 [Source:HGNC Symbol;Acc:HGNC:7172]	protein_coding	ENSG00000125966	20	-1	35276350	35276650	1596	1557	46.7322	0.975564
781	NA	10.763	3.35639	47.2169	0.99964	LIN7A	protein_coding	peak5823	lin-7 homolog A, crumbs cell polarity complex component [Source:HGNC Symbol;Acc:HGNC:17787]	7.58341	Inf	7.97769	301	ENSG00000111052	3'UTR					12	-1	80792517	80792817	183	174	47.5862	0.95082
782	NA	3.01054	6.51417	31.0383	0.99964	BLVRA	protein_coding	peak23396	biliverdin reductase A [Source:HGNC Symbol;Acc:HGNC:1062]	2.1213	Inf	2.24218	301	ENSG00000106605	3'UTR					7	1	43807038	43807338	2853	2512	30.4439	0.880477
783	NA	7.20551	4.78835	56.2883	0.99964	ATF6	protein_coding	peak2450	activating transcription factor 6 [Source:HGNC Symbol;Acc:HGNC:791]	5.08001	Inf	5.37523	301	ENSG00000118217	3'UTR					1	1	161958763	161959063	853	788	54.1624	0.923798
784	NA	-7.982	4.25297	50.0539	0.99964	RFFL	protein_coding	peak11383	ring finger and FYVE like domain containing E3 ubiquitin protein ligase [Source:HGNC Symbol;Acc:HGNC:24821]	5.63512	Inf	5.96167	301	ENSG00000092871	3'UTR	LIG3	Antisense DNA ligase 3 [Source:HGNC Symbol;Acc:HGNC:6600]	protein_coding	ENSG00000005156	17	-1	35009115	35009415	718	660	50.5333	0.91922
785	NA	4.99147	5.75947	47.7306	0.99964	BTF3L4	protein_coding	peak1977	basic transcription factor 3 like 4 [Source:HGNC Symbol;Acc:HGNC:30547]	3.5256	Inf	3.63281	301	ENSG00000134717	3'UTR					1	1	52088092	52088392	1474	1368	46.8582	0.928087
786	NA	-4.81259	5.56903	47.5094	0.99964	CAT	protein_coding	peak4841	catalase [Source:HGNC Symbol;Acc:HGNC:1516]	3.40468	Inf	3.8045	301	ENSG00000121691	3'UTR					11	1	34471759	34472059	1482	1409	48.357	0.950742
787	NA	-6.35669	5.40546	69.0951	0.99964	KRT10	protein_coding	peak11462	keratin 10 [Source:HGNC Symbol;Acc:HGNC:6413]	4.49873	Inf	4.97939	301	ENSG00000186395	3'UTR					17	-1	40818120	40818420	1241	1206	71.4917	0.971797
788	NA	4.16606	6.69994	53.0978	0.99964	MAGOH	protein_coding	peak504	mago homolog, exon junction complex subunit [Source:HGNC Symbol;Acc:HGNC:6815]	2.94897	Inf	3.25409	301	ENSG00000162385	3'UTR					1	-1	53226927	53227227	3274	3042	53.7331	0.929139
789	NA	6.28964	4.69456	45.2203	0.99964	HEXIM1	protein_coding	peak10750	hexamethylene bisacetamide inducible 1 [Source:HGNC Symbol;Acc:HGNC:24953]	4.45392	Inf	4.69455	301	ENSG00000186834	3'UTR	AC138150.1	Antisense	antisense	ENSG00000224505	17	1	45151802	45152102	647	601	47.1048	0.928903
790	NA	3.74874	6.85729	47.1756	0.99964	GSK3A	protein_coding	peak12768	glycogen synthase kinase 3 alpha [Source:HGNC Symbol;Acc:HGNC:4616]	2.65534	Inf	2.87658	301	ENSG00000105723	3'UTR					19	-1	42230190	42230490	3532	3341	47.6492	0.945923
791	NA	2.79836	8.69636	42.0397	0.99964	PDLIM1	protein_coding	peak3180	PDZ and LIM domain 1 [Source:HGNC Symbol;Acc:HGNC:2067]	1.98299	Inf	2.14313	301	ENSG00000107438	3'UTR					10	-1	95237573	95237873	15649	14365	41.2088	0.91795
792	NA	-3.34621	8.6136	54.5394	0.99964	EIF4G1	protein_coding	peak18763	eukaryotic translation initiation factor 4 gamma 1 [Source:HGNC Symbol;Acc:HGNC:3296]	2.3775	Inf	2.62489	301	ENSG00000114867	3'UTR					3	1	184335054	184335354	11712	11611	56.445	0.991376
793	NA	8.00876	4.57489	59.0531	0.99964	SPAG1	protein_coding	peak24759	sperm associated antigen 1 [Source:HGNC Symbol;Acc:HGNC:11212]	5.69523	Inf	6.05622	301	ENSG00000104450	3'UTR					8	1	100241601	100241901	989	962	61.3503	0.9727
794	NA	5.77225	5.69097	58.1481	0.99964	RHBDD2	protein_coding	peak23505	rhomboid domain containing 2 [Source:HGNC Symbol;Acc:HGNC:23082]	4.10663	Inf	4.34444	301	ENSG00000005486	3'UTR					7	1	75888623	75888923	1472	1440	57.5771	0.978261
795	NA	-5.32842	5.49266	51.4287	0.99964	HES4	protein_coding	peak20	hes family bHLH transcription factor 4 [Source:HGNC Symbol;Acc:HGNC:24149]	3.79155	Inf	4.23765	301	ENSG00000188290	3'UTR					1	-1	998962	999262	1026	1013	51.5982	0.987329
796	NA	3.63653	7.04773	46.9648	0.99964	PDHA1	protein_coding	peak26741	pyruvate dehydrogenase E1 alpha 1 subunit [Source:HGNC Symbol;Acc:HGNC:8806]	2.58909	Inf	2.81929	301	ENSG00000131828	3'UTR					X	1	19359550	19359850	4638	3996	47.8433	0.861578
797	NA	6.74455	4.18817	37.6069	0.99964	ZNF267	protein_coding	peak10040	zinc finger protein 267 [Source:HGNC Symbol;Acc:HGNC:13060]	4.80487	Inf	4.92112	301	ENSG00000185947	3'UTR					16	1	31917003	31917303	527	502	35.4761	0.952562
798	NA	4.26349	6.84684	56.0163	0.99964	SYNJ2BP-COX16	protein_coding	peak8155	SYNJ2BP-COX16 readthrough [Source:HGNC Symbol;Acc:HGNC:48350]	3.03737	Inf	3.27861	301	ENSG00000258644	3'UTR					14	-1	70326073	70326373	4211	3859	56.078	0.916409
799	NA	-8.8958	3.9077	52.8346	0.99964	SRBD1	protein_coding	peak13926	S1 RNA binding domain 1 [Source:HGNC Symbol;Acc:HGNC:25521]	6.33818	Inf	7.01633	301	ENSG00000068784	3'UTR					2	-1	45388679	45388979	491	460	52.3413	0.936864
800	NA	7.69169	4.59426	48.1801	0.99964	RBFOX2	protein_coding	peak16775	RNA binding fox-1 homolog 2 [Source:HGNC Symbol;Acc:HGNC:9906]	5.48385	Inf	5.13171	301	ENSG00000100320	3'UTR					22	-1	35738738	35739038	966	786	51.4059	0.813665
801	NA	3.10574	8.19896	46.3861	0.99964	CTDNEP1	protein_coding	peak11199	CTD nuclear envelope phosphatase 1 [Source:HGNC Symbol;Acc:HGNC:19085]	2.21557	Inf	2.41172	301	ENSG00000175826	3'UTR	AC120057.3	Antisense	TEC	ENSG00000279641	17	-1	7243591	7243891	7692	7390	46.6686	0.960738
802	NA	-3.79608	7.32254	54.3513	0.99964	WDR82	protein_coding	peak17464	WD repeat domain 82 [Source:HGNC Symbol;Acc:HGNC:28826]	2.70858	Inf	2.99303	301	ENSG00000164091	3'UTR					3	-1	52254429	52254729	4869	4613	55.2924	0.947422
803	NA	-8.86398	3.86369	50.2058	0.99964	SLC9A3	protein_coding	peak19824	solute carrier family 9 member A3 [Source:HGNC Symbol;Acc:HGNC:11073]	6.32563	Inf	6.94656	301	ENSG00000066230	3'UTR	EXOC3	Antisense exocyst complex component 3 [Source:HGNC Symbol;Acc:HGNC:30378]	protein_coding	ENSG00000180104	5	-1	470512	470812	437	424	52.9976	0.970252
804	NA	-3.95933	7.91888	62.6443	0.99964	HLA-C	protein_coding	peak21417	major histocompatibility complex, class I, C [Source:HGNC Symbol;Acc:HGNC:4933]	2.82599	Inf	3.09195	301	ENSG00000204525	3'UTR					6	-1	31268750	31269050	6556	6112	61.1958	0.932276
805	NA	-5.86605	4.85729	48.1913	0.99964	FBH1	protein_coding	peak3424	F-box DNA helicase 1 [Source:HGNC Symbol;Acc:HGNC:13620]	4.18701	Inf	4.68068	301	ENSG00000134452	3'UTR	AL137186.2	Antisense	antisense	ENSG00000232807	10	1	5937291	5937591	916	790	48.9177	0.862445
806	NA	-5.63436	4.8764	44.9173	0.99964	ZNF213	protein_coding	peak9827	zinc finger protein 213 [Source:HGNC Symbol;Acc:HGNC:13005]	4.02199	Inf	4.45691	301	ENSG00000085644	3'UTR					16	1	3142506	3142806	742	696	46.0532	0.938005
807	NA	4.34659	6.79756	57.9553	0.99964	TTC1	protein_coding	peak21168	tetratricopeptide repeat domain 1 [Source:HGNC Symbol;Acc:HGNC:12391]	3.10363	Inf	3.37542	301	ENSG00000113312	3'UTR	PWWP2A	Antisense PWWP domain containing 2A [Source:HGNC Symbol;Acc:HGNC:29406]	protein_coding	ENSG00000170234	5	1	160065242	160065542	3045	2994	57.7088	0.983251
808	NA	-6.18186	5.05474	55.3486	0.99964	PTPRA	protein_coding	peak16000	protein tyrosine phosphatase, receptor type A [Source:HGNC Symbol;Acc:HGNC:9664]	4.41693	Inf	4.93667	301	ENSG00000132670	3'UTR					20	1	3038056	3038356	1033	933	56.7749	0.903195
809	NA	-6.45941	4.23334	41.2184	0.99964	TIGD2	protein_coding	peak19109	tigger transposable element derived 2 [Source:HGNC Symbol;Acc:HGNC:18333]	4.61589	Inf	5.15994	301	ENSG00000180346	3'UTR					4	1	89114577	89114877	504	486	41.4918	0.964286
810	NA	-5.38313	5.34501	49.8963	0.99964	PHF13	protein_coding	peak1542	PHD finger protein 13 [Source:HGNC Symbol;Acc:HGNC:22983]	3.84826	Inf	4.2001	301	ENSG00000116273	3'UTR					1	1	6623693	6623993	955	906	50.8157	0.948691
811	NA	5.32549	5.50089	53.261	0.99964	CLOCK	protein_coding	peak19487	clock circadian regulator [Source:HGNC Symbol;Acc:HGNC:2082]	3.80794	Inf	4.19798	301	ENSG00000134852	3'UTR	TMEM165	Antisense transmembrane protein 165 [Source:HGNC Symbol;Acc:HGNC:30760]	protein_coding	ENSG00000134851	4	-1	55427905	55428205	1184	1112	53.4146	0.939189
812	NA	-5.4193	5.81004	61.1238	0.99964	CMTM6	protein_coding	peak17301	CKLF like MARVEL transmembrane domain containing 6 [Source:HGNC Symbol;Acc:HGNC:19177]	3.88092	Inf	4.28993	301	ENSG00000091317	3'UTR	CMTM7	Antisense CKLF like MARVEL transmembrane domain containing 7 [Source:HGNC Symbol;Acc:HGNC:19178]	protein_coding	ENSG00000153551	3	-1	32481312	32481612	1839	1736	60.9119	0.943991
813	NA	-4.34759	6.42289	53.6352	0.99964	RRAS	protein_coding	peak12869	RAS related [Source:HGNC Symbol;Acc:HGNC:10447]	3.12072	Inf	3.46912	301	ENSG00000126458	3'UTR					19	-1	49635293	49635593	2321	2272	54.7487	0.978888
814	NA	-7.07837	4.77143	60.3687	0.99964	DCTN5	protein_coding	peak9945	dynactin subunit 5 [Source:HGNC Symbol;Acc:HGNC:24594]	5.08624	Inf	5.66405	301	ENSG00000166847	3'UTR					16	1	23669559	23669859	766	742	59.6038	0.968668
815	NA	3.40892	6.70618	40.0531	0.99964	TNPO3	protein_coding	peak23107	transportin 3 [Source:HGNC Symbol;Acc:HGNC:17103]	2.44987	Inf	2.61157	301	ENSG00000064419	3'UTR					7	-1	128954184	128954484	3533	3228	40.2825	0.913671
816	NA	-4.18656	6.59233	53.3925	0.99964	HNRNPH2	protein_coding	peak26950	heterogeneous nuclear ribonucleoprotein H2 [Source:HGNC Symbol;Acc:HGNC:5042]	3.01072	Inf	3.31147	301	ENSG00000126945	3'UTR					X	1	101413828	101414128	3243	3018	52.9927	0.93062
817	NA	7.36692	4.76803	52.4722	0.99964	AKAP11	protein_coding	peak7236	A-kinase anchoring protein 11 [Source:HGNC Symbol;Acc:HGNC:369]	5.30092	Inf	5.16349	301	ENSG00000023516	3'UTR					13	1	42322963	42323263	831	760	52.6868	0.914561
818	NA	-5.08483	6.11229	63.4052	0.99964	MVD	protein_coding	peak9713	mevalonate diphosphate decarboxylase [Source:HGNC Symbol;Acc:HGNC:7529]	3.65926	Inf	4.05694	301	ENSG00000167508	3'UTR					16	-1	88651938	88652238	2428	2410	65.8793	0.992586
819	NA	7.48822	5.0093	64.7217	0.99964	PPP1R12A	protein_coding	peak5821	protein phosphatase 1 regulatory subunit 12A [Source:HGNC Symbol;Acc:HGNC:7618]	5.38926	Inf	5.46598	301	ENSG00000058272	3'UTR	AC073569.2	Antisense	lincRNA	ENSG00000258048	12	-1	79773824	79774124	1002	971	64.6704	0.969062
820	NA	-5.13859	5.91388	59.5122	0.99964	CMAS	protein_coding	peak6245	cytidine monophosphate N-acetylneuraminic acid synthetase [Source:HGNC Symbol;Acc:HGNC:18290]	3.69844	Inf	4.09894	301	ENSG00000111726	3'UTR	ST8SIA1	Antisense ST8 alpha-N-acetyl-neuraminide alpha-2,8-sialyltransferase 1 [Source:HGNC Symbol;Acc:HGNC:10869]	protein_coding	ENSG00000111728	12	1	22065369	22065669	2523	2454	63.3073	0.972652
821	NA	6.14597	4.3789	41.6906	0.99964	INPP4B	protein_coding	peak19725	inositol polyphosphate-4-phosphatase type II B [Source:HGNC Symbol;Acc:HGNC:6075]	4.42446	Inf	4.94641	301	ENSG00000109452	3'UTR					4	-1	142028729	142029029	1068	999	43.99	0.935393
822	NA	-7.44817	4.17794	48.6557	0.99964	ZNF330	protein_coding	peak19231	zinc finger protein 330 [Source:HGNC Symbol;Acc:HGNC:15462]	5.36371	Inf	5.98969	301	ENSG00000109445	3'UTR					4	1	141234181	141234481	531	492	50.1524	0.926554
823	NA	3.26354	7.46347	44.2714	0.99964	UBE2D2	protein_coding	peak21028	ubiquitin conjugating enzyme E2 D2 [Source:HGNC Symbol;Acc:HGNC:12475]	2.35078	Inf	2.52287	301	ENSG00000131508	3'UTR					5	1	139626558	139626858	5325	5109	44.6939	0.959437
824	NA	-5.85297	5.20842	52.2292	0.99964	PREP	protein_coding	peak21733	prolyl endopeptidase [Source:HGNC Symbol;Acc:HGNC:9358]	4.21616	Inf	4.50859	301	ENSG00000085377	3'UTR					6	-1	105277719	105278019	1447	1382	54.5362	0.955079
825	NA	6.15215	5.07142	54.1148	0.99964	TRAK2	protein_coding	peak14448	trafficking kinesin protein 2 [Source:HGNC Symbol;Acc:HGNC:13206]	4.4347	Inf	4.76835	301	ENSG00000115993	3'UTR					2	-1	201377212	201377512	710	685	52.8584	0.964789
826	NA	-3.3981	6.79422	42.8942	0.99964	FOXRED2	protein_coding	peak16788	FAD dependent oxidoreductase domain containing 2 [Source:HGNC Symbol;Acc:HGNC:26264]	2.44968	Inf	2.70764	301	ENSG00000100350	3'UTR					22	-1	36487189	36487489	2639	2544	42.7543	0.964002
827	NA	-2.54015	9.4287	41.6494	0.99964	CEBPB	protein_coding	peak16280	CCAAT enhancer binding protein beta [Source:HGNC Symbol;Acc:HGNC:1834]	1.83121	Inf	2.03225	301	ENSG00000172216	3'UTR					20	1	50192370	50192670	20120	18109	42.4583	0.90005
828	NA	5.98776	5.35185	59.1725	0.99964	CCDC58	protein_coding	peak17692	coiled-coil domain containing 58 [Source:HGNC Symbol;Acc:HGNC:31136]	4.31822	Inf	4.71486	301	ENSG00000160124	3'UTR					3	-1	122359596	122359896	1484	1260	58.1659	0.849057
829	NA	3.49841	7.89838	52.8818	0.99964	VDAC2	protein_coding	peak3680	voltage dependent anion channel 2 [Source:HGNC Symbol;Acc:HGNC:12672]	2.52416	Inf	2.74663	301	ENSG00000165637	3'UTR					10	1	75230975	75231275	7288	6914	54.0856	0.948683
830	NA	3.60119	9.29396	67.4119	0.99964	MSN	protein_coding	peak26865	moesin [Source:HGNC Symbol;Acc:HGNC:7373]	2.59868	Inf	2.83467	301	ENSG00000147065	3'UTR					X	1	65741632	65741932	19441	18873	67.494	0.970783
831	NA	3.20324	6.87482	39.2068	0.99964	ADH5	protein_coding	peak19612	alcohol dehydrogenase 5 (class III), chi polypeptide [Source:HGNC Symbol;Acc:HGNC:253]	2.31245	Inf	2.50009	301	ENSG00000197894	3'UTR					4	-1	99072157	99072457	4087	3787	38.6232	0.926597
832	NA	6.80783	4.57489	51.7769	0.99964	EXTL3	protein_coding	peak24515	exostosin like glycosyltransferase 3 [Source:HGNC Symbol;Acc:HGNC:3518]	4.91887	Inf	5.43446	301	ENSG00000012232	3'UTR					8	1	28753386	28753686	730	706	52.9037	0.967123
833	NA	-7.36046	4.62847	60.7804	0.99964	FBXO22	protein_coding	peak8666	F-box protein 22 [Source:HGNC Symbol;Acc:HGNC:13593]	5.32121	Inf	5.94742	301	ENSG00000167196	3'UTR					15	1	75933812	75934112	879	838	60.8663	0.953356
834	NA	-3.80911	6.88665	49.4487	0.99964	BCL2L12	protein_coding	peak13609	BCL2 like 12 [Source:HGNC Symbol;Acc:HGNC:13787]	2.75886	Inf	2.98955	301	ENSG00000126453	3'UTR					19	1	49673611	49673911	3873	3768	50.7962	0.972889
835	NA	4.08071	5.60575	37.7844	0.99964	AIFM1	protein_coding	peak26598	apoptosis inducing factor mitochondria associated 1 [Source:HGNC Symbol;Acc:HGNC:8768]	2.95566	Inf	3.15879	301	ENSG00000156709	3'UTR					X	-1	130129367	130129667	1643	1437	38.4955	0.87462
836	NA	-5.38364	4.49472	37.4248	0.99964	TMEM199	protein_coding	peak10521	transmembrane protein 199 [Source:HGNC Symbol;Acc:HGNC:18085]	3.90081	Inf	4.34857	301	ENSG00000244045	3'UTR					17	1	28361178	28361478	692	652	39.9402	0.942197
837	NA	-4.20618	5.77143	43.7997	0.99964	PMM2	protein_coding	peak9865	phosphomannomutase 2 [Source:HGNC Symbol;Acc:HGNC:9115]	3.04843	Inf	3.39989	301	ENSG00000140650	3'UTR					16	1	8849027	8849327	1589	1498	44.2483	0.942731
838	NA	-7.46468	4.13097	47.049	0.99964	CHST12	protein_coding	peak23242	carbohydrate sulfotransferase 12 [Source:HGNC Symbol;Acc:HGNC:17423]	5.41796	Inf	5.94823	301	ENSG00000136213	3'UTR					7	1	2433756	2434056	405	395	51.4861	0.975309
839	NA	5.75189	4.4529	39.6364	0.99964	USP3	protein_coding	peak8577	ubiquitin specific peptidase 3 [Source:HGNC Symbol;Acc:HGNC:12626]	4.1756	Inf	4.6262	301	ENSG00000140455	3'UTR	USP3-AS1	Antisense USP3 antisense RNA 1 [Source:HGNC Symbol;Acc:HGNC:44140]	antisense	ENSG00000259248	15	1	63591172	63591472	706	588	39.7925	0.832861
840	NA	-7.88839	4.24808	55.2883	0.99964	GNA15	protein_coding	peak13038	G protein subunit alpha 15 [Source:HGNC Symbol;Acc:HGNC:4383]	5.72665	Inf	6.40237	301	ENSG00000060558	3'UTR					19	1	3163448	3163748	1207	1172	61.4514	0.971002
841	NA	-5.12014	5.40983	49.5165	0.99964	MAP3K14	protein_coding	peak11554	mitogen-activated protein kinase kinase kinase 14 [Source:HGNC Symbol;Acc:HGNC:6853]	3.71759	Inf	4.14736	301	ENSG00000006062	3'UTR	MAP3K14-AS1	Antisense MAP3K14 antisense RNA 1 [Source:HGNC Symbol;Acc:HGNC:44359]	antisense	ENSG00000267278	17	-1	45263127	45263427	916	890	48.7326	0.971616
842	NA	4.32205	6.45396	54.0148	0.99964	MRPS18B	protein_coding	peak22112	mitochondrial ribosomal protein S18B [Source:HGNC Symbol;Acc:HGNC:14516]	3.13837	Inf	3.43451	301	ENSG00000204568	3'UTR					6	1	30626092	30626392	8089	2632	55.5289	0.32538
843	NA	-7.8187	4.36544	57.9464	0.99964	CD74	protein_coding	peak20374	CD74 molecule [Source:HGNC Symbol;Acc:HGNC:1697]	5.67938	Inf	6.33313	301	ENSG00000019582	3'UTR					5	-1	150401637	150401937	1194	1101	56.7466	0.922111
844	NA	-5.60078	4.9077	47.2088	0.99964	PLPP1	protein_coding	peak19966	phospholipid phosphatase 1 [Source:HGNC Symbol;Acc:HGNC:9228]	4.06872	Inf	4.54847	301	ENSG00000067113	3'UTR	MTREX	Antisense Mtr4 exosome RNA helicase [Source:HGNC Symbol;Acc:HGNC:18734]	protein_coding	ENSG00000039123	5	-1	55424933	55425233	731	721	46.4272	0.98632
845	NA	-4.21837	5.8183	44.7874	0.99964	FUZ	protein_coding	peak12873	fuzzy planar cell polarity protein [Source:HGNC Symbol;Acc:HGNC:26219]	3.06575	Inf	3.41728	301	ENSG00000010361	3'UTR	AP2A1	Antisense adaptor related protein complex 2 subunit alpha 1 [Source:HGNC Symbol;Acc:HGNC:561]	protein_coding	ENSG00000196961	19	-1	49806889	49807189	1170	1155	46.3299	0.987179
846	NA	4.30565	5.89213	43.881	0.99964	DDX10	protein_coding	peak5245	DEAD-box helicase 10 [Source:HGNC Symbol;Acc:HGNC:2735]	3.13302	Inf	3.30815	301	ENSG00000178105	3'UTR					11	1	108940627	108940927	1847	1793	43.0262	0.970763
847	NA	4.30992	6.52531	53.754	0.99964	TMEM9	protein_coding	peak1177	transmembrane protein 9 [Source:HGNC Symbol;Acc:HGNC:18823]	3.1386	Inf	3.40147	301	ENSG00000116857	3'UTR					1	-1	201134774	201135074	2792	2421	53.6943	0.86712
848	NA	5.80423	5.05474	45.405	0.99964	SPC25	protein_coding	peak14332	SPC25, NDC80 kinetochore complex component [Source:HGNC Symbol;Acc:HGNC:24031]	4.2287	Inf	4.22018	301	ENSG00000152253	3'UTR					2	-1	168871386	168871686	1018	929	46.6964	0.912574
849	NA	-3.28337	7.33353	45.8166	0.99964	GDI1	protein_coding	peak27089	GDP dissociation inhibitor 1 [Source:HGNC Symbol;Acc:HGNC:4226]	2.39212	Inf	2.64147	301	ENSG00000203879	3'UTR					X	1	154443165	154443465	4502	4326	45.8444	0.960906
850	NA	-4.65437	6.6573	49.8795	0.99964	CCND3	protein_coding	peak21527	cyclin D3 [Source:HGNC Symbol;Acc:HGNC:1585]	3.3932	Inf	3.3001	301	ENSG00000112576	3'UTR					6	-1	41934950	41935250	3052	2900	49.7255	0.950197
851	NA	-4.16498	6.59233	54.5792	0.99964	DMAP1	protein_coding	peak1919	DNA methyltransferase 1 associated protein 1 [Source:HGNC Symbol;Acc:HGNC:18291]	3.03808	Inf	3.37302	301	ENSG00000178028	3'UTR					1	1	44220376	44220676	2420	2392	55.2312	0.98843
852	NA	-5.57038	5.22591	53.3933	0.99964	SP3	protein_coding	peak14355	Sp3 transcription factor [Source:HGNC Symbol;Acc:HGNC:11208]	4.06725	Inf	4.5397	301	ENSG00000172845	3'UTR					2	-1	173908534	173908834	1021	992	53.1502	0.971596
853	NA	4.18568	7.09336	57.1273	0.99964	MTPN	protein_coding	peak23149	myotrophin [Source:HGNC Symbol;Acc:HGNC:15667]	3.0592	Inf	3.22414	301	ENSG00000105887	3'UTR	AC015987.1	Antisense	antisense	ENSG00000224746	7	-1	135926760	135927060	4536	4232	56.9787	0.932981
854	NA	3.15583	9.33108	54.4222	0.99964	CANX	protein_coding	peak21263	calnexin [Source:HGNC Symbol;Acc:HGNC:1473]	2.30799	Inf	2.49427	301	ENSG00000127022	3'UTR					5	1	179730624	179730924	19341	18754	52.4719	0.96965
855	NA	-4.92472	5.39003	47.8599	0.99964	YIPF2	protein_coding	peak12501	Yip1 domain family member 2 [Source:HGNC Symbol;Acc:HGNC:28476]	3.60495	Inf	4.00031	301	ENSG00000130733	3'UTR	CARM1	Antisense coactivator associated arginine methyltransferase 1 [Source:HGNC Symbol;Acc:HGNC:23393]	protein_coding	ENSG00000142453	19	-1	10922190	10922490	1183	1145	49.1144	0.967878
856	NA	3.60236	7.16569	49.7764	0.99964	SSB	protein_coding	peak15224	Sjogren syndrome antigen B [Source:HGNC Symbol;Acc:HGNC:11316]	2.63799	Inf	2.86403	301	ENSG00000138385	3'UTR	METTL5	Antisense methyltransferase like 5 [Source:HGNC Symbol;Acc:HGNC:25006]	protein_coding	ENSG00000138382	2	1	169811762	169812062	4269	3945	49.0003	0.924104
857	NA	2.53678	8.9389	39.338	0.99964	STOML2	protein_coding	peak25026	stomatin like 2 [Source:HGNC Symbol;Acc:HGNC:14559]	1.85799	Inf	1.99846	301	ENSG00000165283	3'UTR					9	-1	35099895	35100195	16089	15320	39.8106	0.952203
858	NA	-4.73325	5.28906	43.8383	0.99964	PNPO	protein_coding	peak10786	pyridoxamine 5'-phosphate oxidase [Source:HGNC Symbol;Acc:HGNC:30260]	3.4732	Inf	3.85796	301	ENSG00000108439	3'UTR					17	1	47949003	47949303	1507	1445	45.0042	0.958859
859	NA	6.87326	4.64714	55.064	0.99964	IRF2	protein_coding	peak19803	interferon regulatory factor 2 [Source:HGNC Symbol;Acc:HGNC:6117]	5.04579	Inf	5.56323	301	ENSG00000168310	3'UTR					4	-1	184387724	184388024	762	715	53.421	0.93832
860	NA	8.11255	4.18306	52.777	0.99964	CYB561	protein_coding	peak11681	cytochrome b561 [Source:HGNC Symbol;Acc:HGNC:2571]	5.9563	Inf	6.34672	301	ENSG00000008283	3'UTR					17	-1	63432303	63432603	737	689	56.1219	0.934871
861	NA	-5.13934	5.09064	44.8428	0.99964	COQ6	protein_coding	peak7694	coenzyme Q6, monooxygenase [Source:HGNC Symbol;Acc:HGNC:20233]	3.77419	Inf	4.13667	301	ENSG00000119723	3'UTR	ENTPD5	Antisense ectonucleoside triphosphate diphosphohydrolase 5 [Source:HGNC Symbol;Acc:HGNC:3367]	protein_coding	ENSG00000187097	14	1	73962810	73963110	1078	1054	44.9896	0.977737
862	NA	3.44303	6.09472	36.9192	0.99964	HSCB	protein_coding	peak16997	HscB mitochondrial iron-sulfur cluster cochaperone [Source:HGNC Symbol;Acc:HGNC:28913]	2.53061	Inf	2.77437	301	ENSG00000100209	3'UTR					22	1	28757213	28757513	1952	1851	36.2593	0.948258
863	NA	-4.07895	7.49318	65.3123	0.99964	TSPO	protein_coding	peak17154	translocator protein [Source:HGNC Symbol;Acc:HGNC:1158]	2.99932	Inf	3.29167	301	ENSG00000100300	3'UTR					22	1	43162941	43163241	6041	5979	66.9505	0.989737
864	NA	-4.3325	6.10015	50.8433	0.99964	DHPS	protein_coding	peak12536	deoxyhypusine synthase [Source:HGNC Symbol;Acc:HGNC:2869]	3.18685	Inf	3.54877	301	ENSG00000095059	3'UTR	WDR83	Antisense WD repeat domain 83 [Source:HGNC Symbol;Acc:HGNC:32672]	protein_coding	ENSG00000123154	19	-1	12675722	12676022	1783	1698	50.9329	0.952328
865	NA	5.78187	5.13097	51.4678	0.99964	SERPINF1	protein_coding	peak10335	serpin family F member 1 [Source:HGNC Symbol;Acc:HGNC:8824]	4.2551	Inf	4.54448	301	ENSG00000132386	3'UTR					17	1	1777262	1777562	678	654	51.5856	0.964602
866	NA	2.65123	9.5078	44.1993	0.99964	TMA7	protein_coding	peak18266	translation machinery associated 7 homolog [Source:HGNC Symbol;Acc:HGNC:26932]	1.95136	Inf	2.1141	301	ENSG00000232112	3'UTR	AC134772.1	Antisense	antisense	ENSG00000244380	3	1	48443744	48444044	22896	21420	44.6775	0.935535
867	NA	5.77599	4.97425	49.8746	0.99964	RRP12	protein_coding	peak3195	ribosomal RNA processing 12 homolog [Source:HGNC Symbol;Acc:HGNC:29100]	4.25127	Inf	4.63965	301	ENSG00000052749	3'UTR					10	-1	97356703	97357003	932	921	55.0717	0.988197
868	NA	6.28776	5.30326	54.3252	0.99964	OASL	protein_coding	peak6025	2'-5'-oligoadenylate synthetase like [Source:HGNC Symbol;Acc:HGNC:8090]	4.63035	Inf	4.81217	301	ENSG00000135114	3'UTR					12	-1	121020296	121020596	852	824	55.4102	0.967136
869	NA	6.85125	4.44439	45.3866	0.99964	MED19	protein_coding	peak4227	mediator complex subunit 19 [Source:HGNC Symbol;Acc:HGNC:29600]	5.05004	Inf	5.18072	301	ENSG00000156603	3'UTR					11	-1	57703710	57704010	671	591	46.7276	0.880775
870	NA	-6.07347	4.83141	51.904	0.99964	USP12	protein_coding	peak6912	ubiquitin specific peptidase 12 [Source:HGNC Symbol;Acc:HGNC:20485]	4.47703	Inf	5.00524	301	ENSG00000152484	3'UTR					13	-1	27066153	27066453	784	741	53.4575	0.945153
871	NA	-4.32987	6.15204	51.2368	0.99964	GTF2H5	protein_coding	peak22609	general transcription factor IIH subunit 5 [Source:HGNC Symbol;Acc:HGNC:21157]	3.19346	Inf	3.56397	301	ENSG00000272047	3'UTR					6	1	158192114	158192414	3092	1977	50.7992	0.639392
872	NA	-4.55576	6.12965	55.7255	0.99964	NTN4	protein_coding	peak5868	netrin 4 [Source:HGNC Symbol;Acc:HGNC:13658]	3.36183	Inf	3.75219	301	ENSG00000074527	3'UTR	PGAM1P5	Antisense phosphoglycerate mutase 1 pseudogene 5 [Source:HGNC Symbol;Acc:HGNC:42452]	transcribed_processed_pseudogene	ENSG00000257150	12	-1	95657809	95658109	1386	1314	54.7572	0.948052
873	NA	3.81581	6.28669	43.7355	0.99964	ECPAS	protein_coding	peak25216	Ecm29 proteasome adaptor and scaffold [Source:HGNC Symbol;Acc:HGNC:29020]	2.8163	Inf	3.02058	301	ENSG00000136813	3'UTR					9	-1	111361886	111362186	2825	2436	44.6367	0.862301
874	NA	5.32311	5.94287	56.9772	0.99964	TMEM141	protein_coding	peak25980	transmembrane protein 141 [Source:HGNC Symbol;Acc:HGNC:28211]	3.92883	Inf	4.01559	301	ENSG00000244187	3'UTR					9	1	136792958	136793258	2241	2182	58.6586	0.973672
875	NA	3.0134	7.73482	43.9658	0.99964	CYP51A1	protein_coding	peak22936	cytochrome P450 family 51 subfamily A member 1 [Source:HGNC Symbol;Acc:HGNC:2649]	2.22438	Inf	2.43857	301	ENSG00000001630	3'UTR					7	-1	92112152	92112452	8137	7653	43.173	0.940519
876	NA	-6.03828	4.57099	46.013	0.99964	ESS2	protein_coding	peak16687	ess-2 splicing factor homolog [Source:HGNC Symbol;Acc:HGNC:16817]	4.45791	Inf	4.98405	301	ENSG00000100056	3'UTR					22	-1	19133937	19134237	564	546	47.0696	0.968085
877	NA	-6.92086	4.63597	50.8301	0.99964	TMEM44	protein_coding	peak18000	transmembrane protein 44 [Source:HGNC Symbol;Acc:HGNC:25120]	5.11367	Inf	5.2666	301	ENSG00000145014	3'UTR	TMEM44-AS1	Antisense TMEM44 antisense RNA 1 [Source:HGNC Symbol;Acc:HGNC:44272]	antisense	ENSG00000231770	3	-1	194587681	194587981	578	568	51.9489	0.982699
878	NA	-3.63328	7.27353	51.8395	0.99964	IMPDH1	protein_coding	peak23105	inosine monophosphate dehydrogenase 1 [Source:HGNC Symbol;Acc:HGNC:6052]	2.68457	Inf	2.92666	301	ENSG00000106348	3'UTR					7	-1	128392284	128392584	6531	6087	52.4575	0.932017
879	NA	3.42909	7.33583	48.6712	0.99964	DNAJC9	protein_coding	peak3097	DnaJ heat shock protein family (Hsp40) member C9 [Source:HGNC Symbol;Acc:HGNC:19123]	2.53415	Inf	2.74945	301	ENSG00000213551	3'UTR	FAM149B1	Antisense family with sequence similarity 149 member B1 [Source:HGNC Symbol;Acc:HGNC:29162]	protein_coding	ENSG00000138286	10	-1	73242829	73243129	4340	4176	49.3831	0.962212
880	NA	3.74777	6.22963	43.1829	0.99964	U2AF1	protein_coding	peak16637	U2 small nuclear RNA auxiliary factor 1 [Source:HGNC Symbol;Acc:HGNC:12453]	2.76988	Inf	3.05721	301	ENSG00000160201	3'UTR					21	-1	43092960	43093260	2676	2004	43.8024	0.748879
881	NA	-6.31102	4.59426	48.8469	0.99964	ECHDC2	protein_coding	peak500	enoyl-CoA hydratase domain containing 2 [Source:HGNC Symbol;Acc:HGNC:23408]	4.66489	Inf	5.16723	301	ENSG00000121310	3'UTR					1	-1	52896227	52896527	675	606	49.797	0.897778
882	NA	5.80033	4.85087	48.5124	0.99964	CTNNBIP1	protein_coding	peak109	catenin beta interacting protein 1 [Source:HGNC Symbol;Acc:HGNC:16913]	4.28917	Inf	4.7858	301	ENSG00000178585	3'UTR	AL357140.1	Antisense	antisense	ENSG00000223989	1	-1	9850109	9850409	1470	1375	50.6145	0.935374
883	NA	5.7287	5.1958	52.7536	0.99964	UBR7	protein_coding	peak7765	ubiquitin protein ligase E3 component n-recognin 7 (putative) [Source:HGNC Symbol;Acc:HGNC:20344]	4.23665	Inf	4.53733	301	ENSG00000012963	3'UTR					14	1	93228916	93229216	1043	1010	52.5465	0.96836
884	NA	-3.83891	6.86289	52.977	0.99964	DAPK3	protein_coding	peak12393	death associated protein kinase 3 [Source:HGNC Symbol;Acc:HGNC:2676]	2.83967	Inf	3.16261	301	ENSG00000167657	3'UTR					19	-1	3958456	3958756	3311	3237	52.9447	0.97765
885	NA	7.55338	5.07693	44.4967	0.99964	METTL22	protein_coding	peak9863	methyltransferase like 22 [Source:HGNC Symbol;Acc:HGNC:28368]	5.58924	Inf	4.26425	301	ENSG00000067365	3'UTR					16	1	8645917	8646217	853	838	43.9415	0.982415
886	NA	6.6409	4.41855	43.4651	0.99964	NUP160	protein_coding	peak4216	nucleoporin 160 [Source:HGNC Symbol;Acc:HGNC:18017]	4.9145	Inf	5.00549	301	ENSG00000030066	3'UTR					11	-1	47778226	47778526	697	628	44.871	0.901004
887	NA	-3.61379	7.45343	52.8502	0.99964	LOXL2	protein_coding	peak23936	lysyl oxidase like 2 [Source:HGNC Symbol;Acc:HGNC:6666]	2.67505	Inf	2.91075	301	ENSG00000134013	3'UTR					8	-1	23297185	23297485	3722	3524	52.7548	0.946803
888	NA	6.64771	4.94739	60.6791	0.99964	ICK	protein_coding	peak21590	intestinal cell kinase [Source:HGNC Symbol;Acc:HGNC:21219]	4.92174	Inf	5.46607	301	ENSG00000112144	3'UTR					6	-1	53001302	53001602	584	566	61.2085	0.969178
889	NA	-5.32441	5.58654	57.7425	0.99964	MDK	protein_coding	peak4890	midkine [Source:HGNC Symbol;Acc:HGNC:6972]	3.94527	Inf	4.36373	301	ENSG00000110492	3'UTR					11	1	46383501	46383801	1097	1074	57.0289	0.979034
890	NA	4.3156	5.9564	47.1073	0.99964	ANP32E	protein_coding	peak875	acidic nuclear phosphoprotein 32 family member E [Source:HGNC Symbol;Acc:HGNC:16673]	3.19974	Inf	3.43453	301	ENSG00000143401	3'UTR					1	-1	150218545	150218845	1890	1696	47.9198	0.897354
891	NA	-5.04304	5.48438	49.5583	0.99964	PNMA1	protein_coding	peak8174	PNMA family member 1 [Source:HGNC Symbol;Acc:HGNC:9158]	3.73928	Inf	4.03156	301	ENSG00000176903	3'UTR					14	-1	73711785	73712085	1192	1151	51.0287	0.965604
892	NA	5.31359	4.78835	40.8566	0.99964	FANCI	protein_coding	peak8729	Fanconi anemia complementation group I [Source:HGNC Symbol;Acc:HGNC:25568]	3.94093	Inf	4.22524	301	ENSG00000140525	3'UTR	POLG	Antisense DNA polymerase gamma, catalytic subunit [Source:HGNC Symbol;Acc:HGNC:9179]	protein_coding	ENSG00000140521	15	1	89316180	89316480	847	799	40.0926	0.943329
893	NA	3.71522	6.28669	41.524	0.99964	MED27	protein_coding	peak25379	mediator complex subunit 27 [Source:HGNC Symbol;Acc:HGNC:2377]	2.75738	Inf	2.92059	301	ENSG00000160563	3'UTR					9	-1	131860111	131860411	2226	2137	41.9724	0.960018
894	NA	3.42274	7.09472	45.0241	0.99964	RRM2	protein_coding	peak14635	ribonucleotide reductase regulatory subunit M2 [Source:HGNC Symbol;Acc:HGNC:10452]	2.54134	Inf	2.68622	301	ENSG00000171848	3'UTR					2	1	10129504	10129804	4755	4351	45.6277	0.915037
895	NA	-3.1719	7.41256	46.2431	0.99964	PPP1R18	protein_coding	peak21410	protein phosphatase 1 regulatory subunit 18 [Source:HGNC Symbol;Acc:HGNC:29413]	2.35647	Inf	2.61904	301	ENSG00000146112	3'UTR					6	-1	30676391	30676691	5641	5408	47.0216	0.958695
896	NA	8.43471	4.1468	53.1441	0.99964	ELP1	protein_coding	peak25201	elongator complex protein 1 [Source:HGNC Symbol;Acc:HGNC:5959]	6.26752	Inf	6.44163	301	ENSG00000070061	3'UTR					9	-1	108868633	108868933	655	610	53.0164	0.931298
897	NA	-4.11446	6.83712	58.0807	0.99964	GTF2E2	protein_coding	peak23975	general transcription factor IIE subunit 2 [Source:HGNC Symbol;Acc:HGNC:4651]	3.05765	Inf	3.37584	301	ENSG00000197265	3'UTR					8	-1	30578521	30578821	3419	3252	59.4422	0.951155
898	NA	-3.66255	7.69097	58.2572	0.99964	PTPA	protein_coding	peak25903	protein phosphatase 2 phosphatase activator [Source:HGNC Symbol;Acc:HGNC:9308]	2.72289	Inf	3.0051	301	ENSG00000119383	3'UTR					9	1	129148642	129148942	6375	6239	58.0732	0.978667
899	NA	3.57535	7.34957	52.2884	0.99964	KIF1C	protein_coding	peak10366	kinesin family member 1C [Source:HGNC Symbol;Acc:HGNC:6317]	2.66096	Inf	2.90152	301	ENSG00000129250	3'UTR					17	1	5024400	5024700	4586	4468	52.1918	0.97427
900	NA	-5.30459	4.71594	41.4216	0.99964	MUTYH	protein_coding	peak439	mutY DNA glycosylase [Source:HGNC Symbol;Acc:HGNC:7527]	3.94916	Inf	4.4061	301	ENSG00000132781	3'UTR					1	-1	45329246	45329546	803	764	40.5707	0.951432
901	NA	5.57314	5.07142	50.7754	0.99964	UBE2J1	protein_coding	peak21688	ubiquitin conjugating enzyme E2 J1 [Source:HGNC Symbol;Acc:HGNC:17598]	4.15448	Inf	4.63919	301	ENSG00000198833	3'UTR					6	-1	89328070	89328370	1005	843	51.8826	0.838806
902	NA	-3.14345	9.40299	57.3784	0.99964	PCBP2	protein_coding	peak6397	poly(rC) binding protein 2 [Source:HGNC Symbol;Acc:HGNC:8648]	2.34488	Inf	2.57865	301	ENSG00000197111	3'UTR	MAP3K12	Antisense mitogen-activated protein kinase kinase kinase 12 [Source:HGNC Symbol;Acc:HGNC:6851]	protein_coding	ENSG00000139625	12	1	53479495	53479795	17792	17250	58.2963	0.969537
903	NA	6.88664	4.62471	54.9488	0.99964	MBTPS2	protein_coding	peak26746	membrane bound transcription factor peptidase, site 2 [Source:HGNC Symbol;Acc:HGNC:15455]	5.13722	Inf	5.58794	301	ENSG00000012174	3'UTR					X	1	21885121	21885421	710	662	53.3701	0.932394
904	NA	6.96802	4.52329	44.2338	0.99964	MLLT6	protein_coding	peak10631	MLLT6, PHD finger containing [Source:HGNC Symbol;Acc:HGNC:7138]	5.19848	Inf	4.96008	301	ENSG00000275023	3'UTR					17	1	38729498	38729798	924	681	48.8443	0.737013
905	NA	-3.95081	7.80132	66.0204	0.99964	RPN2	protein_coding	peak16187	ribophorin II [Source:HGNC Symbol;Acc:HGNC:10382]	2.94985	Inf	3.2164	301	ENSG00000118705	3'UTR					20	1	37241319	37241619	7261	6737	63.6127	0.927834
906	NA	-4.63995	6.68466	67.2232	0.99964	COL4A2	protein_coding	peak7375	collagen type IV alpha 2 chain [Source:HGNC Symbol;Acc:HGNC:2203]	3.46467	Inf	3.83538	301	ENSG00000134871	3'UTR					13	1	110512722	110513022	2752	2595	65.9391	0.942951
907	NA	7.23248	4.56315	56.8681	0.99964	IL7R	protein_coding	peak20611	interleukin 7 receptor [Source:HGNC Symbol;Acc:HGNC:6024]	5.40059	Inf	5.92718	301	ENSG00000168685	3'UTR					5	1	35879302	35879602	568	529	54.0189	0.931338
908	NA	2.82398	11.4415	54.9542	0.99964	RPS6	protein_coding	peak24938	ribosomal protein S6 [Source:HGNC Symbol;Acc:HGNC:10429]	2.10876	Inf	2.28645	301	ENSG00000137154	3'UTR					9	-1	19376258	19376558	96023	90892	54.0194	0.946565
909	NA	8.01622	4.50704	51.0937	0.99964	SLC25A33	protein_coding	peak1560	solute carrier family 25 member 33 [Source:HGNC Symbol;Acc:HGNC:29681]	5.9897	Inf	5.53996	301	ENSG00000171612	3'UTR					1	1	9582468	9582768	743	709	52.5599	0.95424
910	NA	-4.86287	5.44865	50.0482	0.99964	FGFRL1	protein_coding	peak18851	fibroblast growth factor receptor like 1 [Source:HGNC Symbol;Acc:HGNC:3693]	3.63386	Inf	4.06217	301	ENSG00000127418	3'UTR					4	1	1026595	1026895	1027	966	51.0652	0.940604
911	NA	-5.10611	5.44012	45.7991	0.99964	CMIP	protein_coding	peak10241	c-Maf inducing protein [Source:HGNC Symbol;Acc:HGNC:24319]	3.81982	Inf	3.90435	301	ENSG00000153815	3'UTR					16	1	81711459	81711759	2490	2002	48.3856	0.804016
912	NA	4.3752	6.34843	54.7785	0.99964	TMPO	protein_coding	peak6649	thymopoietin [Source:HGNC Symbol;Acc:HGNC:11875]	3.27332	Inf	3.52739	301	ENSG00000120802	3'UTR					12	1	98550007	98550307	2580	2474	54.8953	0.958915
913	NA	6.22928	4.31497	40.9088	0.99964	CISD2	protein_coding	peak19134	CDGSH iron sulfur domain 2 [Source:HGNC Symbol;Acc:HGNC:24212]	4.66256	Inf	4.98157	301	ENSG00000145354	3'UTR	SLC9B1	Antisense solute carrier family 9 member B1 [Source:HGNC Symbol;Acc:HGNC:24244]	protein_coding	ENSG00000164037	4	1	102888269	102888569	522	489	42.6319	0.936782
914	NA	4.26991	6.92386	61.1055	0.99964	RTF2	protein_coding	peak16304	replication termination factor 2 [Source:HGNC Symbol;Acc:HGNC:15890]	3.20057	Inf	3.45581	301	ENSG00000022277	3'UTR	GCNT7	Antisense glucosaminyl (N-acetyl) transferase family member 7 [Source:HGNC Symbol;Acc:HGNC:16099]	protein_coding	ENSG00000124091	20	1	56518584	56518884	3662	3614	61.2537	0.986892
915	NA	4.53595	5.42937	44.3996	0.99964	CASP7	protein_coding	peak3907	caspase 7 [Source:HGNC Symbol;Acc:HGNC:1508]	3.40065	Inf	3.7613	301	ENSG00000165806	3'UTR					10	1	113730603	113730903	1075	1005	46.7502	0.934884
916	NA	-4.6914	6.18562	58.6998	0.99964	FBN1	protein_coding	peak8900	fibrillin 1 [Source:HGNC Symbol;Acc:HGNC:3603]	3.51728	Inf	3.84472	301	ENSG00000166147	3'UTR					15	-1	48410078	48410378	1363	1332	58.4775	0.977256
917	NA	-2.90165	6.50908	34.2715	0.99964	NFKBIA	protein_coding	peak7987	NFKB inhibitor alpha [Source:HGNC Symbol;Acc:HGNC:7797]	2.1773	Inf	2.41887	301	ENSG00000100906	3'UTR					14	-1	35401514	35401814	3878	3439	35.2207	0.886797
918	NA	4.50041	5.34272	42.5248	0.99964	CEP89	protein_coding	peak12680	centrosomal protein 89 [Source:HGNC Symbol;Acc:HGNC:25907]	3.37756	Inf	3.77446	301	ENSG00000121289	3'UTR					19	-1	32879009	32879309	1025	1011	44.0524	0.986341
919	NA	-6.17367	4.4823	44.4015	0.99964	VRK2	protein_coding	peak14837	vaccinia related kinase 2 [Source:HGNC Symbol;Acc:HGNC:12719]	4.6366	Inf	5.00457	301	ENSG00000028116	3'UTR	FANCL	Antisense Fanconi anemia complementation group L [Source:HGNC Symbol;Acc:HGNC:20748]	protein_coding	ENSG00000115392	2	1	58159569	58159869	902	798	47.7068	0.884701
920	NA	-5.58612	5.28192	53.1206	0.99964	GRK6	protein_coding	peak21237	G protein-coupled receptor kinase 6 [Source:HGNC Symbol;Acc:HGNC:4545]	4.19588	Inf	4.59353	301	ENSG00000198055	3'UTR	PRR7-AS1	Antisense PRR7 antisense RNA 1 [Source:HGNC Symbol;Acc:HGNC:27961]	antisense	ENSG00000246334	5	1	177441760	177442060	1018	1010	54.8228	0.992141
921	NA	-4.10532	6.28072	51.2293	0.99964	TBCD	protein_coding	peak11073	tubulin folding cofactor D [Source:HGNC Symbol;Acc:HGNC:11581]	3.08449	Inf	3.39711	301	ENSG00000141556	3'UTR	B3GNTL1	Antisense UDP-GlcNAc:betaGal beta-1,3-N-acetylglucosaminyltransferase like 1 [Source:HGNC Symbol;Acc:HGNC:21727]	protein_coding	ENSG00000175711	17	1	82942408	82942708	2112	2062	52.5412	0.976326
922	NA	-5.1167	5.54734	52.6338	0.99964	MAPKAPK3	protein_coding	peak18301	mitogen-activated protein kinase-activated protein kinase 3 [Source:HGNC Symbol;Acc:HGNC:6888]	3.84755	Inf	4.12045	301	ENSG00000114738	3'UTR					3	1	50648991	50649291	1715	1670	53.3766	0.973761
923	NA	4.87612	5.16505	43.668	0.99964	ABRAXAS2	protein_coding	peak3947	abraxas 2, BRISC complex subunit [Source:HGNC Symbol;Acc:HGNC:28975]	3.66675	Inf	3.96646	301	ENSG00000165660	3'UTR					10	1	124836366	124836666	1142	1101	43.5132	0.964098
924	NA	-5.29251	5.83467	64.4009	0.99964	HARS2	protein_coding	peak21051	histidyl-tRNA synthetase 2, mitochondrial [Source:HGNC Symbol;Acc:HGNC:4817]	3.98055	Inf	4.41677	301	ENSG00000112855	3'UTR					5	1	140699004	140699304	1740	1690	65.8462	0.971264
925	NA	6.1505	5.17537	59.1542	0.99964	STX16	protein_coding	peak16320	syntaxin 16 [Source:HGNC Symbol;Acc:HGNC:11431]	4.62602	Inf	4.95212	301	ENSG00000124222	3'UTR					20	1	58679197	58679497	1261	1205	59.8589	0.955591
926	NA	-7.25388	5.05474	66.1409	0.99964	SLC39A10	protein_coding	peak15340	solute carrier family 39 member 10 [Source:HGNC Symbol;Acc:HGNC:20861]	5.45632	Inf	5.55947	301	ENSG00000196950	3'UTR					2	1	195737398	195737698	1223	1187	63.6908	0.970564
927	NA	-4.16841	6.22466	52.1144	0.99964	IFT20	protein_coding	peak11326	intraflagellar transport 20 [Source:HGNC Symbol;Acc:HGNC:30989]	3.13703	Inf	3.5057	301	ENSG00000109083	3'UTR	TMEM97	Antisense transmembrane protein 97 [Source:HGNC Symbol;Acc:HGNC:28106]	protein_coding	ENSG00000109084	17	-1	28328329	28328629	1967	1853	50.0998	0.942044
928	NA	6.05536	4.87956	52.3879	0.99964	TERF2	protein_coding	peak9593	telomeric repeat binding factor 2 [Source:HGNC Symbol;Acc:HGNC:11729]	4.55751	Inf	4.96901	301	ENSG00000132604	3'UTR					16	-1	69355566	69355866	811	766	53.282	0.944513
929	NA	-6.31493	4.70172	50.1075	0.99964	ZMYM2	protein_coding	peak7158	zinc finger MYM-type containing 2 [Source:HGNC Symbol;Acc:HGNC:12989]	4.75427	Inf	5.12576	301	ENSG00000121741	3'UTR					13	1	20086392	20086692	696	671	50.4173	0.96408
930	NA	3.88503	5.64528	39.1482	0.99964	NUBP1	protein_coding	peak9877	nucleotide binding protein 1 [Source:HGNC Symbol;Acc:HGNC:8041]	2.92541	Inf	3.19347	301	ENSG00000103274	3'UTR	TVP23A	Antisense trans-golgi network vesicle protein 23 homolog A [Source:HGNC Symbol;Acc:HGNC:20398]	protein_coding	ENSG00000166676	16	1	10769054	10769354	1726	1550	39.2968	0.89803
931	NA	-5.35669	5.56707	59.3519	0.99964	TM2D1	protein_coding	peak548	TM2 domain containing 1 [Source:HGNC Symbol;Acc:HGNC:24142]	4.03462	Inf	4.50924	301	ENSG00000162604	3'UTR					1	-1	61681045	61681345	1302	1255	60.4534	0.963902
932	NA	-5.90677	5.52531	65.5808	0.99964	DDX6	protein_coding	peak4576	DEAD-box helicase 6 [Source:HGNC Symbol;Acc:HGNC:2747]	4.45224	Inf	4.7482	301	ENSG00000110367	3'UTR	AP002954.1	Antisense	antisense	ENSG00000255422	11	-1	118747767	118748067	1652	1598	64.505	0.967312
933	NA	7.45037	4.1468	49.3141	0.99964	GTSE1	protein_coding	peak17186	G2 and S-phase expressed 1 [Source:HGNC Symbol;Acc:HGNC:13698]	5.61658	Inf	6.11386	301	ENSG00000075218	3'UTR					22	1	46330508	46330808	444	403	50.2208	0.907658
934	NA	-5.95942	4.40546	43.2941	0.99964	AP5S1	protein_coding	peak16011	adaptor related protein complex 5 subunit sigma 1 [Source:HGNC Symbol;Acc:HGNC:15875]	4.4933	Inf	5.00987	301	ENSG00000125843	3'UTR					20	1	3825002	3825302	628	565	43.0159	0.899682
935	NA	-3.52546	7.67968	55.8107	0.99964	NDUFS7	protein_coding	peak13007	NADH:ubiquinone oxidoreductase core subunit S7 [Source:HGNC Symbol;Acc:HGNC:7714]	2.65909	Inf	2.93937	301	ENSG00000115286	3'UTR	AC005329.1	Antisense	antisense	ENSG00000248015	19	1	1395281	1395581	5384	5313	56.9725	0.986813
936	NA	4.7059	5.68014	49.5225	0.99964	RETSAT	protein_coding	peak14088	retinol saturase [Source:HGNC Symbol;Acc:HGNC:25991]	3.54977	Inf	3.87797	301	ENSG00000042445	3'UTR					2	-1	85342093	85342393	1463	1400	50.19	0.956938
937	NA	3.5946	6.72826	42.2334	0.99964	ACTR3	protein_coding	peak15098	ARP3 actin related protein 3 homolog [Source:HGNC Symbol;Acc:HGNC:170]	2.71268	Inf	2.75655	301	ENSG00000115091	3'UTR					2	1	113958291	113958591	3271	2954	42.7068	0.903088
938	NA	-5.74877	4.91696	51.0482	0.99964	MOSPD3	protein_coding	peak23601	motile sperm domain containing 3 [Source:HGNC Symbol;Acc:HGNC:25078]	4.34064	Inf	4.82575	301	ENSG00000106330	3'UTR					7	1	100615079	100615379	762	742	53.4933	0.973753
939	NA	-4.55496	6.01074	54.8185	0.99964	ANXA7	protein_coding	peak3104	annexin A7 [Source:HGNC Symbol;Acc:HGNC:545]	3.43958	Inf	3.78171	301	ENSG00000138279	3'UTR					10	-1	73375445	73375745	2177	2052	54.2144	0.942582
940	NA	3.72616	5.57879	35.8737	0.99964	CTU2	protein_coding	peak10283	cytosolic thiouridylase subunit 2 [Source:HGNC Symbol;Acc:HGNC:28005]	2.81405	Inf	3.05826	301	ENSG00000174177	3'UTR	PIEZO1	Antisense piezo type mechanosensitive ion channel component 1 [Source:HGNC Symbol;Acc:HGNC:28993]	protein_coding	ENSG00000103335	16	1	88715091	88715391	1379	1335	35.6082	0.968093
941	NA	2.73761	8.50166	43.6324	0.99964	AL713999.1/KRTCAP2	protein_coding	peak979	keratinocyte associated protein 2 [Source:HGNC Symbol;Acc:HGNC:28942]	2.06829	Inf	2.2534	301	ENSG00000163463/ENSG00000273088	3'UTR					1	-1	155169407	155169707	11069	10622	43.8789	0.959617
942	NA	-6.53953	4.4142	49.1849	0.99964	DHX37	protein_coding	peak6079	DEAH-box helicase 37 [Source:HGNC Symbol;Acc:HGNC:17210]	4.94075	Inf	5.51101	301	ENSG00000150990	3'UTR					12	-1	124946829	124947129	726	708	52.3037	0.975207
943	NA	-5.21103	5.73351	60.1025	0.99964	COL7A1	protein_coding	peak17389	collagen type VII alpha 1 chain [Source:HGNC Symbol;Acc:HGNC:2214]	3.93892	Inf	4.40122	301	ENSG00000114270	3'UTR					3	-1	48564075	48564375	1409	1361	59.4871	0.965933
944	NA	-5.12055	5.57684	57.005	0.99964	FUBP3	protein_coding	peak25922	far upstream element binding protein 3 [Source:HGNC Symbol;Acc:HGNC:4005]	3.87369	Inf	4.31876	301	ENSG00000107164	3'UTR					9	1	130638052	130638352	1555	1396	57.164	0.897749
945	NA	4.6792	6.12965	48.6909	0.99964	GYPC	protein_coding	peak15131	glycophorin C (Gerbich blood group) [Source:HGNC Symbol;Acc:HGNC:4704]	3.54212	Inf	3.49023	301	ENSG00000136732	3'UTR					2	1	126696367	126696667	1336	1301	47.9562	0.973802
946	NA	3.52809	8.14056	59.263	0.99964	RPN1	protein_coding	peak17749	ribophorin I [Source:HGNC Symbol;Acc:HGNC:10381]	2.67153	Inf	2.90904	301	ENSG00000163902	3'UTR					3	-1	128619973	128620273	8092	7456	58.3133	0.921404
947	NA	3.79666	7.27533	56.2557	0.99964	CNIH1	protein_coding	peak8065	cornichon family AMPA receptor auxiliary protein 1 [Source:HGNC Symbol;Acc:HGNC:19431]	2.87584	Inf	3.09194	301	ENSG00000100528	3'UTR					14	-1	54426932	54427232	4668	4532	54.9201	0.970865
948	NA	7.95376	3.85087	47.2119	0.99964	PRKRIP1	protein_coding	peak23629	PRKR interacting protein 1 [Source:HGNC Symbol;Acc:HGNC:21894]	6.0249	Inf	6.63241	301	ENSG00000128563	3'UTR					7	1	102425147	102425447	456	431	46.3016	0.945175
949	NA	3.00913	8.57927	50.022	0.99964	CNBP	protein_coding	peak17760	CCHC-type zinc finger nucleic acid binding protein [Source:HGNC Symbol;Acc:HGNC:13164]	2.28131	Inf	2.47176	301	ENSG00000169714	3'UTR					3	-1	129169580	129169880	11214	10601	50.3367	0.945336
950	NA	-3.39265	6.9489	47.6343	0.99964	SLC20A1	protein_coding	peak15091	solute carrier family 20 member 1 [Source:HGNC Symbol;Acc:HGNC:10946]	2.57324	Inf	2.86588	301	ENSG00000144136	3'UTR					2	1	112663520	112663820	3662	2926	47.6326	0.799017
951	NA	1.81928	9.10404	26.2925	0.99964	PEBP1	protein_coding	peak6754	phosphatidylethanolamine binding protein 1 [Source:HGNC Symbol;Acc:HGNC:8630]	1.38018	Inf	1.49351	301	ENSG00000089220	3'UTR					12	1	118145284	118145584	22379	16762	26.6728	0.749006
952	NA	3.84693	7.1631	57.6503	0.99964	SKA2	protein_coding	peak11651	spindle and kinetochore associated complex subunit 2 [Source:HGNC Symbol;Acc:HGNC:28006]	2.92071	Inf	3.19536	301	ENSG00000182628	3'UTR	AC099850.1	Antisense	antisense	ENSG00000224738	17	-1	59109956	59110256	3980	3820	58.0162	0.959799
953	NA	-3.24815	7.53937	47.4857	0.99964	BAG6	protein_coding	peak21425	BCL2 associated athanogene 6 [Source:HGNC Symbol;Acc:HGNC:13919]	2.46684	Inf	2.66484	301	ENSG00000204463	3'UTR					6	-1	31639042	31639342	5529	5165	49.3169	0.934165
954	NA	-6.21274	4.75087	52.7598	0.99964	PCID2	protein_coding	peak7146	PCI domain containing 2 [Source:HGNC Symbol;Acc:HGNC:25653]	4.719	Inf	5.18523	301	ENSG00000126226	3'UTR					13	-1	113177614	113177914	911	869	53.4534	0.953897
955	NA	3.61009	6.83305	48.9642	0.99964	USP1	protein_coding	peak2007	ubiquitin specific peptidase 1 [Source:HGNC Symbol;Acc:HGNC:12607]	2.74619	Inf	2.96962	301	ENSG00000162607	3'UTR					1	1	62451438	62451738	3003	2851	49.2276	0.949384
956	NA	6.20536	4.87006	51.2254	0.99964	MGAT2	protein_coding	peak7539	mannosyl (alpha-1,6-)-glycoprotein beta-1,2-N-acetylglucosaminyltransferase [Source:HGNC Symbol;Acc:HGNC:7045]	4.72189	Inf	4.9131	301	ENSG00000168282	3'UTR	AL139099.1	Antisense	antisense	ENSG00000258377	14	1	49623028	49623328	893	734	52.0668	0.821948
957	NA	-3.45655	8.04422	57.3882	0.99964	PLOD2	protein_coding	peak17834	procollagen-lysine,2-oxoglutarate 5-dioxygenase 2 [Source:HGNC Symbol;Acc:HGNC:9082]	2.63175	Inf	2.88395	301	ENSG00000152952	3'UTR	AC107021.1	Antisense	antisense	ENSG00000243415	3	-1	146069441	146069741	5775	5517	56.8769	0.955325
958	NA	-4.44357	5.97868	51.7371	0.99964	FAM98A	protein_coding	peak13866	family with sequence similarity 98 member A [Source:HGNC Symbol;Acc:HGNC:24520]	3.38454	Inf	3.70853	301	ENSG00000119812	3'UTR					2	-1	33583659	33583959	2009	1823	52.3522	0.907417
959	NA	3.00342	7.45873	43.6834	0.99964	PTDSS1	protein_coding	peak24736	phosphatidylserine synthase 1 [Source:HGNC Symbol;Acc:HGNC:9587]	2.28815	Inf	2.49321	301	ENSG00000156471	3'UTR					8	1	96334247	96334547	5443	5090	43.6786	0.935146
960	NA	8.56265	4.68014	62.1182	0.99964	BLOC1S6	protein_coding	peak8509	biogenesis of lysosomal organelles complex 1 subunit 6 [Source:HGNC Symbol;Acc:HGNC:8549]	6.5265	Inf	5.97086	301	ENSG00000104164	3'UTR					15	1	45609412	45609712	750	732	59.3525	0.976
961	NA	4.81381	5.02651	42.8985	0.99964	KDM4A	protein_coding	peak1907	lysine demethylase 4A [Source:HGNC Symbol;Acc:HGNC:22978]	3.66934	Inf	4.08501	301	ENSG00000066135	3'UTR	KDM4A-AS1	Antisense KDM4A antisense RNA 1 [Source:HGNC Symbol;Acc:HGNC:40528]	antisense	ENSG00000236200	1	1	43705169	43705469	932	860	45.1977	0.922747
962	NA	6.56536	4.65822	53.8732	0.99964	CYB5R4	protein_coding	peak22391	cytochrome b5 reductase 4 [Source:HGNC Symbol;Acc:HGNC:20147]	5.00556	Inf	5.45405	301	ENSG00000065615	3'UTR					6	1	83960124	83960424	925	876	55.0205	0.947027
963	NA	3.25478	8.41474	54.8918	0.99964	RPL9	protein_coding	peak19437	ribosomal protein L9 [Source:HGNC Symbol;Acc:HGNC:10369]	2.48406	Inf	2.70486	301	ENSG00000163682	3'UTR					4	-1	39454134	39454434	11433	11193	55.1722	0.979008
964	NA	-6.07228	4.40546	44.9225	0.99964	ZNF800	protein_coding	peak23095	zinc finger protein 800 [Source:HGNC Symbol;Acc:HGNC:27267]	4.63659	Inf	5.17643	301	ENSG00000048405	3'UTR					7	-1	127370359	127370659	517	500	48.744	0.967118
965	NA	4.84508	6.29972	59.4146	0.99964	SELENOW	protein_coding	peak13567	selenoprotein W [Source:HGNC Symbol;Acc:HGNC:10752]	3.69989	Inf	3.80752	301	ENSG00000178980	3'UTR					19	1	47784382	47784682	2226	2193	60.5481	0.985175
966	NA	5.23504	4.87006	45.065	0.99964	MECP2	protein_coding	peak26663	methyl-CpG binding protein 2 [Source:HGNC Symbol;Acc:HGNC:6990]	3.99898	Inf	4.46231	301	ENSG00000169057	3'UTR					X	-1	154030239	154030539	795	766	47.1005	0.963522
967	NA	4.94756	5.37219	46.7775	0.99964	RBM5	protein_coding	peak18291	RNA binding motif protein 5 [Source:HGNC Symbol;Acc:HGNC:9902]	3.78119	Inf	3.93848	301	ENSG00000003756	3'UTR	SEMA3F-AS1	Antisense SEMA3F antisense RNA 1 [Source:HGNC Symbol;Acc:HGNC:40518]	antisense	ENSG00000235016	3	1	50118659	50118959	1089	1047	47.063	0.961433
968	NA	4.01418	6.72035	53.1385	0.99964	SERINC1	protein_coding	peak21791	serine incorporator 1 [Source:HGNC Symbol;Acc:HGNC:13464]	3.07019	Inf	3.26093	301	ENSG00000111897	3'UTR					6	-1	122443353	122443653	2824	2690	52.5814	0.95255
969	NA	5.7257	5.24318	53.021	0.99964	CDC27	protein_coding	peak11569	cell division cycle 27 [Source:HGNC Symbol;Acc:HGNC:1728]	4.37931	Inf	4.49049	301	ENSG00000004897	3'UTR					17	-1	47120440	47120740	1128	1057	55.1523	0.937057
970	NA	5.83507	4.75432	48.9357	0.99964	CD3EAP	protein_coding	peak13535	CD3e molecule associated protein [Source:HGNC Symbol;Acc:HGNC:24219]	4.46303	Inf	4.9723	301	ENSG00000117877	3'UTR	ERCC1	Antisense ERCC excision repair 1, endonuclease non-catalytic subunit [Source:HGNC Symbol;Acc:HGNC:3433]	protein_coding	ENSG00000012061	19	1	45410433	45410733	929	856	50.0304	0.921421
971	NA	4.37505	6.14942	51.9027	0.99964	ACBD6	protein_coding	peak1129	acyl-CoA binding domain containing 6 [Source:HGNC Symbol;Acc:HGNC:23339]	3.34787	Inf	3.55452	301	ENSG00000230124	3'UTR					1	-1	180288234	180288534	2401	2202	51.8501	0.917118
972	NA	5.99601	4.99188	52.8916	0.99964	SLC39A9	protein_coding	peak7660	solute carrier family 39 member 9 [Source:HGNC Symbol;Acc:HGNC:20182]	4.58895	Inf	4.83864	301	ENSG00000029364	3'UTR					14	1	69462085	69462385	960	918	51.3464	0.95625
973	NA	-7.54289	4.28669	54.0656	0.99964	CEP85	protein_coding	peak1717	centrosomal protein 85 [Source:HGNC Symbol;Acc:HGNC:25309]	5.77493	Inf	6.22063	301	ENSG00000130695	3'UTR					1	1	26278505	26278805	627	606	53.8993	0.966507
974	NA	5.489	5.07693	52.5663	0.99964	PUDP	protein_coding	peak26276	pseudouridine 5'-phosphatase [Source:HGNC Symbol;Acc:HGNC:16818]	4.20576	Inf	4.68967	301	ENSG00000130021	3'UTR					X	-1	7048920	7049220	1003	945	50.6772	0.942173
975	NA	6.12636	4.4823	44.3509	0.99964	NR2C2AP	protein_coding	peak12625	nuclear receptor 2C2 associated protein [Source:HGNC Symbol;Acc:HGNC:30763]	4.69539	Inf	4.99936	301	ENSG00000184162	3'UTR	RFXANK	Antisense regulatory factor X associated ankyrin containing protein [Source:HGNC Symbol;Acc:HGNC:9987]	protein_coding	ENSG00000064490	19	-1	19201414	19201714	825	788	43.797	0.955152
976	NA	2.76764	9.19453	47.8161	0.99964	ATP5PO	protein_coding	peak16596	ATP synthase peripheral stalk subunit OSCP [Source:HGNC Symbol;Acc:HGNC:850]	2.12125	Inf	2.28529	301	ENSG00000241837	3'UTR					21	-1	33903456	33903756	17505	16629	47.0477	0.949957
977	NA	3.43066	7.40655	52.0832	0.99964	EIF3C	protein_coding	peak9963	eukaryotic translation initiation factor 3 subunit C [Source:HGNC Symbol;Acc:HGNC:3279]	2.63141	Inf	2.87574	301	ENSG00000184110	3'UTR	AC145285.4	Antisense	unprocessed_pseudogene	ENSG00000261419	16	1	28735298	28735598	4725	4562	52.6955	0.965503
978	NA	-6.82153	4.7984	63.9148	0.99964	SLC35C1	protein_coding	peak4883	solute carrier family 35 member C1 [Source:HGNC Symbol;Acc:HGNC:20197]	5.2329	Inf	5.83835	301	ENSG00000181830	3'UTR					11	1	45812718	45813018	740	721	62.7822	0.974324
979	NA	-7.40186	4.35185	58.0662	0.99964	ATF5	protein_coding	peak13619	activating transcription factor 5 [Source:HGNC Symbol;Acc:HGNC:790]	5.67877	Inf	6.34082	301	ENSG00000169136	3'UTR					19	1	49933633	49933933	605	592	56.5051	0.978512
980	NA	3.38097	7.56756	51.24	0.99964	ACTR2	protein_coding	peak14874	ARP2 actin related protein 2 homolog [Source:HGNC Symbol;Acc:HGNC:169]	2.59462	Inf	2.79515	301	ENSG00000138071	3'UTR					2	1	65270948	65271248	5865	5546	49.9093	0.94561
981	NA	-5.67593	4.8183	49.8942	0.99964	CASP2	protein_coding	peak23805	caspase 2 [Source:HGNC Symbol;Acc:HGNC:1503]	4.35737	Inf	4.85155	301	ENSG00000106144	3'UTR					7	1	143307392	143307692	878	851	52.121	0.969248
982	NA	4.5832	6.27353	60.2612	0.99964	TMEM106C	protein_coding	peak6321	transmembrane protein 106C [Source:HGNC Symbol;Acc:HGNC:28775]	3.52119	Inf	3.82276	301	ENSG00000134291	3'UTR					12	1	47968579	47968879	2508	2340	59.959	0.933014
983	NA	-5.57265	5.02079	51.5145	0.99964	SPINDOC	protein_coding	peak4968	spindlin interactor and repressor of chromatin binding [Source:HGNC Symbol;Acc:HGNC:25115]	4.28141	Inf	4.70775	301	ENSG00000168005	3'UTR					11	1	63827414	63827714	861	824	53.4879	0.957027
984	NA	6.12345	5.12832	54.1501	0.99964	PFKM	protein_coding	peak6322	phosphofructokinase, muscle [Source:HGNC Symbol;Acc:HGNC:8877]	4.70637	Inf	4.74186	301	ENSG00000152556	3'UTR					12	1	48145800	48146100	1268	1223	54.13	0.964511
985	NA	-3.22968	8.84784	57.7111	0.99964	FKBP1A	protein_coding	peak15622	FK506 binding protein 1A [Source:HGNC Symbol;Acc:HGNC:3711]	2.48249	Inf	2.69773	301	ENSG00000088832	3'UTR	SDCBP2-AS1	Antisense SDCBP2 antisense RNA 1 [Source:HGNC Symbol;Acc:HGNC:44314]	antisense	ENSG00000234684	20	-1	1368981	1369281	17620	17140	58.5158	0.972758
986	NA	2.96111	9.07159	52.1866	0.99964	NDUFS6	protein_coding	peak20530	NADH:ubiquinone oxidoreductase subunit S6 [Source:HGNC Symbol;Acc:HGNC:7713]	2.27787	Inf	2.46552	301	ENSG00000145494	3'UTR					5	1	1815747	1816047	16154	15853	52.5271	0.981367
987	NA	-3.79893	5.57684	38.0116	0.99964	INTS7	protein_coding	peak1277	integrator complex subunit 7 [Source:HGNC Symbol;Acc:HGNC:24484]	2.92382	Inf	3.20944	301	ENSG00000143493	3'UTR					1	-1	211941347	211941647	1400	1369	39.6757	0.977857
988	NA	5.93953	5.11765	56.3917	0.99964	CHMP4A	protein_coding	peak7943	charged multivesicular body protein 4A [Source:HGNC Symbol;Acc:HGNC:20274]	4.57178	Inf	4.86296	301	ENSG00000254505	3'UTR					14	-1	24209615	24209915	1018	991	56.7649	0.973477
989	NA	6.24748	4.29618	43.3456	0.99964	ZFP36	protein_coding	peak13447	ZFP36 ring finger protein [Source:HGNC Symbol;Acc:HGNC:12862]	4.81062	Inf	5.20908	301	ENSG00000128016	3'UTR					19	1	39409109	39409409	840	768	46.2839	0.914286
990	NA	4.75384	5.57684	51.7307	0.99964	FNDC3A	protein_coding	peak7270	fibronectin type III domain containing 3A [Source:HGNC Symbol;Acc:HGNC:20296]	3.66084	Inf	4.05473	301	ENSG00000102531	3'UTR					13	1	49209293	49209593	1090	1035	52.1787	0.949541
991	NA	-5.88356	4.34729	42.6348	0.99964	SMIM19	protein_coding	peak24597	small integral membrane protein 19 [Source:HGNC Symbol;Acc:HGNC:25166]	4.53123	Inf	5.06145	301	ENSG00000176209	3'UTR					8	1	42552679	42552979	701	652	41.9923	0.9301
992	NA	6.59578	4.44439	44.1241	0.99964	NDUFAF5	protein_coding	peak16058	NADH:ubiquinone oxidoreductase complex assembly factor 5 [Source:HGNC Symbol;Acc:HGNC:15899]	5.08117	Inf	5.07389	301	ENSG00000101247	3'UTR					20	1	13816928	13817228	1028	804	49.2749	0.782101
993	NA	-4.13964	4.8605	33.4908	0.99964	FBXO30	protein_coding	peak21867	F-box protein 30 [Source:HGNC Symbol;Acc:HGNC:15600]	3.19091	Inf	3.55624	301	ENSG00000118496	3'UTR					6	-1	145798195	145798495	827	778	35.4242	0.94075
994	NA	-4.73404	5.34043	46.8335	0.99964	TMEM181	protein_coding	peak22613	transmembrane protein 181 [Source:HGNC Symbol;Acc:HGNC:20958]	3.65098	Inf	3.99234	301	ENSG00000146433	3'UTR					6	1	158635131	158635431	1340	1261	48.3481	0.941045
995	NA	-4.77555	5.56707	50.0908	0.99964	PINK1	protein_coding	peak1653	PTEN induced putative kinase 1 [Source:HGNC Symbol;Acc:HGNC:14581]	3.68562	Inf	4.01167	301	ENSG00000158828	3'UTR	PINK1-AS	Antisense PINK1 antisense RNA [Source:HGNC Symbol;Acc:HGNC:38872]	antisense	ENSG00000117242	1	1	20651019	20651319	1382	1268	50.8423	0.917511
996	NA	-4.28631	5.60002	46.1663	0.99964	PIP5K1C	protein_coding	peak12391	phosphatidylinositol-4-phosphate 5-kinase type 1 gamma [Source:HGNC Symbol;Acc:HGNC:8996]	3.31065	Inf	3.67146	301	ENSG00000186111	3'UTR					19	-1	3630185	3630485	1346	1182	46.9949	0.878158
997	NA	-5.52306	5.2059	56.3751	0.99964	ASPM	protein_coding	peak1167	abnormal spindle microtubule assembly [Source:HGNC Symbol;Acc:HGNC:19048]	4.26635	Inf	4.73348	301	ENSG00000066279	3'UTR					1	-1	197084127	197084427	1015	940	57.1543	0.926108
998	NA	3.27696	7.10825	46.1432	0.99964	SLC43A3	protein_coding	peak4222	solute carrier family 43 member 3 [Source:HGNC Symbol;Acc:HGNC:17466]	2.5366	Inf	2.73418	301	ENSG00000134802	3'UTR					11	-1	57406958	57407258	3431	3220	45.409	0.938502
999	NA	4.50451	5.44865	45.9636	0.99964	SAAL1	protein_coding	peak4118	serum amyloid A like 1 [Source:HGNC Symbol;Acc:HGNC:25158]	3.48696	Inf	3.80243	301	ENSG00000166788	3'UTR					11	-1	18080348	18080648	1360	1205	46.2523	0.886029
1000	NA	5.57561	4.82159	48.2311	0.99964	SECTM1	protein_coding	peak11871	secreted and transmembrane 1 [Source:HGNC Symbol;Acc:HGNC:10707]	4.31963	Inf	4.81679	301	ENSG00000141574	3'UTR					17	-1	82321298	82321598	767	731	48.1806	0.953064
1001	NA	-7.15063	4.73351	64.6002	0.99964	CHFR	protein_coding	peak6101	checkpoint with forkhead and ring finger domains [Source:HGNC Symbol;Acc:HGNC:20455]	5.54439	Inf	5.94912	301	ENSG00000072609	3'UTR					12	-1	132840355	132840655	704	700	66.56	0.994318
1002	NA	-6.30781	4.16763	42.5207	0.99964	SNAPC4	protein_coding	peak25424	small nuclear RNA activating complex polypeptide 4 [Source:HGNC Symbol;Acc:HGNC:11137]	4.89096	Inf	5.39266	301	ENSG00000165684	3'UTR					9	-1	136375574	136375874	535	521	45.856	0.973832
1003	NA	2.55755	9.2654	44.4724	0.99964	UQCRQ	protein_coding	peak20954	ubiquinol-cytochrome c reductase complex III subunit VII [Source:HGNC Symbol;Acc:HGNC:29594]	1.98737	Inf	2.15394	301	ENSG00000164405	3'UTR					5	1	132867387	132867687	19564	17419	44.6065	0.89036
1004	NA	5.35693	5.24808	54.7853	0.99964	STAG1	protein_coding	peak17797	stromal antigen 1 [Source:HGNC Symbol;Acc:HGNC:11354]	4.16311	Inf	4.63158	301	ENSG00000118007	3'UTR	PCCB	Antisense propionyl-CoA carboxylase subunit beta [Source:HGNC Symbol;Acc:HGNC:8654]	protein_coding	ENSG00000114054	3	-1	136336237	136336537	1048	1010	56.7762	0.96374
1005	NA	-5.20134	4.83467	45.1062	0.99964	ZNF408	protein_coding	peak4893	zinc finger protein 408 [Source:HGNC Symbol;Acc:HGNC:20041]	4.04392	Inf	4.51124	301	ENSG00000175213	3'UTR					11	1	46705613	46705913	810	784	47.5421	0.967901
1006	NA	-5.94019	4.92615	56.2702	0.99964	TMEM101	protein_coding	peak11523	transmembrane protein 101 [Source:HGNC Symbol;Acc:HGNC:28653]	4.61931	Inf	5.11901	301	ENSG00000091947	3'UTR					17	-1	44011189	44011489	963	934	56.47	0.969886
1007	NA	-3.65057	6.94438	53.7238	0.99964	ETHE1	protein_coding	peak12776	ETHE1, persulfide dioxygenase [Source:HGNC Symbol;Acc:HGNC:23287]	2.84149	Inf	3.14192	301	ENSG00000105755	3'UTR					19	-1	43506723	43507023	4461	4390	56.3528	0.984084
1008	NA	5.25059	4.97129	47.355	0.99964	DPYD	protein_coding	peak716	dihydropyrimidine dehydrogenase [Source:HGNC Symbol;Acc:HGNC:3012]	4.09106	Inf	4.46648	301	ENSG00000188641	3'UTR					1	-1	97077747	97078047	690	669	49.6442	0.969565
1009	NA	6.45645	4.83141	58.9226	0.99964	OGFRL1	protein_coding	peak22356	opioid growth factor receptor like 1 [Source:HGNC Symbol;Acc:HGNC:21378]	5.03424	Inf	5.44235	301	ENSG00000119900	3'UTR	AL136164.2/AL589935.1	Antisense	lincRNA/processed_transcript	ENSG00000232295/ENSG00000269966	6	1	71301974	71302274	842	825	59.4545	0.97981
1010	NA	7.50091	3.83141	45.1015	0.99964	RNF166	protein_coding	peak9715	ring finger protein 166 [Source:HGNC Symbol;Acc:HGNC:28856]	5.84969	Inf	6.42107	301	ENSG00000158717	3'UTR					16	-1	88696499	88696799	364	348	47.1264	0.956044
1011	NA	-4.32994	5.92463	52.2461	0.99964	LEMD2	protein_coding	peak21475	LEM domain containing 2 [Source:HGNC Symbol;Acc:HGNC:21244]	3.37692	Inf	3.74945	301	ENSG00000161904	3'UTR					6	-1	33771216	33771516	1855	1807	53.7465	0.974124
1012	NA	7.40025	4.16763	52.7405	0.99964	DAGLB	protein_coding	peak22697	diacylglycerol lipase beta [Source:HGNC Symbol;Acc:HGNC:28923]	5.77199	Inf	6.36189	301	ENSG00000164535	3'UTR					7	-1	6409130	6409430	535	504	53.8095	0.942056
1013	NA	3.70964	5.32891	33.2147	0.99964	RPAIN	protein_coding	peak10378	RPA interacting protein [Source:HGNC Symbol;Acc:HGNC:28641]	2.89366	Inf	3.08004	301	ENSG00000129197	3'UTR	AC004148.2	Antisense	antisense	ENSG00000263272	17	1	5432408	5432708	1468	1190	34.3378	0.810627
1014	NA	4.66439	5.44865	45.6049	0.99964	EXOC3	protein_coding	peak20523	exocyst complex component 3 [Source:HGNC Symbol;Acc:HGNC:30378]	3.63925	Inf	3.77622	301	ENSG00000180104	3'UTR	PP7080	Antisense uncharacterized LOC25845 [Source:NCBI gene;Acc:25845]	3prime_overlapping_ncRNA	ENSG00000188242	5	1	466995	467295	1213	1176	44.3214	0.969497
1015	NA	7.31391	4.20842	52.9667	0.99964	COA5	protein_coding	peak14152	cytochrome c oxidase assembly factor 5 [Source:HGNC Symbol;Acc:HGNC:33848]	5.71007	Inf	6.3273	301	ENSG00000183513	3'UTR					2	-1	98600470	98600770	510	483	54.1946	0.947059
1016	NA	-4.33351	5.79506	50.6638	0.99964	ATP13A3	protein_coding	peak17998	ATPase 13A3 [Source:HGNC Symbol;Acc:HGNC:24113]	3.38556	Inf	3.75011	301	ENSG00000133657	3'UTR					3	-1	194402677	194402977	1854	1799	51.1039	0.970334
1017	NA	-6.02834	5.11497	54.5018	0.99964	SHISA4	protein_coding	peak2625	shisa family member 4 [Source:HGNC Symbol;Acc:HGNC:27139]	4.71373	Inf	4.81831	301	ENSG00000198892	3'UTR					1	1	201892002	201892302	789	783	56.751	0.992395
1018	NA	2.5108	10.5886	47.8561	0.99964	RPL10A	protein_coding	peak22191	ribosomal protein L10a [Source:HGNC Symbol;Acc:HGNC:10299]	1.96375	Inf	2.12188	301	ENSG00000198755	3'UTR					6	1	35470480	35470780	49398	48480	47.1134	0.981416
1019	NA	6.14494	4.72651	49.2994	0.99964	PLEKHM2	protein_coding	peak1624	pleckstrin homology and RUN domain containing M2 [Source:HGNC Symbol;Acc:HGNC:29131]	4.80908	Inf	5.00193	301	ENSG00000116786	3'UTR	AL450998.3	Antisense	antisense	ENSG00000237938	1	1	15734467	15734767	748	716	50.4539	0.957219
1020	NA	6.43565	4.29618	45.7812	0.99964	LARP7	protein_coding	peak19172	La ribonucleoprotein domain family member 7 [Source:HGNC Symbol;Acc:HGNC:24912]	5.03857	Inf	5.48	301	ENSG00000174720	3'UTR					4	1	112657289	112657589	546	515	47.4971	0.943223
1021	NA	-4.71399	5.37443	48.1451	0.99964	UBQLN2	protein_coding	peak26858	ubiquilin 2 [Source:HGNC Symbol;Acc:HGNC:12509]	3.69148	Inf	4.03608	301	ENSG00000188021	3'UTR					X	1	56566646	56566946	1308	1270	49.6236	0.970948
1022	NA	3.87561	5.54336	39.6328	0.99964	KIAA2013	protein_coding	peak130	KIAA2013 [Source:HGNC Symbol;Acc:HGNC:28513]	3.03518	Inf	3.34027	301	ENSG00000116685	3'UTR					1	-1	11920061	11920361	1251	1198	40.4466	0.957634
1023	NA	4.21042	5.42937	41.8537	0.99964	MRPL32	protein_coding	peak23391	mitochondrial ribosomal protein L32 [Source:HGNC Symbol;Acc:HGNC:14035]	3.30123	Inf	3.59053	301	ENSG00000106591	3'UTR					7	1	42937552	42937852	1458	1352	41.6568	0.927298
1024	NA	3.73465	5.63784	38.9684	0.99964	ARHGEF2	protein_coding	peak1001	Rho/Rac guanine nucleotide exchange factor 2 [Source:HGNC Symbol;Acc:HGNC:682]	2.9289	Inf	3.18856	301	ENSG00000116584	3'UTR					1	-1	155946854	155947154	1800	1492	39.9155	0.828889
1025	NA	4.84175	5.75604	57.2415	0.99964	MAPK6	protein_coding	peak8540	mitogen-activated protein kinase 6 [Source:HGNC Symbol;Acc:HGNC:6879]	3.79847	Inf	4.2456	301	ENSG00000069956	3'UTR	AC023906.5	Antisense	antisense	ENSG00000259712	15	1	52065846	52066146	1757	1631	57.3673	0.928287
1026	NA	-3.98677	6.43261	54.1523	0.99964	CDK1	protein_coding	peak3586	cyclin dependent kinase 1 [Source:HGNC Symbol;Acc:HGNC:1722]	3.12877	Inf	3.44285	301	ENSG00000170312	3'UTR					10	1	60794550	60794850	2722	2453	55.7937	0.901176
1027	NA	-4.63442	5.83955	56.9334	0.99964	DTYMK	protein_coding	peak14612	deoxythymidylate kinase [Source:HGNC Symbol;Acc:HGNC:3061]	3.6385	Inf	4.03849	301	ENSG00000168393	3'UTR					2	-1	241675747	241676047	1477	1442	58.8793	0.976303
1028	NA	5.70704	5.55329	58.4155	0.99964	DNER	protein_coding	peak14559	delta/notch like EGF repeat containing [Source:HGNC Symbol;Acc:HGNC:24456]	4.48199	Inf	4.59883	301	ENSG00000187957	3'UTR					2	-1	229357632	229357932	1064	985	59.2467	0.925752
1029	NA	5.20831	5.06588	49.9756	0.99964	C8orf58	protein_coding	peak24475	chromosome 8 open reading frame 58 [Source:HGNC Symbol;Acc:HGNC:32233]	4.09084	Inf	4.53702	301	ENSG00000241852	3'UTR					8	1	22603837	22604137	984	945	50.4032	0.960366
1030	NA	4.68961	6.03787	58.6255	0.99964	STK25	protein_coding	peak14609	serine/threonine kinase 25 [Source:HGNC Symbol;Acc:HGNC:11404]	3.68622	Inf	3.95585	301	ENSG00000115694	3'UTR					2	-1	241495018	241495318	1658	1592	59.2004	0.960193
1031	NA	-6.04474	4.74742	52.1421	0.99964	RPP25L	protein_coding	peak25015	ribonuclease P/MRP subunit p25 like [Source:HGNC Symbol;Acc:HGNC:19909]	4.7521	Inf	5.16413	301	ENSG00000164967	3'UTR					9	-1	34610494	34610794	904	880	54.4273	0.973451
1032	NA	3.99938	6.50192	53.5239	0.99964	CBFB	protein_coding	peak10123	core-binding factor subunit beta [Source:HGNC Symbol;Acc:HGNC:1539]	3.14484	Inf	3.37245	301	ENSG00000067955	3'UTR					16	1	67100756	67101056	2722	2451	51.5014	0.900441
1033	NA	-4.20587	6.58073	61.2429	0.99964	C9orf16	protein_coding	peak25874	chromosome 9 open reading frame 16 [Source:HGNC Symbol;Acc:HGNC:17823]	3.30912	Inf	3.68769	301	ENSG00000171159	3'UTR					9	1	128163625	128163925	2656	2589	61.0309	0.974774
1034	NA	5.39311	5.34272	57.2182	0.99964	PDCD4	protein_coding	peak3893	programmed cell death 4 [Source:HGNC Symbol;Acc:HGNC:8763]	4.24511	Inf	4.61858	301	ENSG00000150593	3'UTR	BBIP1	Antisense BBSome interacting protein 1 [Source:HGNC Symbol;Acc:HGNC:28093]	protein_coding	ENSG00000214413	10	1	110898438	110898738	1259	1219	59.7547	0.968229
1035	NA	5.60416	5.3266	54.0469	0.99964	SCAMP1	protein_coding	peak20796	secretory carrier membrane protein 1 [Source:HGNC Symbol;Acc:HGNC:10563]	4.4121	Inf	4.47458	301	ENSG00000085365	3'UTR					5	1	78477977	78478277	1172	1087	54.0708	0.927474
1036	NA	-7.08951	4.08243	49.4593	0.99964	FAM3C	protein_coding	peak23081	family with sequence similarity 3 member C [Source:HGNC Symbol;Acc:HGNC:18664]	5.58475	Inf	6.24392	301	ENSG00000196937	3'UTR					7	-1	121348869	121349169	525	488	49.6189	0.929524
1037	NA	-5.14407	5.64899	63.3142	0.99964	GJC1	protein_coding	peak11543	gap junction protein gamma 1 [Source:HGNC Symbol;Acc:HGNC:4280]	4.05285	Inf	4.51795	301	ENSG00000182963	3'UTR					17	-1	44798449	44798749	1231	1204	62.4419	0.978067
1038	NA	5.22721	4.89213	45.8112	0.99964	RIPK2	protein_coding	peak24709	receptor interacting serine/threonine kinase 2 [Source:HGNC Symbol;Acc:HGNC:10020]	4.12229	Inf	4.46804	301	ENSG00000104312	3'UTR					8	1	89790166	89790466	965	877	46.2497	0.908808
1039	NA	-6.58162	5.1805	67.9508	0.99964	PORCN	protein_coding	peak26813	porcupine O-acyltransferase [Source:HGNC Symbol;Acc:HGNC:17652]	5.19281	Inf	5.62951	301	ENSG00000102312	3'UTR					X	1	48520509	48520809	1025	1015	68.4099	0.990244
1040	NA	-4.14729	6.50499	58.8544	0.99964	MYBBP1A	protein_coding	peak11161	MYB binding protein 1a [Source:HGNC Symbol;Acc:HGNC:7546]	3.27217	Inf	3.60169	301	ENSG00000132382	3'UTR	SPNS2	Antisense sphingolipid transporter 2 [Source:HGNC Symbol;Acc:HGNC:26992]	protein_coding	ENSG00000183018	17	-1	4538909	4539209	2939	2877	59.0139	0.978904
1041	NA	7.53407	4.1096	53.0564	0.99964	C9orf40	protein_coding	peak25078	chromosome 9 open reading frame 40 [Source:HGNC Symbol;Acc:HGNC:23433]	5.94487	Inf	6.51625	301	ENSG00000135045	3'UTR					9	-1	74947629	74947929	647	560	53.5607	0.865533
1042	NA	8.18336	4.40546	59.3177	0.99964	NGFR	protein_coding	peak10805	nerve growth factor receptor [Source:HGNC Symbol;Acc:HGNC:7809]	6.45932	Inf	6.37343	301	ENSG00000064300	3'UTR	AC006487.1	Antisense	antisense	ENSG00000249906	17	1	49514712	49515012	484	478	59.8975	0.987603
1043	NA	7.01988	4.21844	47.4093	0.99964	PDCL3	protein_coding	peak15035	phosducin like 3 [Source:HGNC Symbol;Acc:HGNC:28860]	5.54247	Inf	5.74519	301	ENSG00000115539	3'UTR					2	1	100576434	100576734	647	572	49.5682	0.88408
1044	NA	3.79827	6.65822	53.7077	0.99964	SMC3	protein_coding	peak3889	structural maintenance of chromosomes 3 [Source:HGNC Symbol;Acc:HGNC:2468]	3.0014	Inf	3.30183	301	ENSG00000108055	3'UTR					10	1	110604334	110604634	2840	2688	52.6473	0.946479
1045	NA	6.93967	4.42289	52.1776	0.99964	SLC15A4	protein_coding	peak6081	solute carrier family 15 member 4 [Source:HGNC Symbol;Acc:HGNC:23090]	5.48505	Inf	5.7665	301	ENSG00000139370	3'UTR					12	-1	128793195	128793495	665	622	51.1945	0.935338
1046	NA	3.16855	7.73307	49.8148	0.99964	TSR3	protein_coding	peak9234	TSR3, acp transferase ribosome maturation factor [Source:HGNC Symbol;Acc:HGNC:14175]	2.50528	Inf	2.68922	301	ENSG00000007520	3'UTR	BAIAP3	Antisense BAI1 associated protein 3 [Source:HGNC Symbol;Acc:HGNC:948]	protein_coding	ENSG00000007516	16	-1	1349239	1349539	6316	6113	49.6345	0.967859
1047	NA	-3.80464	6.87482	52.2415	0.99964	ACADVL	protein_coding	peak10390	acyl-CoA dehydrogenase very long chain [Source:HGNC Symbol;Acc:HGNC:92]	3.01194	Inf	3.16369	301	ENSG00000072778	3'UTR					17	1	7224965	7225265	3700	3589	54.2739	0.97
1048	NA	3.82089	6.03503	44.9552	0.99964	IKBIP	protein_coding	peak5876	IKBKB interacting protein [Source:HGNC Symbol;Acc:HGNC:26430]	3.0257	Inf	3.27163	301	ENSG00000166130	3'UTR					12	-1	98613400	98613700	1771	1666	45.7731	0.940711
1049	NA	7.14229	4.17279	49.4424	0.99964	CDKN2AIP	protein_coding	peak19319	CDKN2A interacting protein [Source:HGNC Symbol;Acc:HGNC:24325]	5.65687	Inf	6.04604	301	ENSG00000168564	3'UTR					4	1	183447894	183448194	533	513	47.1306	0.962477
1050	NA	3.41858	6.75001	47.0955	0.99964	RPF1	protein_coding	peak2079	ribosome production factor 1 homolog [Source:HGNC Symbol;Acc:HGNC:30350]	2.70788	Inf	2.94226	301	ENSG00000117133	3'UTR					1	1	84497376	84497676	3426	3218	46.2303	0.939288
1051	NA	7.03334	4.33813	46.7196	0.99964	HUS1	protein_coding	peak22853	HUS1 checkpoint clamp component [Source:HGNC Symbol;Acc:HGNC:5309]	5.57135	Inf	5.51639	301	ENSG00000136273	3'UTR					7	-1	47965164	47965464	682	644	45.3587	0.944282
1052	NA	2.68915	8.30178	44.5649	0.99964	FDFT1	protein_coding	peak24427	farnesyl-diphosphate farnesyltransferase 1 [Source:HGNC Symbol;Acc:HGNC:3629]	2.13135	Inf	2.33806	301	ENSG00000079459	3'UTR					8	1	11838663	11838963	11014	10539	46.1471	0.956873
1053	NA	7.88617	4.0322	55.8176	0.99964	PPT2	protein_coding	peak22145	palmitoyl-protein thioesterase 2 [Source:HGNC Symbol;Acc:HGNC:9326]	6.25299	Inf	6.99095	301	ENSG00000221988	3'UTR					6	1	32163376	32163676	435	426	55.3991	0.97931
1054	NA	7.61346	4.1096	51.4028	0.99964	TMF1	protein_coding	peak17531	TATA element modulatory factor 1 [Source:HGNC Symbol;Acc:HGNC:11870]	6.03783	Inf	6.38675	301	ENSG00000144747	3'UTR	AC109587.1	Antisense	antisense	ENSG00000244513	3	-1	69019829	69020129	423	390	53.6333	0.921986
1055	NA	3.79922	6.36544	49.0439	0.99964	RBM14	protein_coding	peak5047	RNA binding motif protein 14 [Source:HGNC Symbol;Acc:HGNC:14219]	3.01673	Inf	3.27237	301	ENSG00000239306	3'UTR					11	1	66627038	66627338	2160	2099	51.1129	0.971759
1056	NA	-6.76981	4.53537	57.8576	0.99964	RXRB	protein_coding	peak21459	retinoid X receptor beta [Source:HGNC Symbol;Acc:HGNC:10478]	5.37805	Inf	5.97461	301	ENSG00000204231	3'UTR					6	-1	33193589	33193889	615	605	57.886	0.98374
1057	NA	-6.36029	4.36544	48.4581	0.99964	CDR2	protein_coding	peak9375	cerebellar degeneration related protein 2 [Source:HGNC Symbol;Acc:HGNC:1799]	5.05382	Inf	5.57956	301	ENSG00000140743	3'UTR					16	-1	22345936	22346236	619	555	48.209	0.896607
1058	NA	-3.82664	6.53537	53.6956	0.99964	JAK1	protein_coding	peak559	Janus kinase 1 [Source:HGNC Symbol;Acc:HGNC:6190]	3.04171	Inf	3.36777	301	ENSG00000162434	3'UTR	RAVER2	Antisense ribonucleoprotein, PTB binding 2 [Source:HGNC Symbol;Acc:HGNC:25577]	protein_coding	ENSG00000162437	1	-1	64833228	64833528	2370	2295	53.3094	0.968354
1059	NA	-5.2335	5.55329	61.7884	0.99964	MARF1	protein_coding	peak9349	meiosis regulator and mRNA stability factor 1 [Source:HGNC Symbol;Acc:HGNC:29562]	4.16114	Inf	4.57488	301	ENSG00000166783	3'UTR	C16orf45	Antisense chromosome 16 open reading frame 45 [Source:HGNC Symbol;Acc:HGNC:19213]	protein_coding	ENSG00000166780	16	-1	15594391	15594691	1205	1181	62.1075	0.980083
1060	NA	-5.26465	4.77143	46.1744	0.99964	CHN1	protein_coding	peak14365	chimerin 1 [Source:HGNC Symbol;Acc:HGNC:1943]	4.18628	Inf	4.68039	301	ENSG00000128656	3'UTR					2	-1	174799495	174799795	530	501	46.3413	0.945283
1061	NA	3.25479	7.97018	55.6483	0.99964	RALY	protein_coding	peak16142	RALY heterogeneous nuclear ribonucleoprotein [Source:HGNC Symbol;Acc:HGNC:15921]	2.58893	Inf	2.83601	301	ENSG00000125970	3'UTR					20	1	34079966	34080266	7620	7382	56.9687	0.968766
1062	NA	-4.55974	4.9948	41.1623	0.99964	NUMB	protein_coding	peak8168	NUMB, endocytic adaptor protein [Source:HGNC Symbol;Acc:HGNC:8060]	3.62696	Inf	3.9897	301	ENSG00000133961	3'UTR					14	-1	73275217	73275517	949	899	44.1691	0.947313
1063	NA	2.32907	9.66236	42.0488	0.99964	PSMB7	protein_coding	peak25296	proteasome subunit beta 7 [Source:HGNC Symbol;Acc:HGNC:9544]	1.85267	Inf	2.01157	301	ENSG00000136930	3'UTR					9	-1	124353472	124353772	26582	24913	42.1834	0.937213
1064	NA	7.49968	4.27713	55.1492	0.99964	GTPBP8	protein_coding	peak18464	GTP binding protein 8 (putative) [Source:HGNC Symbol;Acc:HGNC:25007]	5.96617	Inf	6.30923	301	ENSG00000163607	3'UTR					3	1	113001070	113001370	566	531	52.6535	0.938163
1065	NA	-4.12645	6.30561	57.0117	0.99964	SRSF6	protein_coding	peak16219	serine and arginine rich splicing factor 6 [Source:HGNC Symbol;Acc:HGNC:10788]	3.28426	Inf	3.65555	301	ENSG00000124193	3'UTR					20	1	43463301	43463601	2289	2215	57.6497	0.967671
1066	NA	6.85977	4.46978	53.7371	0.99964	AFDN	protein_coding	peak22637	afadin, adherens junction formation factor [Source:HGNC Symbol;Acc:HGNC:7137]	5.46042	Inf	5.76224	301	ENSG00000130396	3'UTR					6	1	167971720	167972020	822	789	55.3764	0.959854
1067	NA	2.62447	7.36657	37.0928	0.99964	RER1	protein_coding	peak1527	retention in endoplasmic reticulum sorting receptor 1 [Source:HGNC Symbol;Acc:HGNC:30309]	2.08984	Inf	2.24625	301	ENSG00000157916	3'UTR					1	1	2402917	2403217	4931	4664	36.8952	0.945853
1068	NA	-4.15316	6.46873	56.1525	0.99964	CTXN1	protein_coding	peak12453	cortexin 1 [Source:HGNC Symbol;Acc:HGNC:31108]	3.30757	Inf	3.55498	301	ENSG00000178531	3'UTR					19	-1	7924496	7924796	1848	1780	55.5393	0.963203
1069	NA	7.39925	4.19833	49.9146	0.99964	PIP4K2A	protein_coding	peak2924	phosphatidylinositol-5-phosphate 4-kinase type 2 alpha [Source:HGNC Symbol;Acc:HGNC:8997]	5.89284	Inf	6.0246	301	ENSG00000150867	3'UTR					10	-1	22534967	22535267	539	482	50.7656	0.894249
1070	NA	-6.28823	4.20842	43.924	0.99964	ZNF329	protein_coding	peak12961	zinc finger protein 329 [Source:HGNC Symbol;Acc:HGNC:14209]	5.01032	Inf	5.55791	301	ENSG00000181894	3'UTR					19	-1	58126333	58126633	456	439	43.7153	0.962719
1071	NA	5.0787	5.09608	49.2386	0.99964	JKAMP	protein_coding	peak7610	JNK1/MAPK8 associated membrane protein [Source:HGNC Symbol;Acc:HGNC:20184]	4.04802	Inf	4.44593	301	ENSG00000050130	3'UTR	CCDC175	Antisense coiled-coil domain containing 175 [Source:HGNC Symbol;Acc:HGNC:19847]	protein_coding	ENSG00000151838	14	1	59504412	59504712	1023	984	49.6606	0.961877
1072	NA	3.03955	6.31147	36.9668	0.99964	MRPL45	protein_coding	peak10623	mitochondrial ribosomal protein L45 [Source:HGNC Symbol;Acc:HGNC:16651]	2.42378	Inf	2.63511	301	ENSG00000278845	3'UTR					17	1	38322912	38323212	2675	2421	37.6349	0.905047
1073	NA	-5.69732	4.47814	45.1392	0.99964	PARP8	protein_coding	peak20647	poly(ADP-ribose) polymerase family member 8 [Source:HGNC Symbol;Acc:HGNC:26124]	4.54389	Inf	5.07426	301	ENSG00000151883	3'UTR					5	1	50842042	50842342	632	565	46.9664	0.893987
1074	NA	7.88147	3.7917	48.8005	0.99964	CCDC102A	protein_coding	peak9523	coiled-coil domain containing 102A [Source:HGNC Symbol;Acc:HGNC:28097]	6.29081	Inf	6.98703	301	ENSG00000135736	3'UTR					16	-1	57512299	57512599	327	303	49.769	0.926606
1075	NA	4.50234	5.25297	45.0876	0.99964	MIIP	protein_coding	peak1603	migration and invasion inhibitory protein [Source:HGNC Symbol;Acc:HGNC:25715]	3.5948	Inf	3.9869	301	ENSG00000116691	3'UTR					1	1	12031742	12032042	977	966	46.0745	0.988741
1076	NA	4.9962	5.47605	53.5706	0.99964	MRPL42	protein_coding	peak6619	mitochondrial ribosomal protein L42 [Source:HGNC Symbol;Acc:HGNC:14493]	3.98994	Inf	4.25004	301	ENSG00000198015	3'UTR					12	1	93502355	93502655	1342	1261	52.3791	0.939642
1077	NA	-6.30948	4.737	53.622	0.99964	DDX58	protein_coding	peak24975	DExD/H-box helicase 58 [Source:HGNC Symbol;Acc:HGNC:19102]	5.04042	Inf	5.41112	301	ENSG00000107201	3'UTR					9	-1	32455705	32456005	757	669	54.852	0.883752
1078	NA	6.40787	4.51519	50.435	0.99964	SPATS2	protein_coding	peak6333	spermatogenesis associated serine rich 2 [Source:HGNC Symbol;Acc:HGNC:18650]	5.12004	Inf	5.4226	301	ENSG00000123352	3'UTR					12	1	49527122	49527422	671	613	52.5204	0.913562
1079	NA	-5.44846	4.7816	48.7363	0.99964	SCAF4	protein_coding	peak16570	SR-related CTD associated factor 4 [Source:HGNC Symbol;Acc:HGNC:19304]	4.35442	Inf	4.86531	301	ENSG00000156304	3'UTR					21	-1	31671032	31671332	895	822	53.556	0.918436
1080	NA	3.56308	6.34157	44.8451	0.99964	MMAB	protein_coding	peak5920	methylmalonic aciduria (cobalamin deficiency) cblB type [Source:HGNC Symbol;Acc:HGNC:19331]	2.84828	Inf	3.05238	301	ENSG00000139428	3'UTR					12	-1	109556701	109557001	3102	2898	46.0656	0.934236
1081	NA	-3.52554	6.67469	47.5284	0.99964	COPS3	protein_coding	peak11277	COP9 signalosome subunit 3 [Source:HGNC Symbol;Acc:HGNC:2239]	2.81877	Inf	3.03638	301	ENSG00000141030	3'UTR					17	-1	17246830	17247130	3646	3255	47.3788	0.892759
1082	NA	-3.07377	7.31731	47.1319	0.99964	ABHD17A	protein_coding	peak12361	abhydrolase domain containing 17A [Source:HGNC Symbol;Acc:HGNC:28756]	2.45761	Inf	2.70226	301	ENSG00000129968	3'UTR					19	-1	1876974	1877274	4733	4695	48.0102	0.991971
1083	NA	-6.00307	4.68737	52.1579	0.99964	IL17RC	protein_coding	peak18085	interleukin 17 receptor C [Source:HGNC Symbol;Acc:HGNC:18358]	4.80063	Inf	5.26161	301	ENSG00000163702	3'UTR					3	1	9933317	9933617	599	592	52.7348	0.988314
1084	NA	-5.87141	4.5981	47.6283	0.99964	UBE2D1	protein_coding	peak3575	ubiquitin conjugating enzyme E2 D1 [Source:HGNC Symbol;Acc:HGNC:12474]	4.6961	Inf	5.08035	301	ENSG00000072401	3'UTR					10	1	58369294	58369594	727	679	48.5714	0.933975
1085	NA	-4.67513	5.50499	51.1457	0.99964	OCRL	protein_coding	peak27025	OCRL, inositol polyphosphate-5-phosphatase [Source:HGNC Symbol;Acc:HGNC:8108]	3.74023	Inf	4.14806	301	ENSG00000122126	3'UTR					X	1	129592259	129592559	1425	1297	50.4002	0.910175
1086	NA	-5.37118	4.70172	45.6152	0.99964	FAM102A	protein_coding	peak25334	family with sequence similarity 102 member A [Source:HGNC Symbol;Acc:HGNC:31419]	4.2986	Inf	4.73132	301	ENSG00000167106	3'UTR	AL157935.1	Antisense	antisense	ENSG00000227218	9	-1	127940880	127941180	764	700	47.4686	0.91623
1087	NA	3.23004	7.2438	48.9786	0.99964	ARCN1	protein_coding	peak5318	archain 1 [Source:HGNC Symbol;Acc:HGNC:649]	2.58515	Inf	2.82091	301	ENSG00000095139	3'UTR					11	1	118602629	118602929	4061	3845	49.9987	0.946811
1088	NA	-5.95053	4.36544	45.8976	0.99964	RAB9A	protein_coding	peak26705	RAB9A, member RAS oncogene family [Source:HGNC Symbol;Acc:HGNC:9792]	4.76465	Inf	5.32704	301	ENSG00000123595	3'UTR					X	1	13709363	13709663	710	655	47.4076	0.922535
1089	NA	-3.08271	8.77674	58.5446	0.99964	PPP2R1A	protein_coding	peak13638	protein phosphatase 2 scaffold subunit Aalpha [Source:HGNC Symbol;Acc:HGNC:9302]	2.46909	Inf	2.7267	301	ENSG00000105568	3'UTR	AC010320.2	Antisense	antisense	ENSG00000268015	19	1	52226120	52226420	13348	12350	58.1683	0.925232
1090	NA	7.76768	4.33353	57.6532	0.99964	BICC1	protein_coding	peak3582	BicC family RNA binding protein 1 [Source:HGNC Symbol;Acc:HGNC:19351]	6.22384	Inf	6.37361	301	ENSG00000122870	3'UTR					10	1	58831122	58831422	429	406	58.0468	0.946387
1091	NA	-7.31878	4.38781	62.6998	0.99964	GIGYF1	protein_coding	peak23009	GRB10 interacting GYF protein 1 [Source:HGNC Symbol;Acc:HGNC:9126]	5.86566	Inf	6.55774	301	ENSG00000146830	3'UTR					7	-1	100679510	100679810	712	668	66.515	0.938202
1092	NA	-5.29189	4.48646	41.4863	0.99964	HDHD3	protein_coding	peak25237	haloacid dehalogenase like hydrolase domain containing 3 [Source:HGNC Symbol;Acc:HGNC:28171]	4.24211	Inf	4.73288	301	ENSG00000119431	3'UTR					9	-1	113373422	113373722	859	790	41.8772	0.919674
1093	NA	-3.3055	8.9457	68.516	0.99964	ERI3	protein_coding	peak427	ERI1 exoribonuclease family member 3 [Source:HGNC Symbol;Acc:HGNC:17276]	2.65117	Inf	2.92534	301	ENSG00000117419	3'UTR					1	-1	44221095	44221395	13585	13523	69.4571	0.995436
1094	NA	5.14226	4.889	45.6967	0.99964	TPR	protein_coding	peak1151	translocated promoter region, nuclear basket protein [Source:HGNC Symbol;Acc:HGNC:12017]	4.12632	Inf	4.44573	301	ENSG00000047410	3'UTR	PRG4	Antisense proteoglycan 4 [Source:HGNC Symbol;Acc:HGNC:9364]	protein_coding	ENSG00000116690	1	-1	186313827	186314127	1399	772	44.6282	0.551823
1095	NA	-5.44602	4.71594	47.6162	0.99964	MIA3	protein_coding	peak2736	MIA family member 3, ER export factor [Source:HGNC Symbol;Acc:HGNC:24008]	4.37076	Inf	4.88586	301	ENSG00000154305	3'UTR					1	1	222665847	222666147	634	607	48.5535	0.957413
1096	NA	3.28239	6.80755	46.9387	0.99964	C5orf51	protein_coding	peak20632	chromosome 5 open reading frame 51 [Source:HGNC Symbol;Acc:HGNC:27750]	2.63582	Inf	2.91663	301	ENSG00000205765	3'UTR					5	1	41921333	41921633	3190	3003	47.03	0.941379
1097	NA	5.74497	5.34043	48.9196	0.99964	RHOD	protein_coding	peak5057	ras homolog family member D [Source:HGNC Symbol;Acc:HGNC:670]	4.61424	Inf	4.24364	301	ENSG00000173156	3'UTR					11	1	67071715	67072015	3114	3059	50.7166	0.982338
1098	NA	-3.71771	6.93378	52.3178	0.99964	PPIH	protein_coding	peak1892	peptidylprolyl isomerase H [Source:HGNC Symbol;Acc:HGNC:14651]	2.98614	Inf	3.1626	301	ENSG00000171960	3'UTR					1	1	42676453	42676753	4158	4003	54.3835	0.962722
1099	NA	3.38429	6.62659	44.8988	0.99964	RGS10	protein_coding	peak3333	regulator of G protein signaling 10 [Source:HGNC Symbol;Acc:HGNC:9992]	2.71908	Inf	2.89739	301	ENSG00000148908	3'UTR					10	-1	119499914	119500214	2932	2559	45.2653	0.872783
1100	NA	2.26237	11.9464	45.8275	0.99964	RACK1	protein_coding	peak20516	receptor for activated C kinase 1 [Source:HGNC Symbol;Acc:HGNC:4399]	1.81842	Inf	1.97261	301	ENSG00000204628	3'UTR					5	-1	181236939	181237239	116170	110250	45.7108	0.94904
1101	NA	3.86887	6.81418	58.5134	0.99964	FAM3A	protein_coding	peak26672	family with sequence similarity 3 member A [Source:HGNC Symbol;Acc:HGNC:13749]	3.11068	Inf	3.42437	301	ENSG00000071889	3'UTR					X	-1	154506164	154506464	2917	2895	59.9499	0.992458
1102	NA	-3.40411	6.69636	47	0.99964	AMD1	protein_coding	peak22448	adenosylmethionine decarboxylase 1 [Source:HGNC Symbol;Acc:HGNC:457]	2.73704	Inf	2.96486	301	ENSG00000123505	3'UTR					6	1	110895408	110895708	4325	4189	47.1351	0.968555
1103	NA	5.59742	4.16245	37.777	0.99964	VPS13D	protein_coding	peak1606	vacuolar protein sorting 13 homolog D [Source:HGNC Symbol;Acc:HGNC:23595]	4.50588	Inf	4.9776	301	ENSG00000048707	3'UTR					1	1	12510069	12510369	521	494	37.2287	0.948177
1104	NA	-2.70146	7.34157	40.9729	0.99964	ATXN2L	protein_coding	peak9964	ataxin 2 like [Source:HGNC Symbol;Acc:HGNC:31326]	2.17534	Inf	2.41315	301	ENSG00000168488	3'UTR					16	1	28836933	28837233	4710	4318	41.3532	0.916773
1105	NA	3.70076	6.6341	49.601	0.99964	ATP5PB	protein_coding	peak2216	ATP synthase peripheral stalk-membrane subunit b [Source:HGNC Symbol;Acc:HGNC:840]	2.98069	Inf	3.13438	301	ENSG00000116459	3'UTR					1	1	111461030	111461330	3544	3242	51.0197	0.914786
1106	NA	-3.70692	6.62	51.4889	0.99964	MAGED2	protein_coding	peak26849	MAGE family member D2 [Source:HGNC Symbol;Acc:HGNC:16353]	2.98765	Inf	3.23925	301	ENSG00000102316	3'UTR					X	1	54815712	54816012	2499	2403	51.1107	0.961585
1107	NA	-4.59527	6.3009	67.9742	0.99964	SELENOM	protein_coding	peak16764	selenoprotein M [Source:HGNC Symbol;Acc:HGNC:30397]	3.70576	Inf	4.12015	301	ENSG00000198832	3'UTR					22	-1	31104777	31105077	1810	1753	67.9378	0.968508
1108	NA	5.8149	4.47396	45.5472	0.99964	HIPK2	protein_coding	peak23160	homeodomain interacting protein kinase 2 [Source:HGNC Symbol;Acc:HGNC:14402]	4.68942	Inf	5.12846	301	ENSG00000064393	3'UTR					7	-1	139561572	139561872	560	513	46.1306	0.916071
1109	NA	-4.937	4.8605	44.2874	0.99964	SBF2	protein_coding	peak4073	SET binding factor 2 [Source:HGNC Symbol;Acc:HGNC:2135]	3.98291	Inf	4.39135	301	ENSG00000133812	3'UTR	SBF2-AS1	Antisense SBF2 antisense RNA 1 [Source:HGNC Symbol;Acc:HGNC:27438]	antisense	ENSG00000246273	11	-1	9778780	9779080	739	685	46.6336	0.926928
1110	NA	-3.82454	6.123	49.6349	0.99964	MICU1	protein_coding	peak3086	mitochondrial calcium uptake 1 [Source:HGNC Symbol;Acc:HGNC:1530]	3.08575	Inf	3.43636	301	ENSG00000107745	3'UTR					10	-1	72367344	72367644	1716	1654	50.9722	0.963869
1111	NA	2.56504	10.32	51.0606	0.99964	EEF1B2	protein_coding	peak15397	eukaryotic translation elongation factor 1 beta 2 [Source:HGNC Symbol;Acc:HGNC:3208]	2.06966	Inf	2.25112	301	ENSG00000114942	3'UTR					2	1	206162625	206162925	41376	35733	51.373	0.863617
1112	NA	2.72774	6.35299	33.2015	0.99964	PLEKHO1	protein_coding	peak2305	pleckstrin homology domain containing O1 [Source:HGNC Symbol;Acc:HGNC:24310]	2.2013	Inf	2.43646	301	ENSG00000023902	3'UTR					1	1	150159330	150159630	1598	1459	33.6223	0.913016
1113	NA	-4.72293	5.61716	54.1356	0.99964	FAM98B	protein_coding	peak8381	family with sequence similarity 98 member B [Source:HGNC Symbol;Acc:HGNC:26773]	3.81378	Inf	4.18878	301	ENSG00000171262	3'UTR					15	1	38485916	38486216	1622	1514	54.7668	0.933416
1114	NA	-6.35827	4.98015	64.936	0.99964	FURIN	protein_coding	peak8748	furin, paired basic amino acid cleaving enzyme [Source:HGNC Symbol;Acc:HGNC:8568]	5.13497	Inf	5.57279	301	ENSG00000140564	3'UTR					15	1	90883153	90883453	1090	1055	64.6104	0.96789
1115	NA	-4.39677	5.06865	41.1287	0.99964	LANCL2	protein_coding	peak23425	LanC like 2 [Source:HGNC Symbol;Acc:HGNC:6509]	3.55388	Inf	3.88697	301	ENSG00000132434	3'UTR					7	1	55431226	55431526	1330	1260	41.954	0.947368
1116	NA	3.92796	6.00206	48.4488	0.99964	HDDC2	protein_coding	peak21793	HD domain containing 2 [Source:HGNC Symbol;Acc:HGNC:21078]	3.17644	Inf	3.47169	301	ENSG00000111906	3'UTR					6	-1	125275877	125276177	2355	2181	48.6465	0.926115
1117	NA	-5.91456	5.01218	61.4783	0.99964	SERTAD3	protein_coding	peak12754	SERTA domain containing 3 [Source:HGNC Symbol;Acc:HGNC:17931]	4.78636	Inf	5.34534	301	ENSG00000167565	3'UTR					19	-1	40440846	40441146	996	854	63.0398	0.85743
1118	NA	-2.96715	7.61337	46.4455	0.99964	PSMG1	protein_coding	peak16615	proteasome assembly chaperone 1 [Source:HGNC Symbol;Acc:HGNC:3043]	2.40265	Inf	2.592	301	ENSG00000183527	3'UTR					21	-1	39175461	39175761	7142	6662	46.6144	0.932792
1119	NA	-1.99286	6.72475	23.2588	0.99964	HNRNPUL1	protein_coding	peak13472	heterogeneous nuclear ribonucleoprotein U like 1 [Source:HGNC Symbol;Acc:HGNC:17011]	1.61427	Inf	1.78236	301	ENSG00000105323	3'UTR	TGFB1	Antisense transforming growth factor beta 1 [Source:HGNC Symbol;Acc:HGNC:11766]	protein_coding	ENSG00000105329	19	1	41306762	41307062	7941	2687	23.5601	0.33837
1120	NA	-7.02957	3.89526	45.9292	0.99964	TRIM3	protein_coding	peak4050	tripartite motif containing 3 [Source:HGNC Symbol;Acc:HGNC:10064]	5.69426	Inf	6.36475	301	ENSG00000110171	3'UTR					11	-1	6448614	6448914	475	348	48.704	0.732632
1121	NA	3.47573	7.09744	52.2996	0.99964	TNPO2	protein_coding	peak12538	transportin 2 [Source:HGNC Symbol;Acc:HGNC:19998]	2.8171	Inf	3.03386	301	ENSG00000105576	3'UTR					19	-1	12699199	12699499	4110	4005	52.0844	0.974453
1122	NA	4.25519	5.06588	38.2062	0.99964	CYREN	protein_coding	peak23143	cell cycle regulator of NHEJ [Source:HGNC Symbol;Acc:HGNC:22432]	3.45343	Inf	3.66487	301	ENSG00000122783	3'UTR	TMEM140	Antisense transmembrane protein 140 [Source:HGNC Symbol;Acc:HGNC:21870]	protein_coding	ENSG00000146859	7	-1	135165790	135166090	1383	1089	40.0119	0.787419
1123	NA	-7.33393	4.33353	60.5131	0.99964	HSD11B1L	protein_coding	peak13073	hydroxysteroid 11-beta dehydrogenase 1 like [Source:HGNC Symbol;Acc:HGNC:30419]	5.95438	Inf	6.62473	301	ENSG00000167733	3'UTR					19	1	5688221	5688521	527	519	61.0539	0.98482
1124	NA	5.05096	5.07418	50.2505	0.99964	RCAN1	protein_coding	peak16598	regulator of calcineurin 1 [Source:HGNC Symbol;Acc:HGNC:3040]	4.10087	Inf	4.58468	301	ENSG00000159200	3'UTR					21	-1	34516489	34516789	824	789	49.7186	0.957524
1125	NA	7.23726	4.23827	56.9398	0.99964	KIF1B	protein_coding	peak1576	kinesin family member 1B [Source:HGNC Symbol;Acc:HGNC:16636]	5.87759	Inf	6.56916	301	ENSG00000054523	3'UTR					1	1	10381300	10381600	641	620	54.0016	0.967239
1126	NA	6.56286	4.57489	55.5859	0.99964	SGPL1	protein_coding	peak3641	sphingosine-1-phosphate lyase 1 [Source:HGNC Symbol;Acc:HGNC:10817]	5.33035	Inf	5.84305	301	ENSG00000166224	3'UTR					10	1	70879809	70880109	658	626	53.8419	0.951368
1127	NA	-6.59821	4.27233	51.2775	0.99964	FNIP1	protein_coding	peak20204	folliculin interacting protein 1 [Source:HGNC Symbol;Acc:HGNC:29418]	5.35968	Inf	5.98267	301	ENSG00000217128	3'UTR					5	-1	131641715	131642015	451	403	53.4094	0.89357
1128	NA	-4.08905	6.71417	63.3292	0.99964	ECE1	protein_coding	peak202	endothelin converting enzyme 1 [Source:HGNC Symbol;Acc:HGNC:3146]	3.32239	Inf	3.66559	301	ENSG00000117298	3'UTR					1	-1	21217252	21217552	2348	2306	63.9232	0.982112
1129	NA	-4.81943	5.19072	50.2408	0.99964	GPBP1	protein_coding	peak20669	GC-rich promoter binding protein 1 [Source:HGNC Symbol;Acc:HGNC:29520]	3.91583	Inf	4.36989	301	ENSG00000062194	3'UTR					5	1	57262782	57263082	1178	1112	48.107	0.943973
1130	NA	6.43854	4.17794	45.4898	0.99964	LPAR1	protein_coding	peak25212	lysophosphatidic acid receptor 1 [Source:HGNC Symbol;Acc:HGNC:3166]	5.23212	Inf	5.65061	301	ENSG00000198121	3'UTR					9	-1	110873261	110873561	601	540	45.7074	0.898502
1131	NA	5.28369	4.98603	50.9705	0.99964	SDAD1	protein_coding	peak19541	SDA1 domain containing 1 [Source:HGNC Symbol;Acc:HGNC:25537]	4.29421	Inf	4.67904	301	ENSG00000198301	3'UTR					4	-1	75949915	75950215	984	944	49.2278	0.95935
1132	NA	5.00538	6.10825	63.8811	0.99964	NRGN	protein_coding	peak5364	neurogranin [Source:HGNC Symbol;Acc:HGNC:8000]	4.0683	Inf	4.14772	301	ENSG00000154146	3'UTR					11	1	124746905	124747205	1662	1415	64.93	0.851384
1133	NA	-4.66079	4.39666	33.9078	0.99964	TRIB1	protein_coding	peak24820	tribbles pseudokinase 1 [Source:HGNC Symbol;Acc:HGNC:16891]	3.78831	Inf	4.23055	301	ENSG00000173334	3'UTR					8	1	125438103	125438403	782	727	36.4525	0.929668
1134	NA	5.71788	4.56707	44.962	0.99964	RTCA	protein_coding	peak2156	RNA 3'-terminal phosphate cyclase [Source:HGNC Symbol;Acc:HGNC:17981]	4.64778	Inf	4.90448	301	ENSG00000137996	3'UTR					1	1	100291472	100291772	1021	971	45.8826	0.951028
1135	NA	3.60907	6.62377	50.4255	0.99964	DLD	protein_coding	peak23668	dihydrolipoamide dehydrogenase [Source:HGNC Symbol;Acc:HGNC:2898]	2.93424	Inf	3.14947	301	ENSG00000091140	3'UTR					7	1	107919665	107919965	3324	3187	50.6097	0.958785
1136	NA	3.77933	5.69994	42.3383	0.99964	NEIL2	protein_coding	peak24422	nei like DNA glycosylase 2 [Source:HGNC Symbol;Acc:HGNC:18956]	3.07347	Inf	3.40348	301	ENSG00000154328	3'UTR					8	1	11787044	11787344	1511	1440	43.0868	0.953011
1137	NA	-3.06266	7.34558	48.8502	0.99964	JMJD8	protein_coding	peak9230	jumonji domain containing 8 [Source:HGNC Symbol;Acc:HGNC:14148]	2.49149	Inf	2.76595	301	ENSG00000161999	3'UTR	STUB1	Antisense STIP1 homology and U-box containing protein 1 [Source:HGNC Symbol;Acc:HGNC:11427]	protein_coding	ENSG00000103266	16	-1	681669	681969	3989	3875	48.8248	0.971421
1138	NA	-3.38923	6.49163	46.8027	0.99964	NR3C1	protein_coding	peak20337	nuclear receptor subfamily 3 group C member 1 [Source:HGNC Symbol;Acc:HGNC:7978]	2.75752	Inf	3.05232	301	ENSG00000113580	3'UTR					5	-1	143277934	143278234	2668	2607	47.3586	0.977136
1139	NA	-5.42646	5.08791	55.4168	0.99964	DNAJC4	protein_coding	peak4979	DnaJ heat shock protein family (Hsp40) member C4 [Source:HGNC Symbol;Acc:HGNC:5271]	4.41644	Inf	4.9163	301	ENSG00000110011	3'UTR	AP001453.1	Antisense	antisense	ENSG00000256116	11	1	64233980	64234280	755	739	56.2544	0.978808
1140	NA	3.85237	6.13627	49.7719	0.99964	RAB5B	protein_coding	peak6440	RAB5B, member RAS oncogene family [Source:HGNC Symbol;Acc:HGNC:9784]	3.1391	Inf	3.44272	301	ENSG00000111540	3'UTR					12	1	55994406	55994706	2295	2179	51.3653	0.949455
1141	NA	-4.43927	5.16763	42.9932	0.99964	KPNA6	protein_coding	peak1800	karyopherin subunit alpha 6 [Source:HGNC Symbol;Acc:HGNC:6399]	3.62103	Inf	3.941	301	ENSG00000025800	3'UTR					1	1	32176264	32176564	1158	1095	42.1096	0.945596
1142	NA	3.2744	6.70618	45.6626	0.99964	YIPF5	protein_coding	peak20341	Yip1 domain family member 5 [Source:HGNC Symbol;Acc:HGNC:24877]	2.67129	Inf	2.88454	301	ENSG00000145817	3'UTR					5	-1	144159272	144159572	3059	2885	43.9508	0.943119
1143	NA	-5.81628	4.27713	42.9266	0.99964	SDHAF4	protein_coding	peak22351	succinate dehydrogenase complex assembly factor 4 [Source:HGNC Symbol;Acc:HGNC:20957]	4.74557	Inf	5.28289	301	ENSG00000154079	3'UTR					6	1	70589271	70589571	614	602	44.8671	0.980456
1144	NA	-5.57062	4.8764	53.9277	0.99964	HAUS8	protein_coding	peak12599	HAUS augmin like complex subunit 8 [Source:HGNC Symbol;Acc:HGNC:30532]	4.54774	Inf	5.05601	301	ENSG00000131351	3'UTR					19	-1	17049766	17050066	744	720	53.0528	0.967742
1145	NA	-7.56472	3.70172	44.7378	0.99964	FBXO45	protein_coding	peak18815	F-box protein 45 [Source:HGNC Symbol;Acc:HGNC:29148]	6.17659	Inf	6.73453	301	ENSG00000174013	3'UTR					3	1	196586986	196587286	509	434	47.265	0.852652
1146	NA	3.37318	5.72299	36.1928	0.99964	PPRC1	protein_coding	peak3838	peroxisome proliferator-activated receptor gamma, coactivator-related 1 [Source:HGNC Symbol;Acc:HGNC:30025]	2.75452	Inf	2.97861	301	ENSG00000148840	3'UTR					10	1	102149879	102150179	1606	1454	38.1974	0.905355
1147	NA	-5.74146	5.39666	62.1258	0.99964	CST6	protein_coding	peak5032	cystatin E/M [Source:HGNC Symbol;Acc:HGNC:2478]	4.69049	Inf	4.82127	301	ENSG00000175315	3'UTR					11	1	66013201	66013501	980	959	63.0574	0.978571
1148	NA	2.73022	6.2358	31.3494	0.99964	DYNC1LI1	protein_coding	peak17304	dynein cytoplasmic 1 light intermediate chain 1 [Source:HGNC Symbol;Acc:HGNC:18745]	2.23132	Inf	2.39493	301	ENSG00000144635	3'UTR					3	-1	32526754	32527054	2694	2273	32.513	0.843727
1149	NA	6.22077	4.815	60.4158	0.99964	LYPD1	protein_coding	peak14265	LY6/PLAUR domain containing 1 [Source:HGNC Symbol;Acc:HGNC:28431]	5.0872	Inf	5.68098	301	ENSG00000150551	3'UTR	GPR39	Antisense G protein-coupled receptor 39 [Source:HGNC Symbol;Acc:HGNC:4496]	protein_coding	ENSG00000183840	2	-1	132644851	132645151	488	473	60.7019	0.969262
1150	NA	5.43127	5.35639	63.8452	0.99964	POR	protein_coding	peak23506	cytochrome p450 oxidoreductase [Source:HGNC Symbol;Acc:HGNC:9208]	4.44391	Inf	4.94194	301	ENSG00000127948	3'UTR	TMEM120A	Antisense transmembrane protein 120A [Source:HGNC Symbol;Acc:HGNC:21697]	protein_coding	ENSG00000189077	7	1	75986554	75986854	1112	1093	62.8774	0.982914
1151	NA	7.66008	4.08243	56.1692	0.99964	PTCD3	protein_coding	peak14968	pentatricopeptide repeat domain 3 [Source:HGNC Symbol;Acc:HGNC:24717]	6.2696	Inf	6.8511	301	ENSG00000132300	3'UTR					2	1	86137889	86138189	526	508	60.6713	0.965779
1152	NA	3.34881	7.49575	55.1039	0.99964	SNRPC	protein_coding	peak22181	small nuclear ribonucleoprotein polypeptide C [Source:HGNC Symbol;Acc:HGNC:11157]	2.74148	Inf	2.99352	301	ENSG00000124562	3'UTR					6	1	34773489	34773789	5850	5238	55.0987	0.895385
1153	NA	4.79298	5.29144	50.9681	0.99964	ISCA2	protein_coding	peak7697	iron-sulfur cluster assembly 2 [Source:HGNC Symbol;Acc:HGNC:19857]	3.92695	Inf	4.28315	301	ENSG00000165898	3'UTR					14	1	74495067	74495367	1338	1164	51.1753	0.869955
1154	NA	-6.52045	4.84441	52.6384	0.99964	BACE1	protein_coding	peak4569	beta-secretase 1 [Source:HGNC Symbol;Acc:HGNC:933]	5.34381	Inf	5.17524	301	ENSG00000186318	3'UTR					11	-1	117287815	117288115	688	669	52.3229	0.972384
1155	NA	-4.12309	6.68014	66.2222	0.99964	GALNT2	protein_coding	peak2792	polypeptide N-acetylgalactosaminyltransferase 2 [Source:HGNC Symbol;Acc:HGNC:4124]	3.37947	Inf	3.7177	301	ENSG00000143641	3'UTR					1	1	230281825	230282125	3040	2712	65.6681	0.892105
1156	NA	6.23406	4.45714	49.857	0.99964	KIAA1143	protein_coding	peak17349	KIAA1143 [Source:HGNC Symbol;Acc:HGNC:29198]	5.10987	Inf	5.48007	301	ENSG00000163807	3'UTR					3	-1	44748745	44749045	582	560	49.0464	0.962199
1157	NA	-3.01576	7.96498	52.6485	0.99964	GTF2F2	protein_coding	peak7249	general transcription factor IIF subunit 2 [Source:HGNC Symbol;Acc:HGNC:4653]	2.47473	Inf	2.72687	301	ENSG00000188342	3'UTR					13	1	45283800	45284100	7598	7391	53.6438	0.972756
1158	NA	3.95424	5.45502	42.3286	0.99964	MTMR4	protein_coding	peak11646	myotubularin related protein 4 [Source:HGNC Symbol;Acc:HGNC:7452]	3.24559	Inf	3.57226	301	ENSG00000108389	3'UTR					17	-1	58489537	58489837	1310	1182	41.588	0.90229
1159	NA	-5.89031	4.08243	40.3764	0.99964	GTF2IRD1	protein_coding	peak23498	GTF2I repeat domain containing 1 [Source:HGNC Symbol;Acc:HGNC:4661]	4.83533	Inf	5.36515	301	ENSG00000006704	3'UTR					7	1	74602305	74602605	660	471	41.8577	0.713636
1160	NA	2.48417	8.3842	42.3881	0.99964	SNF8	protein_coding	peak11588	SNF8, ESCRT-II complex subunit [Source:HGNC Symbol;Acc:HGNC:17028]	2.03944	Inf	2.21872	301	ENSG00000159210	3'UTR					17	-1	48930376	48930676	8472	8154	43.0102	0.962465
1161	NA	3.77874	6.35753	52.5245	0.99964	VAPB	protein_coding	peak16315	VAMP associated protein B and C [Source:HGNC Symbol;Acc:HGNC:12649]	3.10412	Inf	3.43765	301	ENSG00000124164	3'UTR					20	1	58445250	58445550	2855	2520	52.5544	0.882662
1162	NA	6.30623	4.31964	49.4577	0.99964	TCAIM	protein_coding	peak18239	T cell activation inhibitor, mitochondrial [Source:HGNC Symbol;Acc:HGNC:25241]	5.18097	Inf	5.72673	301	ENSG00000179152	3'UTR					3	1	44409148	44409448	510	486	47.6996	0.952941
1163	NA	5.0292	5.13627	52.1418	0.99964	SPAG9	protein_coding	peak11610	sperm associated antigen 9 [Source:HGNC Symbol;Acc:HGNC:14524]	4.13362	Inf	4.57748	301	ENSG00000008294	3'UTR					17	-1	50965623	50965923	1038	994	51.501	0.957611
1164	NA	3.83384	5.49472	37.808	0.99964	SMAGP	protein_coding	peak5646	small cell adhesion glycoprotein [Source:HGNC Symbol;Acc:HGNC:26918]	3.15231	Inf	3.23573	301	ENSG00000170545	3'UTR	DAZAP2	Antisense DAZ associated protein 2 [Source:HGNC Symbol;Acc:HGNC:2684]	protein_coding	ENSG00000183283	12	-1	51245351	51245651	1281	1194	37.9933	0.932084
1165	NA	-6.01532	4.20338	44.6847	0.99964	CCDC174	protein_coding	peak18123	coiled-coil domain containing 174 [Source:HGNC Symbol;Acc:HGNC:28033]	4.94674	Inf	5.52358	301	ENSG00000154781	3'UTR					3	1	14670902	14671202	539	490	45.8571	0.909091
1166	NA	7.96404	3.87006	54.8258	0.99964	DENND6A	protein_coding	peak17514	DENN domain containing 6A [Source:HGNC Symbol;Acc:HGNC:26635]	6.55141	Inf	7.3244	301	ENSG00000174839	3'UTR					3	-1	57625453	57625753	542	498	51.5904	0.918819
1167	NA	8.11138	3.83141	53.5608	0.99964	SLIT2	protein_coding	peak18924	slit guidance ligand 2 [Source:HGNC Symbol;Acc:HGNC:11086]	6.6729	Inf	7.28301	301	ENSG00000145147	3'UTR					4	1	20620259	20620559	276	267	53.9963	0.967391
1168	NA	4.98433	5.74914	58.7484	0.99964	FLNC	protein_coding	peak23732	filamin C [Source:HGNC Symbol;Acc:HGNC:3756]	4.10195	Inf	4.27917	301	ENSG00000128591	3'UTR	FLNC-AS1	Antisense FLNC antisense RNA 1 [Source:HGNC Symbol;Acc:HGNC:53474]	antisense	ENSG00000242902	7	1	128858972	128859272	1038	1019	58.8479	0.981696
1169	NA	4.81884	5.72123	51.93	0.99964	VBP1	protein_coding	peak27107	VHL binding protein 1 [Source:HGNC Symbol;Acc:HGNC:12662]	3.96791	Inf	3.94286	301	ENSG00000155959	3'UTR					X	1	155239519	155239819	2010	1877	53.1662	0.933831
1170	NA	3.41933	7.26268	56.3051	0.99964	ZC3H15	protein_coding	peak15309	zinc finger CCCH-type containing 15 [Source:HGNC Symbol;Acc:HGNC:29528]	2.81661	Inf	3.10352	301	ENSG00000065548	3'UTR					2	1	186509058	186509358	4485	4256	57.0341	0.948941
1171	NA	-4.73886	5.70707	53.0113	0.99964	PHF19	protein_coding	peak25261	PHD finger protein 19 [Source:HGNC Symbol;Acc:HGNC:24566]	3.90523	Inf	4.05316	301	ENSG00000119403	3'UTR					9	-1	120855697	120855997	1199	1175	53.8936	0.979983
1172	NA	-3.53673	6.58461	51.6281	0.99964	DOHH	protein_coding	peak12386	deoxyhypusine hydroxylase [Source:HGNC Symbol;Acc:HGNC:28662]	2.91463	Inf	3.25498	301	ENSG00000129932	3'UTR					19	-1	3490825	3491125	2386	2363	52.3072	0.99036
1173	NA	3.6139	6.10825	44.5607	0.99964	ASNSD1	protein_coding	peak15317	asparagine synthetase domain containing 1 [Source:HGNC Symbol;Acc:HGNC:24910]	2.97904	Inf	3.20015	301	ENSG00000138381	3'UTR					2	1	189670529	189670829	1761	1678	43.8689	0.952868
1174	NA	5.98907	4.44439	46.9271	0.99964	C11orf1	protein_coding	peak5262	chromosome 11 open reading frame 1 [Source:HGNC Symbol;Acc:HGNC:1163]	4.93971	Inf	5.37355	301	ENSG00000137720	3'UTR					11	1	111883772	111884072	555	498	48.6486	0.897297
1175	NA	4.92107	5.08517	49.6113	0.99964	HERC4	protein_coding	peak3046	HECT and RLD domain containing E3 ubiquitin protein ligase 4 [Source:HGNC Symbol;Acc:HGNC:24521]	4.05896	Inf	4.4705	301	ENSG00000148634	3'UTR					10	-1	67922484	67922784	993	878	50.1333	0.884189
1176	NA	-4.09091	5.19833	40.7733	0.99964	ZNF277	protein_coding	peak23674	zinc finger protein 277 [Source:HGNC Symbol;Acc:HGNC:13070]	3.37449	Inf	3.75847	301	ENSG00000198839	3'UTR	AC004112.1	Antisense	antisense	ENSG00000226851	7	1	112342729	112343029	1211	1109	44.1271	0.915772
1177	NA	7.19894	4.32891	60.0488	0.99964	MDN1	protein_coding	peak21696	midasin AAA ATPase 1 [Source:HGNC Symbol;Acc:HGNC:18302]	5.94145	Inf	6.51606	301	ENSG00000112159	3'UTR					6	-1	89642780	89643080	609	597	62.1792	0.980296
1178	NA	-3.65189	5.59233	40.23	0.99964	SKIV2L	protein_coding	peak22142	Ski2 like RNA helicase [Source:HGNC Symbol;Acc:HGNC:10898]	3.01552	Inf	3.34233	301	ENSG00000204351	3'UTR					6	1	31969454	31969754	1324	1294	43.0518	0.977341
1179	NA	7.11286	3.92615	44.1485	0.99964	ANKMY2	protein_coding	peak22715	ankyrin repeat and MYND domain containing 2 [Source:HGNC Symbol;Acc:HGNC:25370]	5.87478	Inf	6.08691	301	ENSG00000106524	3'UTR					7	-1	16599778	16600078	410	380	44.1184	0.926829
1180	NA	3.42876	7.01074	52.4193	0.99964	TMCO1	protein_coding	peak1078	transmembrane and coiled-coil domains 1 [Source:HGNC Symbol;Acc:HGNC:18188]	2.83332	Inf	3.05626	301	ENSG00000143183	3'UTR					1	-1	165727540	165727840	4079	3789	52.6189	0.928904
1181	NA	-3.8612	5.50499	42.8355	0.99964	CTCF	protein_coding	peak10137	CCCTC-binding factor [Source:HGNC Symbol;Acc:HGNC:13723]	3.19084	Inf	3.54366	301	ENSG00000102974	3'UTR					16	1	67638878	67639178	1488	1313	41.7982	0.882392
1182	NA	5.32995	4.60193	41.5363	0.99964	RNF113A	protein_coding	peak26562	ring finger protein 113A [Source:HGNC Symbol;Acc:HGNC:12974]	4.40542	Inf	4.5749	301	ENSG00000125352	3'UTR					X	-1	119870531	119870831	780	739	40.9567	0.947436
1183	NA	-6.23331	4.87323	63.11	0.99964	KPNA1	protein_coding	peak17699	karyopherin subunit alpha 1 [Source:HGNC Symbol;Acc:HGNC:6394]	5.15248	Inf	5.61823	301	ENSG00000114030	3'UTR	AC083798.2	Antisense	antisense	ENSG00000272758	3	-1	122425683	122425983	874	726	61.9105	0.830664
1184	NA	3.51024	7.27653	57.5183	0.99964	ARF6	protein_coding	peak7544	ADP ribosylation factor 6 [Source:HGNC Symbol;Acc:HGNC:659]	2.90158	Inf	3.16053	301	ENSG00000165527	3'UTR					14	1	49896754	49897054	4739	4581	58.4311	0.96666
1185	NA	-8.55349	4.0093	69.3653	0.99964	CDH13	protein_coding	peak10249	cadherin 13 [Source:HGNC Symbol;Acc:HGNC:1753]	7.07265	Inf	7.90624	301	ENSG00000140945	3'UTR	AC009119.1	Antisense	antisense	ENSG00000260228	16	1	83796296	83796596	643	614	66.4837	0.954899
1186	NA	2.28446	12.0474	48.6606	0.99964	EEF1A1	protein_coding	peak21622	eukaryotic translation elongation factor 1 alpha 1 [Source:HGNC Symbol;Acc:HGNC:3189]	1.88994	Inf	2.04968	301	ENSG00000156508	3'UTR					6	-1	73517519	73517819	132102	128212	47.8276	0.970553
1187	NA	-6.54953	4.66556	58.3875	0.99964	COQ5	protein_coding	peak6011	coenzyme Q5, methyltransferase [Source:HGNC Symbol;Acc:HGNC:28722]	5.41879	Inf	5.77659	301	ENSG00000110871	3'UTR					12	-1	120503279	120503579	934	865	59.2462	0.926124
1188	NA	-6.79596	3.98603	47.2594	0.99964	ZNF513	protein_coding	peak13844	zinc finger protein 513 [Source:HGNC Symbol;Acc:HGNC:26498]	5.6247	Inf	6.28481	301	ENSG00000163795	3'UTR	SNX17	Antisense sorting nexin 17 [Source:HGNC Symbol;Acc:HGNC:14979]	protein_coding	ENSG00000115234	2	-1	27377232	27377532	440	433	49.3857	0.984091
1189	NA	3.22834	6.24564	40.8754	0.99964	DPP3	protein_coding	peak5044	dipeptidyl peptidase 3 [Source:HGNC Symbol;Acc:HGNC:3008]	2.67248	Inf	2.91019	301	ENSG00000254986	3'UTR					11	1	66509355	66509655	2627	2500	41.284	0.951656
1190	NA	4.41971	5.54336	51.1317	0.99964	MKRN2	protein_coding	peak18111	makorin ring finger protein 2 [Source:HGNC Symbol;Acc:HGNC:7113]	3.65925	Inf	4.08892	301	ENSG00000075975	3'UTR	RAF1	Antisense Raf-1 proto-oncogene, serine/threonine kinase [Source:HGNC Symbol;Acc:HGNC:9829]	protein_coding	ENSG00000132155	3	1	12583409	12583709	1270	1164	51.0558	0.916535
1191	NA	-4.13374	6.06171	54.9986	0.99964	TMEM161A	protein_coding	peak12621	transmembrane protein 161A [Source:HGNC Symbol;Acc:HGNC:26020]	3.42274	Inf	3.78412	301	ENSG00000064545	3'UTR					19	-1	19119619	19119919	1853	1827	55.4275	0.985969
1192	NA	-4.88194	4.73351	43.7917	0.99964	TAOK3	protein_coding	peak5997	TAO kinase 3 [Source:HGNC Symbol;Acc:HGNC:18133]	4.04473	Inf	4.52033	301	ENSG00000135090	3'UTR					12	-1	118149923	118150223	1008	764	42.8691	0.757937
1193	NA	-4.28877	5.71062	52.6598	0.99964	NCBP1	protein_coding	peak25712	nuclear cap binding protein subunit 1 [Source:HGNC Symbol;Acc:HGNC:7658]	3.55419	Inf	3.93879	301	ENSG00000136937	3'UTR					9	1	97671328	97671628	1745	1650	52.1721	0.945559
1194	NA	-6.84836	4.13627	51.9842	0.99964	JMJD7	protein_coding	peak8446	jumonji domain containing 7 [Source:HGNC Symbol;Acc:HGNC:34397]	5.67543	Inf	6.34531	301	ENSG00000243789	3'UTR					15	1	41837282	41837582	559	551	51.3394	0.985689
1195	NA	4.71507	5.41638	49.2059	0.99964	CHPF2	protein_coding	peak23845	chondroitin polymerizing factor 2 [Source:HGNC Symbol;Acc:HGNC:29270]	3.90831	Inf	4.05718	301	ENSG00000033100	3'UTR	SMARCD3	Antisense SWI/SNF related, matrix associated, actin dependent regulator of chromatin, subfamily d, member 3 [Source:HGNC Symbol;Acc:HGNC:11108]	protein_coding	ENSG00000082014	7	1	151238522	151238822	969	944	50.1335	0.9742
1196	NA	-4.40251	5.815	54.611	0.99964	NFYC	protein_coding	peak1883	nuclear transcription factor Y subunit gamma [Source:HGNC Symbol;Acc:HGNC:7806]	3.64973	Inf	3.98689	301	ENSG00000066136	3'UTR					1	1	40771302	40771602	1619	1575	56.8825	0.972823
1197	NA	3.31623	6.3103	44.0036	0.99964	COMMD9	protein_coding	peak4184	COMM domain containing 9 [Source:HGNC Symbol;Acc:HGNC:25014]	2.74922	Inf	3.03176	301	ENSG00000110442	3'UTR					11	-1	36273960	36274260	1984	1897	43.7132	0.956149
1198	NA	1.72148	8.21906	24.2873	0.99964	MT-ND6	protein_coding	peak26225	mitochondrially encoded NADH:ubiquinone oxidoreductase core subunit 6 [Source:HGNC Symbol;Acc:HGNC:7462]	1.42742	Inf	1.59531	301	ENSG00000198695	3'UTR	MT-ND5	Antisense mitochondrially encoded NADH:ubiquinone oxidoreductase core subunit 5 [Source:HGNC Symbol;Acc:HGNC:7461]	protein_coding	ENSG00000198786	MT	-1	13001	13301	7288	6863	24.6378	0.941685
1199	NA	6.77321	3.94438	45.631	0.99964	PPWD1	protein_coding	peak20688	peptidylprolyl isomerase domain and WD repeat containing 1 [Source:HGNC Symbol;Acc:HGNC:28954]	5.61652	Inf	6.1959	301	ENSG00000113593	3'UTR					5	1	65587248	65587548	475	418	45.9593	0.88
1200	NA	-3.87658	7.13429	68.7276	0.99964	AKT2	protein_coding	peak12750	AKT serine/threonine kinase 2 [Source:HGNC Symbol;Acc:HGNC:392]	3.215	Inf	3.5405	301	ENSG00000105221	3'UTR					19	-1	40232334	40232634	3775	3728	68.6408	0.98755
1201	NA	6.06343	4.61337	50.3946	0.99964	SPATA20	protein_coding	peak10824	spermatogenesis associated 20 [Source:HGNC Symbol;Acc:HGNC:26125]	5.03671	Inf	5.27669	301	ENSG00000006282	3'UTR					17	1	50555552	50555852	623	611	52.9967	0.980738
1202	NA	-6.58481	3.737	40.2375	0.99964	NEDD1	protein_coding	peak6641	neural precursor cell expressed, developmentally down-regulated 1 [Source:HGNC Symbol;Acc:HGNC:7723]	5.47154	Inf	6.11481	301	ENSG00000139350	3'UTR					12	1	96952931	96953231	476	429	40.2774	0.901261
1203	NA	-6.79138	4.49472	49.924	0.99964	AHNAK	protein_coding	peak4260	AHNAK nucleoprotein [Source:HGNC Symbol;Acc:HGNC:347]	5.64367	Inf	5.50881	301	ENSG00000124942	3'UTR					11	-1	62433545	62433845	627	600	48.4467	0.956938
1204	NA	-6.05025	4.67287	56.0611	0.99964	ABHD4	protein_coding	peak7424	abhydrolase domain containing 4 [Source:HGNC Symbol;Acc:HGNC:20154]	5.02983	Inf	5.60675	301	ENSG00000100439	3'UTR					14	1	22612059	22612359	708	694	57.3271	0.980226
1205	NA	6.18776	4.65822	50.9104	0.99964	MYADM	protein_coding	peak13656	myeloid associated differentiation marker [Source:HGNC Symbol;Acc:HGNC:7544]	5.14748	Inf	5.20497	301	ENSG00000179820	3'UTR					19	1	53876135	53876435	657	638	53.1003	0.971081
1206	NA	-4.76273	5.25053	51.9058	0.99964	BRD9	protein_coding	peak19825	bromodomain containing 9 [Source:HGNC Symbol;Acc:HGNC:25818]	3.96373	Inf	4.42369	301	ENSG00000028310	3'UTR					5	-1	863740	864040	1035	893	52.0661	0.862802
1207	NA	-3.95856	5.53937	44.2536	0.99964	STAT6	protein_coding	peak5728	signal transducer and activator of transcription 6 [Source:HGNC Symbol;Acc:HGNC:11368]	3.29466	Inf	3.60725	301	ENSG00000166888	3'UTR	NAB2	Antisense NGFI-A binding protein 2 [Source:HGNC Symbol;Acc:HGNC:7627]	protein_coding	ENSG00000166886	12	-1	57095427	57095727	1576	1472	43.324	0.93401
1208	NA	3.76931	6.85006	59.8151	0.99964	TRAPPC2L	protein_coding	peak10286	trafficking protein particle complex 2 like [Source:HGNC Symbol;Acc:HGNC:30887]	3.13738	Inf	3.46984	301	ENSG00000167515	3'UTR					16	1	88860810	88861110	2998	2960	59.5426	0.987325
1209	NA	6.17165	4.68737	58.7966	0.99964	SMG7	protein_coding	peak2569	SMG7, nonsense mediated mRNA decay factor [Source:HGNC Symbol;Acc:HGNC:16792]	5.13798	Inf	5.71225	301	ENSG00000116698	3'UTR					1	1	183553888	183554188	836	786	60.2405	0.940191
1210	NA	-5.10705	5.09879	52.5828	0.99964	KAT2A	protein_coding	peak11482	lysine acetyltransferase 2A [Source:HGNC Symbol;Acc:HGNC:4201]	4.25211	Inf	4.72437	301	ENSG00000108773	3'UTR					17	-1	42113113	42113413	931	914	53.4289	0.98174
1211	NA	-5.0625	5.26268	46.1516	0.99964	RFWD3	protein_coding	peak9636	ring finger and WD repeat domain 3 [Source:HGNC Symbol;Acc:HGNC:25539]	4.2166	Inf	4.2116	301	ENSG00000168411	3'UTR					16	-1	74621397	74621697	1121	1053	48.8613	0.93934
1212	NA	-4.77897	5.12566	48.0296	0.99964	TMEM60	protein_coding	peak22918	transmembrane protein 60 [Source:HGNC Symbol;Acc:HGNC:21754]	3.98162	Inf	4.33021	301	ENSG00000135211	3'UTR					7	-1	77793733	77794033	1105	1040	49.0038	0.941176
1213	NA	7.5563	4.09336	51.0147	0.99964	DOK1	protein_coding	peak14940	docking protein 1 [Source:HGNC Symbol;Acc:HGNC:2990]	6.29557	Inf	6.38847	301	ENSG00000115325	3'UTR					2	1	74557249	74557549	390	381	51.3307	0.976923
1214	NA	-3.40631	4.69456	23.8528	0.99964	L1CAM	protein_coding	peak26655	L1 cell adhesion molecule [Source:HGNC Symbol;Acc:HGNC:6470]	2.83815	Inf	3.04386	301	ENSG00000198910	3'UTR					X	-1	153861516	153861816	1931	1354	23.6558	0.701191
1215	NA	5.9234	4.889	54.2358	0.99964	TAF2	protein_coding	peak24266	TATA-box binding protein associated factor 2 [Source:HGNC Symbol;Acc:HGNC:11536]	4.93576	Inf	5.07958	301	ENSG00000064313	3'UTR					8	-1	119730774	119731074	902	800	54.6088	0.886918
1216	NA	5.99536	3.8183	36.1027	0.99964	FBXO32	protein_coding	peak24289	F-box protein 32 [Source:HGNC Symbol;Acc:HGNC:16731]	4.99765	Inf	5.5652	301	ENSG00000156804	3'UTR					8	-1	123503122	123503422	366	268	35.944	0.73224
1217	NA	3.28884	5.9504	39.6435	0.99964	SLC35B1	protein_coding	peak11597	solute carrier family 35 member B1 [Source:HGNC Symbol;Acc:HGNC:20798]	2.74421	Inf	3.00082	301	ENSG00000121073	3'UTR					17	-1	49701320	49701620	2238	1822	41.2108	0.81412
1218	NA	3.44297	6.05054	42.4881	0.99964	TSPAN5	protein_coding	peak19602	tetraspanin 5 [Source:HGNC Symbol;Acc:HGNC:17753]	2.87316	Inf	3.09249	301	ENSG00000168785	3'UTR					4	-1	98470368	98470668	1528	1391	42.6341	0.91034
1219	NA	-3.69405	5.80174	44.6939	0.99964	BAZ1B	protein_coding	peak22892	bromodomain adjacent to zinc finger domain 1B [Source:HGNC Symbol;Acc:HGNC:961]	3.08448	Inf	3.43762	301	ENSG00000009954	3'UTR					7	-1	73440403	73440703	1555	1381	45.1318	0.888103
1220	NA	6.31436	4.4906	54.2479	0.99964	GPRC5A	protein_coding	peak6213	G protein-coupled receptor class C group 5 member A [Source:HGNC Symbol;Acc:HGNC:9836]	5.2757	Inf	5.7856	301	ENSG00000013588	3'UTR					12	1	12913337	12913637	1166	918	52.3399	0.787307
1221	NA	4.86038	5.25783	47.8827	0.99964	DHX40	protein_coding	peak10875	DEAH-box helicase 40 [Source:HGNC Symbol;Acc:HGNC:18018]	4.0622	Inf	4.14973	301	ENSG00000108406	3'UTR					17	1	59608050	59608350	1034	980	48.5755	0.947776
1222	NA	-6.69865	4.51519	57.0044	0.99964	TRAF3	protein_coding	peak7834	TNF receptor associated factor 3 [Source:HGNC Symbol;Acc:HGNC:12033]	5.59929	Inf	5.99437	301	ENSG00000131323	3'UTR					14	1	102911196	102911496	636	616	55.9383	0.968553
1223	NA	4.96932	4.96535	44.5365	0.99964	TEX10	protein_coding	peak25186	testis expressed 10 [Source:HGNC Symbol;Acc:HGNC:25988]	4.15457	Inf	4.29506	301	ENSG00000136891	3'UTR					9	-1	100302084	100302384	1101	945	44.928	0.858311
1224	NA	-3.9985	6.39335	59.4132	0.99964	NF2	protein_coding	peak17008	neurofibromin 2 [Source:HGNC Symbol;Acc:HGNC:7773]	3.34333	Inf	3.70166	301	ENSG00000186575	3'UTR					22	1	29698295	29698595	2273	2234	59.4176	0.982842
1225	NA	3.01084	7.31497	48.2018	0.99964	NARS	protein_coding	peak12039	asparaginyl-tRNA synthetase [Source:HGNC Symbol;Acc:HGNC:7643]	2.51806	Inf	2.76114	301	ENSG00000134440	3'UTR					18	-1	57600658	57600958	4594	4384	48.8709	0.954288
1226	NA	-4.51811	6.12433	61.1166	0.99964	RAF1	protein_coding	peak17239	Raf-1 proto-oncogene, serine/threonine kinase [Source:HGNC Symbol;Acc:HGNC:9829]	3.77968	Inf	4.00116	301	ENSG00000132155	3'UTR	MKRN2	Antisense makorin ring finger protein 2 [Source:HGNC Symbol;Acc:HGNC:7113]	protein_coding	ENSG00000075975	3	-1	12583606	12583906	2266	2201	61.2999	0.971315
1227	NA	5.76385	4.63597	45.9671	0.99964	MIEF1	protein_coding	peak17107	mitochondrial elongation factor 1 [Source:HGNC Symbol;Acc:HGNC:25979]	4.82376	Inf	4.91754	301	ENSG00000100335	3'UTR					22	1	39517835	39518135	738	696	45.0733	0.943089
1228	NA	3.15105	6.80506	46.2975	0.99964	UTP4	protein_coding	peak10161	UTP4, small subunit processome component [Source:HGNC Symbol;Acc:HGNC:1983]	2.6373	Inf	2.86143	301	ENSG00000141076	3'UTR					16	1	69168723	69169023	3999	3780	46.5757	0.945236
1229	NA	4.44603	5.79003	55.8418	0.99964	SLC31A1	protein_coding	peak25797	solute carrier family 31 member 1 [Source:HGNC Symbol;Acc:HGNC:11016]	3.72234	Inf	4.06695	301	ENSG00000136868	3'UTR	CDC26	Antisense cell division cycle 26 [Source:HGNC Symbol;Acc:HGNC:17839]	protein_coding	ENSG00000176386	9	1	113264192	113264492	3029	1436	56.0585	0.474084
1230	NA	7.31632	4.25297	59.1223	0.99964	CETN3	protein_coding	peak20086	centrin 3 [Source:HGNC Symbol;Acc:HGNC:1868]	6.1255	Inf	6.66173	301	ENSG00000153140	3'UTR					5	-1	90393716	90394016	653	608	56.5954	0.931087
1231	NA	5.28262	5.08517	47.4402	0.99964	PCSK1N	protein_coding	peak26383	proprotein convertase subtilisin/kexin type 1 inhibitor [Source:HGNC Symbol;Acc:HGNC:17301]	4.42429	Inf	4.48099	301	ENSG00000102109	3'UTR					X	-1	48831094	48831394	751	699	48.2132	0.930759
1232	NA	-5.09734	5.26026	55.3918	0.99964	CHAC1	protein_coding	peak8419	ChaC glutathione specific gamma-glutamylcyclotransferase 1 [Source:HGNC Symbol;Acc:HGNC:28680]	4.27032	Inf	4.75454	301	ENSG00000128965	3'UTR					15	1	40956214	40956514	851	823	56.2382	0.967098
1233	NA	-5.68382	4.89526	56.0869	0.99964	ABHD2	protein_coding	peak8727	abhydrolase domain containing 2 [Source:HGNC Symbol;Acc:HGNC:18717]	4.76206	Inf	5.22706	301	ENSG00000140526	3'UTR					15	1	89202059	89202359	719	665	57.2436	0.924896
1234	NA	3.05471	7.25904	49.0416	0.99964	HGS	protein_coding	peak11043	hepatocyte growth factor-regulated tyrosine kinase substrate [Source:HGNC Symbol;Acc:HGNC:4897]	2.55989	Inf	2.80691	301	ENSG00000185359	3'UTR	AC139530.1	Antisense	antisense	ENSG00000262049	17	1	81701819	81702119	4269	4170	49.9724	0.97681
1235	NA	3.93124	6.3103	54.6192	0.99964	MPC2	protein_coding	peak1084	mitochondrial pyruvate carrier 2 [Source:HGNC Symbol;Acc:HGNC:24515]	3.29619	Inf	3.57103	301	ENSG00000143158	3'UTR					1	-1	167918072	167918372	2611	2418	54.5848	0.926082
1236	NA	2.84884	7.44865	45.7816	0.99964	STAU1	protein_coding	peak15882	staufen double-stranded RNA binding protein 1 [Source:HGNC Symbol;Acc:HGNC:11370]	2.38907	Inf	2.59405	301	ENSG00000124214	3'UTR					20	-1	49113339	49113639	5978	5600	44.9468	0.936768
1237	NA	-6.29247	4.54734	57.3877	0.99964	EIPR1	protein_coding	peak13749	EARP complex and GARP complex interacting protein 1 [Source:HGNC Symbol;Acc:HGNC:12383]	5.27769	Inf	5.89102	301	ENSG00000032389	3'UTR					2	-1	3188970	3189270	789	748	55.9225	0.948035
1238	NA	-4.7217	5.65269	55.8633	0.99964	INF2	protein_coding	peak7859	inverted formin, FH2 and WH2 domain containing [Source:HGNC Symbol;Acc:HGNC:23791]	3.96036	Inf	4.2049	301	ENSG00000203485	3'UTR					14	1	104719307	104719607	1549	1537	57.8152	0.992253
1239	NA	-4.34234	5.67105	52.5024	0.99964	GPR137	protein_coding	peak4985	G protein-coupled receptor 137 [Source:HGNC Symbol;Acc:HGNC:24300]	3.64233	Inf	3.98757	301	ENSG00000173264	3'UTR					11	1	64289193	64289493	1269	1202	53.0433	0.947203
1240	NA	-4.7179	5.51112	52.3109	0.99964	DONSON	protein_coding	peak16589	downstream neighbor of SON [Source:HGNC Symbol;Acc:HGNC:2993]	3.95986	Inf	4.16163	301	ENSG00000159147	3'UTR					21	-1	33577902	33578202	1275	1237	52.2773	0.970196
1241	NA	6.61379	4.32428	43.4996	0.99964	IL11	protein_coding	peak12936	interleukin 11 [Source:HGNC Symbol;Acc:HGNC:5966]	5.55164	Inf	5.32533	301	ENSG00000095752	3'UTR					19	-1	55365560	55365860	466	457	45.6411	0.980687
1242	NA	4.75495	5.26026	47.4365	0.99964	TOR1A	protein_coding	peak25368	torsin family 1 member A [Source:HGNC Symbol;Acc:HGNC:3098]	3.99378	Inf	4.12268	301	ENSG00000136827	3'UTR					9	-1	129813580	129813880	1241	1105	48.5023	0.890411
1243	NA	3.57498	6.34501	47.6297	0.99964	IDH2	protein_coding	peak9192	isocitrate dehydrogenase (NADP(+)) 2, mitochondrial [Source:HGNC Symbol;Acc:HGNC:5383]	3.00394	Inf	3.24559	301	ENSG00000182054	3'UTR					15	-1	90083979	90084279	2417	2117	48.726	0.875879
1244	NA	3.05804	7.18498	47.8809	0.99964	ISCU	protein_coding	peak6697	iron-sulfur cluster assembly enzyme [Source:HGNC Symbol;Acc:HGNC:29882]	2.5699	Inf	2.80353	301	ENSG00000136003	3'UTR					12	1	108569068	108569368	4864	4681	48.5076	0.962377
1245	NA	-7.11328	4.11497	54.1969	0.99964	RBM28	protein_coding	peak23100	RNA binding motif protein 28 [Source:HGNC Symbol;Acc:HGNC:21863]	5.97922	Inf	6.60192	301	ENSG00000106344	3'UTR					7	-1	128310380	128310680	579	542	53.5055	0.936097
1246	NA	4.59244	5.30795	50.6342	0.99964	ZC3H7B	protein_coding	peak17136	zinc finger CCCH-type containing 7B [Source:HGNC Symbol;Acc:HGNC:30869]	3.86061	Inf	4.28001	301	ENSG00000100403	3'UTR					22	1	41359807	41360107	1000	939	52.7061	0.939
1247	NA	-4.26986	4.71947	37.0232	0.99964	PRR12	protein_coding	peak13607	proline rich 12 [Source:HGNC Symbol;Acc:HGNC:29217]	3.5895	Inf	3.9975	301	ENSG00000126464	3'UTR	AC011495.2	Antisense	antisense	ENSG00000268636	19	1	49626136	49626436	788	710	38.2042	0.901015
1248	NA	5.25293	4.99188	53.3997	0.99964	RSRC2	protein_coding	peak6051	arginine and serine rich coiled-coil 2 [Source:HGNC Symbol;Acc:HGNC:30559]	4.41698	Inf	4.87024	301	ENSG00000111011	3'UTR					12	-1	122505050	122505350	949	894	55.5391	0.942044
1249	NA	-5.48819	5.42505	55.9212	0.99964	TNFRSF6B	protein_coding	peak16363	TNF receptor superfamily member 6b [Source:HGNC Symbol;Acc:HGNC:11921]	4.61599	Inf	4.6024	301	ENSG00000243509	3'UTR	ARFRP1	Antisense ADP ribosylation factor related protein 1 [Source:HGNC Symbol;Acc:HGNC:662]	protein_coding	ENSG00000101246	20	1	63698384	63698684	2553	2495	58.6449	0.977282
1250	NA	6.72299	4.3103	55.9088	0.99964	LDLRAD3	protein_coding	peak4859	low density lipoprotein receptor class A domain containing 3 [Source:HGNC Symbol;Acc:HGNC:27046]	5.65474	Inf	6.31119	301	ENSG00000179241	3'UTR					11	1	36231835	36232135	570	525	55.6705	0.921053
1251	NA	-4.77131	5.19326	51.9399	0.99964	ABHD6	protein_coding	peak18347	abhydrolase domain containing 6 [Source:HGNC Symbol;Acc:HGNC:21398]	4.01528	Inf	4.48885	301	ENSG00000163686	3'UTR					3	1	58294429	58294729	772	753	53.575	0.975389
1252	NA	-3.9347	6.37106	57.4809	0.99964	NINJ1	protein_coding	peak25141	ninjurin 1 [Source:HGNC Symbol;Acc:HGNC:7824]	3.31191	Inf	3.67781	301	ENSG00000131669	3'UTR					9	-1	93121499	93121799	2346	2301	56.5932	0.980818
1253	NA	-6.53881	5.07142	65.155	0.99964	SPOCK1	protein_coding	peak20275	SPARC (osteonectin), cwcv and kazal like domains proteoglycan 1 [Source:HGNC Symbol;Acc:HGNC:11251]	5.50613	Inf	5.89338	301	ENSG00000152377	3'UTR					5	-1	136975300	136975600	702	678	63.41	0.965812
1254	NA	3.03661	7.05404	47.0501	0.99964	FARSB	protein_coding	peak14535	phenylalanyl-tRNA synthetase subunit beta [Source:HGNC Symbol;Acc:HGNC:17800]	2.55943	Inf	2.79088	301	ENSG00000116120	3'UTR					2	-1	222571744	222572044	4316	4076	47.8538	0.944393
1255	NA	-6.27929	4.43153	53.9919	0.99964	FAR1	protein_coding	peak4750	fatty acyl-CoA reductase 1 [Source:HGNC Symbol;Acc:HGNC:26222]	5.29485	Inf	5.87414	301	ENSG00000197601	3'UTR					11	1	13728585	13728885	729	689	51.7837	0.94513
1256	NA	4.51529	5.96238	58.887	0.99964	TEX261	protein_coding	peak14035	testis expressed 261 [Source:HGNC Symbol;Acc:HGNC:30712]	3.8075	Inf	4.0719	301	ENSG00000144043	3'UTR					2	-1	70985942	70986242	1747	1717	57.9592	0.982828
1257	NA	7.26973	4.60193	58.7466	0.99964	NFAT5	protein_coding	peak10181	nuclear factor of activated T cells 5 [Source:HGNC Symbol;Acc:HGNC:7774]	6.13554	Inf	5.9312	301	ENSG00000102908	3'UTR					16	1	69704356	69704656	785	767	56.4055	0.97707
1258	NA	5.60851	4.84441	49.6158	0.99964	MTMR6	protein_coding	peak6909	myotubularin related protein 6 [Source:HGNC Symbol;Acc:HGNC:7453]	4.73469	Inf	4.88227	301	ENSG00000139505	3'UTR					13	-1	25247236	25247536	884	846	50.1147	0.957014
1259	NA	3.64297	5.7816	43.1914	0.99964	UBE3A	protein_coding	peak8798	ubiquitin protein ligase E3A [Source:HGNC Symbol;Acc:HGNC:12496]	3.07607	Inf	3.33143	301	ENSG00000114062	3'UTR	SNHG14	Antisense small nucleolar RNA host gene 14 [Source:HGNC Symbol;Acc:HGNC:37462]	processed_transcript	ENSG00000224078	15	-1	25337243	25337543	1538	1438	45.6495	0.93498
1260	NA	3.26816	6.87482	50.1098	0.99964	C12orf10	protein_coding	peak6385	chromosome 12 open reading frame 10 [Source:HGNC Symbol;Acc:HGNC:17590]	2.7598	Inf	3.0221	301	ENSG00000139637	3'UTR					12	1	53306876	53307176	3365	3305	50.3921	0.982169
1261	NA	-4.12627	5.71417	49.5119	0.99964	RTF1	protein_coding	peak8437	RTF1 homolog, Paf1/RNA polymerase II complex component [Source:HGNC Symbol;Acc:HGNC:28996]	3.48803	Inf	3.79401	301	ENSG00000137815	3'UTR					15	1	41482680	41482980	1477	1381	50.2375	0.935003
1262	NA	-2.82571	7.51468	47.1377	0.99964	UXT	protein_coding	peak26381	ubiquitously expressed prefoldin like chaperone [Source:HGNC Symbol;Acc:HGNC:12641]	2.38905	Inf	2.63315	301	ENSG00000126756	3'UTR					X	-1	47651797	47652097	6073	5845	46.8269	0.962457
1263	NA	-3.10298	7.45767	49.8483	0.99964	PDLIM4	protein_coding	peak20940	PDZ and LIM domain 4 [Source:HGNC Symbol;Acc:HGNC:16501]	2.62384	Inf	2.82041	301	ENSG00000131435	3'UTR	P4HA2	Antisense prolyl 4-hydroxylase subunit alpha 2 [Source:HGNC Symbol;Acc:HGNC:8547]	protein_coding	ENSG00000072682	5	1	132272028	132272328	4490	4393	51.2367	0.978396
1264	NA	2.53125	7.92883	42.0654	0.99964	CNPY2	protein_coding	peak5707	canopy FGF signaling regulator 2 [Source:HGNC Symbol;Acc:HGNC:13529]	2.14072	Inf	2.30101	301	ENSG00000257727	3'UTR	AC073896.2	Antisense	antisense	ENSG00000257303	12	-1	56310432	56310732	6981	6796	42.5216	0.973499
1265	NA	4.89219	5.19326	52.3374	0.99964	LPP	protein_coding	peak18788	LIM domain containing preferred translocation partner in lipoma [Source:HGNC Symbol;Acc:HGNC:6679]	4.13776	Inf	4.50295	301	ENSG00000145012	3'UTR					3	1	188890372	188890672	992	937	52.3586	0.944556
1266	NA	-5.14088	5.22342	57.2548	0.99964	VAMP7	protein_coding	peak27111	vesicle associated membrane protein 7 [Source:HGNC Symbol;Acc:HGNC:11486]	4.34975	Inf	4.78243	301	ENSG00000124333	3'UTR					X	1	155943466	155943766	1167	1071	56.9225	0.917738
1267	NA	-6.64318	4.44439	57.8319	0.99964	CSNK2A1	protein_coding	peak15616	casein kinase 2 alpha 1 [Source:HGNC Symbol;Acc:HGNC:2457]	5.62378	Inf	6.1489	301	ENSG00000101266	3'UTR					20	-1	472499	472799	696	689	59.5515	0.989943
1268	NA	2.52391	7.65546	40.3489	0.99964	MARS	protein_coding	peak6476	methionyl-tRNA synthetase [Source:HGNC Symbol;Acc:HGNC:6898]	2.137	Inf	2.32511	301	ENSG00000166986	3'UTR	DDIT3	Antisense DNA damage inducible transcript 3 [Source:HGNC Symbol;Acc:HGNC:2726]	protein_coding	ENSG00000175197	12	1	57516351	57516651	5686	5338	41.189	0.938797
1269	NA	6.52106	4.5981	56.1799	0.99964	MINPP1	protein_coding	peak3723	multiple inositol-polyphosphate phosphatase 1 [Source:HGNC Symbol;Acc:HGNC:7102]	5.52262	Inf	5.716	301	ENSG00000107789	3'UTR					10	1	87553086	87553386	617	576	56.2726	0.933549
1270	NA	6.35754	4.87956	57.948	0.99964	CCS	protein_coding	peak5046	copper chaperone for superoxide dismutase [Source:HGNC Symbol;Acc:HGNC:1613]	5.38784	Inf	5.40048	301	ENSG00000173992	3'UTR					11	1	66605715	66606015	747	728	58.4231	0.974565
1271	NA	-2.94766	7.28966	48.3301	0.99964	ATIC	protein_coding	peak15428	5-aminoimidazole-4-carboxamide ribonucleotide formyltransferase/IMP cyclohydrolase [Source:HGNC Symbol;Acc:HGNC:794]	2.4982	Inf	2.76362	301	ENSG00000138363	3'UTR					2	1	215349461	215349761	4978	4766	48.8846	0.957413
1272	NA	3.38333	6.14154	40.2509	0.99964	CIAO1	protein_coding	peak15000	cytosolic iron-sulfur assembly component 1 [Source:HGNC Symbol;Acc:HGNC:14280]	2.8675	Inf	2.95405	301	ENSG00000144021	3'UTR					2	1	96271259	96271559	2459	2317	40.426	0.942253
1273	NA	-5.57847	4.24808	42.8501	0.99964	HOXB7	protein_coding	peak11583	homeobox B7 [Source:HGNC Symbol;Acc:HGNC:5118]	4.72962	Inf	5.28768	301	ENSG00000260027	3'UTR					17	-1	48607232	48607532	560	535	44.8374	0.955357
1274	NA	-2.88476	7.94476	51.9457	0.99964	CBR1	protein_coding	peak16457	carbonyl reductase 1 [Source:HGNC Symbol;Acc:HGNC:1548]	2.44654	Inf	2.71038	301	ENSG00000159228	3'UTR	AP000688.1/SETD4	Antisense SET domain containing 4 [Source:HGNC Symbol;Acc:HGNC:1258]	sense_intronic/protein_coding	ENSG00000230212,ENSG00000185917	21	1	36072863	36073163	7019	6656	51.9593	0.948283
1275	NA	2.68963	7.66144	44.4672	0.99964	OLA1	protein_coding	peak14357	Obg like ATPase 1 [Source:HGNC Symbol;Acc:HGNC:28833]	2.28154	Inf	2.46567	301	ENSG00000138430	3'UTR					2	-1	174075008	174075308	6714	6430	43.8411	0.9577
1276	NA	-4.5575	5.22093	49.9134	0.99964	COX15	protein_coding	peak3217	COX15, cytochrome c oxidase assembly homolog [Source:HGNC Symbol;Acc:HGNC:2263]	3.86683	Inf	4.32324	301	ENSG00000014919	3'UTR	CUTC	Antisense cutC copper transporter [Source:HGNC Symbol;Acc:HGNC:24271]	protein_coding	ENSG00000119929	10	-1	99711849	99712149	1089	1068	50.073	0.980716
1277	NA	-5.15267	4.7124	46.7831	0.99964	CEP57	protein_coding	peak5213	centrosomal protein 57 [Source:HGNC Symbol;Acc:HGNC:30794]	4.37265	Inf	4.80218	301	ENSG00000166037	3'UTR					11	1	95831935	95832235	816	743	45.9933	0.910539
1278	NA	-5.08165	4.8605	50.2849	0.99964	GPR180	protein_coding	peak7333	G protein-coupled receptor 180 [Source:HGNC Symbol;Acc:HGNC:28899]	4.31458	Inf	4.81723	301	ENSG00000152749	3'UTR					13	1	94628984	94629284	909	783	50.6501	0.861386
1279	NA	2.50468	9.86807	51.1875	0.99964	GABARAP	protein_coding	peak11198	GABA type A receptor-associated protein [Source:HGNC Symbol;Acc:HGNC:4067]	2.12691	Inf	2.31743	301	ENSG00000170296	3'UTR					17	-1	7240423	7240723	22569	21898	51.1704	0.970269
1280	NA	3.96008	5.79673	49.2431	0.99964	MTRR	protein_coding	peak20541	5-methyltetrahydrofolate-homocysteine methyltransferase reductase [Source:HGNC Symbol;Acc:HGNC:7473]	3.363	Inf	3.68112	301	ENSG00000124275	3'UTR					5	1	7900820	7901120	1505	1368	49.0424	0.90897
1281	NA	-3.58862	7.36544	60.9826	0.99964	TSPAN17	protein_coding	peak21228	tetraspanin 17 [Source:HGNC Symbol;Acc:HGNC:13594]	3.0477	Inf	3.29819	301	ENSG00000048140	3'UTR					5	1	176658753	176659053	5152	5127	60.1443	0.995148
1282	NA	6.24398	4.7124	59.5134	0.99964	NIPAL3	protein_coding	peak1688	NIPA like domain containing 3 [Source:HGNC Symbol;Acc:HGNC:25233]	5.30647	Inf	5.69378	301	ENSG00000001461	3'UTR					1	1	24472678	24472978	1059	821	57.1279	0.77526
1283	NA	4.56277	5.37667	50.153	0.99964	CRLS1	protein_coding	peak16042	cardiolipin synthase 1 [Source:HGNC Symbol;Acc:HGNC:16148]	3.87837	Inf	4.13827	301	ENSG00000088766	3'UTR					20	1	6037088	6037388	1603	1524	49.5315	0.950717
1284	NA	3.23101	5.81335	35.8672	0.99964	BNIP1	protein_coding	peak21207	BCL2 interacting protein 1 [Source:HGNC Symbol;Acc:HGNC:1082]	2.7476	Inf	2.90369	301	ENSG00000113734	3'UTR					5	1	173164064	173164364	1873	1672	36.1256	0.892686
1285	NA	-6.27202	4.64714	59.6054	0.99964	RRP15	protein_coding	peak2716	ribosomal RNA processing 15 homolog [Source:HGNC Symbol;Acc:HGNC:24255]	5.33379	Inf	5.82226	301	ENSG00000067533	3'UTR					1	1	218331278	218331578	1011	961	59.2497	0.950544
1286	NA	-5.96834	4.31964	48.0474	0.99964	CLASRP	protein_coding	peak13525	CLK4 associating serine/arginine rich protein [Source:HGNC Symbol;Acc:HGNC:17731]	5.0759	Inf	5.6508	301	ENSG00000104859	3'UTR					19	1	45070652	45070952	513	497	50.4286	0.968811
1287	NA	3.1975	6.92156	44.2554	0.99964	SNRPN	protein_coding	peak8339	small nuclear ribonucleoprotein polypeptide N [Source:HGNC Symbol;Acc:HGNC:11164]	2.71978	Inf	2.78842	301	ENSG00000128739	3'UTR					15	1	24978281	24978581	3235	2899	43.1839	0.896136
1288	NA	-4.79223	5.24318	54.0236	0.99964	SAFB2	protein_coding	peak12421	scaffold attachment factor B2 [Source:HGNC Symbol;Acc:HGNC:21605]	4.0771	Inf	4.55458	301	ENSG00000130254	3'UTR					19	-1	5586998	5587298	1084	978	54.8487	0.902214
1289	NA	5.17695	4.27713	38.7227	0.99964	UBE2D4	protein_coding	peak23398	ubiquitin conjugating enzyme E2 D4 (putative) [Source:HGNC Symbol;Acc:HGNC:21647]	4.40539	Inf	4.82853	301	ENSG00000078967	3'UTR	POLR2J4/AC004951.4	Antisense RNA polymerase II subunit J4, pseudogene [Source:HGNC Symbol;Acc:HGNC:28195]	processed_transcript	ENSG00000214783,ENSG00000273432	7	1	43953272	43953572	677	640	39.4859	0.945347
1290	NA	5.34189	5.19072	58.8422	0.99964	SEC63	protein_coding	peak21747	SEC63 homolog, protein translocation regulator [Source:HGNC Symbol;Acc:HGNC:21082]	4.54677	Inf	4.90372	301	ENSG00000025796	3'UTR					6	-1	107870769	107871069	932	888	59.1824	0.95279
1291	NA	-3.49742	7.30619	62.0428	0.99964	ALCAM	protein_coding	peak18436	activated leukocyte cell adhesion molecule [Source:HGNC Symbol;Acc:HGNC:400]	2.97707	Inf	3.27843	301	ENSG00000170017	3'UTR					3	1	105576601	105576901	3598	3427	61.5722	0.952474
1292	NA	4.18109	5.75432	51.6175	0.99964	MTHFD1L	protein_coding	peak22586	methylenetetrahydrofolate dehydrogenase (NADP+ dependent) 1 like [Source:HGNC Symbol;Acc:HGNC:21055]	3.55978	Inf	3.87887	301	ENSG00000120254	3'UTR	AL138733.1	Antisense	antisense	ENSG00000223598	6	1	151101585	151101885	1811	1757	52.2567	0.970182
1293	NA	-2.96006	7.38002	48.9937	0.99964	TOP2A	protein_coding	peak11451	DNA topoisomerase II alpha [Source:HGNC Symbol;Acc:HGNC:11989]	2.52051	Inf	2.7558	301	ENSG00000131747	3'UTR					17	-1	40388521	40388821	4682	4123	49.7029	0.880607
1294	NA	-5.25886	4.70885	48.0508	0.99964	C1orf216	protein_coding	peak346	chromosome 1 open reading frame 216 [Source:HGNC Symbol;Acc:HGNC:26800]	4.47818	Inf	4.90361	301	ENSG00000142686	3'UTR					1	-1	35713876	35714176	610	596	48.8909	0.977049
1295	NA	-6.07916	4.61337	57.1406	0.99964	CCDC85C	protein_coding	peak8280	coiled-coil domain containing 85C [Source:HGNC Symbol;Acc:HGNC:35459]	5.1786	Inf	5.77074	301	ENSG00000205476	3'UTR	CCNK	Antisense cyclin K [Source:HGNC Symbol;Acc:HGNC:1596]	protein_coding	ENSG00000090061	14	-1	99512035	99512335	961	931	57.8013	0.968783
1296	NA	-3.17312	7.82815	58.6006	0.99964	H1FX	protein_coding	peak17763	H1 histone family member X [Source:HGNC Symbol;Acc:HGNC:4722]	2.70469	Inf	2.98423	301	ENSG00000184897	3'UTR					3	-1	129314771	129315071	6588	6463	60.0642	0.981026
1297	NA	5.75459	4.71947	53.6481	0.99964	ATXN7L3	protein_coding	peak11531	ataxin 7 like 3 [Source:HGNC Symbol;Acc:HGNC:25416]	4.90627	Inf	5.32204	301	ENSG00000087152	3'UTR					17	-1	44191802	44192102	833	772	52.693	0.926771
1298	NA	2.0456	9.937	39.5744	0.99964	PSMC5	protein_coding	peak10912	proteasome 26S subunit, ATPase 5 [Source:HGNC Symbol;Acc:HGNC:9552]	1.74495	Inf	1.88835	301	ENSG00000087191	3'UTR					17	1	63831720	63832020	27439	25663	39.4196	0.935275
1299	NA	-3.9251	5.41855	44.2982	0.99964	ZNF282	protein_coding	peak23826	zinc finger protein 282 [Source:HGNC Symbol;Acc:HGNC:13076]	3.3501	Inf	3.72918	301	ENSG00000170265	3'UTR					7	1	149225871	149226171	1268	1220	44.9189	0.962145
1300	NA	4.69502	5.22093	49.4023	0.99964	MAVS	protein_coding	peak16016	mitochondrial antiviral signaling protein [Source:HGNC Symbol;Acc:HGNC:29233]	4.0081	Inf	4.32374	301	ENSG00000088888	3'UTR					20	1	3875147	3875447	1296	1256	49.6768	0.969136
1301	NA	2.41097	11.4841	53.55	0.99964	FTL	protein_coding	peak13584	ferritin light chain [Source:HGNC Symbol;Acc:HGNC:3999]	2.05921	Inf	2.24823	301	ENSG00000087086	3'UTR					19	1	48966581	48966881	62407	60756	54.179	0.973545
1302	NA	2.95883	8.17279	54.6689	0.99964	SSR4	protein_coding	peak27083	signal sequence receptor subunit 4 [Source:HGNC Symbol;Acc:HGNC:11326]	2.53021	Inf	2.75044	301	ENSG00000180879	3'UTR					X	1	153798196	153798496	7929	7778	54.5671	0.980956
1303	NA	4.92565	5.27713	53.2542	0.99964	ANKIB1	protein_coding	peak23549	ankyrin repeat and IBR domain containing 1 [Source:HGNC Symbol;Acc:HGNC:22215]	4.21232	Inf	4.46081	301	ENSG00000001629	3'UTR					7	1	92401084	92401384	1093	1046	51.7141	0.956999
1304	NA	-3.02653	7.03007	47.336	0.99964	EMG1	protein_coding	peak6175	EMG1, N1-specific pseudouridine methyltransferase [Source:NCBI gene;Acc:10436]	2.58829	Inf	2.83224	301	ENSG00000126749	3'UTR					12	1	6975676	6975976	4754	4589	48.1205	0.965292
1305	NA	2.88324	8.0862	52.5144	0.99964	SSU72	protein_coding	peak39	SSU72 homolog, RNA polymerase II CTD phosphatase [Source:HGNC Symbol;Acc:HGNC:25016]	2.46581	Inf	2.68568	301	ENSG00000160075	3'UTR					1	-1	1541673	1541973	7786	7422	53.1126	0.953249
1306	NA	4.05298	5.76119	50.9634	0.99964	MRPL10	protein_coding	peak11573	mitochondrial ribosomal protein L10 [Source:HGNC Symbol;Acc:HGNC:14055]	3.46625	Inf	3.82676	301	ENSG00000159111	3'UTR					17	-1	47823456	47823756	1526	1470	51.7156	0.963303
1307	NA	-4.29877	5.40326	49.7431	0.99964	FMR1	protein_coding	peak27055	fragile X mental retardation 1 [Source:HGNC Symbol;Acc:HGNC:3775]	3.67744	Inf	4.11064	301	ENSG00000102081	3'UTR					X	1	147950821	147951121	1211	1145	49.3118	0.9455
1308	NA	-5.86734	4.48646	51.1277	0.99964	N4BP1	protein_coding	peak9481	NEDD4 binding protein 1 [Source:HGNC Symbol;Acc:HGNC:29850]	5.02032	Inf	5.56774	301	ENSG00000102921	3'UTR					16	-1	48542492	48542792	679	649	50.9522	0.955817
1309	NA	4.28517	5.62471	50.7785	0.99964	TEAD2	protein_coding	peak12864	TEA domain transcription factor 2 [Source:HGNC Symbol;Acc:HGNC:11715]	3.66968	Inf	3.96228	301	ENSG00000074219	3'UTR	CD37	Antisense CD37 molecule [Source:HGNC Symbol;Acc:HGNC:1666]	protein_coding	ENSG00000104894	19	-1	49340600	49340900	1277	1230	52.0927	0.963195
1310	NA	2.83864	10.5235	67.0078	0.99964	PPIB	protein_coding	peak9003	peptidylprolyl isomerase B [Source:HGNC Symbol;Acc:HGNC:9255]	2.43183	Inf	2.65684	301	ENSG00000166794	3'UTR	SNX22	Antisense sorting nexin 22 [Source:HGNC Symbol;Acc:HGNC:16315]	protein_coding	ENSG00000157734	15	-1	64155817	64156117	42255	41679	65.725	0.986368
1311	NA	7.39696	4.13627	52.9066	0.99964	TMEM200A	protein_coding	peak22508	transmembrane protein 200A [Source:HGNC Symbol;Acc:HGNC:21075]	6.34519	Inf	6.43643	301	ENSG00000164484	3'UTR					6	1	130443060	130443360	491	469	51.8443	0.955193
1312	NA	3.44261	6.7629	52.552	0.99964	GLG1	protein_coding	peak9634	golgi glycoprotein 1 [Source:HGNC Symbol;Acc:HGNC:4316]	2.95345	Inf	3.19107	301	ENSG00000090863	3'UTR					16	-1	74451954	74452254	2968	2855	52.3636	0.961927
1313	NA	1.96986	10.8109	39.8702	0.99964	RPL4	protein_coding	peak9044	ribosomal protein L4 [Source:HGNC Symbol;Acc:HGNC:10353]	1.69024	Inf	1.83274	301	ENSG00000174444	3'UTR					15	-1	66499323	66499623	62655	56767	39.5009	0.906025
1314	NA	3.45147	6.57879	51.5847	0.99964	ELK3	protein_coding	peak6639	ELK3, ETS transcription factor [Source:HGNC Symbol;Acc:HGNC:3325]	2.9629	Inf	3.23781	301	ENSG00000111145	3'UTR					12	1	96269523	96269823	2656	2509	51.8848	0.944654
1315	NA	-3.59195	5.70707	43.7785	0.99964	MOGS	protein_coding	peak14060	mannosyl-oligosaccharide glucosidase [Source:HGNC Symbol;Acc:HGNC:24862]	3.08357	Inf	3.43261	301	ENSG00000115275	3'UTR					2	-1	74461067	74461367	1427	1346	45.792	0.943238
1316	NA	-3.47832	6.04773	46.1005	0.99964	ITPRIP	protein_coding	peak3270	inositol 1,4,5-trisphosphate receptor interacting protein [Source:HGNC Symbol;Acc:HGNC:29370]	2.98687	Inf	3.33916	301	ENSG00000148841	3'UTR					10	-1	104312136	104312436	1524	1433	46.2024	0.940289
1317	NA	-4.0024	5.22093	42.4291	0.99964	PPP1R13L	protein_coding	peak12803	protein phosphatase 1 regulatory subunit 13 like [Source:HGNC Symbol;Acc:HGNC:18838]	3.43923	Inf	3.84102	301	ENSG00000104881	3'UTR					19	-1	45379639	45379939	1414	1310	42.9664	0.92645
1318	NA	3.07597	7.19959	50.5446	0.99964	HDAC2	protein_coding	peak21777	histone deacetylase 2 [Source:HGNC Symbol;Acc:HGNC:4853]	2.6432	Inf	2.88905	301	ENSG00000196591	3'UTR					6	-1	113940716	113941016	4637	4349	51.3851	0.937891
1319	NA	5.61614	4.57099	43.2376	0.99964	NPR2	protein_coding	peak25572	natriuretic peptide receptor 2 [Source:HGNC Symbol;Acc:HGNC:7944]	4.82786	Inf	4.76529	301	ENSG00000159899	3'UTR	SPAG8	Antisense sperm associated antigen 8 [Source:HGNC Symbol;Acc:HGNC:14105]	protein_coding	ENSG00000137098	9	1	35809424	35809724	509	480	44.1792	0.943026
1320	NA	5.4733	4.19326	39.6266	0.99964	PROSER2	protein_coding	peak3449	proline and serine rich 2 [Source:HGNC Symbol;Acc:HGNC:23728]	4.70627	Inf	5.07485	301	ENSG00000148426	3'UTR	PROSER2-AS1	Antisense PROSER2 antisense RNA 1 [Source:HGNC Symbol;Acc:HGNC:27343]	antisense	ENSG00000225778	10	1	11870576	11870876	1123	1076	46.4322	0.958148
1321	NA	6.2442	4.08791	45.0036	0.99964	XPA	protein_coding	peak25165	XPA, DNA damage recognition and repair factor [Source:HGNC Symbol;Acc:HGNC:12814]	5.36941	Inf	5.80801	301	ENSG00000136936	3'UTR					9	-1	97674913	97675213	513	462	46.9978	0.900585
1322	NA	4.78795	5.49884	52.2811	0.99964	NLGN2	protein_coding	peak10397	neuroligin 2 [Source:HGNC Symbol;Acc:HGNC:14290]	4.11724	Inf	4.1993	301	ENSG00000169992	3'UTR					17	1	7419558	7419858	983	941	52.6461	0.957274
1323	NA	4.29065	5.29144	45.5363	0.99964	OGFOD1	protein_coding	peak10076	2-oxoglutarate and iron dependent oxygenase domain containing 1 [Source:HGNC Symbol;Acc:HGNC:25585]	3.69118	Inf	3.97114	301	ENSG00000087263	3'UTR	BBS2	Antisense Bardet-Biedl syndrome 2 [Source:HGNC Symbol;Acc:HGNC:967]	protein_coding	ENSG00000125124	16	1	56477197	56477497	1205	1133	47.3707	0.940249
1324	NA	7.55478	3.99188	52.1909	0.99964	BRF1	protein_coding	peak8327	BRF1, RNA polymerase III transcription initiation factor subunit [Source:HGNC Symbol;Acc:HGNC:11551]	6.50329	Inf	6.77434	301	ENSG00000185024	3'UTR					14	-1	105209288	105209588	363	356	52.1545	0.980716
1325	NA	-3.06753	8.37779	61.7998	0.99964	PSAP	protein_coding	peak3078	prosaposin [Source:HGNC Symbol;Acc:HGNC:9498]	2.64138	Inf	2.92393	301	ENSG00000197746	3'UTR					10	-1	71816297	71816597	8971	8724	62.2463	0.972467
1326	NA	6.02101	4.6619	58.0791	0.99964	SLC35D2	protein_coding	peak25149	solute carrier family 35 member D2 [Source:HGNC Symbol;Acc:HGNC:20799]	5.18673	Inf	5.70357	301	ENSG00000130958	3'UTR					9	-1	96320708	96321008	946	925	58.653	0.977801
1327	NA	5.3016	4.83793	50.7173	0.99964	LAYN	protein_coding	peak5257	layilin [Source:HGNC Symbol;Acc:HGNC:29471]	4.56966	Inf	4.88423	301	ENSG00000204381	3'UTR					11	1	111560665	111560965	655	607	48.7677	0.926718
1328	NA	3.65301	6.3867	50.4088	0.99964	GTF3C6	protein_coding	peak22450	general transcription factor IIIC subunit 6 [Source:HGNC Symbol;Acc:HGNC:20872]	3.14937	Inf	3.30833	301	ENSG00000155115	3'UTR					6	1	110967574	110967874	2587	2494	51.0682	0.964051
1329	NA	2.46473	8.45635	45.3302	0.99964	HSPE1	protein_coding	peak15344	heat shock protein family E (Hsp10) member 1 [Source:HGNC Symbol;Acc:HGNC:5269]	2.12529	Inf	2.31157	301	ENSG00000115541	3'UTR	HSPD1	Antisense heat shock protein family D (Hsp60) member 1 [Source:HGNC Symbol;Acc:HGNC:5261]	protein_coding	ENSG00000144381	2	1	197503079	197503379	13404	12654	45.0484	0.944047
1330	NA	5.13978	5.08791	53.5427	0.99964	ACOT8	protein_coding	peak15856	acyl-CoA thioesterase 8 [Source:HGNC Symbol;Acc:HGNC:15919]	4.43498	Inf	4.76013	301	ENSG00000101473	3'UTR	SNX21	Antisense sorting nexin family member 21 [Source:HGNC Symbol;Acc:HGNC:16154]	protein_coding	ENSG00000124104	20	-1	45841726	45842026	960	908	53.7621	0.945833
1331	NA	2.81641	7.72914	48.926	0.99964	MRPL11	protein_coding	peak4351	mitochondrial ribosomal protein L11 [Source:HGNC Symbol;Acc:HGNC:14042]	2.43064	Inf	2.62764	301	ENSG00000174547	3'UTR					11	-1	66435836	66436136	6737	6471	48.3188	0.960517
1332	NA	4.31974	5.34043	49.184	0.99964	DIRC2	protein_coding	peak18494	disrupted in renal carcinoma 2 [Source:HGNC Symbol;Acc:HGNC:16628]	3.72831	Inf	4.1568	301	ENSG00000138463	3'UTR					3	1	122879615	122879915	1027	975	50.0031	0.949367
1333	NA	3.48525	6.49781	51.9509	0.99964	HEBP1	protein_coding	peak5478	heme binding protein 1 [Source:HGNC Symbol;Acc:HGNC:17176]	3.00878	Inf	3.32125	301	ENSG00000013583	3'UTR	GPRC5D-AS1	Antisense GPRC5D and HEBP1 antisense RNA 1 [Source:HGNC Symbol;Acc:HGNC:53599]	antisense	ENSG00000247498	12	-1	12974878	12975178	2373	2256	52.2052	0.950695
1334	NA	4.86039	5.46558	57.1933	0.99964	CETN2	protein_coding	peak26648	centrin 2 [Source:HGNC Symbol;Acc:HGNC:1867]	4.19721	Inf	4.49808	301	ENSG00000147400	3'UTR					X	-1	152827326	152827626	1418	1339	57.4249	0.944288
1335	NA	-4.90091	5.0322	48.7213	0.99964	MYO10	protein_coding	peak19861	myosin X [Source:HGNC Symbol;Acc:HGNC:7593]	4.23285	Inf	4.50942	301	ENSG00000145555	3'UTR					5	-1	16665302	16665602	1033	1007	49.5283	0.974831
1336	NA	1.4588	11.2625	27.3179	0.99964	RPL27	protein_coding	peak10714	ribosomal protein L27 [Source:HGNC Symbol;Acc:HGNC:10328]	1.26236	Inf	1.37454	301	ENSG00000131469	3'UTR					17	1	43002661	43002961	91672	81716	27.4321	0.891395
1337	NA	-4.74115	5.39886	57.7334	0.99964	DNAJC5	protein_coding	peak16376	DnaJ heat shock protein family (Hsp40) member C5 [Source:HGNC Symbol;Acc:HGNC:16235]	4.10316	Inf	4.58387	301	ENSG00000101152	3'UTR					20	1	63935715	63936015	1307	1290	57.3822	0.986993
1338	NA	4.38073	5.47814	49.3074	0.99964	MMS19	protein_coding	peak3199	MMS19 homolog, cytosolic iron-sulfur assembly component [Source:HGNC Symbol;Acc:HGNC:13824]	3.79334	Inf	4.02694	301	ENSG00000155229	3'UTR					10	-1	97458325	97458625	1196	1144	51.1792	0.956522
1339	NA	6.61244	4.32428	45.6783	0.99964	RBFA	protein_coding	peak12323	ribosome binding factor A [Source:HGNC Symbol;Acc:HGNC:26120]	5.73049	Inf	5.39255	301	ENSG00000101546	3'UTR					18	1	80046102	80046402	803	708	48.6158	0.881694
1340	NA	-4.09868	5.89057	55.8578	0.99964	SMG5	protein_coding	peak1007	SMG5, nonsense mediated mRNA decay factor [Source:HGNC Symbol;Acc:HGNC:24644]	3.55676	Inf	3.95605	301	ENSG00000198952	3'UTR					1	-1	156249228	156249528	1632	1592	58.1671	0.97549
1341	NA	2.21857	10.3762	46.3357	0.99964	RPS14	protein_coding	peak20378	ribosomal protein S14 [Source:HGNC Symbol;Acc:HGNC:10387]	1.92646	Inf	2.08781	301	ENSG00000164587	3'UTR					5	-1	150444234	150444534	38164	37154	46.034	0.973535
1342	NA	2.1713	7.07693	31.8041	0.99964	FH	protein_coding	peak1423	fumarate hydratase [Source:HGNC Symbol;Acc:HGNC:3700]	1.88774	Inf	2.09862	301	ENSG00000091483	3'UTR					1	-1	241497779	241498079	4639	3948	32.0978	0.851045
1343	NA	-4.34847	4.60575	35.3726	0.99964	CRNKL1	protein_coding	peak15709	crooked neck pre-mRNA splicing factor 1 [Source:HGNC Symbol;Acc:HGNC:15762]	3.78211	Inf	4.03809	301	ENSG00000101343	3'UTR					20	-1	20036142	20036442	1094	907	37.516	0.829068
1344	NA	-2.25107	7.65177	31.8328	0.99964	SAA1	protein_coding	peak4777	serum amyloid A1 [Source:HGNC Symbol;Acc:HGNC:10513]	1.95961	Inf	2.08218	301	ENSG00000173432	3'UTR					11	1	18269672	18269972	22769	21973	31.8666	0.96504
1345	NA	-2.9072	7.67787	52.2446	0.99964	HCFC1R1	protein_coding	peak9267	host cell factor C1 regulator 1 [Source:HGNC Symbol;Acc:HGNC:21198]	2.53213	Inf	2.81116	301	ENSG00000103145	3'UTR					16	-1	3022629	3022929	4530	4448	51.3053	0.981898
1346	NA	-2.66361	7.91465	45.0207	0.99964	CCND1	protein_coding	peak5092	cyclin D1 [Source:HGNC Symbol;Acc:HGNC:1582]	2.32016	Inf	2.47806	301	ENSG00000110092	3'UTR	ORAOV1	Antisense oral cancer overexpressed 1 [Source:HGNC Symbol;Acc:HGNC:17589]	protein_coding	ENSG00000149716	11	1	69654173	69654473	6109	5935	46.5068	0.971517
1347	NA	-2.78054	7.08106	44.862	0.99964	TFIP11	protein_coding	peak16732	tuftelin interacting protein 11 [Source:HGNC Symbol;Acc:HGNC:17165]	2.42369	Inf	2.68743	301	ENSG00000100109	3'UTR	SRRD	Antisense SRR1 domain containing [Source:HGNC Symbol;Acc:HGNC:33910]	protein_coding	ENSG00000100104	22	-1	26491932	26492232	3668	3603	45.9595	0.982279
1348	NA	3.13389	6.79589	47.9931	0.99964	PPP6R1	protein_coding	peak12931	protein phosphatase 6 regulatory subunit 1 [Source:HGNC Symbol;Acc:HGNC:29195]	2.73193	Inf	2.98149	301	ENSG00000105063	3'UTR					19	-1	55229779	55230079	3037	2969	49.2159	0.977609
1349	NA	8.68364	3.91388	70.1408	0.99964	XRN1	protein_coding	peak17828	5'-3' exoribonuclease 1 [Source:HGNC Symbol;Acc:HGNC:30654]	7.57199	Inf	8.20679	301	ENSG00000114127	3'UTR					3	-1	142306787	142307087	378	360	67.3083	0.952381
1350	NA	-5.94571	5.45925	58.6364	0.99964	ERLIN1	protein_coding	peak3223	ER lipid raft associated 1 [Source:HGNC Symbol;Acc:HGNC:16947]	5.18723	Inf	4.72634	301	ENSG00000107566	3'UTR					10	-1	100150095	100150395	1494	1463	58.9214	0.97925
1351	NA	1.72384	8.76033	29.4563	0.99964	HSPA5	protein_coding	peak25311	heat shock protein family A (Hsp70) member 5 [Source:HGNC Symbol;Acc:HGNC:5238]	1.50402	Inf	1.63644	301	ENSG00000044574	3'UTR					9	-1	125236245	125236545	17046	12215	29.0486	0.71659
1352	NA	-3.37924	7.44119	62.7388	0.99964	MRPS6	protein_coding	peak16454	mitochondrial ribosomal protein S6 [Source:HGNC Symbol;Acc:HGNC:14051]	2.94842	Inf	3.23595	301	ENSG00000243927	3'UTR					21	1	34142732	34143032	5525	5357	64.1269	0.969593
1353	NA	-2.459	7.78582	43.1635	0.99964	PELP1	protein_coding	peak11163	proline, glutamate and leucine rich protein 1 [Source:HGNC Symbol;Acc:HGNC:30134]	2.14777	Inf	2.37681	301	ENSG00000141456	3'UTR					17	-1	4671389	4671689	6439	6283	43.8432	0.975773
1354	NA	-4.22698	5.1805	45.7226	0.99964	RMND1	protein_coding	peak21888	required for meiotic nuclear division 1 homolog [Source:HGNC Symbol;Acc:HGNC:21176]	3.69304	Inf	4.08296	301	ENSG00000155906	3'UTR					6	-1	151404855	151405155	1051	1013	45.9506	0.963844
1355	NA	2.62462	6.64342	34.1585	0.99964	DUSP6	protein_coding	peak5837	dual specificity phosphatase 6 [Source:HGNC Symbol;Acc:HGNC:3072]	2.29518	Inf	2.43746	301	ENSG00000139318	3'UTR					12	-1	89348065	89348365	4506	4110	36.7005	0.912117
1356	NA	7.01286	4.26751	55.5808	0.99964	SRSF8	protein_coding	peak5208	serine and arginine rich splicing factor 8 [Source:HGNC Symbol;Acc:HGNC:16988]	6.13288	Inf	6.36104	301	ENSG00000263465	3'UTR					11	1	95068819	95069119	581	548	56.2445	0.943201
1357	NA	-4.68361	5.72299	60.0141	0.99964	SHCBP1	protein_coding	peak9457	SHC binding and spindle associated 1 [Source:HGNC Symbol;Acc:HGNC:29547]	4.09993	Inf	4.33133	301	ENSG00000171241	3'UTR					16	-1	46580554	46580854	1949	1388	60.8465	0.71216
1358	NA	3.59237	6.34386	52.977	0.99964	OGFR	protein_coding	peak16351	opioid growth factor receptor [Source:HGNC Symbol;Acc:HGNC:15768]	3.14863	Inf	3.47703	301	ENSG00000060491	3'UTR					20	1	62813699	62813999	2165	2103	52.7461	0.971363
1359	NA	3.23106	6.83549	50.2319	0.99964	UAP1	protein_coding	peak2453	UDP-N-acetylglucosamine pyrophosphorylase 1 [Source:HGNC Symbol;Acc:HGNC:12457]	2.83279	Inf	3.04979	301	ENSG00000117143	3'UTR					1	1	162599533	162599833	3541	3267	50.9216	0.922621
1360	NA	5.90065	4.6397	49.8146	0.99964	LYPLAL1	protein_coding	peak2723	lysophospholipase like 1 [Source:HGNC Symbol;Acc:HGNC:20440]	5.17408	Inf	5.20719	301	ENSG00000143353	3'UTR					1	1	219211528	219211828	786	745	49.7302	0.947837
1361	NA	-4.48629	5.45714	54.5392	0.99964	HEATR3	protein_coding	peak10056	HEAT repeat containing 3 [Source:HGNC Symbol;Acc:HGNC:26087]	3.93449	Inf	4.32609	301	ENSG00000155393	3'UTR	AC007610.2	Antisense	antisense	ENSG00000260381	16	1	50106085	50106385	1297	1258	54.8688	0.969931
1362	NA	2.06634	12.8055	46.5724	0.99964	RPL32	protein_coding	peak17245	ribosomal protein L32 [Source:HGNC Symbol;Acc:HGNC:10336]	1.81287	Inf	1.96865	301	ENSG00000144713	3'UTR	CAND2	Antisense cullin associated and neddylation dissociated 2 (putative) [Source:HGNC Symbol;Acc:HGNC:30689]	protein_coding	ENSG00000144712	3	-1	12836045	12836345	226703	219046	46.0697	0.966225
1363	NA	6.0431	4.27713	46.8109	0.99964	BRIP1	protein_coding	peak11676	BRCA1 interacting protein C-terminal helicase 1 [Source:HGNC Symbol;Acc:HGNC:20473]	5.30225	Inf	5.59179	301	ENSG00000136492	3'UTR					17	-1	61681268	61681568	594	502	48.5857	0.845118
1364	NA	-6.36458	3.85729	44.0526	0.99964	PDE12	protein_coding	peak18337	phosphodiesterase 12 [Source:HGNC Symbol;Acc:HGNC:25386]	5.58483	Inf	6.24308	301	ENSG00000174840	3'UTR					3	1	57561653	57561953	438	408	46.1152	0.931507
1365	NA	-4.2953	5.38781	50.3586	0.99964	DDX47	protein_coding	peak6210	DEAD-box helicase 47 [Source:HGNC Symbol;Acc:HGNC:18682]	3.76968	Inf	4.16286	301	ENSG00000213782	3'UTR					12	1	12829682	12829982	1546	1480	51.3358	0.957309
1366	NA	-3.1827	6.15334	43.5876	0.99964	CCDC12	protein_coding	peak17371	coiled-coil domain containing 12 [Source:HGNC Symbol;Acc:HGNC:28332]	2.79484	Inf	3.0932	301	ENSG00000160799	3'UTR					3	-1	46921742	46922042	2015	1935	43.7416	0.960298
1367	NA	2.14564	10.7204	45.6857	0.99964	RPL7	protein_coding	peak24111	ribosomal protein L7 [Source:HGNC Symbol;Acc:HGNC:10363]	1.8852	Inf	2.04301	301	ENSG00000147604	3'UTR					8	-1	73290642	73290942	57706	55376	44.9599	0.959623
1368	NA	3.83344	6.17537	46.9255	0.99964	INTS11	protein_coding	peak28	integrator complex subunit 11 [Source:HGNC Symbol;Acc:HGNC:26052]	3.36967	Inf	3.32646	301	ENSG00000127054	3'UTR	PUSL1	Antisense pseudouridylate synthase like 1 [Source:HGNC Symbol;Acc:HGNC:26914]	protein_coding	ENSG00000169972	1	-1	1311600	1311900	2127	2085	46.8365	0.980254
1369	NA	2.48498	8.13594	45.0349	0.99964	UQCR10	protein_coding	peak17009	ubiquinol-cytochrome c reductase, complex III subunit X [Source:HGNC Symbol;Acc:HGNC:30863]	2.19147	Inf	2.37575	301	ENSG00000184076	3'UTR					22	1	29769645	29769945	9308	7660	45.8171	0.822948
1370	NA	3.10837	7.17794	52.3282	0.99964	SSNA1	protein_coding	peak25989	SS nuclear autoantigen 1 [Source:HGNC Symbol;Acc:HGNC:11321]	2.74172	Inf	2.97765	301	ENSG00000176101	3'UTR					9	1	137190066	137190366	4120	4043	53.5229	0.981311
1371	NA	3.13884	6.9231	50.6286	0.99964	PPP2R5D	protein_coding	peak22249	protein phosphatase 2 regulatory subunit B'delta [Source:HGNC Symbol;Acc:HGNC:9312]	2.76992	Inf	3.04505	301	ENSG00000112640	3'UTR	MEA1	Antisense male-enhanced antigen 1 [Source:HGNC Symbol;Acc:HGNC:6986]	protein_coding	ENSG00000124733	6	1	43012044	43012344	2826	2777	51.0313	0.982661
1372	NA	-2.88373	7.99916	55.4707	0.99964	PDLIM7	protein_coding	peak20476	PDZ and LIM domain 7 [Source:HGNC Symbol;Acc:HGNC:22958]	2.54559	Inf	2.83128	301	ENSG00000196923	3'UTR					5	-1	177483397	177483697	9199	6386	54.7131	0.694206
1373	NA	-3.59606	6.12433	50.577	0.99964	C6orf106	protein_coding	peak21487	chromosome 6 open reading frame 106 [Source:HGNC Symbol;Acc:HGNC:21215]	3.1748	Inf	3.48773	301	ENSG00000196821	3'UTR					6	-1	34587285	34587585	2205	2131	48.3928	0.96644
1374	NA	7.30072	4.12566	48.3258	0.99964	PCCA	protein_coding	peak7359	propionyl-CoA carboxylase subunit alpha [Source:HGNC Symbol;Acc:HGNC:8653]	6.44884	Inf	6.15128	301	ENSG00000175198	3'UTR	GGACT	Antisense gamma-glutamylamine cyclotransferase [Source:HGNC Symbol;Acc:HGNC:25100]	protein_coding	ENSG00000134864	13	1	100530134	100530434	403	382	48.8298	0.947891
1375	NA	3.86931	6.16245	55.649	0.99964	ADAM10	protein_coding	peak8968	ADAM metallopeptidase domain 10 [Source:HGNC Symbol;Acc:HGNC:188]	3.41853	Inf	3.72492	301	ENSG00000137845	3'UTR					15	-1	58595393	58595693	2009	1891	55.1179	0.941264
1376	NA	-2.35566	8.19262	43.1169	0.99964	RHOG	protein_coding	peak4042	ras homolog family member G [Source:HGNC Symbol;Acc:HGNC:672]	2.08154	Inf	2.28574	301	ENSG00000177105	3'UTR					11	-1	3826981	3827281	8655	8430	43.1527	0.974003
1377	NA	2.22722	9.04034	43.4355	0.99964	TARS	protein_coding	peak20598	threonyl-tRNA synthetase [Source:HGNC Symbol;Acc:HGNC:11572]	1.96891	Inf	2.14476	301	ENSG00000113407	3'UTR					5	1	33467786	33468086	15937	14801	44.208	0.928719
1378	NA	7.69734	4.40106	63.5893	0.99964	NPW	protein_coding	peak9787	neuropeptide W [Source:HGNC Symbol;Acc:HGNC:30509]	6.80665	Inf	6.61954	301	ENSG00000183971	3'UTR					16	1	2020451	2020751	426	397	64.7884	0.931925
1379	NA	5.03454	4.70885	48.171	0.99964	GALNT6	protein_coding	peak5647	polypeptide N-acetylgalactosaminyltransferase 6 [Source:HGNC Symbol;Acc:HGNC:4128]	4.45202	Inf	4.91726	301	ENSG00000139629	3'UTR					12	-1	51351874	51352174	1048	1020	51.8902	0.973282
1380	NA	2.43639	8.43261	45.2491	0.99964	NDUFS5	protein_coding	peak1862	NADH:ubiquinone oxidoreductase subunit S5 [Source:HGNC Symbol;Acc:HGNC:7712]	2.15464	Inf	2.33497	301	ENSG00000168653	3'UTR					1	1	39034319	39034619	13016	10047	45.8317	0.771896
1381	NA	-3.49084	6.38447	52.4392	0.99964	PRKAR2A	protein_coding	peak17398	protein kinase cAMP-dependent type II regulatory subunit alpha [Source:HGNC Symbol;Acc:HGNC:9391]	3.08832	Inf	3.39716	301	ENSG00000114302	3'UTR					3	-1	48746584	48746884	2592	2513	53.3621	0.969522
1382	NA	-2.65348	8.23395	51.3926	0.99964	DDX39B	protein_coding	peak21421	DExD-box helicase 39B [Source:HGNC Symbol;Acc:HGNC:13917]	2.34778	Inf	2.5974	301	ENSG00000198563	3'UTR					6	-1	31530240	31530540	14722	8517	51.7386	0.578522
1383	NA	-1.97734	11.1282	43.2208	0.99964	SERPINE1	protein_coding	peak23618	serpin family E member 1 [Source:HGNC Symbol;Acc:HGNC:8583]	1.75059	Inf	1.9356	301	ENSG00000106366	3'UTR					7	1	101138948	101139248	48057	41035	43.448	0.853882
1384	NA	6.17537	4.55921	57.4671	0.99964	SRC	protein_coding	peak16189	SRC proto-oncogene, non-receptor tyrosine kinase [Source:HGNC Symbol;Acc:HGNC:11283]	5.46811	Inf	5.90931	301	ENSG00000197122	3'UTR					20	1	37405118	37405418	748	731	54.4925	0.977273
1385	NA	-7.524	4.18306	68.0285	0.99964	CSPG4	protein_coding	peak9109	chondroitin sulfate proteoglycan 4 [Source:HGNC Symbol;Acc:HGNC:2466]	6.66288	Inf	7.34065	301	ENSG00000173546	3'UTR					15	-1	75674626	75674926	390	385	67.6987	0.987179
1386	NA	-3.62061	7.14811	64.6783	0.99964	PDHB	protein_coding	peak17517	pyruvate dehydrogenase E1 beta subunit [Source:HGNC Symbol;Acc:HGNC:8808]	3.20729	Inf	3.44641	301	ENSG00000168291	3'UTR					3	-1	58428025	58428325	4054	4012	66.4661	0.98964
1387	NA	2.80291	7.70663	50.2527	0.99964	DDT	protein_coding	peak16725	D-dopachrome tautomerase [Source:HGNC Symbol;Acc:HGNC:2732]	2.48526	Inf	2.69106	301	ENSG00000099977	3'UTR	DDTL	Antisense D-dopachrome tautomerase like [Source:HGNC Symbol;Acc:HGNC:33446]	protein_coding	ENSG00000099974	22	-1	23971370	23971670	6110	5830	50.4657	0.954173
1388	NA	2.59776	7.75216	45.7146	0.99964	SSBP1	protein_coding	peak23800	single stranded DNA binding protein 1 [Source:HGNC Symbol;Acc:HGNC:11317]	2.30365	Inf	2.50226	301	ENSG00000106028	3'UTR					7	1	141750159	141750459	9228	8585	45.6928	0.930321
1389	NA	2.46635	8.61099	47.8452	0.99964	ACAT2	protein_coding	peak22620	acetyl-CoA acetyltransferase 2 [Source:HGNC Symbol;Acc:HGNC:94]	2.18752	Inf	2.40928	301	ENSG00000120437	3'UTR	TCP1	Antisense t-complex 1 [Source:HGNC Symbol;Acc:HGNC:11655]	protein_coding	ENSG00000120438	6	1	159778753	159779053	13606	12618	47.8659	0.927385
1390	NA	5.07934	5.0631	56.9555	0.99964	TCTN3	protein_coding	peak3184	tectonic family member 3 [Source:HGNC Symbol;Acc:HGNC:24519]	4.51812	Inf	4.98788	301	ENSG00000119977	3'UTR					10	-1	95663881	95664181	930	892	57.7253	0.95914
1391	NA	5.73705	4.23827	42.622	0.99964	PGF	protein_coding	peak8185	placental growth factor [Source:HGNC Symbol;Acc:HGNC:8893]	5.10403	Inf	5.34996	301	ENSG00000119630	3'UTR					14	-1	74941832	74942132	698	658	42.0623	0.942693
1392	NA	-3.26426	6.75001	52.9029	0.99964	GSTK1	protein_coding	peak23803	glutathione S-transferase kappa 1 [Source:HGNC Symbol;Acc:HGNC:16906]	2.90672	Inf	3.19675	301	ENSG00000197448	3'UTR	AC073342.1	Antisense	antisense	ENSG00000231840	7	1	143268816	143269116	4081	3961	52.9172	0.970595
1393	NA	-4.36548	5.33353	49.1347	0.99964	TCF3	protein_coding	peak12353	transcription factor 3 [Source:HGNC Symbol;Acc:HGNC:11633]	3.88788	Inf	4.16781	301	ENSG00000071564	3'UTR					19	-1	1609296	1609596	1181	1074	49.54	0.909399
1394	NA	-2.71938	8.11296	52.7068	0.99964	RNH1	protein_coding	peak3995	ribonuclease/angiogenin inhibitor 1 [Source:HGNC Symbol;Acc:HGNC:10074]	2.42301	Inf	2.68088	301	ENSG00000023191	3'UTR					11	-1	494515	494815	7823	7554	53.3063	0.965614
1395	NA	2.70884	6.8306	41.6455	0.99964	MRPS7	protein_coding	peak10973	mitochondrial ribosomal protein S7 [Source:HGNC Symbol;Acc:HGNC:14499]	2.41379	Inf	2.6341	301	ENSG00000125445	3'UTR	MIF4GD	Antisense MIF4G domain containing [Source:HGNC Symbol;Acc:HGNC:24030]	protein_coding	ENSG00000125457	17	1	75266068	75266368	3541	3199	41.9143	0.903417
1396	NA	-3.18772	7.69815	62.5813	0.99964	PSME1	protein_coding	peak7454	proteasome activator subunit 1 [Source:HGNC Symbol;Acc:HGNC:9568]	2.84074	Inf	3.13202	301	ENSG00000092010	3'UTR	EMC9	Antisense ER membrane protein complex subunit 9 [Source:HGNC Symbol;Acc:HGNC:20273]	protein_coding	ENSG00000100908	14	1	24138662	24138962	5285	5080	62.3506	0.961211
1397	NA	-5.31265	4.63223	50.4392	0.99964	CPT2	protein_coding	peak1990	carnitine palmitoyltransferase 2 [Source:HGNC Symbol;Acc:HGNC:2330]	4.73471	Inf	5.25174	301	ENSG00000157184	3'UTR	C1orf123	Antisense chromosome 1 open reading frame 123 [Source:HGNC Symbol;Acc:HGNC:26059]	protein_coding	ENSG00000162384	1	1	53213893	53214193	666	629	52.2576	0.944444
1398	NA	3.45878	6.06449	47.541	0.99964	EPHA2	protein_coding	peak141	EPH receptor A2 [Source:HGNC Symbol;Acc:HGNC:3386]	3.08257	Inf	3.37261	301	ENSG00000142627	3'UTR					1	-1	16124342	16124642	2223	2102	49.705	0.945569
1399	NA	-4.00416	5.3266	46.6107	0.99964	NCBP3	protein_coding	peak11146	nuclear cap binding subunit 3 [Source:HGNC Symbol;Acc:HGNC:24612]	3.57285	Inf	3.98721	301	ENSG00000074356	3'UTR					17	-1	3806745	3807045	1033	1011	47.182	0.978703
1400	NA	-5.20929	4.80174	50.4818	0.99964	MED12	protein_coding	peak26887	mediator complex subunit 12 [Source:HGNC Symbol;Acc:HGNC:11957]	4.65181	Inf	4.96395	301	ENSG00000184634	3'UTR					X	1	71142150	71142450	809	768	53.0677	0.94932
1401	NA	3.11552	6.93984	50.3807	0.99964	WBP2	protein_coding	peak11763	WW domain binding protein 2 [Source:HGNC Symbol;Acc:HGNC:12738]	2.78251	Inf	3.00942	301	ENSG00000132471	3'UTR					17	-1	75845698	75845998	3897	3685	50.7132	0.945599
1402	NA	-3.01421	6.38113	41.8566	0.99964	NAT10	protein_coding	peak4840	N-acetyltransferase 10 [Source:HGNC Symbol;Acc:HGNC:29830]	2.6932	Inf	2.88985	301	ENSG00000135372	3'UTR					11	1	34146609	34146909	3366	3155	42.7905	0.937314
1403	NA	-5.72731	4.83141	63.8277	0.99964	MAST2	protein_coding	peak1948	microtubule associated serine/threonine kinase 2 [Source:HGNC Symbol;Acc:HGNC:19035]	5.11813	Inf	5.70881	301	ENSG00000086015	3'UTR					1	1	46035819	46036119	750	742	66.0404	0.989333
1404	NA	4.62761	5.5981	56.8547	0.99964	DGAT1	protein_coding	peak24363	diacylglycerol O-acyltransferase 1 [Source:HGNC Symbol;Acc:HGNC:2843]	4.13648	Inf	4.36074	301	ENSG00000185000	3'UTR					8	-1	144316288	144316588	1250	1222	57.5188	0.9776
1405	NA	-2.98977	7.52127	54.2326	0.99964	USP22	protein_coding	peak11317	ubiquitin specific peptidase 22 [Source:HGNC Symbol;Acc:HGNC:12621]	2.67332	Inf	2.91869	301	ENSG00000124422	3'UTR	AC090774.1/CCDC144NL-AS1	Antisense CCDC144NL antisense RNA 1 [Source:HGNC Symbol;Acc:HGNC:51340]	antisense/transcribed_unprocessed_pseudogene	ENSG00000233098/ENSG00000244456	17	-1	20999597	20999897	5088	4891	53.9755	0.961281
1406	NA	3.93274	5.92768	50.4269	0.99964	NUCB2	protein_coding	peak4772	nucleobindin 2 [Source:HGNC Symbol;Acc:HGNC:8044]	3.51854	Inf	3.65098	301	ENSG00000070081	3'UTR					11	1	17331223	17331523	1747	1584	49.2456	0.906697
1407	NA	4.0038	5.36092	46.4731	0.99964	UTP14A	protein_coding	peak27026	UTP14A, small subunit processome component [Source:HGNC Symbol;Acc:HGNC:10665]	3.58214	Inf	3.96807	301	ENSG00000156697	3'UTR	AL034405.1	Antisense	antisense	ENSG00000235189	X	1	129929451	129929751	1182	1140	47.7579	0.964467
1408	NA	3.60669	5.99334	49.4851	0.99964	NTAN1	protein_coding	peak9346	N-terminal asparagine amidase [Source:HGNC Symbol;Acc:HGNC:29909]	3.22688	Inf	3.53517	301	ENSG00000157045	3'UTR	PDXDC1	Antisense pyridoxal dependent decarboxylase domain containing 1 [Source:HGNC Symbol;Acc:HGNC:28995]	protein_coding	ENSG00000179889	16	-1	15037857	15038157	1716	1549	48.5694	0.902681
1409	NA	4.51229	5.36318	52.8009	0.99964	NEXN	protein_coding	peak2064	nexilin F-actin binding protein [Source:HGNC Symbol;Acc:HGNC:29557]	4.03864	Inf	4.46642	301	ENSG00000162614	3'UTR					1	1	77943593	77943893	827	792	54.1364	0.957678
1410	NA	-3.14045	8.1015	66.071	0.99964	PTX3	protein_coding	peak18649	pentraxin 3 [Source:HGNC Symbol;Acc:HGNC:9692]	2.81095	Inf	3.12729	301	ENSG00000163661	3'UTR	VEPH1	Antisense ventricular zone expressed PH domain containing 1 [Source:HGNC Symbol;Acc:HGNC:25735]	protein_coding	ENSG00000197415	3	1	157443289	157443589	4666	4605	65.8817	0.986927
1411	NA	2.57165	8.13594	47.9337	0.99964	STARD7	protein_coding	peak14134	StAR related lipid transfer domain containing 7 [Source:HGNC Symbol;Acc:HGNC:18063]	2.30233	Inf	2.49191	301	ENSG00000084090	3'UTR					2	-1	96184860	96185160	8170	7813	47.3277	0.956304
1412	NA	5.48598	4.24808	39.6491	0.99964	CTDSPL	protein_coding	peak18189	CTD small phosphatase like [Source:HGNC Symbol;Acc:HGNC:16890]	4.91338	Inf	4.99519	301	ENSG00000144677	3'UTR					3	1	37984168	37984468	958	890	41.7011	0.929019
1413	NA	3.23922	5.70351	39.8057	0.99964	SNW1	protein_coding	peak8207	SNW domain containing 1 [Source:HGNC Symbol;Acc:HGNC:16696]	2.90147	Inf	3.20525	301	ENSG00000100603	3'UTR	SLIRP	Antisense SRA stem-loop interacting RNA binding protein [Source:HGNC Symbol;Acc:HGNC:20495]	protein_coding	ENSG00000119705	14	-1	77717597	77717897	1936	1488	43.0181	0.768595
1414	NA	-3.74073	5.59618	46.9542	0.99964	DHRSX	protein_coding	peak26268	dehydrogenase/reductase X-linked [Source:HGNC Symbol;Acc:HGNC:18399]	3.35206	Inf	3.72773	301	ENSG00000169084	3'UTR					X	-1	2220763	2221063	1074	1029	48.2157	0.958101
1415	NA	-2.84779	7.29972	49.2549	0.99964	CDK2AP2	protein_coding	peak4367	cyclin dependent kinase 2 associated protein 2 [Source:HGNC Symbol;Acc:HGNC:30833]	2.5525	Inf	2.82829	301	ENSG00000167797	3'UTR					11	-1	67506507	67506807	4421	4155	50.4012	0.939833
1416	NA	3.02014	6.0421	40.1392	0.99964	RBM17	protein_coding	peak3426	RNA binding motif protein 17 [Source:HGNC Symbol;Acc:HGNC:16944]	2.70787	Inf	2.99092	301	ENSG00000134453	3'UTR					10	1	6115453	6115753	2257	1936	40.1519	0.857776
1417	NA	2.97072	8.29706	61.2368	0.99964	PRNP	protein_coding	peak16029	prion protein [Source:HGNC Symbol;Acc:HGNC:9449]	2.66382	Inf	2.91742	301	ENSG00000171867	3'UTR					20	1	4701286	4701586	13689	13206	60.0232	0.964716
1418	NA	7.18729	3.8183	51.4434	0.99964	KIRREL1	protein_coding	peak2416	kirre like nephrin family adhesion molecule 1 [Source:HGNC Symbol;Acc:HGNC:15734]	6.44585	Inf	7.17167	301	ENSG00000183853	3'UTR					1	1	158098732	158099032	365	344	49.5756	0.942466
1419	NA	-5.0517	4.31964	41.3532	0.99964	MAN2A2	protein_coding	peak8749	mannosidase alpha class 2A member 2 [Source:HGNC Symbol;Acc:HGNC:6825]	4.5308	Inf	4.9939	301	ENSG00000196547	3'UTR					15	1	90920904	90921204	583	547	42.2614	0.93825
1420	NA	-3.94506	6.08791	59.343	0.99964	LSM10	protein_coding	peak359	LSM10, U7 small nuclear RNA associated [Source:HGNC Symbol;Acc:HGNC:17562]	3.53858	Inf	3.93161	301	ENSG00000181817	3'UTR					1	-1	36393435	36393735	1875	1832	59.1228	0.977067
1421	NA	-2.88332	6.90305	47.1103	0.99964	FAF1	protein_coding	peak473	Fas associated factor 1 [Source:HGNC Symbol;Acc:HGNC:3578]	2.58625	Inf	2.87302	301	ENSG00000185104	3'UTR					1	-1	50441270	50441570	3628	3521	47.8151	0.970507
1422	NA	-3.97612	5.26268	45.0368	0.99964	SMU1	protein_coding	peak24990	SMU1, DNA replication regulator and spliceosomal factor [Source:HGNC Symbol;Acc:HGNC:18247]	3.56748	Inf	3.97213	301	ENSG00000122692	3'UTR					9	-1	33044971	33045271	1077	1046	47.2572	0.971216
1423	NA	4.87095	5.25297	52.9849	0.99964	HP1BP3	protein_coding	peak193	heterochromatin protein 1 binding protein 3 [Source:HGNC Symbol;Acc:HGNC:24973]	4.37047	Inf	4.50249	301	ENSG00000127483	3'UTR					1	-1	20742678	20742978	1015	970	54.1866	0.955665
1424	NA	3.4211	7.05474	60.386	0.99964	DCAF7	protein_coding	peak10905	DDB1 and CUL4 associated factor 7 [Source:HGNC Symbol;Acc:HGNC:30915]	3.06999	Inf	3.33887	301	ENSG00000136485	3'UTR					17	1	63593969	63594269	3839	3765	61.9328	0.980724
1425	NA	-3.8604	5.6341	49.7943	0.99964	DUS3L	protein_coding	peak12429	dihydrouridine synthase 3 like [Source:HGNC Symbol;Acc:HGNC:26920]	3.46441	Inf	3.87271	301	ENSG00000141994	3'UTR					19	-1	5785141	5785441	1532	1506	51.4197	0.983029
1426	NA	2.90102	7.91657	54.9237	0.99964	LSM3	protein_coding	peak18119	LSM3 homolog, U6 small nuclear RNA and mRNA degradation associated [Source:HGNC Symbol;Acc:HGNC:17874]	2.60459	Inf	2.81383	301	ENSG00000170860	3'UTR					3	1	14198042	14198342	8204	7872	53.7795	0.959532
1427	NA	-5.80649	4.51925	50.3225	0.99964	TTC7B	protein_coding	peak8229	tetratricopeptide repeat domain 7B [Source:HGNC Symbol;Acc:HGNC:19858]	5.21547	Inf	5.46032	301	ENSG00000165914	3'UTR					14	-1	90540589	90540889	653	619	52.1002	0.947933
1428	NA	-5.41307	4.73351	53.8905	0.99964	ISOC1	protein_coding	peak20933	isochorismatase domain containing 1 [Source:HGNC Symbol;Acc:HGNC:24254]	4.86524	Inf	5.33815	301	ENSG00000066583	3'UTR					5	1	129113733	129114033	850	800	53.8488	0.941176
1429	NA	2.66541	7.87442	48.4238	0.99964	INO80E	protein_coding	peak9989	INO80 complex subunit E [Source:HGNC Symbol;Acc:HGNC:26905]	2.39574	Inf	2.58876	301	ENSG00000169592	3'UTR	DOC2A	Antisense double C2 domain alpha [Source:HGNC Symbol;Acc:HGNC:2985]	protein_coding	ENSG00000149927	16	1	30005490	30005790	6676	6474	48.2556	0.969742
1430	NA	3.41582	6.1323	46.9127	0.99964	REPS1	protein_coding	peak21857	RALBP1 associated Eps domain containing 1 [Source:HGNC Symbol;Acc:HGNC:15578]	3.07071	Inf	3.27713	301	ENSG00000135597	3'UTR					6	-1	138904866	138905166	2535	2324	48.4854	0.916765
1431	NA	-5.88278	3.99771	43.1942	0.99964	FAM120B	protein_coding	peak22648	family with sequence similarity 120B [Source:HGNC Symbol;Acc:HGNC:21109]	5.289	Inf	5.81996	301	ENSG00000112584	3'UTR					6	1	170404780	170405080	472	449	48.0802	0.951271
1432	NA	-4.35531	5.26751	49.954	0.99964	GPN1	protein_coding	peak14700	GPN-loop GTPase 1 [Source:HGNC Symbol;Acc:HGNC:17030]	3.91691	Inf	4.28265	301	ENSG00000198522	3'UTR	SUPT7L	Antisense SPT7 like, STAGA complex gamma subunit [Source:HGNC Symbol;Acc:HGNC:30632]	protein_coding	ENSG00000119760	2	1	27650547	27650847	1467	1326	51.5852	0.903885
1433	NA	3.31575	7.09879	57.2609	0.99964	COX6C	protein_coding	peak24204	cytochrome c oxidase subunit 6C [Source:HGNC Symbol;Acc:HGNC:2285]	2.98338	Inf	3.23652	301	ENSG00000164919	3'UTR					8	-1	99878147	99878447	4428	4216	59.7336	0.952123
1434	NA	6.68145	4.29144	52.1996	0.99964	ATG2A	protein_coding	peak4311	autophagy related 2A [Source:HGNC Symbol;Acc:HGNC:29028]	6.013	Inf	6.07624	301	ENSG00000110046	3'UTR					11	-1	64894542	64894842	574	566	54.6484	0.986063
1435	NA	-5.16042	5.09064	59.1466	0.99964	IGF2BP3	protein_coding	peak22736	insulin like growth factor 2 mRNA binding protein 3 [Source:HGNC Symbol;Acc:HGNC:28868]	4.6449	Inf	5.19248	301	ENSG00000136231	3'UTR	MALSU1	Antisense mitochondrial assembly of ribosomal large subunit 1 [Source:HGNC Symbol;Acc:HGNC:21721]	protein_coding	ENSG00000156928	7	-1	23310213	23310513	1033	1015	57.5685	0.982575
1436	NA	3.876	6.62471	54.6124	0.99964	PTPMT1	protein_coding	peak4901	protein tyrosine phosphatase, mitochondrial 1 [Source:HGNC Symbol;Acc:HGNC:26965]	3.48944	Inf	3.46508	301	ENSG00000110536	3'UTR					11	1	47571515	47571815	3717	3151	53.4465	0.847727
1437	NA	2.94418	7.83549	55.94	0.99964	CDC37	protein_coding	peak12490	cell division cycle 37 [Source:HGNC Symbol;Acc:HGNC:1735]	2.65073	Inf	2.87719	301	ENSG00000105401	3'UTR					19	-1	10391132	10391432	6394	6222	56.3192	0.9731
1438	NA	6.51644	4.34272	49.1689	0.99964	KPTN	protein_coding	peak12838	kaptin, actin binding protein [Source:HGNC Symbol;Acc:HGNC:6404]	5.86759	Inf	5.69285	301	ENSG00000118162	3'UTR					19	-1	47475145	47475445	553	546	51.3059	0.987342
1439	NA	3.17072	6.73176	48.6719	0.99964	KNSTRN	protein_coding	peak8400	kinetochore localized astrin (SPAG5) binding protein [Source:HGNC Symbol;Acc:HGNC:30767]	2.85829	Inf	3.02271	301	ENSG00000128944	3'UTR					15	1	40393948	40394248	3428	3198	49.4096	0.932905
1440	NA	3.07172	6.41746	44.5899	0.99964	COA6	protein_coding	peak2811	cytochrome c oxidase assembly factor 6 [Source:HGNC Symbol;Acc:HGNC:18025]	2.77037	Inf	3.01855	301	ENSG00000168275	3'UTR					1	1	234383746	234384046	3104	2947	45.6301	0.94942
1441	NA	2.92255	7.41638	52.4639	0.99964	EIF3CL	protein_coding	peak9402	eukaryotic translation initiation factor 3 subunit C like [Source:HGNC Symbol;Acc:HGNC:26347]	2.63748	Inf	2.88853	301	ENSG00000205609	3'UTR					16	-1	28379716	28380016	4818	4649	52.6591	0.964923
1442	NA	2.63768	7.11832	42.9346	0.99964	NANS	protein_coding	peak25722	N-acetylneuraminate synthase [Source:HGNC Symbol;Acc:HGNC:19237]	2.38066	Inf	2.57917	301	ENSG00000095380	3'UTR	TRIM14	Antisense tripartite motif containing 14 [Source:HGNC Symbol;Acc:HGNC:16283]	protein_coding	ENSG00000106785	9	1	98082778	98083078	4162	3785	43.4782	0.909419
1443	NA	5.85403	4.23827	46.3381	0.99964	NACC2	protein_coding	peak25417	NACC family member 2 [Source:HGNC Symbol;Acc:HGNC:23846]	5.2907	Inf	5.73607	301	ENSG00000148411	3'UTR					9	-1	136006540	136006840	531	500	44.952	0.94162
1444	NA	-2.83383	7.44492	50.8651	0.99964	AGPAT2	protein_coding	peak25433	1-acylglycerol-3-phosphate O-acyltransferase 2 [Source:HGNC Symbol;Acc:HGNC:325]	2.56132	Inf	2.81649	301	ENSG00000169692	3'UTR					9	-1	136673147	136673447	4421	4329	50.9256	0.97919
1445	NA	-5.27979	4.75776	53.6045	0.99964	DYRK4	protein_coding	peak6144	dual specificity tyrosine phosphorylation regulated kinase 4 [Source:HGNC Symbol;Acc:HGNC:3095]	4.77359	Inf	5.24593	301	ENSG00000010219	3'UTR					12	1	4613574	4613874	907	800	53.5712	0.882029
1446	NA	6.67337	3.97425	51.186	0.99964	TIMM10B	protein_coding	peak4697	translocase of inner mitochondrial membrane 10B [Source:HGNC Symbol;Acc:HGNC:4022]	6.03626	Inf	6.67829	301	ENSG00000132286	3'UTR					11	1	6484381	6484681	386	358	53.7402	0.927461
1447	NA	5.27627	4.33353	44.7945	0.99964	FNIP2	protein_coding	peak19279	folliculin interacting protein 2 [Source:HGNC Symbol;Acc:HGNC:29280]	4.77523	Inf	5.32728	301	ENSG00000052795	3'UTR	C4orf45	Antisense chromosome 4 open reading frame 45 [Source:HGNC Symbol;Acc:HGNC:26342]	protein_coding	ENSG00000164123	4	1	158907748	158908048	454	434	45.4931	0.955947
1448	NA	3.63151	5.91696	47.2749	0.99964	RBM34	protein_coding	peak1406	RNA binding motif protein 34 [Source:HGNC Symbol;Acc:HGNC:28965]	3.29132	Inf	3.50305	301	ENSG00000188739	3'UTR					1	-1	235131647	235131947	2015	1939	47.1841	0.962283
1449	NA	2.6114	8.31264	51.6411	0.99964	IARS	protein_coding	peak25131	isoleucyl-tRNA synthetase [Source:HGNC Symbol;Acc:HGNC:5330]	2.36696	Inf	2.58492	301	ENSG00000196305	3'UTR					9	-1	92210341	92210641	8853	8341	51.8825	0.942166
1450	NA	7.62415	3.71594	54.1283	0.99964	DOCK9	protein_coding	peak7111	dedicator of cytokinesis 9 [Source:HGNC Symbol;Acc:HGNC:14132]	6.91108	Inf	7.72575	301	ENSG00000088387	3'UTR					13	-1	98793489	98793789	441	420	50.369	0.952381
1451	NA	-5.0434	5.0322	58.6695	0.99964	UCK1	protein_coding	peak25376	uridine-cytidine kinase 1 [Source:HGNC Symbol;Acc:HGNC:14859]	4.57254	Inf	5.10772	301	ENSG00000130717	3'UTR	POMT1	Antisense protein O-mannosyltransferase 1 [Source:HGNC Symbol;Acc:HGNC:9202]	protein_coding	ENSG00000130714	9	-1	131523803	131524103	880	873	57.3872	0.992045
1452	NA	-3.94987	5.25783	44.6531	0.99964	PWP2	protein_coding	peak16507	PWP2, small subunit processome component [Source:HGNC Symbol;Acc:HGNC:9711]	3.58159	Inf	3.94161	301	ENSG00000241945	3'UTR					21	1	44130835	44131135	1152	1085	46.0415	0.94184
1453	NA	5.53624	4.50704	49.8519	0.99964	TBCCD1	protein_coding	peak17985	TBCC domain containing 1 [Source:HGNC Symbol;Acc:HGNC:25546]	5.02342	Inf	5.3939	301	ENSG00000113838	3'UTR					3	-1	186546343	186546643	631	584	51.5736	0.925515
1454	NA	-3.29668	7.58751	66.5331	0.99964	CRIP2	protein_coding	peak7873	cysteine rich protein 2 [Source:HGNC Symbol;Acc:HGNC:2361]	2.99219	Inf	3.27585	301	ENSG00000182809	3'UTR					14	1	105479860	105480160	4484	4433	66.3803	0.988626
1455	NA	-4.94863	5.14417	59.4892	0.99964	NFKB2	protein_coding	peak3848	nuclear factor kappa B subunit 2 [Source:HGNC Symbol;Acc:HGNC:7795]	4.49308	Inf	5.02046	301	ENSG00000077150	3'UTR					10	1	102402225	102402525	1476	1248	62.7364	0.845528
1456	NA	-3.96255	6.12832	61.5212	0.99964	FBN2	protein_coding	peak20196	fibrillin 2 [Source:HGNC Symbol;Acc:HGNC:3604]	3.59785	Inf	4.01189	301	ENSG00000138829	3'UTR					5	-1	128257909	128258209	3759	1585	61.1855	0.421655
1457	NA	3.84314	5.14154	40.17	0.99964	INTS5	protein_coding	peak4269	integrator complex subunit 5 [Source:HGNC Symbol;Acc:HGNC:29352]	3.49258	Inf	3.75804	301	ENSG00000185085	3'UTR					11	-1	62646851	62647151	1030	967	40.6412	0.938835
1458	NA	5.74759	4.09336	41.1043	0.99964	FOXG1	protein_coding	peak7472	forkhead box G1 [Source:HGNC Symbol;Acc:HGNC:3811]	5.2235	Inf	5.63364	301	ENSG00000176165	3'UTR					14	1	28769367	28769667	304	294	41.3776	0.967105
1459	NA	6.63326	3.97425	48.3166	0.99964	MGP	protein_coding	peak5482	matrix Gla protein [Source:HGNC Symbol;Acc:HGNC:7060]	6.03006	Inf	6.57845	301	ENSG00000111341	3'UTR	C12orf60	Antisense chromosome 12 open reading frame 60 [Source:HGNC Symbol;Acc:HGNC:28726]	protein_coding	ENSG00000182993	12	-1	14881894	14882194	278	255	49.6667	0.917266
1460	NA	-3.86811	5.62471	50.1369	0.99964	AARSD1/PTGES3L-AARSD1	protein_coding	peak11507	alanyl-tRNA synthetase domain containing 1 [Source:HGNC Symbol;Acc:HGNC:28417]/PTGES3L-AARSD1 readthrough [Source:HGNC Symbol;Acc:HGNC:43946]	3.51689	Inf	3.90214	301	ENSG00000108825/ENSG00000266967	3'UTR					17	-1	42950527	42950827	1385	1346	49.7251	0.971841
1461	NA	2.45025	6.9353	37.0993	0.99964	INTS10	protein_coding	peak24456	integrator complex subunit 10 [Source:HGNC Symbol;Acc:HGNC:25548]	2.22807	Inf	2.40258	301	ENSG00000104613	3'UTR					8	1	19851764	19852064	4160	3773	38.273	0.906971
1462	NA	4.3595	4.98896	45.9613	0.99964	TIMM29	protein_coding	peak13154	translocase of inner mitochondrial membrane 29 [Source:HGNC Symbol;Acc:HGNC:25152]	3.96731	Inf	4.36742	301	ENSG00000142444	3'UTR					19	1	10929949	10930249	913	842	46.7743	0.922234
1463	NA	5.99387	4.40106	54.4905	0.99964	ZNF646	protein_coding	peak10023	zinc finger protein 646 [Source:HGNC Symbol;Acc:HGNC:29004]	5.45571	Inf	5.9681	301	ENSG00000167395	3'UTR	PRSS53	Antisense serine protease 53 [Source:HGNC Symbol;Acc:HGNC:34407]	protein_coding	ENSG00000151006	16	1	31083208	31083508	643	621	55.5411	0.965785
1464	NA	-3.36748	6.69546	55.7066	0.99964	SPATC1L	protein_coding	peak16666	spermatogenesis and centriole associated 1 like [Source:HGNC Symbol;Acc:HGNC:1298]	3.06554	Inf	3.37831	301	ENSG00000160284	3'UTR					21	-1	46161157	46161457	2321	2260	55.0942	0.973718
1465	NA	-4.58629	5.08243	50.451	0.99964	THUMPD3	protein_coding	peak18068	THUMP domain containing 3 [Source:HGNC Symbol;Acc:HGNC:24493]	4.17642	Inf	4.64409	301	ENSG00000134077	3'UTR	AC026191.1/THUMPD3-AS1	Antisense THUMPD3 antisense RNA 1 [Source:HGNC Symbol;Acc:HGNC:44478]	antisense	ENSG00000206573/ENSG00000254485	3	1	9385400	9385700	927	897	49.1873	0.967638
1466	NA	-3.35933	7.15856	62.2005	0.99964	COPS7A	protein_coding	peak6157	COP9 signalosome subunit 7A [Source:HGNC Symbol;Acc:HGNC:16758]	3.06009	Inf	3.35654	301	ENSG00000111652	3'UTR					12	1	6731560	6731860	4748	4328	62.3341	0.911542
1467	NA	-4.53161	4.35639	36.8012	0.99964	XKR8	protein_coding	peak1755	XK related 8 [Source:HGNC Symbol;Acc:HGNC:25508]	4.12796	Inf	4.53099	301	ENSG00000158156	3'UTR					1	1	27967795	27968095	554	502	36.9382	0.906137
1468	NA	4.0437	4.68376	34.7272	0.99964	SIN3B	protein_coding	peak13244	SIN3 transcription regulator family member B [Source:HGNC Symbol;Acc:HGNC:19354]	3.684	Inf	3.85618	301	ENSG00000127511	3'UTR					19	1	16880051	16880351	735	688	34.9113	0.936054
1469	NA	-3.00984	7.11832	51.0473	0.99964	NDUFAF3	protein_coding	peak18278	NADH:ubiquinone oxidoreductase complex assembly factor 3 [Source:HGNC Symbol;Acc:HGNC:29918]	2.74253	Inf	2.95872	301	ENSG00000178057	3'UTR					3	1	49022984	49023284	4560	4307	52.0269	0.944518
1470	NA	-3.3032	6.85408	54.4528	0.99964	GRB2	protein_coding	peak11748	growth factor receptor bound protein 2 [Source:HGNC Symbol;Acc:HGNC:4566]	3.01044	Inf	3.23921	301	ENSG00000177885	3'UTR					17	-1	75318076	75318376	3731	3634	55.4711	0.974002
1471	NA	-5.74401	4.28669	49.8698	0.99964	GOLGA5	protein_coding	peak7761	golgin A5 [Source:HGNC Symbol;Acc:HGNC:4428]	5.2351	Inf	5.8366	301	ENSG00000066455	3'UTR					14	1	92839527	92839827	592	562	55.0391	0.949324
1472	NA	-3.92136	5.69277	53.0328	0.99964	ZDHHC7	protein_coding	peak9687	zinc finger DHHC-type containing 7 [Source:HGNC Symbol;Acc:HGNC:18459]	3.57432	Inf	3.99574	301	ENSG00000153786	3'UTR					16	-1	84974465	84974765	1549	1478	54.1874	0.954164
1473	NA	4.29484	6.12433	59.4421	0.99964	HNRNPH3	protein_coding	peak3607	heterogeneous nuclear ribonucleoprotein H3 [Source:HGNC Symbol;Acc:HGNC:5043]	3.91494	Inf	3.96464	301	ENSG00000096746	3'UTR	RUFY2	Antisense RUN and FYVE domain containing 2 [Source:HGNC Symbol;Acc:HGNC:19761]	protein_coding	ENSG00000204130	10	1	68341971	68342271	2490	2126	58.2827	0.853815
1474	NA	-2.60703	8.0322	50.1498	0.99964	MAP2K2	protein_coding	peak12400	mitogen-activated protein kinase kinase 2 [Source:HGNC Symbol;Acc:HGNC:6842]	2.37647	Inf	2.60894	301	ENSG00000126934	3'UTR					19	-1	4090318	4090618	6543	6457	51.2603	0.986856
1475	NA	-5.70744	4.18817	43.9161	0.99964	THADA	protein_coding	peak13916	THADA, armadillo repeat containing [Source:HGNC Symbol;Acc:HGNC:19217]	5.20917	Inf	5.52554	301	ENSG00000115970	3'UTR	AC010883.1	Antisense	antisense	ENSG00000234936	2	-1	43230856	43231156	576	545	45.6422	0.946181
1476	NA	-3.09199	6.79338	51.4857	0.99964	RBM15B	protein_coding	peak18304	RNA binding motif protein 15B [Source:HGNC Symbol;Acc:HGNC:24303]	2.82281	Inf	3.1343	301	ENSG00000259956	3'UTR					3	1	51394098	51394398	2557	2494	53.3962	0.975362
1477	NA	-4.11247	5.77991	55.8791	0.99964	PFAS	protein_coding	peak10427	phosphoribosylformylglycinamidine synthase [Source:HGNC Symbol;Acc:HGNC:8863]	3.75582	Inf	4.07066	301	ENSG00000178921	3'UTR					17	1	8270186	8270486	1314	1281	56.4395	0.974886
1478	NA	3.1976	6.69815	51.9176	0.99964	GPX8	protein_coding	peak20659	glutathione peroxidase 8 (putative) [Source:HGNC Symbol;Acc:HGNC:33100]	2.92056	Inf	3.19487	301	ENSG00000164294	3'UTR	CDC20B	Antisense cell division cycle 20B [Source:HGNC Symbol;Acc:HGNC:24222]	protein_coding	ENSG00000164287	5	1	55164458	55164758	2419	2341	51.8915	0.967755
1479	NA	-2.46847	7.95752	46.6336	0.99964	VARS	protein_coding	peak21432	valyl-tRNA synthetase [Source:HGNC Symbol;Acc:HGNC:12651]	2.2565	Inf	2.47905	301	ENSG00000204394	3'UTR					6	-1	31777522	31777822	7579	7438	48.6492	0.981396
1480	NA	6.19539	4.43583	52.9426	0.99964	ADD3	protein_coding	peak3883	adducin 3 [Source:HGNC Symbol;Acc:HGNC:245]	5.66344	Inf	5.78378	301	ENSG00000148700	3'UTR					10	1	110135265	110135565	767	742	51.9771	0.967405
1481	NA	-3.35466	6.89213	57.2497	0.99964	NPLOC4	protein_coding	peak11837	NPL4 homolog, ubiquitin recognition factor [Source:HGNC Symbol;Acc:HGNC:18261]	3.06949	Inf	3.32568	301	ENSG00000182446	3'UTR					17	-1	81556890	81557190	3091	3026	58.2521	0.978971
1482	NA	-6.13706	4.39666	55.7403	0.99964	COA1	protein_coding	peak22814	cytochrome c oxidase assembly factor 1 homolog [Source:HGNC Symbol;Acc:HGNC:21868]	5.61879	Inf	6.14629	301	ENSG00000106603	3'UTR					7	-1	43639258	43639558	940	649	56.6163	0.690426
1483	NA	-4.65429	4.80506	48.3019	0.99964	C16orf72	protein_coding	peak9874	chromosome 16 open reading frame 72 [Source:HGNC Symbol;Acc:HGNC:30103]	4.26429	Inf	4.76747	301	ENSG00000182831	3'UTR					16	1	9118776	9119076	927	862	48.7541	0.929881
1484	NA	-4.53631	5.27713	56.1622	0.99964	FAM89B	protein_coding	peak5020	family with sequence similarity 89 member B [Source:HGNC Symbol;Acc:HGNC:16708]	4.15766	Inf	4.63096	301	ENSG00000176973	3'UTR					11	1	65573890	65574190	960	932	56.3594	0.970833
1485	NA	-3.33639	5.94739	46.2413	0.99964	UBN1	protein_coding	peak9856	ubinuclein 1 [Source:HGNC Symbol;Acc:HGNC:12506]	3.06116	Inf	3.41105	301	ENSG00000118900	3'UTR					16	1	4882058	4882358	1859	1798	45.6696	0.967187
1486	NA	-2.88493	8.09574	59.0865	0.99964	TRAPPC1	protein_coding	peak11220	trafficking protein particle complex 1 [Source:HGNC Symbol;Acc:HGNC:19894]	2.64741	Inf	2.91072	301	ENSG00000170043	3'UTR					17	-1	7930349	7930649	8823	8178	59.299	0.926896
1487	NA	-3.31707	6.62	51.4471	0.99964	OAS3	protein_coding	peak6735	2'-5'-oligoadenylate synthetase 3 [Source:HGNC Symbol;Acc:HGNC:8088]	3.0443	Inf	3.36282	301	ENSG00000111331	3'UTR	AC004551.1	Antisense	antisense	ENSG00000257452	12	1	112972953	112973253	2638	2545	51.5124	0.964746
1488	NA	2.65193	7.72782	48.9472	0.99964	PSMA5	protein_coding	peak746	proteasome subunit alpha 5 [Source:HGNC Symbol;Acc:HGNC:9534]	2.43445	Inf	2.64065	301	ENSG00000143106	3'UTR					1	-1	109401847	109402147	7574	6656	48.3428	0.878796
1489	NA	5.70924	4.15725	45.9347	0.99964	ABCD3	protein_coding	peak2138	ATP binding cassette subfamily D member 3 [Source:HGNC Symbol;Acc:HGNC:67]	5.24247	Inf	5.72996	301	ENSG00000117528	3'UTR					1	1	94518216	94518516	670	501	46.3792	0.747761
1490	NA	-3.76674	5.93226	53.8244	0.99964	LRRC58	protein_coding	peak17675	leucine rich repeat containing 58 [Source:HGNC Symbol;Acc:HGNC:26968]	3.45945	Inf	3.82781	301	ENSG00000163428	3'UTR					3	-1	120324570	120324870	1625	1554	55.6165	0.956308
1491	NA	3.19166	7.28012	59.4117	0.99964	MCTS1	protein_coding	peak27019	MCTS1, re-initiation and release factor [Source:HGNC Symbol;Acc:HGNC:23357]	2.93137	Inf	3.2286	301	ENSG00000232119	3'UTR					X	1	120612086	120612386	4946	4826	59.8083	0.975738
1492	NA	2.40823	7.52884	42.0715	0.99964	C11orf58	protein_coding	peak4762	chromosome 11 open reading frame 58 [Source:HGNC Symbol;Acc:HGNC:16990]	2.21202	Inf	2.40099	301	ENSG00000110696	3'UTR					11	1	16755591	16755891	5653	5149	41.7545	0.910844
1493	NA	4.09732	5.2554	46.3199	0.99964	AL136454.1	protein_coding	peak2587		3.76375	Inf	4.03263	301	ENSG00000231767	3'UTR	AL390957.1	Antisense	lincRNA	ENSG00000285280	1	1	192716405	192716705	1303	1182	46.846	0.907137
1494	NA	-4.88075	4.8183	51.9583	0.99964	SLC35A5	protein_coding	peak18462	solute carrier family 35 member A5 [Source:HGNC Symbol;Acc:HGNC:20792]	4.48667	Inf	5.01411	301	ENSG00000138459	3'UTR					3	1	112583854	112584154	692	650	53.44	0.939306
1495	NA	7.18894	4.53537	59.9043	0.99964	ACSF2	protein_coding	peak10819	acyl-CoA synthetase family member 2 [Source:HGNC Symbol;Acc:HGNC:26101]	6.61064	Inf	6.23407	301	ENSG00000167107	3'UTR					17	1	50474534	50474834	648	630	61.6683	0.972222
1496	NA	5.70709	4.53537	55.0223	0.99964	ZCCHC7	protein_coding	peak25588	zinc finger CCHC-type containing 7 [Source:HGNC Symbol;Acc:HGNC:26209]	5.25041	Inf	5.74812	301	ENSG00000147905	3'UTR					9	1	37357848	37358148	723	683	57.3455	0.944675
1497	NA	-4.00189	6.03928	61.9673	0.99964	KYAT3	protein_coding	peak657	kynurenine aminotransferase 3 [Source:HGNC Symbol;Acc:HGNC:33238]	3.68244	Inf	4.09819	301	ENSG00000137944	3'UTR					1	-1	88935777	88936077	1899	1849	62.9145	0.97367
1498	NA	2.28536	8.98015	47.1824	0.99964	HDLBP	protein_coding	peak14606	high density lipoprotein binding protein [Source:HGNC Symbol;Acc:HGNC:4857]	2.10319	Inf	2.292	301	ENSG00000115677	3'UTR					2	-1	241229216	241229516	11947	11541	47.0185	0.966017
1499	NA	3.45201	5.42072	38.1673	0.99964	ZC3HC1	protein_coding	peak23115	zinc finger C3HC-type containing 1 [Source:HGNC Symbol;Acc:HGNC:29913]	3.17829	Inf	3.33143	301	ENSG00000091732	3'UTR	AC073320.1	Antisense	antisense	ENSG00000244036	7	-1	130018290	130018590	1387	1248	40.6234	0.899784
1500	NA	-5.77841	4.53135	54.5472	0.99964	HAUS4	protein_coding	peak7912	HAUS augmin like complex subunit 4 [Source:HGNC Symbol;Acc:HGNC:20163]	5.32353	Inf	5.78663	301	ENSG00000092036	3'UTR	AL132780.1	Antisense	antisense	ENSG00000257285	14	-1	22946230	22946530	805	747	58.3133	0.92795
1501	NA	2.24585	11.4077	53.7084	0.99964	EEF2	protein_coding	peak12394	eukaryotic translation elongation factor 2 [Source:HGNC Symbol;Acc:HGNC:3214]	2.07173	Inf	2.25483	301	ENSG00000167658	3'UTR					19	-1	3976055	3976355	72594	70244	53.6085	0.967628
1502	NA	-2.79844	7.41746	51.782	0.99964	NRDC	protein_coding	peak481	nardilysin convertase [Source:HGNC Symbol;Acc:HGNC:7995]	2.58163	Inf	2.87278	301	ENSG00000078618	3'UTR	OSBPL9	Antisense oxysterol binding protein like 9 [Source:HGNC Symbol;Acc:HGNC:16386]	protein_coding	ENSG00000117859	1	-1	51789211	51789511	4792	4607	52.2097	0.961394
1503	NA	-3.26412	5.54734	33.7755	0.99964	SKP2	protein_coding	peak20612	S-phase kinase associated protein 2 [Source:HGNC Symbol;Acc:HGNC:10901]	3.01216	Inf	2.98948	301	ENSG00000145604	3'UTR					5	1	36183732	36184032	2358	1964	34.9201	0.832909
1504	NA	-4.06868	5.80672	57.4967	0.99964	FAM162A	protein_coding	peak18484	family with sequence similarity 162 member A [Source:HGNC Symbol;Acc:HGNC:17865]	3.75491	Inf	4.11104	301	ENSG00000114023	3'UTR					3	1	122409700	122410000	2188	1713	58.1442	0.782907
1505	NA	-3.62202	5.88586	51.1879	0.99964	RSU1	protein_coding	peak2910	Ras suppressor protein 1 [Source:HGNC Symbol;Acc:HGNC:10464]	3.34325	Inf	3.72023	301	ENSG00000148484	3'UTR					10	-1	16592912	16593212	1939	1816	52.1834	0.936565
1506	NA	-4.44519	5.63597	64.0196	0.99964	C1orf122	protein_coding	peak1853	chromosome 1 open reading frame 122 [Source:HGNC Symbol;Acc:HGNC:24789]	4.10393	Inf	4.57087	301	ENSG00000197982	3'UTR					1	1	37809150	37809450	1587	1552	63.5122	0.977946
1507	NA	3.99894	5.9489	59.6669	0.99964	NETO2	protein_coding	peak9473	neuropilin and tolloid like 2 [Source:HGNC Symbol;Acc:HGNC:14644]	3.69371	Inf	4.06413	301	ENSG00000171208	3'UTR					16	-1	47082828	47083128	1585	1527	59.2678	0.963407
1508	NA	3.27666	6.29144	48.2177	0.99964	TCEA1	protein_coding	peak24041	transcription elongation factor A1 [Source:HGNC Symbol;Acc:HGNC:11612]	3.02776	Inf	3.25451	301	ENSG00000187735	3'UTR					8	-1	53966556	53966856	2290	2166	49.6893	0.945852
1509	NA	5.12625	4.75432	53.8984	0.99964	DYNC2LI1	protein_coding	peak14784	dynein cytoplasmic 2 light intermediate chain 1 [Source:HGNC Symbol;Acc:HGNC:24595]	4.73818	Inf	5.29518	301	ENSG00000138036	3'UTR					2	1	43809705	43810005	858	827	56.2225	0.963869
1510	NA	2.97492	6.58073	46.6121	0.99964	SKA1	protein_coding	peak12259	spindle and kinetochore associated complex subunit 1 [Source:HGNC Symbol;Acc:HGNC:28109]	2.75063	Inf	2.99459	301	ENSG00000154839	3'UTR					18	1	50393871	50394171	2883	2809	46.4226	0.974332
1511	NA	-3.16839	5.91696	43.5517	0.99964	E4F1	protein_coding	peak9797	E4F transcription factor 1 [Source:HGNC Symbol;Acc:HGNC:3121]	2.93094	Inf	3.27268	301	ENSG00000167967	3'UTR	AC009065.1	Antisense	lincRNA	ENSG00000259780	16	1	2235443	2235743	1597	1552	44.9304	0.971822
1512	NA	-4.3376	5.54535	44.9695	0.99964	BHLHE40	protein_coding	peak18056	basic helix-loop-helix family member e40 [Source:HGNC Symbol;Acc:HGNC:1046]	4.016	Inf	3.98001	301	ENSG00000134107	3'UTR					3	1	4984879	4985179	1367	1261	46.0404	0.922458
1513	NA	-3.89737	5.53135	49.7985	0.99964	NTHL1	protein_coding	peak9252	nth like DNA glycosylase 1 [Source:HGNC Symbol;Acc:HGNC:8028]	3.6086	Inf	4.03454	301	ENSG00000065057	3'UTR					16	-1	2039818	2040118	1318	1278	49.5282	0.969651
1514	NA	3.44494	6.33698	51.5457	0.99964	MRPS11	protein_coding	peak8720	mitochondrial ribosomal protein S11 [Source:HGNC Symbol;Acc:HGNC:14050]	3.18992	Inf	3.40767	301	ENSG00000181991	3'UTR	AC013489.3	Antisense	TEC	ENSG00000279945	15	1	88477962	88478262	2375	2319	52.8926	0.976421
1515	NA	4.48259	5.40983	54.9351	0.99964	CNOT9	protein_coding	peak15458	CCR4-NOT transcription complex subunit 9 [Source:HGNC Symbol;Acc:HGNC:10445]	4.15131	Inf	4.4218	301	ENSG00000144580	3'UTR					2	1	218596131	218596431	1185	1153	56.2411	0.972996
1516	NA	4.67027	4.40546	36.4654	0.99964	KATNA1	protein_coding	peak21873	katanin catalytic subunit A1 [Source:HGNC Symbol;Acc:HGNC:6216]	4.32717	Inf	4.47817	301	ENSG00000186625	3'UTR					6	-1	149594877	149595177	659	565	35.7664	0.85736
1517	NA	-2.75452	7.70172	53.5093	0.99964	RAB11B	protein_coding	peak13112	RAB11B, member RAS oncogene family [Source:HGNC Symbol;Acc:HGNC:9761]	2.55229	Inf	2.83352	301	ENSG00000185236	3'UTR					19	1	8404136	8404436	5464	5203	53.1063	0.952233
1518	NA	3.832	5.13097	42.2625	0.99964	GBA2	protein_coding	peak25037	glucosylceramidase beta 2 [Source:HGNC Symbol;Acc:HGNC:18986]	3.55111	Inf	3.89011	301	ENSG00000070610	3'UTR	CREB3	Antisense cAMP responsive element binding protein 3 [Source:HGNC Symbol;Acc:HGNC:2347]	protein_coding	ENSG00000107175	9	-1	35736866	35737166	957	877	42.1403	0.916405
1519	NA	4.14646	5.32196	50.0315	0.99964	SLC5A6	protein_coding	peak13839	solute carrier family 5 member 6 [Source:HGNC Symbol;Acc:HGNC:11041]	3.84308	Inf	4.18776	301	ENSG00000138074	3'UTR					2	-1	27199590	27199890	1143	1083	50.036	0.947507
1520	NA	4.29564	5.0322	44.6827	0.99964	TADA1	protein_coding	peak1081	transcriptional adaptor 1 [Source:HGNC Symbol;Acc:HGNC:30631]	3.98212	Inf	4.26201	301	ENSG00000152382	3'UTR					1	-1	166856513	166856813	1051	1004	47.0578	0.955281
1521	NA	1.81379	9.9252	37.6784	0.99964	RPL34	protein_coding	peak19152	ribosomal protein L34 [Source:HGNC Symbol;Acc:HGNC:10340]	1.6827	Inf	1.82636	301	ENSG00000109475	3'UTR					4	1	108624951	108625251	49104	32360	36.6902	0.659009
1522	NA	4.31103	6.3103	65.3993	0.99964	MAN2C1	protein_coding	peak9098	mannosidase alpha class 2C member 1 [Source:HGNC Symbol;Acc:HGNC:6827]	4.00128	Inf	4.06469	301	ENSG00000140400	3'UTR	NEIL1	Antisense nei like DNA glycosylase 1 [Source:HGNC Symbol;Acc:HGNC:18448]	protein_coding	ENSG00000140398	15	-1	75355796	75356096	1924	1906	66.574	0.990644
1523	NA	3.81397	5.38781	42.5968	0.99964	IRF2BPL	protein_coding	peak8198	interferon regulatory factor 2 binding protein like [Source:HGNC Symbol;Acc:HGNC:14282]	3.54085	Inf	3.74088	301	ENSG00000119669	3'UTR					14	-1	77024542	77024842	1313	1245	44.5052	0.94821
1524	NA	6.62293	4.34729	65.8044	0.99964	ZMIZ2	protein_coding	peak23410	zinc finger MIZ-type containing 2 [Source:HGNC Symbol;Acc:HGNC:22229]	6.14943	Inf	6.80827	301	ENSG00000122515	3'UTR					7	1	44768392	44768692	502	493	62.7282	0.982072
1525	NA	5.55342	4.3103	48.4462	0.99964	UPRT	protein_coding	peak26908	uracil phosphoribosyltransferase homolog [Source:HGNC Symbol;Acc:HGNC:28334]	5.15757	Inf	5.67151	301	ENSG00000094841	3'UTR					X	1	75304302	75304602	590	561	48.9073	0.950847
1526	NA	3.73627	5.89682	52.2448	0.99964	YES1	protein_coding	peak11887	YES proto-oncogene 1, Src family tyrosine kinase [Source:HGNC Symbol;Acc:HGNC:12841]	3.47153	Inf	3.74211	301	ENSG00000176105	3'UTR					18	-1	721749	722049	1816	1701	52.5062	0.936674
1527	NA	-6.3164	4.12033	50.7045	0.99964	TLK1	protein_coding	peak14340	tousled like kinase 1 [Source:HGNC Symbol;Acc:HGNC:11841]	5.87368	Inf	6.27793	301	ENSG00000198586	3'UTR					2	-1	170992058	170992358	452	431	52.2784	0.95354
1528	NA	3.28236	6.39224	47.7701	0.99964	MXD4	protein_coding	peak19361	MAX dimerization protein 4 [Source:HGNC Symbol;Acc:HGNC:13906]	3.05255	Inf	3.17161	301	ENSG00000123933	3'UTR					4	-1	2250223	2250523	1931	1884	48.4618	0.97566
1529	NA	-5.03946	4.57489	49.2691	0.99964	AL138752.2	protein_coding	peak25047		4.68668	Inf	5.22354	301	ENSG00000255872	3'UTR					9	-1	37635421	37635721	663	619	48.8611	0.933635
1530	NA	3.05552	5.61147	33.4735	0.99964	GNPTG	protein_coding	peak9765	N-acetylglucosamine-1-phosphate transferase subunit gamma [Source:HGNC Symbol;Acc:HGNC:23026]	2.84255	Inf	2.90512	301	ENSG00000090581	3'UTR	UNKL	Antisense unkempt family like zinc finger [Source:HGNC Symbol;Acc:HGNC:14184]	protein_coding	ENSG00000059145	16	1	1363049	1363349	1477	1169	35.4371	0.791469
1531	NA	-3.58687	6.99916	70.051	0.99964	CLSTN1	protein_coding	peak106	calsyntenin 1 [Source:HGNC Symbol;Acc:HGNC:17447]	3.33746	Inf	3.64151	301	ENSG00000171603	3'UTR	PIK3CD	Antisense phosphatidylinositol-4,5-bisphosphate 3-kinase catalytic subunit delta [Source:HGNC Symbol;Acc:HGNC:8977]	protein_coding	ENSG00000171608	1	-1	9729025	9729325	4033	3983	69.8566	0.987602
1532	NA	-5.35144	4.46136	50.1361	0.99964	GTF3C2	protein_coding	peak13841	general transcription factor IIIC subunit 2 [Source:HGNC Symbol;Acc:HGNC:4665]	4.9795	Inf	5.51826	301	ENSG00000115207	3'UTR					2	-1	27325854	27326154	721	682	50.0455	0.945908
1533	NA	1.96556	12.1104	46.4857	0.99964	RPS15	protein_coding	peak13011	ribosomal protein S15 [Source:HGNC Symbol;Acc:HGNC:10388]	1.8293	Inf	1.98881	301	ENSG00000115268	3'UTR					19	1	1440193	1440493	124216	121430	46.9921	0.977571
1534	NA	-3.28186	6.44865	50.6533	0.99964	MAPK1IP1L	protein_coding	peak7580	mitogen-activated protein kinase 1 interacting protein 1 like [Source:HGNC Symbol;Acc:HGNC:19840]	3.05479	Inf	3.28406	301	ENSG00000168175	3'UTR					14	1	55065914	55066214	2699	2570	51.1661	0.952205
1535	NA	3.57859	5.76119	47.3535	0.99964	SMARCD1	protein_coding	peak6342	SWI/SNF related, matrix associated, actin dependent regulator of chromatin, subfamily d, member 1 [Source:HGNC Symbol;Acc:HGNC:11106]	3.33257	Inf	3.60778	301	ENSG00000066117	3'UTR					12	1	50100341	50100641	1829	1704	49.8996	0.931657
1536	NA	-4.02732	4.26268	30.2898	0.99964	MTRNR2L8	protein_coding	peak4077	MT-RNR2 like 8 [Source:HGNC Symbol;Acc:HGNC:37165]	3.7522	Inf	4.07058	301	ENSG00000255823	3'UTR					11	-1	10507903	10508203	688	604	31.2368	0.877907
1537	NA	-3.52382	5.62471	45.7879	0.99964	OCIAD2	protein_coding	peak19472	OCIA domain containing 2 [Source:HGNC Symbol;Acc:HGNC:28685]	3.28364	Inf	3.6565	301	ENSG00000145247	3'UTR					4	-1	48885387	48885687	2853	2422	46.6073	0.848931
1538	NA	-2.78641	6.92615	47.3406	0.99964	AKAP8L	protein_coding	peak12578	A-kinase anchoring protein 8 like [Source:HGNC Symbol;Acc:HGNC:29857]	2.59679	Inf	2.90084	301	ENSG00000011243	3'UTR	AC005785.1	Antisense	processed_transcript	ENSG00000268189	19	-1	15380051	15380351	3052	3007	48.4024	0.985256
1539	NA	3.90265	5.7984	55.2236	0.99964	SEC11C	protein_coding	peak12286	SEC11 homolog C, signal peptidase complex subunit [Source:HGNC Symbol;Acc:HGNC:23400]	3.64022	Inf	4.03195	301	ENSG00000166562	3'UTR					18	1	59158535	59158835	1771	1731	53.5159	0.977414
1540	NA	-4.39847	5.2554	54.7197	0.99964	SDR39U1	protein_coding	peak7952	short chain dehydrogenase/reductase family 39U member 1 [Source:HGNC Symbol;Acc:HGNC:20275]	4.10689	Inf	4.57306	301	ENSG00000100445	3'UTR	KHNYN	Antisense KH and NYN domain containing [Source:HGNC Symbol;Acc:HGNC:20166]	protein_coding	ENSG00000100441	14	-1	24439766	24440066	1072	1046	54.8967	0.975746
1541	NA	5.05782	4.47396	47.444	0.99964	HSPA14	protein_coding	peak3469	heat shock protein family A (Hsp70) member 14 [Source:HGNC Symbol;Acc:HGNC:29526]	4.72554	Inf	5.25916	301	ENSG00000187522	3'UTR					10	1	14871437	14871737	786	724	47.5704	0.92112
1542	NA	-2.18953	10.6285	52.0306	0.99964	NDUFS8	protein_coding	peak5075	NADH:ubiquinone oxidoreductase core subunit S8 [Source:HGNC Symbol;Acc:HGNC:7715]	2.04643	Inf	2.25737	301	ENSG00000110717	3'UTR					11	1	68036344	68036644	39136	38585	52.6274	0.985921
1543	NA	-5.09708	5.37219	55.677	0.99964	P4HTM	protein_coding	peak18276	prolyl 4-hydroxylase, transmembrane [Source:HGNC Symbol;Acc:HGNC:28858]	4.76504	Inf	4.59278	301	ENSG00000178467	3'UTR					3	1	49006815	49007115	1159	1130	56.2239	0.974978
1544	NA	3.45063	6.15204	51.5885	0.99964	C14orf119	protein_coding	peak7438	chromosome 14 open reading frame 119 [Source:HGNC Symbol;Acc:HGNC:20270]	3.226	Inf	3.54026	301	ENSG00000179933	3'UTR					14	1	23098301	23098601	2258	2077	50.9201	0.919841
1545	NA	-5.09756	4.53937	49.5516	0.99964	BTAF1	protein_coding	peak3767	B-TFIID TATA-box binding protein associated factor 1 [Source:HGNC Symbol;Acc:HGNC:17307]	4.77037	Inf	5.29563	301	ENSG00000095564	3'UTR					10	1	92030023	92030323	673	611	49.7889	0.907875
1546	NA	-3.07865	6.10286	42.2987	0.99964	DUSP4	protein_coding	peak23968	dual specificity phosphatase 4 [Source:HGNC Symbol;Acc:HGNC:3070]	2.88116	Inf	3.18187	301	ENSG00000120875	3'UTR					8	-1	29336536	29336836	2160	2006	44.9078	0.928704
1547	NA	-2.72905	9.32501	66.7856	0.99964	POLR2L	protein_coding	peak4010	RNA polymerase II subunit L [Source:HGNC Symbol;Acc:HGNC:9199]	2.55407	Inf	2.82299	301	ENSG00000177700	3'UTR					11	-1	840205	840505	17569	17352	67.2497	0.987649
1548	NA	-4.70353	5.2651	61.2159	0.99964	CAMTA2	protein_coding	peak11174	calmodulin binding transcription activator 2 [Source:HGNC Symbol;Acc:HGNC:18807]	4.40295	Inf	4.92264	301	ENSG00000108509	3'UTR	AC004771.4	Antisense	antisense	ENSG00000262429	17	-1	4967996	4968296	980	970	62.8485	0.989796
1549	NA	-3.4115	6.65361	59.3666	0.99964	CSK	protein_coding	peak8648	C-terminal Src kinase [Source:HGNC Symbol;Acc:HGNC:2444]	3.19377	Inf	3.54657	301	ENSG00000103653	3'UTR					15	1	74802894	74803194	3703	2984	58.5543	0.805833
[truncated: 4,774 more rows]
